# Supplementary material for: Two-dimensional organic-inorganic hybrid perovskite quantum-well nanowires enabled by directional noncovalent intermolecular interactions
Source: Nat Commun. 2025 Mar 27;16:2997. doi: 10.1038/s41467-025-58166-x (PMC11950231; doi:10.1038/s41467-025-58166-x)
Supplement: Supplementary file 4 — Supplementary Data 1 [file 41467_2025_58166_MOESM4_ESM.zip]

Archive with 37 entries (36 files):
- crystal structure cif and checkcif/
- crystal structure cif and checkcif/(2BrPEA)2PbI4.cif
- crystal structure cif and checkcif/(2CF3PEA)2CuCl4.cif
- crystal structure cif and checkcif/(2CF3PEA)2CuCl4.pdf
- crystal structure cif and checkcif/(2CF3PEA)2PbI4.cif
- crystal structure cif and checkcif/(2FPMA)2PbI4.cif
- crystal structure cif and checkcif/(2FPMA)2SnI4 checkcif.pdf
- crystal structure cif and checkcif/(2FPMA)2SnI4.cif
- crystal structure cif and checkcif/(4CF3PMA)2PbI4.cif
- crystal structure cif and checkcif/(4FPMA)2PbI4.cif
- crystal structure cif and checkcif/(ABA)2PbI4.cif
- crystal structure cif and checkcif/(BA)2PbI4.cif
- crystal structure cif and checkcif/(BrCA3)2PbBr4.cif
- crystal structure cif and checkcif/(CH2O2PEA)2CdCl4.cif
- crystal structure cif and checkcif/(CH2O2PEA)2CdCl4.pdf
- crystal structure cif and checkcif/(DFP)2PbI4.cif
- crystal structure cif and checkcif/(DFP)2SnI4 checkcif.pdf
- crystal structure cif and checkcif/(DFP)2SnI4.cif
- crystal structure cif and checkcif/(DFPD)2PbI4.cif
- crystal structure cif and checkcif/(DFPD)2SnI4 checkcif.pdf
- crystal structure cif and checkcif/(DFPD)2SnI4.cif
- crystal structure cif and checkcif/(HA)2(GA)Pb2I7.cif
- crystal structure cif and checkcif/(HA)2PbI4.cif
- crystal structure cif and checkcif/(MBA)2PbI4.cif
- crystal structure cif and checkcif/(MBA)2SnI4.cif
- crystal structure cif and checkcif/(PA)2(ATA)Pb2I7.cif
- crystal structure cif and checkcif/(PA)2PbI4.cif
- crystal structure cif and checkcif/(PA)2SnI4 checkcif.pdf
- crystal structure cif and checkcif/(PA)2SnI4.cif
- crystal structure cif and checkcif/(PEA)2PbI4.cif
- crystal structure cif and checkcif/(PMA)2(MA)2Pb3I10.cif
- crystal structure cif and checkcif/(PMA)2(MA)Pb2I7.cif
- crystal structure cif and checkcif/(PMA)2PbBr4.cif
- crystal structure cif and checkcif/(PMA)2PbI4.cif
- crystal structure cif and checkcif/(PMA)2SnI4 checkcif.pdf
- crystal structure cif and checkcif/(PMA)2SnI4.cif
- crystal structure cif and checkcif/(TAP3)2PbBr4.cif
