# Supplementary material for: Two-dimensional organic-inorganic hybrid perovskite quantum-well nanowires enabled by directional noncovalent intermolecular interactions
Source: Nat Commun. 2025 Mar 27;16:2997. doi: 10.1038/s41467-025-58166-x (PMC11950231; doi:10.1038/s41467-025-58166-x)
Supplement: Supplementary file 4 — Supplementary Data 1 [file 41467_2025_58166_MOESM4_ESM.zip › crystal structure cif and checkcif/(2BrPEA)2PbI4.cif]

####################################################################### 
# 
# This file contains crystal structure data downloaded from the 
# Cambridge Structural Database (CSD) hosted by the Cambridge 
# Crystallographic Data Centre (CCDC).
# 
# Full information about CCDC data access policies and citation 
# guidelines are available at http://www.ccdc.cam.ac.uk/access/V1 
# 
# Audit and citation data items may have been added by the CCDC. 
# Please retain this information to preserve the provenance of 
# this file and to allow appropriate attribution of the data. 
# 
#######################################################################

data_99328
_audit_block_doi                 10.5517/ccdc.csd.cc2545p6
_database_code_depnum_ccdc_archive 'CCDC 2000017'
loop_
_citation_id
_citation_doi
_citation_year
1 10.1021/acsnano.0c00037 2020
_audit_update_record             
;
2020-04-29 deposited with the CCDC.	2024-12-08 downloaded from the CCDC.
;

#Crystallographer: Michael R. Gau

_audit_creation_date             2018-01-03
_audit_creation_method           
;
Olex2 1.2
(compiled 2017.08.10 svn.r3458 for OlexSys, GUI svn.r5381)
;
_shelx_SHELXL_version_number     2017/1
_chemical_formula_moiety         'I4 Pb, 2(C8 H11 Br N)'
_chemical_formula_sum            'C16 H22 Br2 I4 N2 Pb'
_chemical_formula_weight         1116.96

loop_
_atom_type_symbol
_atom_type_description
_atom_type_scat_dispersion_real
_atom_type_scat_dispersion_imag
_atom_type_scat_source
C C 0.0033 0.0016 'International Tables Vol C Tables 4.2.6.8 and 6.1.1.4'
H H 0.0000 0.0000 'International Tables Vol C Tables 4.2.6.8 and 6.1.1.4'
Br Br -0.2901 2.4595 'International Tables Vol C Tables 4.2.6.8 and 6.1.1.4'
I I -0.4742 1.8119 'International Tables Vol C Tables 4.2.6.8 and 6.1.1.4'
N N 0.0061 0.0033 'International Tables Vol C Tables 4.2.6.8 and 6.1.1.4'
Pb Pb -3.3944 10.1111 'International Tables Vol C Tables 4.2.6.8 and 6.1.1.4'

_space_group_crystal_system      monoclinic
_space_group_IT_number           4
_space_group_name_H-M_alt        'P 1 21 1'
_space_group_name_Hall           'P 2yb'

loop_
_space_group_symop_operation_xyz
'x, y, z'
'-x, y+1/2, -z'

_cell_length_a                   8.8961(4)
_cell_length_b                   8.1587(3)
_cell_length_c                   17.9890(7)
_cell_angle_alpha                90
_cell_angle_beta                 94.847(2)
_cell_angle_gamma                90
_cell_volume                     1300.98(9)
_cell_formula_units_Z            2
_cell_measurement_reflns_used    7760
_cell_measurement_temperature    100
_cell_measurement_theta_max      27.479
_cell_measurement_theta_min      2.272
_exptl_absorpt_coefficient_mu    14.306
_exptl_absorpt_correction_T_max  0.7456
_exptl_absorpt_correction_T_min  0.5110
_exptl_absorpt_correction_type   multi-scan
_exptl_absorpt_process_details   'SADABS v2014/4'
_exptl_crystal_colour            yellow
_exptl_crystal_density_diffrn    2.851
_exptl_crystal_description       plate
_exptl_crystal_F_000             992
_exptl_crystal_size_max          0.07
_exptl_crystal_size_mid          0.06
_exptl_crystal_size_min          0.02
_diffrn_reflns_av_R_equivalents  0.0491
_diffrn_reflns_av_unetI/netI     0.0608
_diffrn_reflns_Laue_measured_fraction_full 0.999
_diffrn_reflns_Laue_measured_fraction_max 0.998
_diffrn_reflns_limit_h_max       11
_diffrn_reflns_limit_h_min       -11
_diffrn_reflns_limit_k_max       10
_diffrn_reflns_limit_k_min       -10
_diffrn_reflns_limit_l_max       23
_diffrn_reflns_limit_l_min       -23
_diffrn_reflns_number            17743
_diffrn_reflns_point_group_measured_fraction_full 0.999
_diffrn_reflns_point_group_measured_fraction_max 0.998
_diffrn_reflns_theta_full        25.242
_diffrn_reflns_theta_max         27.534
_diffrn_reflns_theta_min         2.272
_diffrn_ambient_temperature      100
_diffrn_measured_fraction_theta_full 0.999
_diffrn_measured_fraction_theta_max 0.998
_diffrn_measurement_device       'CCD area detector'
_diffrn_measurement_device_type  'Bruker APEXII'
_diffrn_measurement_method       '\w and \f scans'
_diffrn_radiation_monochromator  graphite
_diffrn_radiation_type           MoK\a
_diffrn_radiation_wavelength     0.71073
_diffrn_source                   'sealed tube'
_reflns_Friedel_coverage         0.868
_reflns_Friedel_fraction_full    1.000
_reflns_Friedel_fraction_max     0.999
_reflns_number_gt                5262
_reflns_number_total             5992
_reflns_threshold_expression     'I > 2\s(I)'
_computing_data_collection       'Bruker APEX2 v2014.11-0'
_computing_data_reduction        'SAINT V8.38A (2016)'
_computing_molecular_graphics    'Olex2 (Dolomanov et al., 2009)'
_computing_publication_material  'Olex2 (Dolomanov et al., 2009)'
_computing_structure_refinement  'SHELXL (Sheldrick, 2015)'
_computing_structure_solution    'ShelXT (Sheldrick, 2015)'
_refine_diff_density_max         1.949
_refine_diff_density_min         -1.028
_refine_diff_density_rms         0.228
_refine_ls_abs_structure_details 
;
 Refined as an inversion twin.
;
_refine_ls_abs_structure_Flack   0.365(8)
_refine_ls_extinction_method     none
_refine_ls_goodness_of_fit_ref   0.979
_refine_ls_hydrogen_treatment    constr
_refine_ls_matrix_type           full
_refine_ls_number_parameters     229
_refine_ls_number_reflns         5992
_refine_ls_number_restraints     103
_refine_ls_R_factor_all          0.0419
_refine_ls_R_factor_gt           0.0324
_refine_ls_restrained_S_all      0.972
_refine_ls_shift/su_max          0.001
_refine_ls_shift/su_mean         0.000
_refine_ls_structure_factor_coef Fsqd
_refine_ls_weighting_details     
'w=1/[\s^2^(Fo^2^)+(0.0231P)^2^] where P=(Fo^2^+2Fc^2^)/3'
_refine_ls_weighting_scheme      calc
_refine_ls_wR_factor_gt          0.0608
_refine_ls_wR_factor_ref         0.0640
_atom_sites_solution_hydrogens   geom
_atom_sites_solution_primary     dual

loop_
_atom_site_label
_atom_site_type_symbol
_atom_site_fract_x
_atom_site_fract_y
_atom_site_fract_z
_atom_site_U_iso_or_equiv
_atom_site_adp_type
_atom_site_occupancy
_atom_site_site_symmetry_order
_atom_site_calc_flag
_atom_site_refinement_flags_posn
_atom_site_refinement_flags_adp
_atom_site_refinement_flags_occupancy
_atom_site_disorder_assembly
_atom_site_disorder_group
Pb1 Pb 0.24498(6) 0.95646(10) 0.50089(3) 0.00997(10) Uani 1 1 d . . . . .
I1 I 0.22876(10) 0.89714(11) 0.32303(5) 0.0145(2) Uani 1 1 d . . . . .
I2 I 0.07455(9) 0.62883(11) 0.53588(4) 0.0135(2) Uani 1 1 d . . . . .
I3 I 0.25342(10) 1.01731(12) 0.67496(5) 0.0175(2) Uani 1 1 d . . . . .
I4 I 0.43901(10) 1.27585(11) 0.48031(5) 0.0154(2) Uani 1 1 d . . . . .
Br1 Br 0.40088(16) 0.65800(19) 0.15521(8) 0.0235(3) Uani 1 1 d . . . . .
N1 N 0.1602(12) 0.4752(17) 0.3557(6) 0.019(3) Uani 1 1 d . . . . .
H1a H 0.063245 0.438662 0.349948 0.023 Uiso 1 1 calc GR . . . .
H1b H 0.161316 0.586204 0.350757 0.023 Uiso 1 1 calc GR . . . .
H1c H 0.202085 0.447146 0.401885 0.023 Uiso 1 1 calc GR . . . .
C1 C 0.2619(14) 0.3425(19) 0.1621(7) 0.018(3) Uani 1 1 d . U . . .
C2 C 0.3726(14) 0.4317(18) 0.1308(7) 0.016(3) Uani 1 1 d . U . . .
C3 C 0.4665(15) 0.3658(18) 0.0815(7) 0.022(3) Uani 1 1 d . U . . .
H3 H 0.542728 0.430452 0.061870 0.026 Uiso 1 1 calc R . . . .
C4 C 0.4465(17) 0.201(2) 0.0609(7) 0.027(3) Uani 1 1 d . U . . .
H4 H 0.509394 0.152232 0.026974 0.033 Uiso 1 1 calc R . . . .
C5 C 0.3358(16) 0.1107(19) 0.0901(7) 0.024(3) Uani 1 1 d . U . . .
H5 H 0.321943 -0.000826 0.076056 0.029 Uiso 1 1 calc R . . . .
C6 C 0.2443(15) 0.1801(17) 0.1397(7) 0.020(3) Uani 1 1 d . U . . .
H6 H 0.167621 0.115559 0.158929 0.024 Uiso 1 1 calc R . . . .
C7 C 0.1662(14) 0.4145(19) 0.2208(7) 0.023(3) Uani 1 1 d . U . . .
H7a H 0.145166 0.531560 0.209816 0.027 Uiso 1 1 calc R . . . .
H7b H 0.068705 0.355677 0.219819 0.027 Uiso 1 1 calc R . . . .
C8 C 0.2502(14) 0.3977(16) 0.2966(6) 0.016(3) Uani 1 1 d . U . . .
H8a H 0.349701 0.452206 0.296687 0.019 Uiso 1 1 calc R . . . .
H8b H 0.267534 0.280289 0.308251 0.019 Uiso 1 1 calc R . . . .
Br2 Br 0.84391(17) -0.27534(19) 0.13773(8) 0.0254(3) Uani 1 1 d . . . . .
N2 N 0.6292(12) -0.0576(17) 0.3356(5) 0.019(3) Uani 1 1 d . . . . .
H2a H 0.671181 -0.159101 0.340820 0.023 Uiso 1 1 calc GR . . . .
H2b H 0.529893 -0.063159 0.344049 0.023 Uiso 1 1 calc GR . . . .
H2c H 0.677697 0.012227 0.368945 0.023 Uiso 1 1 calc GR . . . .
C9 C 0.8255(13) 0.0688(18) 0.1637(7) 0.014(3) Uani 1 1 d . U . . .
C10 C 0.8435(14) -0.0520(18) 0.1108(7) 0.015(3) Uani 1 1 d . U . . .
C11 C 0.8639(14) -0.0118(17) 0.0365(7) 0.019(3) Uani 1 1 d . U . . .
H11 H 0.875997 -0.095920 0.001028 0.023 Uiso 1 1 calc R . . . .
C12 C 0.8662(13) 0.1486(17) 0.0156(7) 0.018(3) Uani 1 1 d . U . . .
H12 H 0.881718 0.175179 -0.034599 0.022 Uiso 1 1 calc R . . . .
C13 C 0.8464(15) 0.275(2) 0.0664(7) 0.021(3) Uani 1 1 d . U . . .
H13 H 0.847127 0.386532 0.051336 0.025 Uiso 1 1 calc R . . . .
C14 C 0.8255(14) 0.2319(17) 0.1398(7) 0.017(3) Uani 1 1 d . U . . .
H14 H 0.810662 0.316271 0.174832 0.021 Uiso 1 1 calc R . . . .
C15 C 0.8074(14) 0.0294(19) 0.2447(7) 0.021(3) Uani 1 1 d . U . . .
H15a H 0.865446 -0.070906 0.259058 0.025 Uiso 1 1 calc R . . . .
H15b H 0.848977 0.120462 0.276475 0.025 Uiso 1 1 calc R . . . .
C16 C 0.6435(14) 0.0034(18) 0.2582(7) 0.020(3) Uani 1 1 d . U . . .
H16a H 0.587994 0.108059 0.250649 0.023 Uiso 1 1 calc R . . . .
H16b H 0.597897 -0.077083 0.221720 0.023 Uiso 1 1 calc R . . . .

loop_
_atom_site_aniso_label
_atom_site_aniso_U_11
_atom_site_aniso_U_22
_atom_site_aniso_U_33
_atom_site_aniso_U_23
_atom_site_aniso_U_13
_atom_site_aniso_U_12
Pb1 0.01018(19) 0.01017(19) 0.00973(19) -0.00017(15) 0.00172(15) 0.00000(16)
I1 0.0160(4) 0.0164(5) 0.0110(4) -0.0014(3) 0.0012(3) 0.0008(4)
I2 0.0134(4) 0.0131(5) 0.0139(4) 0.0009(3) 0.0004(3) -0.0052(4)
I3 0.0213(5) 0.0213(6) 0.0103(4) -0.0024(4) 0.0029(4) -0.0050(4)
I4 0.0145(4) 0.0138(5) 0.0177(4) 0.0011(4) 0.0002(3) -0.0055(4)
Br1 0.0287(8) 0.0186(8) 0.0225(7) -0.0031(6) -0.0019(6) -0.0029(6)
N1 0.024(6) 0.023(7) 0.013(5) -0.004(5) 0.009(5) 0.001(6)
C1 0.018(6) 0.023(6) 0.011(6) 0.003(5) 0.001(5) 0.004(5)
C2 0.011(5) 0.016(7) 0.020(6) 0.000(5) -0.004(4) 0.005(5)
C3 0.021(7) 0.027(7) 0.018(7) 0.002(5) 0.006(5) 0.003(5)
C4 0.037(8) 0.032(7) 0.013(6) -0.003(5) 0.003(6) 0.007(6)
C5 0.035(7) 0.015(7) 0.019(7) -0.001(5) -0.008(5) 0.008(6)
C6 0.024(7) 0.019(6) 0.016(6) 0.006(5) -0.003(5) -0.005(6)
C7 0.017(6) 0.036(9) 0.014(6) -0.001(6) -0.001(5) -0.005(6)
C8 0.019(6) 0.012(6) 0.017(6) 0.002(5) 0.003(5) -0.002(5)
Br2 0.0333(8) 0.0182(8) 0.0256(7) 0.0034(6) 0.0084(6) 0.0025(7)
N2 0.022(6) 0.023(7) 0.013(5) 0.002(5) 0.004(4) -0.001(6)
C9 0.008(6) 0.018(6) 0.015(5) 0.002(4) 0.001(5) -0.001(5)
C10 0.015(6) 0.013(6) 0.018(5) -0.003(5) 0.001(5) 0.000(6)
C11 0.022(7) 0.022(6) 0.013(5) -0.006(5) 0.004(5) 0.004(6)
C12 0.014(6) 0.025(6) 0.015(6) 0.000(5) 0.001(5) 0.001(5)
C13 0.020(7) 0.020(7) 0.022(6) -0.001(5) 0.002(5) -0.008(6)
C14 0.014(6) 0.016(6) 0.022(6) -0.006(5) 0.001(5) -0.004(5)
C15 0.019(6) 0.036(8) 0.008(5) 0.000(5) 0.004(5) -0.003(6)
C16 0.023(6) 0.029(9) 0.006(6) -0.005(5) 0.003(5) 0.001(6)

loop_
_geom_bond_atom_site_label_1
_geom_bond_atom_site_label_2
_geom_bond_distance
_geom_bond_site_symmetry_2
_geom_bond_publ_flag
Pb1 I1 3.2270(10) . ?
Pb1 I2 3.1903(10) 2_556 ?
Pb1 I2 3.1624(11) . ?
Pb1 I3 3.1651(10) . ?
Pb1 I4 3.1646(11) . ?
Pb1 I4 3.1667(11) 2_646 ?
Br1 C2 1.909(15) . ?
N1 C8 1.522(15) . ?
C1 C2 1.382(18) . ?
C1 C6 1.39(2) . ?
C1 C7 1.529(18) . ?
C2 C3 1.378(18) . ?
C3 C4 1.40(2) . ?
C4 C5 1.37(2) . ?
C5 C6 1.379(19) . ?
C7 C8 1.505(16) . ?
Br2 C10 1.886(15) . ?
N2 C16 1.494(15) . ?
C9 C10 1.388(18) . ?
C9 C14 1.398(19) . ?
C9 C15 1.515(16) . ?
C10 C11 1.402(17) . ?
C11 C12 1.362(19) . ?
C12 C13 1.398(19) . ?
C13 C14 1.394(17) . ?
C15 C16 1.513(17) . ?

loop_
_geom_angle_atom_site_label_1
_geom_angle_atom_site_label_2
_geom_angle_atom_site_label_3
_geom_angle
_geom_angle_site_symmetry_1
_geom_angle_site_symmetry_3
_geom_angle_publ_flag
I2 Pb1 I1 84.04(2) 2_556 . ?
I2 Pb1 I1 95.08(3) . . ?
I2 Pb1 I2 88.860(18) . 2_556 ?
I2 Pb1 I3 84.68(3) . . ?
I2 Pb1 I4 174.08(3) . . ?
I2 Pb1 I4 91.24(3) . 2_646 ?
I3 Pb1 I1 178.74(4) . . ?
I3 Pb1 I2 94.71(3) . 2_556 ?
I3 Pb1 I4 91.18(3) . 2_646 ?
I4 Pb1 I1 89.24(3) . . ?
I4 Pb1 I1 90.06(3) 2_646 . ?
I4 Pb1 I2 95.63(3) . 2_556 ?
I4 Pb1 I2 174.09(3) 2_646 2_556 ?
I4 Pb1 I3 91.09(3) . . ?
I4 Pb1 I4 84.697(16) . 2_646 ?
Pb1 I2 Pb1 139.92(3) . 2_546 ?
Pb1 I4 Pb1 149.17(4) . 2_656 ?
C2 C1 C6 116.8(13) . . ?
C2 C1 C7 122.4(14) . . ?
C6 C1 C7 120.7(13) . . ?
C1 C2 Br1 120.0(10) . . ?
C3 C2 Br1 116.7(10) . . ?
C3 C2 C1 123.2(14) . . ?
C2 C3 C4 118.3(13) . . ?
C5 C4 C3 119.6(13) . . ?
C4 C5 C6 120.7(14) . . ?
C5 C6 C1 121.4(13) . . ?
C8 C7 C1 109.2(11) . . ?
C7 C8 N1 110.2(10) . . ?
C10 C9 C14 117.5(12) . . ?
C10 C9 C15 122.4(13) . . ?
C14 C9 C15 120.0(12) . . ?
C9 C10 Br2 120.5(10) . . ?
C9 C10 C11 121.2(13) . . ?
C11 C10 Br2 118.2(10) . . ?
C12 C11 C10 119.6(12) . . ?
C11 C12 C13 121.4(12) . . ?
C14 C13 C12 117.9(14) . . ?
C13 C14 C9 122.3(13) . . ?
C16 C15 C9 111.5(10) . . ?
N2 C16 C15 110.8(10) . . ?
