# Supplementary material for: Two-dimensional organic-inorganic hybrid perovskite quantum-well nanowires enabled by directional noncovalent intermolecular interactions
Source: Nat Commun. 2025 Mar 27;16:2997. doi: 10.1038/s41467-025-58166-x (PMC11950231; doi:10.1038/s41467-025-58166-x)
Supplement: Supplementary file 4 — Supplementary Data 1 [file 41467_2025_58166_MOESM4_ESM.zip › crystal structure cif and checkcif/(2CF3PEA)2CuCl4.cif]

data_(2CF3PEA)2CuCl4
_audit_creation_date               2024-07-22
_audit_creation_method
;
Olex2 1.5
(compiled 2024.02.16 svn.r378c4104 for OlexSys, GUI svn.r6928)
;
_shelx_SHELXL_version_number       '2016/6'
_audit_contact_author_address      ?
_audit_contact_author_email        ?
_audit_contact_author_name         ''
_audit_contact_author_phone        ?
_publ_contact_author_id_orcid      ?
_publ_section_references
;
Dolomanov, O.V., Bourhis, L.J., Gildea, R.J, Howard, J.A.K. & Puschmann, H.
 (2009), J. Appl. Cryst. 42, 339-341.

Sheldrick, G.M. (2008). Acta Cryst. A64, 112-122.

Sheldrick, G.M. (2015). Acta Cryst. A71, 3-8.
;
_chemical_name_common              ?
_chemical_name_systematic          ?
_chemical_formula_moiety           'Cl4 Cu, 2(C9 H11 F3 N)'
_chemical_formula_sum              'C18 H22 Cl4 Cu F6 N2'
_chemical_formula_weight           585.71
_chemical_melting_point            ?
_chemical_oxdiff_formula           'C H N Cd Cl O'
loop_
  _atom_type_symbol
  _atom_type_description
  _atom_type_scat_dispersion_real
  _atom_type_scat_dispersion_imag
  _atom_type_scat_source
 'C' 'C' 0.0033 0.0016 'International Tables Vol C Tables 4.2.6.8 and 6.1.1.4'
 'H' 'H' 0.0000 0.0000 'International Tables Vol C Tables 4.2.6.8 and 6.1.1.4'
 'Cl' 'Cl' 0.1484 0.1585 'International Tables Vol C Tables 4.2.6.8 and 6.1.1.4'
 'Cu' 'Cu' 0.3201 1.2651 'International Tables Vol C Tables 4.2.6.8 and 6.1.1.4'
 'F' 'F' 0.0171 0.0103 'International Tables Vol C Tables 4.2.6.8 and 6.1.1.4'
 'N' 'N' 0.0061 0.0033 'International Tables Vol C Tables 4.2.6.8 and 6.1.1.4'

_shelx_space_group_comment
;
The symmetry employed for this shelxl refinement is uniquely defined
by the following loop, which should always be used as a source of
symmetry information in preference to the above space-group names.
They are only intended as comments.
;
_space_group_crystal_system        'monoclinic'
_space_group_IT_number             14
_space_group_name_H-M_alt          'P 1 21/c 1'
_space_group_name_Hall             '-P 2ybc'
loop_
  _space_group_symop_operation_xyz
 'x, y, z'
 '-x, y+1/2, -z+1/2'
 '-x, -y, -z'
 'x, -y-1/2, z-1/2'

_cell_length_a                     18.1270(7)
_cell_length_b                     8.2533(5)
_cell_length_c                     7.6658(3)
_cell_angle_alpha                  90
_cell_angle_beta                   90.631(4)
_cell_angle_gamma                  90
_cell_volume                       1146.79(9)
_cell_formula_units_Z              2
_cell_measurement_reflns_used      2768
_cell_measurement_temperature      289.99(12)
_cell_measurement_theta_max        28.4990
_cell_measurement_theta_min        2.2500
_shelx_estimated_absorpt_T_max     0.935
_shelx_estimated_absorpt_T_min     0.502
_exptl_absorpt_coefficient_mu      1.476
_exptl_absorpt_correction_T_max    1.000
_exptl_absorpt_correction_T_min    0.316
_exptl_absorpt_correction_type     gaussian
_exptl_absorpt_process_details
;
CrysAlisPro 1.171.42.72a (Rigaku Oxford Diffraction, 2022)
Numerical absorption correction based on gaussian integration over
a multifaceted crystal model
Empirical absorption correction using spherical harmonics,
implemented in SCALE3 ABSPACK scaling algorithm.
;
_exptl_absorpt_special_details     ?
_exptl_crystal_colour              green
_exptl_crystal_colour_primary      green
_exptl_crystal_density_diffrn      1.696
_exptl_crystal_density_meas        ?
_exptl_crystal_density_method      ?
_exptl_crystal_description         plate
_exptl_crystal_F_000               590
loop_
  _exptl_crystal_face_index_h
  _exptl_crystal_face_index_k
  _exptl_crystal_face_index_l
  _exptl_crystal_face_perp_dist
 -12 10 0 0.0285
 10 -11 0 0.0154
 12 -10 0 0.0154
 -1 0 -11 0.2232
 -12 10 0 0.0308
 -24 -4 0 0.0219
 25 1 1 0.0040

_exptl_crystal_size_max            0.541
_exptl_crystal_size_mid            0.064
_exptl_crystal_size_min            0.046
loop_
  _exptl_oxdiff_crystal_face_indexfrac_h
  _exptl_oxdiff_crystal_face_indexfrac_k
  _exptl_oxdiff_crystal_face_indexfrac_l
  _exptl_oxdiff_crystal_face_x
  _exptl_oxdiff_crystal_face_y
  _exptl_oxdiff_crystal_face_z
 -12.0890 10.2428 -0.1078 0.0855 -0.3044 -0.9487
 10.3822 -10.6235 -0.1709 -0.0226 0.3503 0.9363
 12.0468 -10.2511 -0.2927 -0.0949 0.3381 0.9363
 -1.0542 -0.2470 -10.7944 -0.2554 0.9085 -0.3307
 -12.0468 10.2511 0.2927 0.0949 -0.3381 -0.9363
 -24.1382 -3.8362 -0.0016 0.9496 0.2669 -0.1645
 25.3883 0.6195 1.0496 -0.8610 -0.2420 0.4473

_exptl_transmission_factor_max     ?
_exptl_transmission_factor_min     ?
_diffrn_reflns_av_R_equivalents    0.0592
_diffrn_reflns_av_unetI/netI       0.0563
_diffrn_reflns_Laue_measured_fraction_full  1.000
_diffrn_reflns_Laue_measured_fraction_max  0.905
_diffrn_reflns_limit_h_max         24
_diffrn_reflns_limit_h_min         -25
_diffrn_reflns_limit_k_max         11
_diffrn_reflns_limit_k_min         -10
_diffrn_reflns_limit_l_max         9
_diffrn_reflns_limit_l_min         -10
_diffrn_reflns_number              7939
_diffrn_reflns_point_group_measured_fraction_full  1.000
_diffrn_reflns_point_group_measured_fraction_max  0.905
_diffrn_reflns_theta_full          25.242
_diffrn_reflns_theta_max           29.474
_diffrn_reflns_theta_min           2.247
_diffrn_ambient_environment        air
_diffrn_ambient_temperature        289.99(12)
_diffrn_detector                   'Hybrid Pixel Array Detector'
_diffrn_detector_area_resol_mean   5.8140
_diffrn_measured_fraction_theta_full  1.000
_diffrn_measured_fraction_theta_max  0.905
_diffrn_measurement_details
;
List of Runs (angles in degrees, time in seconds):

  # Type    Start    End  Width  t~exp~   \w     \q     \k     \f   Frames
--------------------------------------------------------------------------
  1  \w   -103.00 -27.00   0.50    5.42    --  -15.70 -82.00-120.00  152
  2  \w    -34.00  74.00   0.50    5.42    --  -15.70  19.00 150.00  216
  3  \w    -68.00 -42.00   0.50    5.42    --   15.80 -57.00-120.00   52
  4  \w    -22.00   3.00   0.50    5.42    --   15.80 -57.00-120.00   50
  5  \w    -19.00  77.00   0.50    5.42    --   15.80  57.00 150.00  192
;
_diffrn_measurement_device         'four-circle diffractometer'
_diffrn_measurement_device_type    'XtaLAB AFC12 (RINC): Kappa single'
_diffrn_measurement_method         '\w scans'
_diffrn_orient_matrix_type        
 'CrysAlisPro convention (1999,Acta A55,543-557)'
_diffrn_orient_matrix_UB_11        -0.0342839000
_diffrn_orient_matrix_UB_12        -0.0318216000
_diffrn_orient_matrix_UB_13        0.0277345000
_diffrn_orient_matrix_UB_21        -0.0052124000
_diffrn_orient_matrix_UB_22        -0.0367401000
_diffrn_orient_matrix_UB_23        -0.0828157000
_diffrn_orient_matrix_UB_31        0.0180891000
_diffrn_orient_matrix_UB_32        -0.0709512000
_diffrn_orient_matrix_UB_33        0.0304965000
_diffrn_radiation_monochromator    mirror
_diffrn_radiation_probe            x-ray
_diffrn_radiation_type             'Mo K\a'
_diffrn_radiation_wavelength       0.71073
_diffrn_source                     'Rotating-anode X-ray tube'
_diffrn_source_type                'Rigaku (Mo) X-ray Source'
_reflns_Friedel_coverage           0.000
_reflns_Friedel_fraction_full      .
_reflns_Friedel_fraction_max       .
_reflns_number_gt                  2080
_reflns_number_total               2893
_reflns_special_details
;
 Reflections were merged by SHELXL according to the crystal
 class for the calculation of statistics and refinement.
 
 _reflns_Friedel_fraction is defined as the number of unique
 Friedel pairs measured divided by the number that would be
 possible theoretically, ignoring centric projections and
 systematic absences.
;
_reflns_threshold_expression       'I > 2\s(I)'
_computing_cell_refinement         'CrysAlisPro 1.171.42.72a (Rigaku OD, 2022)'
_computing_data_collection         'CrysAlisPro 1.171.42.72a (Rigaku OD, 2022)'
_computing_data_reduction          'CrysAlisPro 1.171.42.72a (Rigaku OD, 2022)'
_computing_molecular_graphics      'Olex2 1.5 (Dolomanov et al., 2009)'
_computing_publication_material    'Olex2 1.5 (Dolomanov et al., 2009)'
_computing_structure_refinement    'XL  (Sheldrick, 2008)'
_computing_structure_solution      'SHELXT 2014/5 (Sheldrick, 2014)'
_refine_diff_density_max           0.869
_refine_diff_density_min           -0.400
_refine_diff_density_rms           0.109
_refine_ls_extinction_coef         .
_refine_ls_extinction_method       none
_refine_ls_goodness_of_fit_ref     1.003
_refine_ls_hydrogen_treatment      constr
_refine_ls_matrix_type             full
_refine_ls_number_parameters       143
_refine_ls_number_reflns           2893
_refine_ls_number_restraints       0
_refine_ls_R_factor_all            0.0710
_refine_ls_R_factor_gt             0.0501
_refine_ls_restrained_S_all        1.003
_refine_ls_shift/su_max            0.000
_refine_ls_shift/su_mean           0.000
_refine_ls_structure_factor_coef   Fsqd
_refine_ls_weighting_details      
 'w=1/[\s^2^(Fo^2^)+(0.0873P)^2^] where P=(Fo^2^+2Fc^2^)/3'
_refine_ls_weighting_scheme        calc
_refine_ls_wR_factor_gt            0.1319
_refine_ls_wR_factor_ref           0.1439
_refine_special_details            ?
_olex2_refinement_description
;
1. Fixed Uiso
 At 1.2 times of:
  All C(H) groups, All C(H,H) groups, All N(H,H,H) groups
2.a Secondary CH2 refined with riding coordinates:
 C00A(H00A,H00B), C00C(H00D,H00E)
2.b Aromatic/amide H refined with riding coordinates:
 C00B(H00C), C00E(H00F), C00F(H00G), C00G(H00H)
2.c Idealised Me refined as rotating group:
 N1(H1A,H1B,H1C)
;
_atom_sites_solution_hydrogens     geom
_atom_sites_solution_primary       dual
_atom_sites_solution_secondary     ?
loop_
  _atom_site_label
  _atom_site_type_symbol
  _atom_site_fract_x
  _atom_site_fract_y
  _atom_site_fract_z
  _atom_site_U_iso_or_equiv
  _atom_site_adp_type
  _atom_site_occupancy
  _atom_site_site_symmetry_order
  _atom_site_calc_flag
  _atom_site_refinement_flags_posn
  _atom_site_refinement_flags_adp
  _atom_site_refinement_flags_occupancy
  _atom_site_disorder_assembly
  _atom_site_disorder_group
 Cu1 Cu 0.500000 0.000000 0.500000 0.0469(2) Uani 1 2 d S . P . .
 Cl02 Cl 0.48252(4) 0.18563(10) 0.27802(8) 0.0546(2) Uani 1 1 d . . . . .
 Cl03 Cl 0.62133(4) 0.05943(13) 0.50875(11) 0.0641(3) Uani 1 1 d . . . . .
 F1 F 0.82167(11) 0.3446(2) 0.6510(3) 0.0686(5) Uani 1 1 d . . . . .
 F2 F 0.88644(13) 0.3504(3) 0.4175(3) 0.0770(6) Uani 1 1 d . . . . .
 F3 F 0.93688(11) 0.3933(3) 0.6653(3) 0.0824(6) Uani 1 1 d . . . . .
 C007 C 0.79386(13) 0.6536(3) 0.4785(3) 0.0361(5) Uani 1 1 d . . . . .
 C008 C 0.86070(13) 0.6003(3) 0.5499(3) 0.0379(6) Uani 1 1 d . . . . .
 N1 N 0.60687(13) 0.4446(4) 0.4893(4) 0.0617(7) Uani 1 1 d . . . . .
 H1A H 0.588701 0.494266 0.395153 0.074 Uiso 1 1 calc R U . . .
 H1B H 0.572669 0.441636 0.571645 0.074 Uiso 1 1 calc R U . . .
 H1C H 0.619940 0.343961 0.461553 0.074 Uiso 1 1 calc R U . . .
 C00A C 0.73202(14) 0.5435(4) 0.4190(3) 0.0425(6) Uani 1 1 d . . . . .
 H00A H 0.751359 0.435800 0.397624 0.051 Uiso 1 1 calc R U . . .
 H00B H 0.711086 0.584033 0.310456 0.051 Uiso 1 1 calc R U . . .
 C00B C 0.78385(18) 0.8203(4) 0.4665(4) 0.0538(7) Uani 1 1 d . . . . .
 H00C H 0.739588 0.860039 0.421354 0.065 Uiso 1 1 calc R U . . .
 C00C C 0.67245(15) 0.5345(4) 0.5552(4) 0.0514(7) Uani 1 1 d . . . . .
 H00D H 0.691844 0.480892 0.658584 0.062 Uiso 1 1 calc R U . . .
 H00E H 0.657885 0.643354 0.587912 0.062 Uiso 1 1 calc R U . . .
 C00D C 0.87633(17) 0.4242(4) 0.5699(4) 0.0536(7) Uani 1 1 d . . . . .
 C00E C 0.91469(17) 0.7097(4) 0.6029(4) 0.0534(7) Uani 1 1 d . . . . .
 H00F H 0.959105 0.672472 0.649695 0.064 Uiso 1 1 calc R U . . .
 C00F C 0.9022(2) 0.8733(5) 0.5860(4) 0.0678(10) Uani 1 1 d . . . . .
 H00G H 0.938482 0.946616 0.620523 0.081 Uiso 1 1 calc R U . . .
 C00G C 0.8374(2) 0.9282(4) 0.5193(4) 0.0674(10) Uani 1 1 d . . . . .
 H00H H 0.829034 1.038975 0.509206 0.081 Uiso 1 1 calc R U . . .

loop_
  _atom_site_aniso_label
  _atom_site_aniso_U_11
  _atom_site_aniso_U_22
  _atom_site_aniso_U_33
  _atom_site_aniso_U_23
  _atom_site_aniso_U_13
  _atom_site_aniso_U_12
 Cu1 0.0328(3) 0.0773(4) 0.0308(3) 0.0102(2) 0.00078(18) 0.0106(2)
 Cl02 0.0520(4) 0.0771(6) 0.0347(4) 0.0094(3) -0.0040(3) 0.0081(3)
 Cl03 0.0335(3) 0.0988(7) 0.0600(5) 0.0113(4) 0.0015(3) 0.0098(4)
 F1 0.0742(12) 0.0523(11) 0.0792(13) 0.0191(9) 0.0023(10) 0.0022(9)
 F2 0.1054(16) 0.0601(12) 0.0657(12) -0.0177(10) 0.0019(11) 0.0258(11)
 F3 0.0654(12) 0.0909(16) 0.0903(15) 0.0127(12) -0.0212(11) 0.0294(11)
 C007 0.0417(12) 0.0410(15) 0.0256(11) 0.0002(9) 0.0024(9) 0.0030(11)
 C008 0.0405(12) 0.0435(15) 0.0296(12) 0.0003(10) 0.0030(10) 0.0016(11)
 N1 0.0358(11) 0.097(2) 0.0518(15) 0.0085(14) 0.0002(11) -0.0060(13)
 C00A 0.0362(12) 0.0599(17) 0.0313(12) -0.0005(11) -0.0026(10) 0.0003(12)
 C00B 0.0700(19) 0.0526(19) 0.0388(14) 0.0063(12) 0.0060(13) 0.0164(16)
 C00C 0.0411(14) 0.074(2) 0.0390(14) -0.0019(13) 0.0025(11) -0.0033(13)
 C00D 0.0496(15) 0.0573(19) 0.0538(17) -0.0023(14) -0.0052(13) 0.0119(15)
 C00E 0.0501(15) 0.072(2) 0.0385(15) -0.0067(13) 0.0026(12) -0.0106(15)
 C00F 0.088(3) 0.065(2) 0.0509(18) -0.0104(15) 0.0125(17) -0.034(2)
 C00G 0.116(3) 0.0392(18) 0.0477(17) -0.0004(14) 0.0182(19) -0.005(2)

_geom_special_details
;
 All esds (except the esd in the dihedral angle between two l.s. planes)
 are estimated using the full covariance matrix.  The cell esds are taken
 into account individually in the estimation of esds in distances, angles
 and torsion angles; correlations between esds in cell parameters are only
 used when they are defined by crystal symmetry.  An approximate (isotropic)
 treatment of cell esds is used for estimating esds involving l.s. planes.
;
loop_
  _geom_bond_atom_site_label_1
  _geom_bond_atom_site_label_2
  _geom_bond_distance
  _geom_bond_site_symmetry_2
  _geom_bond_publ_flag
 Cu1 Cl02 2.3089(7) . ?
 Cu1 Cl02 2.3089(7) 3_656 ?
 Cu1 Cl03 2.2537(7) 3_656 ?
 Cu1 Cl03 2.2537(7) . ?
 F1 C00D 1.347(4) . ?
 F2 C00D 1.331(4) . ?
 F3 C00D 1.337(3) . ?
 C007 C008 1.395(3) . ?
 C007 C00A 1.510(4) . ?
 C007 C00B 1.391(4) . ?
 C008 C00D 1.489(4) . ?
 C008 C00E 1.389(4) . ?
 N1 H1A 0.8900 . ?
 N1 H1B 0.8900 . ?
 N1 H1C 0.8900 . ?
 N1 C00C 1.485(4) . ?
 C00A H00A 0.9700 . ?
 C00A H00B 0.9700 . ?
 C00A C00C 1.512(4) . ?
 C00B H00C 0.9300 . ?
 C00B C00G 1.374(5) . ?
 C00C H00D 0.9700 . ?
 C00C H00E 0.9700 . ?
 C00E H00F 0.9300 . ?
 C00E C00F 1.374(5) . ?
 C00F H00G 0.9300 . ?
 C00F C00G 1.355(6) . ?
 C00G H00H 0.9300 . ?

loop_
  _geom_angle_atom_site_label_1
  _geom_angle_atom_site_label_2
  _geom_angle_atom_site_label_3
  _geom_angle
  _geom_angle_site_symmetry_1
  _geom_angle_site_symmetry_3
  _geom_angle_publ_flag
 Cl02 Cu1 Cl02 180.0 3_656 . ?
 Cl03 Cu1 Cl02 89.80(3) . 3_656 ?
 Cl03 Cu1 Cl02 89.80(3) 3_656 . ?
 Cl03 Cu1 Cl02 90.20(3) 3_656 3_656 ?
 Cl03 Cu1 Cl02 90.20(3) . . ?
 Cl03 Cu1 Cl03 180.0 . 3_656 ?
 C008 C007 C00A 124.6(2) . . ?
 C00B C007 C008 116.7(3) . . ?
 C00B C007 C00A 118.7(2) . . ?
 C007 C008 C00D 120.8(2) . . ?
 C00E C008 C007 121.1(3) . . ?
 C00E C008 C00D 118.2(2) . . ?
 H1A N1 H1B 109.5 . . ?
 H1A N1 H1C 109.5 . . ?
 H1B N1 H1C 109.5 . . ?
 C00C N1 H1A 109.5 . . ?
 C00C N1 H1B 109.5 . . ?
 C00C N1 H1C 109.5 . . ?
 C007 C00A H00A 109.5 . . ?
 C007 C00A H00B 109.5 . . ?
 C007 C00A C00C 110.7(2) . . ?
 H00A C00A H00B 108.1 . . ?
 C00C C00A H00A 109.5 . . ?
 C00C C00A H00B 109.5 . . ?
 C007 C00B H00C 119.0 . . ?
 C00G C00B C007 122.0(3) . . ?
 C00G C00B H00C 119.0 . . ?
 N1 C00C C00A 111.4(2) . . ?
 N1 C00C H00D 109.4 . . ?
 N1 C00C H00E 109.4 . . ?
 C00A C00C H00D 109.4 . . ?
 C00A C00C H00E 109.4 . . ?
 H00D C00C H00E 108.0 . . ?
 F1 C00D C008 112.6(2) . . ?
 F2 C00D F1 106.9(3) . . ?
 F2 C00D F3 105.8(2) . . ?
 F2 C00D C008 112.6(2) . . ?
 F3 C00D F1 105.0(3) . . ?
 F3 C00D C008 113.3(3) . . ?
 C008 C00E H00F 120.1 . . ?
 C00F C00E C008 119.7(3) . . ?
 C00F C00E H00F 120.1 . . ?
 C00E C00F H00G 119.8 . . ?
 C00G C00F C00E 120.3(3) . . ?
 C00G C00F H00G 119.8 . . ?
 C00B C00G H00H 120.0 . . ?
 C00F C00G C00B 120.1(3) . . ?
 C00F C00G H00H 120.0 . . ?

loop_
  _geom_torsion_atom_site_label_1
  _geom_torsion_atom_site_label_2
  _geom_torsion_atom_site_label_3
  _geom_torsion_atom_site_label_4
  _geom_torsion
  _geom_torsion_site_symmetry_1
  _geom_torsion_site_symmetry_2
  _geom_torsion_site_symmetry_3
  _geom_torsion_site_symmetry_4
  _geom_torsion_publ_flag
 C007 C008 C00D F1 -50.8(3) . . . . ?
 C007 C008 C00D F2 70.1(3) . . . . ?
 C007 C008 C00D F3 -169.8(2) . . . . ?
 C007 C008 C00E C00F 0.4(4) . . . . ?
 C007 C00A C00C N1 172.5(3) . . . . ?
 C007 C00B C00G C00F -0.2(5) . . . . ?
 C008 C007 C00A C00C 100.2(3) . . . . ?
 C008 C007 C00B C00G 1.1(4) . . . . ?
 C008 C00E C00F C00G 0.5(5) . . . . ?
 C00A C007 C008 C00D 1.1(4) . . . . ?
 C00A C007 C008 C00E -179.5(2) . . . . ?
 C00A C007 C00B C00G 179.5(3) . . . . ?
 C00B C007 C008 C00D 179.4(2) . . . . ?
 C00B C007 C008 C00E -1.2(4) . . . . ?
 C00B C007 C00A C00C -78.1(3) . . . . ?
 C00D C008 C00E C00F 179.8(3) . . . . ?
 C00E C008 C00D F1 129.7(3) . . . . ?
 C00E C008 C00D F2 -109.3(3) . . . . ?
 C00E C008 C00D F3 10.8(4) . . . . ?
 C00E C00F C00G C00B -0.6(5) . . . . ?

_shelx_res_file
;
TITL exp_15416_a.res in P2(1)/c
    exp_15416.res
    created by SHELXL-2016/6 at 16:35:34 on 22-Jul-2024
REM Old TITL exp_15416 in P2(1)/c
REM SHELXT solution in P2(1)/c
REM R1 0.310, Rweak 0.053, Alpha 0.035, Orientation as input
REM Formula found by SHELXT: C20 O6 Cl5
CELL 0.71073 18.127 8.2533 7.6658 90 90.631 90
ZERR 2 0.0007 0.0005 0.0003 0 0.004 0
LATT 1
SYMM -X,0.5+Y,0.5-Z
SFAC C H Cl Cu F N
UNIT 36 44 8 2 12 4

L.S. 66
PLAN  1
SIZE 0.046 0.064 0.541
TEMP 290
CONF
BOND $H
list 4
MORE -1
fmap 2
acta
REM <olex2.extras>
REM <HklSrc ".\\(2CF3PEA)2CuCl4">
REM </olex2.extras>

WGHT    0.087300
FVAR       0.49360
CU1   4    0.500000    0.000000    0.500000    10.50000    0.03276    0.07728 =
         0.03076    0.01025    0.00078    0.01060
CL02  3    0.482523    0.185625    0.278022    11.00000    0.05195    0.07714 =
         0.03471    0.00939   -0.00398    0.00812
CL03  3    0.621330    0.059429    0.508750    11.00000    0.03354    0.09876 =
         0.05998    0.01127    0.00147    0.00982
F1    5    0.821670    0.344573    0.651023    11.00000    0.07422    0.05233 =
         0.07921    0.01906    0.00229    0.00216
F2    5    0.886436    0.350429    0.417546    11.00000    0.10536    0.06013 =
         0.06568   -0.01770    0.00192    0.02584
F3    5    0.936883    0.393337    0.665312    11.00000    0.06542    0.09094 =
         0.09034    0.01266   -0.02117    0.02944
C007  1    0.793860    0.653551    0.478481    11.00000    0.04169    0.04098 =
         0.02557    0.00021    0.00235    0.00296
C008  1    0.860699    0.600319    0.549943    11.00000    0.04051    0.04355 =
         0.02964    0.00029    0.00301    0.00163
N1    6    0.606868    0.444581    0.489288    11.00000    0.03582    0.09742 =
         0.05184    0.00847    0.00019   -0.00601
AFIX 137
H1A   2    0.588701    0.494266    0.395153    11.00000   -1.20000
H1B   2    0.572669    0.441636    0.571645    11.00000   -1.20000
H1C   2    0.619940    0.343961    0.461553    11.00000   -1.20000
AFIX   0
C00A  1    0.732016    0.543488    0.418966    11.00000    0.03617    0.05985 =
         0.03135   -0.00054   -0.00264    0.00027
AFIX  23
H00A  2    0.751359    0.435800    0.397624    11.00000   -1.20000
H00B  2    0.711086    0.584033    0.310456    11.00000   -1.20000
AFIX   0
C00B  1    0.783854    0.820326    0.466492    11.00000    0.07003    0.05258 =
         0.03882    0.00627    0.00601    0.01636
AFIX  43
H00C  2    0.739588    0.860039    0.421354    11.00000   -1.20000
AFIX   0
C00C  1    0.672453    0.534511    0.555237    11.00000    0.04113    0.07400 =
         0.03905   -0.00193    0.00251   -0.00331
AFIX  23
H00D  2    0.691844    0.480892    0.658584    11.00000   -1.20000
H00E  2    0.657885    0.643354    0.587912    11.00000   -1.20000
AFIX   0
C00D  1    0.876331    0.424171    0.569870    11.00000    0.04960    0.05734 =
         0.05375   -0.00232   -0.00516    0.01193
C00E  1    0.914689    0.709732    0.602938    11.00000    0.05008    0.07167 =
         0.03846   -0.00668    0.00258   -0.01058
AFIX  43
H00F  2    0.959105    0.672472    0.649695    11.00000   -1.20000
AFIX   0
C00F  1    0.902216    0.873258    0.586007    11.00000    0.08788    0.06503 =
         0.05087   -0.01038    0.01246   -0.03405
AFIX  43
H00G  2    0.938482    0.946616    0.620523    11.00000   -1.20000
AFIX   0
C00G  1    0.837350    0.928160    0.519280    11.00000    0.11564    0.03925 =
         0.04773   -0.00035    0.01821   -0.00526
AFIX  43
H00H  2    0.829034    1.038975    0.509206    11.00000   -1.20000
AFIX   0
HKLF 4


REM  exp_15416_a.res in P2(1)/c
REM R1 =  0.0501 for    2080 Fo > 4sig(Fo)  and  0.0710 for all    2893 data
REM    143 parameters refined using      0 restraints

END

WGHT      0.0874      0.0000

REM Highest difference peak  0.869,  deepest hole -0.400,  1-sigma level  0.109
Q1    1   0.5432  0.0031  0.4367  11.00000  0.05    0.87
;
_shelx_res_checksum                12010
_shelx_hkl_file
;
   0   0   1    0.39    0.30
   0   0  -1    0.03    0.47
   0   0  -1    0.07    0.31
   0   0  -1    0.06    0.39
   0   0   1    0.32    0.23
   0   0   2 8041.02  689.28
   0   0  -2 9999.00  689.26
   0   0  -2 8296.26  689.31
   0   0  -2 8516.18  689.37
   0   0  -3   -0.10    1.05
   0   0   3    0.16    0.78
   0   0  -3    0.18    0.87
   0   0  -3   -0.05    0.68
   0   0   3    0.35    0.75
   0   0   4 1555.58  112.70
   0   0  -4 1494.23  112.69
   0   0  -4 1578.09  113.00
   0   0   4 1555.12  112.87
   0   0  -4 1591.09  112.93
   0   0  -5    1.29    1.03
   0   0  -5   -0.31    1.27
   0   0   5    1.50    0.99
   0   0   6  120.92    9.98
   0   0  -6  132.65   10.39
   0   0  -6  140.40   10.05
   0   0  -7    0.23    1.97
   0   0   7    0.54    1.31
   0   0  -8   82.21    7.36
   0   0  -9    2.09    2.34
   0   0 -10   35.11    4.49
   0  -1   0    0.01    0.19
   0   1   0   -0.11    0.21
   0  -1  -1    3.16    0.61
   0  -1  -1    2.18    0.39
   0   1   1    3.83    0.51
   0  -1  -1    1.93    0.54
   0   1   1    2.63    0.47
   0   1  -2   71.86    5.67
   0   1   2   91.94    5.88
   0   1   2   60.76    5.75
   0   1   2   91.97    5.78
   0   1  -2   73.86    5.76
   0  -1   2   62.13    5.69
   0  -1  -2   94.69    5.78
   0   1   3 1614.17  116.31
   0  -1  -3 1476.65  116.16
   0  -1   3 1556.71  116.21
   0   1  -3 1501.67  116.11
   0   1  -3 1668.94  116.29
   0   1   3 1481.88  116.29
   0  -1  -3 1439.37  116.29
   0   1  -3 1719.28  116.50
   0   1   4    2.87    1.22
   0  -1  -4    6.19    1.35
   0   1   4    4.37    1.30
   0   1   4    4.84    1.12
   0  -1   4    7.42    1.21
   0   1  -4    5.81    1.00
   0   1  -4    4.64    1.67
   0  -1  -4    5.50    1.10
   0   1  -4    5.49    1.36
   0  -1   4    4.02    0.95
   0   1   5  915.22   66.62
   0   1  -5  919.72   66.49
   0   1  -5  904.21   66.77
   0  -1  -5  871.15   66.53
   0  -1  -5  960.93   66.91
   0  -1   5  932.85   66.49
   0  -1   5  881.55   66.64
   0   1   6   29.40    2.88
   0   1  -6   28.71    3.17
   0   1  -6   29.62    2.80
   0  -1  -6   30.90    2.95
   0  -1  -6   31.65    3.43
   0   1  -7  186.69   13.65
   0   1   7  154.53   13.24
   0  -1  -7  199.40   13.92
   0   1  -8  138.70   11.30
   0  -1  -8  139.65   11.46
   0   1  -9  135.28   11.47
   0  -1  -9  142.97   11.61
   0  -1 -10    8.33    3.16
   0   2   0 1657.99  122.62
   0  -2   0 1713.53  122.62
   0  -2  -1 1540.33   91.03
   0   2   1 1113.01   90.87
   0   2   1 1089.93   90.89
   0  -2  -1 1181.69   90.88
   0   2   1 1586.56   91.04
   0   2   1 1489.28   91.03
   0   2   2 4021.38  306.68
   0  -2  -2 3975.32  306.71
   0  -2  -2 4670.90  306.75
   0   2   2 4669.54  306.77
   0  -2  -2 4042.36  306.64
   0  -2  -3  397.90   28.18
   0   2   3  471.28   28.26
   0   2   3  451.67   28.32
   0   2  -3  368.84   28.06
   0   2   3  310.68   28.17
   0  -2  -3  364.12   28.04
   0  -2  -3  359.86   28.14
   0   2  -3  394.06   28.16
   0  -2  -4  552.48   40.62
   0   2  -4  526.70   40.31
   0   2   4  530.83   40.53
   0   2   4  484.84   40.48
   0  -2  -4  542.56   40.36
   0  -2  -4  528.96   40.43
   0   2  -4  586.75   40.53
   0   2  -5   45.46    3.59
   0  -2  -5   37.91    3.91
   0   2  -5   41.85    3.88
   0  -2  -5   44.01    3.74
   0   2   5   39.51    3.72
   0  -2  -5   40.24    3.61
   0   2   5   43.36    3.87
   0   2  -6  322.32   23.89
   0   2   6  303.31   23.78
   0   2  -6  323.96   23.58
   0  -2  -6  333.12   24.13
   0  -2  -6  313.16   23.70
   0  -2  -7   10.95    1.94
   0   2   7   13.48    2.31
   0  -2  -7   11.39    2.40
   0   2  -7   15.19    2.29
   0  -2  -8   36.29    4.22
   0   2  -8   33.79    3.84
   0  -2  -9    2.23    2.77
   0  -2 -10    8.39    3.08
   0  -3   0    0.50    0.49
   0   3   0   -0.66    0.47
   0   3   0    0.35    0.58
   0  -3  -1 1051.14   82.41
   0   3   1 1109.04   82.33
   0   3   1 1354.06   82.53
   0   3  -1 1106.62   82.33
   0   3   2  126.59    9.87
   0   3   2  114.76    9.76
   0  -3  -2  121.00    9.73
   0  -3  -2  156.65   10.04
   0   3   2  157.59   10.03
   0   3   2  161.11   10.07
   0  -3  -3  286.12   21.82
   0  -3  -3  311.66   22.22
   0  -3  -3  279.38   21.93
   0   3  -3  291.87   21.94
   0   3   3  352.36   22.12
   0   3  -4   93.58    7.45
   0  -3  -4   91.04    7.50
   0   3   4  104.21    7.74
   0  -3  -4   94.29    7.37
   0   3   4  115.38    7.74
   0   3  -4   94.95    7.60
   0   3  -5   49.07    4.37
   0  -3  -5   52.17    4.59
   0   3   5   49.48    4.37
   0   3   5   44.11    4.37
   0  -3  -5   51.58    4.07
   0   3  -5   49.85    4.11
   0   3   6    2.54    1.67
   0  -3  -6    6.59    1.50
   0   3   6    5.20    1.72
   0   3  -6    4.02    1.60
   0  -3  -6    1.77    1.73
   0   3   7  342.89   25.49
   0   3  -7  321.60   25.40
   0  -3  -7  358.15   25.79
   0  -3  -8    5.06    2.51
   0   3   8    7.12    2.34
   0   3  -8    6.97    2.13
   0  -3  -9    2.68    2.68
   0  -4   0  236.43   16.94
   0   4   0  224.80   16.97
   0   4   0  226.50   16.89
   0   4   1   89.76    6.19
   0  -4  -1   74.88    6.27
   0   4  -1   85.39    6.23
   0   4   1   72.53    6.32
   0   4   2  132.22   10.01
   0  -4  -2  143.70   10.03
   0   4   2  114.23    9.82
   0  -4  -2  133.54    9.77
   0   4   2  123.60    9.79
   0   4   3  286.91   18.94
   0  -4  -3  250.26   18.60
   0  -4  -3  271.69   19.00
   0   4   3  230.46   18.65
   0   4  -4  197.53   13.78
   0   4   4  199.50   13.95
   0  -4  -4  177.26   13.50
   0  -4  -4  167.96   13.95
   0  -4  -4  177.54   13.64
   0   4  -5   14.49    1.98
   0   4   5   19.43    2.33
   0   4   5   20.17    2.43
   0   4  -5   19.76    2.30
   0  -4  -5   19.52    1.83
   0  -4  -6   60.04    4.39
   0   4  -6   51.36    4.70
   0   4   6   50.08    4.80
   0  -4  -6   51.84    5.05
   0   4   6   45.75    4.80
   0   4   7    6.16    1.95
   0   4  -7    3.30    1.73
   0  -4  -7    7.18    2.46
   0   4   7    6.22    2.16
   0   4   8   26.27    3.54
   0  -4  -8   31.37    4.00
   0  -4  -9   19.90    3.53
   0   5   0    0.70    1.01
   0   5   0   -0.34    0.62
   0   5  -1  151.97   10.48
   0  -5  -1  124.24   10.41
   0   5   1  140.17   10.34
   0   5   1  138.37   10.57
   0  -5  -2    3.90    1.06
   0   5   2    4.53    1.01
   0   5   2    4.73    0.94
   0   5   2    2.37    1.29
   0   5  -2    6.01    1.07
   0  -5  -3    4.08    1.30
   0   5   3    4.17    1.12
   0  -5  -3    4.10    0.79
   0   5   3    2.94    0.95
   0   5   3    3.31    1.31
   0   5   4   19.32    2.15
   0  -5  -4   24.01    2.58
   0   5   4   19.69    2.59
   0  -5  -4   23.09    1.98
   0   5  -4   22.85    2.26
   0   5   5  181.11   14.10
   0  -5  -5  179.08   14.09
   0  -5  -5  184.23   13.52
   0   5  -5  188.49   13.88
   0   5   5  170.17   14.03
   0   5   6   -0.20    1.64
   0   5  -6    2.20    1.58
   0   5   6    4.06    1.96
   0   5   7    0.45    1.90
   0   5   7   -0.25    2.20
   0  -5  -8   29.92    3.94
   0   5   8   25.61    3.72
   0   6   0  193.11   14.65
   0   6  -1    0.37    1.23
   0   6   1    2.55    1.72
   0  -6  -1    1.39    1.00
   0   6   1    0.54    0.83
   0   6  -2    0.34    1.16
   0   6   2    1.07    1.04
   0   6   2    0.84    0.91
   0  -6  -2    1.52    1.05
   0   6   3   16.35    1.96
   0   6   3   18.91    2.17
   0   6   3   14.68    2.44
   0  -6  -3   16.56    2.20
   0  -6  -4   26.08    2.99
   0   6   4   27.01    3.09
   0   6   5    0.64    1.72
   0  -6  -5    3.91    1.69
   0  -6  -6    4.34    1.88
   0   6   6    2.23    2.16
   0   6   6    4.15    1.83
   0  -6  -7    4.18    2.41
   0   6   7    2.74    2.40
   0   6   8   12.73    3.09
   0   7   0   -0.63    1.74
   0  -7  -1    2.38    1.25
   0   7   1    1.02    2.07
   0   7   2    2.25    1.21
   0  -7  -2   -0.28    1.22
   0   7   3    8.06    1.62
   0  -7  -3    8.33    1.75
   0   7   3    6.76    2.23
   0   7   4   33.06    3.80
   0  -7  -4   35.78    3.56
   0  -7  -5    7.77    1.99
   0   7   5    2.67    2.05
   0   7   6   -0.78    2.11
   0  -7  -6   -1.22    2.07
   0  -7  -7   -1.65    2.22
   0   7   7    0.61    2.38
   0   7   8    7.80    3.18
   0   8   0   25.94    4.15
   0   8  -1    0.22    1.92
   0   8   1   -0.98    2.64
   0   8   2    4.03    1.44
   0  -8  -2    1.59    1.43
   0   8   3   -0.52    2.16
   0  -8  -3    0.35    1.63
   0   8   3   -0.15    1.40
   0   8   4    8.36    2.41
   0  -8  -4    5.81    1.85
   0   8   5   -2.48    2.22
   0  -8  -5    2.52    2.12
   0  -8  -6    3.34    2.23
   0   8   6    0.28    2.43
   0   8   7    0.67    2.76
   0   9   0   -4.53    3.00
   0   9   1    4.85    3.34
   0   9  -1   -1.25    2.48
   0   9  -2    0.72    1.98
   0   9   2   -1.16    3.14
   0  -9  -3    2.73    1.69
   0   9   4    0.31    2.60
   0  -9  -4    6.33    2.02
   0  -9  -5    4.71    2.14
   0   9   5    1.28    2.51
   0  10   0   -0.44    3.74
   0  10   1    2.44    4.31
   0  10  -1    4.21    3.39
   0  10  -2    1.33    2.71
   0  10   2   -0.45    3.51
   0  10  -3   -1.65    2.76
   0 -10  -4    4.84    2.14
   0  11  -1   -0.44    3.97
   0  11  -2   -2.86    3.49
   1   0 -10   32.27    4.29
   1   0  -9    2.87    2.69
   1   0  -8  201.53   15.94
   1   0  -7   -0.48    1.85
  -1   0   7   -1.46    1.45
   1   0  -6  274.97   19.53
   1   0  -6  265.28   19.85
  -1   0   6  245.67   19.48
  -1   0   5   -0.31    1.18
   1   0  -5   -0.61    1.06
   1   0  -5    0.67    1.36
  -1   0   4 2460.54  179.61
   1   0  -4 2420.63  179.58
   1   0  -4 2597.91  179.83
  -1   0   4 2386.41  179.70
   1   0  -4 2534.51  179.84
   1   0  -3    0.31    0.88
   1   0  -3   -0.56    0.72
  -1   0   3   -0.65    0.77
   1   0  -3   -0.31    1.12
  -1   0   3    0.86    0.98
  -1   0   2 1361.52   86.74
  -1   0   2 1164.87   86.78
   1   0  -2 1074.64   86.83
   1   0  -2 1204.50   86.71
   1   0  -2 1091.87   86.79
  -1   0   1   -0.03    0.38
  -1   0   1    0.05    0.29
   1   0  -1    0.53    0.44
  -1   0  -1   -0.12    0.33
   1   0   1    0.02    0.26
  -1   0  -2   72.83    5.86
  -1   0  -2   84.23    6.12
   1   0   2   70.97    5.97
   1   0   2   93.22    5.91
  -1   0  -2   77.22    5.99
   1   0   3    0.25    0.59
  -1   0  -3    1.41    1.19
  -1   0  -3   -0.51    0.79
   1   0   3    0.99    0.94
  -1   0  -3    0.13    0.58
   1   0   3    0.23    0.85
   1   0   4 3774.91  267.44
  -1   0  -4 3810.41  267.68
   1   0   4 3527.69  267.59
  -1   0  -4 3563.94  267.42
  -1   0  -4 3787.64  267.79
  -1   0  -5    0.31    1.37
   1   0   5    0.27    1.20
  -1   0  -5   -0.31    0.85
   1   0   5    0.25    0.83
  -1   0  -6  210.54   14.99
  -1   0  -6  202.45   14.47
   1   0   6  177.13   14.45
   1   0   7   -0.49    1.27
  -1   0  -7    0.90    1.73
  -1   0  -8  113.24    9.53
  -1   0  -9   -1.95    2.30
  -1   0 -10   36.03    4.40
   1  -1 -10   11.40    3.41
   1   1 -10    7.71    3.16
   1   1  -9   56.68    5.78
   1  -1  -9   56.76    5.97
   1  -1  -8   12.88    2.99
   1   1  -8    8.62    2.60
  -1   1   7   32.92    3.52
   1  -1  -7   43.60    4.23
   1   1  -7   36.76    3.88
   1   1  -6  132.94   10.02
  -1   1   6  111.87    9.61
   1  -1  -6  135.83   10.16
   1   1  -6  131.26    9.62
  -1  -1   6  120.80    9.57
   1  -1  -5  640.01   46.56
   1  -1  -5  669.97   46.89
  -1  -1   5  601.06   46.60
  -1  -1   5  646.07   46.49
   1   1  -5  618.14   46.48
  -1   1   5  607.21   46.59
   1   1  -5  690.22   46.85
   1   1  -4 1011.43   68.05
   1  -1  -4  920.33   67.68
   1   1  -4  975.63   67.86
   1   1  -4  897.52   67.61
  -1   1   4 1081.22   67.77
  -1  -1   4  888.60   67.59
  -1  -1   4  889.95   67.69
  -1   1   4  843.31   67.76
   1  -1  -4  912.42   67.86
   1  -1  -3  232.74   18.64
  -1  -1   3  225.37   18.39
   1  -1  -3  269.71   18.55
  -1   1   3  237.13   18.57
  -1  -1   3  236.99   18.47
  -1   1   3  271.69   18.61
   1   1  -3  225.44   18.41
   1   1  -3  273.47   18.65
   1  -1  -2  156.47   10.66
   1   1  -2  129.26   10.64
  -1   1   2  169.50   10.68
  -1   1   2  149.48   10.64
   1   1  -2  122.22   10.57
  -1   1   1 2241.14  168.59
   1  -1  -1 2404.05  168.61
  -1   1   0   40.29    2.80
   1  -1   0   36.03    2.79
   1  -1   0   32.75    2.81
  -1  -1   0   41.96    2.83
   1   1   1 3826.18  274.28
  -1  -1  -1 3703.04  274.24
   1   1   1 3743.59  274.26
  -1  -1  -1 3841.65  274.27
  -1  -1  -2  145.94   11.73
  -1  -1  -2  197.80   11.86
  -1   1  -2  159.26   11.67
   1   1   2  131.57   11.82
   1  -1   2  149.99   11.74
  -1   1  -2  165.68   11.77
  -1  -1  -2  148.98   11.85
   1   1   2  183.82   11.79
  -1   1  -3  119.83    9.26
  -1  -1  -3  110.11    9.16
   1   1   3  147.19    9.52
  -1   1  -3  120.92    9.10
   1   1   3  107.95    9.26
  -1  -1  -3  128.92    9.38
   1  -1   3  117.26    9.21
   1   1   3  150.68    9.28
  -1  -1  -4  187.73   13.70
   1   1   4  183.18   13.86
  -1   1  -4  182.94   14.02
   1   1   4  184.34   13.95
   1   1   4  191.04   13.72
  -1   1  -4  178.01   13.81
  -1   1  -4  180.04   13.57
   1  -1   4  175.91   13.74
  -1  -1  -4  192.88   13.95
  -1  -1  -5  285.64   20.83
   1   1   5  269.04   20.53
   1  -1   5  262.04   20.56
  -1   1  -5  279.50   20.40
   1   1   5  267.71   20.84
  -1   1  -5  274.75   20.68
  -1  -1  -5  292.78   20.53
  -1   1  -6   28.13    3.03
  -1  -1  -6   30.77    2.79
  -1  -1  -6   32.53    3.29
  -1   1  -6   27.01    2.57
   1   1   6   25.63    2.70
  -1  -1  -7  100.13    7.69
  -1   1  -7  108.24    7.61
  -1  -1  -8   20.38    3.15
  -1   1  -8   16.49    2.86
  -1  -1  -9   54.07    5.73
  -1   1  -9   64.49    5.86
  -1  -1 -10    8.95    2.97
   1  -2 -10   31.20    4.57
   1  -2  -9    2.03    2.76
   1   2  -9    0.28    2.21
   1  -2  -8  184.12   13.11
  -1   2   8  138.34   12.33
   1   2  -8  169.02   12.73
   1   2  -7   26.15    3.10
  -1   2   7   25.96    3.04
   1  -2  -7   29.34    3.67
   1  -2  -7   22.30    2.62
   1   2  -6  551.13   39.68
   1  -2  -6  531.47   39.82
   1   2  -6  533.18   39.31
   1  -2  -6  540.15   39.34
  -1   2   6  516.50   39.50
   1  -2  -5  143.52   10.89
   1  -2  -5  132.56   10.74
  -1   2   5  130.80   10.93
  -1   2   5  138.37   10.90
   1   2  -5  148.05   10.79
   1  -2  -5  147.73   11.17
   1   2  -5  156.02   11.05
   1   2  -4  485.40   35.40
   1  -2  -4  470.20   35.48
   1  -2  -4  426.38   35.61
   1   2  -4  540.36   35.66
   1  -2  -4  499.39   35.35
  -1   2   4  429.46   35.48
  -1   2   4  525.45   35.55
   1   2  -3    8.75    1.42
  -1   2   3   15.07    1.58
  -1   2   3   14.97    1.54
   1  -2  -3   15.66    1.63
   1  -2  -3   11.61    1.24
   1   2  -3   12.29    1.52
   1  -2  -2 3858.43  230.75
   1  -2  -2 3850.54  230.83
  -1   2   2 2949.34  230.52
   1  -2  -2 2941.72  230.57
   1  -2  -2 2859.11  230.47
  -1   2   2 3811.94  230.74
  -1   2   2 3613.44  230.79
  -1   2   1   16.20    1.29
   1  -2  -1   14.72    1.55
  -1   2   1   20.49    1.66
  -1   2   1   15.82    1.33
   1   2   0 1055.04   78.63
   1   2   0 1231.76   78.64
  -1   2   0 1018.14   78.62
   1  -2   0 1039.12   78.61
   1   2   1  227.46   17.25
   1   2   1  232.03   17.24
  -1  -2  -1  249.28   17.28
   1   2   1  248.67   17.30
  -1  -2  -1  226.15   17.20
  -1   2  -2 3098.23  235.99
   1   2   2 3584.71  236.10
  -1  -2  -2 3516.02  236.09
   1   2   2 3134.01  236.06
  -1  -2  -2 3057.84  236.02
  -1  -2  -3  953.47   69.71
   1   2   3  772.65   69.74
  -1   2  -3  985.97   69.73
  -1   2  -3  972.43   69.64
   1   2   3 1083.80   69.79
  -1  -2  -3  972.61   69.78
   1   2   4   21.28    2.42
  -1  -2  -4   20.33    2.22
  -1   2  -4   25.24    2.16
   1   2   4   27.70    2.63
  -1  -2  -4   25.05    2.54
  -1   2  -4   29.16    2.42
  -1  -2  -4   23.80    2.30
  -1  -2  -4   23.75    2.38
   1   2   4   28.02    2.46
  -1  -2  -5   10.11    1.77
   1   2   5    9.70    1.77
  -1  -2  -5   12.83    1.62
  -1   2  -5    7.85    1.54
   1   2   5    6.13    1.46
  -1  -2  -5    8.10    1.36
  -1   2  -5    9.53    1.27
   1   2   6   75.28    6.94
   1   2   6   89.23    6.76
  -1   2  -6   84.28    6.74
  -1  -2  -6   77.84    6.64
  -1  -2  -6   84.01    7.03
  -1  -2  -7   60.45    5.19
   1   2   7   57.79    5.23
  -1  -2  -7   55.54    5.52
  -1   2  -7   63.66    5.35
  -1  -2  -8   16.58    3.18
  -1   2  -8   19.35    2.80
  -1  -2  -9    5.53    2.48
  -1  -2 -10   10.90    2.90
   1  -3  -9   -1.73    2.50
   1  -3  -8   13.89    3.00
   1   3  -8    8.74    2.37
  -1   3   8   12.65    2.60
   1   3  -7  202.05   16.78
  -1   3   7  217.18   16.83
   1  -3  -7  247.26   17.28
   1   3  -6    1.66    1.49
  -1   3   6    3.68    1.64
   1  -3  -6   -0.93    1.94
  -1   3   6    1.67    1.56
   1  -3  -6    1.44    1.21
   1   3  -5    5.50    1.33
   1   3  -5    6.15    1.61
   1  -3  -5    5.13    1.03
  -1   3   5    5.61    1.49
   1  -3  -5    3.70    1.29
  -1   3   5    3.57    1.35
   1  -3  -4    3.44    0.73
  -1   3   4    2.26    1.11
   1  -3  -4    2.11    1.01
   1   3  -4    1.58    1.08
  -1   3   4    4.64    1.23
   1   3  -4    3.48    1.24
   1  -3  -3  938.43   71.29
   1  -3  -3  896.90   71.02
   1  -3  -3  957.31   70.91
  -1   3   3 1199.47   71.31
  -1   3   3  919.83   71.23
   1  -3  -3 1049.81   71.20
  -1   3   2    6.19    1.25
   1  -3  -2    6.68    0.75
   1  -3  -2    7.73    1.15
  -1   3   2    6.21    0.81
  -1   3   2    6.20    1.07
  -1   3   2    7.59    0.96
  -1   3   1   63.55    4.85
  -1   3   1   75.17    5.14
   1  -3  -1   59.98    5.02
  -1   3   0  109.45    8.62
   1  -3   0  115.60    8.59
   1   3   0  115.07    8.64
   1   3   0  121.93    8.61
  -1  -3  -1   27.68    2.30
   1   3   1   31.21    2.39
   1   3   1   27.41    2.21
  -1  -3  -1   29.23    2.21
  -1   3  -1   23.28    2.12
   1   3   2    0.26    0.86
  -1  -3  -2    0.47    0.57
   1   3   2   -0.07    0.68
   1   3   2    1.01    0.75
   1   3   2    1.46    0.85
  -1  -3  -2    1.35    0.86
  -1   3  -3  802.93   58.42
   1   3   3  837.89   58.48
  -1  -3  -3  782.10   58.47
  -1  -3  -3  734.02   58.36
   1   3   3  892.81   58.55
  -1  -3  -4   41.06    3.64
  -1   3  -4   44.38    3.63
  -1   3  -4   39.70    3.45
  -1  -3  -4   39.66    3.47
  -1  -3  -5  159.52   11.54
  -1   3  -5  152.83   11.43
   1   3   5  153.28   11.75
  -1   3  -5  164.27   11.67
   1   3   5  135.79   11.80
  -1  -3  -5  139.09   11.79
  -1   3  -6  126.32   10.10
   1   3   6  117.10   10.17
  -1  -3  -6  152.86   10.13
   1   3   6  122.82   10.36
  -1  -3  -6  124.12   10.40
  -1  -3  -7  183.82   13.30
  -1   3  -7  164.73   13.32
   1   3   7  176.97   13.41
  -1  -3  -7  181.81   13.75
   1   3   7  153.01   13.59
  -1  -3  -8    9.48    2.70
  -1  -3  -9    3.80    2.56
   1  -4  -9    5.97    2.87
   1  -4  -8    3.49    2.60
  -1   4   8    7.25    2.43
  -1   4   7    5.14    2.07
   1  -4  -7    1.94    2.12
   1   4  -7    0.85    1.81
   1   4  -6   86.69    6.76
  -1   4   6   81.81    6.81
  -1   4   6   72.20    6.60
   1   4  -5  107.44    7.68
   1   4  -5   94.26    7.41
  -1   4   5   95.55    7.70
   1  -4  -5   92.18    7.11
  -1   4   5   87.51    7.52
  -1   4   4  114.37    8.54
   1   4  -4  111.20    8.34
   1  -4  -4  102.16    8.14
   1  -4  -4   99.79    8.49
   1  -4  -4  107.06    7.99
  -1   4   4  108.95    8.37
  -1   4   3   14.88    1.59
   1  -4  -3   16.27    2.01
  -1   4   3   20.35    2.06
   1  -4  -3   17.34    1.48
  -1   4   2  266.53   17.22
  -1   4   2  225.59   16.86
  -1   4   2  203.29   16.90
   1  -4  -2  228.53   17.10
  -1   4   2  260.48   17.27
   1   4  -1   46.47    3.72
  -1   4   1   54.39    4.00
   1  -4  -1   43.99    3.78
  -1   4   1   46.79    3.63
  -1   4   0 1511.90  107.82
   1   4   0 1448.39  107.80
   1  -4   0 1486.38  107.75
   1   4   0 1473.67  107.74
  -1   4  -1 1260.81   95.82
   1   4   1 1347.95   95.83
   1   4   1 1402.50   96.03
  -1  -4  -1 1286.26   95.90
  -1  -4  -2  840.55   56.03
   1   4   2  779.81   56.07
   1   4   2  780.82   55.93
  -1   4  -2  750.25   55.79
  -1  -4  -2  732.07   55.84
   1   4   2  892.63   56.13
   1   4   2  688.26   55.86
   1   4   3    1.47    0.89
  -1  -4  -3    1.11    0.94
   1   4   3   -0.25    0.93
  -1  -4  -3    0.52    0.68
  -1   4  -4   19.69    1.98
   1   4   4   19.48    2.29
  -1  -4  -4   17.91    1.76
  -1  -4  -5  139.18    9.70
   1   4   5  131.75   10.20
   1   4   5  136.65   10.09
  -1   4  -5  132.80    9.84
  -1   4  -5  109.09    9.62
   1   4   6   68.02    5.99
  -1  -4  -6   78.38    5.59
   1   4   6   64.14    5.90
  -1   4  -6   64.95    5.69
  -1  -4  -6   59.65    5.97
  -1  -4  -7    0.51    1.88
   1   4   7    0.86    1.75
   1   4   7    4.20    2.07
  -1  -4  -8    7.34    2.66
   1   4   8    9.18    2.42
  -1  -4  -9    2.65    2.81
  -1   5   8    3.12    2.52
   1  -5  -8    6.07    2.78
  -1   5   7   -1.70    1.85
  -1   5   7    2.03    2.02
   1  -5  -6    2.17    1.91
  -1   5   6    0.35    1.48
   1   5  -6    2.71    1.76
  -1   5   6    0.23    2.01
  -1   5   5   73.68    6.67
  -1   5   5   75.67    6.60
   1   5  -5   89.46    6.64
   1  -5  -5   81.26    6.81
   1  -5  -4  206.88   15.27
  -1   5   4  207.89   15.80
   1  -5  -4  207.37   15.83
   1  -5  -3    6.35    1.30
  -1   5   3    4.59    1.35
  -1   5   3    4.80    1.00
  -1   5   2   56.75    4.37
  -1   5   2   52.15    4.38
   1  -5  -2   50.26    4.58
   1   5  -2   63.80    4.52
   1   5  -1   98.81    7.06
  -1   5   1   96.11    7.25
  -1   5   1   87.61    6.86
  -1   5   1   93.53    7.39
   1  -5  -1   84.52    7.00
  -1   5   0   -0.13    1.08
  -1   5   0    1.42    1.13
   1   5   0    2.22    0.99
   1  -5   0    1.58    0.79
  -1   5   0   -0.14    0.72
   1   5   0    0.75    0.71
  -1   5  -1   97.26    6.68
   1   5   1   81.13    6.54
  -1  -5  -1   80.42    6.64
   1   5   1   87.78    6.82
   1   5   2   70.83    5.60
   1   5   2   71.48    5.91
   1   5   2   74.04    5.69
  -1   5  -2   80.82    5.60
  -1  -5  -2   56.46    5.73
  -1  -5  -3   92.02    7.25
  -1  -5  -3   85.03    6.93
   1   5   3   97.44    7.42
   1   5   3   78.15    7.10
   1   5   3   80.07    6.99
  -1  -5  -4   43.94    3.84
   1   5   4   32.80    3.40
  -1  -5  -4   41.01    3.28
  -1   5  -4   40.58    3.47
   1   5   4   44.95    3.89
   1   5   5   95.10    7.92
  -1   5  -5  104.83    7.65
  -1  -5  -5   96.11    7.90
  -1  -5  -5   92.22    7.39
   1   5   6   53.83    5.04
   1   5   6   51.67    4.93
   1   5   7   -0.99    1.95
  -1  -5  -7    1.32    2.00
   1   5   7    2.16    2.11
   1   5   8   20.81    3.16
   1   5   8   15.57    3.14
  -1  -5  -8   20.47    3.36
  -1   6   8    1.88    2.71
  -1   6   7    4.21    2.57
   1  -6  -7    7.16    2.34
  -1   6   6   17.26    2.93
   1  -6  -6   14.44    2.70
  -1   6   5   18.62    2.45
  -1   6   5   15.80    2.54
   1  -6  -5   19.21    2.68
   1   6  -5   19.35    2.40
  -1   6   4    2.70    1.81
   1  -6  -4    5.06    1.72
  -1   6   3   43.51    4.48
  -1   6   3   44.45    3.98
  -1   6   3   46.05    4.18
   1  -6  -3   45.59    4.31
   1   6  -2    6.37    1.45
  -1   6   2    6.80    1.09
   1  -6  -2    6.19    1.37
  -1   6   2    7.55    1.16
  -1   6   1  152.97   11.75
   1  -6  -1  142.16   11.23
  -1   6   1  140.42   11.09
   1   6  -1  168.97   11.41
  -1   6   0  132.41    9.73
  -1   6   0  115.07    9.90
  -1   6  -1    4.71    1.29
   1   6   1    2.32    1.45
  -1  -6  -1    2.56    1.06
  -1   6  -2    4.67    1.20
   1   6   2    6.87    1.60
   1   6   2    2.12    1.62
   1   6   2    2.32    1.04
  -1  -6  -2    2.71    1.13
   1   6   3    3.19    1.77
  -1  -6  -3    2.50    1.29
   1   6   3    5.07    1.25
   1   6   3    5.67    1.38
  -1  -6  -4  251.26   19.67
  -1  -6  -4  266.18   20.14
  -1   6  -4  268.93   19.79
   1   6   4  304.14   20.32
   1   6   5    5.32    1.94
  -1  -6  -5   -1.38    1.78
   1   6   6   32.89    3.71
   1   6   6   32.15    3.62
  -1  -6  -6   28.81    3.57
   1   6   7    2.22    2.39
   1   6   8   12.17    3.12
  -1  -6  -8   19.63    3.33
  -1   7   8    2.95    2.77
   1  -7  -7    5.74    2.46
  -1   7   7    6.91    2.83
   1  -7  -6    4.00    2.19
  -1   7   6    9.60    2.76
  -1   7   5   16.19    2.69
   1  -7  -5   15.57    2.51
  -1   7   4    2.48    2.08
   1  -7  -4    3.65    1.74
  -1   7   3   49.36    4.59
   1  -7  -3   42.48    4.22
  -1   7   3   46.30    4.03
   1  -7  -2    3.41    1.26
  -1   7   2    3.09    1.11
  -1   7   1   11.20    2.74
   1  -7  -1   13.40    1.77
  -1   7   0   -0.49    1.96
  -1   7  -1   19.20    2.63
   1   7   1   22.63    3.14
   1   7   2   -0.97    1.42
  -1  -7  -2    1.13    1.16
  -1  -7  -3    6.89    1.85
   1   7   3    9.28    2.28
   1   7   3    8.88    1.68
  -1  -7  -4   -0.19    1.58
   1   7   4    1.32    1.82
  -1  -7  -5    1.06    1.78
   1   7   5    1.20    1.93
   1   7   6    6.87    2.43
  -1  -7  -6    4.59    2.19
  -1  -7  -7   17.31    3.03
   1   7   7   15.16    3.41
   1   7   8    0.34    2.90
  -1   8   7   -3.31    3.00
  -1   8   6    3.63    2.71
   1  -8  -6    6.25    2.44
   1  -8  -5    3.93    2.04
  -1   8   5    3.87    2.42
  -1   8   4   -0.80    2.34
   1  -8  -4    0.20    1.83
   1  -8  -3    3.56    1.73
  -1   8   2   30.24    4.12
   1  -8  -2   29.07    2.96
  -1   8   2   25.23    2.68
  -1   8   1    2.55    2.65
  -1   8   0    6.35    3.02
   1   8   0    6.47    2.66
  -1   8  -1    1.00    2.16
   1   8   1   -0.33    3.02
   1   8   2   23.39    2.59
  -1   8  -2   15.95    2.70
  -1  -8  -2   20.54    2.53
  -1  -8  -3   12.39    2.10
   1   8   3   13.27    2.98
   1   8   3   14.64    2.14
  -1  -8  -4    0.98    1.58
   1   8   4   -2.36    2.18
  -1  -8  -5    0.67    1.80
   1   8   5    1.65    2.30
   1   8   6    2.06    2.67
  -1  -8  -6    5.06    2.18
   1   8   7    1.70    2.80
   1  -9  -5    0.24    1.91
  -1   9   5    2.86    2.66
  -1   9   4   -0.96    2.45
   1  -9  -4   -0.64    1.79
   1  -9  -3    1.92    1.74
  -1   9   2    1.40    3.08
   1  -9  -2    6.28    1.83
  -1   9   1    2.31    3.02
   1   9  -1    2.63    2.45
   1   9   0    1.96    3.33
  -1   9   0   -1.04    2.94
   1   9   1    0.42    3.46
  -1   9  -1    3.93    2.83
   1   9   2   -0.39    3.41
  -1   9  -2    0.52    2.21
   1   9   3    6.65    3.00
  -1  -9  -3    7.30    1.91
  -1   9  -3    6.48    2.41
  -1  -9  -4    1.06    1.82
   1   9   4    4.70    2.64
  -1  -9  -5    6.92    2.13
   1   9   5    5.08    2.80
   1 -10  -4    6.30    2.08
   1  10  -3    4.67    2.74
   1 -10  -3    5.68    2.06
   1  10  -2    1.62    2.77
  -1  10   2   -0.43    3.31
   1  10  -1    3.28    3.72
  -1  10   1    3.08    3.82
   1  10   0    5.45    4.39
  -1  10   0    4.46    3.74
   1  10   1   15.77    5.06
  -1  10  -1    5.13    3.33
  -1  10  -2    4.15    3.10
   1  10   2    7.86    4.03
  -1  10  -3   -3.49    3.03
  -1 -10  -4    0.93    2.11
  -1  11  -1    0.40    3.65
  -1  11  -2   -2.69    3.25
   2   0 -10   73.34    7.26
   2   0  -9    4.72    2.76
   2   0  -8   97.34    8.53
  -2   0   7    0.79    1.54
   2   0  -7   -1.73    1.92
   2   0  -6  117.49    9.29
   2   0  -6  111.98    8.89
  -2   0   6  114.21    8.93
   2   0  -5    0.99    1.15
  -2   0   5   -0.34    1.17
   2   0  -5    0.89    1.50
   2   0  -4  668.61   44.36
  -2   0   4  585.78   44.13
   2   0  -4  563.65   44.01
   2   0  -4  631.41   44.28
  -2   0   4  596.28   44.06
  -2   0   3   -0.18    0.98
   2   0  -3    0.54    1.19
  -2   0   3    0.45    0.83
   2   0  -3    0.21    0.81
   2   0  -3   -0.11    1.00
   2   0  -2 2721.17  201.14
  -2   0   2 2773.97  201.20
   2   0  -2 2405.18  201.20
  -2   0   2 3110.45  201.15
  -2   0   1    0.88    0.52
   2   0   0 1197.76    3.78
   2   0   0   -0.13    0.28
   2   0   1   -0.04    0.31
  -2   0  -1   -0.02    0.28
  -2   0  -2   12.05    1.25
   2   0   2   11.72    1.25
   2   0   2   13.61    1.08
   2   0   3    0.23    0.53
  -2   0  -3   -0.34    0.77
   2   0   3    0.11    1.07
  -2   0  -3    0.36    0.52
   2   0   3    0.52    0.77
   2   0   4  367.64   28.76
   2   0   4  390.20   28.37
  -2   0  -4  391.77   28.35
   2   0   4  361.94   28.52
  -2   0  -4  418.76   28.66
   2   0   5   -0.52    1.18
  -2   0  -5   -0.61    1.29
  -2   0  -5    0.50    0.80
   2   0   5   -0.22    0.81
   2   0   6    0.71    1.00
  -2   0  -6    1.10    0.95
  -2   0  -6    0.56    1.59
  -2   0  -7    1.91    1.72
  -2   0  -8   86.29    7.47
  -2   0  -9    0.27    2.33
   2  -1 -10   28.37    4.36
   2   1 -10   27.73    4.17
   2  -1  -9   58.35    6.47
   2   1  -9   70.26    6.48
  -2   1   8    7.72    1.98
   2  -1  -8    7.49    2.81
   2   1  -8   11.69    2.75
   2   1  -7   41.96    4.16
   2  -1  -7   44.58    4.44
  -2   1   7   36.10    3.76
   2   1  -6  172.60   12.96
  -2  -1   6  168.14   12.54
  -2   1   6  145.85   12.51
   2   1  -6  171.25   12.57
   2  -1  -6  173.01   13.01
   2   1  -5  157.10   12.40
  -2   1   5  171.88   12.56
   2  -1  -5  158.60   12.66
   2  -1  -5  171.38   12.52
   2   1  -5  176.30   12.78
  -2  -1   5  156.90   12.41
   2  -1  -5  166.12   12.75
   2   1  -4   96.77    7.53
  -2   1   4  102.09    7.75
   2  -1  -4   91.29    7.64
   2   1  -4  102.56    7.79
  -2   1   4  114.09    7.71
   2  -1  -4   89.88    7.54
  -2  -1   4   90.90    7.50
   2  -1  -4  103.63    7.81
  -2   1   3  277.39   17.26
  -2  -1   3  207.00   17.01
   2   1  -3  212.04   17.03
   2  -1  -3  249.05   17.13
   2   1  -3  245.83   17.24
  -2   1   3  216.19   17.18
   2  -1  -3  239.26   17.16
   2  -1  -2 3445.76  228.65
  -2   1   2 3557.56  228.68
   2  -1  -2 3029.08  228.62
   2   1  -2 2941.73  228.65
   2   1  -2 2834.50  228.62
   2  -1  -1 3341.93  255.38
  -2   1   1 3675.63  255.37
   2  -1   0   29.92    2.59
  -2   1   0   31.29    2.59
  -2   1   0   38.40    2.58
   2  -1   0   34.91    2.56
   2   1   1  671.37   38.48
  -2  -1  -1  645.86   38.46
  -2  -1  -1  654.56   38.46
  -2   1  -1  480.93   38.45
  -2   1  -1  473.49   38.31
   2   1   1  436.55   38.38
  -2  -1  -2   80.48    5.42
   2   1   2   64.72    5.28
  -2  -1  -2   60.37    5.25
  -2   1  -2   63.02    5.42
   2   1   2   60.78    5.18
   2  -1   2   72.78    5.20
  -2   1  -2   71.75    5.19
  -2  -1  -2   87.02    5.37
   2   1   3  283.75   24.86
  -2  -1  -3  330.63   24.94
   2   1   3  372.06   25.16
  -2   1  -3  335.56   24.67
  -2   1  -3  338.18   24.85
   2  -1   3  361.67   24.86
   2   1   3  361.85   24.83
   2   1   4  245.80   18.24
   2   1   4  222.20   18.34
  -2   1  -4  240.35   18.61
  -2   1  -4  256.09   18.37
   2   1   4  260.40   18.60
  -2  -1  -4  264.57   18.48
   2  -1   4  228.29   18.28
  -2   1  -4  260.69   18.10
  -2  -1  -4  238.18   18.18
  -2   1  -5  217.18   14.69
   2  -1   5  183.87   14.50
  -2   1  -5  196.56   14.29
  -2  -1  -5  189.02   14.38
   2   1   5  182.13   14.43
   2   1   5  189.77   14.84
  -2  -1  -5  201.43   14.76
   2   1   6   26.15    2.72
  -2  -1  -6   23.87    2.51
   2   1   6   25.75    3.30
  -2   1  -6   35.33    3.15
  -2  -1  -6   31.30    3.13
  -2   1  -6   29.23    2.45
   2   1   7    0.36    1.19
  -2  -1  -7   -0.90    1.77
  -2   1  -7    1.62    1.80
  -2  -1  -8   63.54    5.94
  -2   1  -8   64.22    5.90
  -2  -1  -9   25.33    3.60
  -2   1  -9   26.13    3.54
  -2  -1 -10    6.95    2.73
   2  -2 -10    5.06    3.12
   2  -2  -9    1.06    2.57
   2   2  -9    1.18    2.46
  -2   2   8   54.15    5.42
   2  -2  -8   70.89    6.37
   2   2  -8   63.35    5.93
  -2   2   7   -0.20    1.78
   2  -2  -7   -1.41    2.35
   2   2  -7   -0.70    1.82
   2  -2  -6  206.34   14.55
   2   2  -6  192.83   14.32
   2   2  -6  175.58   13.90
   2  -2  -6  180.95   13.83
  -2   2   6  175.53   14.10
   2  -2  -5   13.97    1.66
   2   2  -5   20.15    2.02
   2   2  -5   16.25    2.21
  -2   2   5   10.18    1.94
   2  -2  -5   16.01    2.29
   2   2  -4  101.24    7.74
  -2   2   4   91.69    7.74
   2  -2  -4  101.67    7.56
  -2   2   4  102.16    7.81
   2  -2  -4   92.02    7.74
   2   2  -4  113.48    7.95
   2   2  -3  227.05   18.20
  -2   2   3  244.02   18.16
   2   2  -3  233.64   18.16
   2  -2  -3  245.85   18.22
   2  -2  -3  240.31   17.95
  -2   2   3  306.86   18.36
  -2   2   2 1029.58   77.74
   2  -2  -2 1135.17   77.98
  -2   2   2 1211.03   77.90
   2  -2  -2 1216.51   77.90
  -2   2   2 1255.09   77.98
   2  -2  -2 1002.34   77.70
   2  -2  -2 1021.42   77.59
  -2   2   1 2860.38  209.61
  -2   2   1 3048.79  209.80
  -2   2   1 2859.60  209.58
   2  -2  -1 2907.84  209.77
   2   2   0   10.01    1.02
  -2   2   0   10.58    1.03
   2   2   0   11.28    1.05
  -2  -2   0   10.07    0.99
   2  -2   0    9.89    0.94
  -2   2   0    9.78    1.12
  -2  -2  -1  657.15   50.58
  -2  -2  -1  683.77   50.61
   2   2   1  708.12   50.63
   2   2   1  738.23   50.63
  -2   2  -2 1228.90   94.72
   2   2   2 1156.51   94.85
  -2  -2  -2 1350.06   94.83
   2   2   2 1220.83   94.80
   2   2   2 1376.55   94.95
   2   2   2 1468.93   94.91
  -2  -2  -2 1472.29   94.89
  -2   2  -3  113.87    8.91
   2   2   3  101.88    8.67
  -2   2  -3  113.72    8.42
  -2  -2  -3  131.25    8.71
   2   2   3  119.80    8.58
  -2   2  -3  107.98    8.51
  -2  -2  -3  123.65    8.63
  -2  -2  -3   97.72    8.62
  -2  -2  -4  173.35   12.95
   2   2   4  215.97   13.35
  -2  -2  -4  173.54   13.02
  -2   2  -4  164.49   12.61
  -2   2  -4  170.24   12.81
   2   2   4  148.38   12.90
  -2  -2  -4  165.24   12.85
   2   2   4  190.77   12.94
  -2   2  -5   54.64    3.92
   2   2   5   42.90    4.42
  -2   2  -5   49.65    4.18
  -2  -2  -5   47.91    4.20
  -2  -2  -5   42.70    4.37
   2   2   5   50.08    4.25
   2   2   6  462.02   35.34
  -2   2  -6  487.79   35.03
  -2  -2  -6  484.70   35.03
  -2  -2  -6  475.00   35.24
   2   2   6  455.05   34.93
  -2  -2  -7   14.74    2.62
   2   2   7   16.10    3.04
  -2   2  -7   18.99    2.59
  -2  -2  -7   18.61    2.39
   2   2   7   20.54    2.45
  -2   2  -8   51.42    4.60
  -2  -2  -8   47.04    4.64
  -2  -2  -8   37.80    4.06
  -2  -2  -9    1.46    2.52
  -2  -2 -10    8.86    2.77
   2  -3  -9    5.03    2.83
   2   3  -8    9.40    2.53
   2  -3  -8   16.44    3.09
  -2   3   8   11.88    2.65
  -2   3   7   67.54    6.29
   2  -3  -7   79.18    6.77
   2   3  -7   72.94    6.54
  -2   3   6   11.83    2.22
   2   3  -6   15.73    2.36
   2  -3  -6   12.66    1.68
   2  -3  -6   14.98    2.59
   2   3  -5   20.13    2.34
  -2   3   5   20.42    2.52
  -2   3   5   17.44    2.31
   2  -3  -5   19.08    2.22
   2   3  -5   24.44    2.69
   2  -3  -5   24.07    1.96
   2  -3  -4  533.13   41.12
  -2   3   4  501.25   41.14
  -2   3   4  606.45   41.38
   2  -3  -4  572.17   40.92
   2   3  -4  601.82   41.26
   2  -3  -4  557.92   41.46
   2   3  -4  566.54   41.29
   2  -3  -3  950.20   63.12
   2  -3  -3  804.70   62.82
  -2   3   3  856.69   63.15
   2  -3  -3  863.39   62.71
  -2   3   3  997.11   63.14
   2  -3  -3  842.92   63.14
  -2   3   3  815.80   62.91
  -2   3   2  353.20   28.38
  -2   3   2  462.86   28.83
   2  -3  -2  392.46   28.70
  -2   3   2  469.53   28.74
  -2   3   1   90.02    6.49
   2   3  -1   81.48    6.33
  -2   3   1   82.90    6.20
   2   3   0  244.87   17.23
   2  -3   0  216.12   17.16
   2   3   0  243.66   17.21
  -2   3   0  236.76   17.24
  -2   3   0  234.07   17.36
  -2  -3  -1 1229.08   78.85
   2   3   1 1135.20   78.79
   2   3   1 1323.40   78.91
  -2  -3  -1 1141.22   78.78
  -2  -3  -2 1327.11   90.38
  -2  -3  -2 1182.66   90.27
   2   3   2 1142.03   90.31
   2   3   2 1266.90   90.38
   2   3   2 1331.56   90.38
  -2  -3  -3  345.99   24.65
  -2  -3  -3  321.28   24.54
  -2   3  -3  307.18   24.46
   2   3   3  354.81   24.65
   2   3   3  364.71   24.69
  -2  -3  -4  259.13   20.95
  -2  -3  -4  287.88   20.66
  -2  -3  -4  277.38   20.73
  -2   3  -4  259.61   20.50
  -2   3  -4  285.34   20.63
   2   3   4  321.13   20.84
  -2   3  -5    7.73    1.15
  -2   3  -5    7.41    1.35
  -2  -3  -5   11.07    1.54
   2   3   5    7.54    1.64
  -2  -3  -5    8.06    1.67
   2   3   5   11.93    2.20
   2   3   6  151.39   13.11
  -2  -3  -6  190.16   12.94
  -2  -3  -6  172.63   13.15
  -2   3  -6  164.84   12.80
   2   3   6  158.63   12.92
  -2  -3  -7  129.13   11.00
  -2  -3  -7  134.51   10.69
  -2   3  -7  151.46   10.83
   2   3   7  135.01   11.17
   2   3   7  131.88   10.75
  -2  -3  -8   12.64    2.72
  -2  -3  -9   -1.54    2.43
   2  -4  -9    3.29    2.72
   2  -4  -8   38.02    4.82
  -2   4   8   41.11    4.53
  -2   4   7    2.90    2.13
   2   4  -7    4.96    2.13
   2  -4  -7    6.53    2.52
  -2   4   6  129.64   11.26
  -2   4   6  148.00   11.48
   2   4  -6  163.73   11.58
   2   4  -5    8.07    1.66
   2  -4  -5    8.14    0.91
   2  -4  -5    8.24    1.36
   2  -4  -5    4.78    1.71
  -2   4   5    7.79    1.49
  -2   4   5    9.71    1.79
   2   4  -4   84.98    7.27
   2  -4  -4   96.99    7.18
  -2   4   4   96.27    7.35
   2  -4  -4   98.32    7.63
   2  -4  -4   94.11    6.95
  -2   4   4   89.22    7.50
  -2   4   3  259.70   19.46
  -2   4   3  287.28   19.90
   2  -4  -3  259.26   19.86
  -2   4   2  548.55   40.10
  -2   4   2  540.94   40.01
  -2   4   2  618.09   40.46
   2  -4  -2  516.16   40.28
  -2   4   1   16.44    1.77
   2   4  -1   13.30    1.40
   2   4  -1   12.06    1.34
  -2   4   1   16.46    1.86
   2  -4  -1   11.29    1.39
  -2   4   1   12.81    1.18
   2   4   0  227.22   17.56
   2  -4   0  232.20   17.48
  -2   4   0  255.16   17.79
   2   4   0  233.17   17.49
  -2   4   0  250.44   17.61
  -2  -4  -1  641.80   42.53
   2   4   1  600.55   42.48
  -2   4  -1  542.39   42.43
   2   4   1  521.70   42.56
  -2  -4  -1  608.58   42.54
   2   4   2  150.48   10.58
   2   4   2  140.76   10.47
   2   4   2  140.34   10.42
  -2   4  -2  131.85   10.24
  -2  -4  -2  136.72   10.35
  -2  -4  -2  149.25   10.52
   2   4   2  131.84   10.46
   2   4   3    0.09    0.90
  -2   4  -3    0.79    0.69
   2   4   3    0.96    1.01
   2   4   3    0.47    0.97
  -2  -4  -3   -1.05    0.93
  -2  -4  -3   -0.07    0.70
  -2  -4  -4  237.97   18.80
  -2   4  -4  253.00   18.82
   2   4   4  288.31   19.14
   2   4   5  278.80   21.23
  -2   4  -5  295.95   20.93
  -2  -4  -5  296.72   20.91
   2   4   5  269.99   21.40
  -2  -4  -5  242.34   21.24
  -2   4  -6   82.41    6.97
   2   4   6   79.83    7.45
  -2  -4  -6   98.62    7.05
  -2  -4  -6   82.08    7.40
   2   4   6   91.26    7.35
   2   4   7    0.54    2.11
  -2  -4  -7   -0.25    1.92
   2   4   7   -1.92    1.79
  -2  -4  -8   10.33    2.67
   2   4   8    9.29    2.85
  -2  -4  -9   11.39    2.89
  -2   5   8    3.48    2.46
  -2   5   7    6.39    2.27
   2   5  -6    1.02    1.81
   2  -5  -6   -0.50    2.00
  -2   5   6    1.82    1.46
  -2   5   6   -1.32    1.94
  -2   5   5   74.85    6.57
   2  -5  -5   79.17    6.94
   2   5  -5   91.94    6.82
  -2   5   5   84.24    6.94
   2  -5  -4   11.39    1.90
  -2   5   4    8.04    1.76
  -2   5   3    0.89    0.71
  -2   5   3    2.16    1.24
   2  -5  -3    1.17    1.14
   2  -5  -2    0.96    0.92
  -2   5   2    1.29    0.64
  -2   5   2    0.22    0.72
   2   5  -2    2.11    0.90
  -2   5   1  149.29   11.45
   2   5  -1  153.26   11.62
  -2   5   1  176.54   11.92
  -2   5   1  156.90   12.00
   2  -5  -1  150.07   11.63
   2   5   0  348.57   26.71
   2  -5   0  349.17   26.71
  -2   5   0  405.62   26.93
   2   5   0  346.29   26.82
  -2   5   0  409.81   27.20
  -2  -5  -1  179.98   14.10
  -2   5  -1  196.53   14.07
   2   5   1  188.18   14.02
  -2  -5  -2  192.47   13.96
   2   5   2  188.10   13.99
   2   5   2  170.79   14.15
  -2   5  -2  175.54   13.85
  -2  -5  -2  192.89   14.08
   2   5   2  211.26   14.18
  -2  -5  -3   22.05    2.46
   2   5   3   23.44    2.63
  -2   5  -3   30.34    2.19
   2   5   3   21.58    2.34
   2   5   3   21.36    2.35
  -2  -5  -3   20.69    2.14
   2   5   4   22.04    2.54
   2   5   4   19.43    2.23
  -2   5  -4   21.75    2.03
  -2  -5  -4   23.50    2.08
   2   5   5  251.09   16.68
  -2   5  -5  204.06   16.12
  -2  -5  -5  212.06   16.07
   2   5   6   86.97    7.64
   2   5   6   98.76    8.00
   2   5   7   21.46    3.38
   2   5   7   24.21    3.47
  -2  -5  -7   32.76    3.60
  -2  -5  -8   29.64    3.75
   2   5   8   23.29    3.68
  -2   6   8    6.74    2.99
   2  -6  -7    9.46    2.79
  -2   6   7    6.85    2.72
  -2   6   6   18.15    3.02
   2  -6  -6   19.80    3.03
   2   6  -5   32.20    3.23
   2  -6  -5   29.29    3.39
  -2   6   5   27.48    2.96
  -2   6   4  191.71   15.07
   2  -6  -4  199.06   15.05
  -2   6   3   16.18    2.43
   2  -6  -3   15.50    2.07
  -2   6   2   26.87    2.43
  -2   6   2   28.16    2.38
   2  -6  -2   26.55    2.75
  -2   6   1   22.63    2.83
  -2   6   1   22.14    2.06
   2  -6  -1   23.16    2.27
   2  -6   0   51.40    4.26
  -2   6   0   57.59    4.62
  -2   6   0   48.87    4.87
  -2   6  -1    1.09    1.17
  -2   6  -1    0.65    1.48
  -2   6  -2   11.02    1.43
   2   6   2    9.34    2.18
   2   6   2   10.57    1.81
  -2  -6  -2    8.72    1.53
   2   6   3  268.51   21.08
   2   6   3  293.34   20.88
  -2  -6  -3  280.34   20.85
  -2  -6  -3  271.44   20.60
  -2  -6  -4   12.68    2.02
   2   6   4   11.26    2.24
  -2  -6  -4   11.00    1.51
  -2  -6  -5    8.65    1.93
  -2  -6  -5    7.42    1.25
   2   6   5    7.49    2.08
   2   6   6   14.30    2.71
   2   6   6   18.69    2.96
  -2  -6  -6   14.11    2.67
   2   6   7    2.80    2.47
   2   6   7    2.51    2.24
  -2  -6  -8   15.72    3.08
  -2   7   8    1.38    2.94
   2  -7  -7   25.29    3.50
  -2   7   7   18.61    3.62
   2  -7  -6   27.90    3.59
  -2   7   6   31.23    3.74
  -2   7   5   -1.86    1.98
   2  -7  -5    1.35    1.84
  -2   7   4   -1.15    1.94
   2  -7  -4   -0.77    1.70
   2  -7  -3    1.35    1.58
  -2   7   3    0.74    1.20
  -2   7   2   20.56    2.93
  -2   7   2   17.33    2.01
  -2   7   1   37.46    4.18
   2  -7  -1   34.45    3.21
  -2   7   0    5.00    2.04
  -2   7  -1  104.76    8.72
   2   7   2   18.43    2.98
   2   7   2   21.90    2.45
  -2  -7  -2   18.52    2.21
  -2  -7  -3  155.02   12.27
   2   7   3  154.59   12.30
   2   7   3  173.24   12.86
   2   7   4   17.92    2.66
  -2  -7  -4   13.74    2.27
  -2  -7  -5   41.73    4.03
   2   7   5   31.41    4.23
   2   7   6    2.45    2.36
  -2  -7  -6    2.38    1.97
   2   7   7    9.91    3.08
  -2  -7  -7    9.44    2.68
  -2   8   6    2.74    2.60
   2  -8  -6   -0.26    2.08
  -2   8   5    1.89    2.23
   2  -8  -5    3.28    2.00
  -2   8   4    0.27    2.22
   2  -8  -4    0.62    1.83
   2  -8  -3    7.23    1.86
  -2   8   2   49.09    5.65
   2  -8  -2   57.59    4.86
   2  -8  -1    2.27    1.24
  -2   8   1    3.13    2.85
  -2   8   0    6.46    2.81
   2   8   1   16.88    3.63
  -2   8  -1   23.55    3.42
  -2   8  -2   53.65    5.55
   2   8   2   63.90    5.31
   2   8   3   -0.29    2.30
  -2   8  -3    0.75    1.70
   2   8   3   -0.56    1.64
  -2  -8  -3    2.29    1.61
   2   8   4   -0.76    1.93
  -2   8  -4   -1.07    1.64
  -2  -8  -4    1.92    1.60
   2   8   5   -0.27    2.35
  -2  -8  -5    2.41    1.83
  -2  -8  -6   13.06    2.59
   2   8   6   10.27    3.08
   2   8   7    1.01    2.79
  -2   9   5    4.96    2.66
   2  -9  -5    8.52    2.27
   2  -9  -4   -0.43    1.73
  -2   9   4    1.63    2.55
   2  -9  -3   12.19    2.18
   2  -9  -2    0.69    1.55
  -2   9   2    4.23    3.16
  -2   9   1    2.12    2.91
   2   9   0    6.14    3.16
  -2   9   0    2.34    2.78
  -2   9  -1    3.38    2.51
   2   9   1    2.58    3.32
  -2   9  -2   -1.28    2.18
   2   9   2    1.38    1.66
  -2   9  -3    7.72    2.71
  -2  -9  -3    5.57    1.91
   2   9   3   10.99    3.17
  -2  -9  -4    0.21    1.79
   2   9   4   -1.25    2.61
   2   9   5    1.55    2.54
  -2  -9  -5   -0.69    1.94
   2 -10  -4    1.35    1.93
  -2  10   3    2.86    3.48
   2 -10  -3   -1.67    1.79
  -2  10   2    5.04    3.79
   2  10  -1    5.74    4.05
  -2  10   1    2.79    3.73
   2  10   0   23.69    5.73
  -2  10   0    5.93    3.70
   2  10   1    1.12    4.74
  -2  10  -1    1.95    2.56
   2  10   2    3.53    3.87
  -2  10  -2    2.74    2.79
   2  10   3    2.91    3.35
  -2  10  -3    6.75    3.36
  -2  11  -1    0.36    3.15
  -2  11  -2    1.85    3.31
   3   0 -10   32.74    4.89
   3   0  -9   -2.47    2.78
   3   0  -8   29.77    3.61
  -3   0   8   21.42    2.70
  -3   0   7    0.17    1.56
   3   0  -7    1.06    2.12
  -3   0   6  107.53    8.88
   3   0  -6  122.50    9.36
  -3   0   5    0.62    1.13
   3   0  -5   -1.25    1.24
   3   0  -5   -1.01    1.64
   3   0  -4  757.68   59.60
  -3   0   4  825.93   59.75
   3   0  -4  897.13   59.89
   3   0  -4  874.64   59.92
  -3   0   4  782.34   59.66
  -3   0   3   -0.52    0.96
  -3   0   3   -0.10    0.98
   3   0  -3   -0.72    1.05
   3   0  -3    0.08    0.89
  -3   0   2 1982.60  145.19
  -3   0   2 2103.35  145.22
   3   0  -2 1915.66  145.17
  -3   0   1    0.07    0.29
   3   0  -1    0.38    0.33
   3   0   0 6892.00  436.07
  -3   0   0 5815.44  436.07
   3   0   0 5230.40  436.05
  -3   0   0 6156.44  436.04
   3   0   1    0.27    0.36
  -3   0  -1    0.05    0.67
  -3   0  -1    0.02    0.29
  -3   0  -2 1039.87   73.05
   3   0   2  976.83   73.05
   3   0   2  999.16   72.92
  -3   0  -3   -0.55    0.83
   3   0   3    0.28    0.74
   3   0   3    0.09    0.43
   3   0   4  186.64   15.40
   3   0   4  194.02   15.19
  -3   0  -4  217.93   15.28
   3   0   4  206.32   14.96
   3   0   5    0.73    0.73
   3   0   5    0.26    1.21
   3   0   5   -0.62    1.40
  -3   0  -5   -0.43    1.27
   3   0   6   22.47    2.17
  -3   0  -6   23.89    2.76
  -3   0  -7   -0.82    1.53
  -3   0  -8   46.57    4.60
  -3   0  -9    0.26    2.26
   3   1 -10    2.24    3.06
   3  -1 -10    0.41    3.28
   3   1  -9   62.91    6.33
   3  -1  -9   60.96    6.40
  -3   1   8   54.38    5.40
   3   1  -8   66.79    6.03
   3  -1  -8   66.70    6.17
   3   1  -7   16.77    2.64
   3  -1  -7   17.55    2.75
  -3   1   7   11.33    2.13
   3  -1  -6  198.25   14.82
  -3  -1   6  189.67   14.35
  -3   1   6  164.45   14.33
  -3   1   5  320.73   24.83
  -3  -1   5  304.09   24.73
   3  -1  -5  342.57   24.93
   3  -1  -5  334.47   24.81
   3   1  -5  333.56   24.76
   3   1  -5  382.66   25.20
   3  -1  -5  352.96   25.16
   3  -1  -4    3.00    1.32
  -3   1   4    3.32    1.32
  -3  -1   4    2.93    1.06
   3   1  -4    3.95    1.37
   3  -1  -4    3.02    1.25
   3   1  -4    5.91    1.26
   3  -1  -4    5.11    1.20
  -3   1   4    4.38    1.35
   3   1  -3  130.17   10.71
  -3  -1   3  125.41   10.67
   3  -1  -3  143.07   10.80
   3   1  -3  153.61   10.90
   3  -1  -3  145.80   10.75
   3   1  -2  744.95   61.96
  -3   1   2  978.34   62.07
   3  -1  -2  846.75   61.92
   3  -1  -2  774.17   62.04
   3  -1  -2  943.83   62.04
  -3   1   1  300.24   17.32
   3  -1  -1  268.26   17.32
  -3   1   0  341.80   27.36
   3  -1   0  372.88   27.30
   3  -1   0  430.59   27.35
   3  -1   0  349.09   27.36
   3  -1   1  482.25   35.24
   3  -1   1  460.75   35.07
  -3  -1  -1  429.83   35.17
  -3  -1  -1  567.38   35.25
   3   1   1  475.94   35.19
   3   1   1  565.18   35.30
  -3   1  -1  479.96   35.08
  -3   1  -1  489.46   35.22
  -3   1  -2  433.14   29.86
  -3  -1  -2  355.80   29.92
  -3   1  -2  408.22   30.10
   3  -1   2  415.16   30.11
  -3  -1  -2  499.47   30.10
   3   1   2  363.50   29.94
   3  -1   2  393.31   29.85
  -3  -1  -2  469.46   30.09
   3  -1   3  188.33   14.57
  -3  -1  -3  190.54   14.38
   3  -1   3  188.95   14.26
   3   1   3  183.17   14.22
  -3   1  -3  225.56   14.35
  -3  -1  -3  202.32   14.45
   3   1   3  177.77   14.35
   3   1   4  150.55   11.33
   3   1   4  133.76   11.04
  -3  -1  -4  159.31   11.17
   3   1   4  133.37   10.91
  -3   1  -4  171.15   11.10
  -3   1  -4  142.78   10.69
   3  -1   4  149.77   10.99
   3   1   5  119.05    9.68
  -3   1  -5  126.57    9.42
   3   1   5  115.40    9.15
  -3   1  -5  125.37    8.97
  -3  -1  -5  122.41    9.48
   3  -1   5  111.39    9.24
   3   1   6    1.48    1.81
  -3  -1  -6    1.31    1.62
  -3   1  -6    2.15    1.47
   3   1   6    3.08    1.17
  -3   1  -7   12.82    2.18
  -3  -1  -7   11.02    2.33
  -3   1  -8   66.11    5.57
  -3  -1  -8   51.58    5.32
  -3  -1  -8   60.93    5.61
  -3  -1  -9   17.11    3.02
  -3  -1 -10    8.53    2.62
   3   2  -9    0.62    2.51
   3  -2  -9   -1.90    3.00
   3   2  -8   33.86    3.98
  -3   2   8   22.13    3.21
   3  -2  -8   32.35    4.07
   3   2  -7   32.42    3.61
   3  -2  -7   33.51    3.83
  -3   2   7   23.16    3.15
  -3   2   6   72.14    6.69
   3  -2  -6   91.61    7.21
   3  -2  -6   79.87    6.37
   3   2  -6   85.94    7.01
   3  -2  -5   79.75    6.07
  -3   2   5   73.19    6.40
   3  -2  -5   78.40    6.63
   3   2  -5   77.64    6.31
   3   2  -5   81.40    6.61
   3  -2  -4   67.43    6.31
   3   2  -4   80.67    6.36
  -3   2   4   85.35    6.48
   3  -2  -4   83.28    6.07
   3   2  -4   81.94    6.48
   3  -2  -3    9.44    1.38
  -3   2   3    9.16    1.41
   3  -2  -3    8.27    1.35
  -3   2   3    6.39    1.36
   3  -2  -3    7.21    0.73
   3   2  -3    7.77    1.42
   3   2  -3    6.63    1.14
   3  -2  -2  529.24   43.07
  -3   2   2  673.01   43.37
  -3   2   2  619.39   43.12
   3  -2  -2  598.87   43.34
  -3   2   2  631.49   43.36
   3   2  -1   38.84    3.19
   3  -2  -1   40.21    3.29
   3  -2  -1   38.48    3.30
  -3   2   1   49.18    3.37
  -3   2   0  389.72   30.49
  -3   2   0  454.09   30.45
   3  -2   0  406.90   30.41
  -3  -2   0  437.74   30.49
   3  -2   0  393.22   30.48
  -3   2  -1 1380.28  107.14
  -3  -2  -1 1572.42  107.08
   3   2   1 1531.07  107.14
  -3   2  -1 1319.16  107.03
   3   2   1 1596.78  107.11
   3   2   2  275.63   25.08
   3   2   2  413.43   25.24
  -3   2  -2  307.32   25.23
  -3   2  -2  304.27   24.94
  -3  -2  -2  378.31   25.13
  -3  -2  -2  429.81   25.22
   3   2   2  400.61   25.26
   3   2   3  355.58   28.83
  -3   2  -3  393.11   28.56
  -3  -2  -3  463.21   28.94
  -3  -2  -3  460.11   28.91
   3   2   3  365.83   28.74
  -3   2  -3  392.38   28.66
  -3  -2  -3  347.69   28.81
  -3   2  -3  383.44   29.03
   3  -2   4   -0.13    0.69
  -3   2  -4    0.61    0.51
  -3   2  -4    1.32    0.87
  -3  -2  -4    2.89    1.08
   3   2   4    3.86    1.40
  -3  -2  -4    1.16    1.06
  -3  -2  -4    1.95    1.00
   3   2   4    2.22    1.02
  -3   2  -5    0.80    0.62
   3   2   5   -0.42    1.65
  -3  -2  -5    1.29    1.36
  -3  -2  -5    0.41    1.20
   3   2   5   -0.93    1.14
  -3   2  -5    1.17    1.14
   3  -2   5   -0.64    0.91
   3   2   6   87.62    7.65
  -3  -2  -6   93.26    7.49
   3   2   6   86.42    7.13
  -3  -2  -6   98.68    7.33
  -3   2  -6   92.50    7.28
   3  -2   6   84.89    7.05
  -3   2  -7   26.91    3.35
   3   2   7   35.08    3.92
  -3  -2  -7   30.69    3.22
  -3  -2  -7   29.46    3.42
   3   2   7   30.46    3.07
  -3  -2  -8   15.70    2.41
  -3   2  -8   22.09    2.89
  -3  -2  -8   17.29    2.93
  -3  -2  -9    2.57    2.40
  -3  -2 -10   22.64    3.69
   3  -3  -9    3.01    2.84
   3  -3  -8   22.62    3.80
   3   3  -8   25.73    3.55
  -3   3   8   23.36    3.31
   3  -3  -7  215.70   15.77
  -3   3   7  180.98   15.23
   3   3  -7  199.56   15.41
   3   3  -6    2.84    1.83
  -3   3   6    6.82    1.92
   3  -3  -5   16.28    1.44
   3   3  -5   13.76    2.05
   3  -3  -5   14.25    1.87
   3   3  -5   18.02    2.27
  -3   3   5   14.77    2.13
   3  -3  -4   96.24    7.76
  -3   3   4   84.21    7.52
   3   3  -4  106.75    7.64
   3  -3  -4   97.27    7.06
   3  -3  -4   93.94    7.33
  -3   3   4   93.16    7.44
   3   3  -4   95.20    7.55
  -3   3   3  145.14   11.36
  -3   3   3  173.89   11.69
   3  -3  -3  144.91   11.30
   3  -3  -3  153.32   11.72
  -3   3   3  159.37   11.70
   3  -3  -3  159.39   11.64
   3  -3  -2  189.95   13.84
  -3   3   2  178.37   13.45
  -3   3   2  212.22   13.94
  -3   3   1  382.23   30.09
  -3   3   1  458.25   30.13
   3  -3  -1  393.17   30.07
  -3   3   0 1349.45   97.65
   3   3   0 1406.61   97.54
  -3  -3   0 1334.50   97.56
   3   3   0 1312.77   97.54
   3  -3   0 1270.07   97.47
  -3   3   0 1392.92   97.55
  -3   3  -1 1819.20  143.53
  -3  -3  -1 1972.48  143.45
   3   3   1 2010.31  143.48
  -3  -3  -1 2110.62  143.50
  -3   3  -1 1848.11  143.34
   3   3   1 2214.33  143.54
  -3   3  -2  134.89   10.49
   3   3   2  178.13   10.90
   3   3   2  174.86   10.90
  -3  -3  -2  157.23   10.73
  -3   3  -2  137.58   10.52
   3   3   3  555.03   40.80
   3   3   3  601.47   40.73
   3   3   3  577.24   40.75
  -3   3  -3  510.37   40.90
  -3   3  -3  488.87   40.44
  -3  -3  -3  648.62   40.73
  -3  -3  -3  595.91   40.68
  -3   3  -4   -0.48    0.58
  -3   3  -4   -0.07    0.75
  -3  -3  -4   -0.27    1.02
   3   3   4    1.65    1.06
  -3  -3  -4   -0.60    0.94
  -3   3  -5   61.37    5.10
  -3  -3  -5   67.80    5.26
  -3   3  -5   63.31    4.88
   3   3   5   63.55    5.68
  -3  -3  -5   60.83    5.40
   3   3   5   63.12    5.40
   3   3   6   28.44    3.24
   3   3   6   32.98    3.74
  -3   3  -6   33.68    3.20
  -3  -3  -6   37.19    3.35
  -3  -3  -6   30.16    3.43
  -3  -3  -7   92.02    7.65
   3   3   7   83.91    7.57
  -3  -3  -7   95.05    7.98
  -3   3  -7  111.65    7.87
   3   3   7   90.15    8.24
   3   3   8   -1.33    2.45
  -3  -3  -8    0.27    2.11
  -3  -3  -9   15.75    2.91
   3  -4  -9    5.69    3.05
  -3   4   8    8.27    2.62
   3   4  -8    5.40    2.68
   3  -4  -8    9.81    2.99
   3   4  -7   14.94    2.66
  -3   4   7   14.15    2.75
  -3   4   6   24.82    3.19
   3   4  -6   36.32    3.57
  -3   4   5   72.67    5.62
   3  -4  -5   69.50    5.72
  -3   4   5   58.89    5.26
   3  -4  -5   64.79    5.12
   3   4  -5   74.96    5.56
   3  -4  -5   61.57    4.75
   3  -4  -4   84.22    7.01
  -3   4   4   79.04    6.61
   3  -4  -4   90.37    6.55
  -3   4   4   85.87    6.97
   3  -4  -3  337.52   24.54
  -3   4   3  328.84   24.08
  -3   4   3  322.26   24.49
  -3   4   2    9.20    1.52
  -3   4   2    7.20    0.91
   3  -4  -2    7.30    1.29
  -3   4   2    5.78    0.72
  -3   4   1  284.00   21.58
   3   4  -1  289.13   21.70
  -3   4   1  296.74   21.94
   3   4  -1  299.05   21.72
  -3   4   1  329.13   21.95
   3  -4  -1  296.34   21.77
   3   4   0   37.66    3.02
  -3   4   0   41.00    3.37
   3  -4   0   34.33    2.91
  -3   4   0   41.17    3.16
   3   4   0   32.15    2.99
   3   4   1  274.82   20.02
  -3   4  -1  246.71   20.18
  -3  -4  -1  277.84   20.03
  -3   4  -1  259.60   19.95
   3   4   1  311.16   20.17
  -3  -4  -1  263.59   20.10
  -3   4  -2   64.85    5.37
  -3  -4  -2   74.61    5.69
   3   4   2   76.12    5.68
   3   4   2   77.58    5.72
  -3  -4  -2   80.09    5.60
  -3  -4  -3   49.94    4.23
   3   4   3   52.75    4.23
  -3   4  -3   43.38    3.79
   3   4   3   53.79    4.15
   3   4   3   59.63    4.30
  -3  -4  -3   50.41    3.99
  -3   4  -4   63.61    5.14
  -3  -4  -4   65.70    5.28
   3   4   4   74.76    5.59
  -3  -4  -5   37.78    4.13
  -3  -4  -5   48.73    3.92
   3   4   5   43.17    4.29
  -3   4  -5   47.52    3.80
  -3  -4  -6  116.04    9.43
   3   4   6  107.61    9.64
   3   4   6  112.07    9.30
  -3  -4  -6  124.61    9.15
  -3  -4  -7    2.96    2.06
   3   4   7    2.58    1.81
   3   4   7   -0.28    2.21
  -3  -4  -8   46.92    4.54
   3   4   8   30.33    4.67
  -3  -4  -9    2.76    2.42
  -3   5   8   15.95    3.20
   3   5  -7    4.18    2.24
  -3   5   7    1.62    2.27
   3  -5  -7    4.19    2.41
   3   5  -6    4.97    2.04
  -3   5   6    0.47    1.91
   3  -5  -6    1.82    2.06
  -3   5   6    0.81    1.61
   3   5  -5  140.29   10.59
   3  -5  -5  144.70   10.89
  -3   5   5  137.25   10.74
  -3   5   5  124.93   10.34
  -3   5   4    7.73    1.77
  -3   5   4    5.54    1.25
   3  -5  -4    4.78    1.74
  -3   5   3   29.86    2.39
   3  -5  -3   25.06    2.87
  -3   5   3   29.28    3.03
   3  -5  -2   25.98    2.61
  -3   5   2   27.85    2.30
  -3   5   2   25.47    2.17
  -3   5   1  408.04   29.64
  -3   5   1  392.42   30.08
  -3   5   1  468.53   30.08
   3  -5  -1  394.80   29.80
   3   5  -1  382.26   29.76
   3   5   0   68.60    5.56
  -3   5   0   77.31    5.73
   3  -5   0   64.55    5.40
  -3   5   0   78.42    6.00
  -3   5  -1  128.67    9.44
   3   5   1  117.32    9.38
  -3   5  -1  132.11    9.81
  -3   5  -2    5.83    1.21
  -3  -5  -2    4.98    1.07
   3   5   2    5.41    1.29
  -3   5  -2    6.77    0.90
   3   5   2    4.78    1.24
  -3  -5  -2    7.57    1.18
   3   5   3  164.40   13.73
  -3   5  -3  183.38   13.43
  -3  -5  -3  200.58   13.90
   3   5   3  181.95   13.94
  -3  -5  -3  185.05   13.65
   3   5   3  177.92   13.83
  -3  -5  -4   63.15    5.26
   3   5   4   66.55    5.33
  -3   5  -4   59.10    4.70
  -3  -5  -4   57.29    4.87
   3   5   5  129.22    9.45
  -3  -5  -5  110.30    8.91
   3   5   6    7.57    2.19
   3   5   6    9.68    2.35
  -3  -5  -6    6.14    1.88
  -3  -5  -6    5.56    1.31
   3   5   7    8.88    2.47
   3   5   7    6.81    2.50
  -3  -5  -7   11.05    2.48
  -3  -5  -8    4.47    2.37
   3   5   8    1.00    2.64
  -3   6   8   20.08    3.72
   3  -6  -8   24.63    3.68
  -3   6   7    2.51    2.38
   3  -6  -7    7.80    2.61
   3  -6  -6   30.43    3.46
  -3   6   6   19.29    3.14
  -3   6   5    3.17    2.06
   3   6  -5    4.88    1.61
   3  -6  -5    7.66    2.09
  -3   6   4   25.94    3.29
   3  -6  -4   37.26    3.46
   3  -6  -3    1.78    1.32
  -3   6   2    3.32    0.82
  -3   6   2    1.54    1.57
  -3   6   2    1.87    0.85
   3  -6  -2    1.98    1.28
  -3   6   1  109.16    8.16
   3  -6  -1  103.03    8.30
  -3   6   1  112.04    8.80
  -3   6   0  440.51   30.33
   3  -6   0  363.73   29.62
  -3   6   0  462.31   29.98
  -3   6  -1   11.86    2.24
  -3   6  -1    8.45    1.48
  -3   6  -2   53.48    4.29
  -3  -6  -2   57.30    4.69
   3   6   2   63.88    4.86
  -3  -6  -3   13.28    1.84
   3   6   3   14.10    2.29
  -3  -6  -3    9.85    1.55
   3   6   3   15.55    2.18
  -3  -6  -4  150.63   11.77
   3   6   4  156.96   11.99
  -3  -6  -4  148.48   11.44
   3   6   5    8.79    2.20
  -3  -6  -5    8.22    1.44
  -3  -6  -5    9.92    2.04
   3   6   6   18.44    3.08
   3   6   6   22.12    3.21
   3   6   7   10.50    2.77
   3   6   7    6.89    2.56
  -3  -6  -7    6.13    2.35
  -3  -6  -8   18.20    3.25
  -3   7   7    0.31    2.60
   3  -7  -7    0.92    2.37
  -3   7   6   -1.36    2.29
   3  -7  -6    1.07    2.06
   3  -7  -5    1.18    1.83
  -3   7   5    2.26    2.07
  -3   7   4    3.98    1.98
   3  -7  -4    6.98    1.92
   3  -7  -3  111.17    8.90
  -3   7   2   40.65    4.05
  -3   7   2   30.92    2.96
   3  -7  -2   39.02    3.41
   3  -7  -1   23.20    2.41
  -3   7   1   23.02    3.24
  -3   7   0   17.38    2.95
  -3   7  -1    2.42    2.09
  -3   7  -2  106.94   10.39
  -3  -7  -2  144.49   10.34
   3   7   2  140.52   10.69
   3   7   2  137.85   10.52
   3   7   3   16.60    2.85
  -3   7  -3   10.24    2.11
   3   7   3   17.96    2.47
  -3  -7  -3   12.01    2.05
  -3   7  -4   53.24    4.99
  -3  -7  -4   57.88    5.10
   3   7   4   57.22    5.63
  -3  -7  -4   58.27    4.70
   3   7   5    3.10    2.09
  -3  -7  -5    1.83    1.84
   3   7   6    0.82    2.32
  -3  -7  -6    0.70    1.87
   3   7   7   15.93    3.50
   3  -8  -6    3.75    2.21
  -3   8   6    4.80    2.65
  -3   8   5    0.28    2.18
   3  -8  -5   -0.47    2.02
   3  -8  -4    0.63    1.80
  -3   8   4    0.28    2.24
   3  -8  -3    5.55    1.98
  -3   8   2   18.32    3.51
   3  -8  -2   19.70    2.47
  -3   8   1    4.27    2.38
   3  -8  -1    0.65    1.23
  -3   8   0   -0.87    2.65
  -3   8  -1   11.96    2.85
  -3   8  -2   49.37    5.14
   3   8   2   50.98    4.87
  -3  -8  -3    1.97    1.53
  -3   8  -3   -1.92    1.98
   3   8   3    0.28    2.23
   3   8   3    0.21    1.82
   3   8   4    3.21    2.27
  -3  -8  -4    1.92    1.62
  -3  -8  -5    3.19    1.82
   3   8   5    2.99    2.48
   3   8   6    8.40    3.12
  -3  -8  -6   14.00    2.68
   3   8   7   -1.58    2.49
  -3   9   5    3.20    2.63
   3  -9  -5    1.24    2.16
   3  -9  -4   -0.43    1.83
  -3   9   3    2.75    2.67
   3  -9  -3    2.67    1.75
  -3   9   2    4.17    3.00
   3  -9  -2    1.84    1.54
  -3   9   1    0.34    2.62
  -3   9   0   -0.94    2.47
   3   9   1    8.72    4.05
  -3   9  -1    8.63    2.79
  -3   9  -2    0.76    2.14
   3   9   2    3.11    1.87
  -3   9  -3    1.36    2.54
   3   9   3    3.88    2.87
   3   9   4    0.30    2.43
  -3  -9  -4    2.79    1.86
  -3  -9  -5    1.37    2.03
   3   9   5   -0.31    2.50
   3 -10  -4    5.79    2.15
  -3  10   3    2.45    3.29
  -3  10   2   10.29    3.85
  -3  10   1   -0.77    3.21
  -3  10   0    4.66    3.04
   3  10   0   -0.53    4.13
  -3  10  -1    2.41    2.77
   3  10   1   -0.58    4.73
  -3  10  -2   -0.30    2.68
   3  10   3    0.87    3.22
  -3  11  -1    2.29    2.72
  -3  11  -2    1.72    2.89
   4   0 -10   16.89    3.81
   4   0  -9    5.05    2.99
  -4   0   8    3.61    1.74
   4   0  -8    5.05    2.49
   4   0  -7   -1.10    2.06
  -4   0   7    0.70    1.65
   4   0  -6   16.51    2.72
  -4   0   6   18.71    2.37
   4   0  -5    0.82    1.61
   4   0  -5   -0.26    1.28
  -4   0   5    0.14    1.30
   4   0  -4   30.52    2.95
  -4   0   4   30.39    2.95
  -4   0   4   34.73    3.08
   4   0  -4   39.35    3.33
   4   0  -3    0.70    1.02
   4   0  -3    0.53    1.12
  -4   0   3   -0.19    0.99
  -4   0   3    0.10    0.93
  -4   0   2 2973.76  201.52
   4   0  -2 2744.80  201.30
   4   0  -2 2657.27  201.46
  -4   0   1   -0.05    0.36
   4   0  -1    0.08    0.44
   4   0   0  613.42   48.80
  -4   0   0  716.35   48.77
  -4   0   0  652.61   48.80
   4   0   0  612.95   48.74
   4   0   0  773.86   48.81
  -4   0  -1   -0.89    0.76
   4   0   1    0.07    0.40
   4   0   1    0.25    0.40
  -4   0  -2 1083.36   79.09
   4   0   2 1089.57   79.12
  -4   0  -3   -0.07    0.75
   4   0   3    0.07    0.74
   4   0   3   -0.08    0.41
   4   0   4  573.87   41.61
  -4   0  -4  639.83   41.97
   4   0   4  512.54   41.82
   4   0   5    0.15    0.63
   4   0   5    0.52    1.17
   4   0   5    0.22    1.63
  -4   0  -5    0.28    1.21
   4   0   6    2.15    0.87
  -4   0  -6    3.60    1.51
  -4   0  -7   -1.20    1.64
  -4   0  -8   88.21    7.52
  -4   0  -9    0.51    2.17
   4  -1 -10    9.37    3.75
   4   1 -10   11.75    3.66
   4   1  -9   22.15    3.79
   4  -1  -9   29.92    4.36
   4  -1  -8   29.38    3.88
   4   1  -8   24.16    3.55
  -4   1   8   23.06    3.09
  -4   1   7    4.89    1.89
   4   1  -7   11.34    2.71
   4  -1  -7   13.24    2.61
  -4   1   6    4.42    1.66
  -4  -1   6    6.49    1.61
   4   1  -6    6.44    2.05
   4  -1  -6    3.91    2.01
   4   1  -5  122.84    9.16
   4  -1  -5  111.82    9.18
  -4  -1   5  108.01    9.07
   4   1  -5  144.81    9.64
   4  -1  -5  130.62    9.55
  -4   1   5  106.09    9.09
   4   1  -4 1287.31   93.50
  -4   1   4 1246.27   93.57
   4  -1  -4 1270.54   93.51
   4   1  -4 1504.89   93.83
   4  -1  -4 1238.67   93.50
  -4  -1   4 1229.82   93.45
  -4  -1   3    9.97    1.49
   4   1  -3    7.49    1.51
   4  -1  -3   13.23    1.50
   4  -1  -3   12.96    1.60
   4   1  -3   17.66    1.81
  -4   1   3   19.24    1.80
  -4   1   2   98.59    6.97
   4   1  -2   83.74    6.90
   4  -1  -2   95.71    6.99
   4   1  -2   84.43    6.69
   4  -1  -2   87.72    6.57
  -4   1   1  732.76   55.17
  -4  -1   1  715.11   55.24
   4  -1  -1  674.82   55.33
   4   1  -1  754.56   55.25
   4  -1  -1  865.60   55.43
  -4   1   0   49.31    4.08
   4   1   0   52.15    4.08
  -4   1   0   52.61    3.97
   4  -1   0   60.52    4.04
   4  -1   0   49.10    4.07
  -4   1  -1  166.68   10.65
  -4  -1  -1  149.16   10.78
   4  -1   1  135.48   10.60
   4  -1   1  142.05   10.55
   4   1   1  136.50   10.68
   4  -1   1  144.32   10.78
   4   1   2  132.21   10.00
  -4  -1  -2  125.82    9.95
  -4   1  -2  134.15    9.84
   4  -1   2  133.21    9.86
  -4  -1  -2  148.79   10.12
   4  -1   2  134.99   10.15
  -4   1  -3  107.70    8.01
   4   1   3   94.95    7.76
  -4   1  -3  115.84    7.69
  -4  -1  -3  103.40    7.87
   4   1   3   92.96    7.60
  -4  -1  -3  100.07    7.87
   4  -1   3  108.29    8.02
   4  -1   3   97.38    7.64
  -4  -1  -3  102.76    7.75
  -4   1  -4   54.06    3.75
   4   1   4   42.31    3.54
  -4  -1  -4   42.22    3.82
   4   1   4   40.54    3.72
   4  -1   4   44.80    4.07
   4   1   4   45.68    4.10
   4  -1   4   42.22    3.61
  -4  -1  -4   42.93    3.78
   4  -1   5   32.10    2.96
  -4   1  -5   37.03    3.11
   4   1   5   32.00    3.38
   4   1   5   29.78    2.75
  -4  -1  -5   30.57    3.09
  -4   1  -6   40.53    3.69
  -4  -1  -6   39.97    3.78
   4   1   6   39.65    4.08
   4   1   6   36.54    3.33
   4   1   7    3.11    2.65
  -4   1  -7    5.03    1.85
  -4  -1  -7    3.55    1.86
  -4  -1  -7    0.63    1.73
  -4  -1  -8   27.95    3.28
  -4   1  -8   25.85    3.27
  -4  -1  -8   23.67    3.18
  -4  -1  -9    2.94    2.05
  -4  -1  -9    2.12    2.37
   4   2 -10   12.44    3.67
   4   2  -9   -1.35    2.69
   4  -2  -9   -4.75    3.21
   4   2  -8   20.23    3.31
   4  -2  -8   26.69    3.77
  -4   2   7    0.40    1.69
   4   2  -7   -1.37    2.19
   4  -2  -7   -0.90    2.12
   4   2  -6    6.75    2.14
  -4   2   6    3.11    1.72
   4  -2  -6    4.01    2.20
   4   2  -5   55.73    5.07
  -4   2   5   63.85    5.25
   4   2  -5   63.96    5.44
  -4   2   4    4.48    1.39
   4   2  -4    6.88    1.47
   4  -2  -4    6.01    0.80
   4   2  -4    7.05    1.51
  -4   2   3    1.40    1.03
  -4   2   3    1.28    1.24
   4  -2  -3    1.07    1.08
   4  -2  -3    1.67    1.05
   4   2  -3    3.23    1.30
  -4   2   2   14.56    1.62
   4  -2  -2   11.95    1.56
   4   2  -2   10.51    1.22
  -4   2   1  181.85   14.62
   4   2  -1  200.18   14.53
   4  -2  -1  183.50   14.62
   4  -2  -1  188.44   14.61
  -4   2   0  236.68   17.86
  -4   2   0  251.51   17.74
   4  -2   0  221.68   17.82
  -4   2   0  264.11   17.81
   4  -2   0  233.05   17.77
   4  -2   1  344.82   28.74
  -4  -2  -1  486.41   28.94
  -4   2  -1  382.10   28.88
   4   2   1  489.74   28.95
  -4   2  -1  364.55   28.78
   4   2   2  101.32    7.86
  -4   2  -2   88.50    7.62
   4   2   2  129.27    8.04
  -4  -2  -2  117.71    7.90
  -4   2  -2   87.68    7.91
  -4  -2  -2   97.82    7.78
   4   2   2  119.05    7.99
  -4  -2  -2  132.51    7.95
   4   2   3    6.91    1.25
   4  -2   3   10.41    1.08
  -4  -2  -3   15.16    1.56
  -4   2  -3   12.10    1.18
   4   2   3   12.02    1.49
  -4  -2  -3   16.14    1.62
  -4  -2  -3   11.79    1.42
  -4   2  -3   11.10    1.82
  -4  -2  -4  295.15   21.44
  -4  -2  -4  292.68   21.38
   4   2   4  249.23   21.21
   4  -2   4  272.02   21.12
  -4  -2  -5  153.22   11.46
   4   2   5  151.38   11.74
   4   2   5  131.41   11.14
  -4  -2  -5  144.03   11.33
  -4   2  -5  176.24   11.29
   4  -2   5  138.56   11.09
  -4   2  -6   36.03    3.25
   4   2   6   30.50    3.11
   4   2   6   30.31    3.72
  -4  -2  -6   35.79    3.49
  -4  -2  -6   32.65    3.30
  -4  -2  -7    6.90    1.99
  -4  -2  -7    8.26    1.97
  -4   2  -7    5.04    1.91
   4   2   7    4.56    2.71
  -4  -2  -8    4.06    1.78
  -4  -2  -8    4.28    2.17
  -4  -2  -9    2.76    2.38
  -4  -2 -10    9.29    2.81
   4   3  -9   -1.28    2.56
   4  -3  -9   -0.39    2.98
   4   3  -8   -0.31    2.61
  -4   3   8    0.74    2.28
   4  -3  -8    2.17    2.62
   4  -3  -7  226.22   17.55
  -4   3   7  212.51   17.18
   4   3  -7  228.54   17.35
  -4   3   6   31.94    3.69
   4   3  -6   39.07    3.87
  -4   3   5   15.23    2.26
   4  -3  -5   16.50    1.35
   4  -3  -5   15.45    2.42
   4   3  -5   14.94    2.15
   4   3  -4    1.62    1.48
  -4   3   4    2.86    1.24
   4   3  -4    0.87    0.96
   4  -3  -4    1.83    1.46
   4  -3  -4    0.79    0.84
   4  -3  -3  675.94   52.00
  -4   3   3  727.80   52.10
  -4   3   3  651.49   51.99
   4  -3  -3  691.92   51.69
   4  -3  -3  706.06   52.11
  -4   3   3  784.62   51.81
   4  -3  -2   36.48    3.00
  -4   3   2   30.98    2.50
   4   3  -2   31.68    2.72
  -4   3   2   35.94    3.03
  -4   3   1   16.14    1.86
   4  -3  -1   19.91    1.93
   4  -3  -1   18.97    1.81
  -4   3   1   18.00    1.41
  -4   3   1   22.01    1.96
  -4   3   0    6.15    0.97
   4  -3   0    4.71    0.96
  -4   3   0    5.69    1.06
   4   3   0    5.73    0.89
   4  -3   0    5.08    0.77
  -4  -3   0    7.33    0.90
   4   3   0    5.66    0.89
  -4   3  -1    3.99    0.52
  -4  -3  -1    4.24    0.83
  -4   3  -1    5.03    0.91
   4   3   1    4.51    0.96
  -4   3  -2   74.24    7.26
  -4   3  -2   84.63    7.10
   4   3   2  103.49    7.27
   4   3   2  105.30    7.28
  -4  -3  -2  100.10    7.13
   4   3   3   83.01    6.29
  -4  -3  -3   66.91    6.11
  -4   3  -3   79.45    6.00
   4   3   3   80.36    6.11
  -4   3  -3   66.87    6.35
  -4   3  -3   77.30    5.84
  -4  -3  -3   84.27    6.16
  -4  -3  -3   91.23    6.23
  -4   3  -4   17.21    1.70
   4   3   4   21.73    2.25
  -4  -3  -4   23.03    2.17
  -4   3  -4   26.64    1.94
  -4  -3  -4   20.69    2.33
  -4  -3  -5   44.35    4.46
   4   3   5   56.80    4.99
  -4   3  -5   54.98    4.22
  -4   3  -5   50.71    3.86
  -4  -3  -5   45.89    4.32
   4   3   5   52.11    4.43
   4   3   6    7.79    1.88
   4   3   6    7.66    2.28
  -4   3  -6    5.72    1.63
  -4  -3  -6    7.83    1.80
  -4  -3  -6    8.09    2.05
   4   3   7   88.21    7.49
   4   3   7   85.24    8.04
  -4  -3  -7  103.01    7.69
  -4  -3  -7   90.70    7.82
   4   3   8    9.48    2.96
  -4  -3  -8    5.28    2.27
  -4  -3  -9    3.16    2.52
  -4   4   9    2.32    2.56
   4  -4  -9    8.55    3.35
  -4   4   8    4.14    2.62
   4  -4  -8   -1.39    2.61
   4   4  -8    2.08    2.42
  -4   4   7    6.24    2.53
   4   4  -7    8.12    2.47
   4   4  -6   14.65    2.41
   4  -4  -6   13.81    2.62
  -4   4   6   12.89    2.34
   4   4  -5    8.58    1.73
  -4   4   5   11.26    2.06
   4  -4  -5    7.68    1.96
  -4   4   4   14.37    2.07
  -4   4   4   14.53    1.67
   4  -4  -4   16.91    2.26
  -4   4   3   13.13    1.34
  -4   4   3   12.66    1.90
   4  -4  -3   13.69    1.92
   4  -4  -2  199.79   15.68
  -4   4   2  205.68   15.31
  -4   4   2  243.82   15.93
  -4   4   1   81.49    6.46
  -4   4   1   92.48    6.47
   4  -4  -1   79.83    6.26
   4   4  -1   74.90    6.18
   4   4   0  651.17   47.21
  -4  -4   0  654.50   47.27
   4   4   0  627.23   47.18
   4  -4   0  619.10   47.11
  -4   4   0  680.53   47.25
  -4   4   0  664.50   47.40
   4   4   1  223.25   16.07
  -4   4  -1  221.43   16.26
  -4  -4  -1  219.82   16.04
   4   4   1  242.38   16.15
  -4   4  -1  195.79   15.90
   4   4   2  481.25   32.92
  -4   4  -2  438.15   32.96
  -4  -4  -2  480.03   32.85
   4   4   2  444.62   32.93
  -4  -4  -2  498.27   32.90
  -4   4  -2  419.51   32.58
  -4   4  -3  408.13   33.31
   4   4   3  449.13   33.42
   4   4   3  473.18   33.57
  -4  -4  -3  468.73   33.37
   4   4   3  491.99   33.51
  -4  -4  -4   46.00    3.99
   4   4   4   50.65    4.22
  -4   4  -4   47.38    3.71
   4   4   5   35.47    3.50
  -4  -4  -5   32.58    3.22
  -4   4  -5   38.45    3.03
  -4  -4  -5   28.39    3.39
   4   4   6   10.75    2.15
   4   4   6    7.40    2.41
  -4  -4  -6   11.35    1.86
  -4  -4  -6    8.11    2.13
   4   4   7   23.50    2.96
   4   4   7   24.88    3.59
  -4  -4  -7   25.99    2.86
  -4  -4  -7   24.02    3.25
   4   4   8   -0.70    2.60
  -4  -4  -8    0.53    2.25
   4   4   9    0.40    3.02
  -4  -4  -9    0.88    2.43
  -4   5   9   20.50    3.83
  -4   5   8    0.63    2.70
  -4   5   7   -0.82    2.33
   4  -5  -7   -0.31    2.38
   4   5  -7   -0.78    2.09
   4   5  -6    7.58    2.00
   4  -5  -6    2.13    2.06
  -4   5   6    3.88    1.83
   4  -5  -5  198.15   14.81
   4   5  -5  194.04   14.47
  -4   5   5  168.49   14.54
  -4   5   5  194.30   14.31
   4  -5  -4  116.81    8.34
  -4   5   4   96.19    7.75
  -4   5   4  100.38    8.27
   4  -5  -3   40.05    3.80
  -4   5   3   41.66    3.20
  -4   5   2   64.67    5.08
   4  -5  -2   65.57    5.48
  -4   5   2   73.82    5.18
  -4   5   2   62.31    5.64
  -4   5   1  273.59   21.96
   4  -5  -1  275.81   21.70
  -4   5   1  299.45   21.53
  -4   5   1  321.11   21.94
   4  -5   0   39.16    3.36
  -4   5   0   44.49    3.93
  -4   5   0   44.50    3.63
  -4   5  -1  217.81   16.22
  -4  -5  -1  215.90   15.84
  -4   5  -1  206.98   15.76
  -4  -5  -2   29.55    2.51
   4   5   2   28.78    2.71
  -4  -5  -2   28.66    2.61
  -4   5  -2   26.17    2.82
  -4   5  -2   26.48    2.30
   4   5   3   73.10    5.31
  -4   5  -3   59.20    4.55
  -4   5  -3   64.92    5.08
  -4  -5  -3   68.17    5.14
   4   5   3   81.02    5.37
  -4  -5  -3   78.67    5.02
  -4   5  -3   52.13    4.55
  -4   5  -4    2.71    0.74
  -4   5  -4    2.04    1.13
   4   5   4    2.87    1.59
  -4  -5  -4    2.14    1.04
  -4  -5  -5   87.11    7.46
   4   5   5  111.75    7.96
  -4  -5  -6    0.66    1.29
  -4  -5  -6    0.21    1.69
   4   5   6    0.85    2.22
   4   5   6    3.24    1.79
   4   5   7    9.69    2.70
  -4  -5  -7   10.89    2.50
   4   5   8    3.52    2.84
  -4  -5  -8   -0.27    2.04
   4   5   9   40.96    5.52
  -4   6   8   -1.31    2.85
   4  -6  -8    1.38    2.74
  -4   6   7    0.59    2.58
   4  -6  -7    2.46    2.52
   4   6  -6    6.44    2.07
   4  -6  -6    6.73    2.31
  -4   6   6    3.37    2.25
   4   6  -5    2.00    1.49
  -4   6   5    0.23    1.90
   4  -6  -5    0.69    1.75
  -4   6   4   76.82    6.62
   4  -6  -4   78.34    6.61
   4  -6  -3   16.02    2.14
  -4   6   2  166.62   13.30
  -4   6   2  177.21   12.70
   4  -6  -2  169.36   13.00
  -4   6   2  166.31   12.64
  -4   6   1   10.94    1.32
  -4   6   1   10.61    2.23
  -4   6   1   12.70    2.07
   4  -6  -1   10.38    1.56
  -4   6   0  425.75   29.66
  -4   6   0  434.13   29.29
   4  -6   0  364.61   29.00
  -4   6  -1  180.78   13.94
  -4   6  -1  196.78   14.50
  -4   6  -2   58.61    5.95
  -4  -6  -2   70.73    5.83
   4   6   2   80.27    5.99
  -4  -6  -2   72.77    5.72
  -4   6  -3    9.21    1.84
   4   6   3    7.65    2.03
  -4  -6  -3   15.80    1.85
   4   6   3   10.84    2.13
  -4  -6  -3    9.47    1.51
  -4  -6  -4  505.17   35.72
   4   6   4  532.36   35.92
  -4   6  -4  436.18   35.53
  -4  -6  -4  476.78   35.46
  -4  -6  -5    1.97    1.30
   4   6   5    0.21    1.95
  -4  -6  -5    1.91    1.72
   4   6   6   32.45    4.01
   4   6   7   10.98    2.80
   4   6   7   14.72    3.10
  -4  -6  -7   14.84    2.60
  -4  -6  -8   21.63    3.55
  -4   7   7   17.18    3.48
   4  -7  -7   25.40    3.59
  -4   7   6    2.65    2.16
   4  -7  -6    5.25    2.41
   4  -7  -5   18.24    2.87
  -4   7   5   22.21    3.06
   4  -7  -4   45.69    4.35
  -4   7   4   38.62    4.21
   4  -7  -3   23.24    2.81
  -4   7   2    2.21    2.11
   4  -7  -2    3.83    1.50
  -4   7   1   18.08    2.97
   4  -7  -1   16.17    1.96
  -4   7   0   14.26    2.71
  -4   7  -1  124.79   10.27
  -4   7  -2    0.59    1.71
   4   7   2    3.73    1.67
   4   7   3  102.90    7.16
  -4  -7  -3   78.67    6.45
   4   7   3  110.71    7.34
  -4  -7  -3   79.17    6.28
   4   7   4    3.28    1.93
  -4   7  -4    2.89    2.02
  -4  -7  -4    1.04    1.46
  -4  -7  -4    0.49    1.16
   4   7   5    4.08    2.36
  -4  -7  -5    9.73    2.02
   4   7   6    0.27    2.42
  -4  -7  -6    2.52    2.01
   4   7   7    9.64    3.00
  -4   8   6    8.92    2.81
   4  -8  -6   12.66    2.84
  -4   8   5    2.33    2.34
   4  -8  -5    4.08    2.15
  -4   8   4   14.01    2.93
   4  -8  -4   12.88    2.38
  -4   8   3   11.13    2.91
   4  -8  -3    9.65    2.14
   4  -8  -2   44.42    4.24
  -4   8   2   51.79    5.36
   4  -8  -1    0.87    1.17
  -4   8   1    0.30    2.51
  -4   8   0    4.51    2.56
  -4   8  -1    0.51    2.19
  -4   8  -2   67.25    6.86
   4   8   2   77.92    6.72
   4   8   3    5.75    2.60
   4   8   3    6.53    2.48
  -4   8  -3    3.80    2.02
   4   8   4    8.86    2.72
  -4  -8  -4    6.78    1.89
   4   8   4    5.50    2.13
   4   8   5    0.55    2.23
  -4  -8  -5   -1.06    1.71
   4   8   6   19.31    3.88
  -4  -8  -6   25.54    3.29
   4   8   7    1.29    2.79
  -4   9   5   -1.01    2.86
   4  -9  -5    0.25    2.11
   4  -9  -4    0.88    1.81
  -4   9   3   13.65    3.35
   4  -9  -3   14.24    2.38
   4  -9  -2    6.90    1.73
  -4   9   2    9.18    3.30
  -4   9   1   14.13    3.50
  -4   9   0    6.06    2.84
   4   9   1    9.53    3.41
  -4   9  -1    4.67    2.45
   4   9   2    6.34    2.04
  -4   9  -2    5.89    2.44
   4   9   2    7.40    3.58
  -4   9  -3    6.33    2.77
   4   9   3    8.59    3.11
   4   9   3    6.09    2.45
   4   9   4    1.92    2.62
  -4  -9  -5   15.15    2.70
   4   9   5    8.30    3.19
  -4  10   3    2.47    3.32
  -4  10   2    1.23    3.44
  -4  10   1   -0.37    3.02
  -4  10   0    1.64    2.95
   4  10   0   11.51    4.51
  -4  10  -1    6.36    2.77
   4  10   1   17.17    5.40
  -4  10  -2    4.47    2.63
   4  10   3   -0.85    3.55
  -4  11  -1    2.28    2.99
   5   0 -10   27.26    4.54
   5   0  -9    1.12    3.07
  -5   0   8   39.29    4.09
   5   0  -8   52.12    5.09
  -5   0   7   -0.72    1.62
   5   0  -7   -1.17    2.34
  -5   0   6  355.45   27.40
   5   0  -6  385.23   27.86
  -5   0   5   -1.07    1.28
   5   0  -5   -0.42    1.55
   5   0  -4  504.68   39.38
  -5   0   4  506.38   39.44
   5   0  -3    0.10    0.99
   5   0  -3    0.04    0.44
  -5   0   3   -1.67    1.02
  -5   0   2  652.50   49.41
   5   0  -2  684.60   49.20
  -5   0   1    0.06    0.39
   5   0  -1    0.18    0.76
   5   0  -1    0.69    0.49
  -5   0   0 1385.68  103.63
  -5   0   0 1548.14  103.62
   5   0   0 1503.62  103.63
   5   0   0 1335.44  103.58
   5   0   0 1356.25  103.65
   5   0   1   -0.13    0.42
   5   0   1    0.68    0.52
  -5   0  -1    0.12    0.73
  -5   0  -2  104.36    8.43
  -5   0  -2  121.67    8.67
   5   0   2  122.47    8.51
   5   0   3    0.37    0.36
   5   0   3   -0.90    1.26
   5   0   3    0.60    0.75
  -5   0  -3    0.07    0.67
   5   0   4  373.75   27.72
  -5   0  -4  440.98   28.11
   5   0   4  351.22   27.99
   5   0   5    0.36    0.56
   5   0   5   -0.40    1.21
  -5   0  -5   -0.96    1.23
   5   0   6   99.41    7.78
  -5   0  -6   99.36    7.13
   5   0   6   79.82    6.52
  -5   0  -7    1.14    1.58
  -5   0  -8   44.96    4.51
   5   1 -10    5.20    3.34
   5   1  -9   25.25    4.12
   5  -1  -9   26.13    4.36
   5   1  -8   30.48    4.24
   5  -1  -8   30.04    4.13
  -5   1   8   31.30    3.66
  -5   1   7   26.81    3.19
   5   1  -7   37.51    4.10
   5  -1  -7   29.39    3.85
  -5   1   6   86.83    8.23
  -5  -1   6  101.08    8.22
   5   1  -6  125.39    8.85
   5  -1  -6  116.03    8.81
  -5   1   5  322.60   27.32
   5  -1  -5  363.93   27.37
  -5  -1   5  364.91   27.34
   5   1  -5  427.67   27.84
   5  -1  -5  411.47   27.81
   5   1  -4    0.87    1.26
   5   1  -4    0.82    1.27
   5  -1  -4   -0.97    1.17
   5  -1  -4    0.11    1.12
  -5   1   4    2.34    1.11
  -5  -1   4   -0.47    1.03
   5   1  -3  103.13    8.59
   5  -1  -3  109.78    8.63
   5  -1  -3  122.16    8.58
  -5  -1   3   93.93    8.51
  -5   1   3  109.65    8.70
   5  -1  -3  117.61    8.26
   5   1  -3  121.31    8.76
   5  -1  -3  118.03    8.81
   5   1  -3  108.75    8.39
   5  -1  -2  792.93   57.75
   5   1  -2  761.96   57.85
  -5   1   2  840.55   58.07
   5  -1  -2  845.07   58.17
   5   1  -2  778.85   58.05
  -5   1   1   55.22    3.66
   5  -1  -1   44.90    3.51
   5  -1  -1   43.65    3.53
  -5   1   1   42.40    3.28
  -5  -1   1   43.28    3.36
   5   1  -1   39.52    3.37
   5   1   0  731.66   56.37
  -5   1   0  902.85   56.47
  -5   1   0  780.11   56.42
   5  -1   0  744.72   56.40
  -5  -1   0  751.08   56.39
  -5   1   0  769.90   56.29
   5   1   1   57.38    5.08
   5  -1   1   69.05    5.24
   5   1   1   66.22    5.21
   5  -1   1   63.75    5.05
  -5   1  -1   79.88    5.07
   5  -1   2  578.91   41.18
   5  -1   2  561.43   40.87
  -5  -1  -2  517.50   40.94
  -5  -1  -2  582.84   41.11
   5   1   2  589.72   41.03
   5  -1   3    0.80    0.70
  -5  -1  -3    1.87    1.03
   5  -1   3    1.85    1.12
   5   1   3    0.99    0.52
   5   1   3    1.89    0.91
  -5  -1  -3   -0.11    1.09
  -5   1  -3    1.09    0.62
  -5  -1  -3    1.04    0.71
  -5   1  -4   58.80    4.12
   5   1   4   44.74    3.89
  -5  -1  -4   46.23    4.22
  -5  -1  -4   55.15    4.21
   5  -1   4   51.32    4.56
   5   1   4   54.81    4.68
   5   1   4   46.20    4.14
   5  -1   4   46.70    4.01
  -5  -1  -5   58.33    5.07
  -5  -1  -5   62.22    5.05
   5   1   5   56.35    4.62
  -5   1  -5   69.60    4.96
   5   1   5   56.64    5.34
   5  -1   5   53.23    4.80
   5   1   6   22.05    2.32
   5   1   6   28.71    3.46
  -5   1  -6   26.62    2.74
  -5  -1  -6   29.13    2.92
  -5  -1  -6   23.66    2.92
  -5   1  -7   83.98    6.41
  -5  -1  -7   65.73    6.35
   5   1   7   71.59    7.11
  -5  -1  -7   75.76    6.41
  -5  -1  -8    8.06    2.19
  -5   1  -8    3.58    2.12
  -5  -1  -8    9.30    2.38
  -5  -1  -9   64.36    6.37
  -5  -1  -9   80.79    6.71
   5   2 -10   -0.76    2.81
   5   2  -9    2.08    2.90
   5  -2  -9    2.45    3.12
   5   2  -8   16.86    3.21
   5  -2  -8   17.98    3.40
  -5   2   8   14.25    2.72
  -5   2   7   -0.21    1.80
   5   2  -7   -0.83    2.15
   5  -2  -7   -0.30    2.28
   5   2  -6    4.56    1.96
   5  -2  -6    4.58    2.10
  -5   2   6    3.21    1.73
   5   2  -5    8.24    1.85
  -5   2   5    3.79    1.60
  -5   2   4   32.79    3.35
   5  -2  -4   38.03    2.79
   5  -2  -4   35.12    2.70
   5   2  -4   37.29    3.38
   5   2  -4   43.80    3.51
   5  -2  -4   37.45    3.52
   5  -2  -3  163.12   12.42
   5   2  -3  192.58   12.60
  -5   2   3  173.21   12.52
   5   2  -3  150.75   12.18
   5  -2  -3  163.47   12.54
  -5   2   3  160.43   12.45
   5   2  -2   44.52    3.52
   5   2  -2   38.46    3.25
  -5   2   2   42.78    3.54
   5  -2  -2   40.84    3.57
  -5  -2   1    8.59    1.03
  -5   2   1   10.34    1.30
   5  -2  -1    9.58    1.24
  -5   2   1   11.46    1.29
   5  -2  -1    8.91    1.29
   5   2  -1   10.32    1.15
   5  -2   0    0.80    0.56
   5  -2   0    1.10    0.81
  -5   2   0    2.45    0.83
  -5   2   0    0.84    0.58
  -5   2  -1  224.88   18.37
  -5  -2  -1  279.79   18.55
   5   2   1  251.36   18.51
   5   2   1  283.13   18.52
   5  -2   1  249.80   18.39
  -5   2  -1  237.27   18.45
  -5   2  -2  794.19   62.09
  -5   2  -2  808.16   62.38
   5   2   2  797.97   62.29
  -5  -2  -2  952.88   62.37
   5   2   2  991.87   62.51
   5   2   2  989.40   62.48
  -5  -2  -2  814.13   62.23
  -5  -2  -2  885.06   62.31
  -5  -2  -3   96.79    8.15
  -5   2  -3  106.76    8.40
   5   2   3  102.46    8.22
  -5  -2  -3  109.31    8.23
  -5   2  -3  113.57    7.88
   5  -2   3   95.96    7.88
  -5  -2  -4   71.04    5.87
  -5  -2  -4   75.90    5.90
   5   2   4   70.99    5.75
   5  -2   4   66.14    5.55
  -5   2  -4   82.48    5.65
  -5   2  -5  242.43   16.15
  -5  -2  -5  207.65   16.27
   5   2   5  208.04   16.11
   5   2   5  210.65   16.69
  -5  -2  -5  218.53   16.35
   5  -2   5  205.34   16.00
  -5   2  -6  201.36   12.93
  -5  -2  -6  157.84   12.98
   5   2   6  164.09   13.45
  -5  -2  -6  172.32   13.10
   5   2   6  151.72   12.70
  -5  -2  -7   12.11    2.22
   5   2   7   10.53    2.88
  -5   2  -7    9.44    2.05
  -5  -2  -7   13.45    2.51
  -5  -2  -8    1.70    1.78
   5   2   8   -0.37    2.77
  -5  -2  -8    4.41    2.16
  -5  -2  -9   -0.80    2.25
  -5  -2 -10   -2.27    2.54
  -5   3   9    1.70    2.41
   5   3  -9    1.03    2.70
   5  -3  -9    2.07    3.24
  -5   3   8    0.51    2.16
   5   3  -8   -0.64    2.66
   5  -3  -8   -1.83    2.79
  -5   3   7   74.41    7.14
   5   3  -7   90.19    7.35
   5   3  -6    8.08    2.30
  -5   3   6    8.08    2.16
   5   3  -5    2.02    1.35
  -5   3   5    1.32    1.51
   5  -3  -5    0.67    1.50
  -5   3   4    0.97    1.33
   5   3  -4    3.00    1.12
   5  -3  -4    3.34    1.58
   5  -3  -4    3.72    0.93
  -5   3   3  761.49   60.40
   5  -3  -3  851.73   60.04
  -5   3   3  862.13   60.52
   5   3  -3  787.18   60.30
   5  -3  -3  811.92   60.48
   5  -3  -2   69.94    6.44
   5  -3  -2   88.69    6.51
   5   3  -2   80.92    6.28
  -5   3   2   91.05    6.56
   5  -3  -1   14.92    1.58
  -5   3   1   11.79    1.62
   5  -3  -1   15.94    1.78
   5  -3   0   34.23    2.81
  -5   3   0   30.90    2.98
   5  -3   0   34.43    2.98
  -5   3   0   39.44    2.91
  -5   3   0   35.65    2.80
   5   3   0   29.30    2.86
  -5  -3   0   35.86    2.89
   5   3   0   41.09    2.98
  -5   3  -1  158.95   12.55
   5  -3   1  165.88   12.30
   5   3   1  180.39   12.63
  -5   3  -1  163.40   12.59
  -5  -3  -1  186.63   12.61
  -5  -3  -2    8.98    1.19
  -5   3  -2    7.13    1.10
   5   3   2    9.42    1.40
  -5   3  -2    6.70    1.43
   5   3   2   11.75    1.47
   5   3   2   13.07    1.46
  -5   3  -3   25.20    2.73
  -5  -3  -3   26.38    2.37
  -5   3  -3   23.18    2.05
   5   3   3   27.19    2.58
  -5  -3  -3   22.74    2.32
  -5   3  -4   30.19    2.35
   5   3   4   29.68    2.84
  -5  -3  -4   31.63    2.93
  -5   3  -4   35.05    2.46
  -5  -3  -4   28.69    2.85
  -5   3  -4   27.79    2.32
   5   3   5    2.36    1.24
  -5   3  -5   -0.08    0.91
  -5  -3  -5    1.30    1.31
  -5  -3  -5    0.16    1.35
   5   3   6    4.23    1.43
  -5  -3  -6    5.86    1.73
   5   3   6    1.12    2.08
  -5   3  -6    3.43    1.33
  -5  -3  -6    3.89    1.79
  -5  -3  -7   82.81    7.13
  -5  -3  -7   87.40    7.02
   5   3   7   75.37    7.51
  -5  -3  -8   21.68    2.88
   5   3   8   19.37    3.66
  -5  -3  -8   17.08    3.09
  -5  -3  -9    2.48    2.43
  -5   4   9    4.49    2.61
   5  -4  -9    0.80    3.16
  -5   4   8   28.37    4.13
   5   4  -8   35.08    4.19
   5   4  -7   15.10    2.83
  -5   4   7   14.72    2.82
   5  -4  -6  148.93   10.64
  -5   4   6  113.69   10.16
   5   4  -6  123.73   10.12
   5   4  -5    9.26    1.77
  -5   4   5   12.56    2.07
   5  -4  -5    8.10    2.21
   5  -4  -4  167.03   12.29
  -5   4   4  147.28   12.08
   5  -4  -3  160.60   12.40
  -5   4   2  103.91    8.22
  -5   4   2   98.76    8.70
  -5   4   2  119.74    8.24
   5  -4  -2  117.85    8.74
  -5   4   2  131.68    8.89
   5  -4  -1   74.20    5.99
  -5   4   1   65.81    5.98
  -5   4   1   81.28    6.04
   5  -4  -1   77.98    5.89
   5  -4   0  106.46    8.43
   5   4   0  119.78    8.56
  -5   4   0  116.52    8.73
   5   4   0  108.39    8.52
  -5  -4   0  113.45    8.55
  -5   4   0  114.73    8.53
   5  -4   1   14.47    1.24
  -5   4  -1   15.54    1.79
  -5  -4  -1   13.53    1.58
   5   4   1   18.54    1.74
  -5   4  -1   13.19    1.34
  -5   4  -2  180.09   14.91
  -5  -4  -2  207.51   14.91
  -5   4  -2  172.50   15.05
   5   4   2  217.67   15.00
  -5  -4  -2  210.95   14.90
   5   4   2  204.36   15.00
  -5   4  -3  272.14   20.25
  -5  -4  -3  274.54   20.26
   5   4   3  271.47   20.49
  -5   4  -4   93.98    7.30
   5   4   4  108.17    7.73
  -5  -4  -4   83.95    7.66
  -5  -4  -4   97.48    7.52
   5   4   5   25.91    3.08
  -5  -4  -5   25.05    3.11
   5   4   6   64.15    5.81
  -5  -4  -6   65.60    5.91
  -5  -4  -6   74.89    5.78
   5   4   6   60.57    6.28
   5   4   7   22.11    3.62
  -5  -4  -7   23.36    2.84
  -5  -4  -7   22.15    3.11
   5   4   7   24.13    2.88
   5   4   8    6.24    2.96
  -5  -4  -8    4.15    2.23
   5   4   9    6.29    3.33
  -5  -4  -9    6.98    2.77
  -5   5   9   26.50    4.27
  -5   5   8    2.93    2.69
   5  -5  -8   -0.70    2.61
   5   5  -7    3.07    2.39
  -5   5   7    1.40    2.47
   5  -5  -7    4.47    2.42
  -5   5   6   14.94    2.66
   5   5  -6   14.77    2.39
   5  -5  -6   14.09    2.93
  -5   5   5  109.31    8.98
   5  -5  -5  122.89    9.20
   5   5  -5  102.10    8.67
  -5   5   4   21.91    1.99
   5  -5  -4   18.65    2.55
  -5   5   3    0.90    0.64
  -5   5   3    0.61    0.43
  -5   5   2  182.06   15.25
   5  -5  -2  199.90   15.14
  -5   5   2  204.93   14.73
   5  -5  -1  290.40   23.29
  -5   5   1  311.33   23.60
  -5   5   1  360.35   23.59
   5  -5   0   23.69    2.24
  -5   5   0   24.80    2.83
  -5   5   0   30.37    2.57
  -5   5  -1   35.29    2.92
  -5   5  -1   32.27    3.37
  -5  -5  -1   36.46    3.11
  -5   5  -2   43.60    3.58
   5   5   2   41.25    3.44
  -5  -5  -2   39.83    3.22
  -5  -5  -2   42.23    3.34
  -5   5  -2   33.45    2.80
  -5   5  -3  113.85    9.47
  -5  -5  -3  116.62    9.42
   5   5   3  131.32    9.72
  -5  -5  -3  128.17    9.39
  -5   5  -4   16.57    1.95
   5   5   4   14.85    2.23
  -5  -5  -4   12.01    1.77
   5   5   5  224.19   15.59
  -5  -5  -5  190.89   15.52
  -5  -5  -5  194.90   15.20
   5   5   6    8.36    2.18
  -5  -5  -6    5.26    1.95
  -5  -5  -6    6.10    1.52
   5   5   7    2.01    2.54
   5   5   7    5.29    2.19
  -5  -5  -7    4.84    2.20
   5   5   8   -2.55    2.86
  -5  -5  -8   -0.27    2.09
   5   5   9   22.14    4.25
  -5   6   8    5.09    3.07
  -5   6   7   -0.30    2.56
   5  -6  -7    0.95    2.28
  -5   6   6   23.60    3.24
   5   6  -6   29.01    3.26
   5  -6  -6   23.10    3.46
  -5   6   5    0.23    1.86
   5  -6  -5    4.12    2.18
   5  -6  -4  160.69   12.75
  -5   6   4  164.48   12.80
   5  -6  -3    7.64    1.78
  -5   6   2   38.89    3.88
   5  -6  -2   38.16    3.43
  -5   6   2   35.01    2.95
  -5   6   1   19.27    2.58
   5  -6  -1   15.49    2.05
  -5   6   1   21.64    1.99
  -5   6   1   23.41    2.81
  -5   6   0   97.44    7.28
   5  -6   0   77.21    6.43
  -5   6   0   89.56    6.74
  -5   6  -1   14.11    2.39
  -5   6  -1   15.16    1.71
  -5  -6  -2   10.42    1.54
  -5   6  -2    8.26    2.05
   5   6   2   12.89    1.89
  -5  -6  -3    5.70    1.45
  -5   6  -3    6.96    1.84
   5   6   3    4.28    1.57
  -5  -6  -3    4.82    1.33
  -5   6  -4   36.83    3.75
  -5  -6  -4   37.29    3.63
  -5  -6  -4   37.52    3.43
   5   6   4   40.94    4.00
   5   6   5   26.72    3.60
  -5  -6  -5   34.69    3.15
   5   6   6    3.38    2.24
  -5  -6  -6    3.68    2.06
   5   6   7    0.26    2.28
   5   6   7    0.70    2.71
  -5  -6  -7    1.00    2.04
   5   6   8   27.11    4.31
  -5   7   7   24.87    3.83
   5  -7  -7   25.22    3.82
  -5   7   6    2.56    2.26
   5  -7  -6    1.70    2.23
  -5   7   5    5.40    2.32
   5  -7  -5   10.58    2.41
  -5   7   4    7.05    2.39
   5  -7  -4   11.44    2.21
   5  -7  -3   46.80    4.12
  -5   7   3   36.27    4.44
  -5   7   2    4.60    2.16
   5  -7  -2    1.92    1.42
  -5   7   1  120.12    9.93
   5  -7  -1  117.04    9.12
  -5   7   0   96.50    7.62
   5  -7   0   82.27    6.59
  -5   7  -1   94.21    7.99
  -5   7  -2    7.77    2.11
   5   7   2    6.71    1.75
  -5  -7  -3   57.61    5.10
   5   7   3   64.76    5.49
  -5   7  -3   51.46    5.33
  -5  -7  -3   56.01    4.98
  -5  -7  -4    2.42    1.31
   5   7   4    2.78    2.03
  -5  -7  -4    2.95    1.54
   5   7   4    2.40    2.03
   5   7   5    7.42    2.76
  -5  -7  -5   15.64    2.28
   5   7   6    2.95    2.30
   5   7   7    9.49    3.00
   5   7   7    6.35    3.13
   5  -8  -6   15.04    2.91
  -5   8   6    7.01    2.76
  -5   8   5    2.62    2.41
   5  -8  -5    2.47    1.99
   5  -8  -4   16.65    2.58
  -5   8   3    9.62    2.83
   5  -8  -3    8.21    2.09
   5  -8  -2   81.14    6.77
  -5   8   2   83.90    7.75
   5  -8  -1    1.10    1.10
  -5   8   1    3.60    2.52
  -5   8   0   13.11    3.08
  -5   8  -1   14.24    2.81
  -5   8  -2   54.89    5.78
   5   8   2   73.79    5.83
  -5   8  -3    0.23    1.89
   5   8   3    2.24    2.25
   5   8   3    1.90    2.17
   5   8   4   -1.10    2.22
  -5  -8  -4    0.97    1.60
   5   8   4   -1.55    2.27
  -5  -8  -5    3.39    1.85
   5   8   5    0.80    2.21
  -5  -8  -6   19.28    2.81
   5   8   6    9.85    3.40
   5   8   7    0.66    2.69
   5  -9  -5    3.26    2.01
   5  -9  -4    3.34    1.89
  -5   9   3   19.05    3.63
   5  -9  -3   21.79    2.74
  -5   9   2    1.80    3.05
  -5   9   1    1.02    2.81
  -5   9   0    3.31    2.75
  -5   9  -1   18.34    3.18
  -5   9  -2    3.68    2.18
   5   9   2   -0.36    2.82
   5   9   2    4.40    2.01
   5   9   3    3.80    3.00
   5   9   3   11.03    2.75
   5   9   4   -1.93    2.54
  -5  -9  -5    3.02    2.03
   5   9   5   -1.53    2.62
  -5  10   2    3.69    3.44
  -5  10   1    0.75    3.11
  -5  10   0    7.46    3.28
   5  10   1    0.51    4.06
  -5  10  -1   -1.45    2.57
   5  10   1    6.48    3.08
  -5  10  -2    0.88    2.53
  -5  11  -1   -1.95    2.87
   6   0  -9   -1.52    2.97
   6   0  -8   26.81    3.79
  -6   0   8   19.35    2.77
   6   0  -7    1.54    2.29
  -6   0   7   -0.94    1.60
  -6   0   6  473.69   37.19
   6   0  -6  549.41   37.72
   6   0  -5    0.22    1.76
  -6   0   5    1.33    1.37
  -6   0   4 1064.37   79.74
   6   0  -4 1203.78   80.06
   6   0  -4 1073.03   79.37
  -6   0   3   -0.59    1.05
   6   0  -3    0.32    1.07
   6   0  -3   -0.41    0.49
   6   0  -2   11.82    1.40
   6   0  -2    8.73    0.99
   6   0  -1   -0.23    0.54
   6   0  -1    0.14    0.73
  -6   0   1   -0.04    0.46
  -6   0   1    0.31    0.76
   6   0   0  554.47   44.03
  -6   0   0  594.01   44.02
   6   0   0  567.24   43.96
  -6   0   0  651.67   44.00
   6   0   0  647.38   44.02
   6   0   1    0.20    0.68
  -6   0  -1   -0.17    0.83
   6   0   1   -0.33    0.79
  -6   0  -1    0.31    0.72
   6   0   2   22.80    1.83
  -6   0  -2   23.78    2.07
   6   0   2   18.27    1.65
   6   0   3    0.16    1.27
   6   0   3    0.31    0.82
  -6   0  -3   -0.44    0.62
   6   0   4  547.70   40.58
  -6   0  -4  618.49   40.94
   6   0   4  537.85   40.91
   6   0   5    0.03    0.47
   6   0   5   -0.78    1.16
  -6   0  -5    0.64    1.21
  -6   0  -6    1.45    1.45
  -6   0  -7    0.55    1.60
  -6   0  -8   65.58    5.89
  -6   0  -9   -0.94    2.56
  -6   0 -10    3.67    2.82
   6   1 -10    3.28    3.44
   6   1  -9   32.52    4.80
   6  -1  -9   40.78    4.95
  -6   1   8   14.70    2.71
   6   1  -8   13.03    3.11
   6  -1  -8    8.39    2.97
   6  -1  -7    4.56    2.24
  -6   1   7    4.44    1.84
   6   1  -7    9.09    2.76
  -6   1   6   70.11    6.33
  -6  -1   6   74.88    6.35
   6   1  -6   82.54    6.86
   6  -1  -6   81.93    6.88
  -6   1   5   80.07    7.57
  -6  -1   5   99.59    7.54
   6  -1  -5   94.53    7.52
   6   1  -5  109.92    8.11
   6  -1  -4  160.43   11.22
   6   1  -4  151.17   11.30
   6  -1  -4  143.96   10.77
  -6   1   4  130.83   11.20
   6   1  -4  170.15   11.51
   6   1  -4  152.44   10.94
  -6  -1   4  130.27   11.15
   6   1  -3  103.09    9.03
  -6   1   3  118.43    9.14
   6  -1  -3  106.78    9.03
   6  -1  -3  122.33    8.69
  -6   1   3  129.76    9.14
   6   1  -3  126.16    9.18
   6   1  -3  120.41    8.82
   6  -1  -3  118.96    9.22
  -6  -1   3  106.40    8.97
   6   1  -2   75.07    5.86
   6  -1  -2   77.62    5.52
   6   1  -2   78.80    5.65
   6  -1  -2   83.09    5.92
  -6   1   2   68.50    5.45
  -6   1   1 1787.64  113.01
  -6   1   1 1539.86  112.76
   6   1  -1 1479.60  112.83
   6  -1  -1 1482.90  112.94
  -6  -1   1 1536.84  112.82
   6   1  -1 1587.22  112.95
   6  -1  -1 1534.77  112.94
  -6   1   0  364.26   23.36
  -6   1   0  319.43   23.32
   6   1   0  291.75   23.29
  -6  -1   0  309.82   23.29
   6  -1   0  308.79   23.32
  -6   1  -1  188.83   12.02
   6  -1   1  152.94   12.00
   6   1   1  150.91   12.02
  -6   1  -1  158.74   12.07
   6   1   1  159.79   12.15
   6  -1   2  277.24   20.81
   6  -1   2  304.20   20.88
   6   1   2  285.13   21.00
  -6  -1  -2  288.69   21.14
   6  -1   2  304.86   21.24
  -6  -1  -2  266.35   20.94
   6   1   3  410.13   29.90
  -6  -1  -3  392.32   29.81
   6  -1   3  375.60   30.06
  -6   1  -3  418.25   29.69
  -6  -1  -3  409.76   30.01
   6  -1   3  409.96   29.74
   6   1   4    4.06    0.81
  -6  -1  -4    2.24    1.36
   6  -1   4    3.16    0.98
   6   1   4    2.34    1.26
   6  -1   4    1.35    1.37
  -6   1  -4    3.74    0.93
  -6  -1  -4    4.95    1.09
   6  -1   5  398.23   32.45
   6   1   5  418.55   31.78
  -6  -1  -5  465.83   32.15
  -6   1  -5  506.30   32.03
   6   1   5  427.26   32.56
  -6  -1  -5  400.82   32.19
   6  -1   5  412.63   31.94
   6   1   6  107.74    8.60
  -6   1  -6  131.28    9.01
  -6  -1  -6  124.11    9.16
  -6  -1  -6   98.79    9.09
   6   1   6  112.82    9.57
  -6  -1  -7  141.22   10.52
  -6  -1  -7  113.29   10.46
  -6   1  -7  140.05   10.36
   6   1   7  126.32   11.05
  -6  -1  -8    2.97    2.02
  -6  -1  -8    3.35    2.00
  -6  -1  -9  116.31    9.31
  -6  -1  -9  103.76    9.29
   6   2 -10    2.79    3.09
  -6   2   9    5.47    2.37
   6   2  -9   11.59    3.26
   6  -2  -9    6.73    3.41
   6   2  -8   37.44    4.40
   6  -2  -8   36.93    4.57
  -6   2   8   28.41    3.80
  -6   2   7   -2.85    1.95
   6   2  -7   -2.26    2.26
   6  -2  -7   -0.61    2.38
   6   2  -6   32.44    3.63
  -6   2   6   27.74    3.22
  -6   2   5   10.28    1.97
   6   2  -5    9.35    1.86
   6  -2  -5    7.32    0.71
   6  -2  -4  173.09   13.10
  -6   2   4  178.30   13.44
   6   2  -4  167.17   13.34
   6   2  -4  176.78   13.07
   6  -2  -4  180.07   13.55
   6  -2  -3  263.93   21.04
  -6   2   3  278.21   21.14
   6   2  -3  337.24   21.30
   6  -2  -3  281.37   20.80
  -6   2   3  291.97   21.13
   6   2  -3  269.23   20.84
   6  -2  -3  289.62   21.25
   6  -2  -2  730.59   57.18
   6  -2  -2  772.86   56.85
   6   2  -2  769.90   57.03
   6   2  -2  801.21   57.21
  -6   2   2  852.12   57.23
   6  -2  -2  805.13   57.25
  -6   2   1    7.67    0.84
  -6  -2   1    6.54    0.92
  -6   2   1    4.94    1.20
  -6   2   1    9.00    1.17
   6  -2  -1    4.95    1.24
   6  -2  -1    6.57    1.13
   6   2  -1    7.40    0.98
   6  -2   0   77.85    6.28
  -6   2   0   76.81    6.31
   6   2   0   85.27    6.30
   6  -2   0   82.34    6.15
  -6   2   0   82.92    6.09
   6  -2   0   82.98    6.21
   6  -2   1  505.08   36.61
  -6   2  -1  488.23   36.64
   6  -2   1  517.58   36.74
   6   2   1  527.32   36.70
   6  -2   1  480.95   36.49
  -6  -2  -1  531.14   36.75
  -6   2  -2  956.29   70.87
  -6  -2  -2  967.18   71.01
  -6  -2  -2 1078.97   71.16
   6   2   2  923.69   71.05
   6   2   2 1004.72   71.21
   6  -2   2  957.26   71.21
   6  -2   3    5.01    0.69
  -6  -2  -3    5.03    1.21
   6   2   3    4.75    1.20
  -6  -2  -3    6.06    1.25
  -6  -2  -3    3.03    0.93
  -6   2  -4   15.01    1.42
  -6  -2  -4   15.28    1.96
   6   2   4   14.81    1.71
   6  -2   4   13.57    1.44
  -6  -2  -4   16.33    1.84
   6   2   5   26.52    2.51
  -6   2  -5   28.58    2.40
   6   2   5   29.94    3.35
   6  -2   5   22.78    2.32
  -6  -2  -5   24.99    2.79
  -6  -2  -5   26.08    2.76
   6   2   6  161.64   13.33
  -6   2  -6  197.37   13.43
  -6  -2  -6  176.67   13.69
  -6  -2  -6  171.73   13.65
   6   2   6  180.14   14.20
   6   2   7   16.69    3.24
  -6  -2  -7   20.87    2.84
  -6  -2  -7   20.57    2.70
  -6  -2  -8    8.90    2.14
   6   2   8    9.99    3.22
  -6  -2  -8   11.48    2.46
  -6  -2  -9   31.01    3.82
  -6   3   9    0.59    2.67
   6   3  -9    1.79    2.77
   6  -3  -9    4.70    3.36
   6   3  -8    0.32    2.49
   6  -3  -8   -3.01    3.12
  -6   3   8   -0.26    2.19
  -6   3   7  145.35   12.81
   6   3  -7  180.85   13.10
  -6   3   6   44.94    4.53
   6  -3  -6   44.35    4.84
   6   3  -6   46.93    4.50
   6   3  -5    7.39    1.67
   6  -3  -5    8.38    1.95
  -6   3   5    7.23    1.94
  -6   3   4    7.50    1.71
   6  -3  -4    7.61    1.77
   6  -3  -3  264.37   19.34
   6  -3  -3  264.18   19.89
   6  -3  -2  123.80   10.26
   6   3  -2  140.18   10.09
  -6   3   2  120.06   10.25
  -6   3   2  143.97   10.33
   6  -3  -2  140.50   10.30
  -6   3   1    4.37    1.04
  -6   3   1    4.05    1.09
   6  -3  -1    4.25    1.00
   6   3  -1    3.69    0.86
   6  -3  -1    5.00    1.18
  -6   3   0  466.67   35.89
   6  -3   0  489.38   35.90
  -6   3   0  532.62   35.78
   6  -3   0  463.85   35.74
   6  -3   1 1212.71   88.90
  -6   3  -1 1209.33   89.15
   6  -3   1 1163.57   89.10
   6   3   1 1272.98   89.20
  -6   3  -1 1263.78   89.18
  -6  -3  -1 1262.40   89.18
   6   3   2  563.33   37.57
  -6   3  -2  420.04   37.30
  -6   3  -2  449.52   37.53
  -6  -3  -2  551.51   37.48
   6   3   2  552.45   37.64
  -6  -3  -2  572.08   37.53
   6   3   2  571.40   37.66
  -6   3  -3  246.02   19.90
  -6  -3  -3  323.79   20.33
  -6  -3  -3  275.70   20.17
  -6   3  -3  267.63   20.43
   6   3   3  313.05   20.46
  -6   3  -4  167.30   11.94
   6   3   4  145.24   12.34
  -6  -3  -4  150.96   12.47
  -6  -3  -4  169.91   12.44
   6   3   5   57.97    5.22
  -6   3  -5   62.69    4.83
  -6  -3  -5   63.81    5.43
  -6  -3  -5   69.41    5.42
   6   3   6   23.97    2.77
  -6  -3  -6   28.35    3.04
   6   3   6   24.06    3.59
  -6  -3  -6   29.51    3.16
  -6  -3  -7  102.59    8.30
  -6  -3  -7  103.35    8.21
   6   3   7   86.00    8.62
  -6  -3  -8    9.45    2.13
   6   3   8    7.56    3.02
  -6  -3  -8    7.44    2.42
   6   3   9    0.87    3.16
  -6  -3  -9    0.54    2.29
  -6   4   9    1.54    2.58
   6   4  -8    4.66    2.62
  -6   4   8    7.16    2.87
   6   4  -7   18.15    2.99
   6  -4  -7   17.90    3.41
  -6   4   7   20.10    3.32
  -6   4   6    7.72    2.43
   6   4  -6    5.40    1.85
   6  -4  -6    7.15    2.41
  -6   4   5   30.69    3.38
   6   4  -5   28.11    3.02
   6  -4  -5   33.15    3.52
   6  -4  -4   10.86    2.08
  -6   4   4    9.06    1.78
   6  -4  -3   89.06    7.28
  -6   4   2  192.89   15.97
   6  -4  -2  213.08   15.96
  -6   4   2  210.79   15.45
  -6   4   2  237.27   16.07
  -6   4   1  408.08   30.16
   6  -4  -1  379.53   30.10
  -6   4   1  452.83   30.11
   6  -4  -1  392.76   30.00
   6  -4   0  140.21   10.70
  -6   4   0  139.09   10.94
   6  -4   0  125.38   10.80
  -6   4   0  148.70   10.71
  -6  -4   0  148.02   10.83
  -6   4   0  157.19   10.80
  -6   4  -1  210.48   15.66
   6  -4   1  199.92   15.24
  -6   4  -1  217.89   15.61
  -6  -4  -1  250.19   15.64
  -6   4  -1  205.13   15.29
  -6   4  -2   53.29    4.71
  -6   4  -2   48.88    4.81
  -6  -4  -2   65.51    4.77
   6   4   2   68.25    4.94
  -6   4  -3   82.81    7.03
  -6  -4  -3   98.06    7.19
   6   4   3  104.72    7.54
  -6   4  -4  142.20   11.49
   6   4   4  176.02   12.03
  -6  -4  -4  158.24   11.89
  -6  -4  -4  167.81   11.89
   6   4   5   28.30    3.19
  -6  -4  -5   30.81    2.98
  -6  -4  -5   25.33    3.07
  -6  -4  -6   81.78    6.27
   6   4   6   63.20    6.68
  -6  -4  -6   73.07    6.43
   6   4   6   71.55    6.26
   6   4   7   34.85    4.88
  -6  -4  -7   46.35    4.25
  -6  -4  -7   43.01    4.39
   6   4   8   10.44    3.60
  -6  -4  -8   12.52    2.71
   6   4   9    1.30    3.35
  -6  -4  -9   -2.00    2.45
  -6   5   9   18.76    3.72
  -6   5   8   -1.01    2.66
   6  -5  -8    4.05    2.94
  -6   5   7    5.23    2.56
   6   5  -7    4.26    2.25
   6  -5  -7    6.76    2.62
  -6   5   6   19.23    3.13
   6  -5  -6   20.06    3.19
   6   5  -6   23.79    2.81
   6  -5  -5  180.76   12.85
  -6   5   5  152.04   12.48
   6   5  -5  152.45   12.25
  -6   5   4    8.94    1.88
   6  -5  -4    8.28    1.99
   6  -5  -3   35.11    3.44
  -6   5   2   94.40    8.01
   6  -5  -2   85.35    7.80
  -6   5   2  104.41    7.39
   6  -5  -1  161.85   13.04
  -6   5   1  166.88   13.31
  -6   5   1  196.01   13.26
  -6   5   0  161.76   11.92
   6  -5   0  143.63   11.42
  -6   5   0  168.65   11.60
  -6  -5   0  147.14   11.62
  -6   5  -1   24.56    2.74
  -6   5  -1   27.47    2.60
  -6  -5  -1   27.29    2.42
  -6   5  -1   23.02    2.13
  -6   5  -2  568.88   41.64
  -6   5  -2  494.65   41.64
   6   5   2  591.82   41.67
  -6  -5  -2  599.39   41.55
  -6   5  -3   20.42    2.54
  -6  -5  -3   24.72    2.46
  -6   5  -4   89.97    7.68
   6   5   4  109.80    8.18
  -6  -5  -4  106.26    7.86
   6   5   5    1.38    1.78
  -6  -5  -5    0.55    1.16
  -6  -5  -5   -0.18    1.49
  -6  -5  -6   10.26    1.98
   6   5   6   11.44    2.37
  -6  -5  -6   13.02    2.34
   6   5   7    1.03    2.49
  -6  -5  -7    2.19    1.93
   6   5   8    1.86    2.86
  -6  -5  -8    1.64    2.32
   6   5   9   14.68    4.15
  -6   6   8    9.78    3.37
  -6   6   7    1.50    2.42
   6  -6  -7    1.61    2.50
   6   6  -6   25.01    3.35
  -6   6   6   23.62    3.40
   6  -6  -6   31.42    3.76
   6  -6  -5   17.59    2.74
  -6   6   5   13.63    2.53
  -6   6   4    1.33    1.94
   6  -6  -4    2.53    1.81
  -6   6   3    1.77    1.95
   6  -6  -3    3.01    1.60
  -6   6   2    3.96    1.81
   6  -6  -2    4.64    1.47
  -6   6   1   14.30    2.51
  -6   6   1   17.90    2.35
   6  -6  -1   14.06    1.87
  -6   6   1   20.07    1.88
  -6   6   0  168.49   12.47
  -6   6   0  168.96   12.00
   6  -6   0  146.91   11.73
  -6   6  -1   14.91    2.67
  -6  -6  -1   16.03    1.95
  -6  -6  -2    1.64    1.16
  -6   6  -2    5.52    1.76
   6   6   2    4.77    1.37
  -6  -6  -3   21.58    2.38
  -6   6  -3   20.78    2.62
   6   6   3   16.18    2.66
  -6  -6  -3   23.77    2.35
  -6   6  -4   91.32    8.41
   6   6   4  124.39    8.91
  -6  -6  -4  112.60    8.58
   6   6   4  100.95    8.81
  -6  -6  -4  112.66    8.44
   6   6   5   19.90    3.12
  -6  -6  -5   19.07    2.34
   6   6   6   -0.96    2.03
  -6  -6  -6    1.09    1.36
  -6  -6  -6   -0.43    1.80
   6   6   7    0.26    2.24
   6   6   7    2.11    2.70
  -6  -6  -7    0.98    1.92
   6   6   8    3.51    3.01
  -6   7   7    1.29    2.70
   6  -7  -7    3.20    2.41
   6  -7  -6    5.70    2.50
  -6   7   6    6.57    2.33
  -6   7   5   11.14    2.53
   6  -7  -5   10.44    2.33
   6  -7  -4    1.08    1.67
  -6   7   3   69.45    6.75
   6  -7  -3   78.07    6.39
  -6   7   2   14.23    2.96
   6  -7  -2   16.53    2.19
  -6   7   1    1.34    2.15
   6  -7  -1    6.22    1.33
  -6   7   0   -1.80    2.17
   6  -7   0    1.43    0.84
  -6   7  -1    0.46    1.98
  -6   7  -2   11.52    2.51
  -6  -7  -2   13.53    1.89
   6   7   3    5.93    1.91
  -6  -7  -3    7.38    1.58
   6   7   3    7.50    2.36
  -6   7  -3    5.80    2.04
   6   7   4   -1.96    2.37
  -6  -7  -4    2.83    1.53
   6   7   4    3.56    2.15
  -6  -7  -4    2.97    1.26
  -6  -7  -5    1.18    1.68
   6   7   5    1.54    2.11
  -6  -7  -5    0.30    1.34
   6   7   6    3.76    2.30
  -6  -7  -7    9.49    2.48
   6   7   7    5.43    2.94
   6   7   7   10.09    3.07
   6  -8  -6    2.88    2.36
  -6   8   6    0.31    2.29
  -6   8   5    2.93    2.33
   6  -8  -5    2.81    2.19
   6  -8  -4    2.62    1.78
  -6   8   3    5.45    2.66
   6  -8  -3    5.39    1.96
  -6   8   2   15.60    3.51
   6  -8  -2   19.30    2.42
  -6   8   1   -0.94    2.48
  -6   8   0    0.86    2.43
  -6   8  -1    1.26    2.22
  -6   8  -2   25.37    3.78
   6   8   2   41.88    3.80
  -6   8  -3   -0.24    1.90
   6   8   3    3.76    2.34
   6   8   3   -2.03    2.12
  -6  -8  -4   -0.93    1.23
   6   8   4    1.36    2.28
   6   8   4   -1.25    2.57
  -6  -8  -5   -0.65    1.78
   6   8   5   -1.67    2.34
   6   8   6    5.01    3.06
  -6  -8  -6   12.05    2.59
   6   8   7    2.96    2.69
   6  -9  -5    0.25    1.90
  -6   9   4    4.97    2.97
   6  -9  -4    1.78    1.97
  -6   9   3    2.50    3.09
   6  -9  -3    1.17    1.66
  -6   9   2    2.53    2.94
  -6   9   1   -1.40    2.81
  -6   9   0    1.24    2.59
  -6   9  -1    4.66    2.54
  -6   9  -2    0.78    2.26
   6   9   2    2.54    2.56
   6   9   2    3.21    2.03
   6   9   3    2.67    2.55
   6   9   3   -2.33    2.48
   6   9   4   -0.32    2.55
   6   9   4   -3.19    2.69
   6   9   5    4.76    2.75
  -6  10   2    3.59    3.62
  -6  10   1    0.75    3.23
  -6  10   0    1.64    2.96
  -6  10  -1    2.09    2.68
   6  10   1   10.39    3.46
   6  10   2   -3.23    3.88
   6  10   2   -2.44    2.44
  -6  11  -1   -2.34    3.04
   7   0  -9    3.55    2.99
   7   0  -8   67.75    6.42
  -7   0   8   58.66    5.46
   7   0  -7    0.98    2.52
  -7   0   7   -1.52    1.70
  -7   0   6  399.24   31.64
   7   0  -6  468.92   32.18
   7   0  -5    0.96    1.74
  -7   0   5    1.28    1.58
   7   0  -5   -0.18    0.65
  -7   0   4  498.09   36.13
   7   0  -4  484.97   35.66
   7   0  -3    0.94    1.08
   7   0  -3   -0.28    0.50
  -7   0   3    0.67    1.12
   7   0  -2 1442.15  104.16
   7   0  -2 1464.31  104.45
  -7   0   2 1409.20  104.13
  -7   0   1   -0.15    0.55
   7   0  -1    1.20    0.96
   7   0  -1    0.53    0.68
  -7   0   1   -0.32    0.81
  -7   0   0 3318.10  247.94
   7   0   0 3390.63  248.00
  -7   0   0 3637.60  247.92
   7   0   0 3487.33  247.96
   7   0   0 3231.42  247.89
   7   0   1    0.18    0.68
  -7   0  -1   -0.09    0.88
   7   0   1    0.38    0.84
  -7   0  -1    0.47    0.73
   7   0   2   78.62    5.85
  -7   0  -2   78.09    6.04
   7   0   2   74.50    5.77
  -7   0  -3    0.83    0.65
   7   0   3    0.74    0.94
  -7   0  -3    0.12    1.05
   7   0   3    0.42    0.46
  -7   0  -3   -1.87    1.20
   7   0   4 1127.45   85.49
  -7   0  -4 1299.64   85.81
   7   0   4 1286.66   86.37
   7   0   4 1209.72   85.86
   7   0   5    0.13    1.23
  -7   0  -5    0.12    1.17
  -7   0  -6  115.95    9.14
   7   0   7    1.78    2.78
  -7   0  -7   -0.51    1.64
  -7   0  -8  185.78   16.12
  -7   0  -8  220.13   15.89
  -7   0  -9   -0.32    2.52
  -7   0 -10   16.47    3.37
  -7   1   9   36.44    4.21
   7   1  -9   37.66    5.02
   7  -1  -9   45.18    5.35
   7   1  -8  109.98    9.08
   7  -1  -8   92.71    8.96
  -7   1   8   97.47    8.54
   7   1  -7    9.09    2.80
  -7   1   7    7.02    2.14
   7  -1  -7    8.87    2.67
  -7  -1   6    1.07    1.64
   7   1  -6   -0.80    2.00
  -7   1   6   -2.46    1.65
   7  -1  -6   -0.85    2.14
  -7  -1   5  169.59   13.37
   7  -1  -5  197.19   13.43
  -7   1   5  155.72   13.40
   7  -1  -5  162.79   12.86
   7   1  -5  205.63   13.89
   7   1  -5  196.11   13.10
  -7   1   4  502.63   40.83
   7  -1  -4  621.31   40.83
   7  -1  -4  552.97   40.38
   7   1  -4  600.67   41.06
   7   1  -4  560.20   40.52
   7  -1  -4  585.63   41.10
  -7  -1   4  485.57   40.73
   7  -1  -3   71.12    6.65
  -7   1   3   75.26    6.77
   7  -1  -3   93.93    6.34
   7   1  -3   90.66    6.46
   7   1  -3   76.87    6.69
   7  -1  -3   92.43    6.96
  -7  -1   3   73.91    6.63
   7   1  -2    7.66    1.01
   7  -1  -2    6.53    1.34
   7  -1  -2    8.00    1.30
   7  -1  -2    8.23    0.91
  -7  -1   2    6.45    0.92
  -7   1   2    6.68    0.72
  -7   1   1  805.06   53.44
   7  -1  -1  684.07   53.40
  -7   1   1  721.00   53.22
   7   1  -1  716.14   53.29
  -7  -1   1  722.32   53.28
   7  -1  -1  716.34   53.40
   7   1  -1  774.95   53.47
  -7   1   0  283.75   21.89
   7   1   0  288.20   21.91
   7  -1   0  297.62   21.83
   7  -1   0  288.87   21.91
  -7  -1   0  284.80   21.88
   7   1   0  330.99   21.96
  -7   1   0  311.88   21.93
   7  -1   1 2062.35  152.15
   7   1   1 2054.72  152.16
  -7   1  -1 2173.59  152.16
   7   1   1 2098.62  152.33
  -7   1  -1 2041.26  152.19
   7   1   1 2126.71  152.30
   7  -1   2   15.49    1.46
   7  -1   2   16.89    1.50
   7  -1   2   19.09    1.99
  -7  -1  -2   19.48    1.85
   7   1   2   16.64    1.71
   7   1   3 1671.59  120.70
  -7  -1  -3 1607.50  120.81
   7  -1   3 1762.88  120.57
   7  -1   3 1604.56  120.94
  -7  -1  -3 1577.54  120.60
   7   1   4   90.37    6.94
   7   1   4   81.51    6.56
  -7  -1  -4   81.31    6.98
  -7   1  -4   94.75    6.64
   7  -1   4   77.54    7.15
  -7  -1  -4   89.95    6.81
   7  -1   4   85.57    6.69
   7   1   5  142.48   11.22
  -7   1  -5  159.92   11.41
  -7  -1  -5  140.92   11.74
  -7  -1  -5  163.60   11.65
   7  -1   5  155.06   12.10
   7  -1   5  149.64   11.47
   7   1   6    3.73    2.18
  -7  -1  -6    1.90    1.69
  -7   1  -6    4.94    1.41
  -7  -1  -6    5.76    1.70
  -7  -1  -7   34.64    4.18
  -7   1  -7   46.01    3.95
  -7  -1  -7   42.62    4.11
   7   1   7   36.34    4.78
  -7  -1  -8   68.76    5.80
   7   1   8   61.36    6.70
  -7  -1  -8   57.59    5.78
  -7  -1  -9   26.56    3.76
  -7  -1  -9   30.20    3.74
  -7   2   9    5.53    2.55
   7   2  -9    7.67    3.07
   7  -2  -9    3.86    3.40
   7  -2  -8   70.17    6.62
   7   2  -8   84.21    6.61
  -7   2   7    9.88    2.42
   7   2  -7   12.18    2.75
   7  -2  -7   11.76    3.05
  -7   2   6  109.27    9.51
   7   2  -6  132.94    9.92
  -7   2   5   86.60    7.31
   7  -2  -5   86.36    6.99
   7   2  -5   86.62    7.32
   7  -2  -5   99.98    7.62
  -7   2   4  315.01   24.26
   7  -2  -4  329.92   23.92
   7   2  -4  311.72   24.18
   7  -2  -4  338.15   24.48
   7  -2  -3   -0.16    1.20
   7   2  -3    0.43    0.73
   7  -2  -3   -0.11    0.64
  -7   2   2  385.95   31.36
   7  -2  -2  404.62   31.35
   7  -2  -2  416.11   30.96
  -7   2   2  429.89   30.93
   7   2  -2  442.02   31.18
   7   2  -2  435.77   31.34
  -7   2   2  451.94   31.35
   7  -2  -2  421.90   31.37
  -7   2   1  168.45   12.47
  -7   2   1  170.93   12.21
   7   2  -1  163.99   12.30
   7  -2  -1  167.88   12.47
  -7  -2   1  158.93   12.28
   7  -2  -1  158.76   12.38
  -7   2   0    5.03    1.13
   7  -2   0    3.58    0.99
   7  -2   0    3.79    0.78
  -7  -2   0    3.75    0.83
   7  -2   0    3.02    0.76
  -7   2   0    5.20    0.65
   7   2   0    3.84    0.97
  -7   2  -1  172.08   11.97
   7  -2   1  158.09   11.89
   7   2   1  154.83   11.97
   7  -2   1  161.77   12.00
   7   2   1  163.28   12.05
   7  -2   1  155.81   11.77
  -7   2  -2  329.53   26.95
   7  -2   2  378.59   26.86
   7  -2   2  377.33   26.96
   7   2   2  349.42   27.13
  -7  -2  -2  395.25   27.25
   7  -2   2  369.48   27.31
   7   2   2  403.09   27.40
   7   2   3  242.42   18.06
  -7  -2  -3  271.73   18.18
  -7  -2  -3  228.93   17.96
   7  -2   3  242.94   18.28
   7  -2   3  237.95   17.70
   7   2   4   29.25    2.96
  -7  -2  -4   35.08    3.16
  -7   2  -4   36.28    2.73
  -7  -2  -4   35.75    3.28
   7  -2   4   33.19    2.79
   7   2   5   89.33    7.48
  -7   2  -5  100.15    7.37
  -7  -2  -5  104.33    7.84
  -7  -2  -5   92.54    7.80
   7   2   5   99.47    8.30
   7   2   6  288.21   23.25
  -7   2  -6  330.10   23.25
  -7  -2  -6  353.43   23.74
  -7  -2  -6  288.32   23.59
   7   2   6  330.23   24.22
  -7  -2  -7    3.79    2.02
   7   2   7    0.33    2.37
  -7  -2  -7   -0.21    2.06
  -7  -2  -8   19.50    2.93
   7   2   8   22.78    3.96
  -7  -2  -8   22.15    3.00
  -7  -2  -9    9.54    2.35
  -7  -2  -9    4.59    2.47
  -7   3   9    4.50    2.54
   7   3  -9    4.10    3.18
   7  -3  -9    6.53    3.29
  -7   3   8   15.06    3.07
   7   3  -8   25.47    3.50
   7  -3  -8   23.37    4.12
  -7   3   7  116.42   10.15
   7   3  -7  133.02   10.36
  -7   3   6   75.44    6.67
   7   3  -6   69.59    6.50
   7  -3  -6   86.64    7.00
  -7   3   5   -1.49    1.80
   7   3  -5    2.04    1.32
   7  -3  -5    0.93    1.81
  -7   3   4   38.60    3.87
   7  -3  -4   42.30    4.00
   7  -3  -3  565.54   41.45
   7  -3  -3  603.33   42.10
  -7   3   2  630.16   49.15
  -7   3   2  668.42   48.67
  -7   3   2  711.46   49.16
   7  -3  -2  671.10   49.17
  -7   3   1  213.27   17.77
   7  -3  -1  226.62   17.80
   7   3  -1  254.38   17.71
  -7   3   1  266.07   17.78
  -7  -3   1  242.57   17.70
   7  -3  -1  225.67   17.74
  -7   3   0  203.14   15.21
   7  -3   0  201.00   15.16
   7  -3   0  204.82   15.05
  -7   3  -1  414.77   31.49
   7  -3   1  434.55   31.48
   7  -3   1  419.60   31.26
   7   3   1  426.40   31.54
   7   3   1  426.87   31.56
  -7  -3  -1  474.80   31.59
  -7  -3  -2  252.47   16.30
   7   3   2  234.56   16.37
  -7   3  -3   38.99    3.12
  -7  -3  -3   36.52    3.41
  -7  -3  -3   46.40    3.64
  -7   3  -3   39.06    3.78
   7   3   3   41.33    3.73
   7   3   4   96.04    8.36
  -7  -3  -4  112.83    8.50
  -7  -3  -4  123.48    8.64
   7   3   5  172.91   13.52
  -7   3  -5  174.80   13.07
  -7  -3  -5  178.95   13.65
  -7  -3  -5  198.29   13.78
   7   3   6    2.38    1.42
  -7  -3  -6    3.56    1.69
   7   3   6    1.77    2.16
  -7  -3  -6    3.15    1.69
  -7  -3  -7  136.93   11.01
  -7  -3  -7  140.23   10.97
   7   3   7  130.42   11.48
  -7  -3  -8    0.23    1.85
   7   3   8    0.39    2.97
  -7  -3  -8    2.98    2.18
   7   3   9    4.91    3.62
  -7  -3  -9    5.66    2.40
   7   4  -9    3.32    3.05
  -7   4   9    1.90    2.64
  -7   4   8   10.52    2.95
   7   4  -8    5.57    2.62
  -7   4   7   20.58    3.48
   7   4  -7   21.09    3.08
   7  -4  -7   23.80    3.68
  -7   4   6   44.29    4.53
   7  -4  -6   50.29    4.88
   7   4  -6   40.65    4.21
   7  -4  -5   46.22    4.26
  -7   4   5   42.36    4.02
   7   4  -5   32.90    3.62
  -7   4   4  135.76   10.97
   7  -4  -4  144.00   11.13
   7  -4  -3   65.26    5.59
  -7   4   2   70.01    6.54
   7  -4  -2   80.50    6.54
  -7   4   2   81.22    5.99
  -7   4   2   94.34    6.67
  -7   4   1  124.17   10.07
  -7   4   1  136.96    9.97
   7  -4  -1  128.60    9.94
  -7   4   0   73.93    6.03
   7  -4   0   74.38    5.99
   7  -4   0   70.44    5.74
  -7  -4   0   78.96    5.88
  -7   4   0   76.51    5.77
  -7  -4  -1   19.99    1.97
   7  -4   1   18.75    1.56
  -7   4  -1   18.93    2.03
  -7   4  -1   20.91    2.00
  -7   4  -2  287.19   23.39
   7   4   2  367.52   23.69
  -7   4  -2  300.29   23.58
  -7  -4  -2  332.36   23.53
  -7   4  -3  131.98   11.05
  -7  -4  -3  171.07   11.32
  -7  -4  -3  153.94   11.28
   7   4   3  147.16   11.50
  -7   4  -4   23.52    2.16
   7   4   4   26.45    2.68
  -7  -4  -4   29.43    2.77
  -7  -4  -4   29.36    2.74
   7   4   5   44.69    4.48
  -7  -4  -5   51.28    4.57
  -7  -4  -5   52.59    4.51
   7   4   6    1.56    1.71
  -7  -4  -6    2.25    1.78
  -7  -4  -6    3.88    1.91
   7   4   7   19.86    3.56
  -7  -4  -7   27.47    3.21
  -7  -4  -7   25.82    3.25
   7   4   8    5.61    3.07
  -7  -4  -8    6.81    2.57
   7   4   9    4.38    3.54
  -7  -4  -9    0.85    2.42
   7   5  -8    0.64    2.56
   7  -5  -8    1.10    2.72
  -7   5   8   -1.36    3.00
  -7   5   7   -1.82    2.55
   7   5  -7    6.43    2.31
   7  -5  -7    0.33    2.57
  -7   5   6   34.76    4.02
   7   5  -6   36.00    3.88
   7  -5  -6   43.31    4.45
  -7   5   5  130.36   11.03
   7  -5  -5  148.44   11.37
  -7   5   4    0.41    1.62
   7  -5  -4   -0.22    1.86
  -7   5   3    0.93    1.57
   7  -5  -3   -0.54    1.52
  -7   5   2   26.56    3.06
   7  -5  -2   26.35    2.83
  -7   5   2   28.45    2.22
   7  -5  -1  205.56   14.91
  -7   5   1  215.32   15.25
  -7   5   1  191.62   14.46
  -7   5   1  245.56   15.11
  -7   5   0   55.10    4.79
   7  -5   0   54.46    4.30
  -7   5   0   55.38    4.34
  -7   5   0   54.02    4.39
  -7  -5   0   51.25    4.47
  -7   5  -1    3.58    0.71
   7  -5   1    3.44    0.55
  -7   5  -1    4.61    1.46
  -7   5  -1    4.24    1.20
  -7  -5  -1    2.60    1.04
  -7   5  -2  151.17   11.95
  -7   5  -2  132.55   11.95
   7   5   2  173.98   12.08
  -7  -5  -2  170.10   11.95
  -7   5  -3   37.88    3.50
  -7  -5  -3   40.74    3.54
   7   5   3   41.01    3.90
  -7   5  -4   25.58    2.48
  -7  -5  -4   25.30    2.72
   7   5   4   28.29    3.00
  -7  -5  -4   30.55    2.86
   7   5   5  110.44    8.24
  -7  -5  -5   99.68    8.17
  -7  -5  -5   91.26    7.84
  -7  -5  -6   29.04    3.32
  -7  -5  -6   29.45    3.11
   7   5   6   25.88    3.36
   7   5   7    6.61    2.86
  -7  -5  -7    5.04    2.38
  -7  -5  -7    8.74    2.01
   7   5   8   -2.70    2.90
  -7  -5  -8    1.07    2.45
  -7   6   8    2.51    3.08
   7   6  -7    1.10    2.24
  -7   6   7    0.93    2.51
   7  -6  -7   -0.65    2.54
   7   6  -6   11.45    2.43
  -7   6   6    9.68    2.65
   7  -6  -6   11.01    2.63
  -7   6   5    2.62    1.95
   7  -6  -5    1.01    2.12
   7  -6  -4   82.99    7.12
   7  -6  -3   55.05    4.82
  -7   6   3   51.17    5.02
   7  -6  -2  161.72   12.73
  -7   6   2  173.07   13.16
   7  -6  -1   33.65    3.10
  -7   6   1   36.47    3.71
  -7   6   1   32.71    3.40
   7  -6   0  163.45   12.67
  -7   6   0  190.31   13.44
  -7   6  -1   10.93    2.26
  -7  -6  -1    7.98    1.51
  -7   6  -2    4.46    1.79
   7   6   2    5.14    1.44
  -7  -6  -2    4.95    1.31
  -7   6  -3   56.71    5.56
   7   6   3   73.24    5.98
  -7  -6  -3   72.28    5.56
   7   6   4   85.49    6.97
   7   6   4   87.55    7.31
  -7  -6  -4   76.81    6.65
  -7  -6  -5    4.04    1.68
   7   6   5    2.72    1.94
  -7  -6  -5    3.27    1.46
  -7  -6  -6    0.85    1.70
   7   6   6    2.14    1.93
  -7  -6  -6   -1.00    1.55
  -7  -6  -7    8.33    2.31
   7   6   7    7.11    3.26
   7   6   8   12.79    3.76
  -7   7   7   10.32    3.08
   7  -7  -7   10.09    2.80
   7   7  -6    2.35    2.55
  -7   7   6    2.91    2.33
   7  -7  -6    0.58    2.44
  -7   7   5    4.97    2.23
   7  -7  -5   -0.51    2.02
   7  -7  -4   38.22    3.99
  -7   7   3    0.54    2.24
   7  -7  -3    2.27    1.60
  -7   7   2    0.54    2.08
   7  -7  -2    2.49    1.39
  -7   7   1    4.27    2.30
   7  -7  -1    5.64    1.41
  -7   7   0   31.92    4.01
  -7   7  -1   28.65    3.56
  -7  -7  -2    4.82    1.54
  -7   7  -2    4.27    1.98
   7   7   2    7.62    1.89
  -7  -7  -3   30.08    2.99
  -7   7  -3   23.30    3.15
   7   7   3   30.46    3.56
  -7  -7  -4    3.75    1.52
   7   7   4    1.41    2.01
  -7  -7  -4    4.33    1.58
   7   7   4    2.92    2.50
  -7  -7  -5    1.61    1.40
   7   7   5   -0.51    2.04
   7   7   6    0.80    2.17
   7   7   7    2.60    2.80
   7  -8  -6    4.74    2.51
  -7   8   5    0.31    2.53
   7  -8  -5    0.26    1.98
  -7   8   4    1.54    2.57
   7  -8  -4   -0.22    1.79
  -7   8   3    6.78    2.81
   7  -8  -3    3.01    1.75
  -7   8   2    5.96    2.94
   7  -8  -2    8.60    1.78
  -7   8   1    1.25    2.64
  -7   8   0   -2.09    2.58
  -7   8  -1    2.65    2.42
  -7   8  -2   15.62    3.03
   7   8   2   23.88    2.86
   7   8   3    1.18    1.95
   7   8   3   -0.28    2.18
   7   8   4    1.64    2.39
  -7  -8  -4    1.66    1.47
   7   8   4   -0.37    2.81
  -7  -8  -5   -1.51    1.82
   7   8   5    0.57    2.35
   7   8   6    5.59    2.78
   7  -9  -5    0.25    2.14
  -7   9   4    6.84    3.24
   7  -9  -4    3.82    2.05
  -7   9   3    8.71    3.44
  -7   9   2   -0.36    2.96
  -7   9   1    0.69    2.81
  -7   9   0    3.83    2.84
  -7   9  -1    0.29    2.53
  -7   9  -2    1.40    2.53
   7   9   2    1.31    2.02
   7   9   3    1.60    2.65
   7   9   3    2.36    2.37
   7   9   4   -0.31    2.58
   7   9   4   -2.13    3.04
   7   9   5    3.70    2.84
  -7  10   2    4.47    3.48
  -7  10   1    4.75    3.28
  -7  10   0    2.67    3.10
  -7  10  -1    1.57    2.68
   7  10   1   11.03    3.55
   7  10   2    1.62    2.59
   7  10   3    0.68    2.82
  -8   0   9    2.35    2.12
   8   0  -9    1.20    2.88
   8   0  -8   14.07    3.39
  -8   0   8    2.13    1.88
  -8   0   7   -0.79    1.68
   8   0  -7    0.34    2.45
   8   0  -6   51.23    5.04
  -8   0   6   43.41    4.36
  -8   0   5   -0.55    1.58
   8   0  -5    0.99    1.82
   8   0  -5   -0.23    0.61
   8   0  -4  808.41   59.07
  -8   0   4  814.10   59.54
  -8   0   3   -1.17    1.10
   8   0  -3   -0.66    1.31
   8   0  -3    0.53    0.60
   8   0  -2 1651.34  144.31
   8   0  -2 2131.23  144.20
   8   0  -2 2120.01  144.48
  -8   0   2 1994.38  144.13
  -8   0   1    0.99    0.76
   8   0  -1    1.54    1.02
  -8   0   1   -0.33    0.61
   8   0  -1    0.07    0.79
   8   0   0 2128.08  147.78
  -8   0   0 1993.31  147.70
   8   0   0 1996.62  147.64
  -8   0   0 2039.47  147.67
   8   0   0 2008.43  147.70
  -8   0  -1   -0.51    1.00
   8   0   1   -0.74    0.78
   8   0   1   -0.43    1.03
  -8   0  -1    0.07    0.68
   8   0   2  947.15   70.69
  -8   0  -2  959.64   70.86
   8   0   2  998.04   70.69
   8   0   3    0.09    0.60
   8   0   3   -0.34    0.89
  -8   0  -4 1355.85  105.99
   8   0   4 1412.62  105.37
   8   0   4 1458.43  106.26
  -8   0  -4 1516.87  105.66
   8   0   4 1487.19  105.76
   8   0   4 1472.44  105.39
   8   0   5    0.13    1.24
   8   0   5    1.54    1.93
  -8   0  -5   -1.27    1.69
  -8   0  -5    0.23    1.10
  -8   0  -6    7.17    1.58
  -8   0  -6    4.65    2.10
  -8   0  -7   -0.49    1.59
  -8   0  -7   -0.83    2.50
  -8   0  -8  248.80   19.44
  -8   0  -9   -1.97    2.63
   8   1  -9   56.90    5.59
   8  -1  -9   52.17    5.53
  -8   1   8   10.42    2.80
   8   1  -8   11.87    3.35
   8  -1  -8   16.82    3.56
  -8   1   7   97.29    8.80
   8   1  -7  113.96    9.29
   8  -1  -7  114.34    9.40
  -8   1   6   26.79    3.29
  -8  -1   6   28.15    3.23
   8   1  -6   36.01    3.80
   8  -1  -5  496.39   34.02
   8   1  -5  475.30   33.66
   8   1  -5  491.65   34.38
  -8  -1   5  415.70   33.98
  -8   1   5  410.00   34.02
   8  -1  -4  154.76   11.47
   8   1  -4  165.39   11.62
   8   1  -4  175.82   12.25
   8  -1  -4  161.98   12.26
  -8  -1   4  138.53   11.91
  -8   1   4  138.25   12.00
   8  -1  -3   94.67    6.95
  -8   1   3   86.37    7.39
  -8  -1   3   70.35    7.22
   8   1  -3  101.97    7.09
   8  -1  -3  113.69    7.67
   8  -1  -2  253.10   21.52
   8  -1  -2  298.46   21.29
  -8   1   2  243.42   21.54
   8   1  -2  300.30   21.37
  -8   1   2  296.78   21.22
   8  -1  -2  298.21   21.62
  -8  -1   2  303.18   21.35
   8   1  -1 1263.21   90.11
  -8   1   1 1220.59   90.01
   8  -1  -1 1149.23   90.18
  -8  -1   1 1235.15   90.07
   8  -1  -1 1241.94   89.95
   8  -1  -1 1221.95   90.19
   8   1  -1 1313.16   90.30
  -8   1   1 1256.40   90.23
   8   1   0  699.29   51.59
   8  -1   0  677.01   51.57
   8   1   0  729.70   51.58
  -8  -1   0  701.60   51.54
   8  -1   0  721.74   51.50
  -8   1   0  688.34   51.54
  -8   1   0  712.58   51.55
   8  -1   1  613.04   43.05
  -8   1  -1  557.75   43.17
   8   1   1  611.97   43.24
   8   1   1  589.37   43.17
  -8   1  -1  589.55   43.03
  -8   1  -1  577.99   42.99
  -8  -1  -1  577.39   43.14
   8  -1   2  101.78    7.59
   8  -1   2  100.71    7.57
   8   1   2   94.12    7.71
   8  -1   2  107.24    8.04
  -8   1  -2   97.62    7.79
  -8  -1  -2  110.89    7.85
   8  -1   3  379.32   26.61
   8  -1   3  351.80   26.39
   8   1   3  392.07   26.80
  -8  -1  -3  359.09   26.89
   8  -1   3  372.92   27.09
  -8  -1  -4   -0.49    1.28
  -8   1  -4    0.95    0.76
   8   1   4    1.46    0.73
   8  -1   4    0.35    0.95
   8  -1   4    0.62    1.54
   8   1   4    1.04    1.18
  -8  -1  -4    0.83    0.90
   8   1   5  522.89   40.05
  -8  -1  -5  521.01   40.58
  -8  -1  -5  591.05   40.46
  -8   1  -5  574.21   40.18
   8  -1   5  526.83   40.87
   8  -1   5  553.86   40.28
  -8  -1  -6    4.02    2.00
   8  -1   6    8.81    2.69
   8   1   6    3.04    2.34
  -8   1  -6    4.43    1.26
  -8  -1  -6    7.14    1.76
  -8   1  -7  182.96   13.90
  -8  -1  -7  172.11   14.32
  -8  -1  -7  194.42   14.20
   8   1   7  174.58   14.88
  -8  -1  -8   -1.88    2.17
   8   1   8    3.74    3.14
  -8  -1  -8   -0.21    1.87
  -8  -1  -9   36.81    4.31
  -8   2   9   11.09    3.07
   8   2  -9    7.01    3.26
   8  -2  -9   14.25    3.66
   8   2  -8  121.72    9.46
   8  -2  -8  130.93    9.89
   8   2  -7    3.42    2.14
  -8   2   7    0.73    2.21
  -8   2   6  112.62   10.42
   8   2  -6  158.14   10.82
  -8   2   5   13.04    2.13
   8   2  -5    9.88    2.01
   8  -2  -5   12.21    2.33
  -8   2   4  409.70   30.85
   8  -2  -4  415.46   30.46
   8   2  -4  403.79   30.79
   8  -2  -4  432.04   31.05
   8  -2  -3   37.20    3.13
   8   2  -3   41.16    3.28
   8  -2  -3   42.33    3.71
  -8   2   2 1209.33   84.56
   8  -2  -2 1104.18   84.45
   8   2  -2 1195.78   84.28
  -8   2   2 1138.28   84.04
   8  -2  -2 1186.14   84.50
  -8   2   1   94.91    7.38
   8  -2  -1   88.35    7.32
  -8   2   1   93.61    7.08
   8   2  -1   97.88    7.23
   8   2  -1   87.90    7.32
  -8  -2   1   99.17    7.20
   8  -2  -1   92.98    7.29
  -8   2   0  764.44   51.21
   8  -2   0  717.61   51.15
  -8   2   0  703.95   51.14
   8   2   0  664.83   51.11
   8  -2   0  691.55   51.01
  -8  -2   0  731.95   51.11
  -8   2   0  701.04   50.91
   8  -2   0  648.57   51.00
  -8   2  -1   27.52    2.38
   8   2   1   28.40    2.41
   8  -2   1   27.83    2.34
   8  -2   1   27.31    2.46
  -8   2  -1   24.41    2.29
   8   2   1   28.25    2.48
   8  -2   1   23.98    2.13
   8  -2   2 1189.13   87.40
   8  -2   2 1239.17   87.31
   8   2   2 1205.39   87.59
   8   2   2 1286.12   87.83
  -8  -2  -2 1246.44   87.69
   8  -2   2 1186.72   87.74
   8   2   2 1143.05   87.75
  -8   2  -2 1119.63   87.40
  -8  -2  -3  220.11   16.43
  -8  -2  -3  240.63   16.66
   8  -2   3  212.27   16.73
   8  -2   3  216.35   16.16
  -8  -2  -4   56.91    4.53
  -8  -2  -4   53.47    4.66
   8  -2   4   56.42    5.02
   8  -2   4   51.45    4.18
  -8  -2  -5   11.99    1.95
   8   2   5    7.91    1.40
  -8  -2  -5   10.63    1.83
  -8   2  -5   11.11    1.23
  -8  -2  -6  203.23   14.84
  -8  -2  -6  184.73   14.80
   8   2   6  184.70   15.35
  -8  -2  -7  192.46   13.77
  -8  -2  -7  156.81   13.62
   8   2   7  178.67   14.32
  -8  -2  -8   20.12    2.95
   8   2   8   20.42    4.03
  -8  -2  -8   19.47    3.02
  -8  -2  -9    1.29    2.15
   8   2   9    6.45    3.61
  -8  -2  -9    1.77    2.22
  -8   3   9    3.05    2.54
   8   3  -9    1.47    2.80
  -8   3   8    2.91    2.72
   8   3  -8    0.31    2.42
   8  -3  -7   68.75    6.17
   8   3  -7   61.97    5.75
  -8   3   7   50.19    5.49
  -8   3   6   37.17    4.34
   8  -3  -6   42.12    4.44
   8   3  -6   43.27    4.09
  -8   3   5   -0.89    1.84
   8   3  -5   -1.58    1.34
   8  -3  -5    0.48    1.75
  -8   3   4   26.11    2.83
   8  -3  -4   18.41    2.65
   8  -3  -3  562.33   41.58
  -8   3   2    1.60    1.22
  -8   3   2   -0.59    1.19
   8  -3  -2    0.55    1.21
  -8   3   2    0.71    0.39
  -8   3   1    0.65    1.27
  -8  -3   1    0.46    0.74
   8  -3  -1   -0.12    1.12
   8  -3  -1    0.33    1.03
  -8   3   0   47.07    3.76
   8  -3   0   38.05    3.64
  -8   3   0   44.16    3.36
   8  -3   0   43.98    3.55
  -8   3  -1  761.89   54.41
   8  -3   1  789.87   54.39
  -8  -3  -1  779.98   54.44
   8  -3   1  704.74   54.15
  -8  -3  -2   15.31    1.77
  -8   3  -2   15.40    1.59
  -8   3  -3  479.99   37.15
  -8  -3  -3  518.69   37.47
  -8  -3  -3  602.34   37.71
   8   3   3  516.63   37.75
  -8  -3  -4   18.83    2.09
  -8  -3  -4   17.94    2.14
   8   3   5  158.11   11.96
  -8  -3  -5  156.45   12.05
  -8  -3  -5  151.42   12.06
   8   3   6    2.98    1.39
  -8  -3  -6    1.16    1.75
   8   3   6    0.30    2.35
  -8  -3  -6    1.56    1.80
  -8  -3  -7   54.98    4.98
  -8  -3  -7   51.19    5.04
   8   3   7   48.24    5.46
  -8  -3  -8    7.79    2.23
   8   3   8    6.58    2.88
  -8  -3  -8    6.41    2.36
   8   3   9    4.94    3.62
  -8  -3  -9    0.27    2.29
   8   4  -9    1.07    2.89
  -8   4   9   -0.34    2.81
  -8   4   8   38.46    4.77
   8   4  -8   41.05    4.83
   8  -4  -8   47.70    5.25
   8   4  -7    9.44    2.33
   8  -4  -7   13.96    3.08
  -8   4   7    7.69    2.76
  -8   4   6  164.13   12.06
   8  -4  -6  176.54   12.26
   8   4  -5   17.52    2.45
  -8   4   5   22.91    2.96
   8  -4  -5   24.72    3.08
  -8   4   4  141.89   11.30
   8  -4  -4  144.63   11.38
   8  -4  -3   81.15    6.77
  -8   4   2  112.48    9.62
  -8   4   2  120.94    9.11
  -8   4   2  142.37    9.68
   8  -4  -2  125.94    9.62
  -8   4   1    0.93    1.02
   8  -4  -1    2.46    1.04
  -8   4   1    0.45    1.28
  -8   4   0  179.05   13.96
   8  -4   0  186.40   13.96
  -8  -4   0  177.27   13.84
   8  -4   0  191.87   13.75
  -8   4  -1   51.99    4.61
   8  -4   1   57.78    4.25
   8  -4   1   50.32    4.50
  -8  -4  -1   65.21    4.75
  -8  -4  -2    1.42    1.01
  -8   4  -2    2.76    1.27
   8   4   2    0.45    1.16
  -8   4  -2    0.95    0.94
  -8   4  -3   61.90    5.32
  -8  -4  -3   79.67    5.67
   8   4   3   73.83    5.89
  -8   4  -4   20.73    1.84
  -8  -4  -4   23.34    2.45
  -8  -4  -4   19.65    2.40
   8   4   5  100.55    8.50
  -8  -4  -5  111.11    8.60
  -8  -4  -5  107.24    8.55
   8   4   6   97.79    7.67
  -8  -4  -6   90.08    7.67
  -8  -4  -6   91.33    7.82
   8   4   7    2.11    2.55
  -8  -4  -7    1.63    1.90
  -8  -4  -7    3.11    1.97
   8   4   8    3.80    3.08
  -8  -4  -8   12.09    2.68
  -8  -4  -9   18.32    3.28
  -8   5   8    0.34    2.71
   8   5  -8   -1.25    2.52
   8  -5  -8    1.87    2.82
   8   5  -7    1.26    1.86
   8  -5  -7    0.68    2.62
  -8   5   7    3.44    2.72
   8   5  -6   10.84    2.22
  -8   5   6   10.04    2.65
   8  -5  -6   13.35    2.95
  -8   5   5   27.38    3.54
   8  -5  -5   37.29    3.97
   8  -5  -4    2.93    1.82
  -8   5   3    6.42    1.86
   8  -5  -3    4.70    1.77
   8  -5  -2  117.79   10.88
  -8   5   2  125.24   11.04
  -8   5   2  152.08   10.46
   8  -5  -1  146.93   11.89
  -8   5   1  150.31   12.18
  -8   5   1  173.72   11.99
   8  -5   0   34.19    2.93
  -8   5   0   37.36    3.51
  -8   5   0   34.33    2.98
  -8  -5   0   33.62    3.17
  -8   5  -1   57.19    4.92
   8  -5   1   54.45    4.26
  -8   5  -1   64.44    4.80
  -8  -5  -1   61.91    4.78
  -8   5  -2   76.29    6.69
  -8   5  -2   81.86    6.87
   8   5   2   89.14    6.89
  -8  -5  -2   89.94    6.75
  -8   5  -3  247.87   20.73
  -8  -5  -3  319.15   20.98
   8   5   3  294.60   21.26
  -8  -5  -4   63.38    5.02
  -8  -5  -4   51.29    4.83
   8   5   5   38.03    3.83
  -8  -5  -5   32.82    3.50
  -8  -5  -5   39.55    3.82
  -8  -5  -6    4.07    1.77
   8   5   6    5.52    1.94
  -8  -5  -6    3.55    1.77
  -8  -5  -7    2.25    1.80
  -8  -5  -7    2.15    2.00
   8   5   7   -0.35    2.69
  -8  -5  -8    1.33    2.20
   8   5   8    7.46    3.42
  -8   6   7    0.32    2.58
   8   6  -7    3.36    2.37
   8  -6  -7    0.67    2.47
   8   6  -6    5.82    2.33
  -8   6   6    6.47    2.56
   8  -6  -6    4.49    2.44
  -8   6   5    6.49    2.30
   8  -6  -5    5.22    2.22
   8  -6  -4    7.43    2.25
  -8   6   3    1.14    2.00
   8  -6  -3    4.64    1.68
  -8   6   2    7.16    2.30
   8  -6  -2    2.76    1.49
  -8   6   1   92.70    7.13
   8  -6  -1   76.10    6.44
  -8   6   0    0.65    1.89
   8  -6   0    1.63    0.95
  -8   6  -1   20.49    2.65
  -8  -6  -1   18.84    2.22
  -8   6  -2    1.84    1.64
  -8  -6  -2    5.93    1.44
   8   6   2    6.97    1.57
  -8  -6  -3    1.33    1.28
  -8   6  -3    1.95    1.37
   8   6   3   -0.92    1.84
   8   6   4   47.68    4.71
  -8  -6  -4   57.80    4.72
   8   6   4   50.88    5.17
  -8  -6  -5   13.05    2.30
   8   6   5   13.16    2.52
  -8  -6  -5   11.37    2.02
  -8  -6  -6    0.22    1.70
   8   6   6   -0.70    1.94
  -8  -6  -6   -0.18    1.56
  -8  -6  -7    8.13    2.38
   8   6   7    3.63    3.00
   8   6   8   15.85    3.92
   8  -7  -7    4.70    2.72
  -8   7   6   -1.21    2.33
   8  -7  -6    0.61    2.40
   8   7  -6   -0.65    2.56
  -8   7   5    7.13    2.33
   8  -7  -5   10.36    2.36
   8  -7  -4   32.26    3.67
   8  -7  -3   42.29    4.06
  -8   7   3   41.40    4.73
  -8   7   2    2.27    2.46
   8  -7  -2   -0.16    1.33
   8  -7  -1   27.66    2.76
  -8   7   1   31.55    3.89
  -8   7   0   45.97    4.71
  -8   7  -1    4.24    2.08
  -8  -7  -2    2.06    1.45
  -8   7  -2    8.48    2.10
   8   7   2    5.62    1.83
  -8  -7  -3   -0.16    1.40
   8   7   3   -1.75    1.97
   8   7   4    2.52    2.01
  -8  -7  -4    1.32    1.42
   8   7   4   -0.32    2.31
  -8  -7  -5    1.21    1.46
   8   7   5    0.77    2.21
  -8  -7  -6    1.37    1.87
   8   7   6    0.26    2.15
   8   7   7    3.47    3.12
   8  -8  -6    3.33    2.58
   8  -8  -5    3.46    2.18
  -8   8   4    1.87    2.47
   8  -8  -4    3.20    1.95
  -8   8   3   -0.33    2.72
   8  -8  -3    0.77    1.76
  -8   8   2    3.40    2.99
  -8   8   1    1.61    2.39
  -8   8   0    1.75    2.27
  -8   8  -1   -1.62    2.31
  -8   8  -2    9.52    2.77
   8   8   2   17.58    2.65
  -8  -8  -3    3.01    1.62
   8   8   3    3.09    2.19
   8   8   4    2.15    2.35
   8   8   4    1.52    3.05
  -8  -8  -4    2.51    1.57
   8   8   5    2.28    2.36
   8   8   6    4.09    2.59
   8  -9  -5   -2.58    2.46
  -8   9   4    2.86    2.97
  -8   9   3    3.82    3.41
  -8   9   2   -0.39    3.24
  -8   9   1   -1.42    3.20
  -8   9   0   -2.51    2.67
  -8   9  -1    1.17    2.49
   8   9   1    5.37    2.44
   8   9   2    7.81    2.47
   8   9   3   -0.29    2.22
   8   9   3    4.57    2.61
   8   9   4   -0.92    2.52
   8   9   4   -1.51    3.00
  -8  10   2    2.13    3.30
  -8  10   1   -1.52    3.13
  -8  10   0    9.72    3.23
  -8  10  -1   -3.77    2.82
   8  10   1   13.28    3.71
   8  10   2   -1.39    2.71
   8  10   3   -3.56    3.06
  -9   0   9   -0.49    2.14
   9   0  -9    4.34    3.13
   9   0  -8  145.89   10.64
  -9   0   8  103.90    9.42
  -9   0   7   -1.24    1.88
   9   0  -7    2.02    2.54
   9   0  -6 1105.92   66.39
  -9   0   6  792.30   65.55
  -9   0   5    0.19    1.47
   9   0  -4  554.87   40.07
  -9   0   4  529.00   40.51
  -9   0   3    0.45    1.28
   9   0  -3    1.21    0.70
   9   0  -3    1.43    1.38
   9   0  -2   75.28    5.50
  -9   0   2   73.83    5.41
  -9   0   1   -0.92    0.82
   9   0  -1    0.10    1.02
  -9   0   1    0.06    0.63
   9   0  -1    0.25    0.90
   9   0   0 2082.93  155.11
   9   0   0 2206.30  155.21
  -9   0   0 2151.22  155.09
   9   0   0 2098.32  155.06
   9   0   1    0.55    0.88
  -9   0  -1   -0.92    0.88
   9   0   1   -0.12    0.96
   9   0   2  251.29   19.13
  -9   0  -2  253.51   19.42
  -9   0  -2  258.55   19.25
   9   0   2  271.07   19.15
   9   0   3   -0.71    0.73
   9   0   3    0.18    0.90
  -9   0  -4  567.91   43.94
   9   0   4  591.32   43.31
   9   0   4  643.01   44.30
   9   0   4  617.46   43.68
   9   0   4  588.71   43.32
  -9   0  -5    0.11    1.02
   9   0   5    0.55    1.98
  -9   0  -5    0.43    1.80
  -9   0  -6   33.60    3.64
  -9   0  -6   27.58    2.91
   9   0   6   25.96    3.95
  -9   0  -7   -0.28    2.21
  -9   0  -7    1.98    1.48
  -9   0  -8   90.37    8.10
  -9   0  -9   -0.34    2.74
   9   1  -9   30.82    4.46
   9  -1  -9   40.65    4.97
  -9   1   9   26.12    3.72
  -9   1   8   -0.79    2.26
   9   1  -8    7.12    2.87
   9  -1  -8    1.89    3.02
  -9   1   7   46.16    4.88
   9   1  -7   52.02    5.16
   9  -1  -7   45.57    5.33
  -9   1   6   57.69    5.50
   9   1  -6   68.42    5.90
  -9  -1   6   56.58    5.30
   9  -1  -5  273.85   19.19
   9   1  -5  266.86   19.52
   9  -1  -5  277.45   19.66
  -9  -1   5  248.69   19.20
  -9   1   5  217.12   19.16
  -9  -1   4   27.17    3.06
   9  -1  -4   35.68    3.61
  -9   1   4   31.73    3.25
   9  -1  -4   33.01    2.58
   9   1  -4   31.55    2.72
   9  -1  -3  673.85   48.73
   9   1  -3  665.25   48.81
   9  -1  -3  652.48   49.22
   9  -1  -2   90.93    7.57
   9  -1  -2   96.87    7.32
   9   1  -2  101.85    7.40
  -9   1   2  100.50    7.22
   9  -1  -2   99.84    7.64
  -9  -1   2  100.81    7.35
   9   1  -2   75.98    7.52
  -9   1   2   93.98    7.61
   9  -1  -1 1396.83  103.94
   9   1  -1 1395.14  103.82
  -9   1   1 1432.77  103.74
  -9  -1   1 1457.71  103.79
   9  -1  -1 1427.24  103.68
   9  -1  -1 1456.38  103.92
  -9   1   1 1409.94  103.92
   9   1  -1 1398.40  103.96
   9  -1   0   33.04    3.16
   9   1   0   36.73    3.17
  -9   1   0   36.73    3.12
  -9  -1   0   37.34    3.06
   9  -1   0   38.45    3.06
   9   1   0   32.84    3.15
  -9   1   0   35.28    3.12
   9  -1   1  403.03   27.41
   9   1   1  402.46   27.61
  -9   1  -1  381.85   27.53
  -9  -1  -1  386.97   27.49
   9   1   1  376.17   27.51
  -9   1  -1  369.97   27.31
   9   1   1  378.59   27.41
  -9   1  -1  320.12   27.26
   9  -1   2  836.64   57.39
  -9   1  -2  767.04   57.71
   9   1   2  766.59   57.46
   9  -1   2  750.50   57.32
   9   1   2  816.71   57.78
  -9   1  -2  754.61   57.52
  -9  -1  -2  833.92   57.56
   9  -1   3 1020.53   77.45
   9   1   3 1106.97   77.80
  -9  -1  -3 1065.65   77.95
   9  -1   3 1138.32   78.17
   9  -1   3 1112.54   77.63
  -9  -1  -4    0.11    0.94
  -9  -1  -4    2.25    1.37
   9  -1   4   -0.22    1.72
   9  -1   4    0.09    0.92
   9   1   5  225.23   17.20
  -9  -1  -5  217.84   17.77
  -9   1  -5  243.82   17.34
   9  -1   5  235.38   18.18
  -9  -1  -5  246.19   17.59
   9  -1   6   12.40    3.08
  -9  -1  -6   13.22    2.08
  -9   1  -6   14.73    1.77
  -9  -1  -6   15.87    2.48
  -9  -1  -7   68.99    5.59
  -9  -1  -7   56.05    5.75
   9   1   7   58.98    6.38
  -9  -1  -8    5.79    2.47
   9   1   8   16.54    3.91
  -9  -1  -8   11.60    2.33
  -9  -1  -9   30.78    3.86
  -9   1  -9   30.24    4.54
  -9   2   9    8.85    3.15
   9   2  -9   11.69    3.28
   9  -2  -9   18.77    4.12
   9   2  -8   96.00    8.58
   9  -2  -8  111.83    9.12
  -9   2   8   87.40    8.32
  -9   2   7    2.51    2.06
   9   2  -7    3.92    2.30
   9   2  -6   99.13    7.71
   9  -2  -6  105.92    8.10
  -9   2   5    3.58    1.68
   9   2  -5    4.83    1.67
   9  -2  -5    7.81    2.34
  -9   2   4  471.32   38.02
   9  -2  -4  516.37   37.64
   9   2  -4  509.60   38.03
   9  -2  -4  566.64   38.28
   9  -2  -3   11.42    1.86
  -9   2   2 1182.94   90.24
   9   2  -2 1273.87   90.04
  -9   2   2 1192.53   89.79
   9  -2  -2 1255.28   89.76
   9  -2  -2 1216.44   90.22
  -9  -2   2 1280.06   90.04
  -9   2   1  576.82   43.08
   9  -2  -1  582.00   43.06
  -9   2   1  602.13   42.83
   9   2  -1  629.30   42.99
  -9  -2   1  602.35   42.92
   9  -2  -1  551.64   42.95
   9   2  -1  542.06   43.01
  -9   2   0  779.17   56.90
   9  -2   0  773.55   56.90
  -9   2   0  780.55   56.89
   9   2   0  792.30   56.90
  -9  -2   0  815.02   56.87
   9  -2   0  737.14   56.76
  -9   2  -1   36.96    3.62
   9  -2   1   43.52    3.63
   9   2   1   47.12    3.77
   9  -2   1   42.54    3.73
   9   2   1   44.97    3.85
  -9   2  -1   47.91    3.61
   9   2   1   47.44    3.77
   9  -2   2  922.34   67.86
   9  -2   2  941.57   67.75
   9   2   2  898.01   68.01
  -9  -2  -2  954.28   68.17
   9  -2   2  891.38   68.16
   9   2   2  933.45   68.24
  -9   2  -2  948.04   67.89
   9  -2   3   26.13    2.96
  -9  -2  -3   23.80    2.74
   9  -2   3   29.74    2.30
  -9  -2  -4  123.49    9.58
  -9  -2  -4  129.54    9.80
   9  -2   4  124.26   10.00
   9  -2   4  121.23    9.26
  -9  -2  -5    2.41    1.47
  -9  -2  -5    5.39    1.82
   9   2   5    4.69    1.23
  -9  -2  -6  311.49   25.49
   9   2   6  339.23   26.07
  -9  -2  -6  366.02   25.49
  -9  -2  -7   35.23    4.12
   9   2   7   33.49    4.80
  -9  -2  -8   19.16    3.19
   9   2   8   27.04    4.28
  -9  -2  -8   28.54    3.33
  -9  -2  -9    1.62    2.22
   9   2   9    6.07    3.46
  -9   3   9   -1.27    2.60
   9   3  -9    0.71    2.72
  -9   3   8    8.10    2.65
   9   3  -8    4.50    2.38
   9   3  -7  133.19   10.51
   9  -3  -7  162.88   11.12
  -9   3   6   -1.91    2.08
   9  -3  -6   -1.15    2.22
   9   3  -6    1.67    1.54
  -9   3   5   78.24    6.80
   9   3  -5   71.45    6.49
   9  -3  -5   87.08    6.93
  -9   3   4   49.69    4.66
   9  -3  -4   50.46    4.62
   9  -3  -3  411.43   30.66
  -9   3   2   36.09    3.92
  -9   3   2   44.91    3.29
   9  -3  -2   40.90    3.85
  -9   3   1   35.21    3.29
  -9   3   1   35.68    2.95
  -9  -3   1   34.04    3.05
   9  -3  -1   35.44    3.15
  -9   3   0   11.10    1.59
   9  -3   0    9.23    1.45
   9  -3   0    7.57    1.24
  -9   3   0   11.48    1.01
  -9   3  -1  933.89   64.46
   9  -3   1  828.58   64.33
   9   3   1  874.71   64.52
   9  -3   1  890.63   64.19
  -9   3  -2  141.93   10.61
   9  -3   2  146.57   10.58
  -9  -3  -2  129.89   10.76
  -9  -3  -3   33.26    2.95
  -9   3  -3   26.78    2.31
  -9  -3  -4   30.31    2.94
  -9  -3  -4   30.16    3.04
   9   3   5   72.45    6.23
  -9  -3  -5   80.03    6.35
  -9  -3  -5   76.21    6.40
  -9  -3  -6   33.28    3.55
   9   3   6   30.08    4.14
  -9  -3  -6   29.88    3.51
  -9  -3  -7   53.72    5.07
  -9  -3  -7   49.84    4.82
   9   3   7   52.84    5.78
  -9  -3  -8   -1.18    1.85
   9   3   8    1.95    2.66
  -9  -3  -8    1.22    2.01
  -9  -3  -9    1.56    2.25
   9   4  -9   10.02    3.18
  -9   4   8   10.18    2.88
   9   4  -8    7.71    2.69
  -9   4   7    3.72    2.47
   9   4  -7    5.85    2.07
   9  -4  -7    5.14    2.78
   9   4  -6    2.26    1.60
   9  -4  -6    2.62    2.33
  -9   4   6   -0.55    2.08
   9   4  -5    3.34    1.48
  -9   4   5    7.10    2.33
   9  -4  -5    7.50    2.17
   9  -4  -4   19.37    2.67
  -9   4   3   13.32    2.16
   9  -4  -3   13.41    2.10
  -9   4   2  228.44   17.78
  -9   4   2  235.85   17.20
   9  -4  -2  234.48   17.70
  -9   4   1   13.09    1.59
  -9   4   1    9.78    1.74
   9  -4  -1   12.22    1.57
  -9  -4   1   12.93    1.65
  -9   4   0  131.47   10.13
  -9   4   0  127.21    9.67
   9  -4   0  138.00    9.87
  -9   4  -1  244.15   18.53
   9  -4   1  241.18   18.49
   9  -4   1  248.09   18.19
  -9  -4  -1  260.42   18.63
  -9   4  -2  248.83   18.80
  -9  -4  -2  253.16   18.92
   9   4   2  258.25   19.09
  -9  -4  -3   10.78    1.69
  -9   4  -3    9.73    1.33
   9   4   3   11.85    1.94
  -9  -4  -4  272.48   19.89
  -9  -4  -4  255.62   19.89
   9   4   5  149.80   11.90
  -9  -4  -5  154.33   11.97
  -9  -4  -5  155.03   11.93
  -9  -4  -6   39.80    4.18
  -9  -4  -6   44.59    4.14
   9   4   7    1.79    2.64
  -9  -4  -7    3.19    2.05
  -9  -4  -7    2.56    1.96
   9   4   8   18.37    3.86
  -9  -4  -8   28.91    3.30
  -9  -4  -8   19.13    3.21
  -9   5   8   -0.33    2.78
   9   5  -8   -0.32    2.32
   9  -5  -8    0.77    2.92
  -9   5   7   -0.96    2.49
   9   5  -7   -0.25    2.00
   9  -5  -7    2.43    2.60
   9   5  -6    5.59    1.94
  -9   5   6    6.87    2.49
   9  -5  -6    5.48    2.40
  -9   5   5  104.40    9.10
   9  -5  -5  116.28    9.31
   9  -5  -4    0.93    1.97
  -9   5   3   11.62    2.18
   9  -5  -3   11.52    2.10
  -9   5   2   -0.19    1.64
   9  -5  -2   -0.63    1.33
   9  -5  -1  199.01   15.69
  -9   5   1  218.02   16.05
  -9   5   1  213.29   15.71
   9  -5   0   49.12    3.95
  -9   5   0   48.86    4.46
  -9  -5   0   47.25    4.20
  -9  -5  -1    1.32    1.09
  -9   5  -1    1.19    1.37
   9  -5   1    0.42    0.44
  -9   5  -2   26.94    2.68
  -9  -5  -2   28.99    2.83
   9   5   2   25.34    2.89
  -9   5  -3    0.21    1.14
  -9  -5  -3    1.15    1.20
   9   5   3    0.22    1.67
  -9  -5  -4   20.98    2.54
  -9  -5  -5   12.58    2.31
  -9  -5  -5   11.82    2.01
   9   5   5   13.94    2.38
  -9  -5  -6   20.31    2.76
  -9  -5  -6   18.50    2.58
   9   5   6   15.52    2.60
  -9  -5  -7   10.67    2.44
  -9  -5  -7    8.58    2.14
   9   5   7    8.59    3.05
  -9  -5  -8    3.48    2.47
   9   5   8    1.20    3.04
  -9   6   7    5.99    2.92
   9   6  -7    4.39    2.46
   9  -6  -7    6.39    2.70
   9   6  -6    4.96    2.37
  -9   6   6    2.94    2.38
   9  -6  -6    3.02    2.49
  -9   6   5    9.17    2.57
   9  -6  -5   21.64    2.93
   9  -6  -4    6.22    2.07
  -9   6   3   21.54    3.05
   9  -6  -3   21.64    2.73
  -9   6   2   23.93    3.17
   9  -6  -2   21.82    2.60
  -9   6   1   -1.83    1.96
   9  -6  -1    0.49    1.11
   9  -6   0    4.20    1.02
  -9  -6   0    2.63    1.39
  -9   6  -1    6.68    1.97
  -9  -6  -1    4.77    1.55
  -9   6  -2    0.34    1.46
  -9  -6  -2    4.06    1.38
   9   6   2    3.93    1.60
  -9   6  -3   33.73    3.57
  -9  -6  -3   45.67    3.77
   9   6   3   39.42    4.07
  -9  -6  -4   33.94    3.39
   9   6   4   31.83    3.91
  -9  -6  -5    5.61    1.77
   9   6   5    4.56    2.07
  -9  -6  -5    2.79    1.51
  -9  -6  -6    1.12    1.83
   9   6   6    4.20    2.14
  -9  -6  -6    0.94    1.70
  -9  -6  -7    9.08    2.79
   9   6   7   13.87    3.31
   9   7  -6   10.52    3.44
  -9   7   6    2.47    2.40
   9  -7  -6    8.86    2.84
   9  -7  -5    0.54    2.14
  -9   7   4    1.10    2.37
   9  -7  -4    3.50    2.03
   9  -7  -3    7.37    1.93
  -9   7   3    6.97    2.67
   9  -7  -2   33.61    3.25
  -9   7   2   26.91    4.01
  -9   7   1   -2.26    2.51
  -9   7   0    0.81    2.12
  -9  -7  -1    5.13    1.67
  -9   7  -1    8.26    2.46
  -9   7  -2   30.21    3.61
  -9  -7  -2   30.57    3.30
   9   7   2   36.12    3.59
   9   7   3   18.12    2.88
  -9  -7  -3   19.99    2.48
  -9  -7  -4    6.63    1.65
   9   7   4    4.65    2.00
   9   7   4    8.02    2.80
  -9  -7  -5    6.88    1.86
   9   7   5    1.26    2.23
  -9  -7  -6    1.86    2.01
   9   7   6   -1.30    2.29
   9  -8  -6    1.22    2.56
   9  -8  -5    0.81    1.99
  -9   8   4    9.31    3.01
   9  -8  -4    2.56    1.95
  -9   8   3    1.96    2.67
   9  -8  -3    1.78    1.76
  -9   8   2    2.05    2.77
  -9   8   1    5.36    3.04
  -9   8   0    1.25    2.51
  -9   8  -1    1.66    2.52
  -9   8  -2    1.52    2.31
   9   8   2    9.29    2.18
   9   8   3   14.46    2.91
  -9  -8  -3   18.15    2.44
   9   8   4    1.06    2.14
  -9  -8  -4    0.19    1.57
   9   8   4    1.56    2.96
   9   8   5   -2.00    2.42
   9   8   6    6.18    2.98
  -9   9   3   -1.53    2.92
  -9   9   2    5.44    3.24
  -9   9   1    3.35    3.10
  -9   9   0    1.01    2.83
  -9   9  -1    7.64    2.96
   9   9   1    2.49    2.55
   9   9   2    5.29    2.42
   9   9   3   -0.53    2.04
   9   9   3    1.27    2.42
   9   9   4   10.09    3.07
   9   9   4   10.42    3.24
  -9  10   1    0.78    3.24
  -9  10   0    2.50    3.11
   9  10   1    2.61    3.39
   9  10   2    1.12    2.90
   9  10   3   -2.25    2.97
  10   0  -9    6.00    3.29
 -10   0   8   34.07    4.27
  10   0  -8   65.85    5.87
 -10   0   7    0.21    1.93
  10   0  -7    3.08    2.59
  10   0  -6  178.81   12.48
 -10   0   6  133.88   11.63
 -10   0   5   -0.95    1.59
  10   0  -4   88.29    6.70
  10   0  -4   98.76    7.55
 -10   0   4   80.85    7.16
  10   0  -3    0.97    1.51
  10   0  -3    0.23    0.85
  10   0  -2 1171.50   78.40
 -10   0   2 1128.43   78.30
 -10   0   1    0.10    0.82
  10   0  -1    1.01    1.05
 -10   0   1    0.21    0.64
  10   0  -1    0.28    0.96
  10   0   0 1098.45   89.04
  10   0   0 1298.21   89.21
 -10   0   0 1276.98   89.10
  10   0   0 1240.79   89.05
  10   0   1   -0.74    0.99
 -10   0  -1   -0.38    1.05
  10   0   1   -0.13    0.98
  10   0   2   86.91    6.89
 -10   0  -2   95.21    7.23
 -10   0  -2   96.71    7.08
  10   0   2   86.41    6.92
  10   0   3    1.67    0.84
  10   0   3   -0.27    0.92
  10   0   4  992.96   69.55
 -10   0  -4  906.77   69.85
  10   0   4 1081.27   70.31
  10   0   4  925.29   69.23
 -10   0  -5   -1.34    1.87
 -10   0  -5    1.08    1.08
  10   0   5   -1.15    2.15
 -10   0  -6   10.53    1.61
 -10   0  -6    6.65    2.35
  10   0   6   10.56    2.94
 -10   0  -7    2.30    2.41
  10   0   7   -1.16    2.82
 -10   0  -7    0.70    1.31
 -10   0  -8   95.54    8.58
 -10   0  -9   -0.35    2.90
 -10   1   9   13.49    2.78
  10   1  -9   15.12    3.50
  10  -1  -9   17.12    3.87
 -10   1   8   16.15    3.15
  10   1  -8   26.45    3.88
  10  -1  -8   30.25    4.16
 -10   1   7   27.06    3.64
  10   1  -7   31.50    3.87
  10  -1  -7   27.59    4.22
  10   1  -6   85.71    7.22
 -10   1   6   72.29    6.81
  10   1  -5  405.09   29.39
  10  -1  -5  459.02   29.68
 -10  -1   5  359.77   29.04
 -10   1   5  369.49   29.14
 -10  -1   4    7.43    1.55
 -10   1   4    6.15    1.67
  10  -1  -4    9.55    2.19
  10   1  -4    7.68    1.06
  10  -1  -4    6.87    0.98
  10  -1  -3  260.89   18.97
  10   1  -3  254.58   19.03
  10  -1  -3  251.88   19.45
  10  -1  -2  380.04   27.20
 -10   1   2  317.25   27.35
  10   1  -2  409.34   27.28
 -10   1   2  365.84   27.06
 -10  -1   2  362.30   27.16
  10  -1  -2  379.88   27.49
  10  -1  -1  440.43   33.88
  10   1  -1  476.47   33.81
 -10   1   1  461.18   33.67
 -10   1   1  444.92   33.88
 -10  -1   1  476.67   33.73
  10  -1  -1  453.35   33.62
  10  -1  -1  473.38   33.87
  10   1  -1  441.07   33.89
 -10  -1   0    0.39    0.87
 -10   1   0    0.11    1.01
  10  -1   0    1.18    1.26
  10   1   0   -0.22    0.98
 -10   1   0    0.61    0.91
  10  -1   0   -0.55    0.89
  10   1   0    0.66    0.76
  10   1   0    0.24    1.21
  10   1   1  170.12   12.42
 -10   1  -1  162.16   12.34
 -10  -1  -1  169.51   12.29
  10   1   1  167.85   12.33
 -10   1  -1  165.63   12.12
  10  -1   1  183.85   12.27
 -10   1  -1  135.52   12.05
  10   1   1  160.73   12.19
  10  -1   2   64.38    4.90
 -10   1  -2   59.16    5.22
  10   1   2   58.86    4.94
  10  -1   2   61.93    4.79
  10   1   2   68.94    5.35
 -10   1  -2   62.69    5.02
  10   1   2   60.99    4.94
  10  -1   3   13.79    1.35
  10  -1   3   14.23    2.19
  10  -1   3   12.83    1.46
  10   1   3   16.10    1.77
 -10   1  -3   14.75    2.10
 -10  -1  -4    6.88    1.72
  10  -1   4    9.77    2.21
  10  -1   4    8.75    1.36
 -10  -1  -5    7.44    1.46
 -10  -1  -5    7.27    1.93
  10  -1   5   10.89    2.53
  10   1   5    5.93    2.34
 -10  -1  -6  110.53    8.99
 -10  -1  -6  120.60    8.70
 -10   1  -6   99.71    8.31
  10  -1   6  115.85    9.57
 -10  -1  -7    5.77    2.15
 -10  -1  -7    5.79    1.78
 -10  -1  -8   31.62    3.80
  10   1   8   28.91    4.59
 -10   1  -8   22.35    3.89
 -10  -1  -9    5.70    2.48
 -10   1  -9    8.17    3.17
 -10   2   9   -1.64    2.79
  10   2  -9    0.73    3.03
  10   2  -8   84.44    7.50
 -10   2   8   77.60    7.47
 -10   2   7    8.74    2.32
  10   2  -7    4.21    2.19
  10   2  -6   37.83    4.32
  10  -2  -6   51.72    4.86
 -10   2   5    0.87    1.84
  10   2  -5    0.42    1.71
  10  -2  -5    4.00    2.05
 -10   2   4   62.67    5.94
  10   2  -4   70.36    5.98
  10  -2  -4   81.98    6.32
  10  -2  -3  118.51    9.46
 -10   2   2   19.73    2.52
  10  -2  -2   20.88    2.40
 -10   2   2   20.24    1.73
  10  -2  -2   20.77    1.70
 -10  -2   2   21.52    2.03
 -10   2   1   37.57    3.80
  10  -2  -1   40.44    3.79
 -10   2   1   44.91    3.50
 -10  -2   1   45.36    3.61
  10  -2  -1   44.68    3.68
 -10   2   0   44.42    3.73
  10  -2   0   45.88    3.78
 -10   2   0   43.14    3.66
 -10  -2   0   45.25    3.66
  10  -2   0   37.73    3.53
  10   2   0   45.77    3.84
 -10  -2  -1   10.24    1.45
 -10   2  -1   10.14    1.44
  10  -2   1   10.11    1.46
  10  -2   1   10.37    1.56
 -10   2  -1   10.26    1.27
  10   2   1   10.36    1.52
 -10   2  -1    9.89    1.58
  10  -2   2  890.47   65.36
  10  -2   2  914.71   65.25
  10  -2   2  902.38   65.72
 -10   2  -2  815.28   65.46
  10   2   2  913.66   65.77
 -10   2  -2  921.26   65.39
  10  -2   3  303.57   22.32
  10  -2   3  307.60   22.28
 -10  -2  -3  295.29   22.75
  10  -2   3  301.18   22.92
 -10  -2  -4  197.94   15.48
  10  -2   4  207.56   15.76
  10   2   5   53.68    4.57
 -10  -2  -5   58.66    4.98
 -10  -2  -5   57.23    5.11
  10  -2   5   54.85    5.53
 -10  -2  -6  259.55   18.24
 -10  -2  -6  229.31   18.34
  10   2   6  218.43   18.80
 -10  -2  -7    8.21    2.54
  10   2   7   14.30    3.37
 -10  -2  -7   16.92    2.46
 -10  -2  -8    4.55    2.34
  10   2   8    2.09    3.06
 -10  -2  -8    3.05    1.99
 -10  -2  -9    0.28    2.07
 -10   3   9   -0.67    2.97
  10   3  -9    3.71    2.76
 -10   3   8   -1.53    2.62
  10   3  -8    1.18    2.30
  10  -3  -8    1.19    2.82
 -10   3   7   57.73    5.96
  10   3  -7   63.76    5.88
  10  -3  -7   73.76    6.59
 -10   3   6    4.45    2.18
  10  -3  -6    1.18    2.31
  10   3  -6    3.65    1.80
 -10   3   5    2.23    1.87
  10  -3  -5    2.52    1.94
  10   3  -5    3.69    1.75
  10  -3  -4   54.87    5.07
 -10   3   3  693.25   52.14
  10  -3  -3  719.50   52.14
 -10   3   2   42.76    3.72
 -10   3   2   34.16    2.82
  10  -3  -2   37.74    3.43
 -10  -3   2   39.71    3.24
 -10   3   1  215.35   16.60
 -10   3   1  218.66   16.25
 -10  -3   1  227.97   16.39
  10  -3  -1  212.07   16.41
 -10   3   0  314.88   22.40
  10  -3   0  285.35   22.27
 -10  -3   0  320.70   22.30
  10  -3   0  286.17   22.14
 -10   3  -1  206.64   14.34
  10  -3   1  177.11   14.19
  10  -3   1  197.17   14.30
 -10   3  -1  178.04   14.06
  10   3   1  201.50   14.43
  10  -3   1  191.25   14.04
 -10   3  -2   20.61    1.91
 -10  -3  -2   20.46    2.20
  10  -3   2   18.16    1.49
  10  -3   2   20.86    1.95
  10  -3   2   19.22    1.55
 -10   3  -3    2.01    0.81
 -10  -3  -3    2.81    1.34
 -10  -3  -4  114.87    9.12
  10   3   5   90.49    7.83
 -10  -3  -5  111.49    8.16
 -10  -3  -5  100.44    8.10
 -10  -3  -6   87.34    7.39
 -10  -3  -6   88.28    7.39
  10   3   6   84.06    8.01
 -10  -3  -7   39.08    4.18
 -10  -3  -7   41.05    4.14
  10   3   7   36.68    4.83
 -10  -3  -8    4.46    2.14
  10   3   8    4.71    2.93
 -10  -3  -8    4.08    2.20
 -10  -3  -9    9.78    2.76
 -10   4   8    7.72    2.95
  10   4  -8    4.95    2.49
  10  -4  -8    6.78    3.18
 -10   4   7   -0.57    2.28
  10   4  -7    1.71    1.79
  10  -4  -7    1.37    2.77
 -10   4   6   40.25    4.41
  10   4  -6   34.98    3.83
  10  -4  -6   39.05    4.36
  10   4  -5   17.06    2.62
  10  -4  -5   21.94    2.97
  10  -4  -4   78.04    6.76
 -10   4   3    4.50    1.64
  10  -4  -3    6.26    1.74
 -10   4   2    7.73    1.77
 -10   4   2    5.53    0.72
  10  -4  -2    5.14    1.52
 -10   4   1    5.01    1.63
  10  -4  -1    5.28    1.30
 -10   4   1    5.92    1.11
 -10  -4   1    6.78    1.29
 -10   4   0   92.48    7.45
 -10   4   0   92.83    6.94
  10  -4   0   93.90    7.16
 -10   4  -1  196.33   14.77
  10  -4   1  195.01   14.72
 -10  -4  -1  197.40   14.80
  10  -4   1  193.81   14.38
 -10   4  -2  191.61   14.33
 -10  -4  -2  188.75   14.47
 -10  -4  -3    6.51    1.54
 -10   4  -3    6.29    1.16
  10   4   3    7.75    1.90
 -10  -4  -4   48.70    4.43
  10   4   5   75.02    6.72
 -10  -4  -5   87.98    6.96
 -10  -4  -5   83.00    6.89
 -10  -4  -6   52.01    5.04
 -10  -4  -6   51.61    4.88
 -10  -4  -7    2.86    2.11
  10   4   7   -2.21    2.85
 -10  -4  -7    1.64    2.00
 -10  -4  -8   10.85    2.78
  10   4   8    7.61    3.14
 -10  -4  -8   12.45    2.59
  10   5  -8    8.16    2.78
 -10   5   7    9.40    2.77
  10   5  -7    7.24    2.17
  10  -5  -7    6.93    2.84
  10   5  -6    2.91    1.96
 -10   5   6   -2.38    2.43
  10  -5  -6    1.54    2.30
 -10   5   5   59.88    5.97
  10  -5  -5   70.57    6.17
  10  -5  -4   46.67    4.65
 -10   5   3   -1.12    1.83
  10  -5  -3   -0.20    1.62
 -10   5   2    8.40    2.04
  10  -5  -2   10.68    1.85
  10  -5  -1  107.98    8.61
 -10   5   1  111.24    8.93
 -10   5   1  111.88    8.54
 -10   5   0   18.73    2.55
 -10  -5   0   22.25    2.36
  10  -5   0   21.43    2.11
 -10   5  -1    1.52    1.34
 -10  -5  -1    0.57    1.19
 -10   5  -2   24.52    2.56
  10   5   2   23.19    2.81
 -10  -5  -2   25.73    2.69
 -10   5  -3  195.10   16.09
 -10  -5  -3  231.49   16.38
  10   5   3  243.70   16.79
 -10  -5  -4   96.38    7.80
  10   5   5   53.07    4.83
 -10  -5  -5   50.32    4.68
 -10  -5  -6    2.90    1.96
 -10  -5  -6    0.20    1.71
 -10  -5  -7    7.35    2.12
 -10  -5  -7    9.81    2.59
  10   5   7    4.45    2.95
 -10  -5  -8    3.25    2.26
  10   6  -7    4.04    2.68
 -10   6   7   -0.34    2.79
  10  -6  -7   -1.35    2.64
  10   6  -6   15.36    3.23
 -10   6   6   23.49    3.40
  10  -6  -6   21.86    3.59
  10  -6  -5    3.88    2.38
  10  -6  -4   58.52    5.27
 -10   6   4   48.16    5.21
 -10   6   3    4.31    2.20
  10  -6  -3    0.40    1.63
  10  -6  -2  139.42   10.81
 -10   6   2  136.17   11.16
 -10   6   1   58.06    5.56
  10  -6  -1   59.51    4.94
 -10   6   0  156.65   12.28
 -10  -6   0  153.58   11.94
 -10   6  -1   28.35    3.35
 -10  -6  -1   33.15    3.16
 -10   6  -2    0.67    1.49
 -10  -6  -2    3.02    1.47
  10   6   2    0.60    1.58
  10   6   3   53.87    5.30
 -10  -6  -3   57.92    5.01
 -10  -6  -4   39.57    3.78
  10   6   4   37.36    4.37
  10   6   5    2.70    2.06
 -10  -6  -5    3.30    1.59
 -10  -6  -6    5.06    2.26
 -10  -6  -6    4.41    1.79
 -10  -6  -7   12.00    2.88
  10   7  -6   18.43    4.32
 -10   7   6    8.40    2.96
  10  -7  -6   10.84    2.82
  10  -7  -5    2.76    2.08
 -10   7   4    0.60    2.48
  10  -7  -4   -0.48    1.86
 -10   7   3   -1.14    2.55
  10  -7  -3    1.41    1.78
 -10   7   2    9.61    3.12
  10  -7  -2   16.32    2.15
 -10   7   1    1.37    2.26
 -10   7   0    1.57    2.22
 -10   7  -1   29.74    3.82
 -10  -7  -1   35.67    3.42
 -10   7  -2   51.39    4.99
  10   7   2   50.80    5.08
 -10  -7  -2   58.96    4.94
  10   7   3   47.30    4.78
 -10  -7  -3   45.02    4.31
 -10  -7  -4    2.19    1.64
  10   7   4    3.38    1.87
  10   7   4   -0.32    2.43
 -10  -7  -5    6.90    1.95
  10   7   5    6.16    2.53
 -10  -7  -6    9.84    2.37
  10  -8  -6    1.23    2.33
  10  -8  -5    2.48    2.17
 -10   8   4   -5.40    2.72
  10  -8  -4    2.15    2.04
 -10   8   3    1.41    2.95
 -10   8   2    4.10    2.72
 -10   8   1    2.31    2.83
 -10   8   0    4.32    2.83
 -10   8  -1   -0.83    2.56
  10   8   1    5.25    2.36
 -10  -8  -2   12.60    2.40
  10   8   2   13.86    2.64
 -10  -8  -3    6.47    1.98
  10   8   3    2.62    2.53
 -10  -8  -4   -1.40    1.60
  10   8   4    1.00    2.03
  10   8   4   -2.48    2.86
  10   8   5    6.79    2.90
 -10  -8  -5    5.69    1.86
 -10   9   3    6.98    3.71
 -10   9   2    1.91    3.16
 -10   9   1    2.21    3.03
 -10   9   0    2.37    3.02
 -10   9  -1   16.35    3.72
  10   9   1   26.86    3.75
  10   9   2    1.22    2.31
  10   9   3    4.33    2.83
  10   9   4   -1.50    2.63
 -10  -9  -4   -0.21    1.74
  10   9   4   -1.11    2.98
 -10  10   1    0.78    3.35
 -10  10   0    3.59    3.16
  10  10   1    2.22    3.26
 -11   0   8   12.34    2.54
  11   0  -8   13.12    3.52
 -11   0   7   -0.23    1.96
  11   0  -7   -2.09    2.58
 -11   0   6   67.93    5.97
 -11   0   5    2.51    1.72
  11   0  -4   92.00    6.81
  11   0  -4  107.76    7.74
  11   0  -3   -0.21    1.57
  11   0  -3    0.91    0.86
 -11   0   2   19.89    2.43
  11   0  -2   27.29    2.37
 -11   0   2   23.31    2.12
 -11   0   1   -0.22    0.87
  11   0  -1    0.22    1.08
 -11   0   1    0.63    0.70
  11   0   0  146.54   12.66
  11   0   0  178.95   12.86
 -11   0   0  181.05   12.74
  11   0   0  171.96   12.69
  11   0   1   -0.31    0.97
 -11   0  -1   -0.40    1.08
  11   0   1   -0.83    1.12
  11   0   2  221.40   16.84
  11   0   2  224.98   16.83
 -11   0  -2  237.21   17.14
 -11   0  -3   -0.87    1.41
  11   0   3    0.54    0.89
  11   0   3   -0.47    0.95
  11   0   4  436.33   33.66
  11   0   4  513.80   34.51
 -11   0  -5   -0.24    1.84
  11   0   5    0.30    2.31
 -11   0  -6    3.99    2.05
  11   0   6    0.34    2.51
 -11   0  -7   -1.21    2.32
  11   0   7    0.40    2.86
 -11   0  -8   60.21    6.33
  11   0   8   71.10    7.37
 -11   0  -9   -1.41    2.78
 -11   1   9   28.11    3.71
 -11   1   8    0.52    2.28
  11   1  -8    0.35    2.66
  11  -1  -8    3.21    3.08
 -11   1   7   23.38    3.53
  11   1  -7   33.80    4.00
 -11   1   6   13.57    2.74
  11   1  -6   13.30    2.96
  11  -1  -6   15.84    3.24
  11  -1  -5   92.09    7.41
 -11   1   5   73.31    6.91
  11  -1  -4   76.48    6.16
 -11   1   4   59.42    5.70
  11  -1  -3    7.82    1.14
  11  -1  -3    5.99    1.66
  11   1  -3    5.21    1.23
  11  -1  -2  339.59   23.47
  11   1  -2  330.69   23.49
 -11   1   2  299.16   23.29
 -11  -1   2  320.42   23.40
  11  -1  -2  319.61   23.74
 -11   1   2  298.98   23.67
  11   1  -1  159.36   11.64
 -11   1   1  150.92   11.43
 -11  -1   1  148.34   11.48
  11  -1  -1  152.10   11.40
  11  -1  -1  152.24   11.65
 -11   1   1  155.76   11.73
  11  -1   0   47.76    3.86
 -11   1   0   44.80    3.67
 -11  -1   0   43.00    3.63
  11  -1   0   40.46    3.64
  11   1   0   44.26    3.64
 -11   1   0   38.88    3.61
  11   1   0   41.81    3.85
  11  -1   1   79.52    6.10
 -11   1  -1   76.11    6.14
  11   1   1   71.35    6.05
 -11  -1  -1   82.46    6.18
  11   1   1   83.89    6.23
 -11   1  -1   68.41    5.90
  11  -1   2  223.26   15.87
 -11   1  -2  204.65   16.15
  11   1   2  221.37   15.91
  11  -1   2  229.79   15.78
 -11  -1  -2  226.95   16.15
 -11   1  -2  198.27   15.87
  11   1   2  186.60   15.81
 -11   1  -3    5.65    1.58
  11   1   3    5.91    1.06
  11  -1   3    4.87    1.70
  11  -1   3    4.96    0.93
  11  -1   3    6.58    1.04
 -11  -1  -4    0.19    1.51
  11  -1   4   -0.25    1.84
 -11  -1  -5    6.08    1.92
  11  -1   5    3.47    2.49
  11   1   5    3.72    2.39
 -11   1  -5    2.02    1.94
 -11  -1  -6    3.75    1.54
 -11  -1  -6    2.15    1.98
  11  -1   6    2.41    2.48
  11   1   6    2.79    2.40
 -11   1  -6    5.24    2.39
 -11  -1  -7    3.17    1.64
 -11  -1  -7    3.18    2.26
  11  -1   7    0.81    2.98
 -11   1  -7    4.27    2.59
 -11  -1  -8   -0.57    2.17
 -11   1  -8    3.62    2.79
 -11  -1  -9    3.73    2.53
 -11   2   9    2.63    2.83
 -11   2   8   32.64    4.12
  11   2  -8   24.51    3.65
 -11   2   7   34.13    4.01
  11   2  -7   33.02    4.00
  11  -2  -7   33.56    4.50
 -11   2   6    9.70    2.30
  11   2  -6    8.87    2.21
  11  -2  -6    9.81    2.85
 -11   2   5   17.09    2.59
  11   2  -5   14.15    2.37
  11  -2  -5   17.54    2.74
  11   2  -4   90.19    7.71
  11  -2  -4   98.38    7.90
 -11   2   3   -1.66    1.57
  11  -2  -3   -0.93    1.46
 -11   2   2  158.13   12.22
  11  -2  -2  175.43   12.22
 -11  -2   2  183.56   12.52
  11  -2  -2  171.33   12.72
 -11  -2   1    0.63    0.88
 -11   2   1    0.15    1.32
  11  -2  -1   -0.93    0.93
 -11   2   1    0.52    0.75
  11  -2   0  172.81   12.99
 -11   2   0  181.08   12.95
 -11  -2   0  184.00   12.95
  11  -2   0  165.53   12.82
 -11   2   0  154.15   12.92
 -11  -2  -1   14.07    1.81
 -11   2  -1   14.60    1.89
 -11   2  -1   13.93    1.75
  11  -2   1   13.61    1.72
  11  -2   1   14.80    1.82
  11   2   1   14.13    1.82
 -11   2  -1   13.79    1.50
  11  -2   2  134.05   10.46
  11  -2   2  143.30   10.90
  11   2   2  154.02   10.99
 -11   2  -2  130.26   10.57
 -11   2  -2  130.65   10.45
  11  -2   2  150.08   10.38
  11  -2   3   88.93    6.51
  11  -2   3   85.15    6.48
 -11  -2  -3   85.03    7.02
  11  -2   3   79.65    7.10
 -11  -2  -4   13.95    2.05
  11  -2   4    7.69    2.18
 -11  -2  -5   20.70    2.78
  11  -2   5   24.34    3.39
 -11  -2  -6   92.22    7.55
 -11  -2  -6   89.98    7.79
 -11  -2  -7  105.08    8.15
 -11  -2  -7   90.69    8.28
  11   2   7   94.88    8.94
 -11  -2  -8    2.80    1.91
 -11  -2  -8   -0.28    2.28
  11   2   8   -0.42    2.98
 -11  -2  -9    1.49    2.43
 -11   3   8    4.01    2.72
  11   3  -8    1.17    2.28
  11  -3  -8    5.23    3.09
 -11   3   7   25.79    3.68
  11   3  -7   22.81    3.35
 -11   3   6   10.99    2.45
  11   3  -6    8.28    2.05
  11  -3  -6   13.71    2.88
 -11   3   5   -2.33    1.86
  11   3  -5    1.46    1.63
  11  -3  -5   -0.26    2.07
  11  -3  -4  196.01   15.27
 -11   3   3  150.47   11.82
  11  -3  -3  149.53   11.79
 -11   3   2  218.03   15.81
 -11   3   2  199.09   15.12
  11  -3  -2  194.37   15.59
 -11  -3   2  226.79   15.50
 -11   3   1   65.27    5.57
 -11   3   1   64.45    5.14
 -11  -3   1   71.27    5.33
  11  -3  -1   60.14    5.31
 -11   3   0  240.37   17.72
 -11   3   0  218.06   17.53
  11  -3   0  235.64   17.40
 -11  -3   0  252.11   17.64
  11  -3   0  231.55   17.48
 -11   3  -1  337.77   24.67
  11  -3   1  303.44   24.57
  11  -3   1  368.37   24.73
 -11   3  -1  313.61   24.45
  11   3   1  336.29   24.83
  11  -3   1  349.20   24.48
  11  -3   2  114.81    8.55
  11  -3   2  106.00    8.21
  11  -3   2  121.09    8.92
 -11  -3  -2  109.27    8.75
 -11   3  -2   98.65    8.53
  11   3   2  118.42    8.97
  11  -3   2  120.72    8.31
 -11   3  -2  114.50    8.55
 -11  -3  -3   63.04    5.34
 -11   3  -3   61.36    4.77
 -11  -3  -4   29.00    3.17
  11   3   5   37.49    3.51
 -11  -3  -5   39.03    3.85
 -11  -3  -6    3.87    1.82
 -11  -3  -6    1.09    1.90
  11   3   6    3.78    2.81
 -11  -3  -7    4.31    2.08
 -11  -3  -7    6.24    2.17
  11   3   7    1.92    2.69
 -11  -3  -8    2.42    2.23
  11   3   8    2.03    3.05
 -11  -3  -8   -0.26    2.11
 -11  -3  -9   -0.53    2.17
 -11   4   8   10.03    3.26
  11   4  -8   15.59    3.02
  11  -4  -8   18.54    3.88
 -11   4   7    3.53    2.41
  11   4  -7    0.50    2.05
  11  -4  -7   -0.69    2.40
 -11   4   6   33.06    4.11
  11   4  -6   36.26    3.92
  11  -4  -6   42.22    4.30
  11   4  -5   16.36    2.45
 -11   4   5   18.58    2.90
  11  -4  -5   18.99    2.93
  11  -4  -4   36.53    3.88
 -11   4   3    3.32    1.75
  11  -4  -3    3.83    1.53
 -11   4   2  123.43    9.33
 -11   4   2  111.41    8.51
  11  -4  -2  124.16    9.16
 -11   4   1   34.95    3.06
 -11   4   1   37.48    3.64
 -11  -4   1   36.62    3.28
  11  -4  -1   34.16    3.26
 -11   4   0  108.68    8.58
  11  -4   0  107.17    8.27
 -11   4  -1   70.04    5.06
  11  -4   1   64.25    4.93
 -11   4  -1   50.30    4.55
 -11  -4  -1   57.17    4.99
  11   4   1   60.74    5.08
  11  -4   1   58.45    4.50
 -11   4  -2    7.49    1.48
 -11  -4  -2    9.94    1.63
  11  -4   2    8.95    1.27
 -11  -4  -3    0.47    1.27
 -11   4  -3    0.24    0.88
 -11  -4  -4   59.70    5.19
  11   4   5  135.78   10.75
 -11  -4  -5  141.13   10.97
 -11  -4  -6   37.50    4.03
 -11  -4  -6   36.69    3.96
 -11  -4  -7    6.66    2.47
  11   4   7    0.38    2.61
 -11  -4  -7    1.44    1.89
 -11  -4  -8    3.19    2.43
  11   4   8    6.20    3.24
 -11  -4  -8    5.31    2.24
  11   5  -8    3.64    2.69
 -11   5   7   -0.31    2.53
  11   5  -7    0.27    2.04
  11  -5  -7    6.27    2.83
 -11   5   6   23.18    3.42
  11   5  -6   18.29    3.08
  11  -5  -6   26.35    3.63
  11  -5  -5   60.46    5.88
 -11   5   4  138.13   11.74
  11  -5  -4  154.39   11.80
 -11   5   3    8.45    2.26
  11  -5  -3    8.00    1.95
 -11   5   2   51.29    4.85
  11  -5  -2   50.20    4.60
 -11   5   1  280.24   21.55
  11  -5  -1  287.43   21.27
  11  -5   0  230.78   17.57
 -11   5   0  247.37   18.00
 -11   5  -1  126.56   10.18
 -11  -5  -1  133.00   10.16
 -11   5  -2   69.07    5.89
  11   5   2   66.69    6.11
 -11  -5  -2   79.86    6.08
 -11  -5  -3  126.80   10.21
  11   5   3  134.77   10.61
 -11  -5  -4   35.69    3.52
 -11  -5  -5    8.01    1.95
  11   5   5    8.41    2.00
 -11  -5  -6    5.71    1.90
 -11  -5  -7   14.05    2.58
 -11  -5  -7   10.62    2.79
  11   5   7    9.37    3.33
  11   6  -7    4.07    2.66
  11  -6  -7    0.34    2.83
  11   6  -6   11.65    3.25
 -11   6   6   12.28    3.08
  11  -6  -6   12.76    2.91
  11  -6  -5    2.02    2.27
 -11   6   4    5.25    2.43
  11  -6  -4    1.27    2.09
 -11   6   3    4.80    2.36
  11  -6  -3    4.05    1.85
 -11   6   2   14.87    2.85
  11  -6  -2   16.55    2.22
 -11   6   1   12.35    2.47
  11  -6  -1   11.54    1.71
 -11  -6   0   21.52    2.57
 -11   6   0   21.99    2.98
 -11  -6  -1    1.32    1.34
 -11   6  -1    0.57    1.63
  11   6   1    2.30    1.53
 -11   6  -2   60.73    5.43
  11   6   2   61.47    5.68
 -11  -6  -2   66.58    5.46
  11   6   3   59.93    5.65
 -11  -6  -3   59.26    5.27
  11   6   4  160.02   13.87
 -11  -6  -4  181.66   13.49
  11   6   5    2.90    1.91
 -11  -6  -5    0.58    1.59
 -11  -6  -6    7.56    2.11
 -11  -6  -7   16.05    2.70
  11   7  -6   -0.56    4.45
  11  -7  -6    0.31    2.58
  11  -7  -5   20.79    3.31
 -11   7   4    4.08    2.70
  11  -7  -4    0.73    1.96
 -11   7   3   35.25    4.60
  11  -7  -3   40.92    3.98
 -11   7   2   44.99    4.99
 -11   7   1   34.41    4.18
 -11   7   0    4.82    2.41
 -11   7  -1   22.35    3.34
  11   7   1   28.46    3.20
 -11  -7  -1   27.10    2.96
 -11   7  -2    6.91    2.15
 -11  -7  -2    5.36    1.77
  11   7   2    3.97    2.06
 -11  -7  -3    5.22    1.86
  11   7   3    3.27    2.28
 -11  -7  -4    2.50    1.77
  11   7   4    2.51    2.61
 -11  -7  -5   17.27    2.60
  11   7   5   11.04    3.02
 -11  -7  -6    9.28    2.20
  11  -8  -5   -0.28    2.23
 -11   8   4   14.85    3.53
 -11   8   3    2.52    2.89
 -11   8   2    1.06    2.91
 -11   8   1    0.69    2.75
 -11   8   0    2.77    2.69
 -11   8  -1   19.75    3.36
  11   8   1   22.21    3.14
  11   8   2   29.71    3.69
 -11  -8  -2   28.48    3.46
  11   8   3   16.36    3.08
 -11  -8  -3   11.05    2.33
 -11  -8  -4    2.49    1.84
  11   8   4    1.41    2.05
  11   8   4   -0.69    2.69
  11   8   5    1.46    2.31
 -11  -8  -5    0.86    1.86
 -11   9   3   11.73    3.91
 -11   9   2    1.22    3.38
 -11   9   1    1.15    3.30
 -11   9   0   -0.34    2.98
  11   9   1    3.97    2.66
  11   9   2    9.70    3.07
  11   9   3    7.01    3.11
 -11  -9  -4    2.91    1.90
 -11  10   0   13.32    3.63
 -12   0   8   -0.26    2.11
  12   0  -8    2.01    2.84
 -12   0   7    1.66    1.94
  12   0  -7    1.79    2.51
 -12   0   6   47.60    4.60
 -12   0   5   -1.81    1.74
  12   0  -5   -0.30    2.29
 -12   0   4   10.00    2.06
  12   0  -4   16.52    2.64
  12   0  -3   -1.84    1.83
  12   0  -3    0.10    0.91
 -12   0   2   10.28    1.25
 -12   0   2    7.81    1.44
  12   0  -2   10.38    1.51
  12   0  -1    0.25    1.06
 -12   0   1   -0.12    1.06
 -12   0   1    0.69    0.76
  12   0  -1    0.68    0.79
  12   0   0   10.92    1.79
  12   0   0   13.83    1.66
 -12   0   0   15.62    1.70
  12   0   1    1.36    1.06
 -12   0  -1   -0.83    1.15
  12   0   1   -0.75    1.21
  12   0   2  195.80   15.93
  12   0   2  228.37   16.03
 -12   0  -2  225.38   16.30
 -12   0  -3    1.60    1.44
  12   0   3   -0.08    0.93
  12   0   3    0.10    0.96
  12   0   4    3.65    2.22
 -12   0  -5   -0.24    1.75
  12   0   5    0.64    2.32
 -12   0  -6   53.94    5.55
  12   0   6   63.88    6.12
 -12   0  -7   -1.22    2.25
  12   0   7   -2.07    2.91
 -12   0  -8   31.83    4.49
  12   0   8   52.03    5.84
 -12   1   9   15.46    3.10
 -12   1   8   -1.61    2.17
  12   1  -8   -2.08    2.57
  12  -1  -8   -0.41    3.03
 -12   1   7    5.32    2.31
  12   1  -7    9.23    2.83
 -12   1   6   33.23    4.12
  12   1  -6   42.22    4.47
  12  -1  -6   42.77    4.67
 -12   1   5   15.21    2.73
  12  -1  -5   18.93    3.17
  12   1  -4    0.74    1.86
  12  -1  -4    2.91    2.09
  12  -1  -3    7.28    1.25
 -12   1   3    6.70    1.77
 -12   1   3    6.95    0.95
  12  -1  -3    9.61    1.92
  12  -1  -2  120.05    9.11
 -12   1   2  114.26    8.88
 -12  -1   2  117.57    9.01
  12  -1  -2  126.60    9.46
 -12   1   2  118.94    9.44
 -12   1   1   21.55    2.22
  12  -1  -1   17.96    2.11
 -12  -1   1   20.90    1.91
  12  -1  -1   15.48    1.83
 -12   1   1   17.74    1.83
  12  -1   0   83.82    6.48
 -12   1   0   89.68    6.32
 -12  -1   0   81.03    6.28
  12  -1   0   81.81    6.27
  12   1   0   73.18    6.23
 -12   1   0   68.11    6.19
  12  -1   1   47.27    3.89
 -12   1  -1   42.75    3.87
 -12  -1  -1   47.72    3.94
  12   1   1   39.97    3.90
  12   1   1   40.65    3.89
  12  -1   2   42.53    3.42
 -12   1  -2   34.89    3.62
  12  -1   2   41.70    3.34
 -12  -1  -2   40.82    3.63
  12   1   2   32.94    3.34
  12  -1   3  165.11   12.35
  12  -1   3  173.77   12.43
 -12   1  -3  167.53   12.95
  12  -1   3  184.46   13.20
  12   1   3  152.95   12.40
 -12   1  -4   64.72    5.74
 -12  -1  -4   63.75    5.65
  12  -1   4   62.50    5.92
 -12  -1  -5   12.77    2.33
  12  -1   5   12.25    2.79
  12   1   5   16.96    3.10
 -12   1  -6    1.17    2.26
 -12  -1  -6    0.99    1.89
  12  -1   6    0.72    2.55
  12   1   6    5.84    2.98
 -12   1  -7    5.62    2.91
 -12  -1  -7    5.49    2.27
  12  -1   7    6.69    3.32
  12   1   7    6.71    3.13
 -12   1  -8   -0.37    2.68
 -12  -1  -8    1.81    2.57
 -12   2   8   18.21    3.56
  12   2  -8   16.26    3.17
 -12   2   7    6.51    2.62
  12   2  -7    9.19    2.86
  12  -2  -7    0.37    2.80
 -12   2   6    1.28    2.11
  12   2  -6    4.33    2.03
  12  -2  -6    4.44    2.68
  12   2  -5   15.61    2.47
  12  -2  -5   20.40    3.03
  12  -2  -4  143.04   11.46
 -12   2   3   16.15    2.46
  12  -2  -3   17.63    2.51
 -12   2   3   19.58    1.63
 -12   2   2  136.93   10.42
  12  -2  -2  147.85   10.43
 -12  -2   2  146.04   10.68
  12  -2  -2  134.09   10.86
 -12   2   2  122.99   10.93
 -12   2   1   35.16    2.87
 -12  -2   1   34.27    3.03
  12  -2  -1   30.34    3.06
 -12   2   1   33.28    3.22
 -12   2   0   10.51    1.66
  12  -2   0   10.53    1.42
  12  -2   0    8.71    1.73
 -12   2   0   10.15    1.53
 -12  -2   0   10.16    1.49
  12   2   0    9.66    1.49
 -12  -2  -1    4.95    1.30
 -12   2  -1    5.67    1.45
 -12   2  -1    5.35    1.34
  12  -2   1    4.20    1.30
  12  -2   1    4.14    1.35
  12   2   1    3.23    1.33
 -12   2  -1    4.05    0.95
  12  -2   2   34.15    3.10
 -12   2  -2   35.80    3.51
  12  -2   2   41.78    3.03
  12  -2   2   37.41    3.56
  12   2   2   38.28    3.65
 -12   2  -2   30.63    3.04
  12  -2   3   23.92    3.00
 -12  -2  -3   25.27    2.77
  12  -2   4   -0.25    1.78
 -12  -2  -4    1.71    1.52
 -12  -2  -5   42.05    4.07
  12  -2   5   35.55    4.36
 -12  -2  -6   50.55    4.96
 -12  -2  -7    1.96    1.88
 -12  -2  -7    4.63    2.18
 -12  -2  -8    2.07    2.49
  12   2   8    2.61    3.29
 -12   2  -8   -1.22    3.19
 -12   3   8    2.59    2.97
  12   3  -8    4.12    2.31
  12  -3  -8   11.33    3.48
 -12   3   7   35.86    4.72
  12   3  -7   45.05    4.64
 -12   3   6    4.91    2.14
  12   3  -6    8.76    2.01
  12  -3  -6    5.23    2.58
 -12   3   5    5.77    2.19
  12  -3  -5    4.84    2.10
  12   3  -5    4.29    1.75
  12  -3  -4   36.15    3.92
 -12   3   3   95.09    7.70
  12  -3  -3   91.33    7.65
 -12   3   2    0.54    0.62
 -12   3   2    0.92    1.46
  12  -3  -2    3.06    1.38
 -12  -3   2    1.50    1.08
 -12   3   1    8.91    1.90
  12  -3  -1    9.76    1.65
  12  -3  -1   11.07    1.21
 -12  -3   1   13.48    1.66
 -12   3   0   87.54    7.64
 -12   3   0   90.06    7.55
  12  -3   0  106.91    7.46
 -12  -3   0  103.63    7.66
  12  -3   0   91.47    7.49
 -12   3  -1  140.83   11.52
  12  -3   1  151.68   11.48
 -12   3  -1  143.83   11.62
  12  -3   1  160.36   11.58
 -12   3  -1  146.53   11.26
  12   3   1  147.68   11.66
  12  -3   1  161.53   11.35
 -12   3  -2    0.62    1.10
  12  -3   2    0.37    0.65
  12  -3   2    1.20    1.00
  12  -3   2    0.34    1.42
 -12   3  -2   -0.72    1.03
  12   3   2    1.01    1.53
  12  -3   3   17.07    2.62
  12   3   3   18.97    2.68
 -12  -3  -3   13.49    2.15
 -12   3  -3   18.23    1.65
 -12  -3  -4    2.47    1.68
 -12  -3  -5   37.89    3.82
 -12  -3  -6    1.35    1.92
  12   3   7    8.85    3.41
 -12  -3  -7    5.43    2.13
 -12  -3  -8    1.46    2.16
  12   3   8    3.38    3.09
 -12  -3  -8   -1.84    2.34
  12   4  -8    3.97    2.44
 -12   4   7    6.76    2.74
  12   4  -7    0.26    2.03
  12  -4  -7    7.99    2.68
 -12   4   6    3.61    2.34
  12   4  -6    8.11    2.18
  12  -4  -6    7.73    2.50
  12   4  -5   14.80    2.61
  12  -4  -5   18.30    2.82
 -12   4   4   53.39    5.04
  12  -4  -4   45.63    4.77
 -12   4   3    0.23    1.86
  12  -4  -3   -0.40    1.45
 -12   4   2  118.43    9.46
 -12   4   2  116.64    8.70
  12  -4  -2  115.41    9.28
 -12   4   1    5.11    1.12
 -12   4   1    7.30    1.91
 -12  -4   1    6.12    1.48
  12  -4  -1    7.81    1.53
 -12   4   0  158.39   11.93
 -12   4   0  140.60   11.62
 -12  -4   0  172.93   11.81
  12  -4   0  146.53   11.54
 -12   4  -1   33.26    3.19
  12   4   1   33.71    3.26
  12  -4   1   30.67    2.65
 -12   4  -2  149.68   11.74
 -12  -4  -2  161.18   11.97
 -12  -4  -3    2.13    1.46
 -12  -4  -4   61.88    5.39
  12   4   5   30.40    3.23
 -12  -4  -5   37.71    3.68
 -12  -4  -6   15.06    2.68
  12   4   7    7.16    3.03
 -12  -4  -7    8.56    2.41
 -12  -4  -8   10.22    2.74
 -12  -4  -8    4.99    2.35
 -12   5   7    6.60    2.74
  12   5  -7    7.06    2.64
  12  -5  -7    5.30    2.82
 -12   5   6    3.08    2.48
  12   5  -6   -0.30    2.38
  12  -5  -6   -1.25    2.32
  12  -5  -5   76.00    6.90
 -12   5   4    6.55    2.62
  12  -5  -4    9.69    2.38
 -12   5   3    9.64    2.59
  12  -5  -3   10.30    2.17
 -12   5   2   26.00    3.30
  12  -5  -2   24.71    2.86
 -12   5   1  125.93   10.28
 -12   5   1  116.51    9.72
 -12  -5   1  144.88   10.10
  12  -5  -1  133.46    9.97
  12  -5   0   90.31    7.21
 -12   5   0   98.05    7.74
 -12  -5  -1    9.99    1.80
 -12   5  -1    7.60    1.91
 -12   5  -2    4.92    1.60
 -12  -5  -2    5.01    1.69
 -12  -5  -3   74.09    5.98
  12   5   3   63.22    6.24
 -12  -5  -4   15.60    2.33
 -12  -5  -5   38.01    3.62
  12   5   5   28.93    3.33
 -12  -5  -6    0.44    1.91
 -12  -5  -7   11.87    2.53
  12   5   7    9.97    3.56
  12   6  -7    6.12    3.03
  12   6  -6   14.53    3.87
 -12   6   6    5.64    2.76
  12  -6  -6    6.22    2.93
  12  -6  -5    2.65    2.28
 -12   6   4    4.41    2.34
  12  -6  -4    3.92    2.25
 -12   6   3   -1.11    2.18
  12  -6  -3    0.22    1.87
 -12   6   2   12.91    2.86
  12  -6  -2   14.21    2.19
 -12   6   1    6.46    2.47
 -12   6   0   64.48    6.04
 -12  -6   0   69.54    5.74
 -12   6  -1    2.78    1.81
  12   6   1   -0.41    1.67
 -12  -6  -1   -0.17    1.41
 -12   6  -2   34.04    3.45
 -12  -6  -2   36.64    3.54
  12   6   2   31.53    3.70
  12   6   3   23.07    3.49
 -12  -6  -3   28.90    3.06
  12   6   4   14.51    3.13
 -12  -6  -4   20.23    2.60
  12   6   5   -0.22    1.76
 -12  -6  -5    2.43    1.89
 -12  -6  -6    4.16    2.07
 -12  -6  -7   15.47    2.76
  12   7  -6   16.12    6.42
  12  -7  -6    0.65    2.55
 -12   7   5   -1.70    2.84
  12  -7  -5    5.01    2.59
 -12   7   4    0.33    2.78
  12  -7  -4    0.25    2.03
 -12   7   3   21.91    3.62
 -12   7   2   31.52    4.26
 -12   7   1   18.48    3.28
 -12   7   0    5.56    2.44
 -12   7  -1   39.14    4.04
 -12  -7  -1   29.57    3.45
  12   7   1   34.52    3.79
 -12  -7  -2   33.35    3.44
  12   7   2   28.07    3.59
  12   7   3   37.78    4.54
 -12  -7  -3   41.55    4.12
 -12  -7  -4   -1.00    1.76
  12   7   4   -2.87    2.44
 -12  -7  -5   12.47    2.41
  12   7   5    5.69    2.58
 -12  -7  -6   -0.24    2.06
 -12   8   4   11.59    3.54
 -12   8   3   -1.52    3.05
 -12   8   2    5.87    3.45
 -12   8   1    2.68    3.02
 -12   8   0   16.03    3.26
 -12   8  -1    0.79    2.33
  12   8   1    5.39    2.30
 -12  -8  -2   22.84    3.01
  12   8   2   25.76    3.57
 -12  -8  -3    1.28    1.72
  12   8   3    2.54    2.57
  12   8   4    0.23    1.89
  12   8   4   -4.13    2.90
 -12  -8  -4    0.64    1.78
  12   8   5   -0.89    2.52
 -12  -8  -5    5.62    2.18
 -12   9   2   -0.41    3.39
 -12   9   1   -2.56    3.01
 -12   9   0    5.51    3.03
  12   9   1    9.42    3.06
  12   9   2    5.44    2.92
 -13   0   8    3.00    2.13
  13   0  -8    7.39    3.44
 -13   0   7    1.00    1.92
 -13   0   6    6.21    1.95
 -13   0   5    0.42    1.54
  13   0  -5   -0.95    2.37
  13   0  -4   13.30    2.64
 -13   0   3    0.17    1.28
  13   0  -3   -1.00    1.77
 -13   0   3   -0.16    0.79
  13   0  -3    0.11    1.09
  13   0  -2   48.01    3.78
 -13   0   2   41.61    3.50
 -13   0   2   37.55    3.75
 -13   0   1   -0.19    0.84
  13   0  -1   -0.10    0.84
  13   0   0   27.53    2.62
 -13   0   0   25.00    2.61
  13   0   1   -0.38    1.21
 -13   0  -1   -1.61    1.30
  13   0   1    0.16    1.22
  13   0   2    6.96    1.43
 -13   0  -2    7.05    1.69
  13   0   2    9.10    1.45
 -13   0  -3    0.38    1.54
  13   0   4   11.60    2.69
 -13   0  -5   -1.46    1.94
  13   0   5    2.03    2.31
 -13   0  -6   25.96    3.61
  13   0   6   33.79    4.40
 -13   0  -7   -0.93    2.33
  13   0   7   -0.86    3.17
 -13   0  -8   17.41    3.40
  13   0   8   22.54    4.24
 -13   1   8   -0.27    2.48
  13   1  -8    1.06    2.46
 -13   1   7    9.11    2.50
  13   1  -7    7.76    2.72
  13  -1  -7    8.87    3.36
 -13   1   6   29.86    3.69
  13   1  -6   32.39    4.15
  13  -1  -6   32.64    4.36
 -13   1   5   61.77    6.05
  13  -1  -5   73.92    6.49
  13   1  -4   17.18    2.87
  13  -1  -4   23.32    3.07
 -13   1   3    2.96    1.63
  13  -1  -3    4.26    1.63
 -13   1   3    3.43    0.80
  13  -1  -2   66.57    5.14
 -13   1   2   62.13    4.82
  13  -1  -2   62.71    4.82
 -13  -1   2   58.97    4.93
  13  -1  -2   55.53    5.34
 -13   1   2   59.51    5.29
 -13   1   1   17.48    2.48
  13  -1  -1   24.90    2.59
 -13   1   1   24.74    2.22
 -13  -1   1   23.82    2.27
  13  -1  -1   23.58    2.25
 -13   1   0   72.52    5.54
 -13  -1   0   73.48    5.53
  13   1   0   65.19    5.46
 -13   1   0   60.69    5.42
  13  -1   1   47.96    4.08
 -13   1  -1   41.94    4.08
 -13  -1  -1   44.73    4.04
  13   1   1   46.92    4.13
  13  -1   2  113.28    7.96
  13  -1   2  111.49    7.88
 -13   1  -2   96.40    8.14
 -13  -1  -2   93.31    8.09
  13   1   2   88.41    7.91
 -13   1  -3   18.33    2.35
  13  -1   3   16.49    2.72
 -13   1  -4    0.23    1.86
  13  -1   4   -0.28    2.08
 -13  -1  -5   23.33    3.06
  13  -1   5   22.97    3.58
  13   1   5   17.91    3.65
 -13   1  -6    3.28    2.36
 -13  -1  -6    9.38    2.42
  13  -1   6    6.68    2.88
  13   1   6    4.98    2.87
 -13   1  -7   28.66    4.00
 -13  -1  -7   33.33    3.85
  13  -1   7   31.14    4.70
  13   1   7   20.78    4.23
 -13   1  -8    2.27    2.91
 -13  -1  -8    1.26    2.43
 -13   2   8    7.26    3.07
  13   2  -8   11.20    2.74
  13  -2  -8   15.43    3.94
 -13   2   7    3.15    2.55
  13   2  -7    1.88    2.45
  13  -2  -7    0.78    2.92
 -13   2   6    5.00    2.32
  13   2  -6    4.26    2.11
  13  -2  -6    8.44    2.77
 -13   2   5    8.77    2.27
  13   2  -5   11.30    2.40
  13  -2  -5   11.86    2.74
  13  -2  -4    1.74    1.89
 -13   2   3    0.20    1.66
  13  -2  -3    0.42    1.59
 -13   2   3    0.98    0.59
 -13   2   2    1.64    1.42
 -13  -2   2    1.05    1.01
  13  -2  -2    2.20    1.39
 -13   2   2    1.68    0.73
  13  -2  -2    1.39    0.78
 -13   2   1   50.71    3.71
 -13  -2   1   42.99    3.79
  13  -2  -1   39.66    3.86
 -13   2   1   38.56    3.93
 -13   2   0   20.41    2.34
  13  -2   0   15.66    1.94
 -13   2   0   21.00    2.20
 -13  -2   0   20.23    2.16
  13   2   0   18.36    2.14
  13  -2   1   75.31    6.39
 -13   2  -1   80.66    6.52
 -13  -2  -1   87.00    6.51
  13  -2   1   86.57    6.57
  13   2   1   76.29    6.56
 -13   2  -1   73.73    6.32
  13  -2   2  123.76    9.64
 -13   2  -2  115.93    9.96
 -13  -2  -2  132.02   10.01
  13  -2   2  141.11   10.15
  13   2   2  123.84   10.10
 -13   2  -3   19.97    2.69
  13  -2   3   24.76    2.96
  13  -2   4    3.16    2.14
 -13  -2  -4    5.35    1.88
 -13   2  -4    5.80    2.08
 -13   2  -5   69.90    6.71
 -13  -2  -5   70.79    6.34
  13  -2   5   78.40    6.96
 -13  -2  -6   14.90    2.49
  13  -2   6   12.91    3.37
  13   2   6   12.24    3.62
 -13  -2  -7    1.97    2.13
 -13   2  -7   -1.85    2.82
 -13  -2  -8    3.32    2.44
 -13   2  -8    1.22    3.19
 -13   3   8   -3.11    2.95
  13   3  -8    0.60    2.14
 -13   3   7   22.13    3.41
  13   3  -7   20.83    3.15
  13  -3  -7   27.95    3.95
 -13   3   6    6.67    2.31
  13   3  -6    6.08    2.20
  13  -3  -6   10.50    2.74
  13   3  -5    0.50    1.86
  13  -3  -5   -0.28    2.04
 -13   3   4   -0.93    2.03
  13  -3  -4    3.15    1.91
 -13   3   3  100.68    8.76
  13  -3  -3  114.65    8.82
 -13   3   2   16.93    2.65
 -13  -3   2   23.22    2.32
  13  -3  -2   22.48    2.57
 -13   3   2   21.61    1.91
 -13   3   1    1.21    1.44
  13  -3  -1    1.99    1.17
 -13  -3   1    1.19    1.14
 -13   3   1    1.21    0.94
  13  -3  -1    0.34    0.71
 -13   3   0    1.91    1.18
 -13   3   0    2.09    1.55
  13  -3   0    1.95    1.15
  13  -3   0    1.68    1.05
 -13  -3   0    2.45    1.22
 -13   3  -1  158.58   12.91
  13  -3   1  179.85   12.90
 -13  -3  -1  184.36   12.95
  13   3   1  162.40   13.00
 -13   3  -1  169.22   12.57
  13  -3   1  166.76   12.63
 -13   3  -1  158.65   12.80
 -13   3  -2    3.31    1.37
  13  -3   2    5.05    0.93
  13  -3   2    4.18    1.58
  13   3   2    3.06    1.74
 -13   3  -2    3.14    1.67
  13  -3   3    7.03    2.00
  13   3   3    5.46    2.17
 -13  -3  -3    3.42    1.69
 -13  -3  -4    9.76    2.14
 -13  -3  -5  113.11    9.27
 -13  -3  -6   -0.91    1.88
  13   3   7   14.68    3.73
 -13  -3  -7    9.12    2.60
 -13  -3  -8    1.08    2.23
 -13   4   7    7.35    2.75
  13   4  -7   11.46    2.59
  13  -4  -7    7.04    2.73
 -13   4   6   23.23    3.30
  13   4  -6   18.64    3.06
  13  -4  -6   20.42    3.28
  13   4  -5    5.42    2.19
  13  -4  -5    9.17    2.36
 -13   4   4   50.30    5.05
  13  -4  -4   51.05    4.84
 -13   4   3   11.74    2.54
  13  -4  -3   12.00    2.16
 -13   4   2   38.74    4.08
  13  -4  -2   40.64    3.85
 -13   4   1   -0.41    1.80
 -13  -4   1    0.90    1.18
 -13   4   1   -0.10    1.03
  13  -4  -1    0.76    1.30
 -13   4   0   38.74    3.61
 -13   4   0   36.57    3.89
 -13  -4   0   45.69    3.82
  13  -4   0   41.40    3.61
 -13   4  -1    1.80    1.41
  13   4   1    0.77    1.49
 -13   4  -2    8.84    1.71
 -13  -4  -2    7.86    1.76
  13   4   2   12.94    2.32
 -13  -4  -3  122.39    9.70
 -13  -4  -4   17.53    2.44
 -13  -4  -5    2.32    1.76
 -13  -4  -6    6.41    2.24
  13   4   7   14.74    3.87
 -13  -4  -7   17.88    2.99
 -13  -4  -8    2.77    2.56
  13   5  -7    8.41    2.74
  13  -5  -7    8.16    2.87
 -13   5   6    1.49    2.44
  13   5  -6    6.37    2.82
  13  -5  -6    7.21    2.73
  13  -5  -5   21.89    3.22
 -13   5   4    9.35    2.50
  13  -5  -4    3.47    1.95
 -13   5   3    2.14    2.50
  13  -5  -3    2.61    1.79
 -13   5   2   65.33    5.98
  13  -5  -2   63.25    5.58
 -13   5   1   47.59    5.17
 -13  -5   1   58.69    4.93
  13  -5  -1   56.89    4.78
 -13   5   0   17.73    2.64
 -13  -5  -1   27.49    2.93
 -13   5  -1   24.21    2.99
 -13   5  -2    4.94    1.73
 -13  -5  -2    3.85    1.61
 -13  -5  -3  134.99   10.19
  13   5   3  117.54   10.49
 -13  -5  -4    9.99    2.04
 -13  -5  -5    4.03    1.82
 -13  -5  -6    1.35    1.95
 -13  -5  -7   11.53    2.60
 -13   6   6   44.16    5.41
  13  -6  -6   50.53    5.59
 -13   6   5    1.63    2.55
  13  -6  -5    2.39    2.40
 -13   6   4   42.50    4.84
  13  -6  -4   39.72    4.49
 -13   6   3   13.06    3.12
  13  -6  -3   12.44    2.33
  13  -6  -2  139.12   10.66
 -13   6   2  126.24   11.04
 -13   6   1   28.20    3.71
 -13   6   0   55.16    5.45
 -13  -6   0   61.06    5.26
 -13   6  -1    0.21    1.84
 -13  -6  -1   -1.81    1.46
 -13  -6  -2    2.99    1.70
  13   6   2    3.24    2.05
  13   6   3    1.44    2.37
 -13  -6  -3   -0.59    1.72
  13   6   4   32.44    4.29
 -13  -6  -4   32.95    3.57
  13   6   5    6.07    2.10
 -13  -6  -5   10.57    2.22
 -13  -6  -6   -0.23    1.76
 -13  -6  -7    4.39    2.28
  13   7  -6    7.80    7.56
  13  -7  -6    4.30    2.61
 -13   7   5    6.43    3.22
  13  -7  -5    6.60    2.66
 -13   7   4    1.04    2.91
  13  -7  -4    4.76    2.38
 -13   7   3   24.66    4.09
 -13   7   2    0.96    2.61
 -13   7   1   10.11    2.96
 -13   7   0    5.37    2.49
 -13  -7  -1   30.31    3.46
 -13   7  -1   35.64    3.85
  13   7   1   30.90    3.72
 -13  -7  -2   22.57    2.81
  13   7   2   13.72    2.98
 -13  -7  -3   13.06    2.44
  13   7   3   22.24    3.41
 -13  -7  -4    1.48    1.74
  13   7   4   -1.31    2.80
 -13  -7  -5   11.87    2.42
  13   7   5    6.48    2.52
 -13  -7  -6    4.97    2.31
 -13   8   3    2.71    3.43
 -13   8   2   10.10    3.55
 -13   8   1    8.36    3.28
 -13   8   0   10.63    3.02
  13   8   1    3.32    2.33
  13   8   2   23.00    3.59
 -13  -8  -2   27.00    3.26
 -13  -8  -3    8.04    2.17
  13   8   3    3.99    2.79
  13   8   4    2.13    2.62
 -13  -8  -4    3.97    2.09
  13   8   5    2.40    2.74
 -13   9   2    0.42    3.44
 -13   9   1   11.24    3.79
 -13   9   0    6.31    3.16
  14   0  -8    0.83    2.93
 -14   0   7    1.59    2.21
  14   0  -6   97.95    7.81
 -14   0   6   68.12    6.75
 -14   0   5    1.78    1.75
  14   0  -5   -1.68    2.51
  14   0  -4    0.60    2.29
 -14   0   3   -0.90    1.30
  14   0  -3    1.08    1.93
 -14   0   3    0.09    0.87
 -14   0   2   30.96    3.58
 -14   0   2   43.38    3.32
 -14   0   1    0.80    0.98
  14   0  -1    0.21    0.93
 -14   0   0   31.42    2.88
  14   0   0   26.03    2.83
 -14   0  -1    0.31    1.18
  14   0   2   26.63    2.76
 -14   0  -2   29.26    3.04
 -14   0  -3    2.64    1.75
 -14   0  -4  234.01   18.96
  14   0   4  271.56   19.56
  14   0   5    0.36    2.58
 -14   0  -6   -2.52    2.14
  14   0   6   -2.31    2.86
 -14   0  -7    3.13    2.71
  14   0   7    3.56    3.41
 -14   0  -8   43.34    5.12
 -14   1   8    2.85    2.44
  14   1  -8    1.81    2.64
 -14   1   7    2.13    2.12
  14   1  -7    3.86    2.55
  14  -1  -7    1.25    2.95
 -14   1   6    7.77    2.32
  14  -1  -6    4.85    2.83
 -14   1   5   22.13    3.25
  14   1  -5   27.21    3.72
  14  -1  -5   32.01    3.96
  14   1  -4  155.83   12.65
  14  -1  -4  156.99   12.67
 -14   1   3   14.19    2.37
 -14  -1   3   15.69    1.88
 -14   1   3   17.11    1.68
 -14   1   2    6.19    1.76
  14  -1  -2    8.92    1.96
 -14  -1   2    5.43    1.23
 -14   1   2    7.79    1.13
  14  -1  -2    8.14    1.16
 -14   1   1  140.84   10.75
 -14  -1   1  154.68   10.87
  14  -1  -1  149.60   10.84
  14  -1  -1  131.52   11.05
 -14   1   1  129.10   10.93
 -14   1   0   66.12    4.99
 -14  -1   0   59.97    4.94
  14   1   0   57.68    4.92
 -14   1   0   54.10    4.91
 -14   1  -1   91.62    7.46
 -14  -1  -1  102.37    7.49
  14   1   1   81.53    7.41
  14  -1   2   23.13    2.38
  14  -1   2   23.02    2.50
 -14   1  -2   23.35    2.67
 -14  -1  -2   24.75    2.71
 -14   1  -3  171.48   13.82
 -14  -1  -3  182.86   13.84
  14  -1   3  180.27   14.15
 -14   1  -4   60.27    5.81
  14  -1   4   70.80    6.27
 -14  -1  -5   27.18    3.32
  14  -1   5   30.58    3.94
  14   1   5   23.27    4.05
 -14  -1  -6    4.08    2.24
  14  -1   6    4.24    2.82
  14   1   6    0.81    2.92
 -14   1  -7   57.86    6.01
 -14  -1  -7   56.67    5.64
  14  -1   7   64.25    6.76
  14   1   7   50.00    6.18
 -14  -1  -8   -1.31    2.58
 -14   2   8   11.68    3.13
 -14   2   7    1.96    2.51
  14   2  -7   -0.33    2.35
  14  -2  -7   -0.41    2.89
 -14   2   6    4.16    2.46
  14   2  -6    4.29    2.22
  14  -2  -6    3.29    2.72
  14  -2  -5   19.62    3.13
 -14   2   4   32.08    3.87
  14  -2  -4   39.73    4.10
 -14   2   3    0.22    1.74
  14  -2  -3   -0.46    1.66
 -14   2   3    0.58    0.72
 -14  -2   2   10.20    1.53
 -14   2   2    9.73    2.08
  14  -2  -2    6.99    1.78
 -14   2   2    7.38    1.10
  14  -2  -2    7.99    1.20
 -14   2   1   21.36    2.89
  14  -2  -1   23.41    2.65
 -14   2   1   28.40    2.44
 -14  -2   1   26.71    2.62
 -14   2   0   12.41    2.07
  14  -2   0    8.57    1.45
 -14   2   0   10.31    1.64
 -14  -2   0   13.74    1.75
  14   2   0    7.36    1.58
 -14   2  -1   25.97    2.85
 -14   2  -1   28.52    3.01
 -14  -2  -1   35.86    3.12
  14  -2   1   36.00    3.24
  14   2   1   27.57    3.12
 -14   2  -2    9.09    2.01
  14  -2   2   12.56    2.18
  14   2   2   10.50    2.15
 -14  -2  -2   11.20    1.99
 -14   2  -3    4.86    1.92
  14  -2   3    3.89    1.99
 -14   2  -4    0.24    2.08
  14  -2   4   -1.09    2.15
 -14  -2  -4    0.20    1.78
 -14   2  -5   19.58    3.38
  14  -2   5   25.18    3.64
 -14  -2  -5   26.15    3.16
 -14  -2  -6   60.80    5.63
  14  -2   6   67.29    6.55
  14   2   6   48.19    6.50
 -14   2  -7    0.37    3.03
 -14  -2  -7    0.83    2.18
 -14  -2  -8    2.08    2.38
 -14   3   7    4.45    2.66
  14   3  -7   12.79    2.69
  14  -3  -7   11.95    3.13
 -14   3   6    1.13    2.14
  14   3  -6    4.97    2.40
  14  -3  -6    3.27    2.56
  14   3  -5    5.19    2.15
  14  -3  -5    4.18    2.13
 -14   3   4    3.45    2.17
  14  -3  -4    2.95    2.02
 -14   3   3  120.92   10.42
  14  -3  -3  137.64   10.40
 -14   3   2  110.55    9.41
 -14   3   2  116.06    8.72
 -14  -3   2  124.12    9.14
  14  -3  -2  111.86    9.25
 -14   3   1    3.64    1.70
  14  -3  -1    4.09    1.41
 -14  -3   1    4.62    1.36
 -14   3   1    6.49    1.22
 -14   3   0   11.26    2.11
 -14   3   0   11.75    1.87
  14  -3   0   13.35    1.86
  14  -3   0   14.22    1.83
  14   3   0   18.61    2.07
 -14  -3   0   16.32    2.10
 -14   3  -1  206.04   16.92
  14  -3   1  242.49   16.99
 -14  -3  -1  234.82   17.00
  14   3   1  208.11   17.02
  14  -3   1  221.59   16.68
 -14   3  -1  229.83   16.94
 -14   3  -2   36.78    3.94
  14  -3   2   50.47    4.13
  14   3   2   42.98    4.27
 -14   3  -2   37.77    3.61
  14  -3   3    9.67    2.25
  14   3   3    7.40    2.23
 -14   3  -3    6.33    2.09
 -14  -3  -3   12.58    2.08
  14  -3   4    7.60    2.54
 -14  -3  -4   10.89    2.24
 -14  -3  -5   95.56    8.04
 -14  -3  -6   -1.44    1.99
  14   3   7    6.64    3.76
 -14  -3  -7    5.89    2.49
 -14   4   7   16.76    3.34
  14   4  -7   16.94    3.16
  14  -4  -7   19.40    3.42
 -14   4   6    7.24    2.69
  14   4  -6    9.90    2.49
  14  -4  -6   15.05    2.87
  14   4  -5    1.75    2.38
  14  -4  -5    2.71    2.16
 -14   4   4    5.30    2.35
  14  -4  -4    8.50    2.15
 -14   4   3   33.95    3.98
  14  -4  -3   35.59    3.75
 -14   4   2    3.92    2.00
  14  -4  -2    5.77    1.78
 -14  -4   2    8.47    1.70
 -14  -4   1    4.09    1.47
 -14   4   1    3.81    1.82
 -14   4   1    3.02    1.18
  14  -4  -1    3.22    1.60
 -14   4   0   20.70    2.33
 -14  -4   0   23.92    2.59
 -14   4   0   18.08    2.65
  14  -4   0   23.70    2.46
 -14   4  -1   20.43    2.57
  14   4   1   17.80    2.59
 -14   4  -1   19.15    2.44
 -14   4  -2   15.67    2.18
 -14  -4  -2   16.69    2.40
  14   4   2   21.08    2.92
 -14  -4  -3   45.23    4.26
  14   4   3   46.21    4.84
 -14  -4  -4    8.36    1.92
 -14  -4  -5    3.06    1.94
 -14  -4  -6    4.61    2.18
  14   4   7   18.52    4.21
 -14  -4  -7   28.95    3.64
 -14   5   6    0.31    2.49
  14   5  -6   -3.82    2.99
  14  -5  -6    1.88    2.44
 -14   5   5   45.38    5.13
  14  -5  -5   53.53    5.16
 -14   5   4    3.47    2.28
  14  -5  -4    1.50    1.97
 -14   5   3   24.45    3.51
  14  -5  -3   30.15    3.35
 -14   5   2   13.97    2.77
  14  -5  -2   17.20    2.44
 -14   5   1  219.42   17.91
 -14  -5   1  242.86   17.71
 -14   5   0    0.41    1.30
 -14   5   0    3.65    2.01
 -14  -5   0    2.11    1.63
 -14   5  -1    3.31    1.76
  14   5   1    2.83    1.70
 -14  -5  -2   25.25    2.99
 -14  -5  -3   19.62    2.54
 -14  -5  -4   -0.20    1.66
 -14  -5  -5   -0.42    1.82
 -14  -5  -6   -0.92    1.94
 -14  -5  -7   -0.25    2.20
  14   6  -6   32.07    6.22
  14  -6  -6   20.84    3.78
 -14   6   5   -0.34    2.71
  14  -6  -5    3.67    2.44
 -14   6   4    9.72    3.08
  14  -6  -4    8.04    2.46
 -14   6   3    2.19    2.67
  14  -6  -3    2.89    2.08
 -14   6   2   21.11    3.53
 -14   6   1    7.85    2.57
 -14   6   0   11.74    2.60
 -14   6  -1    6.06    2.05
 -14  -6  -1    3.67    1.74
 -14  -6  -2   51.34    4.59
  14   6   2   42.76    4.87
  14   6   3    2.12    2.42
 -14  -6  -3    0.83    1.84
 -14  -6  -4   34.00    3.72
 -14  -6  -5    7.90    2.15
 -14  -6  -6    1.87    2.11
  14  -7  -5    4.62    2.63
 -14   7   4   16.46    3.79
 -14   7   3    5.32    2.98
 -14   7   2    6.33    3.07
 -14   7   1    7.35    2.82
 -14   7   0   19.78    3.27
 -14  -7  -1   14.48    2.48
  14   7   1   15.70    2.68
  14   7   2    0.28    2.09
 -14  -7  -2    5.62    1.96
 -14  -7  -3    2.13    1.79
  14   7   3   -0.32    2.46
 -14  -7  -4    0.44    1.82
  14   7   4   -2.41    2.77
 -14  -7  -5   -2.14    2.08
 -14   8   3    4.02    3.43
 -14   8   2    2.64    3.09
 -14   8   1   -0.69    3.17
 -14   8   0    5.92    2.86
  14   8   1   11.03    2.69
 -14  -8  -2    8.84    2.26
  14   8   2    9.97    3.05
 -14  -8  -3    5.09    2.07
  14   8   3    0.70    2.52
 -14   9   1    0.39    3.32
  15   0  -6   97.44    8.14
 -15   0   6   72.56    7.01
 -15   0   5   -0.24    1.94
  15   0  -5    5.04    2.56
  15   0  -4   21.85    3.46
 -15   0   3    1.96    1.68
 -15   0   3   -0.49    1.00
 -15   0   2   82.32    6.47
 -15   0   1   -0.76    1.13
  15   0  -1    0.94    1.11
  15   0   0   16.01    2.18
 -15   0   0   16.80    2.10
 -15   0  -1   -0.96    1.43
 -15   0  -2   59.91    5.27
 -15   0  -3    2.57    1.92
 -15   0  -4  134.04   11.32
  15   0   4  156.14   12.06
  15   0   5    0.75    2.87
 -15   0  -6   23.04    3.56
  15   0   6   31.78    4.51
 -15   0  -7    0.63    2.66
  15   0   7    5.99    3.43
 -15   1   7    6.28    2.42
  15   1  -7    6.67    2.95
  15  -1  -7   10.87    3.72
 -15   1   6    2.31    2.21
  15  -1  -6    0.39    2.96
  15   1  -5   90.87    7.42
  15  -1  -5   95.92    7.64
 -15   1   4   22.31    3.12
  15   1  -4   23.71    3.48
  15  -1  -4   28.34    3.55
  15  -1  -3  196.00   13.91
 -15   1   3  175.30   12.99
 -15  -1   3  174.17   13.13
 -15   1   3  154.92   13.43
 -15   1   2    2.35    1.62
  15  -1  -2    1.11    1.82
 -15  -1   2   -0.11    0.97
  15  -1  -2    1.14    0.96
 -15   1   2    1.28    0.94
 -15   1   1  735.93   54.33
 -15  -1   1  785.05   54.44
  15  -1  -1  775.88   54.44
  15   1  -1  716.20   54.43
  15  -1  -1  779.50   54.72
 -15   1   1  663.15   54.52
 -15   1   0  404.26   28.18
 -15  -1   0  384.77   28.13
  15   1   0  372.34   28.17
 -15   1   0  355.35   28.12
 -15   1  -1  355.87   25.95
 -15  -1  -1  366.59   25.97
  15   1   1  318.66   25.96
 -15   1  -2    2.29    1.72
 -15  -1  -2    2.21    1.66
 -15   1  -3  259.92   21.62
 -15  -1  -3  294.05   21.72
  15  -1   3  318.70   22.14
 -15   1  -4   29.41    3.39
  15  -1   4   25.47    3.73
 -15   1  -5   61.38    6.27
 -15  -1  -5   69.13    6.37
  15  -1   5   73.14    6.87
  15   1   5   83.43    7.31
 -15  -1  -6    5.12    2.48
  15  -1   6    7.21    3.24
  15   1   6    6.79    3.49
 -15   1  -7   32.70    4.14
 -15  -1  -7   27.14    3.86
  15  -1   7   26.30    4.91
  15   1   7   27.20    4.56
 -15   2   7   -1.88    2.71
  15   2  -7   -0.68    2.30
  15  -2  -7    0.43    3.18
 -15   2   6   24.61    3.94
  15   2  -6   27.53    3.89
  15  -2  -5   27.33    3.80
  15   2  -4  107.47    8.55
  15  -2  -4   99.12    8.47
 -15   2   4   89.25    8.32
 -15   2   3    3.63    2.16
  15  -2  -3    2.42    1.82
 -15   2   2   14.65    2.52
  15  -2  -2   11.98    2.08
 -15   2   2   12.21    1.41
 -15  -2   2   13.73    1.80
 -15  -2   1    2.75    1.31
  15  -2  -1    4.11    1.55
 -15   2   1    3.25    1.11
 -15   2   0   30.80    3.48
 -15   2   0   35.76    3.41
 -15  -2   0   40.63    3.48
  15   2   0   38.65    3.51
  15  -2   0   35.58    3.35
 -15   2  -1    7.51    1.64
 -15  -2  -1    9.70    1.72
 -15   2  -1    7.21    1.82
  15  -2   1    9.07    1.98
  15   2   1    9.34    1.98
 -15   2  -2  133.50   11.75
 -15  -2  -2  161.89   11.92
  15  -2   2  160.39   12.07
  15   2   2  155.43   12.09
 -15   2  -3    4.91    1.73
  15  -2   3    4.86    2.14
 -15   2  -4   50.65    5.25
 -15  -2  -4   53.79    4.99
  15  -2   4   57.74    5.42
 -15   2  -5   18.76    3.40
  15  -2   5   30.22    3.86
 -15  -2  -5   25.45    3.20
 -15   2  -6  101.46    8.94
 -15  -2  -6   96.35    8.55
  15  -2   6  103.12    9.32
  15   2   6  102.84    9.51
 -15  -2  -7    5.14    2.55
  15   2   7    3.66    3.29
 -15   3   7   12.53    3.35
  15   3  -7    7.80    2.63
  15  -3  -7   17.84    3.50
 -15   3   6   17.54    3.22
  15   3  -6   18.75    3.25
  15  -3  -6   24.01    3.60
  15   3  -5   24.87    3.42
  15  -3  -5   17.75    3.27
 -15   3   4   17.05    2.80
  15  -3  -4   18.67    2.82
  15  -3  -3  190.71   12.98
 -15   3   3  140.03   12.79
 -15   3   2   44.84    4.66
 -15  -3   2   50.61    4.31
  15  -3  -2   49.17    4.49
 -15   3   1   21.11    2.86
  15  -3  -1   19.44    2.55
 -15  -3   1   23.36    2.48
 -15   3   1   22.69    2.23
 -15   3   0   35.74    4.12
 -15   3   0   48.43    4.03
 -15  -3   0   46.34    4.10
  15   3   0   45.53    4.15
  15  -3   0   41.75    3.89
 -15   3  -1  211.76   17.13
  15  -3   1  232.77   17.21
 -15  -3  -1  232.34   17.22
  15   3   1  216.15   17.32
  15  -3   1  219.39   16.92
 -15   3  -1  253.51   17.32
 -15   3  -2   71.16    6.81
  15  -3   2   96.58    7.05
 -15  -3  -2   73.43    6.69
  15   3   2   92.77    7.21
 -15   3  -2   79.51    6.46
 -15   3  -3   -0.23    1.94
  15  -3   3   -1.24    1.97
  15  -3   4    1.47    2.30
 -15  -3  -4    2.40    1.89
 -15   3  -4    4.04    2.12
 -15  -3  -5   38.09    3.98
 -15   3  -5   32.87    4.36
 -15  -3  -6    1.59    2.17
 -15   3  -6   -1.45    2.91
 -15  -3  -7    3.01    2.33
 -15   3  -7    0.40    3.37
  15  -4  -7    8.64    3.05
 -15   4   6   11.34    3.04
  15   4  -6   17.68    3.30
  15  -4  -6   18.30    3.27
 -15   4   5    2.03    2.48
  15   4  -5    3.97    2.56
  15  -4  -5    8.67    2.32
 -15   4   4   16.55    3.02
  15  -4  -4   20.49    2.89
 -15   4   3   15.75    2.90
  15  -4  -3   22.43    2.85
 -15   4   2   30.20    3.75
  15  -4  -2   35.21    3.69
 -15  -4   2   38.14    3.48
 -15  -4   1   11.38    1.89
 -15   4   1    9.06    2.26
  15  -4  -1    9.21    1.93
 -15   4   1   11.24    1.61
 -15   4   0   53.75    4.93
 -15   4   0   47.47    4.54
  15   4   0   52.44    4.77
 -15  -4   0   60.02    4.79
 -15   4  -1    0.34    1.46
 -15   4  -1    0.17    1.60
  15   4   1    0.85    1.66
 -15  -4  -1    4.25    1.78
  15   4   2   21.96    2.95
 -15   4  -2   13.67    2.40
 -15  -4  -3   14.49    2.28
  15   4   3   12.16    2.81
 -15  -4  -4   52.24    4.88
 -15  -4  -5    0.90    1.78
 -15  -4  -6   23.76    3.34
 -15  -4  -7   22.68    3.47
  15   5  -6   15.52    4.09
  15  -5  -6    6.97    2.95
 -15   5   5   20.52    3.40
  15  -5  -5   24.09    3.48
 -15   5   4    8.14    2.48
  15  -5  -4    9.28    2.37
 -15   5   3    0.80    2.32
  15  -5  -3    1.64    1.80
 -15   5   2   15.73    2.97
  15  -5  -2   16.82    2.47
 -15   5   1   22.00    3.17
 -15  -5   1   23.36    2.77
 -15   5   0   -0.14    1.31
 -15   5   0   -1.25    1.85
 -15  -5   0   -0.37    1.47
 -15   5  -1    2.90    1.68
  15   5   1    0.45    1.53
 -15   5  -1   -1.42    1.55
  15   5   2   12.71    2.65
 -15  -5  -2   13.44    2.28
 -15  -5  -3   46.65    4.49
 -15  -5  -4   -0.21    1.83
 -15  -5  -5    2.86    1.83
 -15  -5  -6   -0.47    2.05
  15  -6  -6    4.03    2.48
 -15   6   5    9.66    3.07
  15  -6  -5   10.66    2.85
 -15   6   4    4.69    2.76
  15  -6  -4    0.86    2.20
 -15   6   3    4.80    2.85
 -15   6   2   10.93    2.97
 -15   6   1    2.79    2.48
 -15   6   0    4.52    2.44
 -15   6  -1    8.98    2.27
 -15  -6  -1    3.68    1.73
 -15  -6  -2   -0.41    1.81
  15   6   3   -3.16    2.52
 -15  -6  -3   -0.65    1.74
 -15  -6  -4    2.88    2.08
 -15  -6  -5   10.26    2.42
 -15   7   4    3.78    3.28
 -15   7   3    2.58    3.02
 -15   7   2    1.04    2.83
 -15   7   1    1.27    2.84
 -15   7   0   15.08    3.18
 -15  -7   0   10.90    2.32
  15   7   1    1.27    2.07
 -15  -7  -1    0.22    1.87
  15   7   2    2.75    2.18
 -15  -7  -2    3.70    1.93
 -15  -7  -3   -0.22    1.74
  15   7   3   -0.34    2.64
 -15  -7  -4    5.28    2.16
  15   7   4   -0.72    2.83
 -15   8   2    2.36    3.16
 -15   8   1    0.36    3.07
  15   8   0    4.34    2.08
  15   8   1    3.97    2.29
 -15  -8  -2    2.84    1.96
 -15   9   1   -0.79    3.40
  16   0  -7    2.61    3.21
  16   0  -6  184.41   15.43
 -16   0   5   -1.50    2.08
  16   0  -5    1.54    3.12
 -16   0   4   23.60    3.38
  16   0  -4   42.66    4.38
 -16   0   3   -1.34    1.14
  16   0  -3    1.87    2.41
  16   0  -2  280.77   20.37
 -16   0   2  266.14   20.31
 -16   0   1    0.46    1.12
  16   0  -1   -0.14    1.25
 -16   0   0  307.89   23.33
  16   0   0  317.44   23.42
 -16   0  -1   -0.54    1.53
 -16   0  -2  144.29   11.37
 -16   0  -3    0.67    1.84
 -16   0  -4  222.50   17.88
  16   0   4  246.73   18.50
  16   0   5    0.78    2.83
 -16   0  -6   38.85    4.56
  16   0   6   45.48    5.37
 -16   0  -7   -2.63    2.61
  16   0   7    0.48    3.60
 -16   1   7   36.91    4.69
  16  -1  -7   66.49    6.38
 -16   1   6    0.26    2.17
  16   1  -6    5.70    2.94
  16  -1  -6    3.75    3.23
  16   1  -5  206.83   16.28
  16  -1  -5  195.55   16.37
 -16   1   4   16.13    2.78
  16   1  -4   23.23    3.66
  16  -1  -4   23.34    3.62
  16   1  -3  239.28   16.92
  16  -1  -3  244.70   16.85
 -16   1   3  213.03   15.90
 -16  -1   3  210.05   16.02
 -16   1   3  183.12   16.27
 -16   1   2   15.63    2.34
  16  -1  -2   15.75    2.58
 -16  -1   2   16.36    1.81
  16  -1  -2   14.98    1.82
 -16   1   2   13.06    1.68
 -16   1   1  235.91   18.10
 -16  -1   1  248.35   18.22
  16  -1  -1  250.09   18.24
  16   1  -1  248.67   18.27
  16  -1  -1  264.86   18.55
 -16   1   1  213.68   18.32
 -16  -1   0    1.40    1.25
  16   1   0    0.84    1.45
 -16   1   0    0.15    1.34
 -16   1  -1  118.23    9.35
 -16  -1  -1  122.07    9.36
  16   1   1  110.59    9.44
 -16   1  -2  142.44   11.71
 -16  -1  -2  155.69   11.80
 -16   1  -3  288.83   22.32
 -16  -1  -3  290.78   22.29
  16  -1   3  305.49   22.67
 -16   1  -4   32.27    3.74
 -16  -1  -4   34.66    3.71
  16  -1   4   27.35    4.08
 -16   1  -5   45.67    5.01
  16  -1   5   49.17    5.56
  16   1   5   55.72    5.83
 -16  -1  -6    1.79    2.31
  16  -1   6    2.08    3.10
  16   1   6    3.08    3.46
 -16   1  -7   47.01    5.54
 -16  -1  -7   52.40    5.57
  16  -1   7   52.72    6.28
  16   1   7   55.68    6.37
 -16   2   7    6.45    2.68
  16   2  -7    7.71    3.18
  16  -2  -7    3.65    3.54
 -16   2   6   12.26    2.88
  16  -2  -6    8.92    3.13
  16  -2  -5   11.29    2.82
  16   2  -4  173.21   13.07
  16  -2  -4  164.69   12.93
 -16   2   4  141.84   12.72
 -16   2   3    0.26    2.27
  16  -2  -3    2.30    2.11
 -16   2   2  148.34   11.15
 -16  -2   2  148.22   11.39
  16  -2  -2  143.89   11.68
 -16   2   2  153.60   11.88
 -16   2   1   37.33    3.93
 -16   2   1   44.37    3.50
  16   2  -1   34.44    3.63
 -16  -2   1   40.97    3.61
  16  -2  -1   37.90    3.77
 -16   2   0  257.14   18.31
 -16  -2   0  246.97   18.32
  16   2   0  235.19   18.35
  16  -2   0  243.30   18.29
 -16   2   0  229.64   18.32
 -16   2  -1   63.93    5.52
 -16  -2  -1   67.29    5.52
  16  -2   1   70.18    5.69
  16   2   1   67.00    5.70
  16  -2   1   56.47    5.15
 -16   2  -1   61.94    5.34
 -16   2  -2  148.01   12.69
 -16  -2  -2  170.03   12.82
  16  -2   2  180.80   13.03
  16   2   2  159.73   12.99
 -16   2  -3   -0.22    1.82
  16  -2   3    2.57    2.19
 -16  -2  -3   -1.29    1.76
 -16   2  -4   44.00    4.66
  16  -2   4   48.10    5.10
 -16   2  -5    2.37    2.42
  16  -2   5    6.29    2.92
 -16  -2  -5    2.39    2.00
 -16   2  -6   99.47    8.94
 -16  -2  -6  102.69    8.60
  16  -2   6  100.26    9.29
  16   2   6   95.21    9.41
 -16  -2  -7   10.22    2.65
 -16   3   6   20.65    3.62
  16   3  -6   25.58    3.66
  16  -3  -6   24.45    3.80
 -16   3   5   11.91    3.08
  16  -3  -5   18.25    3.39
 -16   3   4    2.66    2.17
  16  -3  -4    4.18    2.06
  16  -3  -3   83.98    7.00
 -16   3   3   77.04    7.08
 -16   3   2   12.91    2.56
  16  -3  -2   14.84    2.38
 -16  -3   2   20.05    2.18
 -16   3   1   38.42    4.26
 -16   3   1   46.00    3.77
 -16  -3   1   46.50    4.01
  16  -3  -1   38.11    3.97
 -16   3   0    8.24    2.31
  16  -3   0   10.06    1.81
 -16   3   0   10.13    1.87
  16   3   0   14.57    2.16
 -16  -3   0   13.69    2.12
 -16   3  -1  286.14   22.90
 -16  -3  -1  317.89   23.00
  16   3   1  308.84   23.20
 -16   3  -1  311.95   22.92
 -16   3  -2    1.27    1.36
 -16   3  -2    1.16    1.64
 -16  -3  -2    2.77    1.67
  16  -3   2    1.31    1.99
  16   3   2    1.76    2.07
 -16   3  -3   19.39    2.93
  16  -3   3   22.01    3.05
 -16   3  -4    0.27    2.28
  16  -3   4   -0.61    2.32
 -16  -3  -4    2.92    2.03
 -16   3  -5   76.15    7.72
 -16  -3  -5   91.87    7.47
 -16   3  -6   -1.08    2.74
 -16  -3  -6    1.07    2.24
  16   4  -6    7.92    2.93
  16  -4  -6    8.55    2.74
 -16   4   5    4.45    2.50
  16   4  -5    9.35    3.09
  16  -4  -5    7.76    2.52
 -16   4   4   26.43    4.02
  16  -4  -4   37.88    3.92
 -16   4   3   13.55    2.75
  16  -4  -3   15.37    2.56
 -16   4   2   31.00    4.08
  16  -4  -2   42.58    4.08
 -16  -4   2   41.79    3.79
 -16  -4   1    0.52    1.46
 -16   4   1   -0.68    1.90
  16  -4  -1   -0.19    1.65
 -16   4   0   22.87    2.97
 -16  -4   0   23.34    2.73
 -16   4   0   20.82    2.47
  16   4   0   21.33    2.71
 -16   4  -1    2.02    1.49
 -16   4  -1    1.27    1.80
  16   4   1    1.13    1.66
 -16  -4  -1    2.71    1.61
 -16   4  -2   27.43    3.28
  16   4   2   28.63    3.60
 -16  -4  -3   -0.60    1.63
  16   4   3    1.56    2.44
 -16   4  -3   -1.01    2.02
 -16  -4  -4   33.36    3.75
 -16   4  -4   36.26    4.31
 -16  -4  -5   19.60    2.94
 -16   4  -5   23.03    3.86
 -16   4  -6    8.80    3.39
 -16  -4  -6    8.41    2.47
  16  -5  -6   19.69    3.50
 -16   5   5    4.68    2.83
  16  -5  -5    6.63    2.55
 -16   5   4    6.96    2.84
  16  -5  -4   16.62    2.89
 -16   5   3    0.55    2.28
  16  -5  -3    1.97    2.04
 -16   5   2   10.94    2.64
 -16   5   1   44.44    4.83
 -16  -5   1   55.24    4.73
 -16   5   0    1.91    1.92
 -16  -5   0    1.96    1.63
  16   5   0    2.90    1.73
 -16   5  -1    0.18    1.57
 -16   5  -1   -0.58    1.74
  16   5   1    2.14    1.80
  16   5   2   12.20    2.74
 -16  -5  -2   13.55    2.35
 -16   5  -2    7.53    2.42
 -16  -5  -3   30.10    3.45
  16   5   3   32.46    4.19
 -16  -5  -4    1.95    1.79
 -16  -5  -5    3.20    1.98
  16  -6  -5    0.64    2.39
 -16   6   4   -0.32    2.64
 -16   6   3    4.05    2.70
 -16   6   2    3.31    2.56
 -16   6   1    4.43    2.59
 -16   6   0   -0.71    2.08
  16   6   0   -0.44    1.57
 -16  -6  -1   -0.86    1.75
  16   6   1   -0.99    1.90
 -16  -6  -2    0.43    1.83
 -16  -6  -3    3.85    1.93
 -16  -6  -4    2.07    1.82
 -16  -6  -5   -0.24    2.09
 -16   7   3    9.31    3.50
 -16   7   2    8.14    3.27
 -16   7   1   -2.59    2.86
 -16   7   0    0.57    2.49
 -16  -7  -1    0.93    1.82
  16   7   2    2.87    2.37
 -16  -7  -2    0.68    1.76
 -16  -7  -3    3.25    2.05
  16   7   3    1.39    2.89
 -16   8   2   -2.02    3.46
 -16   8   1    2.20    3.17
  17   0  -6  173.66   14.76
  17   0  -5    0.41    3.14
  17   0  -4  176.09   14.52
 -17   0   3   -0.48    1.14
  17   0  -3   -0.33    2.55
  17   0  -2  788.80   59.89
 -17   0   2  799.74   59.82
  17   0  -2  924.35   60.62
 -17   0   1    0.61    1.15
  17   0  -1    1.23    1.46
 -17   0   0  317.89   24.28
  17   0   0  334.31   24.43
 -17   0  -1   -0.73    1.68
 -17   0  -2  294.57   22.29
 -17   0  -3    2.63    1.89
 -17   0  -4  185.46   14.85
  17   0   4  192.72   15.39
 -17   0  -5    1.95    2.33
  17   0   5   -1.60    3.09
  17   0   6    5.21    3.34
 -17   1   6    3.88    2.41
  17   1  -6    2.45    2.90
  17  -1  -6   -0.88    3.19
  17   1  -5  114.50   10.11
  17  -1  -5  109.70   10.05
 -17   1   4    2.88    2.17
  17   1  -4    6.64    2.86
  17  -1  -4    9.27    2.96
  17   1  -3   45.63    4.70
  17  -1  -3   42.86    4.53
 -17  -1   3   43.86    3.60
 -17   1   2   59.98    4.93
 -17  -1   2   59.71    5.04
 -17   1   2   51.88    5.40
 -17   1   1  151.15   11.55
  17  -1  -1  162.08   11.77
 -17  -1   1  148.99   11.65
  17   1  -1  153.66   11.75
  17  -1  -1  161.25   12.05
 -17   1   1  135.82   11.82
 -17  -1   0    6.11    1.46
  17   1   0    4.91    1.67
 -17   1   0    2.95    1.52
 -17   1  -1  144.36   11.10
 -17  -1  -1  146.00   11.10
  17   1   1  131.45   11.19
 -17   1  -2   15.45    2.37
 -17  -1  -2    9.26    2.29
 -17   1  -3  150.39   12.41
 -17  -1  -3  147.99   12.34
  17  -1   3  180.79   12.92
 -17   1  -4    1.49    1.97
  17  -1   4    2.67    2.64
 -17  -1  -4    4.98    2.08
 -17   1  -5   57.84    5.88
  17  -1   5   68.66    6.57
  17   1   5   61.64    6.53
 -17   1  -6   25.77    3.67
 -17  -1  -6   17.75    3.15
  17  -1   6   22.36    4.24
  17   1   6   28.52    4.54
  17  -1   7   52.99    6.72
 -17   2   6    8.28    2.66
  17  -2  -6   15.81    3.63
 -17   2   5    1.44    2.63
  17   2  -5    2.55    2.55
  17  -2  -5    2.09    2.77
  17   2  -4  168.90   12.53
  17  -2  -4  158.47   12.26
 -17   2   4  125.98   11.91
 -17   2   3   26.99    3.80
  17  -2  -3   35.64    3.89
 -17  -2   2  111.36    8.67
  17  -2  -2  104.05    9.00
 -17   2   2  115.47    9.17
 -17  -2   1    0.60    1.36
 -17   2   1   -0.98    1.69
  17  -2  -1    1.28    1.44
  17   2  -1    4.12    1.58
 -17   2   1    0.34    1.11
 -17   2   0  220.77   15.60
 -17  -2   0  206.80   15.59
  17   2   0  205.27   15.72
  17  -2   0  196.71   15.57
 -17   2   0  194.43   15.61
 -17   2  -1   76.52    6.22
  17  -2   1   74.12    6.38
 -17  -2  -1   83.06    6.26
  17   2   1   68.04    6.39
  17  -2   1   66.28    5.89
 -17   2  -2  154.37   13.22
 -17  -2  -2  177.01   13.28
  17  -2   2  185.06   13.55
  17   2   2  166.37   13.49
 -17   2  -3   45.58    4.66
 -17  -2  -3   51.74    4.74
  17  -2   3   48.94    4.99
 -17   2  -4   51.69    4.97
  17  -2   4   45.33    5.15
 -17   2  -5   -0.59    2.30
  17  -2   5    0.36    2.61
 -17  -2  -5   -0.50    2.09
 -17   2  -6   48.08    5.15
  17  -2   6   45.95    5.78
  17   2   6   43.72    5.74
 -17  -2  -6   42.44    4.74
  17   3  -6    1.84    2.72
  17  -3  -6    4.75    3.06
 -17   3   5   30.28    4.17
  17  -3  -5   39.31    4.55
 -17   3   4   -0.88    2.65
  17  -3  -4   -0.81    2.04
  17  -3  -3  157.60   12.02
 -17   3   3  141.08   12.08
 -17   3   2   -1.54    2.21
  17  -3  -2    1.67    1.67
 -17  -3   2    2.09    1.47
 -17   3   1   24.95    3.17
  17  -3  -1   22.29    2.79
 -17  -3   1   22.16    2.64
 -17   3   1   24.57    2.53
 -17   3   0   30.63    3.57
 -17   3   0   32.66    3.22
  17   3   0   30.85    3.44
 -17  -3   0   36.16    3.41
 -17   3  -1  110.52    8.76
 -17  -3  -1  116.33    8.86
  17   3   1  113.06    9.04
 -17   3  -1   98.97    8.65
 -17   3  -2   -0.20    1.76
 -17  -3  -2    0.19    1.64
  17   3   2   -1.34    2.16
 -17   3  -3    9.19    2.46
  17  -3   3   22.36    3.06
 -17   3  -4   10.35    2.69
  17  -3   4   15.64    3.23
 -17  -3  -4   13.61    2.45
 -17   3  -5  108.15    9.43
 -17  -3  -5  106.54    9.04
 -17   3  -6    2.20    3.14
 -17  -3  -6    2.20    2.21
  17  -4  -6   -0.33    2.50
 -17   4   5    2.11    2.49
  17   4  -5    7.05    3.50
  17  -4  -5    0.89    2.40
 -17   4   4    2.56    2.40
  17  -4  -4    4.55    2.16
 -17   4   3    2.99    2.30
  17  -4  -3    1.75    1.94
 -17   4   2    3.06    2.33
  17  -4  -2    2.25    1.91
 -17  -4   2    8.21    1.73
 -17  -4   1   16.39    2.41
 -17   4   1   22.26    2.89
 -17   4   0   73.94    5.99
  17   4   0   71.74    6.27
 -17  -4   0   74.53    6.19
 -17   4   0   65.79    6.27
 -17   4  -1   12.54    2.37
 -17   4  -1    7.56    1.84
  17   4   1   10.16    2.33
 -17  -4  -1   15.12    2.35
 -17   4  -2   20.99    2.97
  17   4   2   28.53    3.64
 -17   4  -3   15.69    2.74
 -17  -4  -3   11.66    2.42
  17   4   3   14.93    3.13
 -17   4  -4   10.87    2.97
 -17  -4  -4   11.67    2.30
 -17   4  -5   54.01    5.68
 -17  -4  -5   49.41    5.06
  17  -5  -6    0.65    2.44
 -17   5   5   17.94    3.44
  17  -5  -5   22.52    3.34
 -17   5   4    7.19    2.89
  17  -5  -4    4.99    2.27
 -17   5   3   13.55    3.06
 -17   5   2    1.64    2.26
 -17   5   1   32.40    4.20
 -17  -5   1   46.22    4.14
 -17   5   0    7.80    2.40
 -17  -5   0    9.85    2.14
  17   5   0   10.54    2.21
 -17   5  -1    2.10    1.55
 -17  -5  -1    2.75    1.85
  17   5   1    1.26    1.79
 -17   5  -2    2.71    2.06
  17   5   2    1.85    2.39
 -17  -5  -3   31.77    3.60
  17   5   3   29.65    4.25
 -17   5  -3   36.29    4.20
 -17  -5  -4    0.68    1.95
 -17   5  -4    4.14    2.93
 -17  -5  -5    0.71    1.86
 -17   5  -5   -5.94    3.41
 -17   6   4   -0.66    2.76
 -17   6   3    0.32    2.78
 -17   6   2   12.44    3.00
 -17   6   1    1.36    2.42
 -17  -6   1    3.33    1.90
 -17   6   0    1.93    2.14
 -17  -6   0    2.71    1.85
  17   6   0    4.19    1.87
  17   6   1    3.37    2.02
 -17  -6  -2   11.97    2.42
  17   6   2    9.21    2.78
 -17   6  -2    8.95    2.51
 -17  -6  -3   11.50    2.41
 -17  -6  -4   13.99    2.67
 -17   7   3    0.36    3.22
 -17   7   2    2.43    2.95
 -17   7   1    0.63    2.63
  17   7   0    2.72    1.92
 -17  -7  -1    3.67    2.04
 -17  -7  -2   11.09    2.36
 -17   8   1    0.36    3.23
  18   0  -6  112.73   10.69
  18   0  -5   -0.44    3.20
  18   0  -4   55.16    6.14
  18   0  -3    1.39    2.88
 -18   0   3    0.39    1.19
  18   0  -2  161.82   13.41
 -18   0   2  175.80   13.34
 -18   0   1   -1.53    1.29
  18   0  -1    1.69    1.58
 -18   0   0  131.50   10.71
  18   0   0  147.00   10.99
 -18   0  -1   -0.19    1.74
 -18   0  -2  197.73   15.33
 -18   0  -3   -0.23    1.86
 -18   0  -4   81.14    6.92
  18   0   4   73.30    7.38
 -18   0  -5    1.17    2.19
  18   0   5    0.82    3.19
  18   0   6   11.55    3.84
 -18   1   6    2.04    2.39
  18   1  -6   -0.44    3.12
  18  -1  -6    1.87    3.48
  18   1  -5   81.54    8.23
  18  -1  -5   89.87    8.45
 -18   1   4   -1.51    2.06
  18   1  -4    0.78    2.78
  18  -1  -4    0.36    2.63
  18   1  -3  131.90    9.54
  18  -1  -3  129.30    9.48
 -18  -1   3  102.64    8.37
 -18   1   3   86.37    8.74
 -18   1   2    3.30    1.98
  18  -1  -2    5.87    2.28
 -18  -1   2    2.01    1.21
  18   1  -2    3.08    1.50
 -18   1   2    3.74    1.07
 -18   1   1  133.04   10.81
 -18  -1   1  139.37   10.92
  18   1  -1  142.84   11.06
  18  -1  -1  162.29   11.47
 -18   1   0   59.69    4.90
 -18  -1   0   57.18    4.87
  18   1   0   48.76    4.98
 -18  -1  -1    6.47    1.91
  18   1   1    7.45    2.13
 -18   1  -1   12.90    2.05
 -18   1  -2   56.80    5.46
 -18  -1  -2   66.47    5.62
 -18   1  -3   58.93    5.59
 -18  -1  -3   62.30    5.60
  18  -1   3   57.96    6.01
 -18   1  -4    1.81    2.13
  18  -1   4    3.45    2.65
 -18  -1  -4    3.14    2.06
 -18   1  -5    9.15    2.51
  18  -1   5   12.46    3.44
  18   1   5   11.72    3.64
 -18   1  -6    8.02    2.85
 -18  -1  -6   10.30    2.80
  18  -1   6    6.62    3.19
  18   1   6   13.50    3.87
  18  -2  -6   16.49    3.89
 -18   2   5    1.41    2.24
  18   2  -5   -0.39    2.79
  18  -2  -5   -2.92    2.84
  18   2  -4   96.79    8.50
  18  -2  -4  102.12    8.27
 -18   2   4   78.22    7.75
 -18   2   3   28.43    3.86
  18  -2  -3   47.70    4.39
 -18  -2   2   68.32    5.55
  18  -2  -2   65.42    5.94
 -18   2   2   62.51    5.87
 -18   2   1   50.77    4.34
  18   2  -1   53.15    4.72
 -18  -2   1   54.04    4.56
  18  -2  -1   48.60    4.68
 -18   2   1   47.50    4.79
 -18   2   0  202.69   14.73
 -18  -2   0  212.22   14.79
  18   2   0  189.38   14.90
  18  -2   0  183.67   14.69
 -18   2   0  173.08   14.73
 -18   2  -1   76.56    6.20
 -18  -2  -1   70.08    6.19
  18   2   1   69.30    6.41
 -18   2  -2  100.43    8.87
 -18  -2  -2  105.59    8.91
  18  -2   2  126.25    9.30
 -18   2  -3   10.37    2.44
  18  -2   3   15.81    2.86
 -18  -2  -3   13.07    2.44
 -18   2  -4   22.31    3.15
  18  -2   4   23.08    3.55
 -18   2  -5   15.36    2.90
  18  -2   5    9.02    3.31
 -18  -2  -5   12.05    2.76
 -18   2  -6   24.42    3.90
  18  -2   6   30.47    4.74
  18   2   6   21.14    4.44
 -18  -2  -6   20.92    3.45
  18  -3  -6    9.15    3.51
 -18   3   5   20.00    3.48
  18  -3  -5   20.18    3.47
 -18   3   4   20.61    3.63
  18  -3  -4   20.03    3.21
 -18   3   3   33.44    4.47
  18  -3  -3   38.02    4.02
 -18   3   2    2.53    2.38
  18  -3  -2    4.82    1.86
 -18  -3   2    1.52    1.49
 -18   3   1   -0.97    2.04
  18  -3  -1    1.00    1.58
 -18  -3   1    2.39    1.42
  18   3  -1    2.37    1.59
 -18   3   0    8.56    2.14
 -18   3   0    9.96    1.91
  18   3   0   12.65    2.25
 -18  -3   0   13.01    2.07
 -18   3  -1  102.40    8.26
 -18  -3  -1   98.74    8.25
  18   3   1  105.93    8.61
 -18   3  -1   98.49    8.14
 -18   3  -2    6.29    1.88
 -18  -3  -2    9.45    2.02
  18   3   2    3.42    2.37
 -18  -3  -3    2.89    1.99
 -18   3  -3    2.10    1.92
 -18   3  -4   23.60    3.41
  18  -3   4   27.64    3.90
 -18   3  -5   50.08    5.35
 -18  -3  -5   46.35    4.91
  18  -4  -6   14.27    3.29
 -18   4   5   31.69    3.89
  18   4  -5   25.75    4.86
  18  -4  -5   19.27    3.44
 -18   4   4   26.45    3.79
  18  -4  -4   26.47    3.58
 -18   4   3   10.49    2.72
  18  -4  -3   10.32    2.56
 -18   4   2   53.41    5.59
 -18  -4   2   60.53    5.15
  18   4  -1   76.37    6.59
 -18  -4   1   80.23    6.56
 -18   4   1   73.20    6.87
 -18   4   0   47.58    4.90
  18   4   0   47.38    4.66
 -18  -4   0   47.40    4.52
 -18   4  -1   23.18    2.85
  18   4   1   24.46    3.34
 -18  -4  -1   25.87    3.06
 -18   4  -2   14.84    2.61
 -18  -4  -2   23.17    2.86
  18   4   2   19.42    3.19
 -18   4  -3   19.21    2.98
 -18   4  -4   45.18    4.92
 -18  -4  -4   42.86    4.39
 -18   4  -5   12.38    3.44
 -18  -4  -5   17.98    2.93
  18  -5  -5    5.14    2.44
 -18   5   4    2.88    2.64
 -18   5   3   -2.13    2.74
 -18   5   2   -0.86    2.48
 -18  -5   1   29.82    3.36
 -18   5   1   25.58    3.63
 -18  -5   0   31.73    3.38
  18   5   0   31.32    3.39
 -18  -5  -1   11.17    2.34
  18   5   1    9.87    2.49
 -18   5  -2    2.72    1.98
  18   5   2    5.82    2.53
 -18   5  -3   32.45    4.13
 -18  -5  -3   29.26    3.61
  18   5   3   39.67    4.70
 -18   5  -4   23.46    4.07
 -18  -5  -4   25.14    3.19
 -18   6   3    5.53    2.71
 -18   6   2    9.41    2.85
 -18  -6   1    9.72    2.33
 -18   6   1   11.84    2.91
 -18  -6   0    4.27    2.06
  18   6   0    2.22    1.92
  18   6   1   14.08    2.73
 -18  -6  -2   17.59    2.75
  18   6   2   16.36    3.39
 -18   6  -3   10.27    3.21
 -18  -6  -3   13.60    2.58
 -18   6  -4    9.72    3.76
 -18   7   2    3.38    2.79
 -18   7   1    2.46    2.75
  19   0  -6   80.41    8.57
  19   0  -5   -0.93    3.30
  19   0  -4    3.70    3.29
  19   0  -3   -1.44    2.84
 -19   0   2   63.55    5.37
  19   0  -2   71.09    6.44
 -19   0   1   -0.68    1.24
  19   0  -1    0.94    1.69
 -19   0   0    6.74    1.60
  19   0   0    6.41    2.02
 -19   0  -1    1.36    1.79
 -19   0  -2   12.71    2.45
 -19   0  -3    0.23    1.97
 -19   0  -4   24.49    3.24
  19   0   4   18.77    3.74
 -19   0  -5    1.42    2.32
  19   0   5   -1.69    3.08
  19   0   6    0.91    3.46
  19  -1  -6    3.44    3.76
 -19   1   5    7.77    2.70
  19   1  -5    7.04    3.64
  19  -1  -5   14.72    3.78
 -19   1   4    0.81    2.38
  19   1  -4    0.40    2.78
  19  -1  -4    5.38    3.14
 -19  -1   3    4.67    1.49
 -19   1   3    9.31    2.45
  19   1  -3    6.23    2.80
  19  -1  -3   10.95    2.87
  19  -1  -2   46.51    4.68
  19   1  -2   49.03    4.23
 -19  -1   2   39.22    3.87
  19  -1  -1   10.46    2.48
 -19   1   1   12.81    1.79
  19   1  -1   13.15    2.25
 -19  -1   1   12.70    1.96
 -19  -1   0    6.52    1.73
  19   1   0    6.58    2.01
 -19   1   0    6.86    1.71
 -19  -1  -1    6.16    1.77
  19   1   1    1.91    1.94
 -19   1  -1    4.75    1.95
 -19   1  -2   40.10    4.24
 -19  -1  -2   43.51    4.26
 -19   1  -3   13.69    2.43
  19  -1   3   12.76    2.88
 -19  -1  -3   12.65    2.56
 -19   1  -4   16.14    3.01
  19  -1   4   21.39    3.59
 -19  -1  -4   18.36    2.98
 -19   1  -5    3.26    2.49
  19  -1   5    0.39    3.11
  19   1   5    4.31    3.38
 -19  -1  -5   -0.27    2.34
  19  -1   6   10.87    3.79
 -19   2   5    0.29    2.22
  19   2  -5    0.83    3.15
  19  -2  -5    4.57    2.82
  19   2  -4  107.81    9.23
  19  -2  -4  116.25    8.95
 -19   2   3   19.21    3.10
  19  -2  -3   22.15    3.48
 -19  -2   2   26.88    2.88
 -19   2   2   27.05    3.44
  19  -2  -2   26.70    3.34
  19   2  -2   29.42    3.13
 -19  -2   1   -1.63    1.34
 -19   2   1    0.86    1.75
 -19   2   1    1.63    1.23
  19  -2  -1   -1.25    1.62
  19   2  -1    3.37    1.63
  19  -2   0   28.43    3.17
 -19  -2   0   31.94    3.18
  19   2   0   24.48    3.34
 -19   2   0   33.90    3.22
 -19  -2  -1   13.20    2.16
 -19   2  -1    8.87    2.08
  19   2   1    5.66    2.18
 -19  -2  -2   17.41    2.56
 -19   2  -2   15.41    2.55
 -19   2  -3   14.62    2.79
  19  -2   3   16.49    3.09
 -19  -2  -3   22.00    2.89
 -19   2  -4   14.65    2.92
  19  -2   4   11.05    3.08
 -19  -2  -4   17.41    2.90
 -19   2  -5    4.49    2.51
  19  -2   5    6.19    2.86
  19  -2   6   18.74    4.27
 -19   3   5   -0.33    2.49
  19   3  -5    3.85    3.35
  19  -3  -5   -1.40    2.76
 -19   3   4   21.81    3.60
  19   3  -4   24.39    3.80
  19  -3  -4   28.78    3.68
 -19   3   3   13.50    3.18
  19  -3  -3   16.84    2.81
 -19   3   2   17.05    3.04
  19  -3  -2   14.80    2.59
 -19  -3   2   20.03    2.41
 -19   3   1   15.46    2.61
 -19  -3   1   11.88    1.98
  19   3  -1   12.16    2.24
 -19   3   0   62.93    5.57
  19   3   0   64.41    5.94
 -19  -3   0   73.15    5.85
 -19   3   0   63.60    5.83
 -19   3  -1   63.97    5.64
 -19  -3  -1   67.37    5.76
  19   3   1   61.60    6.10
 -19  -3  -2   12.48    2.24
 -19   3  -2   12.49    2.36
  19   3   2    7.16    2.71
 -19  -3  -3    1.82    1.91
 -19   3  -3    4.75    1.99
 -19   3  -4   19.62    3.18
 -19   3  -5   21.34    3.65
 -19  -3  -5   25.13    3.40
  19  -4  -5    8.82    2.79
 -19   4   4   31.36    4.17
  19  -4  -4   25.12    3.72
 -19   4   3    4.38    2.80
 -19   4   2   23.69    3.65
 -19  -4   2   23.97    2.90
 -19   4   1   60.33    5.58
  19   4  -1   52.08    5.10
 -19  -4   1   51.28    4.87
 -19   4   0   30.65    3.57
 -19  -4   0   27.89    3.26
  19   4   0   27.10    3.42
 -19   4  -1   25.31    3.14
  19   4   1   26.41    3.70
 -19   4  -2   24.36    3.27
 -19  -4  -2   33.45    3.46
  19   4   2   29.81    3.99
 -19   4  -3   16.30    2.90
 -19   4  -4   15.25    3.18
 -19  -4  -4   14.22    2.57
 -19   5   4    5.86    2.92
 -19   5   3   10.51    3.10
 -19   5   2    8.67    2.66
 -19   5   1   43.06    4.91
  19   5  -1   43.36    4.59
  19   5   0    7.65    2.25
 -19  -5   0    8.17    2.09
 -19  -5  -1    4.32    2.10
  19   5   1    9.80    2.64
 -19   5  -2    2.23    2.04
  19   5   2   -1.00    2.52
 -19   5  -3   51.98    5.56
 -19  -5  -3   58.86    5.32
  19   5   3   51.90    5.96
 -19   5  -4   20.64    3.64
 -19   6   3    3.44    3.05
 -19   6   2    4.80    2.76
 -19   6   1    7.56    2.80
 -19  -6   1    3.38    2.10
  19   6  -1    7.54    2.19
 -19  -6   0    1.23    2.04
  19   6   0    4.86    2.06
  19   6   1   20.09    3.28
 -19  -6  -1   18.38    2.91
  20   0  -5    0.98    3.56
  20   0  -4   12.35    3.79
  20   0  -3   -0.37    2.86
 -20   0   2   46.59    4.30
  20   0  -2   63.24    5.50
 -20   0   1   -0.58    1.26
 -20   0   0   14.56    2.11
 -20   0  -1    0.60    1.63
 -20   0  -2   -0.23    1.89
 -20   0  -3    2.59    2.04
 -20   0  -4    2.06    2.17
  20   0   4    3.09    3.03
 -20   0  -5    2.00    2.23
  20   0   5   -2.15    3.29
  20   1  -5    8.33    3.72
  20  -1  -5    0.47    3.76
  20   1  -4    2.93    3.21
  20  -1  -4    5.23    3.06
  20   1  -3    7.50    2.84
  20  -1  -3    2.35    2.53
  20  -1  -2   22.10    3.36
 -20  -1   2   20.09    2.37
  20  -1  -1    4.41    2.06
 -20   1   1    6.87    1.53
  20   1  -1    6.63    2.08
 -20  -1   1    8.39    1.71
 -20   1   0    9.42    1.87
 -20  -1   0    8.69    1.91
  20   1   0    8.41    2.20
 -20  -1  -1   -1.38    1.65
 -20   1  -1    0.20    1.68
 -20   1  -2   13.35    2.34
 -20  -1  -2   13.40    2.39
 -20   1  -3   10.66    2.50
  20  -1   3    9.97    3.02
 -20  -1  -3    9.13    2.53
 -20   1  -4    2.96    2.10
  20  -1   4   -2.57    3.01
 -20  -1  -4   -0.27    2.14
 -20   1  -5   -0.62    2.33
  20  -1   5    1.19    3.10
  20   1   5    0.44    3.43
 -20  -1  -5    0.27    2.21
  20  -2  -5   -0.40    2.81
  20   2  -4   23.35    3.88
  20  -2  -4   23.99    3.73
 -20   2   3    9.02    2.59
  20  -2  -3   11.66    2.79
 -20  -2   2    0.16    1.36
 -20   2   2    1.48    2.02
  20  -2  -2    0.77    2.07
  20   2  -2    2.56    1.77
 -20   2   1    2.11    2.08
 -20  -2   1    1.85    1.51
  20  -2  -1   -0.67    1.77
  20   2  -1    0.43    1.71
 -20  -2   0    5.20    1.77
  20   2   0    5.34    2.06
 -20   2   0    7.86    1.92
 -20  -2  -1   20.05    2.71
 -20   2  -1   21.65    2.83
  20   2   1   21.78    3.15
 -20  -2  -2    1.32    2.01
 -20   2  -2    2.34    1.82
 -20  -2  -3   -0.96    1.80
 -20   2  -3    0.50    2.05
 -20   2  -4   -2.75    2.25
 -20  -2  -4   -0.52    2.11
 -20   2  -5    3.09    2.48
  20  -2   5    0.80    3.07
  20  -3  -5    4.70    2.90
 -20   3   4    6.92    2.71
  20   3  -4   10.88    3.25
  20  -3  -4    9.48    2.68
 -20   3   3   30.57    4.03
  20  -3  -3   32.75    3.85
 -20   3   2   11.78    2.69
  20   3  -2   13.75    2.38
 -20  -3   2   13.00    2.17
 -20   3   1    2.59    2.08
 -20  -3   1    0.92    1.45
  20   3  -1    4.76    1.92
 -20  -3   0   14.55    2.22
 -20   3   0   10.93    2.37
  20   3   0    9.85    2.50
 -20   3  -1   34.43    3.80
 -20  -3  -1   39.57    3.97
  20   3   1   43.49    4.45
 -20  -3  -2    0.23    1.85
 -20   3  -2   -0.22    1.89
  20   3   2   -0.62    2.52
 -20  -3  -3    3.47    1.97
 -20   3  -3    2.71    2.17
 -20   3  -4    0.56    2.11
  20  -4  -5    6.82    2.60
 -20   4   4    5.01    3.07
 -20   4   3    4.08    3.04
 -20   4   2    4.72    3.01
 -20  -4   2    7.00    1.93
 -20   4   1   11.29    2.94
 -20  -4   1   19.95    2.61
  20   4  -1   15.21    2.71
 -20   4   0    9.77    2.41
 -20  -4   0   13.79    2.30
  20   4   0    8.56    2.44
  20   4   1    1.20    2.42
 -20  -4  -1    0.23    1.85
 -20   4  -2    4.76    2.09
 -20  -4  -2    5.82    2.08
  20   4   2    4.63    2.59
 -20   4  -3    5.71    2.29
 -20  -4  -3   11.46    2.58
 -20   4  -4   15.23    3.19
 -20   5   3   -1.66    2.85
 -20   5   2    5.34    2.87
 -20   5   1   24.67    3.81
 -20  -5   1   24.93    3.17
  20   5  -1   22.80    3.29
  20   5   0    7.11    2.27
 -20  -5   0   12.39    2.46
 -20  -5  -1    6.13    2.19
  20   5   1    6.22    2.42
 -20  -5  -2    3.48    2.25
  20   5   2    3.43    2.77
 -20   5  -3   15.84    3.08
 -20   5  -4    0.67    2.83
 -20   6   2   23.04    3.86
  21   0  -4   25.02    4.62
  21   0  -3    0.77    2.89
  21   0  -2   -0.67    2.54
 -21   0   1   -0.15    1.41
 -21   0   0    2.45    1.55
 -21   0  -1   -1.02    1.62
 -21   0  -2   10.50    2.48
 -21   0  -3    2.05    2.07
  21   0   4    5.58    3.34
 -21   0  -4    9.68    2.41
  21   0   5    0.44    3.47
  21  -1  -5    6.78    3.71
  21   1  -4    3.42    3.28
  21  -1  -4   10.16    3.50
  21   1  -3    5.13    2.98
  21  -1  -3    8.71    3.07
  21  -1  -2   -1.24    2.24
 -21  -1   2   -0.60    1.31
  21  -1  -1    3.02    2.34
 -21  -1   1    2.52    1.54
 -21   1   0    2.62    1.64
 -21  -1   0    4.70    1.61
  21   1   0    1.26    2.08
 -21  -1  -1    2.61    1.78
 -21   1  -1    3.09    1.81
 -21  -1  -2   13.25    2.55
 -21   1  -2   17.68    2.61
  21  -1   3    3.11    2.89
 -21   1  -3    2.39    2.06
 -21  -1  -3    1.77    2.10
 -21   1  -4    8.52    2.47
  21  -1   4   12.13    3.48
 -21  -1  -4    7.82    2.51
  21  -1   5    0.81    3.14
  21  -2  -5   -1.24    3.35
 -21   2   4    3.51    2.52
  21   2  -4    4.36    3.05
  21  -2  -4    1.09    2.74
 -21   2   3    5.08    2.42
  21  -2  -3   10.27    2.74
 -21   2   2    2.66    2.40
 -21  -2   2   -0.17    1.43
  21  -2  -2   -1.09    1.98
  21   2  -2    0.23    1.79
 -21  -2   1   11.73    1.92
  21   2  -1    9.47    2.43
  21   2   0    3.16    2.11
 -21  -2   0    5.11    1.80
 -21   2   0    4.33    1.79
 -21  -2  -1    3.15    1.98
  21   2   1    0.56    2.18
 -21   2  -1    1.42    1.79
 -21  -2  -2    2.68    1.95
 -21   2  -2    2.99    1.90
 -21  -2  -3    7.39    2.15
 -21   2  -3    6.48    2.17
 -21   2  -4    1.14    2.39
 -21  -2  -4    2.39    2.14
  21  -3  -4    0.32    2.36
 -21   3   3    2.28    2.36
 -21  -3   2    3.33    1.73
 -21   3   2    4.77    2.42
  21   3  -2    4.90    2.15
 -21   3   1   -1.98    2.27
 -21  -3   1    0.96    1.59
  21   3  -1    0.74    1.95
 -21  -3   0    4.58    1.92
  21   3   0    4.16    2.27
 -21   3  -1   22.04    2.93
  21   3   1   30.11    3.77
 -21  -3  -1   26.17    3.12
 -21  -3  -2    0.46    1.82
 -21   3  -2   -0.42    1.84
 -21  -3  -3   -0.48    1.88
 -21   3  -3   -2.79    2.27
 -21   3  -4    5.49    2.47
 -21   4   3   -0.33    2.73
 -21  -4   2    9.63    2.19
 -21   4   2   11.69    2.99
  21   4  -2   13.16    2.52
 -21   4   1   -1.04    2.32
 -21  -4   1    0.21    1.83
  21   4  -1    3.32    2.23
 -21  -4   0   12.09    2.30
  21   4   0    7.59    2.64
 -21  -4  -1   27.84    3.25
  21   4   1   21.58    3.65
  21   4   2    4.86    2.93
 -21  -4  -2    5.12    2.22
 -21   4  -3    1.81    2.18
 -21   5   2   -3.07    2.94
  21   5  -2    4.02    2.18
 -21   5   1   22.23    3.69
 -21  -5   1   18.73    2.86
  21   5  -1   17.26    3.07
  21   5   0    5.78    2.52
 -21  -5   0    9.16    2.37
  22   0  -4   18.36    4.22
  22   0  -3    0.79    2.91
  22   0  -2   14.89    3.13
  22   0  -1    0.56    2.03
 -22   0   1    1.16    1.39
 -22   0   0   -0.19    1.56
 -22   0  -1    0.42    1.84
 -22   0  -2   22.89    3.04
 -22   0  -3    0.26    2.18
  22   0   4   -0.41    3.19
  22  -1  -4   -0.44    3.24
  22   1  -3    8.95    3.27
  22  -1  -3   10.26    3.22
  22   1  -2    1.17    2.14
  22  -1  -2   -2.89    2.52
 -22  -1   1    6.99    1.77
  22  -1  -1    5.48    2.36
 -22   1   0    9.95    1.98
 -22  -1   0   13.17    2.23
 -22  -1  -1    2.74    1.82
 -22   1  -1    0.21    1.80
 -22  -1  -2    2.58    2.17
 -22   1  -2    1.60    1.92
 -22   1  -3    6.87    2.33
 -22  -1  -3    9.65    2.40
  22  -2  -4    2.65    2.77
  22   2  -3    2.16    2.25
  22  -2  -3   -0.34    2.40
 -22  -2   2    1.39    1.63
 -22  -2   1   26.62    2.98
  22   2  -1   22.61    3.45
  22   2   0   13.51    2.97
 -22  -2   0   18.32    2.60
 -22  -2  -1    0.87    1.95
  22   2   1   -0.60    2.51
 -22   2  -1    4.61    2.10
 -22  -2  -2   14.43    2.54
 -22   2  -2   15.02    2.59
 -22  -2  -3   12.66    2.72
 -22   2  -3   12.12    2.68
 -22   3   3   11.26    3.09
 -22   3   2    1.11    2.31
 -22  -3   2    1.71    1.66
  22   3  -2    2.92    2.26
 -22   3   1    1.32    2.37
 -22  -3   1    1.77    1.75
  22   3  -1    1.39    2.15
 -22  -3   0   -0.43    1.79
  22   3   0    2.69    2.44
  22   3   1    5.36    2.69
 -22  -3  -1    7.24    2.21
 -22  -3  -2    6.45    2.25
 -22   3  -2    1.71    1.98
 -22   3  -3    3.04    2.20
 -22   4   2    4.04    2.71
 -22  -4   2    5.68    2.04
  22   4  -2    5.49    2.42
 -22   4   1    3.14    2.53
 -22  -4   1    1.09    1.96
  22   4  -1    1.95    2.02
 -22  -4   0   11.87    2.45
  22   4   0   12.77    2.99
  22   4   1   12.13    3.08
 -22   4  -3    2.12    2.27
  23   0  -3    0.40    2.99
  23   0  -2   34.58    4.56
  23   0  -1   -0.30    2.37
 -23   0   0    0.95    1.68
 -23   0  -1    0.84    1.90
 -23   0  -2   30.99    3.70
  23   1  -3   33.85    4.70
  23  -1  -3   32.34    4.61
  23   1  -2    1.52    2.42
  23  -1  -2    1.68    2.63
 -23  -1   1   38.90    3.88
 -23  -1   0    3.80    1.84
 -23   1  -1   28.12    3.26
 -23  -1  -1   23.89    3.23
 -23  -1  -2    2.59    2.04
 -23   1  -2    3.79    2.19
 -23   1  -3   32.55    3.92
 -23  -2   2    2.72    1.67
 -23  -2   1   15.27    2.43
  23   2   0   34.54    4.41
 -23  -2   0   35.28    3.81
 -23  -2  -1    1.13    2.00
 -23  -2  -2   12.68    2.68
 -23   2  -2   15.34    2.73
 -23   2  -3    0.48    2.04
 -23   3   2    7.39    2.84
 -23  -3   2    8.98    2.12
  23   3  -1   11.12    2.98
 -23  -3   1   10.43    2.12
 -23  -3   0   10.66    2.30
  23   3   0    4.51    2.67
  23   3   1   16.88    3.45
  24   0  -2   91.03    8.46
 -24   0  -1    1.07    1.88
 -24   0  -2   64.83    5.98
  24  -1  -3   24.02    4.16
  24   1  -2   -0.64    2.29
 -24  -1   0    2.96    1.94
 -24   1  -1   44.20    4.62
 -24  -1  -1   51.57    4.83
 -24   1  -2    4.20    2.13
 -24  -2   1    6.98    2.07
 -24  -2   0   31.28    3.64
 -24   2  -2    9.04    2.54
  24   3   0   -1.01    2.80
 -25  -1   0    3.38    2.18
   0   0   0    0.00    0.00


TITL exp_15416 in P2(1)/c
REM P2(1)/c (#14 in standard setting)
CELL 0.71073  18.126952   8.253342   7.665793  90.0000  90.6307  90.0000
ZERR   13.00   0.000727   0.000484   0.000340   0.0000   0.0043   0.0000
LATT  1
SYMM -x, y+1/2,-z+1/2
SFAC C H N O Cl Cd
UNIT 13.00 13.00 13.00 13.00 13.00 13.00
REM  CrysAlisPro recorded range (K): Min=289.9; max=290.1; aver:290.0
TEMP 17
SIZE 0.05 0.06 0.54
TREF
HKLF 4
END
_computing_structure_solution     'SHELXT 2014/5 (Sheldrick, 2014)'
;
_shelx_hkl_checksum                83571
_olex2_submission_special_instructions  'No special instructions were received'
_oxdiff_exptl_absorpt_empirical_details
;
Empirical correction (ABSPACK) includes:
- Absorption correction using spherical harmonics
- Frame scaling
;
_oxdiff_exptl_absorpt_empirical_full_max  1.755
_oxdiff_exptl_absorpt_empirical_full_min  0.606
