# Supplementary material for: Two-dimensional organic-inorganic hybrid perovskite quantum-well nanowires enabled by directional noncovalent intermolecular interactions
Source: Nat Commun. 2025 Mar 27;16:2997. doi: 10.1038/s41467-025-58166-x (PMC11950231; doi:10.1038/s41467-025-58166-x)
Supplement: Supplementary file 4 — Supplementary Data 1 [file 41467_2025_58166_MOESM4_ESM.zip › crystal structure cif and checkcif/(2CF3PEA)2PbI4.cif]

####################################################################### 
# 
# This file contains crystal structure data downloaded from the 
# Cambridge Structural Database (CSD) hosted by the Cambridge 
# Crystallographic Data Centre (CCDC).
# 
# Full information about CCDC data access policies and citation 
# guidelines are available at http://www.ccdc.cam.ac.uk/access/V1 
# 
# Audit and citation data items may have been added by the CCDC. 
# Please retain this information to preserve the provenance of 
# this file and to allow appropriate attribution of the data. 
# 
#######################################################################

data_2cf3-pea2pbi4
_audit_block_doi                 10.5517/ccdc.csd.cc25ryc8
_database_code_depnum_ccdc_archive 'CCDC 2019010'
loop_
_citation_id
_citation_doi
_citation_year
1 10.1021/acs.chemmater.1c01642 2022
loop_
_audit_author_name
_audit_author_address
'Sergei Rigin'
;new mexico highlands university
United States of America
;
_audit_update_record             
;
2020-08-26 deposited with the CCDC.	2024-12-08 downloaded from the CCDC.
;
_audit_creation_date             2018-09-26
_audit_creation_method           
;
Olex2 1.2-alpha
(compiled 2018.07.26 svn.r3523 for OlexSys, GUI svn.r5532)
;
_shelx_SHELXL_version_number     2018/3
_chemical_name_common            ?
_chemical_name_systematic        ?
_chemical_formula_moiety         'I4 Pb, 2(C9 H11 F3 N)'
_chemical_formula_sum            'C18 H22 F6 I4 N2 Pb'
_chemical_formula_weight         1095.16
_chemical_melting_point          ?
_chemical_oxdiff_formula         'C52  H44  I8  Pb2'
loop_
_atom_type_symbol
_atom_type_description
_atom_type_scat_dispersion_real
_atom_type_scat_dispersion_imag
_atom_type_scat_source
C C 0.0033 0.0016 'International Tables Vol C Tables 4.2.6.8 and 6.1.1.4'
H H 0.0000 0.0000 'International Tables Vol C Tables 4.2.6.8 and 6.1.1.4'
F F 0.0171 0.0103 'International Tables Vol C Tables 4.2.6.8 and 6.1.1.4'
I I -0.4742 1.8119 'International Tables Vol C Tables 4.2.6.8 and 6.1.1.4'
N N 0.0061 0.0033 'International Tables Vol C Tables 4.2.6.8 and 6.1.1.4'
Pb Pb -3.3944 10.1111 'International Tables Vol C Tables 4.2.6.8 and 6.1.1.4'

_shelx_space_group_comment       
;
The symmetry employed for this shelxl refinement is uniquely defined
by the following loop, which should always be used as a source of
symmetry information in preference to the above space-group names.
They are only intended as comments.
;
_space_group_crystal_system      monoclinic
_space_group_IT_number           14
_space_group_name_H-M_alt        'P 1 21/c 1'
_space_group_name_Hall           '-P 2ybc'
loop_
_space_group_symop_operation_xyz
'x, y, z'
'-x, y+1/2, -z+1/2'
'-x, -y, -z'
'x, -y-1/2, z-1/2'

_cell_length_a                   19.11688(18)
_cell_length_b                   8.47666(7)
_cell_length_c                   8.60372(7)
_cell_angle_alpha                90
_cell_angle_beta                 92.0805(9)
_cell_angle_gamma                90
_cell_volume                     1393.29(2)
_cell_formula_units_Z            2
_cell_measurement_reflns_used    30930
_cell_measurement_temperature    100
_cell_measurement_theta_max      38.1970
_cell_measurement_theta_min      2.1240
_shelx_estimated_absorpt_T_max   ?
_shelx_estimated_absorpt_T_min   ?
_exptl_absorpt_coefficient_mu    10.535
_exptl_absorpt_correction_T_max  0.661
_exptl_absorpt_correction_T_min  0.212
_exptl_absorpt_correction_type   gaussian
_exptl_absorpt_process_details   
;
CrysAlisPro 1.171.40.15a (Rigaku Oxford Diffraction, 2018)
Numerical absorption correction based on gaussian integration over
			a multifaceted crystal model
Empirical absorption correction using spherical harmonics,
 implemented in SCALE3 ABSPACK scaling algorithm.
;
_exptl_absorpt_special_details   ?
_exptl_crystal_colour            yellow
_exptl_crystal_colour_primary    yellow
_exptl_crystal_density_diffrn    2.610
_exptl_crystal_density_meas      ?
_exptl_crystal_density_method    ?
_exptl_crystal_description       plate
_exptl_crystal_F_000             984
loop_
_exptl_crystal_face_index_h
_exptl_crystal_face_index_k
_exptl_crystal_face_index_l
_exptl_crystal_face_perp_dist
-1 0 -1 0.0629
1 0 1 0.0705
2 1 1 0.0907
-1 2 -2 0.1037
0 -1 0 0.1206
0 1 0 0.1049
1 0 0 0.0270
-1 0 0 0.0500
0 -1 1 0.0949
-2 0 1 0.0735
1 1 0 0.0956
1 0 2 0.0707
2 -6 11 0.0787
-1 -1 0 0.1072
-1 0 1 0.0702
1 0 -1 0.0767
-4 0 1 0.0596
-3 -4 1 0.1033
-23 -3 5 0.0618
-24 0 -5 0.0482
22 -3 6 0.0517
6 -6 10 0.0671
-15 10 0 0.0931
14 0 10 0.0629
-3 0 12 0.0695
-5 -4 11 0.0664
-3 12 1 0.0938
3 -12 -1 0.1143
4 0 -1 0.0536

_exptl_crystal_recrystallization_method 
'The material was recrystallised from --- by ---'
_exptl_crystal_size_max          0.213
_exptl_crystal_size_mid          0.148
_exptl_crystal_size_min          0.077
loop_
_exptl_oxdiff_crystal_face_indexfrac_h
_exptl_oxdiff_crystal_face_indexfrac_k
_exptl_oxdiff_crystal_face_indexfrac_l
_exptl_oxdiff_crystal_face_x
_exptl_oxdiff_crystal_face_y
_exptl_oxdiff_crystal_face_z
-1.0024 -0.0000 -0.9991 -0.0096 -0.0912 -0.0015
1.0024 0.0000 0.9991 0.0096 0.0912 0.0015
2.0007 0.9999 0.9994 0.0194 0.1080 -0.0879
-1.0083 1.9993 -1.9971 -0.0333 -0.1617 -0.1725
0.0019 -0.9996 -0.0008 0.0238 -0.0038 0.0801
-0.0019 0.9996 0.0008 -0.0238 0.0038 -0.0801
1.0003 0.0002 -0.0005 0.0335 0.0130 -0.0093
-1.0003 -0.0002 0.0005 -0.0335 -0.0130 0.0093
0.0040 -0.9998 0.9988 -0.0001 0.0744 0.0909
-1.9984 -0.0006 1.0007 -0.0909 0.0522 0.0294
0.9984 0.9998 0.0003 0.0097 0.0168 -0.0894
1.0045 -0.0001 1.9987 -0.0142 0.1694 0.0123
1.8039 -5.5025 10.6979 -0.0654 0.8392 0.5399
-0.9984 -0.9998 -0.0003 -0.0097 -0.0168 0.0894
-0.9982 -0.0004 1.0002 -0.0574 0.0652 0.0201
0.9982 0.0004 -1.0002 0.0574 -0.0652 -0.0201
-3.9989 -0.0011 1.0017 -0.1580 0.0263 0.0480
-2.9910 -3.9993 0.9979 -0.0293 0.0239 0.3590
-23.3060 -3.4018 5.4116 -0.8301 0.1068 0.5472
-23.8699 0.1970 -5.2217 -0.6795 -0.7183 0.1491
22.2882 -3.0748 5.6793 0.6838 0.7226 0.1012
5.7333 -6.3225 9.8590 0.1058 0.8216 0.5601
-15.2004 9.8645 0.2426 -0.7492 -0.1415 -0.6470
14.2538 0.1988 10.0454 0.2322 0.9719 -0.0395
-2.7590 -0.2134 12.1019 -0.3775 0.9096 0.1735
-4.5960 -3.7559 11.3971 -0.3381 0.8172 0.4668
-2.9353 11.8677 0.6022 -0.3943 0.0539 -0.9174
2.7718 -11.8770 -0.5644 0.3881 -0.0531 0.9201
3.9989 0.0011 -1.0017 0.1580 -0.0263 -0.0480

_exptl_transmission_factor_max   ?
_exptl_transmission_factor_min   ?
_diffrn_reflns_av_R_equivalents  0.0223
_diffrn_reflns_av_unetI/netI     0.0144
_diffrn_reflns_Laue_measured_fraction_full 1.000
_diffrn_reflns_Laue_measured_fraction_max 0.954
_diffrn_reflns_limit_h_max       31
_diffrn_reflns_limit_h_min       -32
_diffrn_reflns_limit_k_max       14
_diffrn_reflns_limit_k_min       -14
_diffrn_reflns_limit_l_max       14
_diffrn_reflns_limit_l_min       -14
_diffrn_reflns_number            44368
_diffrn_reflns_point_group_measured_fraction_full 1.000
_diffrn_reflns_point_group_measured_fraction_max 0.954
_diffrn_reflns_theta_full        25.242
_diffrn_reflns_theta_max         38.098
_diffrn_reflns_theta_min         2.132
_diffrn_ambient_environment      N~2~
_diffrn_ambient_temperature      100
_diffrn_detector                 'CCD plate'
_diffrn_detector_area_resol_mean ?
_diffrn_detector_type            HyPix
_diffrn_measured_fraction_theta_full 1.000
_diffrn_measured_fraction_theta_max 0.954
_diffrn_measurement_details      
;
List of Runs (angles in degrees, time in seconds):

  # Type    Start    End  Width  t~exp~   \w     \q     \k     \f   Frames
#--------------------------------------------------------------------------
  1  \w    -24.00  50.00   0.50    5.00    --  -25.84  22.00-106.00  148
  2  \w     22.00  48.00   0.50    9.00    --   25.84  22.00-106.00   52
  3  \w     11.00 100.00   0.50    9.00    --   25.84  38.00 -30.00  178
  4  \w     11.00 101.00   0.50    9.00    --   25.84  19.00  60.00  180
  5  \w     20.00  60.00   0.50    9.00    --   25.84 -99.00   0.00   80
  6  \w     36.00  89.00   0.50    9.00    --   25.84-178.00  60.00  106
  7  \w    -29.00  -4.00   0.50    9.00    --   25.84 -22.00  88.00   50
  8  \w    -47.00  50.00   0.50    9.00    --   25.84 -77.00   0.00  194
  9  \w    -42.00  41.00   0.50    9.00    --  -25.84  57.00  60.00  166
 10  \w      7.00  60.00   0.50    9.00    --   25.84  77.00 -30.00  106
 11  \w     14.00  39.00   0.50    9.00    --   25.84  57.00 -30.00   50
 12  \w    -79.00 -37.00   0.50    9.00    --  -25.84 -22.00  88.00   84
 13  \w    -99.00 -10.00   0.50    9.00    --  -25.84 -57.00 -60.00  178
;
_diffrn_measurement_device       'four-circle diffractometer'
_diffrn_measurement_device_type  'XtaLAB Synergy, Dualflex, HyPix'
_diffrn_measurement_method       '\w scans'
_diffrn_orient_matrix_type       
'CrysAlisPro convention (1999,Acta A55,543-557)'
_diffrn_orient_matrix_UB_11      0.0335152000
_diffrn_orient_matrix_UB_12      -0.0237189000
_diffrn_orient_matrix_UB_13      -0.0239679000
_diffrn_orient_matrix_UB_21      0.0130191000
_diffrn_orient_matrix_UB_22      0.0037939000
_diffrn_orient_matrix_UB_23      0.0781985000
_diffrn_orient_matrix_UB_31      -0.0092726000
_diffrn_orient_matrix_UB_32      -0.0801446000
_diffrn_orient_matrix_UB_33      0.0108111000
_diffrn_radiation_monochromator  mirror
_diffrn_radiation_probe          x-ray
_diffrn_radiation_type           MoK\a
_diffrn_radiation_wavelength     0.71073
_diffrn_source                   'micro-focus sealed X-ray tube'
_diffrn_source_type              'PhotonJet (Mo) X-ray Source'
_reflns_Friedel_coverage         0.000
_reflns_Friedel_fraction_full    .
_reflns_Friedel_fraction_max     .
_reflns_number_gt                6879
_reflns_number_total             7283
_reflns_odcompleteness_completeness 99.99
_reflns_odcompleteness_iscentric 1
_reflns_odcompleteness_theta     36.23
_reflns_special_details          
;
 Reflections were merged by SHELXL according to the crystal
 class for the calculation of statistics and refinement.
 
 _reflns_Friedel_fraction is defined as the number of unique
 Friedel pairs measured divided by the number that would be
 possible theoretically, ignoring centric projections and
 systematic absences.
;
_reflns_threshold_expression     'I > 2\s(I)'
_computing_cell_refinement       'CrysAlisPro 1.171.40.15a (Rigaku OD, 2018)'
_computing_data_collection       'CrysAlisPro 1.171.40.15a (Rigaku OD, 2018)'
_computing_data_reduction        'CrysAlisPro 1.171.40.15a (Rigaku OD, 2018)'
_computing_molecular_graphics    'Olex2 (Dolomanov et al., 2009)'
_computing_publication_material  'Olex2 (Dolomanov et al., 2009)'
_computing_structure_refinement  'ShelXL (Sheldrick, 2015)'
_computing_structure_solution    'ShelXT (Sheldrick, 2015)'
_refine_diff_density_max         0.887
_refine_diff_density_min         -0.733
_refine_diff_density_rms         0.101
_refine_ls_extinction_coef       0.00021(4)
_refine_ls_extinction_expression Fc^*^=kFc[1+0.001xFc^2^\l^3^/sin(2\q)]^-1/4^
_refine_ls_extinction_method     'SHELXL-2018/3 (Sheldrick 2018)'
_refine_ls_goodness_of_fit_ref   1.100
_refine_ls_hydrogen_treatment    mixed
_refine_ls_matrix_type           full
_refine_ls_number_parameters     167
_refine_ls_number_reflns         7283
_refine_ls_number_restraints     18
_refine_ls_R_factor_all          0.0173
_refine_ls_R_factor_gt           0.0151
_refine_ls_restrained_S_all      1.099
_refine_ls_shift/su_max          0.003
_refine_ls_shift/su_mean         0.000
_refine_ls_structure_factor_coef Fsqd
_refine_ls_weighting_details     
'w=1/[\s^2^(Fo^2^)+(0.0128P)^2^+0.6939P] where P=(Fo^2^+2Fc^2^)/3'
_refine_ls_weighting_scheme      calc
_refine_ls_wR_factor_gt          0.0324
_refine_ls_wR_factor_ref         0.0328
_refine_special_details          ?
_olex2_refinement_description    
;
1. Fixed Uiso
 At 1.2 times of:
  All C(H) groups
2. Restrained distances
 C9-H9A
 0.995 with sigma of 0.007
 N1-H1A
 0.975 with sigma of 0.007
 C9-H9A \\sim C9-H9B
 with sigma of 0.002
 C8-H8B \\sim C8-H8A \\sim C9-H9A \\sim C9-H9B
 with sigma of 0.002
 H8B-H8A \\sim H9B-H9A
 with sigma of 0.002
 N1-H1C \\sim N1-H1B \\sim N1-H1A
 with sigma of 0.002
 H1C-H1A \\sim H1C-H1B \\sim H1B-H1A
 with sigma of 0.002
 C9-H1C \\sim C9-H1B \\sim C9-H1A
 with sigma of 0.02
3. Uiso/Uaniso restraints and constraints
Uiso(H9A) = Uiso(H9B) = Uiso(H8B)
Uiso(H1C) = Uiso(H1B) = Uiso(H1A)
4.a Aromatic/amide H refined with riding coordinates:
 C5(H5), C4(H4), C2(H2), C3(H3)
;
_atom_sites_solution_hydrogens   mixed
_atom_sites_solution_primary     dual
_atom_sites_solution_secondary   ?
loop_
_atom_site_label
_atom_site_type_symbol
_atom_site_fract_x
_atom_site_fract_y
_atom_site_fract_z
_atom_site_U_iso_or_equiv
_atom_site_adp_type
_atom_site_occupancy
_atom_site_site_symmetry_order
_atom_site_calc_flag
_atom_site_refinement_flags_posn
_atom_site_refinement_flags_adp
_atom_site_refinement_flags_occupancy
_atom_site_disorder_assembly
_atom_site_disorder_group
Pb1 Pb 0.500000 1.000000 0.500000 0.01294(2) Uani 1 2 d S T P . .
I2 I 0.52983(2) 1.31304(2) 0.31383(2) 0.01801(2) Uani 1 1 d . . . . .
I1 I 0.66395(2) 0.92596(2) 0.50272(2) 0.02039(2) Uani 1 1 d . . . . .
F2 F 0.82613(6) 0.64833(14) 0.34569(15) 0.0368(2) Uani 1 1 d . . . . .
F1 F 0.89340(6) 0.68149(14) 0.54955(15) 0.0365(2) Uani 1 1 d . . . . .
F3 F 0.93806(6) 0.63284(16) 0.32890(16) 0.0412(3) Uani 1 1 d . . . . .
N1 N 0.64226(7) 0.52090(15) 0.58661(17) 0.0219(2) Uani 1 1 d D . . . .
C9 C 0.70062(8) 0.43072(18) 0.51670(18) 0.0215(2) Uani 1 1 d D . . . .
C5 C 0.82509(9) 0.19769(19) 0.5639(2) 0.0260(3) Uani 1 1 d . . . . .
H5 H 0.789730 0.154615 0.622040 0.031 Uiso 1 1 calc R . . . .
C6 C 0.82678(7) 0.36000(18) 0.53984(17) 0.0200(2) Uani 1 1 d . . . . .
C8 C 0.76933(8) 0.4589(2) 0.60756(18) 0.0221(2) Uani 1 1 d D . . . .
C4 C 0.87516(10) 0.0985(2) 0.5028(2) 0.0321(3) Uani 1 1 d . . . . .
H4 H 0.872598 -0.009771 0.518839 0.039 Uiso 1 1 calc R . . . .
C1 C 0.88089(8) 0.42112(18) 0.45213(18) 0.0217(2) Uani 1 1 d . . . . .
C7 C 0.88489(9) 0.5942(2) 0.4194(2) 0.0282(3) Uani 1 1 d . . . . .
C2 C 0.93192(9) 0.3215(2) 0.3931(2) 0.0298(3) Uani 1 1 d . . . . .
H2 H 0.968072 0.363622 0.336682 0.036 Uiso 1 1 calc R . . . .
C3 C 0.92872(10) 0.1610(2) 0.4184(2) 0.0332(4) Uani 1 1 d . . . . .
H3 H 0.962548 0.094939 0.378649 0.040 Uiso 1 1 calc R . . . .
H1A H 0.6486(9) 0.6308(9) 0.5652(18) 0.039(4) Uiso 1 1 d D . . . .
H1B H 0.5990(6) 0.4853(19) 0.5391(18) 0.039(4) Uiso 1 1 d D . . . .
H1C H 0.6420(10) 0.5043(19) 0.6967(8) 0.039(4) Uiso 1 1 d D . . . .
H9A H 0.6858(12) 0.3202(11) 0.511(2) 0.032(4) Uiso 1 1 d D . . . .
H9B H 0.7002(13) 0.467(2) 0.4088(10) 0.032(4) Uiso 1 1 d D . . . .
H8A H 0.7652(12) 0.426(2) 0.7160(10) 0.031(6) Uiso 1 1 d D . . . .
H8B H 0.7791(12) 0.5723(9) 0.611(2) 0.032(4) Uiso 1 1 d D . . . .

loop_
_atom_site_aniso_label
_atom_site_aniso_U_11
_atom_site_aniso_U_22
_atom_site_aniso_U_33
_atom_site_aniso_U_23
_atom_site_aniso_U_13
_atom_site_aniso_U_12
Pb1 0.01532(3) 0.01254(3) 0.01103(3) -0.00037(2) 0.00119(2) -0.00027(2)
I2 0.02223(4) 0.01693(4) 0.01476(3) 0.00628(3) -0.00100(3) -0.00151(3)
I1 0.01570(4) 0.02058(4) 0.02496(4) 0.00231(3) 0.00195(3) 0.00058(3)
F2 0.0293(5) 0.0338(5) 0.0470(7) 0.0124(5) -0.0042(5) 0.0028(4)
F1 0.0322(5) 0.0319(5) 0.0455(7) -0.0079(5) 0.0024(5) -0.0078(4)
F3 0.0318(6) 0.0472(7) 0.0452(7) 0.0114(5) 0.0104(5) -0.0081(5)
N1 0.0178(5) 0.0220(5) 0.0260(6) -0.0015(4) 0.0035(5) 0.0018(4)
C9 0.0171(6) 0.0237(6) 0.0235(6) -0.0044(5) 0.0003(5) 0.0023(5)
C5 0.0231(7) 0.0267(7) 0.0279(7) 0.0012(5) -0.0028(6) 0.0010(5)
C6 0.0159(5) 0.0255(6) 0.0183(5) -0.0018(5) -0.0020(4) 0.0014(5)
C8 0.0169(6) 0.0280(6) 0.0213(6) -0.0053(5) 0.0007(5) 0.0006(5)
C4 0.0333(8) 0.0268(7) 0.0356(9) -0.0013(6) -0.0065(7) 0.0085(6)
C1 0.0164(5) 0.0278(7) 0.0208(6) -0.0001(5) -0.0008(5) 0.0014(5)
C7 0.0207(6) 0.0325(8) 0.0315(8) 0.0024(6) 0.0021(6) -0.0027(6)
C2 0.0207(7) 0.0431(9) 0.0257(7) -0.0005(6) 0.0024(6) 0.0085(6)
C3 0.0288(8) 0.0385(9) 0.0320(8) -0.0040(7) -0.0013(7) 0.0152(7)

_geom_special_details            
;
 All esds (except the esd in the dihedral angle between two l.s. planes)
 are estimated using the full covariance matrix.  The cell esds are taken
 into account individually in the estimation of esds in distances, angles
 and torsion angles; correlations between esds in cell parameters are only
 used when they are defined by crystal symmetry.  An approximate (isotropic)
 treatment of cell esds is used for estimating esds involving l.s. planes.
;
loop_
_geom_bond_atom_site_label_1
_geom_bond_atom_site_label_2
_geom_bond_distance
_geom_bond_site_symmetry_2
_geom_bond_publ_flag
Pb1 I2 3.16203(8) . ?
Pb1 I2 3.16469(8) 4_586 ?
Pb1 I2 3.16469(8) 2_645 ?
Pb1 I2 3.16206(8) 3_676 ?
Pb1 I1 3.19571(10) 3_676 ?
Pb1 I1 3.19574(9) . ?
F2 C7 1.350(2) . ?
F1 C7 1.347(2) . ?
F3 C7 1.344(2) . ?
N1 C9 1.4966(19) . ?
N1 H1A 0.958(6) . ?
N1 H1B 0.958(7) . ?
N1 H1C 0.958(7) . ?
C9 C8 1.523(2) . ?
C9 H9A 0.980(6) . ?
C9 H9B 0.979(6) . ?
C5 H5 0.9300 . ?
C5 C6 1.392(2) . ?
C5 C4 1.391(2) . ?
C6 C8 1.515(2) . ?
C6 C1 1.402(2) . ?
C8 H8A 0.979(6) . ?
C8 H8B 0.979(6) . ?
C4 H4 0.9300 . ?
C4 C3 1.382(3) . ?
C1 C7 1.496(2) . ?
C1 C2 1.399(2) . ?
C2 H2 0.9300 . ?
C2 C3 1.379(3) . ?
C3 H3 0.9300 . ?

loop_
_geom_angle_atom_site_label_1
_geom_angle_atom_site_label_2
_geom_angle_atom_site_label_3
_geom_angle
_geom_angle_site_symmetry_1
_geom_angle_site_symmetry_3
_geom_angle_publ_flag
I2 Pb1 I2 180.0 . 3_676 ?
I2 Pb1 I2 91.047(1) 3_676 4_586 ?
I2 Pb1 I2 88.953(1) . 4_586 ?
I2 Pb1 I2 88.953(1) 3_676 2_645 ?
I2 Pb1 I2 91.047(1) . 2_645 ?
I2 Pb1 I2 180.0 4_586 2_645 ?
I2 Pb1 I1 93.107(3) 2_645 . ?
I2 Pb1 I1 91.509(3) 3_676 . ?
I2 Pb1 I1 88.491(3) 3_676 3_676 ?
I2 Pb1 I1 88.492(2) . . ?
I2 Pb1 I1 93.106(3) 4_586 3_676 ?
I2 Pb1 I1 86.894(3) 2_645 3_676 ?
I2 Pb1 I1 86.893(3) 4_586 . ?
I2 Pb1 I1 91.508(3) . 3_676 ?
I1 Pb1 I1 180.0 3_676 . ?
Pb1 I2 Pb1 145.307(3) . 2_655 ?
C9 N1 H1A 108.5(11) . . ?
C9 N1 H1B 108.2(11) . . ?
C9 N1 H1C 110.6(12) . . ?
H1A N1 H1B 109.8(8) . . ?
H1A N1 H1C 109.8(8) . . ?
H1B N1 H1C 109.9(8) . . ?
N1 C9 C8 110.81(12) . . ?
N1 C9 H9A 106.8(14) . . ?
N1 C9 H9B 103.8(14) . . ?
C8 C9 H9A 114.7(13) . . ?
C8 C9 H9B 114.5(14) . . ?
H9A C9 H9B 105.4(13) . . ?
C6 C5 H5 119.3 . . ?
C4 C5 H5 119.3 . . ?
C4 C5 C6 121.40(16) . . ?
C5 C6 C8 117.95(14) . . ?
C5 C6 C1 117.84(14) . . ?
C1 C6 C8 124.20(14) . . ?
C9 C8 H8A 110.3(14) . . ?
C9 C8 H8B 109.3(14) . . ?
C6 C8 C9 109.86(12) . . ?
C6 C8 H8A 107.2(13) . . ?
C6 C8 H8B 114.6(14) . . ?
H8A C8 H8B 105.5(13) . . ?
C5 C4 H4 120.0 . . ?
C3 C4 C5 120.00(17) . . ?
C3 C4 H4 120.0 . . ?
C6 C1 C7 120.48(14) . . ?
C2 C1 C6 120.68(15) . . ?
C2 C1 C7 118.84(15) . . ?
F2 C7 C1 111.97(14) . . ?
F1 C7 F2 106.11(15) . . ?
F1 C7 C1 112.82(14) . . ?
F3 C7 F2 106.19(15) . . ?
F3 C7 F1 106.08(14) . . ?
F3 C7 C1 113.13(15) . . ?
C1 C2 H2 119.9 . . ?
C3 C2 C1 120.15(17) . . ?
C3 C2 H2 119.9 . . ?
C4 C3 H3 120.0 . . ?
C2 C3 C4 119.91(16) . . ?
C2 C3 H3 120.0 . . ?

loop_
_geom_hbond_atom_site_label_D
_geom_hbond_atom_site_label_H
_geom_hbond_atom_site_label_A
_geom_hbond_distance_DH
_geom_hbond_distance_HA
_geom_hbond_distance_DA
_geom_hbond_angle_DHA
_geom_hbond_site_symmetry_A
_geom_hbond_publ_flag
N1 H1A I1 0.958(6) 2.578(6) 3.5360(13) 178.8(13) . yes
N1 H1B I2 0.958(7) 2.730(11) 3.5869(14) 149.3(14) 1_545 yes
N1 H1C I1 0.958(7) 2.716(8) 3.6172(15) 157.0(12) 4_576 yes

_shelx_res_file                  
;
TITL 2CF3-PEA2PbI4 in P2(1)/c
    2cf3-pea2pbi4.res
    created by SHELXL-2018/3 at 13:39:02 on 26-Sep-2018
REM P2(1)/c (#14 in standard setting)
CELL 0.71073 19.11688 8.476663 8.603717 90 92.0805 90
ZERR 2 0.000175 0.000071 0.000074 0 0.0009 0
LATT 1
SYMM -X,0.5+Y,0.5-Z
SFAC C H F I N Pb
UNIT 36 44 12 8 4 2
EQIV $1 +X,-1+Y,+Z
EQIV $2 +X,1.5-Y,0.5+Z
DFIX 0.995 0.007 C9 H9a
DFIX 0.975 0.007 N1 H1a
SADI 0.002 C9 H9a C9 H9b
SADI 0.002 C8 H8b C8 H8a C9 H9a C9 H9b
SADI 0.002 H8b H8a H9b H9a
SADI 0.002 N1 H1c N1 H1b N1 H1a
SADI 0.002 H1c H1a H1c H1b H1b H1a
SADI C9 H1c C9 H1b C9 H1a
EADP H9a H9b H8b
EADP H1c H1b H1a

L.S. 4
PLAN  7
HTAB N1 I1
HTAB N1 I2_$1
HTAB N1 I1_$2
BOND $H
LIST 4
fmap 2
acta
REM <olex2.extras>
REM <HklSrc "%.\\2CF3-PEA2PbI4.hkl">
REM </olex2.extras>

WGHT    0.012800    0.693900
EXTI    0.000206
FVAR       1.12711
PB1   6    0.500000    1.000000    0.500000    10.50000    0.01532    0.01254 =
         0.01103   -0.00037    0.00119   -0.00027
I2    4    0.529828    1.313042    0.313829    11.00000    0.02223    0.01693 =
         0.01476    0.00628   -0.00100   -0.00151
I1    4    0.663952    0.925955    0.502723    11.00000    0.01570    0.02058 =
         0.02496    0.00231    0.00195    0.00058
F2    3    0.826131    0.648327    0.345687    11.00000    0.02934    0.03377 =
         0.04699    0.01238   -0.00417    0.00277
F1    3    0.893403    0.681492    0.549551    11.00000    0.03216    0.03189 =
         0.04554   -0.00790    0.00243   -0.00783
F3    3    0.938065    0.632838    0.328897    11.00000    0.03176    0.04718 =
         0.04520    0.01138    0.01045   -0.00810
N1    5    0.642256    0.520902    0.586613    11.00000    0.01781    0.02196 =
         0.02603   -0.00145    0.00346    0.00184
C9    1    0.700618    0.430720    0.516697    11.00000    0.01712    0.02370 =
         0.02351   -0.00436    0.00032    0.00233
C5    1    0.825086    0.197695    0.563905    11.00000    0.02308    0.02675 =
         0.02793    0.00123   -0.00282    0.00099
AFIX  43
H5    2    0.789730    0.154615    0.622040    11.00000   -1.20000
AFIX   0
C6    1    0.826777    0.360003    0.539844    11.00000    0.01588    0.02551 =
         0.01834   -0.00175   -0.00198    0.00137
C8    1    0.769332    0.458893    0.607559    11.00000    0.01688    0.02797 =
         0.02134   -0.00527    0.00074    0.00061
C4    1    0.875157    0.098549    0.502839    11.00000    0.03329    0.02682 =
         0.03558   -0.00133   -0.00651    0.00854
AFIX  43
H4    2    0.872598   -0.009771    0.518839    11.00000   -1.20000
AFIX   0
C1    1    0.880890    0.421122    0.452127    11.00000    0.01644    0.02776 =
         0.02077   -0.00006   -0.00078    0.00142
C7    1    0.884888    0.594217    0.419445    11.00000    0.02074    0.03248 =
         0.03151    0.00244    0.00209   -0.00266
C2    1    0.931920    0.321516    0.393089    11.00000    0.02070    0.04314 =
         0.02575   -0.00053    0.00240    0.00848
AFIX  43
H2    2    0.968072    0.363622    0.336682    11.00000   -1.20000
AFIX   0
C3    1    0.928718    0.161024    0.418373    11.00000    0.02883    0.03854 =
         0.03202   -0.00399   -0.00125    0.01522
AFIX  43
H3    2    0.962548    0.094939    0.378649    11.00000   -1.20000
AFIX   0
H1A   2    0.648647    0.630809    0.565162    11.00000    0.03913
H1B   2    0.598992    0.485292    0.539148    11.00000    0.03913
H1C   2    0.642019    0.504268    0.696679    11.00000    0.03913
H9A   2    0.685810    0.320161    0.511187    11.00000    0.03239
H9B   2    0.700188    0.467429    0.408763    11.00000    0.03239
H8A   2    0.765175    0.426469    0.716027    11.00000    0.03058
H8B   2    0.779073    0.572267    0.611242    11.00000    0.03239
HKLF 4


REM  2CF3-PEA2PbI4 in P2(1)/c
REM wR2 = 0.0328, GooF = S = 1.100, Restrained GooF = 1.099 for all data
REM R1 = 0.0151 for 6879 Fo > 4sig(Fo) and 0.0173 for all 7283 data
REM 167 parameters refined using 18 restraints

END

WGHT      0.0128      0.6940

REM Highest difference peak  0.887,  deepest hole -0.733,  1-sigma level  0.101
Q1    1   0.6516  0.8773  0.4534  11.00000  0.05    0.89
Q2    1   0.5588  1.3068  0.2985  11.00000  0.05    0.83
Q3    1   0.5164  1.0372  0.5555  11.00000  0.05    0.82
Q4    1   0.5225  1.3533  0.3601  11.00000  0.05    0.80
Q5    1   0.5058  1.2704  0.2838  11.00000  0.05    0.71
Q6    1   0.5106  0.9910  0.4227  11.00000  0.05    0.68
Q7    1   0.5191  0.9576  0.5559  11.00000  0.05    0.67
;
_shelx_res_checksum              60010
_shelx_hkl_file                  
;
   2   0   0 54437.6 1104.84   2
   2   0   0 56815.0 1111.89   1
   3   0   0 43100.7 869.245   4
   3   0   0 42849.8 867.806   8
   3   0   0 44057.5 880.428   1
   3   0   0 43903.6 870.765   2
   3   0   0 42948.3 867.367   9
  -4   0   0 5707.56 127.126   9
   4   0   0 5817.24 131.762   2
   4   0   0 5882.26 130.005   4
   4   0   0 5823.96 142.710   1
   4   0   0 5998.06 128.010   9
   4   0   0 5890.74 128.215   8
   5   0   0 171894. 3505.44   9
  -5   0   0 178566. 3505.38   9
   5   0   0 178122. 3511.74   2
   5   0   0 174628. 3508.72   4
   5   0   0 177215. 3506.29   8
   5   0   0 175117. 3526.50   1
   6   0   0 166319. 3376.55   9
   6   0   0 168498. 3383.76   2
   6   0   0 170669. 3401.15   1
   6   0   0 165936. 3376.97   8
  -6   0   0 177789. 3376.50   9
   6   0   0 166554. 3379.58   4
   7   0   0 122296. 2428.51   9
   7   0   0 126591. 2457.14   1
   7   0   0 123245. 2436.55   2
   7   0   0 118069. 2430.79   4
   7   0   0 119860. 2428.03   8
   8   0   0 3330.12 89.2903   9
   8   0   0 3481.30 92.9212   4
   8   0   0 3826.26 114.956   1
  -8   0   0 3324.41 93.6618   4
   8   0   0 3577.05 97.6548   2
   8   0   0 3640.81 90.4319   8
  -9   0   0 1485.21 53.4953   4
   9   0   0 1480.45 49.1913   9
   9   0   0 1408.94 48.2817   8
   9   0   0 1389.83 54.9530   2
   9   0   0 1396.48 51.8449   4
  10   0   0 759.630 40.7227   2
  10   0   0 678.337 33.2147   9
  10   0   0 617.083 35.7819   4
 -10   0   0 740.186 37.5313   4
  10   0   0 685.739 32.7945   8
 -11   0   0 7326.41 181.897   4
  11   0   0 7309.47 175.093   8
  11   0   0 7741.97 189.276   2
  11   0   0 7590.65 176.160   9
  12   0   0 28366.2 612.934   8
 -12   0   0 30385.6 623.899   4
  12   0   0 30416.6 631.684   2
  12   0   0 29081.8 614.049   9
 -13   0   0 12927.4 339.329   1
  13   0   0 13055.0 289.100   9
 -13   0   0 12668.4 296.091   4
  13   0   0 13721.4 306.672   2
  13   0   0 12481.9 287.104   8
  14   0   0 2262.42 74.8679   8
 -14   0   0 2442.17 84.4724   4
 -14   0   0 2264.07 110.863   1
  14   0   0 2405.36 89.0038   2
  14   0   0 2388.41 77.0226   9
  15   0   0 10107.8 248.640   2
 -15   0   0 9432.83 282.723   1
  15   0   0 9580.41 227.381   8
  15   0   0 9730.20 228.993   9
 -15   0   0 9864.30 239.287   4
 -16   0   0 3576.76 150.676   1
  16   0   0 3516.96 103.684   9
  16   0   0 3270.36 100.572   8
  16   0   0 3510.22 119.278   2
 -16   0   0 3506.96 111.325   4
  17   0   0 3091.80 97.6295   8
  17   0   0 3198.10 99.5722   9
  17   0   0 3161.16 115.136   2
 -17   0   0 3192.79 145.808   1
 -17   0   0 3318.75 108.756   4
  18   0   0 13576.6 307.402   8
 -18   0   0 13267.2 376.751   1
  18   0   0 13669.4 309.940   9
 -18   0   0 13134.2 319.059   4
  18   0   0 13514.9 332.915   2
 -19   0   0 5938.92 224.486   1
  19   0   0 6214.36 165.055   9
 -19   0   0 6396.29 176.799   4
  19   0   0 6203.76 162.732   8
  19   0   0 6122.70 187.666   2
 -20   0   0 908.991 60.3310   4
 -20   0   0 882.291 89.3234   1
  20   0   0 760.671 65.8225   2
  20   0   0 887.677 51.5435   8
  21   0   0 644.585 47.8945   9
 -21   0   0 559.134 80.3216   1
  21   0   0 621.637 45.8050   8
  21   0   0 614.674 62.7832   2
 -21   0   0 691.156 55.1011   4
 -22   0   0 1863.89 126.552   1
  22   0   0 1745.19 73.6164   8
  22   0   0 1742.92 96.9772   2
  22   0   0 1842.42 75.6682   9
 -22   0   0 1687.84 83.5911   4
 -23   0   0 1909.67 91.3522   4
  23   0   0 2076.97 84.1644   9
 -23   0   0 2105.10 71.3433  13
  23   0   0 2114.47 81.6561   8
 -23   0   0 2181.34 139.016   1
  23   0   0 2054.48 107.973   2
  24   0   0 9842.84 236.954   9
 -24   0   0 10073.1 254.323   4
  24   0   0 9608.13 233.642   8
 -24   0   0 9643.33 323.039   1
  25   0   0 10468.8 253.220   9
 -25   0   0 10107.1 268.768   4
 -25   0   0 10413.3 344.311   1
  25   0   0 10049.9 248.335   8
 -26   0   0 2865.80 172.097   1
 -26   0   0 2322.60 107.622   4
 -27   0   0 214.810 52.6690   4
 -27   0   0 89.8786 81.7775   1
 -28   0   0 863.832 72.7655   4
 -28   0   0 954.970 122.865   1
 -29   0   0 3548.36 203.051   1
 -29   0   0 3353.64 133.374   4
 -30   0   0 10275.7 280.818   4
 -30   0   0 10820.1 372.938   1
 -31   0   0 8690.43 328.196   1
 -31   0   0 8003.20 234.713   4
 -32   0   0 2372.36 114.568   4
   0  -1   0 11.4663 3.98456   6
   0   1   0 17.0801 4.34919   9
   1   1   0 627.673 17.0072   9
  -1   1   0 647.295 19.3022   9
   1   1   0 610.109 16.8741   8
  -1   1   0 662.515 16.4063   3
  -1   1   0 610.906 17.9202  10
  -1   1   0 638.600 18.2132   4
   1  -1   0 613.730 19.1798   8
   1  -1   0 651.718 18.2526   6
   2   1   0 354.084 11.6440   5
  -2   1   0 268.099 10.7043   3
   2  -1   0 279.239 13.2881   8
  -2   1   0 351.423 12.4568  10
  -2   1   0 283.611 15.5104   1
   2   1   0 250.217 9.45211   8
  -2   1   0 275.554 12.8803   4
   2   1   0 249.636 11.7249   2
   2   1   0 226.737 14.7069   1
  -2   1   0 279.704 13.1179   9
   3  -1   0 6108.77 133.455   9
   3   1   0 5985.23 126.422   5
   3   1   0 6002.56 141.368   1
   3   1   0 5957.37 131.958   2
   3  -1   0 6550.40 133.446   8
  -3  -1   0 5810.64 125.798   4
  -3   1   0 6206.13 133.317   4
  -3   1   0 6080.75 129.126  10
   3   1   0 6087.74 126.279   4
  -3   1   0 5994.55 141.154   1
  -4   1   0 49430.3 945.126   4
  -4  -1   0 46015.6 936.540   4
   4   1   0 46803.0 956.246   1
   4   1   0 48009.6 937.124   4
   4   1   0 46115.3 943.244   2
   4  -1   0 45240.8 942.353   8
   4  -1   0 45464.1 943.615   9
  -4   1   0 46547.8 956.943   1
  -5   1   0 59140.5 1172.81   8
   5   1   0 58001.1 1169.37   4
   5   1   0 57772.5 1191.16   1
   5  -1   0 56593.2 1174.68   8
   5   1   0 57865.1 1175.94   2
  -5  -1   0 60153.9 1169.64   4
  -5   1   0 58358.2 1176.75   4
   5  -1   0 58209.8 1175.97   9
  -5   1   0 55867.2 1192.18   1
  -6  -1   0 26227.6 516.700  13
  -6   1   0 26199.7 529.718   9
   6   1   0 26702.0 552.966   1
   6   1   0 25580.9 527.843   4
  -6  -1   0 25228.1 527.836   4
   6  -1   0 24853.1 533.799   9
  -6   1   0 25878.2 530.503   8
   6  -1   0 25165.5 532.484   8
  -6   1   0 24958.1 534.998   4
  -6   1   0 24637.6 552.311   1
   6   1   0 26287.5 535.670   2
  -7  -1   0 14316.9 312.697   4
  -7   1   0 15351.1 343.217   1
  -7   1   0 14838.8 313.500   9
  -7  -1   0 14591.9 300.046  13
   7  -1   0 14047.0 317.801   9
   7   1   0 15145.9 320.971   2
   7  -1   0 13489.6 315.384   8
   7   1   0 14724.0 312.351   4
   7   1   0 14884.8 305.945   9
   7  -1   0 15604.0 320.066   4
   7   1   0 15293.9 339.120   1
  -7   1   0 15526.7 315.641   8
   8   1   0 4412.47 132.198   1
   8  -1   0 4055.15 111.822   8
   8   1   0 4335.20 103.862   9
  -8   1   0 5109.96 112.700   9
  -8   1   0 4809.50 113.658   8
  -8   1   0 4235.47 134.416   1
   8   1   0 4349.01 116.613   2
   8   1   0 4270.83 108.667   4
   8  -1   0 4164.55 113.528   9
  -8  -1   0 4535.10 111.270   4
   9   1   0 15825.0 344.858   9
  -9  -1   0 15988.1 352.604   4
   9  -1   0 16779.6 357.804   4
   9   1   0 16359.1 360.964   2
  -9   1   0 16981.0 389.624   1
  -9   1   0 16917.6 351.910   9
   9   1   0 17040.1 351.519   4
   9  -1   0 15877.7 356.727   9
   9   1   0 16244.0 380.099   1
   9  -1   0 15662.6 354.641   8
  -9   1   0 17444.7 355.676   8
  10  -1   0 36132.4 771.892   9
 -10  -1   0 38514.3 769.990   4
 -10   1   0 37304.8 809.025   1
 -10   1   0 37900.6 765.539   9
  10   1   0 37468.4 766.014   4
  10  -1   0 36558.4 770.467   8
  10   1   0 37750.7 778.492   2
  10   1   0 35795.9 761.410   8
  10   1   0 37586.7 759.719   9
 -11  -1   0 28207.9 596.879   4
 -11   1   0 28476.3 639.498   1
  11  -1   0 27698.4 599.989   9
  11   1   0 28718.9 586.743   9
  11  -1   0 27665.6 596.785   8
  11   1   0 27778.2 587.686   8
 -11   1   0 29370.3 592.596   9
  11   1   0 29247.7 608.438   2
  11   1   0 28473.8 593.315   4
  12  -1   0 16997.8 385.810   9
 -12  -1   0 18167.1 385.251   4
  12   1   0 17854.6 394.078   2
 -12   1   0 18218.1 377.703   9
 -12   1   0 17150.7 425.065   1
  12   1   0 17895.6 373.210   9
  12  -1   0 16869.7 382.852   8
  12   1   0 16913.0 373.192   8
  13  -1   0 704.662 39.4402   8
  13   1   0 562.157 41.4703   2
 -13   1   0 510.356 39.6370   4
 -13   1   0 522.260 53.9344   1
  13   1   0 535.234 31.6868   8
  13  -1   0 613.290 39.5204   9
  13   1   0 671.005 33.3896   9
 -13  -1   0 580.810 38.0060   4
  14   1   0 101.192 20.7685   8
  14  -1   0 83.4762 22.7307   8
 -14  -1   0 90.2902 23.5715   4
 -14   1   0 92.4141 27.3483   4
  14   1   0 120.852 28.8527   2
 -14   1   0 96.7802 37.9995   1
  14  -1   0 63.8765 24.9111   9
 -15   1   0 773.390 48.0591   4
  15   1   0 748.921 51.2179   2
 -15  -1   0 723.717 43.3938   4
  15  -1   0 592.664 42.8512   9
  15   1   0 716.113 37.5250   9
  15   1   0 661.962 37.4361   8
  15  -1   0 730.547 43.5633   8
 -15   1   0 773.785 69.6092   1
 -15  -1   0 653.390 28.7785  13
 -16  -1   0 1248.15 42.1084  13
 -16  -1   0 1380.51 61.6918   4
  16   1   0 1309.85 52.9628   9
 -16   1   0 1320.71 65.2322   4
  16   1   0 1457.19 71.9404   2
  16  -1   0 1329.06 59.1447   8
  16   1   0 1292.25 52.8186   8
 -16   1   0 1272.82 91.2301   1
  16  -1   0 1299.32 62.5395   9
  17   1   0 3464.28 122.621   2
  17   1   0 3665.09 101.474   9
  17  -1   0 3512.92 112.057   9
  17  -1   0 3468.79 108.707   8
  17   1   0 3536.75 100.787   8
 -17  -1   0 3321.84 85.7333  13
 -17   1   0 3324.41 151.400   1
 -17  -1   0 3691.41 113.240   4
 -17   1   0 3355.05 115.280   4
 -18   1   0 519.102 48.3372   4
 -18   1   0 490.843 72.5515   1
 -18  -1   0 436.533 25.9577  13
  18   1   0 437.614 35.9621   8
 -18  -1   0 447.818 42.2460   4
  18  -1   0 532.862 46.9609   9
  18   1   0 526.042 53.2757   2
  18  -1   0 419.105 39.7953   8
  18   1   0 467.102 37.0468   9
  19   1   0 2645.92 85.5895   8
  19   1   0 2696.02 85.6431   9
 -19   1   0 2717.17 142.852   1
  19  -1   0 2530.20 92.1345   8
 -19   1   0 2483.72 99.8879   4
 -19  -1   0 2541.56 96.3583   4
 -19  -1   0 2495.42 68.7857  13
  19  -1   0 2649.55 95.7177   9
  19   1   0 2615.82 109.474   2
 -20   1   0 4601.75 151.010   4
 -20  -1   0 4809.15 146.732   4
  20  -1   0 4822.29 144.560   9
 -20   1   0 4772.85 197.614   1
  20   1   0 4958.67 134.116   9
  20   1   0 5218.08 134.468   8
  20  -1   0 4805.00 141.805   8
  20   1   0 4742.44 161.148   2
 -21   1   0 4531.67 196.555   1
  21  -1   0 4813.79 144.380   9
  21   1   0 4725.47 130.758   9
  21  -1   0 4691.28 139.368   8
 -21  -1   0 4761.58 114.893  13
 -21   1   0 4514.93 149.792   4
  21   1   0 4532.26 159.022   2
 -21  -1   0 4724.84 144.864   4
  21   1   0 4756.17 130.179   8
 -22  -1   0 256.576 43.7618   4
 -22   1   0 282.639 48.1425   4
 -22   1   0 206.177 71.9287   1
  22  -1   0 204.055 37.9585   8
  22   1   0 191.079 52.6636   2
 -22  -1   0 259.226 25.6582  13
  22   1   0 213.987 35.1672   9
  22  -1   0 238.059 44.5036   9
  22   1   0 231.142 34.6727   8
  23   1   0 661.140 46.4531   8
  23  -1   0 601.896 54.2194   8
  23   1   0 705.149 48.2037   9
 -23  -1   0 688.210 33.4744  13
 -23   1   0 649.935 91.3961   1
  23   1   0 647.972 69.9291   2
 -23  -1   0 695.708 58.0888   4
  23  -1   0 695.449 57.5557   9
 -23   1   0 601.125 59.7681   4
 -24   1   0 1307.78 63.5601  13
 -24   1   0 1288.56 79.9865   4
  24  -1   0 1453.56 76.8960   9
 -24  -1   0 1262.29 75.3730   4
  24   1   0 1347.09 63.2099   9
  24   1   0 1407.63 63.7157   8
  24  -1   0 1315.06 70.7002   8
  25  -1   0 3651.20 122.856   9
 -25  -1   0 3484.23 125.655   4
 -25   1   0 3317.93 182.754   1
  25  -1   0 3341.43 117.036   8
 -25   1   0 3287.73 129.057   4
 -25   1   0 3456.01 107.365  13
 -26  -1   0 3644.84 136.458   4
  26  -1   0 4141.74 134.579   9
 -26   1   0 3927.38 198.641   1
 -26   1   0 4027.67 146.222   4
  26  -1   0 4316.64 132.824   8
 -27   1   0 2102.08 103.857   4
 -27  -1   0 2048.58 97.5849   4
 -27   1   0 1806.82 147.196   1
 -28   1   0 351.764 61.7588   4
 -28   1   0 352.219 101.083   1
 -28  -1   0 346.986 57.1280   4
 -29  -1   0 42.1520 51.5659   4
 -29   1   0 8.57824 92.9245   1
 -29   1   0 54.1896 56.6957   4
 -30  -1   0 121.345 57.6930   4
 -30   1   0 165.884 101.036   1
 -30   1   0 69.4098 61.8066   4
 -31   1   0 412.078 68.5304   4
 -31   1   0 300.742 109.560   1
 -31  -1   0 274.070 62.1550   4
 -32  -1   0 478.529 66.8108   4
 -32   1   0 630.229 75.6151   4
   0   2   0 25608.0 520.163   9
   0   2   0 25290.8 515.151   3
   0  -2   0 25814.0 521.577   6
   0   2   0 26005.3 520.081   8
   1   2   0 18664.3 387.651   5
  -1   2   0 18876.1 381.987   3
   1  -2   0 19386.6 389.997   5
  -1  -2   0 19113.6 389.066   6
  -1   2   0 18705.3 384.944  11
  -1   2   0 18698.6 387.941   8
   1   2   0 18825.4 385.662   8
  -1   2   0 18989.1 385.057   4
  -1   2   0 19335.1 388.668   9
   1  -2   0 18088.5 387.622   6
   1  -2   0 19139.9 382.073   3
   1  -2   0 19369.5 384.758  11
  -1   2   0 18803.0 387.304  10
   1   2   0 18644.8 385.486   9
  -2   2   0 5587.36 122.067   1
   2  -2   0 5472.43 119.059  11
  -2  -2   0 5606.73 122.195   1
   2  -2   0 5462.40 117.028   3
   2  -2   0 5027.43 121.913   1
  -2  -2   0 5517.02 118.661   8
   2   2   0 5599.01 117.418   2
   2   2   0 5743.26 119.189   8
   2  -2   0 5416.34 116.942   2
  -2   2   0 5441.89 121.303  10
   2   2   0 5373.00 123.218   1
   2  -2   0 5535.27 122.118   6
  -2   2   0 5693.47 124.086   9
  -2   2   0 5549.18 117.188   3
   2   2   0 5383.02 118.652   9
   2   2   0 5493.92 121.498   5
  -2   2   0 5744.09 122.292   4
   2  -2   0 5579.62 120.696   4
   3  -2   0 16424.4 337.795   8
   3   2   0 15923.7 323.505   4
   3   2   0 16155.0 328.612   8
  -3   2   0 16142.6 332.552  10
   3   2   0 16034.4 331.655   2
   3  -2   0 16354.2 332.771   6
  -3   2   0 16237.2 329.194   3
   3  -2   0 15064.5 339.355   1
   3  -2   0 15596.1 332.266  10
  -3   2   0 16515.9 336.074   4
   3  -2   0 16437.0 331.527   2
   3   2   0 16602.3 332.295   5
  -3  -2   0 16131.7 340.012   1
   3  -2   0 16381.3 329.215   3
  -3  -2   0 15928.0 330.730   5
  -3   2   0 16213.1 335.722   9
   3   2   0 15680.6 328.135   9
  -3   2   0 16120.2 340.296   1
   3   2   0 15803.9 341.072   1
  -3  -2   0 16407.9 328.085   8
   3   2   0 15844.6 326.407  13
  -4   2   0 373.052 18.7047  10
   4   2   0 349.125 15.0077   8
  -4   2   0 478.501 26.9772   1
   4   2   0 353.863 17.2610   5
   4  -2   0 330.921 17.3533   6
   4   2   0 345.935 12.5665  13
   4  -2   0 369.252 18.8719  10
  -4   2   0 361.801 17.1631   3
   4  -2   0 386.442 17.2309   3
  -4  -2   0 359.263 13.2015   4
   4   2   0 342.606 13.2185   4
  -4   2   0 402.826 21.4361   4
   4  -2   0 377.718 21.8182   8
  -4  -2   0 455.653 17.3627   5
  -5   2   0 15090.7 315.991   4
   5   2   0 14960.1 301.633   8
   5  -2   0 15824.0 329.086   1
   5  -2   0 15270.3 316.477   8
   5   2   0 14011.4 312.223   2
   5  -2   0 14746.7 308.645  10
   5  -2   0 15014.3 318.335   9
   5   2   0 15167.9 328.464   1
  -5  -2   0 14905.2 301.147   4
  -5   2   0 14928.4 308.410  10
   5   2   0 15226.2 305.514   5
  -5   2   0 14509.6 328.013   1
   5   2   0 14639.8 296.193  13
   5  -2   0 13822.8 310.875   2
   5  -2   0 14151.2 306.596   3
  -5  -2   0 13707.9 325.869   1
   5   2   0 14554.2 301.514   4
   6  -2   0 41645.2 831.739   9
  -6   2   0 40321.7 828.810   4
   6   2   0 39903.2 814.720   5
   6  -2   0 40270.2 820.569  10
   6  -2   0 38374.8 840.499   1
  -6  -2   0 39321.6 843.614   1
  -6   2   0 39154.9 844.631   1
   6   2   0 40901.0 844.015   1
   6  -2   0 40997.1 820.157   3
   6   2   0 40640.8 826.588   2
  -6  -2   0 40663.1 813.385   4
   6  -2   0 41169.4 828.584   8
   6  -2   0 40558.8 825.350   2
   6   2   0 40174.0 814.212   4
   7  -2   0 28377.9 617.026   1
   7  -2   0 28813.4 593.474  10
   7  -2   0 28052.9 599.985   8
   7  -2   0 28233.5 603.437   9
  -7   2   0 27883.9 621.133   1
   7   2   0 28422.1 618.192   1
  -7   2   0 28275.8 594.570   9
   7  -2   0 29215.9 593.739   3
   7   2   0 27986.2 587.139   4
   7   2   0 30305.4 601.194   2
  -7   2   0 28760.6 595.922   8
  -7  -2   0 28990.1 586.936   4
  -7   2   0 29231.7 602.240   4
   7  -2   0 30566.1 600.421   2
   7   2   0 28738.0 585.354   5
  -7  -2   0 27888.4 620.039   1
   8  -2   0 19955.4 449.529   1
   8  -2   0 20579.8 430.933   2
  -8  -2   0 19863.1 453.945   1
   8   2   0 19948.6 450.694   1
  -8   2   0 19845.6 455.079   1
   8  -2   0 19670.3 431.173   8
  -8   2   0 20601.8 434.209   4
   8   2   0 19246.1 418.223   4
   8  -2   0 19986.9 424.887   3
   8   2   0 20496.8 432.288   2
   8   2   0 20124.2 414.447   5
  -8  -2   0 20221.2 418.577   4
  -8   2   0 21327.3 427.454   8
  -8   2   0 20042.5 424.640   9
   8  -2   0 19905.0 424.803  10
   8  -2   0 19954.4 435.232   9
   9  -2   0 498.145 33.0304   8
  -9   2   0 543.795 30.9893   9
  -9   2   0 423.461 41.2310   1
  -9  -2   0 466.957 41.6941   1
   9   2   0 519.626 26.9871   4
   9  -2   0 504.387 32.1076   2
  -9   2   0 499.405 33.0986   4
   9   2   0 455.302 22.4644   5
   9  -2   0 447.225 40.6097   1
   9   2   0 561.146 34.3190   2
  -9   2   0 554.048 32.7648   8
   9  -2   0 521.831 34.9264   9
  -9  -2   0 441.731 25.8959   4
   9  -2   0 538.153 32.2770  10
   9   2   0 473.590 42.2717   1
   9  -2   0 522.256 31.0071   3
 -10  -2   0 8231.37 164.293  13
  10   2   0 7915.16 174.642   9
  10   2   0 7926.04 182.546   4
 -10   2   0 7692.06 221.073   1
  10   2   0 7728.73 175.862   5
 -10   2   0 8041.22 187.983   9
 -10  -2   0 7666.99 184.125   4
  10  -2   0 8437.64 198.065   2
  10   2   0 8392.69 198.687   2
 -10   2   0 7878.92 196.810   4
  10  -2   0 7493.95 193.698   8
  10  -2   0 7759.34 197.915   9
  11   2   0 46906.6 967.894   2
  11  -2   0 48573.7 968.014   2
  11   2   0 43151.8 941.137   5
 -11  -2   0 46066.5 999.486   1
  11   2   0 46383.2 941.781   9
 -11  -2   0 48218.0 929.524  13
  11   2   0 47255.1 950.414   4
 -11   2   0 46823.8 1001.61   1
  11  -2   0 46248.6 968.541   9
 -11  -2   0 45020.7 952.985   4
  11  -2   0 42792.9 961.822   8
 -12   2   0 46890.0 1021.92   1
  12  -2   0 45753.5 979.353   8
  12   2   0 46717.3 965.838   4
  12  -2   0 45545.0 983.571   9
  12   2   0 49215.1 986.659   2
 -12  -2   0 45818.6 970.489   4
  12   2   0 46664.8 958.044   9
  12  -2   0 49524.1 985.784   2
 -12  -2   0 46345.2 1019.46   1
 -12  -2   0 47829.4 944.652  13
  13  -2   0 50780.3 1054.36   9
  13  -2   0 51246.6 1051.21   8
  13   2   0 50722.4 1026.67   9
 -13  -2   0 50814.9 1095.08   1
 -13  -2   0 51283.1 1012.74  13
 -13  -2   0 48059.0 1039.44   4
  13   2   0 49433.4 1030.68   8
  13  -2   0 50367.4 1054.20   2
  13   2   0 50363.5 1055.25   2
 -13   2   0 52182.8 1099.13   1
 -14   2   0 27853.4 647.875   1
 -14  -2   0 28161.1 562.294  13
  14  -2   0 28049.7 606.056   2
  14   2   0 28000.3 576.468   9
  14   2   0 28233.2 580.850   8
 -14  -2   0 27911.7 592.373   4
  14  -2   0 26046.3 596.592   8
  14  -2   0 27574.4 603.569   9
  14   2   0 27075.9 605.571   2
 -14  -2   0 27717.5 645.935   1
  15  -2   0 11677.7 280.843   8
 -15  -2   0 11674.1 243.876  13
 -15  -2   0 11777.4 326.040   1
 -15   2   0 11518.3 325.418   1
  15  -2   0 12303.2 287.453   9
  15  -2   0 12489.5 290.321   2
 -15  -2   0 11991.9 275.009   4
  15   2   0 11530.0 261.349   8
  15   2   0 11928.8 289.267   2
  15   2   0 11930.6 258.789   9
  15   2   0 11506.9 254.299   5
 -16  -2   0 12345.4 248.170  13
  16  -2   0 11433.0 284.139   8
  16   2   0 12074.1 266.815   8
 -16  -2   0 11701.0 279.879   4
  16   2   0 11588.3 257.496   5
 -16   2   0 12098.6 337.757   1
  16  -2   0 11637.3 293.944   2
  16   2   0 11641.8 262.863   9
 -16  -2   0 11850.1 333.874   1
  16   2   0 12502.5 298.296   2
  16  -2   0 12194.0 292.003   9
  17   2   0 23719.5 513.919   8
 -17  -2   0 24271.4 594.409   1
  17   2   0 23727.8 504.122   5
 -17  -2   0 24420.7 493.241  13
 -17  -2   0 25528.6 532.690   4
  17   2   0 24645.6 549.367   2
 -17  -2   0 24586.3 494.162  13
  17  -2   0 24381.1 548.022   2
  17   2   0 24044.0 511.800   9
  17  -2   0 26275.1 545.201   9
 -17   2   0 24846.9 598.026   1
  17  -2   0 23765.0 534.876   8
  18   2   0 31854.7 672.768   9
 -18  -2   0 32274.4 693.448   4
 -18   2   0 32231.8 763.024   1
 -18  -2   0 31196.0 759.115   1
  18   2   0 32641.6 676.131   8
  18  -2   0 30667.5 695.413   8
 -18  -2   0 33231.2 653.650  13
 -18  -2   0 32637.2 652.795  13
  18   2   0 32468.8 713.195   2
 -18   2   0 31470.1 704.532   4
  18  -2   0 32035.4 703.060   9
  18  -2   0 31516.6 710.676   2
  19   2   0 27678.8 568.592   9
  19  -2   0 26425.5 591.472   8
 -19  -2   0 28512.5 666.631   1
 -19  -2   0 25642.0 544.255  13
 -19  -2   0 27733.8 544.969  13
  19  -2   0 29147.9 601.723   9
  19  -2   0 28130.9 610.552   2
 -19   2   0 28453.2 667.931   1
  19   2   0 28200.9 611.698   2
 -19   2   0 26697.0 601.191   4
 -19  -2   0 27350.1 589.721   4
  19   2   0 28359.9 571.176   8
  20  -2   0 12774.5 299.099   9
  20   2   0 11675.1 268.265   8
 -20  -2   0 12114.1 355.486   1
  20  -2   0 11677.7 289.598   8
 -20   2   0 12176.3 358.276   1
  20   2   0 12000.4 267.471   9
 -20  -2   0 12087.0 288.077   4
 -20   2   0 11058.4 296.672   4
  20   2   0 12026.0 309.058   2
  20  -2   0 11782.4 306.764   2
  21   2   0 3111.58 93.4167   8
 -21   2   0 3541.81 167.462   1
  21  -2   0 2999.79 110.297   8
  21  -2   0 3193.59 116.824   9
  21   2   0 3146.01 126.346   2
  21   2   0 3187.76 92.8668   9
  21  -2   0 2797.64 120.651   2
 -21  -2   0 2994.28 107.849   4
 -21  -2   0 3561.49 167.243   1
 -21   2   0 3066.53 118.378   4
 -22   2   0 3007.77 121.919   4
  22  -2   0 3311.63 120.472   9
  22  -2   0 3364.09 131.365   2
  22  -2   0 3099.90 114.050   8
  22   2   0 3355.21 132.215   2
 -22  -2   0 3269.44 113.084   4
 -22  -2   0 3362.96 166.962   1
  22   2   0 3249.78 96.0006   9
 -22   2   0 3316.50 169.079   1
  22   2   0 3274.83 97.1622   8
 -23   2   0 6064.01 238.918   1
 -23   2   0 5923.54 182.232   4
  23  -2   0 5539.62 175.057   9
  23  -2   0 5803.18 171.154   8
 -23  -2   0 5727.91 170.180   4
  23   2   0 6086.99 150.694   8
 -23  -2   0 6086.70 235.495   1
  24  -2   0 9482.28 240.974   8
 -24   2   0 8711.79 249.930   4
 -24  -2   0 9323.34 315.701   1
 -24   2   0 9508.15 319.952   1
 -24  -2   0 8770.33 237.575   4
  24  -2   0 9401.14 246.266   9
 -25   2   0 4869.74 167.792   4
 -25  -2   0 5093.54 157.774   4
  25  -2   0 5169.85 162.847   9
 -25   2   0 4639.06 145.790  13
  25  -2   0 5351.04 159.368   8
 -25   2   0 5673.60 233.223   1
 -25  -2   0 5008.17 220.995   1
 -26   2   0 2192.08 109.042   4
 -26  -2   0 2293.15 158.000   1
  26  -2   0 2405.37 104.886   9
 -26  -2   0 2308.44 99.5359   4
 -26   2   0 2208.84 155.203   1
  26  -2   0 2470.59 100.230   8
 -26   2   0 2160.61 90.1816  13
 -27  -2   0 171.205 88.3721   1
  27  -2   0 168.548 49.5211   8
 -27  -2   0 143.391 50.5465   4
  27  -2   0 174.056 53.4111   9
 -27   2   0 155.699 89.4501   1
 -27   2   0 188.795 58.6683   4
 -28  -2   0 94.0696 47.5143   4
 -28  -2   0 117.109 89.3555   1
 -28   2   0 120.258 58.1206   4
 -28   2   0 201.681 95.4369   1
 -29   2   0 1258.79 140.852   1
 -29   2   0 1120.10 88.3976   4
 -29  -2   0 1399.23 135.112   1
 -29  -2   0 1191.65 79.6754   4
 -30  -2   0 1496.95 87.5029   4
 -30   2   0 1472.10 98.9491   4
 -30   2   0 1742.14 159.735   1
 -30  -2   0 1694.82 151.359   1
 -31   2   0 1246.20 146.849   1
 -31   2   0 974.692 87.9926   4
 -31  -2   0 1142.14 79.5736   4
 -31  -2   0 996.262 134.375   1
 -32  -2   0 201.311 57.1454   4
   0  -3   0 10.4076 10.8297   6
   0   3   0 16.2096 10.3079   9
   0   3   0 64.6902 11.6166   8
   0   3   0 4.87438 8.77144  11
   0   3   0 34.7176 7.24940   3
   0  -3   0 3.53892 9.80486   9
  -1   3   0 22442.6 459.938  10
  -1   3   0 21572.9 451.336   3
  -1  -3   0 22476.4 458.589   9
   1   3   0 21776.5 457.548   9
  -1   3   0 22165.8 454.969   4
   1   3   0 22841.7 458.141   8
   1   3   0 21906.3 452.322   3
  -1  -3   0 22396.3 462.127   6
  -1  -3   0 22316.4 457.890   8
   1  -3   0 22196.2 462.768   5
  -1   3   0 22520.1 460.126   8
  -1   3   0 22198.0 455.954  11
   1  -3   0 23082.4 462.114   6
   1  -3   0 22240.8 451.046   3
  -1   3   0 22460.4 460.268   9
  -2   3   0 36475.9 756.849  10
  -2  -3   0 37365.6 748.907   1
   2   3   0 36368.7 753.891   9
   2  -3   0 37833.0 753.182  11
  -2   3   0 37452.1 759.376   9
  -2   3   0 37075.5 758.897   8
  -2  -3   0 37802.5 754.116   8
  -2   3   0 37357.1 749.458   3
   2  -3   0 37037.6 761.694   5
  -2   3   0 36927.6 755.362   4
   2   3   0 37495.7 754.480   8
   2  -3   0 37491.6 749.335   3
  -2   3   0 37190.3 748.561   1
   2  -3   0 37786.9 759.099   6
  -2   3   0 37016.3 755.411   6
   2   3   0 37855.9 758.016   5
  -2  -3   0 36174.8 754.018   9
  -3   3   0 4492.65 106.391  10
  -3  -3   0 4495.94 105.853   1
  -3  -3   0 4613.36 106.327   5
   3   3   0 4520.57 102.142  13
   3  -3   0 4457.15 107.909   6
  -3   3   0 4565.14 109.668   9
   3  -3   0 4385.47 100.347   3
   3  -3   0 4621.98 107.080   1
  -3  -3   0 4457.88 102.310   8
  -3   3   0 4362.27 100.306   3
   3   3   0 4457.29 106.923   5
   3   3   0 4404.30 103.104   8
  -3   3   0 4597.46 109.855   8
  -3   3   0 4515.35 104.921   6
  -3   3   0 4538.80 105.927   1
   3  -3   0 4350.76 106.272  10
   3   3   0 4349.65 99.2677   2
  -3   3   0 4545.44 108.117   4
   3   3   0 4408.82 103.159   9
   3  -3   0 4426.73 103.356  11
   3  -3   0 4619.45 99.1856   2
   3   3   0 4706.19 108.336   1
  -4  -3   0 9564.54 205.136   5
   4  -3   0 9391.27 203.936  11
   4  -3   0 9409.47 208.136   6
   4  -3   0 9422.11 201.340   3
  -4   3   0 9252.97 201.561   3
   4   3   0 9517.09 193.676   4
   4   3   0 9618.12 203.510   2
   4   3   0 9784.88 215.691   1
   4  -3   0 9295.57 207.456   4
   4  -3   0 9688.15 207.632  10
   4   3   0 9279.66 199.267  13
  -4   3   0 9501.66 211.242   4
   4   3   0 9535.29 206.919   5
   4   3   0 9329.28 209.705   6
   4   3   0 9384.88 201.845   9
   4  -3   0 9636.40 215.081   8
   4  -3   0 9621.29 202.555   2
  -4   3   0 9603.19 210.616   9
   4  -3   0 9488.72 213.447   1
  -4   3   0 9346.01 206.517  10
   4   3   0 9548.25 202.443   8
  -4  -3   0 9438.28 212.730   1
  -4  -3   0 9775.21 201.221   8
  -4   3   0 9027.86 212.307   1
   5   3   0 9773.39 216.394   2
  -5  -3   0 9936.11 213.343   5
  -5   3   0 9878.48 220.397   9
   5  -3   0 9708.52 212.218   3
  -5   3   0 10084.0 212.567   3
   5  -3   0 9908.51 217.368  10
   5   3   0 10309.2 231.784   1
   5   3   0 10093.9 210.870   8
   5  -3   0 9942.56 217.520   6
   5   3   0 9819.72 220.089   6
   5   3   0 9936.24 205.822  13
   5   3   0 9939.75 215.768   5
   5   3   0 9537.04 209.825   9
   5  -3   0 9949.89 220.239   4
  -5   3   0 10108.1 223.350   4
  -5   3   0 9629.28 229.354   1
  -5   3   0 9790.06 216.273  10
   5  -3   0 10423.6 226.872   8
   5  -3   0 10445.9 230.271   1
   5   3   0 9935.25 203.972   4
  -5  -3   0 9320.75 227.927   1
   5  -3   0 9820.41 215.025   2
  -6   3   0 68.2649 14.4541  10
   6  -3   0 79.4160 13.3995   3
   6   3   0 63.9709 8.05596  13
  -6   3   0 91.3845 17.3620   4
   6   3   0 114.840 15.6811   2
   6   3   0 40.0290 10.2754   8
  -6  -3   0 87.8819 21.0619   1
   6   3   0 66.9327 13.9826   5
   6  -3   0 116.813 20.8928   1
  -6   3   0 164.564 22.5444   1
   6  -3   0 102.061 19.2847   8
   6   3   0 78.1858 9.45571   4
   6  -3   0 51.9075 14.0826   6
   6  -3   0 68.6257 14.5718  10
   6  -3   0 57.8170 16.5893   4
   6  -3   0 164.241 16.2459   2
   6   3   0 109.337 21.8149   1
   7  -3   0 43372.6 923.818   1
   7   3   0 43162.7 897.310   5
   7  -3   0 43100.3 900.323   6
  -7  -3   0 43883.5 888.978   4
   7  -3   0 43548.8 900.995  10
  -7  -3   0 43282.3 924.410   1
  -7   3   0 44841.7 911.898   4
   7  -3   0 43467.6 912.640   8
   7   3   0 44854.3 882.668  13
   7  -3   0 42819.3 898.055   3
   7  -3   0 45050.5 917.382   9
   7   3   0 44653.8 890.406   4
   7  -3   0 47622.0 907.344   2
   7   3   0 43945.8 925.900   1
  -7   3   0 43983.2 900.354  10
   7   3   0 44381.9 906.573   2
  -7   3   0 41529.1 925.364   1
   7   3   0 44419.1 891.476   8
   7  -3   0 44463.8 908.753   4
   8   3   0 38482.3 826.798   1
  -8   3   0 38233.1 828.831   1
   8   3   0 38267.1 788.159   4
   8  -3   0 37816.4 796.458   3
   8   3   0 38868.4 787.060   8
   8   3   0 39559.4 775.677  13
   8   3   0 39627.9 806.208   2
   8  -3   0 38995.5 815.676   9
  -8  -3   0 37288.4 826.469   1
   8   3   0 38044.5 792.394   5
   8  -3   0 37505.6 809.680   8
   8  -3   0 39243.8 825.007   1
  -8   3   0 39874.4 811.920   4
   8  -3   0 40237.6 804.158   2
   8  -3   0 38570.2 797.133   6
  -8  -3   0 38157.7 786.749   4
   9  -3   0 4860.25 128.654   2
   9  -3   0 5179.37 148.507   1
  -9   3   0 4612.02 149.130   1
  -9  -3   0 4906.69 114.864   4
   9   3   0 4906.16 117.568   5
   9  -3   0 4689.92 122.756   3
   9  -3   0 5121.84 135.985   8
   9   3   0 5024.36 116.263   4
   9   3   0 5217.25 150.670   1
   9  -3   0 4692.71 121.866   6
   9   3   0 4912.27 130.527   2
  -9   3   0 4714.66 133.412   4
   9   3   0 4922.89 112.874   8
   9  -3   0 4719.78 138.031   9
  -9  -3   0 4673.20 148.552   1
  10   3   0 580.970 28.3960   5
  10  -3   0 585.957 39.4196   8
  10  -3   0 541.360 35.1071   2
  10   3   0 540.325 37.1683   2
  10  -3   0 489.956 40.3420   9
 -10  -3   0 505.587 26.9978   4
 -10   3   0 551.548 39.1751   4
 -10   3   0 615.226 50.9037   1
  10   3   0 455.471 27.0879   4
  11  -3   0 12893.8 295.096   2
  11   3   0 12828.1 277.832   4
  11   3   0 12970.0 297.578   2
  11  -3   0 12548.1 305.079   9
 -11   3   0 13173.6 300.337   4
  11   3   0 12629.0 276.168   5
  11  -3   0 12309.9 298.647   8
 -11  -3   0 12993.6 279.755   4
 -11  -3   0 12473.9 323.384   1
 -11   3   0 12781.2 326.693   1
  12   3   0-8.98048 23.3775   2
  12  -3   0 89.2546 26.0551   8
 -12  -3   0 71.2020 18.5890   4
  12   3   0 84.8358 17.0224   5
 -12  -3   0 23.6923 31.3062   1
 -12   3   0 45.2848 25.0973   4
  12   3   0 64.6920 19.3813   4
  12  -3   0 16.2678 25.2723   9
 -12   3   0 32.5351 31.6000   1
  12  -3   0-2.16952 22.1570   2
  13   3   0 13493.0 284.056   9
  13   3   0 13735.4 315.937   2
  13   3   0 12626.1 287.681   5
 -13   3   0 12913.6 314.680   4
 -13  -3   0 13330.4 347.603   1
  13  -3   0 12913.1 320.021   9
 -13   3   0 13606.2 351.354   1
  13   3   0 13677.3 293.398   4
  13  -3   0 14039.2 315.116   2
  13  -3   0 13095.1 314.846   8
 -13  -3   0 13510.5 298.185   4
 -14   3   0 18083.8 409.796   4
 -14  -3   0 18205.8 446.207   1
  14   3   0 17887.6 374.608   9
 -14  -3   0 17554.9 389.511   4
  14   3   0 18553.5 409.753   2
  14  -3   0 18163.3 406.797   2
  14   3   0 16878.9 376.866   5
  14  -3   0 18178.2 415.047   9
 -14   3   0 17961.7 447.817   1
  14  -3   0 18075.9 408.364   8
  15   3   0 1520.87 50.3578   9
 -15  -3   0 1542.15 62.7530   4
 -15   3   0 1553.19 75.4564   4
  15  -3   0 1521.84 76.8234   9
  15   3   0 1517.60 52.0166   5
  15   3   0 1644.33 75.6891   2
 -15   3   0 1650.59 97.8838   1
 -15  -3   0 1574.15 94.2798   1
  15  -3   0 1579.84 73.4926   2
  15  -3   0 1416.67 70.2854   8
  16   3   0 4904.42 119.843   5
 -16  -3   0 4717.36 179.835   1
  16   3   0 4946.63 118.923   9
 -16  -3   0 4845.45 136.398   4
 -16   3   0 4649.71 182.386   1
  16  -3   0 4863.91 155.065   9
  16   3   0 4869.78 151.573   2
  16  -3   0 4755.54 147.513   8
  16   3   0 4988.43 125.228   8
  16  -3   0 4812.56 149.524   2
 -17   3   0 9296.32 286.037   1
  17  -3   0 8825.51 237.176   8
  17   3   0 9395.34 206.025   9
  17   3   0 9778.25 246.956   2
  17   3   0 8783.29 204.928   5
  17   3   0 9244.31 211.363   8
  17  -3   0 9433.81 244.909   2
  17  -3   0 9775.38 248.052   9
 -17  -3   0 9350.50 283.642   1
 -17  -3   0 9074.67 226.514   4
  18  -3   0 870.265 63.2862   2
  18  -3   0 1026.66 62.5601   8
  18  -3   0 1005.28 68.4579   9
 -18  -3   0 926.275 84.9310   1
 -18  -3   0 903.017 52.6568   4
  18   3   0 868.964 66.0960   2
  18   3   0 850.705 42.6407   8
 -18   3   0 903.970 86.8774   1
  18   3   0 911.477 39.7719   9
 -19  -3   0 1992.40 80.5710   4
  19  -3   0 1766.24 84.8423   8
  19  -3   0 2058.46 95.4655   9
  19   3   0 1894.19 65.1926   8
 -19   3   0 2150.44 127.790   1
 -19  -3   0 2130.45 124.077   1
  19  -3   0 2001.31 93.9195   2
  19   3   0 1999.41 94.9717   2
  19   3   0 2003.83 62.4063   9
  20   3   0 2900.23 118.559   2
  20  -3   0 2818.38 108.235   8
 -20  -3   0 2854.58 100.887   4
  20   3   0 2710.68 79.3174   9
 -20  -3   0 2745.32 146.183   1
  20   3   0 2866.50 83.8713   8
  20  -3   0 3030.41 116.659   9
  20  -3   0 2877.46 117.124   2
 -20   3   0 2704.88 147.661   1
 -21  -3   0 111.518 61.7445   1
  21  -3   0 92.7299 40.1516   8
  21   3   0 92.7765 25.7928   8
  21   3   0 176.551 26.8050   9
  21   3   0 197.902 50.8186   2
 -21   3   0 205.966 69.7069   1
  21  -3   0 192.403 46.2829   2
 -21  -3   0 125.403 36.5836   4
  21  -3   0 159.207 47.8827   9
 -22  -3   0 4383.93 136.960   4
 -22   3   0 4383.03 194.397   1
  22  -3   0 4516.51 152.375   9
 -22   3   0 4214.97 149.869   4
 -22  -3   0 4221.84 193.405   1
  22  -3   0 4398.68 144.863   8
 -23   3   0 5758.88 181.547   4
 -23  -3   0 5707.02 166.515   4
  23  -3   0 5819.13 174.736   8
 -23   3   0 5867.28 235.059   1
  23  -3   0 5640.96 180.916   9
 -23  -3   0 5415.02 226.490   1
  24  -3   0 1727.05 95.3352   9
 -24  -3   0 1814.00 133.946   1
 -24   3   0 1664.84 133.496   1
  24  -3   0 1661.88 86.8480   8
 -24  -3   0 1550.59 80.0088   4
 -24   3   0 1514.50 91.5724   4
 -25   3   0 231.464 59.6926   4
  25  -3   0 152.218 52.9812   8
 -25   3   0 154.955 83.1305   1
  25  -3   0 243.699 59.5947   9
 -25  -3   0 218.801 48.4628   4
 -25  -3   0 184.428 83.3365   1
  26  -3   0 1442.80 90.7427   9
 -26   3   0 1265.15 89.3024   4
  26  -3   0 1396.75 84.2878   8
 -26  -3   0 1298.64 77.5385   4
 -26  -3   0 1525.29 131.644   1
 -26   3   0 1404.91 78.0199  13
  27  -3   0-3.10355 51.9475   8
  27  -3   0 63.7385 56.1263   9
 -27   3   0 34.8184 56.4906   4
 -27   3   0 109.232 47.7577  13
 -27  -3   0-56.8311 81.1831   1
 -27   3   0-32.7509 83.2152   1
 -27  -3   0 22.9850 43.6292   4
 -28  -3   0 870.549 68.7192   4
  28  -3   0 994.077 82.6290   9
 -28   3   0 1011.79 125.997   1
 -28  -3   0 953.901 118.708   1
  28  -3   0 897.769 72.6474   8
 -28   3   0 893.366 83.2128   4
 -29  -3   0 1676.00 89.4860   4
 -29   3   0 1976.78 154.150   1
 -29   3   0 1800.58 107.120   4
 -29  -3   0 1980.66 153.380   1
 -30  -3   0 725.526 68.8427   4
 -30   3   0 665.747 79.6606   4
 -30   3   0 902.040 132.735   1
 -30  -3   0 791.533 116.917   1
 -31   3   0 196.275 68.9408   4
 -31   3   0 192.773 104.859   1
 -31  -3   0 331.122 111.827   1
   0   4   0 583.973 29.6755   9
   0   4   0 551.076 22.3727   3
   0  -4   0 511.508 29.8432   6
   0   4   0 552.069 23.5171   4
   0  -4   0 539.448 27.5699   8
   0   4   0 549.955 26.3589  11
   0   4   0 605.550 30.1708   8
  -1  -4   0 34604.4 704.864   8
  -1   4   0 33707.0 706.666  10
   1   4   0 34591.7 696.390   3
   1  -4   0 32571.2 706.866   8
  -1   4   0 34724.5 700.199   4
   1   4   0 34132.8 694.301   4
  -1   4   0 34586.6 704.911   6
   1  -4   0 33134.3 708.658   6
  -1   4   0 35260.2 706.929   8
  -1   4   0 34662.9 706.643   9
   1  -4   0 35182.1 710.327   9
   1  -4   0 34401.4 694.370   3
  -1   4   0 35072.5 701.819  11
  -1  -4   0 35176.2 706.321   9
   1   4   0 34005.2 704.224   9
   1   4   0 34781.0 704.984   8
  -1  -4   0 35010.5 710.399   6
  -1   4   0 33609.8 695.128   3
   2   4   0 19333.8 404.831   8
   2  -4   0 19834.2 414.069   5
   2   4   0 19231.1 404.501   9
  -2   4   0 19901.3 409.234   9
   2  -4   0 19147.7 396.336   3
  -2  -4   0 18464.4 407.474   5
  -2   4   0 19094.0 396.412   3
   2   4   0 18869.6 398.669   3
  -2   4   0 19671.9 405.237   6
  -2  -4   0 19383.2 404.245   8
   2  -4   0 19199.1 410.174   6
  -2   4   0 19641.9 409.342   8
  -2   4   0 18881.6 404.038   4
  -2   4   0 19968.2 402.709  11
  -2   4   0 19199.7 407.799  10
  -2  -4   0 19787.8 405.164   9
  -3   4   0 18633.0 389.664   1
  -3   4   0 19294.6 398.087   6
  -3   4   0 19081.8 403.162   9
  -3   4   0 19136.4 390.683   3
   3  -4   0 18890.5 395.897  11
  -3   4   0 19034.3 401.100  10
   3  -4   0 18741.6 390.749   3
  -3  -4   0 19028.0 396.231   8
  -3   4   0 19002.9 400.874   4
   3   4   0 19206.0 397.715   8
   3  -4   0 19405.6 408.542   5
   3   4   0 18487.1 396.419   9
  -3  -4   0 18991.2 390.560   1
  -3   4   0 19265.4 403.498   8
   3  -4   0 19309.2 404.104   6
  -3  -4   0 18701.0 400.858   5
  -4   4   0 32374.8 650.059   6
  -4   4   0 31939.2 656.238   9
   4   4   0 31958.4 652.943   1
   4  -4   0 32306.9 656.517   6
   4  -4   0 31220.3 643.978   3
  -4  -4   0 30924.1 651.863   5
  -4  -4   0 32039.1 646.829   8
  -4   4   0 31348.4 656.045   4
   4   4   0 31090.1 645.575  13
  -4   4   0 32101.5 653.399  10
   4   4   0 31643.3 653.667   5
  -4   4   0 30891.4 648.909   1
  -4   4   0 31939.8 643.867   3
   4   4   0 30700.5 647.763   9
   4   4   0 31806.3 648.721   8
   4  -4   0 31562.4 651.501   1
   4   4   0 32055.6 634.560   4
   4  -4   0 31898.3 648.693  11
  -4  -4   0 31189.3 649.386   1
   4  -4   0 31685.5 661.873   5
  -5  -4   0 7622.54 179.874   1
   5   4   0 7570.81 170.888   9
  -5   4   0 7860.65 169.705   3
   5   4   0 7830.60 183.587   1
  -5   4   0 7512.81 181.337   4
   5  -4   0 7714.69 181.492   1
  -5   4   0 7696.65 176.703  10
   5  -4   0 7829.90 187.296   8
  -5   4   0 7382.90 179.529   1
   5  -4   0 7515.10 169.155   3
   5  -4   0 7623.89 168.442   2
   5   4   0 7741.13 167.198  13
  -5  -4   0 7552.37 174.213   5
   5   4   0 7698.34 169.674   2
   5  -4   0 7778.41 179.638   6
   5   4   0 7853.37 177.896   5
   5   4   0 7589.59 158.707   4
   5   4   0 7788.03 171.804   8
   5  -4   0 7778.31 177.312  10
   5  -4   0 7667.87 173.009  11
   6  -4   0 7365.31 167.051   3
   6  -4   0 7304.89 170.216  11
   6  -4   0 7828.76 185.213   1
   6   4   0 7590.79 167.816   8
  -6  -4   0 7289.35 182.791   1
   6  -4   0 7857.49 169.906   2
   6   4   0 7536.42 170.591   2
   6  -4   0 7507.91 176.527   6
   6   4   0 7179.28 166.469   9
   6  -4   0 7346.16 184.579   8
   6   4   0 7420.23 173.806   5
   6   4   0 7431.93 156.474   4
  -6  -4   0 7390.85 170.174   5
   6   4   0 7638.89 186.580   1
  -6   4   0 7744.10 168.197   3
  -6   4   0 7218.09 182.913   1
  -6   4   0 7462.40 173.588  10
   6   4   0 7340.77 160.642  13
  -6   4   0 7956.04 183.123   4
   7  -4   0 9900.97 234.925   8
   7   4   0 9886.44 212.842   9
   7   4   0 9804.63 205.015  13
  -7   4   0 9501.24 237.228   1
   7  -4   0 9606.29 223.090   6
   7   4   0 9857.63 213.662   8
   7   4   0 10114.5 240.897   1
   7   4   0 9843.67 205.234   4
   7  -4   0 9640.14 215.556   3
  -7   4   0 9594.42 220.517  10
  -7   4   0 9606.13 230.801   4
  -7  -4   0 9388.19 235.774   1
   7   4   0 10163.1 221.257   5
   7  -4   0 9542.45 218.860   2
   7   4   0 9833.03 221.575   2
   7  -4   0 10332.2 238.850   1
   8   4   0 26693.4 538.667  13
   8   4   0 26641.5 543.996   4
  -8   4   0 27345.3 573.366   4
   8   4   0 26748.2 585.043   1
   8  -4   0 26289.0 574.775   8
   8  -4   0 26080.1 561.276   6
   8  -4   0 27584.8 582.066   9
   8  -4   0 27984.4 583.284   1
  -8   4   0 26446.6 584.653   1
   8  -4   0 27545.8 561.396   2
  -8  -4   0 25625.6 580.959   1
   8   4   0 26203.1 562.336   2
   8   4   0 27266.2 550.245   8
   8   4   0 26925.0 557.691   5
   8   4   0 26592.2 548.514   9
   8  -4   0 26279.8 554.828   3
  -8   4   0 26335.9 558.673  10
   9  -4   0 15422.2 362.827   8
  -9   4   0 16163.9 362.908   4
   9  -4   0 15941.1 370.165   9
   9  -4   0 15707.4 348.999   6
   9   4   0 15500.8 352.700   2
   9   4   0 16674.8 336.119   9
   9   4   0 15914.1 333.765   4
  -9  -4   0 15698.6 374.237   1
   9  -4   0 15579.2 350.420   2
  -9   4   0 15808.3 377.297   1
   9   4   0 16000.6 336.917   8
   9  -4   0 16548.9 374.836   1
   9   4   0 15961.1 322.940  13
   9   4   0 16141.2 376.925   1
   9   4   0 15938.1 344.325   5
 -10   4   0 15939.5 370.673   4
  10  -4   0 16534.3 362.120   2
  10  -4   0 16789.8 375.126   8
  10   4   0 16221.2 344.214   8
 -10   4   0 16273.4 391.748   1
  10   4   0 15995.2 363.537   2
  10   4   0 16390.9 351.664   5
  10  -4   0 16473.7 358.862   6
  10  -4   0 16123.6 380.078   9
  10   4   0 16302.5 342.689   4
  11   4   0 8833.77 206.370   5
  11  -4   0 8473.35 234.818   9
 -11  -4   0 9204.81 200.638   4
  11  -4   0 8520.62 213.069   6
  11  -4   0 8465.54 227.737   8
 -11   4   0 8696.08 247.334   1
  11   4   0 9226.03 200.346   8
  11   4   0 9337.22 222.925   2
  11  -4   0 9443.76 221.036   2
 -11   4   0 8931.39 227.739   4
  11   4   0 9168.88 200.021   4
 -11  -4   0 8950.45 245.784   1
  12  -4   0 3826.55 110.929   6
 -12   4   0 3723.62 141.835   1
  12  -4   0 3901.55 116.765   2
  12  -4   0 3737.21 123.789   8
 -12   4   0 3635.16 120.982   4
  12   4   0 3695.35 117.143   2
  12  -4   0 3744.54 130.546   9
  12   4   0 3781.45 97.2384   4
  12   4   0 3773.36 102.450   5
 -12  -4   0 3471.20 136.653   1
 -12  -4   0 4043.01 100.665   4
  12   4   0 3787.59 96.7078   8
 -13  -4   0 5245.85 129.494   4
  13   4   0 5096.42 122.990   8
  13   4   0 4746.43 127.126   5
  13  -4   0 5254.21 146.635   2
  13  -4   0 5097.32 159.815   9
  13   4   0 5055.73 147.347   2
 -13  -4   0 5053.84 172.206   1
  13  -4   0 4894.19 153.088   8
  13  -4   0 5039.24 139.290   6
 -13   4   0 4901.99 173.747   1
  13   4   0 4983.59 125.043   4
 -13   4   0 5378.30 153.108   4
 -14   4   0 12125.7 337.328   1
  14   4   0 12526.8 303.113   2
 -14  -4   0 12733.1 338.515   1
  14  -4   0 12561.7 318.018   9
  14   4   0 12575.9 268.172   9
 -14   4   0 12254.4 307.067   4
  14  -4   0 12358.6 294.165   6
 -14  -4   0 13240.6 284.980   4
  14  -4   0 12340.7 300.754   2
  14   4   0 13348.3 278.017   4
  14   4   0 12199.9 278.546   5
  14  -4   0 12527.4 310.040   8
  14   4   0 12353.9 273.911   8
  15   4   0 14315.0 313.511   8
  15  -4   0 14892.7 361.832   9
  15  -4   0 13738.9 333.945   6
  15   4   0 14326.8 316.809   5
  15  -4   0 14789.6 344.441   2
  15   4   0 14795.0 347.144   2
 -15   4   0 15216.9 352.216   4
 -15  -4   0 14891.0 384.454   1
  15  -4   0 14114.5 349.741   8
  15   4   0 14514.4 308.017   9
 -15  -4   0 14690.8 326.444   4
 -15   4   0 15397.6 390.772   1
 -16  -4   0 7344.59 183.558   4
 -16  -4   0 7190.45 234.138   1
  16  -4   0 7266.33 204.362   8
 -16   4   0 7476.70 238.878   1
  16  -4   0 7368.48 199.339   2
 -16   4   0 7334.19 203.552   4
  16   4   0 7297.27 201.190   2
  16   4   0 7169.82 162.548   9
  16  -4   0 7135.08 211.390   9
  16  -4   0 6602.25 187.795   6
  17  -4   0 7840.96 230.434   9
 -17  -4   0 8029.74 202.436   4
  17   4   0 7936.75 177.883   9
  17  -4   0 8100.04 222.236   8
 -17   4   0 8880.47 266.960   1
  17  -4   0 7520.44 206.928   6
  17  -4   0 8097.04 218.362   2
  17   4   0 8067.70 220.956   2
 -17  -4   0 8306.99 259.221   1
 -17   4   0 7971.48 222.601   4
  17   4   0 8031.97 187.842   8
 -18  -4   0 1244.11 63.5733   4
 -18   4   0 1592.92 82.6127   4
  18  -4   0 1351.72 76.5317   8
 -18  -4   0 1404.15 100.833   1
  18  -4   0 1475.45 71.9128   6
  18  -4   0 1299.19 75.4366   2
  18   4   0 1371.16 76.8821   2
  18   4   0 1390.53 53.7216   8
  18   4   0 1404.67 46.3687   9
 -18   4   0 1450.71 103.675   1
  18  -4   0 1522.56 85.6225   9
 -19  -4   0 2846.36 100.154   4
  19  -4   0 2692.07 112.781   8
  19   4   0 2882.38 75.4084   9
  19  -4   0 2831.57 104.733   6
  19  -4   0 2896.63 114.384   2
  19   4   0 2897.64 82.8535   8
 -19   4   0 2904.32 118.137   4
 -19  -4   0 2914.17 148.199   1
  19  -4   0 2869.21 122.123   9
  19   4   0 2703.38 113.734   2
 -19   4   0 3036.17 150.656   1
 -20  -4   0 6990.62 246.181   1
  20  -4   0 6725.69 199.472   8
  20  -4   0 6544.87 187.742   6
 -20   4   0 7307.39 250.690   1
  20  -4   0 7090.39 211.215   9
 -20   4   0 6243.38 199.868   4
 -20  -4   0 6857.41 185.047   4
  20   4   0 7041.35 162.075   8
  21  -4   0 5054.50 155.386   6
 -21   4   0 5703.36 221.005   1
 -21  -4   0 5246.51 153.977   4
  21  -4   0 5036.18 167.976   8
  21  -4   0 5710.69 181.651   9
 -21  -4   0 5197.77 210.448   1
 -22   4   0 7588.10 269.210   1
  22  -4   0 7362.17 222.223   9
  22  -4   0 7345.91 212.907   8
  22  -4   0 7172.13 198.971   6
 -22  -4   0 7665.96 269.293   1
  22  -4   0 7465.61 192.605   5
 -22  -4   0 7050.21 197.155   4
  23  -4   0 3326.07 111.423   5
  23  -4   0 3256.49 116.848   6
  23  -4   0 3362.14 130.782   8
 -23   4   0 3330.25 176.111   1
  23  -4   0 3465.16 140.624   9
 -23  -4   0 3646.20 179.899   1
 -23  -4   0 3453.41 118.272   4
  24  -4   0 1095.61 77.1782   8
  24  -4   0 1044.34 84.7063   9
 -24  -4   0 1089.50 69.2999   4
 -24  -4   0 1158.76 115.462   1
  24  -4   0 1171.51 68.9716   6
 -24   4   0 1368.53 121.583   1
 -25  -4   0 976.428 66.2331   4
 -25  -4   0 1128.84 118.874   1
  25  -4   0 993.165 77.7893   8
 -25   4   0 1096.05 115.876   1
  25  -4   0 1171.02 88.2454   9
 -26  -4   0 2386.10 101.124   4
 -26   4   0 2565.01 122.283   4
  26  -4   0 2446.11 114.632   8
 -26   4   0 2482.20 109.432  13
 -26  -4   0 2708.62 164.772   1
 -26   4   0 2602.49 170.381   1
  26  -4   0 2500.85 123.384   9
 -27  -4   0 3053.70 181.249   1
  27  -4   0 2995.62 135.011   9
 -27   4   0 2961.15 132.758   4
 -27   4   0 3382.47 190.326   1
 -27   4   0 2846.61 118.329  13
 -27  -4   0 2987.11 114.037   4
  27  -4   0 3097.94 126.092   8
  28  -4   0 2737.54 127.294   9
 -28   4   0 2462.74 108.878  13
 -28   4   0 2479.76 171.478   1
 -28   4   0 2373.11 122.520   4
  28  -4   0 2438.52 113.959   8
 -29   4   0 1787.79 156.086   1
  29  -4   0 2028.60 112.495   9
 -29   4   0 1557.17 102.654   4
 -29  -4   0 1914.10 152.714   1
 -30   4   0 678.194 80.6988   4
 -30   4   0 563.088 117.366   1
 -30  -4   0 804.778 120.549   1
   0   5   0 12.8745 14.1227  11
   0  -5   0 4.95208 16.8500   6
   0   5   0 36.5625 11.7401   3
   0  -5   0 14.3913 14.8660   8
   0   5   0 37.5285 12.8002   4
  -1  -5   0 5217.41 140.183   6
  -1   5   0 5344.35 131.305  11
  -1   5   0 5432.93 123.930   3
   1  -5   0 5517.87 141.242   6
   1   5   0 5525.62 135.402   9
  -1  -5   0 5469.21 135.962   8
   1   5   0 5786.98 136.803   8
   1   5   0 5542.44 125.599   3
  -1   5   0 5316.04 137.441  10
  -1  -5   0 5426.58 136.608   9
   1   5   0 5593.69 124.808   4
  -1   5   0 5690.26 130.804   4
   1  -5   0 5391.76 138.683   8
   1   5   0 5266.31 132.631  11
  -2   5   0 17635.3 392.081  10
  -2   5   0 18467.6 385.773  11
   2   5   0 17665.3 379.891   3
   2  -5   0 18026.1 396.217   8
  -2   5   0 18274.5 377.418   3
   2   5   0 18364.3 375.399   4
   2  -5   0 18333.1 377.132   3
  -2  -5   0 18546.9 389.939   9
   2   5   0 18299.0 389.120   9
   2   5   0 18880.8 390.091   8
  -2  -5   0 18335.1 394.476   5
  -2  -5   0 18140.2 389.034   8
   2  -5   0 17626.3 395.620   6
  -2   5   0 18143.5 387.508   4
   2  -5   0 18764.7 399.857   5
  -3  -5   0 1756.02 59.5772   5
  -3   5   0 1721.85 48.5496   3
   3   5   0 1704.76 43.6917   4
   3   5   0 1678.13 55.5861  13
   3  -5   0 1650.91 48.0319   3
  -3  -5   0 1610.72 54.5667   8
   3   5   0 1675.32 56.5833   8
   3  -5   0 1738.14 64.3898   5
   3  -5   0 1629.42 37.6758   7
   3   5   0 1632.93 37.6669   7
  -3   5   0 1717.21 57.9294   4
   3  -5   0 1630.42 60.8667   6
   3  -5   0 1658.28 64.5472   9
   3   5   0 1683.39 56.2120   9
   3   5   0 1614.77 50.5753   3
  -3   5   0 1824.55 60.5256  10
   4   5   0 2202.59 65.6036   9
  -4  -5   0 2234.39 69.2498   5
  -4   5   0 2212.36 58.8590   3
   4  -5   0 2152.00 59.2560   3
  -4  -5   0 2113.30 57.7530   1
  -4  -5   0 2092.01 63.0946   8
   4   5   0 2152.59 63.3146  13
  -4   5   0 2099.77 57.0992   1
  -4   5   0 2137.96 69.0428  10
   4   5   0 2099.72 50.8492   7
   4  -5   0 2085.24 75.2014   5
   4   5   0 2079.67 65.3359   8
   4  -5   0 2185.17 72.7934   6
  -4   5   0 2087.44 69.9482   4
   5   5   0 2664.51 76.0634   8
  -5  -5   0 2595.23 78.2265   5
  -5  -5   0 2586.93 73.7265   1
  -5   5   0 2676.35 73.9134   1
  -5   5   0 2558.54 78.9240  10
   5  -5   0 2602.50 74.7908  11
   5  -5   0 2647.07 83.3549   6
  -5  -5   0 2747.02 73.4822   8
  -5   5   0 2607.21 83.3774   4
  -5   5   0 2591.72 69.8264   3
   5   5   0 2642.56 71.5770  13
   5   5   0 2648.01 74.9872   9
   5  -5   0 2803.54 89.1233   5
   5  -5   0 2584.71 70.2534   3
   5   5   0 2597.31 58.7273   4
   6   5   0 684.778 20.4015   4
   6   5   0 656.784 33.2389   8
   6  -5   0 616.824 41.5367   5
  -6   5   0 593.283 34.8418   1
   6   5   0 613.377 28.5938  13
   6  -5   0 626.280 37.3070   6
  -6   5   0 647.069 40.1082   4
  -6  -5   0 652.365 35.3879   1
  -6  -5   0 654.343 33.7500   5
   6   5   0 613.526 31.9257   9
   6  -5   0 648.445 33.2091  11
   6  -5   0 595.789 29.2222   3
  -6   5   0 646.946 29.9873   3
  -7   5   0 16557.2 349.194   3
   7   5   0 16610.9 350.517   8
   7  -5   0 16504.4 348.660   3
   7  -5   0 16256.3 362.098   6
   7  -5   0 16947.2 372.440   5
   7  -5   0 16181.2 372.274   8
   7   5   0 16176.8 341.036  13
  -7  -5   0 16066.2 363.682   1
  -7   5   0 16179.8 357.189  10
   7   5   0 16120.9 348.481   9
  -7  -5   0 16956.0 353.972   5
  -7   5   0 16293.8 367.909   4
   7   5   0 16410.5 333.953   4
   7  -5   0 16238.4 377.257   9
  -7   5   0 16153.2 364.814   1
  -8   5   0 18018.5 416.008   4
   8  -5   0 18675.8 428.065   9
  -8   5   0 18575.4 404.117  10
   8   5   0 18478.9 394.099   9
   8  -5   0 17975.8 407.988   6
   8   5   0 19033.8 396.311   8
   8  -5   0 18709.4 421.621   8
  -8  -5   0 18909.8 418.710   1
   8  -5   0 19822.3 421.269   1
   8   5   0 19201.5 423.272   1
   8   5   0 18505.6 384.416  13
   8   5   0 18749.7 382.069   4
  -8   5   0 18768.8 419.704   1
  -9   5   0 4511.15 123.755  10
   9  -5   0 4758.17 141.431   1
  -9  -5   0 4619.66 140.876   1
   9   5   0 4464.90 123.565   2
   9   5   0 5097.38 106.600   4
   9   5   0 4838.65 146.009   1
   9   5   0 4703.02 116.273   8
   9  -5   0 4645.93 146.086   9
   9  -5   0 4491.94 121.384   2
  -9   5   0 4524.22 141.434   1
   9   5   0 4473.41 102.644  13
   9   5   0 4492.10 113.703   9
  -9   5   0 4489.22 135.839   4
   9  -5   0 4671.07 140.638   8
   9  -5   0 4569.64 128.264   6
  10  -5   0 170.003 27.5880   6
 -10   5   0 181.418 36.3916   1
  10  -5   0 162.934 33.3499   8
  10   5   0 169.883 27.3708   2
  10  -5   0 149.330 35.1855   9
 -10   5   0 201.691 33.9100   4
  10   5   0 148.640 20.5679   9
  10   5   0 162.733 12.2473  13
  10   5   0 183.681 22.1581   8
 -10   5   0 113.427 28.6434  10
  10  -5   0 130.673 24.5389   2
  10   5   0 163.027 17.0826   4
  11  -5   0 2213.45 77.9228   2
  11   5   0 2070.99 78.4757   2
  11   5   0 2109.74 65.7303   8
  11  -5   0 2167.79 95.7229   9
  11   5   0 2246.02 60.2284   4
  11   5   0 2152.45 63.6066   9
 -11   5   0 2323.91 89.5470   4
  11  -5   0 1922.78 76.6429   6
 -11   5   0 2183.49 98.4054   1
  11  -5   0 2130.43 89.6837   8
 -11  -5   0 2075.20 94.1634   1
  12   5   0 210.006 22.2703   9
 -12  -5   0 153.907 38.0035   1
  12   5   0 184.183 20.6647   4
 -12   5   0 255.768 39.3856   4
  12   5   0 157.598 31.2995   2
 -12   5   0 170.752 42.2392   1
  12  -5   0 137.609 28.4020   2
  12  -5   0 169.278 30.1240   6
  12  -5   0 144.428 33.2207   8
  12  -5   0 195.217 40.3287   9
  12   5   0 155.718 22.3017   8
 -13  -5   0 6007.88 190.869   1
 -13   5   0 5655.57 191.070   1
  13  -5   0 5887.98 161.669   6
  13  -5   0 5746.66 161.794   2
  13   5   0 5964.78 143.105   8
  13  -5   0 5769.25 186.884   9
  13  -5   0 5513.10 175.368   8
  13   5   0 5968.62 166.354   2
  13   5   0 5811.38 138.581   9
  13   5   0 5952.22 138.520   4
 -14   5   0 8625.67 226.335   4
  14  -5   0 8555.57 215.547   2
  14   5   0 8476.46 187.423   4
  14   5   0 8043.86 184.708   9
  14   5   0 8088.65 189.063   8
 -14   5   0 8171.68 248.569   1
  14  -5   0 8502.24 240.818   9
  14  -5   0 7965.42 209.787   6
 -14  -5   0 8363.41 245.394   1
  14   5   0 8107.49 216.544   2
  14  -5   0 7893.32 227.989   8
 -15   5   0 1546.62 100.146   1
  15  -5   0 1706.63 75.8348   6
 -15   5   0 1609.82 82.8505   4
  15  -5   0 1686.65 87.9555   8
  15  -5   0 1696.86 93.6593   9
 -15  -5   0 1642.79 97.2465   1
  16   5   0 2595.23 69.5895   9
 -16   5   0 2832.29 110.937   4
  16  -5   0 2535.25 118.400   9
  16  -5   0 2438.49 108.418   8
  16  -5   0 2410.89 95.2744   6
 -16   5   0 2577.22 130.610   1
  17  -5   0 2556.79 118.061   9
  17  -5   0 2144.11 92.1063   6
 -17  -5   0 2603.53 130.649   1
 -17   5   0 2361.43 104.938   4
  17  -5   0 2523.81 109.857   8
  17   5   0 2477.95 65.7808   9
 -17   5   0 2642.79 131.435   1
  18  -5   0 281.468 41.0230   6
  18  -5   0 267.083 58.2231   9
 -18  -5   0 362.480 64.9740   1
  18  -5   0 218.675 49.3694   8
 -18   5   0 338.039 53.9840   4
 -18   5   0 348.314 68.9687   1
  19  -5   0 634.743 67.8296   9
 -19  -5   0 566.837 76.9914   1
  19  -5   0 524.951 50.6614   6
 -19   5   0 697.945 81.2070   1
 -19   5   0 591.607 63.0840   4
  19  -5   0 548.267 61.3878   8
  19  -5   0 578.974 51.7560   5
  20  -5   0 1100.90 67.5396   6
 -20   5   0 1118.62 104.122   1
  20  -5   0 1176.87 79.7141   8
  20  -5   0 977.107 83.3832   9
 -20   5   0 1167.30 80.2138   4
 -20  -5   0 1285.40 102.239   1
  20  -5   0 1187.35 67.8746   5
  21  -5   0 34.2899 40.9031   5
  21  -5   0 54.5728 38.3741   6
 -21   5   0-52.3362 52.7550   4
 -21   5   0 47.1548 68.1892   1
 -21  -5   0-13.1118 62.5040   1
  21  -5   0 41.2334 50.3114   8
  21  -5   0-17.4214 52.9699   9
 -22   5   0 1607.93 124.979   1
 -22   5   0 1342.50 90.8978   4
  22  -5   0 1432.23 76.5008   5
  22  -5   0 1609.35 95.0419   8
  22  -5   0 1538.89 79.3006   6
  22  -5   0 1626.33 102.674   9
 -22  -5   0 1795.27 129.250   1
  23  -5   0 3526.12 148.065   9
 -23   5   0 3186.20 174.450   1
 -23   5   0 3300.58 137.690   4
  23  -5   0 3475.78 117.728   5
 -23  -5   0 3643.77 180.311   1
  23  -5   0 3401.68 137.119   8
  23  -5   0 3333.29 119.814   6
  24  -5   0 731.862 82.4898   9
 -24  -5   0 672.976 98.7066   1
  24  -5   0 858.675 60.9358   5
 -24   5   0 821.010 107.091   1
 -24   5   0 798.074 78.0505   4
  24  -5   0 697.616 75.1031   8
 -25   5   0 46.1355 81.2253   1
  25  -5   0 91.2326 57.4254   8
  25  -5   0 53.3928 61.3563   9
 -25  -5   0 98.0319 78.4703   1
 -26  -5   0 348.293 90.8350   1
 -26   5   0 240.791 61.0724  13
  26  -5   0 315.705 74.5391   9
  26  -5   0 322.466 66.5896   8
 -26   5   0 268.054 94.9846   1
 -27   5   0 64.3362 88.3362   1
 -27  -5   0 71.3340 89.1243   1
 -27   5   0 37.1229 56.4082  13
  27  -5   0 37.6097 58.8269   8
  27  -5   0 57.5636 67.2393   9
 -28   5   0 587.745 113.084   1
  28  -5   0 675.125 84.7475   9
 -28  -5   0 628.842 112.900   1
  28  -5   0 683.375 78.5025   8
 -28   5   0 719.480 74.3307  13
  29  -5   0 1067.28 88.7024   8
 -29   5   0 907.636 126.757   1
 -29  -5   0 1144.89 129.769   1
  29  -5   0 1032.38 99.7023   9
 -30   5   0 541.800 116.130   1
 -30  -5   0 513.224 114.100   1
   0  -6   0 13074.3 300.216   8
   0  -6   0 13249.2 306.124   6
   0   6   0 13557.9 288.468   4
   0   6   0 13355.4 283.175   3
   0   6   0 13466.8 294.244  11
   0   6   0 12917.8 302.037  10
   0  -6   0 13355.7 302.888   9
   1  -6   0 16655.1 363.470   8
   1  -6   0 16377.2 366.057   6
  -1   6   0 16299.8 361.971  10
  -1   6   0 16651.1 351.613   4
   1  -6   0 15946.3 365.141   9
   1   6   0 16447.2 343.949   3
  -1   6   0 16223.9 341.826   3
  -1  -6   0 16728.9 360.827   9
  -1  -6   0 16124.8 358.467   8
   1   6   0 16506.7 344.748   4
  -1   6   0 16324.5 352.609  11
   1   6   0 16119.9 354.243  11
  -1  -6   0 15368.3 362.176   5
  -2  -6   0 64644.5 1315.46   5
  -2   6   0 62442.5 1312.50  10
   2  -6   0 64740.6 1316.44   8
  -2  -6   0 63428.8 1308.29   8
  -2   6   0 64236.3 1303.58  11
   2   6   0 64170.3 1292.01   4
   2   6   0 64495.2 1296.20   3
  -2   6   0 64873.6 1292.99   3
  -2   6   0 64685.9 1305.80   4
   2  -6   0 65145.2 1321.00   9
   2  -6   0 62672.5 1317.45   6
  -3   6   0 92890.1 1825.65   3
   3  -6   0 92750.9 1851.80   6
  -3  -6   0 90720.0 1838.69   8
   3  -6   0 90668.4 1824.88   3
   3  -6   0 91102.5 1855.66   9
  -3  -6   0 90628.0 1846.26   5
  -3   6   0 91943.7 1841.63   4
   3   6   0 90369.9 1830.13   3
   3   6   0 90552.2 1821.11   4
   3  -6   0 89999.5 1851.38   8
   3   6   0 89666.7 1838.75  13
  -3   6   0 90085.9 1845.00  10
   3  -6   0 92472.1 1855.52   5
   4  -6   0 51445.8 1037.64   5
  -4  -6   0 50761.9 1016.36   8
   4   6   0 50520.3 997.804   4
   4  -6   0 50539.2 1038.34   9
   4  -6   0 49859.6 1005.91   3
   4   6   0 48032.3 990.343  12
   4   6   0 49652.7 1015.85  13
   4   6   0 50642.0 1011.74   3
  -4   6   0 49514.3 1023.54  10
   4  -6   0 49751.3 1030.59   6
  -4  -6   0 50269.3 1024.34   5
  -4   6   0 52283.9 1026.00   4
  -4   6   0 51258.9 1006.02   3
   5  -6   0 9264.44 210.697   3
   5  -6   0 9549.34 199.422   7
  -5  -6   0 9503.73 217.386   8
   5  -6   0 9568.97 232.906   6
  -5   6   0 9634.10 226.670  10
   5   6   0 9747.31 196.817   4
   5   6   0 9752.61 199.575   7
   5   6   0 9412.21 216.404  13
  -5   6   0 9282.62 229.195   4
  -5  -6   0 9385.21 225.272   5
   5   6   0 9500.48 199.449   4
  -5   6   0 9779.55 211.486   3
   5  -6   0 10023.6 241.054   5
   5   6   0 9246.22 216.486   3
  -6   6   0 1419.26 64.1598   4
  -6  -6   0 1394.16 50.4889   1
   6   6   0 1416.87 34.4186   4
  -6   6   0 1385.16 50.2839   1
   6   6   0 1455.26 41.5889   7
  -6  -6   0 1463.87 57.7091   5
   6   6   0 1433.35 35.7117   4
   6  -6   0 1473.70 49.4375   3
  -6   6   0 1387.40 58.1940  10
   6   6   0 1425.20 53.8653   9
   6  -6   0 1621.72 71.1035   5
   6  -6   0 1419.32 40.9921   7
   6  -6   0 1435.86 63.0069   6
  -6   6   0 1354.44 47.8030   3
   6   6   0 1374.23 49.4036  13
  -7   6   0 7735.92 178.413   3
   7   6   0 7964.97 183.443   9
  -7   6   0 7557.24 198.910   4
   7   6   0 7705.25 160.055   4
   7  -6   0 7981.68 206.917   5
  -7  -6   0 8116.47 188.317   5
  -7   6   0 7878.31 190.869  10
   7  -6   0 7712.92 178.175   3
   7   6   0 7722.99 174.816  13
  -7   6   0 7544.56 185.670   1
  -7  -6   0 7686.84 186.338   1
   7  -6   0 7560.00 196.357   6
  -8  -6   0 13661.7 315.060   1
   8  -6   0 13797.7 332.036   8
  -8   6   0 13721.0 315.853   1
   8   6   0 13933.0 281.451   4
   8  -6   0 14492.5 332.715   5
   8   6   0 13725.7 292.951  13
  -8   6   0 13531.6 311.537  10
   8   6   0 13535.8 302.633   9
   8  -6   0 13779.2 320.119   6
  -8   6   0 13802.6 325.438   4
   9   6   0 42563.0 854.259  13
   9   6   0 42173.8 846.773   4
  -9   6   0 42090.9 877.923  10
   9  -6   0 42782.2 900.478   5
   9  -6   0 41982.1 901.757   8
   9  -6   0 43179.3 911.948   9
  -9   6   0 42356.6 890.897   1
  -9   6   0 41666.9 893.797   4
  -9  -6   0 42161.3 889.187   1
   9   6   0 41795.0 866.694   9
   9  -6   0 41903.5 886.612   6
 -10   6   0 14433.9 325.399  10
 -10   6   0 14250.4 343.066   1
  10  -6   0 14280.8 345.060   5
  10  -6   0 14367.7 349.436   8
  10   6   0 14292.3 311.660   9
  10  -6   0 14522.4 333.915   6
 -10   6   0 14370.6 340.951   4
  10   6   0 14846.3 297.251  13
  10   6   0 13736.7 294.541   4
  10  -6   0 14518.6 358.323   9
  11  -6   0 218.922 34.6928   6
  11  -6   0 236.887 39.6169   5
  11   6   0 229.793 25.2662   9
  11   6   0 221.690 17.5531   4
 -11   6   0 263.310 40.9960   4
  11   6   0 262.490 15.4608  13
  11  -6   0 234.997 45.8380   9
  11  -6   0 188.152 42.0317   8
 -11  -6   0 231.192 37.8324   1
 -11   6   0 233.899 39.7682   1
 -12  -6   0 342.476 46.1642   1
  12  -6   0 368.700 41.2955   6
 -12   6   0 337.569 46.3739   4
  12  -6   0 367.974 44.9178   5
 -12   6   0 442.887 52.1994   1
  12  -6   0 352.970 52.6349   9
  12   6   0 343.088 21.6165   4
  12  -6   0 352.350 48.4444   8
  12   6   0 339.513 28.1813   9
  13  -6   0 1090.37 63.0787   6
 -13   6   0 1207.69 71.0019   4
  13  -6   0 1192.21 70.8937   5
  13  -6   0 1157.75 73.9078   8
 -13  -6   0 1248.10 76.7252   1
  13  -6   0 1280.32 83.3315   9
 -13   6   0 1092.37 76.4751   1
  14  -6   0 2791.73 125.913   9
 -14  -6   0 2566.32 119.087   1
 -14   6   0 2703.76 124.479   1
 -14   6   0 2745.59 111.151   4
  14  -6   0 2839.68 118.243   8
  14  -6   0 2620.29 108.081   5
  14  -6   0 2578.57 99.1450   6
 -15   6   0 9938.83 286.868   1
  15  -6   0 9456.43 269.369   8
 -15   6   0 10062.4 261.938   4
 -15  -6   0 9808.29 280.634   1
  15  -6   0 9273.54 254.278   5
  15  -6   0 9515.37 247.672   6
  15  -6   0 9986.19 283.630   9
  16  -6   0 4710.58 151.036   5
  16  -6   0 4512.17 162.670   8
  16  -6   0 4341.89 142.023   6
 -16   6   0 4662.69 178.902   1
 -16   6   0 4439.42 154.072   4
  16  -6   0 4461.36 170.880   9
 -16  -6   0 4666.65 175.954   1
  17  -6   0 108.535 37.9134   6
 -17   6   0 166.493 50.0722   4
 -17   6   0 145.887 55.9474   1
  17  -6   0 126.288 44.5541   5
 -17  -6   0 196.265 55.4735   1
  17  -6   0 104.945 56.6106   9
  17  -6   0 199.142 49.5108   8
 -18   6   0 1773.67 91.8378   4
  18  -6   0 1583.60 96.4648   8
  18  -6   0 1746.26 86.0278   5
 -18   6   0 1636.16 111.542   1
  18  -6   0 1737.76 105.025   9
  18  -6   0 1780.02 85.0942   6
 -18  -6   0 1762.68 112.831   1
  19  -6   0 938.094 68.0230   5
  19  -6   0 953.340 65.8469   6
 -19   6   0 924.403 94.2848   1
 -19   6   0 976.289 76.1669   4
  19  -6   0 1025.38 84.9052   9
 -19  -6   0 989.130 91.3104   1
  19  -6   0 958.058 78.3795   8
 -20   6   0 818.793 74.9214   4
  20  -6   0 862.688 64.5668   6
 -20   6   0 860.524 95.7754   1
  20  -6   0 834.325 86.8144   9
  20  -6   0 1063.30 70.6025   5
 -20  -6   0 968.393 96.4207   1
  20  -6   0 861.708 79.2981   8
 -21  -6   0 6526.70 241.503   1
 -21   6   0 6838.90 248.316   1
 -21   6   0 6584.84 206.443   4
  21  -6   0 6174.64 218.324   9
  21  -6   0 6954.58 192.134   5
  21  -6   0 6454.39 209.134   8
  21  -6   0 6115.65 186.561   6
  22  -6   0 6324.93 213.253   9
  22  -6   0 5785.04 175.395   5
 -22   6   0 5576.32 191.830   4
  22  -6   0 5675.96 173.729   6
 -22   6   0 5802.05 232.841   1
  22  -6   0 5929.93 197.137   8
 -22  -6   0 6254.04 235.543   1
 -23   6   0 970.462 88.7645   4
 -23  -6   0 1103.22 112.553   1
  23  -6   0 1112.88 72.4400   5
  23  -6   0 929.536 84.9093   8
  23  -6   0 1224.44 97.8069   9
 -23   6   0 1273.19 117.114   1
 -24  -6   0 194.852 79.5045   1
 -24   6   0 349.581 66.3213   4
 -24   6   0 192.628 81.6077   1
  24  -6   0 365.002 53.2421   5
  24  -6   0 308.082 66.9159   8
  24  -6   0 355.983 77.6982   9
 -25   6   0 182.051 87.5893   1
  25  -6   0 148.258 74.2041   9
 -25  -6   0 244.330 84.9665   1
  25  -6   0 178.667 65.6589   8
 -25   6   0 320.896 67.3625  13
 -25   6   0 170.847 66.7130   4
 -26  -6   0 1530.86 132.354   1
  26  -6   0 1681.11 103.508   8
 -26   6   0 1326.95 94.2711  13
 -26   6   0 1358.20 100.680   4
  26  -6   0 1525.54 114.139   9
 -26   6   0 1549.05 139.989   1
 -27   6   0 5919.43 211.252   4
 -27   6   0 6592.94 205.657  13
  27  -6   0 6271.87 209.770   8
  27  -6   0 6665.20 225.429   9
 -27   6   0 6643.14 270.562   1
 -27  -6   0 6474.83 261.205   1
  28  -6   0 7242.00 240.374   9
 -28   6   0 7635.55 235.939   4
 -28   6   0 7342.30 289.173   1
 -28   6   0 6869.46 219.323  13
  28  -6   0 7086.22 227.025   8
 -28  -6   0 7296.21 283.854   1
 -29   6   0 1108.57 135.728   1
  29  -6   0 1331.82 98.9847   8
 -29   6   0 1255.56 93.0674  13
  29  -6   0 1230.50 107.717   9
 -29  -6   0 1228.35 133.428   1
   0   7   0 14.6256 15.4626   3
   0   7   0-2.17228 26.1273  10
   0  -7   0 67.9974 25.9591   8
   0   7   0 9.83266 20.2686  11
   0   7   0 63.6942 19.4851   4
   0  -7   0 13.0995 25.0304   9
  -1   7   0 900.416 44.2564  11
   1   7   0 789.893 49.7990  10
   1   7   0 946.228 39.2057   4
  -1   7   0 815.223 34.4126   3
  -1  -7   0 915.774 52.6439   5
   1  -7   0 941.586 51.2597   8
   1   7   0 937.957 37.6182   3
  -1   7   0 886.206 50.2096  10
   1  -7   0 906.273 53.5244   9
   1  -7   0 872.081 53.5546   6
   1   7   0 789.807 44.3305  11
  -1  -7   0 810.787 47.1591   8
  -1   7   0 914.947 43.8969   4
   2  -7   0 2272.65 85.7278   8
  -2   7   0 2434.37 66.2413   3
  -2   7   0 2311.67 82.7820  10
   2  -7   0 2310.50 88.6839   9
  -2  -7   0 2317.34 79.7491   8
   2   7   0 2232.58 65.5949   4
   2   7   0 2261.04 67.7642   3
   2   7   0 2521.24 83.4751  13
   2   7   0 2335.93 79.6411  11
  -2  -7   0 2404.64 86.3804   5
   2  -7   0 2298.37 87.4179   6
  -2   7   0 2223.75 76.9737   4
  -3   7   0 2103.17 75.7273   4
   3   7   0 1989.12 57.4516   4
   3  -7   0 2104.40 82.7723   8
  -3   7   0 2044.80 60.1210   3
  -3  -7   0 2134.86 73.8561   8
   3  -7   0 2012.47 85.6212   5
  -3   7   0 2091.81 77.8879  10
   3  -7   0 2168.64 86.5817   9
  -3  -7   0 2146.89 79.4287   5
   3   7   0 2115.51 64.7537   3
   3   7   0 1893.40 73.1551  13
   3  -7   0 2042.28 82.5106   6
   4   7   0 3075.34 94.2597  13
  -4   7   0 2976.64 80.9511   3
  -4   7   0 3008.26 98.8595  10
   4  -7   0 3025.66 110.714   9
   4  -7   0 3011.79 104.566   6
   4   7   0 3273.52 88.1135   3
  -4  -7   0 3035.63 99.8408   5
  -4  -7   0 3050.59 93.0322   8
   4   7   0 3100.51 74.4685   4
   4  -7   0 3030.39 106.115   8
   4  -7   0 3099.77 81.2230   3
   4  -7   0 3079.82 109.830   5
  -4   7   0 3036.58 99.2880   4
  -5  -7   0 8425.95 208.469   5
   5   7   0 8323.40 175.723   4
   5  -7   0 8326.12 223.140   5
   5  -7   0 8347.59 225.574   9
   5  -7   0 8556.49 217.074   6
  -5   7   0 8313.68 208.112  10
   5  -7   0 8026.77 218.705   8
  -5   7   0 8186.23 211.352   4
  -5  -7   0 8567.50 200.194   8
   5  -7   0 8435.09 188.996   3
  -5   7   0 8256.68 188.586   3
   5   7   0 8377.28 195.902   3
   5   7   0 8442.85 172.558   4
   5   7   0 8727.86 200.496  13
   6  -7   0 4750.56 152.023   9
   6   7   0 4589.49 123.664   3
   6   7   0 4796.40 102.089   7
   6  -7   0 4730.97 117.030   3
  -6   7   0 4752.98 140.186   4
   6   7   0 4649.65 122.181  13
  -6  -7   0 4771.84 132.719   5
   6  -7   0 4631.03 101.884   7
   6  -7   0 4677.45 141.141   6
  -6   7   0 4715.04 133.417  10
   6  -7   0 4851.57 149.278   5
  -6   7   0 4619.13 116.494   3
  -7   7   0 11816.0 289.434   4
   7  -7   0 11936.1 299.937   5
  -7   7   0 11947.3 280.958  10
   7  -7   0 11772.5 289.676   6
  -7  -7   0 11809.3 277.927   5
  -7   7   0 11615.1 263.062   3
   7   7   0 11849.9 272.157   3
   7  -7   0 11916.0 250.524   7
   7   7   0 12275.8 265.155  13
   7   7   0 12229.1 250.916   7
  -8   7   0 8529.28 234.146   4
   8  -7   0 9175.53 236.803   6
   8  -7   0 9435.55 201.124   7
   8  -7   0 9149.55 246.404   5
  -8   7   0 9167.36 226.108  10
   8   7   0 9213.89 207.701  13
   8   7   0 9406.47 201.416   7
   9   7   0 6372.74 144.760   7
  -9   7   0 5930.99 176.501   4
  -9   7   0 5964.84 163.911  10
  -9   7   0 6254.09 163.898   1
   9   7   0 6270.97 143.630  13
   9  -7   0 6315.10 187.645   8
   9  -7   0 6305.35 175.236   6
   9  -7   0 6370.97 186.521   5
   9  -7   0 5953.30 143.162   7
  -9  -7   0 6021.77 162.287   1
 -10   7   0 6374.60 184.105   4
  10  -7   0 5925.76 176.481   6
  10   7   0 6357.69 143.205  13
  10  -7   0 5918.44 198.394   9
 -10   7   0 6349.20 174.857   1
 -10   7   0 6328.83 168.821  10
  10  -7   0 6345.05 190.698   5
  10  -7   0 6845.25 198.152   8
  11  -7   0 2010.27 108.612   9
 -11   7   0 2192.11 97.0099   4
  11  -7   0 2198.34 91.5654   6
  11   7   0 2246.98 58.2597  13
 -11   7   0 2133.30 84.5733  10
 -11   7   0 2239.64 93.7534   1
  11  -7   0 2157.64 104.007   8
  11  -7   0 2225.94 99.9563   5
  12  -7   0 5916.16 190.158   8
 -12  -7   0 6122.54 180.602   1
  12  -7   0 6435.01 190.575   5
  12   7   0 5951.41 127.243  13
 -12   7   0 5891.35 182.073   1
 -12   7   0 5831.53 178.645   4
  12  -7   0 5885.70 173.340   6
  12  -7   0 5959.83 200.641   9
 -13   7   0 2377.56 109.171   1
 -13   7   0 2462.81 106.210   4
  13  -7   0 2465.10 114.429   8
  13  -7   0 2594.83 110.556   5
  13  -7   0 2143.29 119.011   9
  13  -7   0 2441.46 99.3974   6
 -13  -7   0 2463.00 107.994   1
  14  -7   0 1479.86 88.6915   5
 -14   7   0 1786.85 90.5049   4
  14  -7   0 1926.69 111.788   9
 -14   7   0 1761.28 97.7380   1
  14  -7   0 1683.35 98.4482   8
 -14  -7   0 1876.05 95.9111   1
  14  -7   0 1713.62 82.8221   6
 -15   7   0 673.627 69.2806   1
 -15   7   0 539.861 60.5395   4
  15  -7   0 571.105 62.3262   5
  15  -7   0 617.990 72.6791   9
  15  -7   0 598.501 67.7504   8
 -15  -7   0 608.404 67.0256   1
  15  -7   0 606.755 55.1328   6
 -16   7   0-10.3946 52.6109   1
 -16   7   0 79.2812 50.0053   4
  16  -7   0 17.9121 48.8494   8
 -16  -7   0 57.8299 50.3325   1
  16  -7   0 28.4972 39.2572   6
  16  -7   0-3.62461 45.5378   5
  16  -7   0-5.35352 55.7008   9
 -17   7   0 49.8816 55.2073   1
 -17   7   0 84.6494 49.8668   4
  17  -7   0 87.2805 42.5039   6
  17  -7   0 129.185 46.7248   5
  17  -7   0 5.40242 58.7420   9
  17  -7   0 31.6445 49.5024   8
 -17  -7   0 72.2194 56.2873   1
  18  -7   0 577.776 71.4949   8
  18  -7   0 539.271 59.4941   5
 -18   7   0 591.775 77.3926   1
  18  -7   0 532.488 57.4096   6
 -18   7   0 477.668 63.9689   4
  18  -7   0 632.359 83.1842   9
 -18  -7   0 532.918 73.3505   1
  19  -7   0 89.7441 45.3747   6
 -19   7   0 146.278 53.5722   4
  19  -7   0 72.9088 56.2304   8
  19  -7   0 199.207 52.3442   5
 -19   7   0 36.9677 58.7817   1
  19  -7   0 169.522 68.0117   9
 -19  -7   0 63.7604 58.0008   1
  20  -7   0 208.515 73.9391   9
  20  -7   0 351.539 68.0033   8
 -20   7   0 378.386 65.6131   4
 -20   7   0 263.599 78.0301   1
  20  -7   0 351.743 53.0014   6
 -20  -7   0 377.641 71.8521   1
  20  -7   0 336.006 58.5108   5
  21  -7   0 751.581 65.6085   6
 -21   7   0 909.849 82.0150   4
  21  -7   0 778.125 94.6439   9
  21  -7   0 999.210 75.3386   5
 -21  -7   0 1036.75 100.794   1
 -21   7   0 775.646 99.8878   1
  21  -7   0 889.991 87.1558   8
  22  -7   0 1960.24 127.471   9
 -22   7   0 1674.08 105.908   4
  22  -7   0 1701.44 108.839   8
 -22  -7   0 1706.49 124.796   1
 -22   7   0 1718.93 130.145   1
  22  -7   0 1717.38 91.7661   5
  23  -7   0 1721.42 121.133   9
 -23   7   0 1729.29 109.177   4
 -23   7   0 1916.39 138.798   1
  23  -7   0 1898.92 112.554   8
  23  -7   0 1696.32 94.0991   5
 -23  -7   0 1981.20 137.891   1
  24  -7   0 1348.28 83.6589   5
  24  -7   0 1355.19 101.726   8
 -24   7   0 1534.08 129.070   1
 -24   7   0 1178.81 94.5624   4
 -24   7   0 1415.96 100.557  13
 -24  -7   0 1383.23 121.888   1
  24  -7   0 1525.98 112.610   9
 -25   7   0 1075.80 94.3384  13
 -25  -7   0 1418.13 123.859   1
 -25   7   0 1191.89 97.8460   4
  25  -7   0 1224.97 114.151   9
  25  -7   0 1147.07 97.5647   8
 -25   7   0 1501.11 130.451   1
 -26  -7   0 421.877 100.075   1
 -26   7   0 347.852 99.8974   1
  26  -7   0 463.055 82.0984   8
 -26   7   0 408.166 78.3762   4
 -26   7   0 289.985 75.2201  13
  26  -7   0 362.605 85.1260   9
 -27   7   0 499.842 80.8801   4
 -27   7   0 536.148 79.8996  13
 -27   7   0 475.746 104.004   1
  27  -7   0 608.048 95.1763   9
  27  -7   0 586.964 84.9471   8
 -27  -7   0 490.782 107.300   1
 -28  -7   0 535.592 106.835   1
 -28   7   0 584.891 82.7844  13
  28  -7   0 637.685 99.4431   9
 -28   7   0 688.759 117.267   1
  28  -7   0 588.015 87.5344   8
 -29   7   0 608.539 82.4724  13
   0   8   0 9063.80 213.606  11
   0   8   0 8697.54 225.864  13
   0  -8   0 8947.52 223.087   8
   0   8   0 8648.86 196.052   3
   0   8   0 8738.95 206.327   4
   0  -8   0 8561.09 228.635   5
   0   8   0 8677.29 224.601  10
   1   8   0 1909.70 73.7988  11
   1   8   0 2097.86 84.3305  10
   1  -8   0 1879.98 82.8319   9
  -1   8   0 2075.79 60.7819   3
  -1  -8   0 1989.57 79.3501   8
   1   8   0 1956.63 64.8530   4
   1   8   0 1958.12 81.6979  13
  -1   8   0 1977.93 71.4833   4
   1  -8   0 1985.22 82.0777   8
  -1   8   0 2006.46 81.6451  10
   1   8   0 1861.66 61.0063   3
  -1   8   0 2008.55 72.9633  11
  -1  -8   0 1971.07 84.0238   5
   2  -8   0 1586.76 76.7845   9
  -2   8   0 1530.83 50.6967   3
   2   8   0 1415.27 64.0727  11
  -2  -8   0 1629.91 68.7515   8
  -2   8   0 1524.95 70.5078  10
   2   8   0 1570.57 51.9876   4
   2   8   0 1455.77 52.8035   3
  -2  -8   0 1556.43 72.9065   5
   2   8   0 1490.40 72.8630  10
   2  -8   0 1551.64 73.1831   8
   2   8   0 1455.76 69.0560  13
   2  -8   0 1486.17 75.9444   6
  -2   8   0 1527.50 64.0155   4
  -3   8   0 5710.91 159.323   4
   3   8   0 5881.23 159.572  11
   3   8   0 6090.39 136.032   4
  -3   8   0 6107.44 165.926  10
   3  -8   0 6070.62 172.929   8
   3   8   0 6059.51 145.150   3
   3  -8   0 5745.65 173.947   9
   3  -8   0 5954.22 173.587   6
  -3   8   0 5884.87 139.411   3
   3   8   0 5798.09 159.540  13
  -3  -8   0 5861.24 158.894   8
  -3  -8   0 6059.66 169.016   5
   4  -8   0 3341.44 118.367   8
   4  -8   0 3250.55 118.244   6
  -4  -8   0 3297.74 103.723   8
  -4  -8   0 3310.83 111.279   5
   4  -8   0 3091.01 120.104   9
   4   8   0 3321.03 108.115  11
   4   8   0 3400.99 74.7057   4
   4   8   0 3394.82 94.7522   3
   4  -8   0 3409.98 125.192   5
   4   8   0 3170.40 103.508  13
  -4   8   0 3278.85 108.432   4
   4   8   0 3429.66 78.0019   4
  -4   8   0 3409.51 111.034  10
  -4   8   0 3228.15 87.5944   3
   5  -8   0 418.378 50.8961   5
   5  -8   0 512.336 54.4697   9
  -5   8   0 478.068 30.4924   3
   5   8   0 463.555 39.5300  13
  -5  -8   0 508.191 40.3986   8
   5  -8   0 490.410 51.6961   8
   5  -8   0 443.548 47.9216   6
  -5   8   0 624.063 48.5574  10
  -5  -8   0 533.584 44.8874   5
   5   8   0 468.524 34.8501   3
  -5   8   0 475.801 45.7234   4
   6  -8   0 531.326 56.2646   9
   6  -8   0 480.650 50.3904   6
  -6   8   0 509.751 31.8589   3
   6  -8   0 526.450 52.8169   8
  -6   8   0 622.214 47.8561  10
  -6   8   0 643.608 51.0682   4
   6   8   0 548.533 39.3048  13
   6   8   0 483.513 37.2504   3
  -6  -8   0 493.293 43.7962   5
   6  -8   0 530.771 55.4581   5
  -7   8   0 663.387 51.6345  10
   7  -8   0 727.309 66.0744   9
  -7   8   0 677.503 53.5094   4
   7   8   0 667.122 42.6739   3
   7   8   0 672.879 41.5009  13
  -7  -8   0 729.869 50.5160   5
   7  -8   0 661.443 56.4664   6
   7  -8   0 632.943 61.2835   5
   8  -8   0 8595.06 254.738   9
   8   8   0 9036.59 208.318  13
   8   8   0 9069.08 219.431   3
  -8   8   0 9149.01 227.985  10
  -8   8   0 8523.02 235.483   4
   8  -8   0 9275.32 241.094   6
   8  -8   0 9561.81 253.882   5
  -9   8   0 25953.5 555.584  10
   9  -8   0 25155.5 583.288   5
   9   8   0 25657.0 548.670   3
  -9   8   0 25068.7 566.888   4
   9  -8   0 24899.6 568.817   6
   9   8   0 25339.4 529.877  13
  10  -8   0 15258.6 387.658   5
 -10   8   0 15295.4 373.554   4
  10   8   0 15837.1 332.101  13
 -10   8   0 15515.1 360.212  10
  10  -8   0 15510.8 374.107   6
 -11   8   0 6652.98 184.065  10
  11  -8   0 6903.66 198.277   6
 -11   8   0 6952.67 200.827   4
  11  -8   0 6963.77 211.193   5
  11  -8   0 6597.19 211.948   8
  11   8   0 6812.17 153.655  13
  12  -8   0 4093.09 155.421   8
 -12   8   0 4037.45 127.562  10
  12  -8   0 3757.73 162.693   9
 -12   8   0 3779.09 138.247   4
  12  -8   0 3903.30 147.714   5
  12  -8   0 3798.35 135.371   6
 -13  -8   0 6725.76 197.909   1
  13  -8   0 6582.70 197.373   6
  13  -8   0 6672.96 218.406   8
 -13   8   0 7125.63 205.425   4
  13  -8   0 6507.93 230.973   9
  13  -8   0 7322.36 216.743   5
  14  -8   0 19424.6 455.003   6
  14  -8   0 18747.0 477.377   8
  14  -8   0 19268.1 470.186   5
 -14  -8   0 19410.5 460.704   1
 -14   8   0 19374.8 463.475   1
  14  -8   0 18983.9 498.907   9
 -14   8   0 19959.2 461.857   4
 -15   8   0 27178.0 612.867   4
  15  -8   0 27409.4 657.918   9
 -15   8   0 26789.4 624.973   1
  15  -8   0 26345.0 634.558   8
  15  -8   0 27879.5 623.767   5
 -15  -8   0 26733.8 618.431   1
  15  -8   0 25889.1 603.273   6
 -16  -8   0 22932.4 539.041   1
  16  -8   0 21604.0 545.652   8
  16  -8   0 21900.1 528.194   5
  16  -8   0 22553.1 516.776   6
 -16   8   0 22386.0 543.830   1
 -16   8   0 22558.5 523.582   4
  16  -8   0 22157.4 566.368   9
  17  -8   0 10941.2 328.394   9
 -17   8   0 10731.3 287.951   4
  17  -8   0 9791.25 276.181   6
 -17   8   0 10737.0 310.793   1
 -17  -8   0 10749.1 305.530   1
  17  -8   0 10471.2 307.721   8
  17  -8   0 10664.4 292.018   5
 -18   8   0 3186.93 154.693   1
 -18   8   0 3362.68 139.216   4
  18  -8   0 3252.62 129.215   6
  18  -8   0 3416.34 152.775   8
 -18  -8   0 3524.64 157.063   1
  18  -8   0 3633.53 141.254   5
  18  -8   0 3178.82 161.809   9
 -19   8   0 3758.64 172.760   1
 -19   8   0 3976.90 153.244   4
 -19  -8   0 3974.21 172.475   1
  19  -8   0 4176.84 185.101   9
  19  -8   0 4252.25 153.402   5
  19  -8   0 4015.66 168.873   8
  20  -8   0 8578.06 284.151   9
  20  -8   0 8559.43 265.002   8
 -20   8   0 8727.48 251.319   4
 -20   8   0 9106.76 290.045   1
  20  -8   0 7773.48 232.940   6
 -20  -8   0 8261.46 276.192   1
  20  -8   0 8419.88 245.030   5
  21  -8   0 12164.5 351.494   8
 -21   8   0 12178.7 337.590   4
  21  -8   0 13275.6 377.545   9
  21  -8   0 13410.4 334.047   5
 -21  -8   0 13250.4 377.523   1
 -21   8   0 12352.5 376.242   1
  22  -8   0 10573.0 321.547   9
 -22   8   0 9531.87 282.410   4
  22  -8   0 9365.03 293.197   8
 -22  -8   0 10360.8 323.208   1
  22  -8   0 10533.4 277.160   5
 -23   8   0 2302.52 125.307   4
  23  -8   0 2215.40 109.773   5
  23  -8   0 2514.16 146.103   9
 -23   8   0 2227.03 126.575  13
 -23  -8   0 2645.95 152.619   1
  23  -8   0 2463.35 134.968   8
 -24   8   0 374.978 80.8076  13
  24  -8   0 370.331 77.7837   8
 -24  -8   0 481.265 91.9989   1
 -24   8   0 375.804 77.0932   4
  24  -8   0 489.497 91.9691   9
 -25   8   0 150.444 71.1745   4
  25  -8   0 285.213 85.8793   9
 -25  -8   0 231.421 88.6302   1
  25  -8   0 182.541 72.8918   8
 -25   8   0 95.4057 69.4401  13
 -26   8   0 832.571 88.1487   4
  26  -8   0 912.791 108.979   9
  26  -8   0 944.040 97.7466   8
 -26   8   0 891.312 93.7923  13
 -27   8   0 2730.74 137.364  13
   0   9   0-5.67687 38.9606  10
   0  -9   0 9.57156 33.9472   5
   0   9   0-2.89127 38.9833  13
   0   9   0 2.04637 28.2733  11
   0   9   0 30.9199 22.8721   4
   0   9   0 10.7610 19.8325   3
   0  -9   0 21.6681 35.1664   8
  -1   9   0 1037.17 51.4408   4
   1   9   0 953.413 63.5469  10
   1   9   0 1009.49 63.8867  13
  -1   9   0 1158.46 68.0998  10
  -1   9   0 911.363 66.2124  13
   1   9   0 1128.03 45.1123   4
   1   9   0 1075.14 57.2733  11
  -1   9   0 1056.29 42.2936   3
  -1  -9   0 1135.37 63.6594   8
   1   9   0 1061.17 43.4425   3
   1  -9   0 1106.34 66.5185   8
  -1  -9   0 1168.06 69.9361   5
   2  -9   0 845.395 64.0405   9
   2   9   0 877.450 35.9562   4
  -2  -9   0 831.187 61.4141   5
  -2   9   0 879.867 51.2512   4
  -2   9   0 859.256 37.7723   3
   2   9   0 814.706 53.0041  11
   2  -9   0 860.047 61.8561   8
  -2   9   0 881.052 61.1853  10
   2   9   0 827.968 39.9466   3
   2   9   0 825.805 62.3594  10
  -2   9   0 799.239 64.1307  13
  -2  -9   0 782.350 54.0038   8
   2   9   0 860.395 57.6200  13
  -3  -9   0 1582.40 73.2743   8
   3   9   0 1654.58 74.1056  11
   3  -9   0 1814.18 91.0945   9
   3   9   0 1713.53 77.0990  13
   3   9   0 1677.25 59.0053   3
  -3  -9   0 1778.87 84.3288   5
   3  -9   0 1671.82 85.0221   8
   3   9   0 1651.37 46.3842   4
  -3   9   0 1780.04 82.4945  10
  -3   9   0 1671.14 54.9614   3
  -3   9   0 1610.86 71.6246   4
   3   9   0 1746.02 87.3139  10
  -4  -9   0 9705.68 250.546   5
  -4  -9   0 9891.86 240.344   8
  -4   9   0 9761.70 216.650   3
  -4   9   0 9433.07 246.898  10
   4  -9   0 10152.3 267.487   5
   4   9   0 9938.66 240.727  13
   4  -9   0 9595.25 259.571   6
   4  -9   0 9416.58 257.452   8
   4  -9   0 9523.11 262.813   9
   4   9   0 9648.90 223.177   3
  -4   9   0 9964.66 243.840   4
   4   9   0 9804.19 243.506  11
   5   9   0 11575.5 272.735  13
   5  -9   0 11703.0 298.223   6
   5   9   0 11391.7 261.054   3
   5  -9   0 11462.0 298.300   8
  -5  -9   0 11377.3 273.392   8
  -5   9   0 11517.7 283.379  10
   5  -9   0 12514.0 309.064   5
  -5   9   0 11372.5 281.763   4
  -5  -9   0 11433.5 285.496   5
   5   9   0 11587.1 281.908  11
   5  -9   0 11178.1 303.480   9
  -5   9   0 11558.9 252.919   3
   6  -9   0 4443.82 154.142   8
  -6   9   0 4447.98 139.686  10
   6  -9   0 4534.04 160.546   5
   6   9   0 4386.50 127.148  13
   6  -9   0 4415.22 159.696   9
  -6  -9   0 4404.61 139.959   5
   6  -9   0 4544.80 151.180   6
  -6   9   0 4563.99 141.869   4
   6   9   0 4472.92 123.140   3
  -7  -9   0 750.319 58.1752   5
   7  -9   0 890.746 75.0963   9
   7  -9   0 940.466 71.8075   8
  -7   9   0 854.293 62.1655   4
   7   9   0 878.972 49.3079   3
   7  -9   0 784.849 69.6221   5
   7   9   0 908.462 50.3522  13
  -7   9   0 936.948 63.2105  10
   7  -9   0 855.644 67.9505   6
  -8   9   0 43.6993 41.3465  10
   8  -9   0 47.7873 46.3639   8
  -8   9   0 42.0527 41.4163   4
   8   9   0 23.4654 28.4147  13
   8  -9   0 9.06985 49.3013   9
   8  -9   0 24.2103 44.6899   6
   8   9   0 89.7948 31.7511   3
   8  -9   0-12.3464 49.0687   5
   9   9   0 3104.54 90.4455  13
  -9   9   0 2992.80 109.773  10
   9   9   0 2916.20 100.756   3
   9  -9   0 3004.03 139.650   9
  -9   9   0 3114.84 118.387   4
   9  -9   0 3052.94 123.353   6
   9  -9   0 3069.72 133.215   5
  10   9   0 12293.2 291.541   3
  10   9   0 12218.6 269.690  13
  10  -9   0 12570.7 316.535   6
  10  -9   0 11907.4 327.750   5
 -10   9   0 12225.4 310.725   4
 -10   9   0 12146.8 297.910  10
 -11   9   0 10059.2 266.432   4
 -11   9   0 9812.10 251.654  10
  11  -9   0 9774.41 268.754   6
  11   9   0 9957.59 249.297   3
  11  -9   0 10246.2 287.287   5
  12  -9   0 3039.24 140.470   8
 -12   9   0 3238.08 116.808  10
  12  -9   0 3035.30 136.561   5
 -12   9   0 3281.73 128.107   4
  12  -9   0 3012.34 125.016   6
  12   9   0 3291.41 114.868   3
  13  -9   0 123.657 51.9008   5
 -13   9   0 125.152 51.9744   4
  13   9   0 163.887 44.8333   3
  13  -9   0 142.950 59.3365   8
  13  -9   0 114.201 49.7419   6
 -14   9   0 281.032 59.1708   4
  14  -9   0 291.077 55.1120   6
  14  -9   0 308.617 78.0896   9
  14  -9   0 352.647 68.6850   8
  14  -9   0 254.253 61.4617   5
 -15   9   0-3.72947 52.7421   4
  15  -9   0 118.028 67.1746   9
  15  -9   0 37.6930 47.8506   6
  15  -9   0-18.2624 56.6049   5
  15  -9   0 68.5580 62.5076   8
  16  -9   0 1481.44 90.5544   6
  16  -9   0 1397.42 113.910   9
  16  -9   0 1461.17 99.2406   5
  16  -9   0 1603.28 111.167   8
 -16   9   0 1574.34 96.9144   4
  17  -9   0 2255.80 108.901   6
 -17   9   0 2407.43 115.720   4
  17  -9   0 2418.17 124.490   5
  17  -9   0 2243.88 145.827   9
  17  -9   0 2169.33 130.561   8
  18  -9   0 95.8924 60.8733   5
  18  -9   0 101.041 77.2146   9
  18  -9   0 53.2200 51.2606   6
 -18   9   0 19.9007 58.0068   4
  18  -9   0-49.3674 69.0954   8
  19  -9   0 2162.83 141.412   9
  19  -9   0 1823.30 98.6583   6
  19  -9   0 1942.34 125.118   8
  19  -9   0 1724.20 105.109   5
 -20   9   0 3620.64 166.801  13
 -20   9   0 3569.90 149.931   4
  20  -9   0 3540.50 167.343   8
  20  -9   0 4030.48 187.832   9
  20  -9   0 4020.61 155.918   5
 -21   9   0 1316.23 100.364   4
  21  -9   0 1593.40 117.993   8
  21  -9   0 1366.67 97.3085   5
 -21   9   0 1322.35 111.048  13
  21  -9   0 1355.04 126.872   9
  22  -9   0 5.32009 73.0231   8
  22  -9   0-19.5301 83.0595   9
 -22   9   0 50.7487 66.6962   4
 -22   9   0 25.6655 69.2094  13
  22  -9   0-3.89701 58.7453   5
  23  -9   0 86.3114 62.4395   5
 -23   9   0 55.2519 67.2540   4
 -23   9   0-5.03691 69.4416  13
  23  -9   0-70.5115 89.5173   9
  23  -9   0 73.4323 71.5222   8
 -24   9   0 295.814 80.1349  13
  24  -9   0 213.982 94.7083   9
  24  -9   0 304.033 86.5726   8
 -24   9   0 341.494 75.3706   4
 -25   9   0 1302.48 108.724  13
   0  10   0 11930.9 302.593  10
   0 -10   0 12023.5 310.962   5
   0 -10   0 12275.7 301.325   8
   0  10   0 11505.7 302.672  13
   1 -10   0 12204.0 306.683   8
  -1 -10   0 12288.4 313.493   5
  -1  10   0 12463.4 306.163  10
   1 -10   0 11982.8 314.904   5
   1  10   0 11980.7 303.613  13
  -1  10   0 12243.0 274.445   4
   1  10   0 11874.0 306.925  10
   1  10   0 12182.4 289.170  11
  -1  10   0 12021.9 311.029  13
  -1 -10   0 11905.3 299.644   8
  -2  10   0 13564.3 330.297  10
  -2  10   0 13381.0 342.002  13
   2  10   0 13442.9 316.836  11
  -2 -10   0 13280.9 323.923   8
  -2  10   0 13490.0 306.340   4
   2 -10   0 13679.6 335.905   8
   2  10   0 13218.6 334.533  10
   2  10   0 13507.1 291.618   3
   2  10   0 12850.0 325.090  13
  -2 -10   0 13758.7 338.060   5
  -3 -10   0 11911.1 293.304   8
  -3 -10   0 12609.8 309.148   5
  -3  10   0 12191.3 301.559  10
  -3  10   0 12135.5 284.237   4
   3  10   0 11841.1 309.305  10
   3 -10   0 11651.1 308.307   8
   3  10   0 12356.0 292.392  11
   3  10   0 11772.4 294.491  13
   3  10   0 12033.2 265.735   3
  -3  10   0 11691.2 316.378  13
   4  10   0 8061.61 211.005  13
   4  10   0 7876.38 211.671  11
  -4 -10   0 8266.12 210.922   8
   4 -10   0 7944.27 229.800   8
   4  10   0 7622.66 225.939  10
  -4  10   0 7689.35 237.588  13
   4 -10   0 8421.47 238.939   9
  -4  10   0 8150.92 218.152  10
  -4  10   0 7892.23 206.643   4
   4  10   0 7982.39 188.197   3
  -4 -10   0 8050.30 223.854   5
   5  10   0 9351.46 231.357  13
   5  10   0 9191.53 214.032   3
  -5 -10   0 9529.63 247.285   5
   5 -10   0 9052.30 256.579   8
   5 -10   0 9048.00 263.431   9
  -5  10   0 9020.50 266.816  13
  -5  10   0 9159.31 235.359   4
   5 -10   0 8916.08 263.592   5
  -5  10   0 9385.13 242.985  10
   5  10   0 8931.30 237.124  11
  -6  10   0 6028.04 206.308  13
   6 -10   0 6315.73 198.413   8
   6  10   0 6233.54 166.539  13
  -6  10   0 6371.26 180.124  10
   6  10   0 6114.75 155.237   3
   6 -10   0 6037.86 201.809   5
  -6 -10   0 6322.79 183.172   5
   6 -10   0 6005.43 202.545   9
   6  10   0 5957.60 177.139  11
  -6  10   0 5643.09 173.404   4
   7  10   0 4507.84 128.445  13
   7  10   0 4218.11 122.381   3
   7 -10   0 4431.20 169.942   9
   7 -10   0 4249.34 165.465   5
  -7  10   0 4443.61 172.384  13
   7  10   0 4276.02 144.090  11
  -7  10   0 4194.55 141.795   4
   7 -10   0 4538.61 160.148   6
   7 -10   0 4509.91 162.457   8
  -7  10   0 4300.07 141.735  10
  -8  10   0 5733.24 177.488   4
   8 -10   0 5760.75 197.293   8
  -8  10   0 5902.14 174.741  10
   8  10   0 5859.57 154.793  13
   8 -10   0 6009.51 202.964   5
   8 -10   0 6258.97 194.681   6
   8  10   0 5924.62 157.625   3
   8 -10   0 5819.07 206.539   9
   9 -10   0 2422.24 129.710   9
  -9  10   0 2396.36 100.308  10
   9 -10   0 2199.28 111.448   6
   9 -10   0 2202.39 118.876   8
   9  10   0 2310.66 87.0839   3
   9 -10   0 2296.12 119.989   5
  -9  10   0 2264.96 103.373   4
  10 -10   0 2638.00 118.541   6
 -10  10   0 2362.76 101.757  10
  10 -10   0 2489.32 127.413   5
  10 -10   0 2371.08 135.079   9
  10  10   0 2595.64 94.2688   3
 -10  10   0 2534.63 108.388   4
 -11  10   0 1436.53 86.2115   4
 -11  10   0 1524.53 82.1913  10
  11  10   0 1539.45 74.4638   3
  11 -10   0 1292.46 87.4551   6
  11 -10   0 1197.60 95.6244   5
  11 -10   0 1315.03 107.720   9
  12  10   0 423.772 53.1845   3
 -12  10   0 485.760 62.6238   4
  12 -10   0 484.346 67.0650   6
  12 -10   0 470.162 74.8841   5
 -12  10   0 445.163 58.8473  10
  13  10   0 1257.10 75.7526   3
  13 -10   0 1386.18 91.0751   6
 -13  10   0 1241.53 86.8199   4
  13 -10   0 1267.90 95.4907   5
  13 -10   0 1162.37 100.254   8
 -14  10   0 516.551 70.7747   4
  14  10   0 484.576 60.6609   3
  14 -10   0 463.814 66.3800   6
  14 -10   0 525.125 77.1191   5
  14 -10   0 401.979 79.2431   8
  15 -10   0 402.794 65.0968   6
  15 -10   0 407.600 72.8758   5
  15 -10   0 413.686 80.3682   8
  15 -10   0 304.050 83.1979   9
  15  10   0 434.134 62.9922   3
 -15  10   0 419.286 69.4116   4
  16 -10   0 543.527 81.1329   5
  16  10   0 619.813 70.6865   3
  16 -10   0 604.101 90.1403   8
  16 -10   0 504.273 91.5248   9
 -16  10   0 552.587 72.3121   4
  16 -10   0 529.508 68.7891   6
  17 -10   0 325.661 80.6446   8
  17  10   0 290.803 64.3508   3
 -17  10   0 277.555 65.4089   4
  17 -10   0 391.623 63.9223   6
  17 -10   0 366.353 90.0943   9
  17 -10   0 355.218 74.9800   5
  18 -10   0 388.306 75.5622   5
  18 -10   0 444.815 104.410   9
 -18  10   0 340.359 87.2410  13
  18 -10   0 247.352 82.5385   8
 -18  10   0 362.452 69.5215   4
  19 -10   0 318.263 100.518   9
 -19  10   0 370.506 88.4117  13
  19 -10   0 237.073 72.7076   5
 -19  10   0 260.830 70.7045   4
  19 -10   0 257.762 79.1805   8
  20 -10   0 585.540 94.1880   8
 -20  10   0 696.573 98.4606  13
  20 -10   0 593.576 104.736   9
 -20  10   0 638.931 81.8157   4
  20 -10   0 587.549 80.0485   5
  21 -10   0 746.116 111.965   9
  21 -10   0 1034.83 104.710   8
  21 -10   0 848.858 87.1913   5
 -21  10   0 832.934 87.9404   4
 -21  10   0 872.863 100.274  13
 -22  10   0 602.368 83.7323   4
 -22  10   0 676.929 98.6128  13
  22 -10   0 881.892 99.3659   8
  22 -10   0 703.976 112.422   9
  22 -10   0 741.086 85.0424   5
  23 -10   0 815.147 86.2698   5
   0 -11   0 26.1659 46.1558   8
   0  11   0 13.7928 48.4579  10
   0  11   0-24.7146 54.2765  13
   0 -11   0 11.7886 48.9771   5
   1 -11   0 1639.35 96.6139   5
  -1 -11   0 1784.24 98.1657   5
   1 -11   0 1738.44 92.9979   8
  -1 -11   0 1860.13 91.9391   8
   1  11   0 1823.34 97.2448  10
  -1  11   0 1819.79 100.055  13
  -1  11   0 1882.79 95.6973  10
   1  11   0 1788.48 93.7016  13
   2  11   0 2185.05 88.6245  11
   2 -11   0 1880.45 98.5087   8
  -2  11   0 2082.52 99.4962  10
   2  11   0 2116.37 104.993  10
  -2 -11   0 1976.72 92.8433   8
   2  11   0 1957.65 96.8058  13
  -2 -11   0 1946.30 102.226   5
  -2  11   0 2028.29 109.325  13
   3  11   0 108.136 47.1129  13
   3  11   0 78.2908 51.0929  10
   3 -11   0 97.3735 53.1013   8
  -3 -11   0 51.5957 42.1358   8
  -3  11   0 115.786 51.3430  10
  -3  11   0 129.830 59.7395  13
   3  11   0 104.262 41.2852  11
  -3 -11   0 83.0175 49.2505   5
   4  11   0 136.969 44.1874  11
   4  11   0 200.598 48.5332  13
  -4  11   0 202.556 53.2366  10
  -4 -11   0 161.864 52.2799   5
   4 -11   0 144.747 53.4516   8
  -4  11   0 204.286 62.3724  13
   4  11   0 173.881 54.9728  10
   5 -11   0 676.890 79.5844   5
  -5  11   0 652.491 78.6706  13
  -5  11   0 674.319 65.9083  10
   5  11   0 701.365 57.9249  13
   5  11   0 632.944 73.9626  10
   5  11   0 738.126 61.5248  11
  -5 -11   0 592.154 66.4182   5
   5 -11   0 718.272 72.1367   8
   6 -11   0 170.181 58.0949   8
   6  11   0 144.447 57.9599  10
   6 -11   0 179.258 63.9670   5
  -6  11   0 77.3971 52.6657  10
  -6  11   0 133.933 42.0628   4
  -6  11   0 153.886 68.3559  13
   6  11   0 249.484 50.9929  11
   6  11   0 158.356 44.7641  13
  -7  11   0 3004.11 115.230   4
   7  11   0 3260.47 124.480  11
  -7  11   0 3563.12 160.367  13
  -7  11   0 3278.27 123.725  10
   7 -11   0 3403.37 148.458   5
   7  11   0 3157.54 108.389  13
   7 -11   0 3441.31 152.338   9
   7 -11   0 3294.58 143.785   8
   8 -11   0 2869.07 142.129   5
  -8  11   0 3019.47 117.721   4
   8  11   0 3050.36 123.027  11
   8 -11   0 3190.07 152.108   9
   8 -11   0 3117.48 142.539   8
  -8  11   0 3145.72 120.781  10
  -8  11   0 3225.61 156.901  13
  -9  11   0 453.463 57.0457   4
   9 -11   0 544.046 78.4005   8
  -9  11   0 573.814 63.9720  10
   9 -11   0 599.996 81.3873   9
   9 -11   0 533.414 75.9929   5
   9  11   0 411.233 61.2105  11
  -9  11   0 551.295 86.8430  13
 -10  11   0 220.442 79.7553  13
 -10  11   0 255.240 56.1930   4
 -10  11   0 264.016 57.7511  10
  10 -11   0 181.440 66.3328   5
  10 -11   0 320.057 81.3306   9
  10 -11   0 288.450 67.1680   8
  10  11   0 257.233 59.4942  11
  11 -11   0 712.293 88.9105   5
 -11  11   0 776.270 69.8773  10
  11 -11   0 753.530 86.1769   8
 -11  11   0 805.074 101.613  13
 -11  11   0 879.987 74.3132   4
  11 -11   0 775.986 95.7929   9
  12 -11   0 46.0923 70.0625   9
 -12  11   0 49.3864 50.6052   4
 -12  11   0 9.15585 53.8000  10
 -12  11   0 31.2706 77.9535  13
  12 -11   0 52.8421 59.3764   6
  12 -11   0 32.1092 65.2698   5
 -13  11   0 2215.01 108.332   4
 -13  11   0 1963.57 139.193  13
  13 -11   0 1826.99 123.178   5
  13 -11   0 2227.98 146.429   9
  13 -11   0 2123.31 114.325   6
  14 -11   0 1736.52 104.403   6
 -14  11   0 1409.35 94.6736   4
  14 -11   0 1548.65 116.889   5
 -14  11   0 1349.21 120.963  13
  15 -11   0 53.3431 67.0249   5
  15 -11   0 61.1893 61.4330   6
  15 -11   0 54.0016 71.5421   8
 -15  11   0 45.8408 61.4466   4
 -15  11   0 113.256 86.7493  13
  16 -11   0 721.140 92.9023   5
  16 -11   0 644.250 80.2049   6
 -16  11   0 855.183 82.2148   4
  16 -11   0 539.714 94.3114   8
  17 -11   0 1671.80 116.294   5
  17 -11   0 1833.30 150.139   9
  17 -11   0 1540.92 128.116   8
 -17  11   0 1766.63 107.308   4
  18 -11   0 217.731 88.4013   8
 -18  11   0 184.294 69.2838   4
  18 -11   0 153.671 73.9882   5
  18 -11   0 155.313 91.2907   9
  19 -11   0 413.513 108.274   9
 -19  11   0 350.774 74.7885   4
  19 -11   0 302.973 80.6535   5
 -19  11   0 365.620 91.4199  13
  19 -11   0 301.741 86.0768   8
 -20  11   0 572.891 82.2459   4
 -20  11   0 595.173 100.959  13
  20 -11   0 506.693 85.1213   5
  21 -11   0 4.45871 72.8424   5
 -21  11   0 20.4250 67.6604   4
   0  12   0 7582.20 230.336  13
   0  12   0 7762.36 227.355  10
   0 -12   0 7868.49 240.137   5
   0 -12   0 7781.26 226.562   8
  -1  12   0 4470.34 158.406  10
   1  12   0 4582.20 162.669  10
  -1 -12   0 4427.84 165.071   5
  -1  12   0 4423.00 166.406  13
   1 -12   0 4636.34 170.976   5
   1  12   0 4532.33 160.119  13
   1 -12   0 4331.98 157.774   8
  -1 -12   0 4551.81 156.625   8
   2  12   0 1746.41 96.9290  13
   2 -12   0 1679.07 99.8735   8
   2 -12   0 1811.02 111.604   5
  -2  12   0 1767.84 98.5837  10
  -2 -12   0 1686.40 92.6287   8
  -2  12   0 1680.45 107.654  13
  -2 -12   0 1819.31 104.648   5
   2  12   0 1816.03 103.046  10
  -3  12   0 424.589 74.2626  13
   3 -12   0 501.625 71.6796   8
   3  12   0 434.995 69.7125  10
  -3 -12   0 453.133 68.3757   5
   3  12   0 381.842 63.8994  13
  -3  12   0 353.262 62.5992  10
   4  12   0 1068.67 86.8970  10
  -4 -12   0 896.419 80.1645   5
   4  12   0 901.794 72.7331  13
   4  12   0 833.868 68.0840  11
   4 -12   0 922.484 85.4542   8
  -4  12   0 791.573 91.3389  13
  -4  12   0 922.565 77.8605  10
  -5  12   0 5456.82 205.095  13
  -5  12   0 5663.27 177.337  10
   5  12   0 5432.25 164.993  13
   5 -12   0 5237.74 188.254   8
   5  12   0 5226.87 186.382  10
   5  12   0 5464.01 167.299  11
   6  12   0 6060.42 207.036  10
  -6  12   0 6287.76 192.307  10
   6  12   0 6210.57 186.993  11
   6 -12   0 6769.36 224.364   5
   6 -12   0 6111.40 212.302   8
  -6  12   0 6063.71 225.021  13
   7 -12   0 4563.84 183.007   5
  -7  12   0 4478.29 190.109  13
   7 -12   0 4183.27 172.673   8
   7  12   0 4476.64 152.105  11
   7  12   0 4279.43 169.747  10
  -7  12   0 4358.55 153.326  10
  -8  12   0 1679.24 125.024  13
   8  12   0 1691.34 109.464  10
  -8  12   0 1665.94 93.4629  10
   8 -12   0 1516.09 111.036   8
   8  12   0 1571.26 91.2607  11
   8 -12   0 1719.44 118.968   5
   9 -12   0 293.923 72.0480   8
   9  12   0 357.473 65.0463  11
  -9  12   0 318.421 63.8920  10
   9  12   0 411.128 77.3812  10
  -9  12   0 383.436 92.8442  13
   9 -12   0 406.156 83.1115   5
  10  12   0 990.956 83.7049  11
 -10  12   0 1105.11 109.849  13
  10 -12   0 930.357 96.6000   8
  10 -12   0 1034.98 103.581   5
 -10  12   0 1018.09 79.6844  10
  11  12   0 3120.42 136.224  11
  11 -12   0 2908.00 153.364   8
  11 -12   0 3027.22 159.161   5
  11 -12   0 3121.92 171.043   9
 -11  12   0 3047.69 124.383  10
 -11  12   0 2842.05 166.146  13
  12 -12   0 4127.07 199.871   9
 -12  12   0 4121.34 201.470  13
  12  12   0 4317.17 165.369  11
  12 -12   0 3763.93 178.881   8
  13 -12   0 4060.63 196.315   9
 -13  12   0 3719.44 194.101  13
  13  12   0 4021.53 164.599  11
  13 -12   0 3997.16 180.399   5
  14 -12   0 1121.61 110.531   5
  14 -12   0 1337.56 129.820   9
  14  12   0 1373.55 107.274  11
 -14  12   0 1385.90 127.490  13
  15 -12   0 101.295 90.8235   9
 -15  12   0 364.356 97.3964  13
  15 -12   0 246.041 80.9829   5
  16 -12   0 597.593 102.282   8
  16 -12   0 414.501 86.3592   5
 -16  12   0 616.730 106.363  13
  17 -12   0 1593.62 120.815   5
   0  13   0-43.1617 63.1042  13
   0 -13   0 81.1108 58.6271   8
   0 -13   0 63.4655 66.7020   5
   0  13   0-15.2640 62.7283  10
  -1 -13   0 62.0423 66.1998   5
  -1  13   0 4.19018 68.5673  13
   1 -13   0 76.9090 58.4998   8
  -1  13   0 48.4325 61.2478  10
   1  13   0 7.36365 60.8056  13
   1 -13   0 27.9349 65.4351   5
   1  13   0 66.5124 63.6279  10
  -1 -13   0 81.4413 59.8798   8
  -2  13   0 65.6224 61.1575  10
   2  13   0 86.1873 57.9232  13
  -2 -13   0 116.954 67.3306   5
   2  13   0 92.7873 65.8521  10
  -2  13   0 182.005 70.9768  13
   2 -13   0 220.573 67.4637   8
   2 -13   0 153.181 70.8788   5
   3 -13   0 167.127 63.9506   8
  -3  13   0 131.927 61.8977  10
   3  13   0 145.830 66.5259  10
  -3  13   0 94.1295 72.7814  13
   3 -13   0 196.878 69.2220   5
  -3 -13   0 93.3458 60.3089   5
   4 -13   0-4.35506 63.4652   8
  -4  13   0-52.6143 63.8499  10
   4  13   0 21.4211 65.1667  10
  -4  13   0-9.97333 75.5800  13
  -5  13   0 178.240 64.4488  10
  -5  13   0 73.8640 80.8735  13
   5  13   0 141.163 66.6799  10
   5 -13   0 159.061 70.4081   8
   6 -13   0 181.243 78.8097   5
   6  13   0 214.152 73.4769  10
  -6  13   0 165.165 64.2933  10
  -6  13   0 116.787 80.3263  13
   6 -13   0 194.505 71.2073   8
   7 -13   0 499.986 83.5876   8
  -7  13   0 596.329 98.9014  13
   7 -13   0 675.312 92.2173   5
  -7  13   0 527.379 72.7033  10
   7  13   0 530.328 83.0226  10
  -8  13   0 458.831 70.9339  10
  -8  13   0 562.524 96.0375  13
   8 -13   0 413.311 80.3313   8
   8  13   0 521.433 85.4428  10
   8 -13   0 323.138 80.8860   5
   9 -13   0 247.152 76.7601   8
  -9  13   0 324.855 95.7948  13
  -9  13   0 210.016 65.1329  10
   9 -13   0 249.610 83.2958   5
   9  13   0 247.918 77.3896  10
  10  13   0 41.9070 72.8657  10
  10 -13   0 97.9382 78.5765   5
 -10  13   0 98.9746 94.6653  13
 -10  13   0 105.718 61.3223  10
  10 -13   0 133.707 74.4529   8
 -11  13   0 20.3681 90.0762  13
  11 -13   0 103.983 78.7730   8
  11  13   0 43.8042 74.1655  10
  11 -13   0 5.84421 72.0670   5
  12 -13   0 363.932 91.7662   8
 -12  13   0 366.521 104.242  13
  12 -13   0 335.871 87.9073   5
  12  13   0 211.442 85.8983  10
   0  14   0 1718.22 107.658  10
   0 -14   0 1746.91 115.178   5
   1 -14   0 768.358 84.1784   8
  -1  14   0 868.779 92.4456  13
  -1  14   0 963.460 87.1862  10
   1  14   0 791.423 85.8145  10
   1 -14   0 887.874 93.7121   5
   2 -14   0 90.2331 66.7302   8
   2  14   0 129.818 64.7560  10
  -2  14   0 102.897 64.7261  10
  -2  14   0 102.902 69.7679  13
   2 -14   0 124.943 69.8253   5
  -3  14   0 137.737 77.8541  13
   3 -14   0 260.380 73.2576   8
   3  14   0 222.486 71.7457  10
  -3  14   0 321.085 72.8922  10
   3 -14   0 225.449 76.9583   5
  -4  14   0 70.5445 78.9523  13
   4 -14   0 75.7549 65.4591   8
   4  14   0 82.3269 70.8044  10
   5 -14   0 1143.26 101.148   8
  -5  14   0 1088.86 110.188  13
   5  14   0 1180.58 101.380  10
   6 -14   0 3320.70 155.616   8
  -6  14   0 3084.34 164.665  13
   6  14   0 3134.10 148.544  10
   7  14   0 1647.99 117.786  10
   8  14   0 378.995 82.7211  10
 -32   0   1 13.5812 56.9107   4
 -31   0   1 144.603 110.225   1
 -31   0   1 23.7056 57.1870   4
 -30   0   1 3.36990 55.9843   4
 -30   0   1 44.5261 98.1467   1
 -29   0   1 29.9604 53.9734   4
 -29   0   1 148.831 101.298   1
 -28   0   1 85.8343 91.9940   1
 -28   0   1 32.8809 49.3930   4
  27   0  -1 9.10066 61.0730   2
 -27   0   1-16.2270 47.6619   4
 -27   0   1-58.5628 86.0406   1
  26   0  -1 27.2593 42.3240   8
 -26   0   1-56.9590 78.9751   1
  26   0  -1 53.0418 60.4040   2
 -26   0   1-3.17464 43.5752   4
 -25   0   1 7.88339 78.8276   1
 -25   0   1 18.6630 45.5924   4
  25   0  -1 4.27895 54.5940   2
  25   0  -1 9.90138 42.5154   8
  24   0  -1-19.7056 42.4852   8
 -24   0   1 53.4634 71.8170   1
  24   0  -1 53.9226 54.3801   2
 -24   0   1 30.3448 44.6500   4
  24   0  -1 20.2840 35.7554   9
  23   0  -1-12.0045 50.0081   2
 -23   0   1 73.6399 72.7164   1
  23   0  -1 41.2735 37.3905   8
 -23   0   1 32.4543 41.9812   4
  23   0  -1 4.02512 34.2283   9
 -22   0   1 8.60591 37.5176   4
 -22   0   1-49.5868 68.4509   1
  22   0  -1 11.9291 30.6711   9
  22   0  -1 3.84613 47.5536   2
  22   0  -1 26.1991 36.6144   8
 -21   0   1 40.7265 62.3168   1
  21   0  -1-14.6837 44.2709   2
 -21   0   1 22.2137 33.7720   4
  21   0  -1 13.6564 30.0982   9
  21   0  -1 39.9198 35.7840   8
 -20   0   1 10.7313 32.6321   4
  20   0  -1-17.5552 40.3742   2
  20   0  -1 78.1895 33.2549   8
 -20   0   1 6.48052 56.5059   1
  20   0  -1 30.5756 29.5865   9
  19   0  -1 20.2484 40.5835   2
  19   0  -1 40.9400 28.4095   9
 -19   0   1 6.17147 54.1019   1
  19   0  -1 15.6382 32.3676   8
 -19   0   1 2.57991 32.6669   4
  18   0  -1 2.17042 29.4668   8
 -18   0   1 14.8781 30.8282   4
  18   0  -1 35.8597 35.9326   2
 -18   0   1 29.1428 22.3071  13
 -18   0   1 52.6220 49.2912   1
  18   0  -1 35.9785 26.5747   9
  17   0  -1-9.07853 35.6591   2
  17   0  -1 46.3401 27.1512   8
 -17   0   1 4.77527 27.7999   4
 -17   0   1 27.7309 42.1842   1
 -17   0   1 57.1096 20.7469  13
  17   0  -1 13.8374 22.5184   9
 -16   0   1 41.4346 27.7627   4
  16   0  -1 5.73916 29.6293   2
  16   0  -1 13.2774 20.7993   9
 -16   0   1 13.8975 18.6643  13
 -16   0   1-5.23004 39.4931   1
  16   0  -1 40.4454 24.2517   8
 -15   0   1 29.5002 37.9512   1
  15   0  -1 7.79806 23.2186   8
  15   0  -1 21.4798 28.3949   2
  15   0  -1 103.021 22.7803   9
  14   0  -1 25.0990 24.6382   2
  14   0  -1 37.3597 19.0054   9
 -14   0   1 55.2800 36.5500   1
  13   0  -1 79.9705 18.9119   9
  13   0  -1 4.67463 22.1131   2
 -13   0   1 8.57884 30.7256   1
  13   0  -1 29.0166 21.0816   8
 -12   0   1 34.6310 15.8574   9
  12   0  -1 10.8449 19.5253   2
  12   0  -1 14.3820 16.2175   9
  12   0  -1 3.50476 20.4684   8
 -12   0   1 78.0146 21.4463   4
  11   0  -1 1.21027 13.6203   9
  11   0  -1 25.2671 18.5738   8
 -11   0   1 16.8761 17.1609   4
  10   0  -1 8.42244 16.7418   4
  10   0  -1 43.5836 18.4505   8
  10   0  -1 10.8213 12.6448   9
 -10   0   1 30.6538 12.9672   9
 -10   0   1 35.1337 15.0914   4
   9   0  -1 37.7431 15.6876   4
  -9   0   1 22.0386 11.0649   9
  -9   0   1 1.34777 13.9226   4
   9   0  -1 13.7858 15.3232   8
   9   0  -1 39.1553 21.9142   1
   9   0  -1 35.0813 12.5872   9
  -8   0   1 26.7211 10.3747   9
  -8   0   1 24.4562 12.9722   4
   8   0  -1 33.4065 10.4829   9
   8   0  -1-4.42414 12.5645   4
   8   0  -1 15.0700 19.4763   1
  -7   0   1 31.6185 8.53167   9
  -7   0   1 15.8763 10.5969   4
   7   0  -1 30.3485 12.4071   4
   7   0  -1 13.0161 17.3440   1
  -6   0   1 21.7036 7.32133   9
  -6   0   1 4.76726 6.74752  13
   6   0  -1 29.3710 10.7528   4
   6   0  -1 46.9238 8.37683   9
   6   0  -1 64.3947 17.0292   1
  -5   0   1 26.6241 6.73811  13
   5   0  -1 17.7232 6.35424   9
   5   0  -1 14.1924 12.7522   1
  -5   0   1 24.9714 6.14776   9
  -4   0   1 2.51960 4.47668   9
  -4   0   1 55.9782 6.32352  13
   4   0  -1 28.7655 10.7794   1
   4   0  -1 41.2143 8.35344   3
   4   0  -1 19.4848 5.40517   9
   3   0  -1 18.1817 4.42994   9
   3   0  -1 34.1704 5.40082  13
   3   0  -1 12.1943 8.05582   1
   3   0  -1 22.8980 6.05607   3
   2   0  -1 51.1999 5.25026  13
  -2   0   1 14.8564 5.05716   7
   2   0  -1 41.3070 5.79312  10
   2   0  -1 21.6254 4.99965   3
   1   0  -1 24.2546 3.76170  10
   1   0  -1 15.0895 4.22857  13
   0   0   1 7.25406 3.65710  12
   0   0  -1 34.0783 4.55243  13
  -1   0  -1 17.1177 4.77730  13
   1   0   1 75.0562 5.97827  12
  -2   0  -1 73.3749 6.75733   4
   2   0   1 97.0944 4.98210   8
   3   0   1 23.6394 3.92805   8
  -3   0  -1 26.9534 4.10062   8
   4   0   1 19.9342 4.61614   8
  -4   0  -1 9.59262 4.60257   8
  -5   0  -1 30.0350 6.64938   8
   5   0   1 46.5137 6.90448   8
   6   0   1 29.1918 7.46782   8
   6   0   1 45.6033 11.8002   9
   6   0   1 30.1088 11.4075   4
  -7   0  -1 60.4929 10.7926   8
   7   0   1 25.6681 12.8454   4
   7   0   1 8.94997 18.9809   1
   7   0   1 21.1352 8.39844   8
   7   0   1 10.3644 12.0830   2
   7   0   1 51.0374 13.1255   9
   8   0   1 51.6039 15.6293   4
   8   0   1 114.184 16.4423   9
   8   0   1 155.803 26.6946   1
   8   0   1 149.215 19.5476   2
   9   0   1 17.0962 23.6086   1
   9   0   1 3.53165 10.3044   8
   9   0   1 15.8614 16.5346   4
   9   0   1 29.2421 17.0012   2
  10   0   1 10.2319 18.7960   4
  10   0   1 6.01435 14.4715   9
  10   0   1 50.0378 12.6458   8
  10   0   1 34.8148 16.4992   2
 -10   0  -1-1.69919 15.2190   4
  11   0   1 28.7236 13.6037   8
  11   0   1 2.14101 18.5793   2
 -11   0  -1 9.20229 18.4168   4
  12   0   1 49.7460 19.4878   9
  12   0   1 29.9981 22.0076   2
 -12   0  -1 7.91109 19.0355   4
  12   0   1 31.0501 15.4019   8
  13   0   1 22.2833 22.4076   2
  13   0   1 40.9247 17.3784   8
  13   0   1 53.7341 21.3878   9
 -13   0  -1 46.3465 22.2641   4
 -13   0  -1 26.4906 32.8606   1
 -14   0  -1 14.0924 33.3511   1
  14   0   1-1.35939 17.3895   8
  14   0   1 34.3633 24.7397   2
 -14   0  -1 17.8643 23.3225   4
  14   0   1 10.8637 22.3268   9
  15   0   1 1.88492 23.8054   9
 -15   0  -1 4.97255 36.4436   1
 -15   0  -1 14.0931 24.1581   4
  15   0   1 20.0656 17.6271   8
  15   0   1 28.0403 26.8560   2
  16   0   1 18.0273 20.8002   8
 -16   0  -1 5.26316 44.8807   1
  16   0   1-13.7643 26.2088   9
  16   0   1-8.89982 28.9188   2
 -16   0  -1 9.85632 26.0252   4
  17   0   1 72.1189 24.2112   8
  17   0   1 49.4785 27.5649   9
 -17   0  -1 33.5490 30.3359   4
 -17   0  -1 66.4955 43.9266   1
  18   0   1 1.62857 23.9658   8
 -18   0  -1 80.6225 31.9477   4
 -18   0  -1 23.2493 54.1413   1
  18   0   1 2.14176 29.4003   9
  19   0   1 33.4934 26.8094   8
 -19   0  -1 2.78545 33.0188   4
  19   0   1 53.0725 31.7889   9
 -19   0  -1 30.4706 54.8429   1
 -20   0  -1-2.88147 35.0469   4
  20   0   1 4.56569 31.0613   9
  20   0   1 27.5488 26.6114   8
  21   0   1 17.6108 26.0774   8
 -21   0  -1-13.2580 59.0487   1
  21   0   1 72.9742 35.3039   9
 -21   0  -1 115.497 39.5758   4
 -22   0  -1-13.7732 58.3917   1
 -22   0  -1 54.8548 38.5880   4
  22   0   1 7.25325 37.3656   9
  22   0   1 32.1196 28.5179   8
  23   0   1 37.4541 37.7092   9
 -23   0  -1 71.4229 70.8249   1
  23   0   1 26.9413 30.0178   8
 -23   0  -1-43.9202 40.8316   4
 -24   0  -1 51.6338 79.3390   1
 -24   0  -1-25.7625 47.5680   4
  24   0   1 132.719 43.9641   9
  24   0   1 10.7998 32.4020   8
 -25   0  -1 6.60395 46.6958   4
  25   0   1 41.1965 44.2876   9
 -25   0  -1 30.4332 81.2470   1
  26   0   1 103.604 47.4546   9
 -26   0  -1 31.3508 78.7020   1
 -26   0  -1 23.6283 46.9508   4
 -27   0  -1 27.5331 48.1652   4
 -27   0  -1 16.1055 85.3675   1
 -28   0  -1 17.5194 52.5301   4
 -28   0  -1-16.5935 84.6573   1
 -29   0  -1 84.9070 96.0917   1
 -29   0  -1 3.56015 55.2079   4
 -30   0  -1 25.2647 56.2569   4
 -30   0  -1 17.3564 99.7851   1
 -31   0  -1-8.79811 98.6012   1
 -31   0  -1 7.25356 59.7985   4
 -32   0  -1 14.5382 59.0096   4
 -32  -1   1 1159.47 83.2166   4
 -32   1   1 1238.40 90.0758   4
 -31   1   1 2544.34 121.108   4
 -31   1   1 2855.95 191.315   1
 -31  -1   1 2630.22 116.467   4
 -30   1   1 2831.03 125.377   4
 -30   1   1 2877.63 188.163   1
 -30  -1   1 2668.99 116.362   4
 -29   1   1 815.612 121.964   1
 -29  -1   1 624.645 66.5711   4
 -29   1   1 761.433 76.0277   4
 -28  -1   1 199.114 51.8235   4
 -28   1   1 111.823 90.5720   1
 -28   1   1 144.734 53.6982   4
 -27  -1   1 171.376 50.4229   4
  27   1  -1 249.520 64.6877   2
  27  -1  -1 212.058 48.9186   8
 -27   1   1 377.384 98.8988   1
 -27   1   1 183.894 55.3334   4
  26   1  -1 975.020 86.2723   2
  26  -1  -1 981.588 68.1886   8
 -26  -1   1 941.046 66.9557   4
 -26   1   1 1150.60 123.250   1
 -25   1   1 6890.28 175.666  13
  25  -1  -1 6925.56 194.393   8
 -25   1   1 6955.07 205.994   4
 -25  -1   1 7084.78 198.274   4
  25   1  -1 6933.64 222.611   2
 -25   1   1 7606.71 281.388   1
  25  -1  -1 7055.25 190.940   9
  25   1  -1 6889.07 185.432   8
 -24   1   1 9443.29 226.015  13
 -24   1   1 10074.3 328.936   1
  24  -1  -1 9353.72 237.915   9
 -24   1   1 9540.88 253.324   4
  24   1  -1 9351.19 269.933   2
 -24  -1   1 9060.07 242.855   4
  24   1  -1 9351.51 233.900   8
  24  -1  -1 9593.87 244.174   8
 -23   1   1 2440.33 149.671   1
  23   1  -1 2205.47 85.4879   8
 -23  -1   1 2038.47 90.4153   4
  23   1  -1 2267.16 111.531   2
  23   1  -1 2094.94 74.7681   9
  23  -1  -1 2255.06 89.4981   9
 -23   1   1 2222.38 80.5036  13
 -23   1   1 2129.01 97.8670   4
  23  -1  -1 2049.19 91.7624   8
 -22  -1   1 130.767 19.4037  13
  22   1  -1 130.442 50.9666   2
 -22   1   1 184.261 34.2727  13
 -22   1   1 49.8002 62.7559   1
  22  -1  -1 108.478 37.4743   9
 -22  -1   1 159.755 38.8157   4
  22  -1  -1 137.490 41.5748   8
 -22   1   1 104.896 42.8902   4
  22   1  -1 159.971 30.4917   9
  22   1  -1 95.9992 35.6320   8
 -21   1   1 407.824 37.9456  13
 -21   1   1 338.111 47.8851   4
  21  -1  -1 338.858 44.3220   8
  21   1  -1 340.200 41.2403   8
 -21  -1   1 367.800 24.2025  13
  21   1  -1 395.226 54.1164   2
  21  -1  -1 317.837 41.5893   9
 -21   1   1 484.390 78.5283   1
 -21  -1   1 331.376 44.8819   4
  21   1  -1 360.620 34.5205   9
  20   1  -1 2244.41 84.3406   8
 -20   1   1 2298.96 94.9173   4
  20  -1  -1 2226.19 87.6239   9
 -20   1   1 2398.10 139.637   1
 -20  -1   1 2130.69 58.2007  13
 -20   1   1 2237.95 79.2598  13
 -20  -1   1 2397.53 62.7716  13
 -20  -1   1 2267.41 88.6997   4
  20   1  -1 2227.11 102.717   2
  20   1  -1 2255.29 75.0420   9
  20  -1  -1 2210.08 89.3752   8
  19   1  -1 23711.6 498.820   9
 -19   1   1 24263.4 594.283   1
 -19   1   1 24415.3 506.854  13
  19  -1  -1 23621.2 519.346   8
  19   1  -1 23173.2 536.739   2
 -19  -1   1 22320.6 480.328  13
 -19  -1   1 24545.5 485.085  13
 -19  -1   1 23178.7 517.209   4
  19  -1  -1 23934.8 517.060   9
  19   1  -1 23274.4 510.543   8
 -19   1   1 23524.2 526.649   4
 -18   1   1 24565.3 553.819   4
 -18   1   1 25885.7 619.002   1
  18   1  -1 25336.5 540.191   8
 -18  -1   1 25834.9 515.010  13
  18  -1  -1 23622.8 541.926   9
  18   1  -1 24019.9 526.033   9
 -18  -1   1 24769.9 545.153   4
  18   1  -1 26835.3 569.665   2
  18  -1  -1 24717.9 547.718   8
 -17  -1   1 24256.3 481.123  13
  17   1  -1 21935.3 502.438   8
 -17   1   1 23061.5 574.322   1
  17  -1  -1 23125.1 511.799   8
  17   1  -1 22878.5 491.280   9
  17  -1  -1 23028.2 508.625   9
  17   1  -1 24226.1 529.138   2
 -17   1   1 23039.1 518.043   4
 -17  -1   1 23319.3 509.097   4
  16  -1  -1 1438.24 65.8643   8
 -16   1   1 1492.67 70.1006   4
  16   1  -1 1479.46 62.7890   8
 -16   1   1 1509.70 97.5211   1
 -16  -1   1 1349.06 62.3702   4
  16   1  -1 1414.06 52.1733   9
 -16  -1   1 1432.14 44.9098  13
  16   1  -1 1557.73 74.9586   2
  16  -1  -1 1462.53 63.7412   9
 -15   1   1 692.053 46.2420   4
  15   1  -1 565.006 32.1755   9
  15   1  -1 629.623 49.4941   2
  15  -1  -1 551.382 43.0097   8
  15   1  -1 589.133 40.3046   8
  15  -1  -1 579.744 40.9456   9
 -15   1   1 628.429 66.6145   1
 -15  -1   1 648.168 27.3343  13
 -15  -1   1 647.878 41.4529   4
  14  -1  -1 16012.3 375.694   8
  14   1  -1 16522.4 370.531   8
  14   1  -1 17341.5 386.178   2
 -14   1   1 16486.4 378.937   4
 -14   1   1 16471.4 422.239   1
 -14  -1   1 16906.3 348.034  13
  14  -1  -1 16075.7 371.330   9
  14   1  -1 16602.1 356.103   9
  13   1  -1 52664.3 1086.45   2
  13  -1  -1 51976.7 1074.67   9
  13   1  -1 53735.5 1075.00   8
  13   1  -1 52698.1 1058.30   9
 -13   1   1 51027.1 1064.35   9
 -13  -1   1 51851.5 1050.17  13
 -13   1   1 52605.6 1082.33   4
  13  -1  -1 52314.2 1079.74   8
 -13   1   1 52594.9 1127.08   1
 -13  -1   1 51602.4 1073.51   4
  12   1  -1 86599.8 1774.94   9
  12  -1  -1 90842.9 1797.97   8
  12  -1  -1 88273.4 1792.21   9
  12   1  -1 91478.0 1803.08   2
 -12   1   1 87103.4 1839.24   1
 -12   1   1 87594.2 1797.93   4
 -12  -1   1 86501.7 1790.03   4
 -12  -1   1 88611.9 1768.04  13
 -12   1   1 89898.3 1782.44   9
 -11   1   1 47593.9 1033.43   1
 -11   1   1 47702.1 982.445   9
  11  -1  -1 49176.0 992.501   9
 -11  -1   1 49284.0 969.606  13
  11   1  -1 47441.4 975.610   9
  11  -1  -1 47001.5 995.924   8
  11   1  -1 48273.6 1000.23   2
 -11  -1   1 48981.8 990.944   4
  11   1  -1 47494.8 987.341   4
 -10  -1   1 10767.1 219.705  13
  10   1  -1 10239.3 235.380   4
 -10  -1   1 10638.2 238.314   4
  10  -1  -1 10474.2 244.949   8
 -10   1   1 10982.7 274.038   1
  10   1  -1 10367.5 224.907   9
  10  -1  -1 10251.3 239.040   9
 -10   1   1 10742.2 232.129   9
  -9  -1   1 1625.51 40.0287  13
   9   1  -1 1517.68 43.6623   9
   9   1  -1 1623.96 52.3697   4
  -9   1   1 1561.63 49.4116   9
   9  -1  -1 1579.80 54.4501   9
  -9  -1   1 1583.62 53.8908   4
  -9   1   1 1610.18 73.6622   1
   9   1  -1 1593.29 70.5533   1
   9  -1  -1 1741.40 61.1442   8
   8   1  -1 12919.5 301.387   1
   8  -1  -1 13419.8 289.498   8
  -8  -1   1 12765.4 263.219  13
   8  -1  -1 13271.5 283.314   4
   8   1  -1 12953.1 267.198   9
   8  -1  -1 12457.1 280.529   9
  -8   1   1 12900.5 306.918   1
  -8   1   1 12810.3 275.177   9
   8   1  -1 13152.8 277.307   4
  -8  -1   1 13199.6 280.001   4
   7  -1  -1 88923.9 1812.38   9
   7   1  -1 87861.0 1830.31   1
  -7  -1   1 90654.7 1795.76  13
   7   1  -1 90117.1 1798.36   9
  -7   1   1 89424.8 1836.48   1
  -7   1   1 91309.2 1807.65   9
   7  -1  -1 90798.2 1814.21   4
   7   1  -1 87430.5 1807.67   4
   7  -1  -1 90942.2 1821.99   8
  -7  -1   1 92626.8 1810.71   4
  -6   1   1 131559. 2710.56   3
   6   1  -1 132594. 2697.08   9
   6  -1  -1 133710. 2720.61   8
  -6  -1   1 137088. 2707.76   4
   6  -1  -1 136427. 2711.59   9
  -6   1   1 135857. 2707.12   9
  -6   1   1 131051. 2729.15   1
   6   1  -1 136957. 2726.77   1
  -5   1   1 63064.2 1262.15   9
   5  -1  -1 63313.7 1274.95   8
  -5   1   1 64068.4 1264.81   3
  -5  -1   1 61922.1 1260.13   4
   5  -1  -1 63212.0 1264.92   9
   5   1  -1 61553.6 1275.99   1
  -5   1   1 63416.4 1279.55   1
  -4  -1   1 10860.8 232.030   4
   4   1  -1 11190.7 245.489   1
  -4   1   1 11529.8 248.048   1
   4  -1  -1 11238.7 237.877   9
   4  -1  -1 11694.2 247.418   8
  -4   1   1 11299.1 237.398  10
  -4   1   1 11531.7 237.356   3
  -4   1   1 11410.9 238.180   4
   3  -1  -1 1041.97 32.4843   9
   3  -1  -1 1133.10 39.2564   8
   3   1  -1 1107.77 31.4690   3
  -3  -1   1 1179.38 27.3260  13
   3   1  -1 1089.87 31.2739   7
  -3   1   1 1132.82 33.0804  10
   3   1  -1 1129.18 26.3107  13
  -3   1   1 1121.93 37.9545   1
   3   1  -1 1065.70 36.2684   1
   2   1  -1 4197.72 96.6518   1
   2   1  -1 4212.86 91.0906   7
  -2   1   1 4094.55 91.0637   7
   2   1  -1 4249.11 89.9491   3
   2   1  -1 4313.27 88.2600  13
   2  -1  -1 4190.60 93.7304   9
   2  -1  -1 4234.57 93.7437  13
  -2   1   1 4077.98 93.2619  10
  -2   1   1 4114.70 92.7700   3
  -1   1   1 72655.6 1406.87  11
  -1   1   1 69268.6 1403.30   7
   1  -1  -1 72703.7 1406.55  13
   1   1  -1 68557.9 1400.38   3
  -1   1   1 72421.3 1406.25   3
   0   1   1 42418.8 830.847  12
   0   1  -1 41591.4 829.554   4
   0   1   1 41698.6 833.859   3
   0  -1   1 42185.3 833.177   8
   0   1  -1 41268.7 830.965  12
   0   1   1 41431.1 834.572  11
   0   1  -1 40677.4 834.408   9
   0   1   1 41723.8 833.000   6
   0   1   1 40636.9 833.523  13
   1  -1   1 55246.3 1102.22   5
  -1   1  -1 52631.1 1106.16   9
  -1   1  -1 55363.3 1101.03   4
   1  -1   1 56534.3 1103.17   8
   1   1   1 54450.3 1100.67  12
   1   1   1 56768.7 1102.26   6
   1   1   1 54325.4 1102.21  13
   2   1   1 11849.0 246.457  13
  -2   1  -1 11601.9 242.286   6
  -2   1  -1 12273.3 248.848   4
   2   1   1 12224.7 247.101   6
   2  -1   1 12190.4 243.280  10
   2  -1   1 12488.5 247.420   5
   2  -1   1 11857.2 242.642   6
   2  -1   1 12250.7 248.558   8
  -2   1  -1 12186.9 254.317   9
  -3   1  -1 14237.4 290.130   4
  -3   1  -1 14177.8 284.358   5
   3  -1   1 13539.4 284.913   5
   3   1   1 14286.9 284.986   4
  -3   1  -1 13880.6 294.075   9
   3   1   1 13946.7 285.327   6
  -3  -1  -1 13181.0 284.367  13
   3  -1   1 13908.8 287.340   8
   3   1   1 14164.8 284.278  13
   4  -1   1 905.817 35.0851   9
   4  -1   1 751.797 26.2053   8
   4   1   1 788.489 23.3133  13
  -4   1  -1 767.567 35.6329   1
   4   1   1 776.438 24.8932   6
  -4   1  -1 725.069 26.7205   2
   4   1   1 711.100 24.1660   4
   4  -1   1 829.003 20.3900   6
  -4   1  -1 818.364 25.9422   8
   4  -1   1 809.732 24.3569   5
  -4   1  -1 785.424 29.7532   4
  -4  -1  -1 829.209 24.5883  13
   5   1   1 18662.4 380.700  13
  -5  -1  -1 18622.5 385.953   4
  -5   1  -1 18509.5 384.589   8
   5  -1   1 19283.2 398.128   9
  -5   1  -1 19449.5 393.526   4
  -5   1  -1 17825.1 404.911   1
  -5  -1  -1 19178.4 382.589  13
   5   1   1 18549.0 383.963   4
   5  -1   1 17662.8 386.393   8
   5  -1   1 19479.9 382.587   5
  -5   1  -1 18322.7 388.149   2
   6  -1   1 54106.1 1098.42   9
   6   1   1 53679.0 1075.52   8
   6   1   1 53556.9 1084.95   4
  -6  -1  -1 54922.8 1082.39  13
  -6   1  -1 56861.1 1085.66   8
  -6   1  -1 51704.3 1094.20   4
   6  -1   1 52412.4 1086.94   8
   6   1   1 54612.6 1110.83   1
  -6  -1  -1 53565.6 1087.26   4
  -6   1  -1 54372.1 1113.05   1
  -6   1  -1 52881.8 1090.25   2
  -7   1  -1 16363.3 378.840   1
   7   1   1 16735.5 377.784   1
   7   1   1 16389.8 338.946   8
   7  -1   1 17123.2 361.703   9
   7   1   1 16877.3 348.769   4
   7  -1   1 17221.0 351.257   8
  -7  -1  -1 16993.2 344.850  13
  -7  -1  -1 16169.8 350.729   4
  -7   1  -1 16684.9 347.703   8
  -7   1  -1 16414.6 353.730   2
  -7   1  -1 16343.2 358.544   4
   8   1   1 1718.98 59.6013   2
   8   1   1 1664.64 44.0411   8
   8  -1   1 1764.08 53.9433   8
   8   1   1 1741.68 74.1964   1
   8   1   1 1699.80 39.0301   5
  -8   1  -1 1737.36 75.3719   1
  -8  -1  -1 1633.82 54.1117   4
  -8   1  -1 1761.61 57.0641   2
  -8   1  -1 1722.29 51.4310   8
   8   1   1 1661.35 52.3971   4
  -8  -1  -1 1799.22 48.9561  13
   8  -1   1 1736.87 60.5762   9
  -9   1  -1 1932.18 81.2430   1
   9   1   1 1632.78 54.1470   4
   9   1   1 1769.29 45.4596   8
  -9  -1  -1 1588.51 55.0454   4
   9  -1   1 1502.64 52.7756   8
  -9  -1  -1 1598.38 47.9090  13
  -9   1  -1 1692.45 51.9786   8
   9  -1   1 1502.92 58.6394   9
   9   1   1 1589.63 38.4879   5
   9   1   1 1690.67 61.5173   2
  -9   1  -1 1831.25 59.2692   2
   9   1   1 1735.60 76.7103   1
 -10  -1  -1 1058.19 45.0882   4
 -10  -1  -1 1081.79 37.5992  13
  10  -1   1 1018.49 42.7998   8
  10   1   1 1059.89 43.9668   4
  10  -1   1 1130.94 49.8446   9
  10   1   1 1114.48 42.5157   9
 -10   1  -1 1103.82 66.2374   1
 -10   1  -1 1178.95 42.8426   8
  10   1   1 1072.24 35.1532   8
  10   1   1 1185.40 52.2793   2
 -11  -1  -1 19125.4 423.321  13
  11  -1   1 19403.3 433.005   8
  11   1   1 20863.3 450.068   2
  11   1   1 20554.0 432.495   9
 -11   1  -1 21272.7 431.925   8
  11   1   1 20195.2 421.917   8
 -11  -1  -1 21900.9 442.102   4
  11  -1   1 20851.2 443.477   9
 -11   1  -1 20879.0 483.344   1
 -12   1  -1 46688.3 910.841   8
  12   1   1 45791.9 899.354   8
 -12   1  -1 45046.4 968.236   1
 -12  -1  -1 44682.6 919.628   4
  12   1   1 44213.8 928.962   2
  12  -1   1 45446.4 921.565   9
  12   1   1 45559.7 911.796   9
  12  -1   1 42948.5 911.398   8
  13  -1   1 25120.7 551.319   8
  13   1   1 27018.5 552.356   9
 -13   1  -1 26896.2 610.481   1
  13   1   1 26196.3 539.032   8
  13  -1   1 26075.8 560.785   9
 -13  -1  -1 24845.6 539.068  13
 -13  -1  -1 27590.0 563.126   4
  13   1   1 26948.7 572.138   2
  14  -1   1 3269.97 103.520   9
  14   1   1 3206.64 85.3198   8
 -14  -1  -1 3488.20 104.582   4
  14  -1   1 3273.70 96.6562   8
  14   1   1 3382.02 96.6739   9
  14   1   1 3182.67 110.648   2
 -14   1  -1 3159.74 134.956   1
 -14  -1  -1 3051.62 84.5173  13
  15   1   1 428.713 42.8070   2
  15   1   1 428.091 34.2493   9
  15   1   1 385.908 26.0803   8
  15  -1   1 352.531 31.9515   8
 -15  -1  -1 296.464 23.6007  13
 -15  -1  -1 397.496 36.0153   4
 -15   1  -1 308.621 36.6133   4
 -15   1  -1 328.577 52.6772   1
  15  -1   1 380.673 37.6211   9
  16  -1   1 1044.60 51.6252   8
  16   1   1 1082.70 43.4830   8
 -16  -1  -1 1064.94 56.7606   4
  16   1   1 1031.95 50.6535   9
  16  -1   1 1059.70 57.8205   9
  16   1   1 1129.52 64.6332   2
 -16   1  -1 982.424 58.2253   4
 -16  -1  -1 989.345 40.7555  13
  17   1   1 22637.9 476.390   8
 -17  -1  -1 23608.3 503.448   4
 -17  -1  -1 21899.1 471.687  13
  17  -1   1 21731.3 488.137   8
  17  -1   1 22838.5 500.414   9
  17   1   1 22687.2 458.777   5
 -17   1  -1 23513.9 565.485   1
  17   1   1 22827.5 488.056   9
 -17   1  -1 23301.8 507.822   4
  18   1   1 29827.8 605.841   5
 -18  -1  -1 29648.2 651.627   4
  18   1   1 30943.3 638.805   9
  18   1   1 29641.2 625.129   8
 -18   1  -1 30833.1 719.438   1
  18  -1   1 30997.2 650.891   9
 -18   1  -1 31143.4 659.275   4
 -18  -1  -1 29098.6 619.725  13
  18  -1   1 31433.1 640.690   8
 -19  -1  -1 21814.7 490.727   4
  19   1   1 22198.8 476.446   9
  19   1   1 22553.5 464.119   8
 -19  -1  -1 20826.7 455.573  13
  19  -1   1 22159.5 489.143   9
 -19   1  -1 22672.1 498.576   4
 -19   1  -1 21592.2 557.222   1
  19  -1   1 21809.6 477.119   8
  20  -1   1 6983.70 191.753   9
  20   1   1 7246.33 169.400   8
 -20  -1  -1 6967.30 193.788   4
  20   1   1 7067.28 180.853   9
  20  -1   1 6922.53 181.696   8
 -20   1  -1 6547.97 196.374   4
 -20   1  -1 6921.57 249.948   1
  21  -1   1 263.218 23.6256   5
 -21  -1  -1 380.017 46.4606   4
  21  -1   1 310.043 47.9363   9
  21   1   1 314.104 39.8712   9
 -21   1  -1 291.888 47.8371   4
  21   1   1 284.598 30.3379   8
 -21   1  -1 285.345 70.0676   1
  21  -1   1 294.431 38.0042   8
  22   1   1 1564.70 61.1693   8
  22   1   1 1664.11 72.5913   9
 -22   1  -1 1613.04 122.174   1
  22  -1   1 1608.30 70.4200   8
  22  -1   1 1793.76 83.8102   9
 -22   1  -1 1663.51 84.9841   4
 -22  -1  -1 1701.41 83.2030   4
 -23   1  -1 8838.36 304.940   1
  23  -1   1 9545.44 240.123   9
 -23   1  -1 8598.26 242.066   4
  23   1   1 9040.60 223.929   9
 -23  -1  -1 8630.53 237.614   4
  23  -1   1 8989.49 223.512   8
  24  -1   1 18830.5 423.751   9
 -24   1  -1 18221.8 505.339   1
  24   1   1 18941.5 410.048   9
 -24  -1  -1 17855.3 425.085   4
  24  -1   1 17466.6 405.024   8
 -24   1  -1 17411.9 428.477   4
  25  -1   1 11318.1 276.528   8
 -25   1  -1 11274.7 300.661   4
 -25   1  -1 11538.3 371.312   1
  25  -1   1 11912.1 294.378   9
  25   1   1 12402.5 281.860   9
 -25  -1  -1 11082.9 295.105   4
 -26   1  -1 2948.40 176.491   1
 -26   1  -1 2761.83 120.476   4
 -26  -1  -1 2878.95 117.854   4
  26  -1   1 2872.81 114.109   9
 -27   1  -1 412.957 63.1669   4
 -27   1  -1 548.907 104.154   1
  27  -1   1 459.671 62.6422   9
 -27  -1  -1 440.961 60.7098   4
 -28   1  -1 288.480 60.6759   4
 -28   1  -1 157.714 90.3611   1
 -28  -1  -1 239.307 56.2031   4
 -29   1  -1 1945.62 103.491   4
 -29   1  -1 1994.40 156.247   1
 -29  -1  -1 1765.36 97.4664   4
 -30  -1  -1 4970.15 168.800   4
 -30   1  -1 4777.67 171.910   4
 -31  -1  -1 4287.50 156.470   4
 -31   1  -1 4303.29 162.914   4
 -32  -1  -1 1045.34 85.1017   4
 -32   1  -1 1147.61 90.3706   4
 -31  -2   1 632.007 67.8952   4
 -31   2   1 587.454 118.881   1
 -31   2   1 686.790 79.3501   4
 -31  -2   1 612.846 119.116   1
 -30   2   1 35.7574 105.021   1
 -30  -2   1 213.771 99.5047   1
 -30   2   1 103.123 63.8459   4
 -30  -2   1 26.3344 51.6645   4
 -29  -2   1 934.535 73.1351   4
 -29   2   1 1089.43 135.490   1
 -29   2   1 1195.21 88.3140   4
 -29  -2   1 1083.63 131.947   1
 -28   2   1 269.639 62.7553   4
 -28   2   1 353.943 109.221   1
 -28  -2   1 342.714 54.5540   4
 -28  -2   1 428.087 101.990   1
  28  -2  -1 349.653 59.5863   8
 -27   2   1 413.136 101.117   1
 -27  -2   1 358.473 91.5947   1
 -27  -2   1 348.419 53.6743   4
 -27   2   1 390.993 64.9801   4
  27  -2  -1 485.116 61.5269   8
  26  -2  -1 1506.90 85.0433   8
 -26   2   1 1411.74 70.0097  13
  26  -2  -1 1404.77 99.7330   2
 -26   2   1 1438.44 90.2752   4
  26   2  -1 1530.12 102.291   2
 -26  -2   1 1427.82 78.6866   4
  26  -2  -1 1508.43 82.8730   9
 -26  -2   1 1427.19 128.189   1
 -26   2   1 1548.56 136.139   1
  25   2  -1 84.9279 60.2119   2
 -25  -2   1 153.321 44.3368   4
  25  -2  -1 110.555 54.4328   2
 -25   2   1 142.800 42.1371  13
 -25   2   1 131.564 51.9639   4
  25  -2  -1 61.6935 46.6895   9
 -25   2   1 71.5751 77.2179   1
 -25  -2   1 165.114 78.6498   1
  25  -2  -1 60.7966 48.4655   8
  24   2  -1 1934.91 107.094   2
 -24  -2   1 2384.00 148.809   1
 -24   2   1 2148.31 101.865   4
 -24   2   1 2195.77 87.2258  13
  24  -2  -1 2164.62 96.2672   9
  24  -2  -1 2151.79 110.317   2
  24   2  -1 2220.53 83.9170   8
 -24  -2   1 2011.59 89.0711   4
  24  -2  -1 2242.70 99.0876   8
 -24   2   1 2100.27 147.888   1
 -23   2   1 7111.78 188.759  13
  23   2  -1 7039.87 219.377   2
  23  -2  -1 7309.95 201.311   9
 -23   2   1 6974.04 208.938   4
 -23  -2   1 6836.82 192.597   4
 -23  -2   1 7209.32 268.666   1
  23  -2  -1 7029.10 217.809   2
  23   2  -1 7515.63 186.241   8
  23  -2  -1 7282.57 202.754   8
 -23   2   1 7438.43 273.429   1
  22  -2  -1 4772.55 149.762   9
  22   2  -1 4739.40 166.054   2
 -22   2   1 4733.78 156.603   4
  22  -2  -1 4850.56 151.845   8
  22   2  -1 4694.26 135.309   8
 -22   2   1 4879.83 140.624  13
 -22  -2   1 4584.64 142.167   4
 -22   2   1 4856.77 211.535   1
  22  -2  -1 4734.93 164.002   2
 -22  -2   1 4928.82 209.858   1
 -21  -2   1 528.699 78.6336   1
  21   2  -1 612.910 46.3293   8
 -21  -2   1 565.176 48.3364   4
  21   2  -1 634.581 34.6352   9
  21  -2  -1 610.224 55.0924   9
 -21   2   1 639.821 87.4998   1
 -21   2   1 683.514 50.1347  13
  21   2  -1 617.553 62.7897   2
 -21   2   1 593.630 57.5499   4
  21  -2  -1 553.552 54.4787   8
  21  -2  -1 613.903 61.0979   2
  20   2  -1 825.061 67.7098   2
  20  -2  -1 881.626 61.1370   8
 -20  -2   1 828.814 89.2132   1
 -20   2   1 935.219 94.1741   1
  20   2  -1 864.922 38.7918   9
 -20   2   1 889.770 65.3690   4
 -20  -2   1 902.471 54.8555   4
  20   2  -1 926.006 52.9365   8
  20  -2  -1 866.305 60.3189   9
  20  -2  -1 835.094 65.7856   2
  19   2  -1 308.022 37.7916   8
  19  -2  -1 366.961 48.9826   2
  19   2  -1 306.693 27.3311   9
  19   2  -1 343.865 48.7358   2
 -19  -2   1 227.887 59.3676   1
 -19  -2   1 385.399 39.3587   4
 -19   2   1 451.879 71.5723   1
  19  -2  -1 414.536 46.5633   9
 -19   2   1 359.948 48.2566   4
  19  -2  -1 313.243 43.4948   8
  18  -2  -1 8268.06 222.278   8
 -18   2   1 8557.20 228.333   4
  18  -2  -1 8980.48 235.229   2
 -18   2   1 8979.17 281.216   1
  18   2  -1 8724.43 210.338   8
 -18  -2   1 8233.91 211.596   4
  18   2  -1 8904.79 235.634   2
  18  -2  -1 8431.36 222.523   9
 -18  -2   1 8803.68 277.058   1
  18   2  -1 8341.90 190.947   9
  17  -2  -1 14328.4 341.978   8
  17   2  -1 14785.1 330.180   8
  17  -2  -1 15091.8 353.724   2
 -17   2   1 14336.3 347.301   4
  17  -2  -1 14348.4 342.608   9
  17   2  -1 14526.7 309.557   9
 -17  -2   1 14003.3 391.949   1
 -17   2   1 14415.8 397.087   1
 -17  -2   1 14489.2 331.170   4
  17   2  -1 14725.7 352.792   2
  16   2  -1 17090.7 393.139   2
 -16  -2   1 16534.2 373.179   4
  16   2  -1 16734.1 352.413   9
 -16   2   1 15440.0 385.355   4
  16  -2  -1 16997.8 392.477   2
 -16   2   1 16913.3 438.008   1
  16   2  -1 17084.6 373.884   8
  16  -2  -1 16814.4 385.864   9
 -16  -2   1 17385.2 437.965   1
  16  -2  -1 17171.8 386.812   8
  15  -2  -1 442.184 41.5101   9
 -15  -2   1 508.448 60.6248   1
  15  -2  -1 382.448 40.4137   2
  15   2  -1 451.150 24.8557   9
  15  -2  -1 475.817 42.4934   8
 -15   2   1 580.702 61.8785   1
 -15  -2   1 478.861 36.6004   4
  15   2  -1 407.840 41.6956   2
  14  -2  -1 1129.80 59.0862   8
  14  -2  -1 1153.47 58.9095   9
  14   2  -1 1297.21 63.5337   2
  14   2  -1 1206.47 38.9604   9
 -14  -2   1 1106.31 50.6902   4
  14  -2  -1 1297.79 63.3459   2
 -14  -2   1 1084.38 76.8154   1
 -14   2   1 1237.12 81.8935   1
  13  -2  -1 1819.53 74.0146   2
 -13   2   1 1695.38 93.5069   1
 -13  -2   1 1744.25 94.3476   1
 -13  -2   1 1936.82 65.7632   4
  13  -2  -1 1839.38 73.5781   9
  13  -2  -1 1850.26 74.2288   8
  13   2  -1 1812.86 50.4163   9
  13   2  -1 1897.42 75.1294   2
 -12   2   1 1485.97 84.7173   1
  12   2  -1 1555.26 66.7748   2
  12  -2  -1 1590.57 66.8177   9
  12  -2  -1 1670.51 68.2587   2
  12   2  -1 1680.29 57.6655   4
 -12  -2   1 1632.97 57.7732   4
  12  -2  -1 1588.38 68.7355   8
  12   2  -1 1633.20 44.5609   9
 -12  -2   1 1494.79 83.2004   1
  11  -2  -1 13174.5 298.953   8
  11  -2  -1 12426.6 294.568   9
 -11   2   1 12619.7 324.252   1
 -11  -2   1 13040.4 282.765   4
  11   2  -1 12976.4 265.749   9
  11   2  -1 12783.4 295.590   2
  11   2  -1 12704.4 280.310   4
  11  -2  -1 12548.3 295.119   2
 -11  -2   1 12539.0 322.674   1
  10   2  -1 4866.56 119.602   4
 -10   2   1 4940.95 155.049   1
  10   2  -1 4894.33 106.345   9
 -10  -2   1 5080.05 121.949   4
 -10   2   1 5061.77 122.761   9
  10  -2  -1 4557.02 133.505   8
  10  -2  -1 4788.06 132.085   9
  -9   2   1 243.821 26.0584   4
  -9   2   1 375.521 24.8116   9
  -9  -2   1 300.780 33.4145   1
  -9  -2   1 328.420 21.5401   4
   9  -2  -1 376.147 35.6572   1
   9   2  -1 336.272 34.6823   1
  -9   2   1 428.433 39.3594   1
   9   2  -1 320.823 21.2160   4
   9  -2  -1 244.247 26.1165   9
   9  -2  -1 283.604 28.0455   8
   9   2  -1 313.854 12.8914   9
   8  -2  -1 32820.8 717.725   3
  -8   2   1 36879.2 729.844   8
  -8   2   1 34889.1 716.467   9
   8  -2  -1 36433.1 733.158   8
   8  -2  -1 33886.9 724.285   9
  -8  -2   1 34338.3 712.669   4
   8   2  -1 35646.1 711.018   4
  -8   2   1 33628.6 743.988   1
   8   2  -1 35694.2 742.726   1
   8  -2  -1 35268.8 741.649   1
  -8  -2   1 34793.2 744.484   1
  -8   2   1 35738.2 724.410   4
  -7   2   1 35860.0 741.850   9
  -7   2   1 37285.2 743.730   3
  -7   2   1 36514.0 747.970   4
   7  -2  -1 37005.9 763.082   1
  -7   2   1 35853.0 765.086   1
   7   2  -1 35447.8 734.175   4
   7  -2  -1 36997.5 757.071   8
  -7  -2   1 36728.5 764.800   1
   7  -2  -1 37013.1 749.896   9
   7  -2  -1 35290.0 742.637   3
   7   2  -1 37215.7 763.163   1
  -7  -2   1 36267.7 736.859   4
   6  -2  -1 6201.34 147.797   3
  -6   2   1 6850.65 150.094  10
   6  -2  -1 6437.85 161.440   1
  -6   2   1 6444.24 163.765   1
  -6  -2   1 6603.81 142.345   4
   6   2  -1 6387.46 162.035   1
  -6  -2   1 6563.55 163.546   1
  -6   2   1 6717.52 148.856   3
  -6   2   1 6308.75 151.572   4
   6  -2  -1 6676.38 160.350   8
   6  -2  -1 6491.93 153.742   9
   6   2  -1 6490.30 139.671   4
  -6   2   1 6485.70 148.668   9
  -5   2   1 40.9953 12.7037   1
   5  -2  -1 107.877 16.6184   1
  -5  -2   1 17.0577 11.2443   1
  -5   2   1 10.8383 10.1533   4
   5   2  -1 95.5381 16.8193   1
  -5   2   1 20.5104 11.8541  10
   5  -2  -1 28.1203 12.7002   8
  -5   2   1 23.7047 9.34556   3
   5  -2  -1 28.4432 10.6853   3
   5  -2  -1 31.9588 12.0714   9
   4  -2  -1 88.4747 13.5130   9
   4  -2  -1 62.4988 11.0870   3
   4   2  -1 77.0594 13.3970   1
  -4   2   1 121.563 11.9509   3
   4  -2  -1 78.2626 13.8354   1
   4   2  -1 117.213 7.03364   9
   4  -2  -1 161.959 17.2810   8
  -4   2   1 64.5761 11.4871  10
  -4   2   1 97.8505 14.2016   1
   4   2  -1 84.6238 12.1475   5
  -4  -2   1 194.659 17.1227   1
  -4   2   1 65.1432 11.9762   4
  -3   2   1 4495.11 104.895  10
   3   2  -1 4436.76 96.6516   9
   3   2  -1 4535.65 103.813   5
   3   2  -1 4619.75 98.9675   7
   3   2  -1 4457.30 106.180   1
   3  -2  -1 4548.25 98.7111   7
   3  -2  -1 4500.02 107.365   9
  -3   2   1 4604.91 109.540   8
   3  -2  -1 4349.67 102.165   3
   3  -2  -1 4277.29 105.358   1
  -3   2   1 4486.33 102.734   3
  -3  -2   1 4531.07 95.2813   9
   3  -2  -1 4524.89 105.558   6
   3   2  -1 4478.18 101.572   8
  -2   2   1 127017. 2454.32  10
   2   2  -1 122133. 2452.09   5
  -2   2   1 122163. 2456.45   8
   2   2  -1 122728. 2451.83   1
   2  -2  -1 120782. 2445.20   7
   2  -2  -1 124148. 2451.77   1
  -2   2   1 128207. 2453.52   9
   2   2  -1 120617. 2445.32   7
   2  -2  -1 124232. 2450.49   3
  -2  -2   1 123397. 2446.27   9
  -2   2   1 120183. 2450.74   3
   2   2  -1 121325. 2447.53   9
   2  -2  -1 122809. 2453.61   6
   2   2  -1 124859. 2450.65   8
   1  -2  -1 82463.7 1677.16   6
  -1   2   1 86079.4 1678.18  10
  -1   2   1 83374.0 1676.41   9
   1  -2  -1 82806.0 1668.38  12
  -1   2   1 83009.6 1677.75  13
   1   2  -1 80525.0 1668.37  12
  -1   2   1 84794.1 1674.79   3
  -1  -2   1 85637.8 1668.52   7
  -1  -2   1 84008.9 1673.28   9
   1   2  -1 82661.5 1674.05   9
  -1   2   1 84031.5 1676.81  11
  -1   2   1 87069.1 1668.57   7
   1   2  -1 84227.8 1675.09   8
  -1   2   1 83673.4 1678.30   8
   1  -2  -1 81448.6 1673.54   3
   0  -2  -1 6689.56 149.188   6
   0   2   1 6708.52 147.575   9
   0  -2   1 6768.72 148.267   5
   0   2  -1 6873.75 147.682   8
   0   2  -1 6500.16 145.688   6
   0   2   1 6857.81 140.294  12
   0  -2   1 6557.68 143.395   4
   0   2   1 6888.73 147.054   3
   0  -2  -1 6778.18 140.596  12
   0   2   1 6805.40 149.076  11
   0   2   1 6665.17 148.317  13
   0   2  -1 6932.44 148.777   9
   0   2  -1 6709.27 140.536  12
   0  -2  -1 6517.53 145.399   3
   0  -2   1 7149.31 140.541  12
   0   2  -1 6714.54 140.683   4
   0   2   1 7052.25 148.395   8
   0  -2  -1 6577.41 147.064   8
   1   2   1 2032.33 53.7309   3
   1   2   1 2198.26 53.3705   8
   1  -2   1 2124.74 55.7453   5
  -1   2  -1 2171.68 52.3634   6
  -1   2  -1 2091.75 51.4436   4
   1   2   1 2114.20 48.5630  12
   1  -2   1 2136.17 55.5649   8
  -1  -2  -1 2178.08 52.1559   8
   1   2   1 2165.75 55.2623   6
  -1   2  -1 2110.35 50.1699  10
  -1   2  -1 2193.53 57.9328   9
   1   2   1 2129.64 54.0134  13
   1  -2   1 2045.40 48.3772  12
   1  -2   1 2138.49 53.7712   4
  -2   2  -1 11299.9 225.492   6
   2  -2   1 10843.7 224.327  10
   2  -2   1 10999.8 221.140  11
   2  -2   1 10926.4 231.433   8
  -2  -2  -1 10612.8 223.400   8
  -2  -2  -1 11095.4 227.667  13
   2   2   1 11097.4 225.100   8
   2  -2   1 10777.7 226.180   6
   2   2   1 10686.5 226.956  13
  -2   2  -1 11146.8 229.587   4
  -2   2  -1 10818.1 223.977  10
  -2   2  -1 11086.8 234.657   9
   2  -2   1 10776.3 230.270   5
   2   2   1 10725.2 229.621   6
   2  -2   1 10555.8 231.330   4
   2  -2   1 10572.5 220.149   3
  -3   2  -1 15448.7 309.686   6
  -3  -2  -1 14975.0 311.150   5
  -3   2  -1 15504.3 322.332   9
   3  -2   1 14691.0 319.465   4
   3   2   1 15177.4 307.944   8
   3  -2   1 15803.5 311.375   6
   3  -2   1 14981.9 308.943   3
  -3  -2  -1 15397.5 311.921  13
  -3  -2  -1 14924.4 323.612   1
  -3   2  -1 14824.9 317.942   4
  -3   2  -1 15194.4 310.072  10
   3   2   1 14833.3 311.208  13
  -3   2  -1 14598.4 322.907   1
  -3  -2  -1 15354.7 306.781   8
   3   2   1 14701.9 315.238   6
   3  -2   1 15436.0 318.006   8
   3  -2   1 15207.1 310.595  10
   3  -2   1 14522.2 315.766   5
  -4  -2  -1 29098.9 592.887   5
  -4  -2  -1 29731.6 594.076  13
   4  -2   1 29364.4 595.006  10
   4   2   1 29409.3 588.927   8
  -4   2  -1 29517.9 594.483  10
   4  -2   1 28200.9 599.441   5
  -4   2  -1 29869.1 605.160   4
  -4   2  -1 30220.8 607.760   9
   4   2   1 29545.1 599.614   6
  -4  -2  -1 28993.3 596.879   2
   4  -2   1 30308.3 602.855   8
   4   2   1 29462.0 593.123  13
  -4  -2  -1 29348.1 612.861   1
  -4   2  -1 30011.8 613.047   1
   4   2   1 28893.9 592.770   4
  -4   2  -1 28935.7 596.904   2
   4  -2   1 30210.6 606.569   4
  -4  -2  -1 29338.0 587.594   8
   4  -2   1 29189.3 593.552   6
  -5   2  -1 23968.5 516.523   4
  -5  -2  -1 24361.3 509.203   2
  -5   2  -1 24926.9 528.577   1
   5  -2   1 25744.2 503.412   6
  -5  -2  -1 25061.6 500.975   5
  -5   2  -1 24821.4 509.727   2
  -5  -2  -1 24752.3 528.340   1
   5   2   1 25244.9 510.173   6
   5   2   1 24978.1 503.424   4
   5   2   1 24450.0 496.707   8
   5  -2   1 24105.6 509.775   5
   5  -2   1 24507.6 512.939   8
   5   2   1 24641.7 501.693  13
   5  -2   1 24476.9 506.033  10
  -5   2  -1 25172.6 510.749   8
  -5  -2  -1 25096.3 503.167  13
  -6  -2  -1 271.589 26.5987   1
   6  -2   1 271.847 14.6424   6
   6  -2   1 294.346 18.6505   5
   6   2   1 281.190 19.5113   6
   6  -2   1 333.409 26.2583   9
   6  -2   1 311.277 22.1858   8
  -6  -2  -1 265.858 12.2574   5
  -6   2  -1 276.123 19.5170   8
  -6  -2  -1 260.347 16.3491   4
  -6   2  -1 270.315 19.6056   2
   6   2   1 285.008 16.5080   4
   6   2   1 281.606 13.8663  13
   6  -2   1 266.545 18.2230  10
  -6  -2  -1 278.708 19.4716   2
   6   2   1 295.337 10.5579   8
  -6  -2  -1 278.755 14.6544  13
  -6   2  -1 328.141 28.9488   1
  -7  -2  -1 23798.6 520.496   4
  -7  -2  -1 25170.6 526.753   2
  -7   2  -1 25403.6 554.467   1
   7   2   1 25550.7 507.986   8
   7  -2   1 24725.7 515.969   6
   7   2   1 25360.8 513.320   5
  -7   2  -1 25982.5 536.028   4
   7   2   1 25811.4 518.958   4
  -7  -2  -1 25263.3 554.196   1
   7  -2   1 24944.1 523.045   5
  -7   2  -1 25913.2 527.822   2
   7  -2   1 25539.5 524.032  10
   7   2   1 25759.8 512.524  13
   7  -2   1 24582.7 528.840   8
   7  -2   1 24526.3 539.137   9
  -7  -2  -1 25849.9 514.964  13
  -7   2  -1 25241.4 524.410   8
   8  -2   1 10975.5 238.040   8
  -8   2  -1 10122.5 262.416   1
   8  -2   1 10705.3 233.071  10
  -8   2  -1 10641.5 242.439   4
   8   2   1 10181.9 226.117   4
   8  -2   1 10404.6 257.498   1
  -8  -2  -1 10195.6 262.507   1
  -8   2  -1 10512.0 239.105   9
  -8  -2  -1 10214.8 229.178   4
  -8   2  -1 10553.8 235.587   2
   8   2   1 10310.8 218.665   5
   8   2   1 10729.6 260.112   1
  -8  -2  -1 10459.9 234.810   2
  -8  -2  -1 10550.7 221.072  13
   8  -2   1 10392.8 246.246   9
  -8   2  -1 11130.2 232.920   8
   9  -2   1 10313.2 255.753   1
  -9   2  -1 9695.29 260.061   1
   9   2   1 10018.3 220.832   4
   9   2   1 10109.4 210.124   8
   9   2   1 9927.71 210.396   5
  -9  -2  -1 10145.6 224.779   4
  -9   2  -1 10354.9 225.446   8
  -9   2  -1 10127.8 230.072   2
  -9  -2  -1 10083.6 213.519  13
   9   2   1 10298.7 257.754   1
   9  -2   1 9869.70 239.386   9
   9  -2   1 10066.6 228.446  10
   9  -2   1 9766.22 230.442   8
  -9   2  -1 10286.2 237.196   4
  -9  -2  -1 9821.10 259.769   1
  10  -2   1 1924.35 71.9140   2
  10   2   1 2074.16 74.3205   2
  10  -2   1 2093.25 76.8091   9
 -10  -2  -1 2022.96 65.7747   4
  10  -2   1 1973.93 69.2993   8
 -10   2  -1 2306.00 77.2594   4
 -10  -2  -1 2250.14 56.8957  13
 -10   2  -1 2136.23 94.3483   1
  10   2   1 2031.67 63.8069   4
  10   2   1 2044.60 52.5128   5
 -10   2  -1 2204.44 66.6131   8
  10   2   1 2242.75 53.8417   8
 -11   2  -1 884.226 48.3209   4
  11  -2   1 1140.23 52.5358   2
  11  -2   1 911.905 45.5059   8
  11   2   1 1052.58 52.1326   2
  11   2   1 857.501 28.1354   5
 -11  -2  -1 923.869 32.4609  13
  11  -2   1 786.724 47.4061   9
 -11   2  -1 936.705 64.7687   1
  11   2   1 924.333 40.6964   4
 -11  -2  -1 844.850 62.0996   1
  11   2   1 897.865 29.7342   8
 -11  -2  -1 892.172 42.0994   4
  12  -2   1 8542.92 213.056   9
 -12   2  -1 8237.17 210.123   4
 -12  -2  -1 8028.07 241.206   1
 -12  -2  -1 8776.19 202.502   4
  12   2   1 8473.54 178.502   5
  12   2   1 8430.44 181.449   8
  12  -2   1 8285.49 203.943   8
 -12   2  -1 7963.75 240.922   1
  12   2   1 8569.01 214.406   2
 -12  -2  -1 8262.25 184.186  13
  12  -2   1 8339.00 212.025   2
  13  -2   1 19948.3 437.207   8
  13   2   1 20361.0 449.347   2
 -13  -2  -1 20708.1 486.277   1
 -13  -2  -1 19354.2 414.461  13
  13  -2   1 20018.7 447.094   2
  13  -2   1 20535.7 446.719   9
 -13  -2  -1 19950.7 434.638   4
  13   2   1 19710.9 406.876   5
  13   2   1 20160.7 423.669   9
  13   2   1 19887.5 411.460   8
 -13   2  -1 20356.5 485.285   1
  14   2   1 23369.7 467.316   8
  14   2   1 22328.0 460.760   5
 -14   2  -1 23804.7 549.448   1
  14  -2   1 22245.8 492.995   8
 -14  -2  -1 21308.4 470.005  13
  14  -2   1 23252.3 502.811   9
 -14  -2  -1 23580.8 493.572   4
  14   2   1 22864.6 480.547   9
 -14  -2  -1 23059.1 545.136   1
 -15   2  -1 11824.6 317.961   1
  15  -2   1 10532.5 260.352   8
  15   2   1 11054.1 250.701   9
 -15  -2  -1 10724.9 238.587  13
 -15  -2  -1 11321.6 263.407   4
 -15  -2  -1 11049.5 311.662   1
  15   2   1 11081.4 236.346   8
  15   2   1 10793.3 228.519   5
  15  -2   1 11297.9 271.569   9
 -16   2  -1 232.449 54.5082   1
  16   2   1 219.473 14.7097   5
  16   2   1 192.634 20.5882   8
  16   2   1 205.435 28.8854   9
  16  -2   1 201.252 32.8345   8
 -16  -2  -1 183.086 20.5999  13
 -16  -2  -1 157.742 45.3040   1
  16  -2   1 271.219 39.2204   9
 -17  -2  -1 692.724 75.2730   1
  17   2   1 834.973 35.5704   8
 -17  -2  -1 827.342 34.7903  13
  17   2   1 827.843 26.3827   5
  17  -2   1 737.790 49.1902   8
  17  -2   1 813.138 57.9448   9
  17   2   1 842.321 45.6932   9
 -17  -2  -1 785.503 52.0843   4
 -17   2  -1 723.664 78.4213   1
  18   2   1 1250.15 34.2077   5
 -18  -2  -1 1272.61 65.7077   4
  18   2   1 1325.33 47.0412   8
  18  -2   1 1416.83 73.1446   9
  18   2   1 1338.13 57.9625   9
 -18   2  -1 1246.25 97.5529   1
 -18  -2  -1 1339.51 98.2817   1
 -18  -2  -1 1339.99 44.5992  13
  18  -2   1 1329.45 64.8940   8
  19  -2   1 6451.24 155.103   5
  19  -2   1 6561.71 185.987   9
 -19   2  -1 6335.79 185.920   4
 -19  -2  -1 6451.41 231.730   1
 -19   2  -1 6702.13 235.385   1
  19   2   1 6262.95 149.239   8
  19   2   1 6357.63 163.490   9
 -19  -2  -1 6205.65 177.968   4
  19  -2   1 6674.05 176.059   8
 -19  -2  -1 6318.63 145.312  13
 -20  -2  -1 8182.01 217.468   4
 -20  -2  -1 8185.56 275.226   1
 -20   2  -1 8177.98 225.617   4
  20  -2   1 8469.33 224.359   9
  20   2   1 8047.92 185.292   8
  20  -2   1 8291.72 190.789   5
  20  -2   1 7964.19 210.770   8
  20   2   1 8278.50 200.423   9
 -20   2  -1 7842.26 272.992   1
 -21   2  -1 1605.73 118.233   1
  21   2   1 1592.67 67.0222   9
 -21  -2  -1 1654.38 116.241   1
  21  -2   1 1621.08 57.7927   5
  21  -2   1 1582.72 74.4359   8
  21   2   1 1552.34 54.4995   8
  21  -2   1 1666.73 84.5722   9
 -21   2  -1 1654.16 85.7106   4
 -21  -2  -1 1772.89 82.1104   4
 -22   2  -1 531.404 57.1546   4
  22  -2   1 665.564 61.7972   9
  22  -2   1 583.981 50.8628   8
 -22   2  -1 785.576 90.8847   1
 -22  -2  -1 536.551 82.3692   1
 -22  -2  -1 610.485 54.5954   4
  22   2   1 552.796 45.0411   9
 -23   2  -1 3022.73 163.461   1
 -23  -2  -1 2832.96 159.872   1
 -23  -2  -1 2989.46 113.639   4
  23  -2   1 3191.08 122.572   9
  23   2   1 3028.18 98.6039   9
 -23   2  -1 2896.55 120.843   4
  23  -2   1 3146.36 110.325   8
  24  -2   1 928.112 63.5486   8
 -24   2  -1 861.445 106.317   1
  24  -2   1 928.019 73.0763   9
 -24   2  -1 952.618 72.2831   4
 -24  -2  -1 910.897 103.528   1
 -24  -2  -1 873.973 66.0429   4
  25  -2   1 457.894 53.2323   8
 -25  -2  -1 411.846 55.9507   4
 -25  -2  -1 439.780 88.4064   1
 -25   2  -1 501.752 98.3419   1
  25  -2   1 382.732 61.2465   9
 -25   2  -1 417.472 61.8757   4
 -26  -2  -1 596.914 61.2186   4
 -26  -2  -1 702.917 101.209   1
  26  -2   1 702.582 70.1884   9
  26  -2   1 619.517 57.5091   8
 -26   2  -1 705.307 105.710   1
 -26   2  -1 620.888 68.6501   4
 -27  -2  -1-64.2024 85.6986   1
 -27  -2  -1 70.7053 50.0933   4
 -27   2  -1-63.7166 57.3155   4
 -27   2  -1 80.5457 83.8014   1
  27  -2   1 43.5824 54.3447   9
 -28   2  -1 1703.23 147.613   1
 -28   2  -1 1712.98 99.2724   4
 -28  -2  -1 1767.43 92.5235   4
  28  -2   1 1747.50 98.8346   9
 -28  -2  -1 1787.02 147.981   1
 -29  -2  -1 3495.43 203.807   1
 -29   2  -1 3588.04 145.014   4
 -29   2  -1 3601.14 205.310   1
 -29  -2  -1 3569.53 135.183   4
 -30  -2  -1 1215.77 133.344   1
 -30   2  -1 1197.38 91.3026   4
 -30  -2  -1 1122.96 80.5287   4
 -30   2  -1 1036.63 131.492   1
 -31   2  -1-17.5348 97.2845   1
 -31  -2  -1 52.4625 97.9940   1
 -31   2  -1 54.9040 61.8517   4
 -31  -2  -1 19.8435 57.2029   4
 -32  -2  -1 52.7502 57.3440   4
 -31   3   1 3214.22 143.044   4
 -31  -3   1 3514.82 204.318   1
 -30   3   1 4015.38 158.600   4
 -30   3   1 4310.92 225.588   1
 -30  -3   1 4392.92 227.671   1
 -29  -3   1 3943.07 211.414   1
  29  -3  -1 3840.23 141.701   8
 -29   3   1 3624.83 149.505   4
 -29   3   1 3399.93 203.191   1
 -29  -3   1 3592.49 127.282   4
 -28   3   1 4506.21 228.097   1
 -28   3   1 4246.81 159.597   4
  28  -3  -1 4299.30 152.431   8
 -28  -3   1 4250.42 140.187   4
 -28  -3   1 4729.06 225.964   1
 -27  -3   1 5331.53 164.451   4
 -27   3   1 5432.75 163.811  13
 -27   3   1 5941.94 190.031   4
  27  -3  -1 5495.82 179.165   8
 -27   3   1 6171.97 258.974   1
 -27  -3   1 5802.73 254.182   1
  27  -3  -1 5773.11 181.817   9
 -26   3   1 5906.71 257.381   1
 -26  -3   1 6286.40 258.502   1
  26  -3  -1 5937.04 187.649   8
  26  -3  -1 6113.23 189.169   9
 -26   3   1 6145.85 175.853  13
 -26  -3   1 6008.12 174.265   4
 -26   3   1 6109.39 196.207   4
  25   3  -1 10526.8 297.056   2
  25  -3  -1 10885.5 282.678   8
  25  -3  -1 10835.6 283.056   9
 -25   3   1 10336.2 286.901   4
 -25  -3   1 11088.1 358.922   1
 -25   3   1 10924.1 269.319  13
 -25   3   1 11679.6 366.584   1
  25  -3  -1 10477.6 295.363   2
 -25  -3   1 10115.4 263.800   4
  24  -3  -1 9955.81 268.500   9
  24  -3  -1 10384.6 270.209   8
 -24  -3   1 9817.32 250.735   4
 -24   3   1 10666.6 278.357   4
 -24   3   1 10715.8 344.902   1
  24   3  -1 9385.64 277.781   2
  24  -3  -1 10304.7 284.308   2
 -24  -3   1 10248.0 341.037   1
 -24   3   1 9735.99 254.033  13
  23  -3  -1 8096.69 238.843   2
 -23   3   1 8420.41 295.859   1
 -23   3   1 8471.28 237.693   4
  23  -3  -1 8359.81 230.777   8
 -23  -3   1 8068.30 213.510   4
  23  -3  -1 8367.29 232.189   9
  23   3  -1 7861.09 238.410   2
 -23   3   1 8520.60 221.378  13
 -23  -3   1 8287.73 291.749   1
  23   3  -1 8291.67 203.777   8
 -22   3   1 5354.11 174.033   4
  22  -3  -1 5729.79 172.104   8
 -22   3   1 5459.22 160.222  13
 -22  -3   1 5346.89 221.810   1
  22  -3  -1 5241.01 169.727   9
 -22  -3   1 5164.07 151.606   4
 -22   3   1 5288.83 223.833   1
  22   3  -1 5356.28 144.580   8
  22  -3  -1 5444.48 178.239   2
  22   3  -1 5108.57 175.992   2
  21  -3  -1 5356.58 180.136   2
 -21   3   1 5326.93 177.073   4
 -21  -3   1 5840.86 160.691   4
  21  -3  -1 5977.87 179.315   9
  21   3  -1 5839.25 184.967   2
 -21   3   1 5942.48 230.777   1
  21  -3  -1 6002.58 178.297   8
 -21  -3   1 5588.24 224.396   1
  21   3  -1 5822.09 153.343   8
 -21   3   1 5651.49 167.061  13
  20  -3  -1 6874.17 197.209   8
  20   3  -1 6694.88 172.861   8
  20  -3  -1 6990.39 198.681   9
  20  -3  -1 6609.83 200.171   2
 -20  -3   1 6459.19 176.488   4
  20   3  -1 6490.65 199.567   2
 -20   3   1 7251.54 253.988   1
 -20  -3   1 7005.38 246.790   1
 -19  -3   1 4546.85 187.414   1
  19  -3  -1 4223.32 144.891   9
 -19  -3   1 4350.90 127.753   4
  19  -3  -1 4464.69 145.379   8
  19   3  -1 4324.40 99.8856   9
 -19   3   1 4606.58 191.043   1
  19   3  -1 4433.53 148.952   2
  19   3  -1 4423.61 125.701   8
  19  -3  -1 4538.71 148.941   2
  18  -3  -1 11105.4 285.750   9
  18   3  -1 11098.7 263.098   8
  18   3  -1 11186.7 286.994   2
 -18  -3   1 11517.9 334.090   1
  18  -3  -1 11183.6 282.726   8
  18  -3  -1 10655.8 283.648   2
 -18  -3   1 11469.6 264.331   4
 -18   3   1 11463.1 336.515   1
  18   3  -1 11132.0 234.212   9
  17  -3  -1 2917.65 110.632   9
 -17  -3   1 2743.35 135.575   1
  17  -3  -1 2914.71 110.293   2
  17  -3  -1 2900.37 109.120   8
  17   3  -1 2693.14 68.2717   9
 -17  -3   1 3166.28 95.4876   4
  17   3  -1 2972.96 111.230   2
 -17   3   1 2943.32 142.917   1
  16  -3  -1 687.623 55.4237   9
 -16  -3   1 586.043 40.6311   4
 -16  -3   1 678.324 69.9329   1
  16  -3  -1 751.504 55.1670   8
  16  -3  -1 572.485 49.7332   2
  16   3  -1 630.952 52.4762   2
  16   3  -1 653.150 24.5346   9
 -16   3   1 757.713 73.4461   1
 -15   3   1 442.898 60.7937   1
  15   3  -1 484.841 19.9461   9
  15  -3  -1 379.607 43.1203   9
  15   3  -1 452.970 44.6436   2
 -15  -3   1 392.091 56.1548   1
  15  -3  -1 450.641 44.2368   2
  15  -3  -1 412.781 43.8255   8
 -15  -3   1 362.816 32.6718   4
  14  -3  -1 256.526 37.8941   8
 -14  -3   1 364.058 30.3678   4
  14  -3  -1 461.813 40.8676   2
  14  -3  -1 520.783 45.5001   9
 -14  -3   1 346.692 51.2893   1
  14   3  -1 393.819 40.3767   2
  14   3  -1 342.351 16.6665   9
 -14   3   1 356.581 52.3546   1
 -13  -3   1 1285.48 79.6898   1
 -13  -3   1 1280.26 51.1339   4
  13  -3  -1 1455.50 64.7530   2
  13   3  -1 1260.32 51.1812   5
  13   3  -1 1323.20 35.1168   9
 -13   3   1 1277.79 80.8070   1
  13  -3  -1 1351.96 66.8287   8
  13   3  -1 1376.21 64.3534   2
 -13   3   1 1287.97 64.9637   4
  13   3  -1 1397.64 50.6075   4
  12  -3  -1 716.169 44.7209   2
  12   3  -1 764.492 46.3024   2
 -12   3   1 703.513 45.0909   4
  12   3  -1 676.542 36.2746   5
 -12   3   1 623.637 57.1948   1
 -12  -3   1 596.857 55.1001   1
  12  -3  -1 712.369 48.7720   9
  12  -3  -1 591.439 45.9307   8
 -12  -3   1 631.519 33.4867   4
  12   3  -1 673.319 21.1611   9
  12   3  -1 747.607 34.5178   4
 -11  -3   1 462.481 44.7522   1
 -11  -3   1 433.300 26.0147   4
 -11   3   1 484.292 48.1714   1
  11  -3  -1 419.959 37.9746   8
  11   3  -1 519.204 37.6085   2
  11   3  -1 436.025 15.6684   9
  11   3  -1 454.727 26.1365   4
  11   3  -1 440.270 29.8855   5
  11  -3  -1 433.191 37.9918   9
  11  -3  -1 398.842 33.3186   2
 -11   3   1 373.432 36.2803   4
 -10   3   1 1425.68 73.2512   1
  10   3  -1 1411.53 34.8512   9
  10   3  -1 1452.80 34.9986   9
  10  -3  -1 1388.72 63.9699   8
  10   3  -1 1336.50 45.0834   4
  10   3  -1 1416.41 51.8604   5
  10  -3  -1 1552.64 64.7665   9
  10  -3  -1 1380.81 56.9797   2
  10   3  -1 1354.13 57.8326   2
 -10  -3   1 1552.30 47.7344   4
 -10   3   1 1426.22 59.9153   4
   9   3  -1 738.015 21.2893   9
  -9   3   1 706.634 49.5874   1
   9   3  -1 754.591 40.0805   2
  -9   3   1 807.985 41.7699   4
   9   3  -1 768.337 50.5727   1
   9   3  -1 840.492 30.0860   4
   9  -3  -1 717.825 48.0177   1
   9  -3  -1 728.391 45.2290   8
  -9  -3   1 771.792 29.5849   4
   9  -3  -1 806.685 39.8436   2
   9  -3  -1 749.918 44.4050   9
  -9  -3   1 754.105 48.9149   1
   9   3  -1 792.864 36.2102   5
  -8  -3   1 667.342 24.0762   4
  -8   3   1 633.161 42.3392   1
   8  -3  -1 573.780 36.8072   9
  -8   3   1 586.457 35.0937   4
   8   3  -1 592.314 18.6463   9
   8   3  -1 634.518 24.0271   4
   8   3  -1 628.449 31.4125   5
   8  -3  -1 638.103 42.9410   1
   8   3  -1 602.158 41.6916   1
  -8   3   1 600.740 31.3963   3
  -8  -3   1 633.355 42.1578   1
  -8   3   1 609.352 32.6767  10
   8  -3  -1 649.792 40.3429   8
   7  -3  -1 372.182 24.2885   3
   7   3  -1 409.347 22.7294   8
   7  -3  -1 337.160 28.2580   9
  -7   3   1 379.236 25.9578   9
  -7   3   1 361.583 31.0502   1
  -7   3   1 328.997 25.8203   4
   7   3  -1 364.231 24.6711   5
  -7  -3   1 318.663 29.3317   1
   7   3  -1 343.354 13.8971   9
   7  -3  -1 342.150 30.9605   1
  -7   3   1 370.556 23.8128   3
   7   3  -1 354.792 15.6469   4
   7   3  -1 363.714 32.4544   1
  -7  -3   1 356.514 15.2027   4
  -7   3   1 372.887 25.9282  10
   7  -3  -1 363.763 30.8810   8
   6   3  -1 9505.00 197.154   9
  -6  -3   1 9487.44 194.093   4
   6  -3  -1 9236.03 212.993  10
  -6   3   1 9320.75 209.283   3
   6  -3  -1 9890.64 225.700   8
   6  -3  -1 9434.53 214.590   6
  -6   3   1 9691.95 215.917   4
  -6   3   1 9438.11 212.179  10
   6  -3  -1 9818.60 221.244   9
   6  -3  -1 9625.57 224.443   1
  -6  -3   1 9501.23 222.354   1
   6  -3  -1 9456.10 209.049   3
   6   3  -1 9483.86 210.952   5
   6   3  -1 9605.26 225.218   1
  -6   3   1 9565.97 222.839   1
   6   3  -1 9336.29 206.850   8
   5  -3  -1 8567.45 192.450  11
   5   3  -1 8720.41 189.003   8
   5  -3  -1 8526.29 203.117   8
  -5   3   1 8692.91 195.194   4
  -5   3   1 8810.31 199.502   1
  -5  -3   1 8694.55 199.470   1
   5   3  -1 8370.82 201.065   1
   5  -3  -1 8609.95 195.634   6
   5  -3  -1 8432.55 199.882   9
   5  -3  -1 8173.48 193.437  10
   5   3  -1 8821.26 193.113   5
  -5   3   1 8586.80 190.260   3
   5   3  -1 8829.45 181.656   9
   5  -3  -1 8414.51 189.609   3
   5  -3  -1 8521.15 200.309   1
  -5   3   1 8861.97 194.483  10
   4  -3  -1 2154.17 62.9465  11
  -4   3   1 2263.29 65.5732   9
   4   3  -1 2313.35 61.7717   8
   4  -3  -1 2392.88 66.7867   6
   4   3  -1 2286.10 56.6183   7
   4  -3  -1 2334.32 67.0224   1
   4  -3  -1 2245.81 61.3945   3
   4   3  -1 2362.30 64.8027   5
  -4   3   1 2283.17 65.4820  10
  -4   3   1 2347.65 61.9425   3
  -4  -3   1 2292.15 66.1113   1
  -4   3   1 2359.39 65.4633   4
   4   3  -1 2227.38 66.9193   1
   4  -3  -1 2171.36 56.1507   7
   4   3  -1 2341.34 56.7634   9
  -4  -3   1 2264.44 54.8425   9
  -3   3   1 14054.9 290.629   9
   3  -3  -1 13526.7 287.062   1
   3   3  -1 13157.5 286.002   8
  -3  -3   1 13949.7 281.249   9
   3   3  -1 13376.0 278.114   7
  -3   3   1 13374.4 285.206   3
  -3   3   1 14186.7 294.435   8
   3  -3  -1 13484.4 278.153   7
   3  -3  -1 13172.4 287.465  11
   3  -3  -1 13565.1 291.328   6
   3   3  -1 13479.9 287.530   1
   3   3  -1 13492.8 282.300   9
   3  -3  -1 13296.1 284.852   3
   3   3  -1 13733.3 289.224   5
  -3   3   1 13709.7 290.849  10
   2   3  -1 32048.3 646.773   9
  -2  -3   1 31787.4 648.745   8
  -2   3   1 31916.8 651.589   9
   2   3  -1 31853.4 651.687   5
   2  -3  -1 31524.5 644.896   1
   2  -3  -1 31355.4 653.535   6
  -2   3   1 33981.8 655.395   8
  -2   3   1 31060.4 647.107   3
   2  -3  -1 31591.2 649.788  11
   2   3  -1 31780.0 645.297   1
  -2   3   1 32547.9 653.811  10
   2  -3  -1 31392.9 646.639   3
  -2   3   1 31743.5 651.123  11
  -2  -3   1 31494.3 645.272   9
   2   3  -1 31957.5 649.155   8
   1   3  -1 12810.9 264.305  12
   1   3  -1 13006.4 268.921   1
  -1   3   1 12820.7 279.608  13
   1  -3  -1 13213.6 280.432   6
  -1   3   1 12951.6 277.225   9
   1  -3  -1 12988.1 272.769   3
  -1   3   1 12814.0 277.264  11
  -1  -3   1 13000.2 264.190   7
   1   3  -1 12826.8 276.240   6
  -1   3   1 12908.1 273.983   3
   1  -3  -1 12595.7 264.200  12
  -1  -3   1 13083.9 274.830   9
  -1   3   1 13105.6 279.857  10
   1   3  -1 13314.0 278.099   5
   1   3  -1 13159.0 276.229   8
   1  -3  -1 13222.8 278.985   8
  -1   3   1 13355.7 264.195   7
  -1   3   1 13491.0 279.312   8
   1   3  -1 13044.6 263.757   4
   1   3  -1 12879.3 275.086   9
   0   3   1 71813.7 1446.34   9
   0  -3   1 72971.0 1448.57   5
   0   3  -1 71136.0 1446.42   9
   0   3   1 70314.5 1447.55  13
   0  -3  -1 72073.7 1445.78   8
   0   3  -1 72609.7 1446.24   8
   0   3   1 70898.9 1443.53   3
   0   3   1 73222.6 1446.46   8
   0   3   1 71381.2 1447.42  11
   0   3  -1 73697.6 1445.15   6
   0  -3   1 72148.8 1436.48   4
   0  -3  -1 71636.5 1449.63   6
   0  -3  -1 70945.9 1441.67   3
   0   3  -1 71573.9 1437.10   4
   0  -3   1 72801.9 1447.15   9
  -1   3  -1 63783.2 1292.42   9
   1   3   1 62753.9 1288.26   3
  -1   3  -1 65380.1 1286.46  10
  -1   3  -1 62812.2 1287.81   6
  -1   3  -1 64358.3 1290.94   8
   1  -3   1 63284.8 1293.04   5
   1   3   1 63363.6 1289.86   9
   1   3   1 62857.6 1288.83   8
   1  -3   1 64508.2 1294.47   9
  -1   3  -1 65103.9 1280.76  11
  -1  -3  -1 61241.5 1293.15   6
   1   3   1 62984.6 1290.34  13
   1  -3   1 67367.5 1278.18  12
   1  -3   1 65255.5 1285.10   4
   1   3   1 63233.0 1277.71  12
  -1   3  -1 61653.0 1285.27   4
  -1  -3  -1 64079.0 1287.68   8
  -2  -3  -1 62660.1 1267.48   1
  -2  -3  -1 62686.3 1268.16   5
   2   3   1 61661.5 1266.46  13
   2   3   1 64141.8 1265.16   8
   2  -3   1 61803.2 1257.28  12
   2   3   1 63626.4 1267.38   3
   2  -3   1 64665.1 1272.47   5
   2  -3   1 64163.5 1267.62   6
   2   3   1 62667.7 1267.35   9
   2  -3   1 63330.1 1271.74   8
  -2   3  -1 63215.0 1263.98  10
  -2   3  -1 62437.0 1272.05   9
   2  -3   1 62531.2 1266.62   4
  -2  -3  -1 61144.6 1263.04   8
   2   3   1 62736.0 1269.83   6
   2  -3   1 64557.8 1255.08   3
   2   3   1 62616.9 1257.45  12
  -2   3  -1 62565.3 1264.79   6
  -2   3  -1 62129.0 1268.16   4
   3  -3   1 85080.9 1678.35   6
   3  -3   1 84875.6 1671.18  11
   3  -3   1 80986.4 1681.54   4
   3   3   1 84331.6 1681.82   6
   3  -3   1 84949.3 1676.05  10
  -3   3  -1 83187.0 1675.01  10
  -3   3  -1 83822.8 1672.16   2
   3  -3   1 84429.0 1668.27   3
   3   3   1 82855.9 1675.85  13
  -3  -3  -1 82743.2 1684.59   1
  -3  -3  -1 83663.1 1672.31   8
  -3  -3  -1 82701.3 1671.87   2
  -3   3  -1 83582.3 1685.35   9
   3   3   1 84181.7 1674.43   8
  -3   3  -1 85760.2 1675.55   6
  -3   3  -1 80016.5 1682.30   4
   3  -3   1 81757.0 1683.37   5
  -3   3  -1 82638.0 1684.23   1
   3  -3   1 84308.4 1684.50   8
  -3  -3  -1 83904.2 1678.18   5
  -4   3  -1 63612.1 1350.20   4
   4  -3   1 67008.3 1341.15  10
  -4   3  -1 67662.4 1340.14  10
   4   3   1 65616.4 1339.04  13
  -4   3  -1 67175.2 1351.67   9
   4  -3   1 66817.4 1350.08   4
  -4  -3  -1 66217.9 1355.62   1
   4   3   1 66258.2 1346.58   6
   4   3   1 66389.4 1335.23   4
  -4  -3  -1 67583.1 1340.13   2
  -4  -3  -1 65975.3 1341.16   5
   4  -3   1 66833.0 1342.17   6
  -4   3  -1 67948.0 1339.05   6
   4   3   1 67471.3 1337.16   8
  -4  -3  -1 65716.5 1334.98   8
   4  -3   1 66823.8 1349.16   5
   4  -3   1 68820.9 1351.47   8
  -4   3  -1 68918.4 1340.55   2
  -4   3  -1 65669.0 1355.22   1
   4  -3   1 66191.4 1335.03   3
  -4  -3  -1 66595.9 1340.38  13
  -5   3  -1 104373. 2085.93   9
  -5  -3  -1 104024. 2071.81  13
  -5   3  -1 100949. 2094.81   1
  -5  -3  -1 101479. 2074.86   2
   5   3   1 103540. 2080.18   6
   5   3   1 103918. 2068.03   4
   5  -3   1 104145. 2074.66  10
   5  -3   1 105033. 2074.72   6
   5   3   1 104389. 2067.82   8
   5  -3   1 100843. 2081.75   5
  -5   3  -1 107247. 2073.75  10
   5  -3   1 102742. 2070.35   3
  -5   3  -1 100033. 2074.93   2
  -5   3  -1 100374. 2086.20   4
   5   3   1 105691. 2069.93  13
  -5  -3  -1 103950. 2065.51   8
   5  -3   1 100596. 2085.31   4
  -5  -3  -1 104682. 2072.24   5
   5  -3   1 105933. 2085.52   8
  -5  -3  -1 102739. 2095.48   1
  -6   3  -1 74842.8 1466.43  10
  -6  -3  -1 72630.7 1469.00   2
  -6   3  -1 70942.9 1493.26   1
  -6  -3  -1 72073.4 1493.44   1
  -6  -3  -1 72032.5 1461.84  13
   6  -3   1 73105.2 1466.94  10
   6   3   1 73090.2 1457.48   8
  -6   3  -1 76091.4 1482.53   4
   6  -3   1 76788.7 1479.53   8
  -6  -3  -1 71967.3 1461.54   5
   6  -3   1 73483.6 1479.52   4
  -6   3  -1 73455.2 1478.41   9
   6  -3   1 70792.5 1474.01   5
   6   3   1 74330.1 1460.20   4
  -6   3  -1 73518.7 1472.59   8
   6   3   1 72417.1 1472.53   6
   6   3   1 72941.0 1459.29  13
   6  -3   1 73523.3 1465.05   3
  -6   3  -1 71308.9 1469.37   2
   6  -3   1 69988.3 1465.01   6
   7   3   1 92430.9 1826.22  13
  -7   3  -1 88508.5 1868.87   1
  -7  -3  -1 91839.0 1828.71   5
   7  -3   1 90328.0 1833.62   6
   7  -3   1 93112.2 1844.13   5
   7  -3   1 89684.4 1847.48   8
  -7  -3  -1 88112.0 1867.77   1
  -7   3  -1 91318.0 1852.00   4
   7   3   1 90288.0 1841.67   6
  -7   3  -1 89781.5 1840.58   2
  -7  -3  -1 90260.5 1839.92   2
   7   3   1 92919.2 1829.74   4
   7  -3   1 91385.5 1836.52   3
   7   3   1 92993.6 1824.61   8
   7  -3   1 90740.1 1836.48  10
  -7  -3  -1 91354.7 1828.97  13
   8   3   1 48725.5 1005.04   4
   8   3   1 50053.0 1017.59   6
  -8   3  -1 53776.3 1031.36   4
  -8  -3  -1 49891.1 1002.37  13
   8  -3   1 48686.4 1024.02   8
   8   3   1 50422.1 997.967   8
   8  -3   1 48876.8 1013.86   3
  -8  -3  -1 48701.5 1048.66   1
   8  -3   1 49291.5 1008.27   6
   8   3   1 50371.0 999.110  13
  -8   3  -1 49644.8 1051.09   1
   8  -3   1 49399.3 1012.90  10
   8  -3   1 48862.3 1018.08   5
   9   3   1 46824.4 930.748   8
   9   3   1 45765.1 938.320   5
   9  -3   1 44475.1 971.303   9
   9  -3   1 46539.7 949.997  10
   9   3   1 47335.2 931.182  13
  -9  -3  -1 46318.0 989.544   1
   9  -3   1 45292.2 942.065   6
   9  -3   1 45284.0 950.618   3
  -9   3  -1 46963.5 991.491   1
  -9  -3  -1 46261.3 943.748   4
   9   3   1 46700.7 940.529   4
   9  -3   1 46551.7 960.173   8
  -9  -3  -1 46992.9 934.920  13
  -9   3  -1 46622.0 963.904   4
   9  -3   1 45201.8 951.802   5
  10   3   1 52250.2 1051.26   8
  10  -3   1 51279.0 1094.48   9
  10   3   1 50604.0 1063.37   4
 -10   3  -1 50909.4 1116.64   1
  10  -3   1 52832.2 1083.96   8
  10  -3   1 52501.9 1074.15   5
 -10   3  -1 54859.1 1088.38   4
 -10  -3  -1 53331.4 1055.01  13
  10   3   1 52521.3 1058.80   5
 -10  -3  -1 52380.9 1067.58   4
  10  -3   1 53058.7 1064.88   6
  11  -3   1 25573.0 543.775   6
 -11  -3  -1 26509.6 549.240   4
  11  -3   1 26152.8 553.129   5
 -11  -3  -1 25876.2 597.662   1
 -11   3  -1 25797.5 598.286   1
  11  -3   1 26287.2 564.153   8
 -11   3  -1 25923.4 566.107   4
  11   3   1 26066.7 536.395   5
 -11  -3  -1 26874.8 532.804  13
  11   3   1 25961.5 529.901   8
  11   3   1 25951.1 544.658   4
  11  -3   1 26126.3 574.564   9
 -12  -3  -1 38266.4 749.110  13
  12   3   1 37973.8 749.766   8
  12  -3   1 36209.0 782.171   8
 -12  -3  -1 37199.2 821.932   1
  12  -3   1 35970.6 762.560   6
  12  -3   1 36987.1 793.181   9
 -12   3  -1 36771.0 822.630   1
 -12  -3  -1 37453.7 769.571   4
  12   3   1 36192.5 747.093   8
 -12   3  -1 37611.1 786.398   4
  12   3   1 36347.1 752.376   5
 -13  -3  -1 21963.0 460.510   4
 -13   3  -1 21094.1 474.793   4
 -13  -3  -1 21559.6 435.302  13
 -13  -3  -1 22673.5 516.590   1
  13   3   1 20890.9 438.854   5
  13   3   1 21497.4 436.339   8
 -13   3  -1 22806.3 519.351   1
  13  -3   1 20344.8 450.822   6
  13  -3   1 20631.7 470.556   8
  13  -3   1 21813.1 483.027   9
  13   3   1 20958.4 434.880   8
 -14  -3  -1 5918.41 199.792   1
  14   3   1 6038.32 136.470   5
 -14   3  -1 6284.02 206.603   1
  14  -3   1 5847.00 167.371   8
 -14   3  -1 6120.30 171.757   4
  14   3   1 5907.55 134.119   8
 -14  -3  -1 6242.50 133.312  13
 -14  -3  -1 6072.70 159.335   4
  14  -3   1 6256.96 177.327   9
  14   3   1 6045.18 134.786   8
  15   3   1 4095.75 98.7016   8
  15  -3   1 4230.34 139.516   9
 -15   3  -1 4514.81 137.661   4
 -15  -3  -1 3950.44 160.529   1
 -15   3  -1 4354.91 168.112   1
  15   3   1 4213.61 99.1050   5
 -15  -3  -1 4402.88 96.1618  13
  15   3   1 4218.31 99.0335   8
  15  -3   1 4140.27 117.619   5
 -15  -3  -1 4055.40 122.986   4
  15  -3   1 4158.91 131.117   8
  15   3   1 4272.74 112.277   9
 -16  -3  -1 4528.78 99.7354  13
  16  -3   1 4431.16 146.185   9
  16  -3   1 4385.65 122.969   5
  16  -3   1 4404.77 137.725   8
 -16  -3  -1 4291.65 130.678   4
 -16  -3  -1 4431.91 173.382   1
  16   3   1 4527.57 104.839   8
 -16   3  -1 4413.77 175.352   1
 -16   3  -1 4407.75 141.869   4
  16   3   1 4669.93 103.857   5
  16   3   1 4248.21 118.471   9
  17  -3   1 2915.91 90.0350   5
  17   3   1 2802.48 87.1179   9
  17   3   1 2762.34 71.3325   8
 -17  -3  -1 2995.70 139.610   1
 -17   3  -1 2712.53 136.682   1
 -17  -3  -1 2791.13 65.0180  13
  17  -3   1 2880.80 103.778   8
 -17   3  -1 2719.35 107.231   4
 -17  -3  -1 2677.94 98.2205   4
  17  -3   1 2890.62 112.137   9
 -18  -3  -1 2743.35 136.245   1
  18  -3   1 2624.83 82.4298   5
  18   3   1 2449.30 63.9526   8
 -18  -3  -1 2438.54 91.3207   4
 -18   3  -1 2802.10 140.235   1
  18  -3   1 2455.63 95.1691   8
  18   3   1 2532.91 79.8101   9
 -18  -3  -1 2250.18 52.4807  13
  18  -3   1 2628.28 106.693   9
  19   3   1 1060.46 37.4997   8
  19  -3   1 965.366 63.7840   8
 -19  -3  -1 844.157 87.5197   1
 -19   3  -1 991.317 92.2634   1
  19  -3   1 1164.22 73.8824   9
  19  -3   1 1102.37 52.2076   5
  19   3   1 1106.88 51.1628   9
 -19  -3  -1 1005.74 60.3183   4
  20  -3   1 178.809 42.7885   8
  20  -3   1 200.213 31.0892   5
 -20   3  -1 121.172 65.4226   1
 -20  -3  -1 224.113 40.4385   4
  20  -3   1 129.681 46.1421   9
 -20  -3  -1 95.1085 61.0949   1
  20   3   1 168.498 32.0575   9
  21  -3   1 201.756 50.0436   9
 -21   3  -1 357.876 72.6440   1
 -21  -3  -1 193.871 41.2034   4
  21   3   1 184.628 33.1212   9
  21  -3   1 186.823 43.7596   8
 -21  -3  -1 217.623 63.5570   1
  21  -3   1 164.279 31.4593   5
  22  -3   1 150.285 30.8470   5
 -22  -3  -1 129.838 64.3325   1
 -22  -3  -1 130.033 39.8738   4
  22   3   1 164.842 32.4986   9
 -22   3  -1 150.978 73.3500   1
  22  -3   1 229.090 45.8661   8
  22  -3   1 145.740 53.0891   9
 -23  -3  -1 325.190 80.9819   1
  23  -3   1 259.231 57.2625   9
 -23  -3  -1 316.107 49.1986   4
  23  -3   1 279.200 49.5666   8
 -23   3  -1 354.777 81.7906   1
 -23   3  -1 262.259 53.2754   4
 -24   3  -1 309.714 59.3791   4
 -24   3  -1 388.615 84.3041   1
 -24  -3  -1 270.113 77.1018   1
  24  -3   1 313.929 50.1788   8
  24  -3   1 360.864 61.8975   9
 -24  -3  -1 357.356 51.9263   4
  25  -3   1 531.714 69.0307   9
 -25  -3  -1 539.043 57.3243   4
 -25  -3  -1 550.010 96.7693   1
 -25   3  -1 527.490 63.9414   4
  25  -3   1 645.343 59.8355   8
 -25   3  -1 537.556 98.2055   1
 -26   3  -1 142.050 56.6731   4
 -26  -3  -1 240.613 90.1270   1
 -26  -3  -1 161.602 51.0132   4
  26  -3   1 120.681 49.3696   8
  26  -3   1 186.343 62.1687   9
 -26   3  -1 62.3981 82.1267   1
  27  -3   1 108.340 51.8235   8
 -27   3  -1 136.655 88.9277   1
  27  -3   1 156.765 61.0248   9
 -27   3  -1 89.4566 58.1441   4
 -27  -3  -1 151.062 50.8303   4
 -27  -3  -1 63.9123 78.2524   1
 -28   3  -1 446.489 69.8094   4
 -28  -3  -1 336.799 97.1693   1
 -28   3  -1 504.438 103.429   1
 -28  -3  -1 413.629 60.1390   4
  28  -3   1 473.530 73.7501   9
 -29  -3  -1 335.432 60.7757   4
 -29   3  -1 359.825 70.5073   4
 -29  -3  -1 259.805 97.1947   1
  29  -3   1 406.443 72.8903   9
 -29   3  -1 236.138 103.638   1
 -30  -3  -1 1388.34 142.224   1
 -30   3  -1 1441.53 145.771   1
 -30   3  -1 1076.81 92.4201   4
 -30  -3  -1 1308.41 82.6729   4
 -31  -3  -1 1558.53 146.594   1
 -31   3  -1 1503.20 100.978   4
 -31   3  -1 1497.27 155.289   1
 -30   4   1 1011.33 91.7344   4
 -30  -4   1 898.505 128.831   1
 -29   4   1 2632.08 178.574   1
 -29  -4   1 2633.98 179.636   1
 -29   4   1 2337.11 125.038   4
  29  -4  -1 2613.48 120.578   8
 -28  -4   1 879.125 124.267   1
 -28   4   1 824.799 119.577   1
  28  -4  -1 607.915 74.2185   8
 -28   4   1 742.169 80.3778   4
 -28   4   1 746.021 68.9851  13
  28  -4  -1 726.860 80.4204   9
  27  -4  -1 827.916 78.7349   8
 -27  -4   1 792.139 116.426   1
 -27  -4   1 898.027 62.5937   4
 -27   4   1 765.430 70.9930  13
 -27   4   1 835.494 79.8223   4
  27  -4  -1 886.257 83.9644   9
 -27   4   1 823.011 117.713   1
  26  -4  -1 3619.40 141.376   8
 -26  -4   1 3627.90 122.349   4
 -26  -4   1 3966.39 200.037   1
  26  -4  -1 3994.50 149.387   9
 -26   4   1 3459.76 195.976   1
 -26   4   1 3641.59 145.823   4
 -26   4   1 3431.42 131.110  13
  25  -4  -1 2076.28 108.387   9
 -25  -4   1 2018.20 143.590   1
 -25   4   1 2040.76 108.360   4
 -25   4   1 2062.40 151.991   1
  25  -4  -1 1939.24 93.5812   6
  25  -4  -1 1751.16 100.402   8
 -25   4   1 1977.98 95.6431  13
 -25  -4   1 1923.96 84.9669   4
 -24  -4   1 91.0844 77.1487   1
 -24  -4   1 59.9005 40.8767   4
  24  -4  -1 64.2162 53.1310   2
  24   4  -1 44.1896 54.1741   2
  24  -4  -1 29.1882 51.7108   8
 -24   4   1 45.7309 47.2059  13
 -24   4   1 62.0725 81.9563   1
  24  -4  -1 50.4251 52.4273   9
  23  -4  -1 770.416 71.6997   2
  23   4  -1 671.271 71.9422   2
  23  -4  -1 610.003 67.2714   8
 -23  -4   1 658.483 97.3442   1
  23  -4  -1 799.022 72.5216   9
 -23   4   1 548.473 60.4545  13
 -23  -4   1 719.773 53.7170   4
 -23   4   1 855.423 102.773   1
  22   4  -1 89.0881 33.7605   8
 -22  -4   1 61.3901 36.3042   4
  22  -4  -1 65.1437 50.8599   9
 -22   4   1 52.2541 44.5563  13
  22   4  -1 37.3876 51.4521   2
  22  -4  -1 57.0594 48.7574   8
 -22   4   1 79.6823 67.1686   1
  22  -4  -1 137.705 51.7739   2
 -22  -4   1 147.911 69.8596   1
  21  -4  -1 7600.07 221.587   8
  21   4  -1 7696.15 190.137   8
 -21   4   1 7936.80 275.148   1
 -21  -4   1 7725.82 271.961   1
  21  -4  -1 7229.29 219.598   2
  21   4  -1 7962.55 224.996   2
 -21  -4   1 7609.62 197.600   4
  21  -4  -1 7518.32 226.920   9
 -20  -4   1 18029.3 477.621   1
  20   4  -1 17232.7 388.202   8
  20   4  -1 17590.8 420.729   2
 -20   4   1 19031.0 488.558   1
  20  -4  -1 17377.1 419.556   2
 -20  -4   1 18258.5 395.202   4
  20  -4  -1 16942.6 423.820   9
  20  -4  -1 16701.7 418.181   8
  19  -4  -1 15557.7 374.852   9
  19  -4  -1 14400.3 364.335   8
 -19  -4   1 14690.7 338.581   4
 -19  -4   1 14765.5 413.381   1
  19   4  -1 14652.0 363.556   2
 -19   4   1 15328.6 421.197   1
  19  -4  -1 15010.9 363.937   2
 -18   4   1 1670.80 88.2224   4
  18  -4  -1 1716.42 91.5615   9
 -18  -4   1 1543.32 105.386   1
  18  -4  -1 1536.94 83.7929   8
 -18  -4   1 1632.73 67.5592   4
  18  -4  -1 1682.38 83.7882   2
 -18   4   1 1539.90 110.277   1
  18   4  -1 1700.43 84.3329   2
 -17  -4   1 217.670 30.6802   4
  17  -4  -1 190.131 47.0897   9
  17  -4  -1 183.112 41.5262   2
 -17  -4   1 199.116 53.5973   1
  17   4  -1 192.352 42.7784   2
 -17   4   1 208.289 59.8708   1
 -17   4   1 185.820 45.6061   4
  17  -4  -1 235.686 46.3342   8
  16   4  -1 1101.90 64.6827   2
  16  -4  -1 1021.94 70.7294   9
 -16  -4   1 1000.53 82.0573   1
 -16   4   1 1013.98 68.1183   4
 -16   4   1 1059.75 85.3522   1
  16  -4  -1 1059.76 62.1035   2
 -16  -4   1 933.843 48.3000   4
  16  -4  -1 1017.30 67.6643   8
  15  -4  -1 6471.61 196.426   8
 -15   4   1 6340.50 193.932   4
  15  -4  -1 6991.88 204.738   9
  15  -4  -1 7458.90 193.577   2
  15   4  -1 7200.98 166.328   4
 -15   4   1 6845.21 228.059   1
 -15  -4   1 6748.01 222.791   1
  15   4  -1 7438.54 195.286   2
 -15  -4   1 6959.41 171.008   4
  14  -4  -1 21131.9 504.231   9
  14  -4  -1 22260.3 502.979   8
 -14   4   1 22240.8 498.042   4
  14  -4  -1 22887.8 492.489   2
 -14  -4   1 21025.6 525.557   1
 -14   4   1 21628.4 532.373   1
 -14  -4   1 21975.4 467.080   4
  14   4  -1 22726.8 493.722   2
  14   4  -1 21809.8 462.269   4
  13   4  -1 19486.2 401.761   4
 -13  -4   1 18237.9 458.965   1
 -13   4   1 19137.3 434.985   4
 -13  -4   1 19242.3 404.734   4
  13  -4  -1 19535.3 428.045   2
  13   4  -1 19227.8 429.182   2
  13  -4  -1 18061.8 438.243   8
  13  -4  -1 18188.5 441.161   9
 -13   4   1 18810.1 465.080   1
  12   4  -1 82.7570 17.4804   4
 -12   4   1 121.236 31.3424   4
  12   4  -1 139.886 29.5785   2
 -12  -4   1 117.171 36.7818   1
  12   4  -1 123.198 23.2663   8
  12  -4  -1 54.4615 26.8698   6
 -12  -4   1 136.116 18.2758   4
  12   4  -1 159.790 10.4793   9
 -12   4   1 185.185 38.8332   1
  12  -4  -1 177.784 34.8059   8
  12  -4  -1 135.527 36.2114   9
  12   4  -1 138.513 9.74549   9
  12  -4  -1 111.920 26.7449   2
  11   4  -1 8661.19 186.244   9
 -11   4   1 8700.01 243.312   1
  11  -4  -1 9202.61 234.180   9
 -11  -4   1 9390.65 196.737   4
  11   4  -1 8936.30 205.615   8
 -11   4   1 8899.46 224.702   4
  11   4  -1 9186.47 220.422   2
  11  -4  -1 8539.20 219.564   6
  11   4  -1 9312.21 196.139   4
  11  -4  -1 9094.81 218.647   2
  11  -4  -1 8798.32 233.041   8
 -11  -4   1 9039.93 243.241   1
 -10   4   1 12137.1 285.036   4
 -10  -4   1 12389.8 255.293   4
  10  -4  -1 11487.6 292.729   8
  10  -4  -1 12318.0 282.522   6
  10   4  -1 12180.7 267.816   8
  10   4  -1 11969.5 250.351   9
  10   4  -1 12085.1 279.106   2
  10  -4  -1 12086.0 293.761   9
  10  -4  -1 12314.8 278.537   2
 -10   4   1 12230.4 302.621   1
   9  -4  -1 578.335 45.0696   1
  -9   4   1 469.714 31.4510   3
  -9  -4   1 426.382 38.7010   1
   9   4  -1 563.460 30.7566   8
   9  -4  -1 444.213 39.4296   8
   9  -4  -1 482.281 39.7738   9
   9  -4  -1 451.658 31.7570   2
  -9   4   1 412.623 33.0114  10
   9   4  -1 604.907 21.4911   9
  -9   4   1 539.492 42.6879   1
   9   4  -1 599.678 47.5505   1
   9  -4  -1 406.862 33.1394   6
   9   4  -1 570.914 34.9978   2
  -9  -4   1 477.630 19.0851   4
  -9   4   1 549.544 37.8314   4
   8   4  -1 3007.31 66.7712  13
  -8   4   1 3148.88 95.2676   4
   8  -4  -1 2956.61 100.856   8
   8  -4  -1 2953.00 102.164   1
   8  -4  -1 3196.21 94.2854   6
   8   4  -1 3368.57 85.4350   8
   8   4  -1 3004.72 103.666   1
   8   4  -1 3102.73 73.3665   9
  -8   4   1 3019.81 89.5092  10
   8  -4  -1 3037.31 88.0968   2
   8   4  -1 3134.21 89.9983   2
  -8   4   1 3044.55 100.831   1
  -8   4   1 3041.05 86.0667   3
  -8  -4   1 3085.01 100.649   1
   8  -4  -1 3323.16 103.114   9
   7  -4  -1 454.757 35.7779   1
   7   4  -1 297.752 31.5857   1
   7  -4  -1 263.758 30.2784   8
  -7   4   1 207.874 24.0932  10
  -7  -4   1 206.480 25.5699   1
   7   4  -1 192.811 12.8470  13
   7   4  -1 156.300 21.9270   5
   7  -4  -1 221.467 27.4610   9
  -7   4   1 243.284 26.5486   1
   7   4  -1 303.783 24.1747   2
  -7   4   1 206.156 25.0109   4
   7  -4  -1 233.752 21.5666   3
   7   4  -1 201.519 15.5875   9
  -7   4   1 221.995 20.5803   3
   7  -4  -1 411.703 25.7427   2
   7  -4  -1 420.048 29.7228   6
   7   4  -1 273.311 22.7672   8
   6   4  -1 8777.55 194.387   8
   6  -4  -1 8447.49 193.839   3
  -6  -4   1 8324.20 203.170   1
  -6   4   1 8648.66 194.429   3
   6   4  -1 8419.42 210.053   1
   6   4  -1 8709.76 199.234   5
  -6   4   1 8450.75 203.323   1
  -6   4   1 9009.73 200.921  10
   6  -4  -1 8649.34 203.213   6
   6   4  -1 8656.39 186.619   9
   6   4  -1 8769.31 188.621   7
  -6   4   1 8431.39 201.507   4
   6  -4  -1 8652.62 209.269   1
   6  -4  -1 8665.24 188.342   7
   5   4  -1 70695.1 1425.90   8
  -5   4   1 71691.8 1425.22   3
   5  -4  -1 70831.1 1428.69  11
   5  -4  -1 71089.5 1436.76   1
   5  -4  -1 70761.0 1416.81   7
  -5   4   1 71248.8 1432.32   4
   5   4  -1 70999.5 1438.51   1
   5  -4  -1 68838.1 1434.35   6
   5  -4  -1 70680.8 1424.99   3
  -5   4   1 70996.6 1431.99  10
   5   4  -1 71061.1 1419.77   9
   5   4  -1 72101.0 1431.33   5
   5   4  -1 69000.9 1416.78   7
   4  -4  -1 74096.3 1535.95  11
   4   4  -1 77322.4 1523.34   7
   4   4  -1 76124.9 1539.77   5
   4   4  -1 75478.3 1534.71   8
   4   4  -1 76383.8 1530.28   9
   4  -4  -1 76560.0 1532.44   3
   4  -4  -1 75680.2 1538.88   1
  -4   4   1 76273.1 1538.39   4
  -4  -4   1 76365.8 1527.98   9
   4  -4  -1 76453.3 1523.26   7
  -4  -4   1 75532.1 1537.57   5
   4  -4  -1 73847.5 1542.57   6
   4   4  -1 76144.5 1540.35   1
  -4   4   1 76862.7 1541.02  10
  -4   4   1 77205.7 1532.80   3
   3   4  -1 23128.0 480.214   8
  -3  -4   1 23447.1 475.657   9
   3   4  -1 23149.1 478.626   1
   3  -4  -1 22962.0 480.434  11
  -3   4   1 22820.5 476.521   3
  -3   4   1 22911.0 485.124  10
   3  -4  -1 22913.2 476.011   3
  -3   4   1 22489.2 480.169   4
   3  -4  -1 23693.0 477.885   1
   3  -4  -1 22081.4 486.202   6
  -3   4   1 23764.1 487.254   8
  -3   4   1 22362.8 483.018   9
   3   4  -1 23405.3 483.843   5
   3   4  -1 22954.1 476.768   9
  -3  -4   1 23202.4 479.537   8
   2   4  -1 3444.77 71.9009   4
  -2   4   1 3461.68 93.2467  10
   2  -4  -1 3301.27 84.2183   3
  -2   4   1 3406.63 89.8746  11
   2   4  -1 3349.70 90.3475   6
  -2   4   1 3592.23 93.8505   8
   2   4  -1 3495.56 89.3482   8
   2  -4  -1 3524.55 94.5094   8
  -2   4   1 3401.67 90.8785   9
  -2  -4   1 3365.40 88.3388   8
   2  -4  -1 3363.66 93.8053   6
   2   4  -1 3415.05 81.5690   1
   2   4  -1 3455.90 91.4661   5
   2  -4  -1 3312.37 74.0225  12
  -2  -4   1 3329.07 86.1098   9
  -2   4   1 3208.22 84.8328   3
   2   4  -1 3433.21 87.3170   9
   2  -4  -1 3426.05 80.8481   1
   2   4  -1 3376.25 74.1236  12
  -1   4   1 309.857 20.2046   3
   1   4  -1 313.778 11.3899  12
   1  -4  -1 321.912 11.3872  12
  -1   4   1 291.540 23.3856  10
   1   4  -1 313.919 13.3505   3
   1  -4  -1 293.728 24.2014   6
   1   4  -1 303.836 22.3365   8
   1  -4  -1 322.310 23.4954   8
   1   4  -1 363.101 15.1235   1
   1  -4  -1 280.593 18.9430   3
   1  -4  -1 302.081 14.1170   1
  -1   4   1 318.539 24.6444   8
  -1  -4   1 294.325 20.9003   9
   1   4  -1 324.371 14.3101   4
  -1  -4   1 348.971 23.4936   8
   1   4  -1 349.062 23.3555   9
  -1   4   1 281.120 23.9635  13
  -1   4   1 283.545 22.7883   9
   0   4   1 26015.4 540.184   9
   0  -4  -1 25060.4 539.898   8
   0  -4   1 26233.8 520.646   7
   0   4   1 25658.3 541.068  11
   0   4  -1 26322.6 530.297   4
   0   4   1 26406.6 536.167   3
   0  -4   1 26192.0 541.741   9
   0   4   1 26309.7 543.396  13
   0   4   1 26127.0 540.849   8
   0   4  -1 25942.1 538.924   6
   0  -4  -1 26037.5 545.900   6
   0   4   1 26148.1 520.396   7
   0   4  -1 25489.5 539.785   8
   0  -4   1 24647.9 542.686   5
   0   4  -1 26019.9 530.842  11
   0   4  -1 26000.7 522.724   3
   0   4  -1 25588.4 540.439   9
   1  -4   1 89211.2 1794.24   4
   1   4   1 89155.2 1805.64  13
   1   4   1 90088.8 1804.34   9
   1   4   1 90939.5 1804.10   8
  -1   4  -1 90172.6 1803.08   6
  -1   4  -1 92168.1 1802.19  10
  -1  -4  -1 88148.8 1786.50   2
   1  -4   1 90897.2 1809.83   5
  -1   4  -1 89569.3 1806.67   9
  -1   4  -1 88610.9 1794.31  11
  -1   4  -1 88927.6 1792.73   1
   1  -4   1 89877.2 1785.64  12
   1   4   1 89585.1 1801.16   3
  -1   4  -1 91423.1 1786.69   3
  -1  -4  -1 89894.5 1810.54   6
  -1  -4  -1 89522.3 1793.12   1
  -1  -4  -1 89176.8 1802.51   8
  -1   4  -1 89994.0 1786.50   2
  -1  -4  -1 89448.2 1807.90   5
   1  -4   1 90847.7 1809.49   9
  -1   4  -1 86782.8 1798.94   4
  -1   4  -1 91082.1 1806.24   8
  -2   4  -1 46721.9 949.799   9
   2   4   1 47972.1 944.286   8
   2   4   1 45565.6 945.342   9
  -2  -4  -1 46667.5 931.115   2
   2   4   1 46033.3 943.604   3
   2  -4   1 46904.1 940.003   4
   2  -4   1 45864.9 929.120  12
   2   4   1 46860.7 929.060  12
   2  -4   1 48027.2 954.779   9
  -2   4  -1 47046.0 929.255   3
   2  -4   1 45654.3 929.239   3
   2  -4   1 46882.3 951.833   5
  -2   4  -1 47520.4 943.488   6
  -2   4  -1 46646.9 931.079   2
  -2   4  -1 44379.7 943.987   4
   2  -4   1 45403.6 946.782   6
  -2  -4  -1 46669.4 948.350   5
  -2   4  -1 45242.9 939.515   1
  -2  -4  -1 46585.0 941.813   8
  -2   4  -1 47250.3 942.832  10
   2   4   1 45418.4 944.993  13
  -2  -4  -1 47382.6 940.524   1
   3   4   1 9488.25 210.071   3
   3   4   1 9280.88 208.212  13
  -3   4  -1 9547.67 207.825   6
  -3   4  -1 9580.15 200.546   2
   3   4   1 9445.05 207.785   8
  -3  -4  -1 9379.79 211.504   5
   3  -4   1 9492.70 212.053   6
  -3   4  -1 9460.37 215.723   9
  -3  -4  -1 9651.01 200.212   2
  -3   4  -1 9506.10 207.749  10
  -3  -4  -1 9260.87 212.060   1
  -3   4  -1 9373.47 213.804   4
   3  -4   1 9589.91 217.753   5
   3   4   1 9319.26 210.127   9
   3  -4   1 9454.77 197.053   3
  -3  -4  -1 9302.49 205.111   8
   3  -4   1 9627.00 209.030   4
  -3   4  -1 9319.99 212.068   1
  -4   4  -1 3038.13 84.4773   4
  -4  -4  -1 2820.06 83.7816   1
   4  -4   1 2786.72 66.9723   3
  -4  -4  -1 2800.05 71.1100   8
  -4  -4  -1 2830.23 71.0884   2
   4   4   1 2948.03 74.5091   8
   4  -4   1 2966.78 85.0799   5
   4  -4   1 2975.64 79.8365   4
   4   4   1 2678.00 73.4814  13
   4  -4   1 2790.54 70.7390  11
  -4  -4  -1 2782.38 77.2405   5
   4   4   1 2890.10 77.8489   9
  -4   4  -1 2834.17 84.5282   1
  -4   4  -1 2784.96 74.0821   6
   4  -4   1 2838.78 84.8875   8
   4  -4   1 2624.84 77.2016   6
  -4   4  -1 2931.49 72.0912   2
  -4   4  -1 2751.48 74.5114  10
   5  -4   1 7206.86 162.012  11
   5  -4   1 7396.41 169.470   6
   5   4   1 7076.16 162.272  13
   5   4   1 7430.78 163.070   8
  -5  -4  -1 7247.28 159.258   8
  -5  -4  -1 7177.03 163.954   2
  -5   4  -1 7540.66 178.429   4
   5   4   1 7236.85 167.515   9
  -5  -4  -1 7312.90 166.731   5
  -5   4  -1 7479.97 164.123   6
   5   4   1 7244.44 157.223   4
   5  -4   1 7371.01 167.237  10
  -5  -4  -1 7205.92 181.713   1
   5  -4   1 7785.13 180.053   8
   5  -4   1 7319.53 158.683   3
   5  -4   1 7138.57 176.545   5
   5  -4   1 7705.86 174.931   4
  -5   4  -1 7272.29 165.887  10
  -5   4  -1 7135.59 182.159   1
  -5   4  -1 7519.43 165.354   2
   6  -4   1 23.8828 11.5405   3
   6   4   1 40.6921 11.0051   4
  -6  -4  -1 47.1813 12.9160   5
   6  -4   1 27.9723 18.0939   5
  -6   4  -1 29.1724 14.8498  10
  -6   4  -1 29.5972 20.5063   1
   6   4   1 47.6894 12.7180  13
   6  -4   1 29.8533 14.3468  10
   6  -4   1 35.5952 13.8398   6
  -6  -4  -1 8.89104 17.2854   1
   6   4   1 23.1905 11.7486   8
   7   4   1 7150.63 161.327   4
   7  -4   1 7539.79 173.345   6
  -7   4  -1 7607.20 186.847   4
  -7   4  -1 7388.18 171.252  10
  -7  -4  -1 7343.37 196.484   1
   7  -4   1 7256.97 167.176   3
   7   4   1 7565.69 163.955   8
   7  -4   1 7546.04 185.741   8
   7  -4   1 7502.69 172.567  10
  -7   4  -1 7217.10 197.012   1
   7   4   1 7480.52 162.753  13
  -7  -4  -1 7493.85 167.673   5
   8  -4   1 7586.88 185.781   8
   8  -4   1 7331.71 170.318   6
   8  -4   1 7183.01 180.219   5
   8   4   1 7396.34 159.728   8
   8   4   1 7149.05 159.842   4
  -8  -4  -1 7494.43 163.926   5
  -8   4  -1 7051.00 198.590   1
   8   4   1 7188.10 157.849  13
  -8  -4  -1 7148.44 198.161   1
  -8   4  -1 7521.83 186.135   4
   8  -4   1 6941.77 193.751   9
   8  -4   1 7207.18 167.176   3
  -9   4  -1 6318.94 167.940   4
   9   4   1 6099.82 136.909  13
   9  -4   1 6380.32 151.665   3
   9   4   1 6274.42 142.602   4
   9  -4   1 6654.15 163.617   5
   9   4   1 6236.66 139.326   8
  -9   4  -1 6637.39 186.947   1
   9  -4   1 6460.15 179.437   9
   9  -4   1 6346.23 151.657   6
   9  -4   1 6254.97 166.877   8
  10   4   1 28670.7 577.247   4
 -10   4  -1 28043.7 629.787   1
  10  -4   1 27969.6 597.469   5
  10  -4   1 27448.9 618.587   9
 -10   4  -1 27816.2 604.932   4
  10   4   1 28426.8 567.456  13
  10  -4   1 27236.7 603.816   8
  10  -4   1 28970.5 586.257   6
  10   4   1 27112.4 570.365   8
  11  -4   1 31749.9 658.020   6
  11   4   1 31685.2 641.422   8
 -11   4  -1 31443.2 707.389   1
 -11   4  -1 34040.0 683.323   4
  11  -4   1 30868.8 692.570   9
  11  -4   1 30465.3 668.432   5
 -11  -4  -1 30988.7 704.775   1
  11  -4   1 32083.1 680.509   8
  11   4   1 31277.2 650.577   4
  12  -4   1 14673.8 356.144   8
  12  -4   1 15345.7 335.942   6
  12  -4   1 14750.4 346.154   5
 -12   4  -1 15274.9 386.295   1
  12  -4   1 15780.7 371.899   9
  12   4   1 15370.3 317.990   8
 -12  -4  -1 14955.0 384.124   1
 -12   4  -1 16408.3 359.741   4
  12   4   1 15296.5 329.788   4
  13  -4   1 128.885 36.6074   9
  13  -4   1 169.736 33.3419   8
 -13   4  -1 168.727 43.5781   1
  13  -4   1 123.287 24.0211   6
  13   4   1 153.047 15.1087   8
 -13   4  -1 189.275 34.4061   4
 -13  -4  -1 195.847 45.0370   1
  13  -4   1 155.961 28.7718   5
  14  -4   1 375.702 32.4311   6
  14   4   1 380.695 20.3861   8
 -14   4  -1 322.869 41.6420   4
 -14  -4  -1 415.129 34.2638   4
 -14  -4  -1 343.353 52.2043   1
  14  -4   1 306.624 40.8882   8
  14  -4   1 378.190 47.8027   9
  14  -4   1 451.283 39.1902   5
 -14   4  -1 434.232 56.7723   1
  15  -4   1 5793.00 177.622   9
 -15   4  -1 5874.90 200.251   1
  15   4   1 5692.68 125.232   8
 -15   4  -1 5763.60 168.051   4
  15  -4   1 5392.39 145.983   6
 -15  -4  -1 5836.65 153.022   4
 -15  -4  -1 5902.06 199.593   1
  15   4   1 5482.84 124.621   8
  15  -4   1 5377.85 166.594   8
  15  -4   1 5475.32 152.702   5
 -16  -4  -1 16925.5 435.259   1
  16  -4   1 17249.9 407.765   9
  16   4   1 16670.9 360.080   9
  16  -4   1 16116.1 392.774   8
  16   4   1 17231.9 344.566   8
  16   4   1 15969.7 344.343   8
 -16   4  -1 17052.1 438.383   1
  16  -4   1 15556.1 368.736   6
  16  -4   1 17622.0 378.709   5
 -16  -4  -1 17342.4 379.313   4
 -16   4  -1 17571.1 398.024   4
  17  -4   1 25476.4 573.042   9
 -17  -4  -1 25748.5 609.195   1
 -17   4  -1 24836.5 560.452   4
 -17  -4  -1 26108.6 546.253   4
  17   4   1 24563.7 523.508   9
  17  -4   1 24512.8 538.104   5
 -17   4  -1 26720.9 613.198   1
  17  -4   1 23990.4 534.417   6
  17   4   1 24668.9 505.165   8
  17  -4   1 24778.5 559.263   8
  18   4   1 7036.16 152.054   8
 -18  -4  -1 7173.89 244.472   1
 -18   4  -1 7473.18 249.396   1
  18   4   1 7188.19 172.959   9
 -18  -4  -1 7261.91 192.381   4
  18  -4   1 6672.47 180.280   6
  18  -4   1 7337.54 204.756   8
 -18   4  -1 7221.22 206.009   4
  18  -4   1 7044.59 214.451   9
  18  -4   1 7360.58 185.156   5
 -19   4  -1 60.5147 44.8282   4
 -19  -4  -1 40.2145 32.2637   4
  19  -4   1 65.3174 29.2004   6
 -19   4  -1 97.4002 55.9012   1
  19  -4   1 62.2527 32.0917   5
 -19  -4  -1 30.0998 54.7369   1
  19   4   1 63.0662 26.4121   9
  19  -4   1 68.5408 46.1977   9
  19  -4   1 101.202 41.1803   8
 -20  -4  -1 1066.01 64.7610   4
 -20   4  -1 1141.83 101.175   1
  20   4   1 1093.73 50.2337   9
  20  -4   1 1132.57 58.1147   5
 -20  -4  -1 1049.16 96.2642   1
 -20   4  -1 1075.90 75.6922   4
  20  -4   1 1114.15 58.3762   6
  20  -4   1 1155.09 74.7251   8
  20  -4   1 1332.72 84.0665   9
  21  -4   1 17.8670 31.4780   5
  21  -4   1 74.4712 49.2493   9
 -21   4  -1 96.1197 49.4054   4
 -21  -4  -1 52.2702 55.7233   1
 -21   4  -1 6.58766 61.6601   1
  21  -4   1 28.8620 43.9304   8
  21  -4   1 16.9480 30.3410   6
 -21  -4  -1 120.495 38.8681   4
  22  -4   1 2479.89 119.233   9
 -22  -4  -1 2634.49 104.187   4
  22  -4   1 2217.23 87.1543   6
  22  -4   1 2598.43 108.358   8
 -22   4  -1 2690.43 152.770   1
 -22  -4  -1 2669.05 151.152   1
  22  -4   1 2535.73 88.5465   5
  23  -4   1 3287.57 125.281   8
 -23  -4  -1 3038.35 117.142   4
 -23   4  -1 3255.43 172.233   1
 -23  -4  -1 3102.11 166.630   1
  23  -4   1 3341.70 136.413   9
 -24  -4  -1 326.901 52.5917   4
 -24   4  -1 378.301 90.4985   1
  24  -4   1 481.010 70.7979   9
 -24  -4  -1 318.462 81.7219   1
  24  -4   1 394.149 59.6889   8
  25  -4   1 2171.27 114.618   9
  25  -4   1 1872.92 97.0270   8
 -25   4  -1 1876.98 143.542   1
 -25  -4  -1 2192.89 144.552   1
 -25  -4  -1 1914.43 93.2648   4
  26  -4   1 5994.26 199.810   9
 -26   4  -1 6119.05 250.065   1
  26  -4   1 5836.77 182.630   8
 -26  -4  -1 5895.11 179.237   4
 -26  -4  -1 5954.30 249.244   1
 -27   4  -1 1821.18 108.035   4
 -27   4  -1 1883.03 150.827   1
  27  -4   1 2138.49 115.348   9
 -27  -4  -1 1865.43 93.9820   4
  27  -4   1 1711.19 94.9561   8
 -27  -4  -1 2050.12 153.628   1
 -28  -4  -1 113.214 88.8216   1
  28  -4   1-4.10440 66.1130   9
 -28   4  -1-8.16722 98.2121   1
 -28   4  -1-24.4528 62.5420   4
  29  -4   1 191.541 69.1760   9
 -29   4  -1 132.962 95.3027   1
 -29   4  -1 123.537 65.9785   4
 -29  -4  -1 173.263 93.7248   1
 -30   4  -1 226.777 106.380   1
 -30  -4  -1 108.468 96.2778   1
 -30   4  -1 124.252 66.2403   4
 -30  -5   1 248.885 99.4690   1
 -30   5   1 278.141 106.753   1
  30  -5  -1 330.376 73.6237   8
 -29   5   1 155.841 101.149   1
 -29   5   1 149.385 71.5135   4
 -29  -5   1 322.763 104.786   1
  29  -5  -1 127.638 68.3486   8
 -28   5   1 1007.97 137.172   1
 -28   5   1 1183.24 83.0876  13
  28  -5  -1 1243.09 93.9912   8
  28  -5  -1 1231.89 98.8560   9
 -28  -5   1 1100.10 128.462   1
 -27   5   1 1233.51 135.144   1
 -27   5   1 1153.11 84.4624  13
  27  -5  -1 1018.90 88.5177   8
 -27  -5   1 1207.13 125.917   1
  27  -5  -1 1220.20 98.6676   9
 -26   5   1 229.999 59.4203  13
  26  -5  -1 255.502 65.2003   8
  26  -5  -1 265.873 70.8201   9
 -26  -5   1 247.132 89.1814   1
 -26   5   1 221.583 95.3682   1
  25  -5  -1 263.192 63.4504   8
 -25   5   1 120.301 85.7484   1
  25  -5  -1 220.479 49.2367   5
  25  -5  -1 170.876 67.0188   9
 -25   5   1 317.597 61.7665  13
  25  -5  -1 146.639 49.8695   6
 -25  -5   1 287.954 87.8954   1
 -24  -5   1 268.722 43.6417   4
  24  -5  -1 326.956 56.4369   6
  24  -5  -1 315.013 61.8415   8
 -24   5   1 400.456 61.6629  13
 -24   5   1 342.389 93.2554   1
 -24  -5   1 384.046 82.9548   1
  24  -5  -1 294.288 68.5236   9
 -23   5   1 282.174 57.2818  13
 -23   5   1 150.794 77.0767   1
  23  -5  -1 286.680 52.4332   6
  23  -5  -1 226.183 60.6487   8
 -23  -5   1 167.531 78.2047   1
 -23  -5   1 262.786 42.7934   4
  23  -5  -1 236.830 62.8327   9
 -23   5   1 174.769 61.0294   4
  22   5  -1 3465.03 137.665   2
 -22   5   1 3396.47 133.751  13
 -22   5   1 3559.93 142.033   4
 -22  -5   1 3613.06 114.698   4
  22  -5  -1 3454.92 136.982   2
 -22   5   1 3692.80 185.248   1
  22  -5  -1 3782.84 150.779   9
  22  -5  -1 3538.95 140.226   8
  22  -5  -1 3294.56 130.015   6
 -22  -5   1 3815.41 181.224   1
 -21  -5   1 6191.19 165.720   4
  21   5  -1 6116.06 190.339   2
 -21   5   1 6175.91 239.732   1
  21  -5  -1 5795.85 184.556   6
  21  -5  -1 6280.87 196.682   8
 -21   5   1 6150.94 190.154  13
 -21  -5   1 6172.40 236.292   1
  21  -5  -1 6305.84 204.247   9
 -21   5   1 6098.59 196.033   4
  21  -5  -1 5736.71 186.206   2
 -20   5   1 3780.66 139.431   4
 -20  -5   1 3572.29 168.255   1
  20  -5  -1 3469.14 136.780   8
  20  -5  -1 3379.18 141.245   9
 -20   5   1 3408.46 169.494   1
  20  -5  -1 3293.00 128.613   6
  20   5  -1 3355.12 130.262   2
  20  -5  -1 3450.70 129.262   2
 -20  -5   1 3350.12 107.999   4
 -19  -5   1 785.198 48.9275   4
  19   5  -1 827.453 64.7871   2
 -19  -5   1 814.418 84.3004   1
  19  -5  -1 624.183 65.2923   8
  19  -5  -1 882.654 65.1242   2
  19  -5  -1 847.056 75.9155   9
 -19   5   1 850.159 92.5058   1
 -19   5   1 711.489 67.3820   4
  19  -5  -1 610.675 58.8326   6
  18  -5  -1 1197.02 74.2746   6
  18  -5  -1 1567.03 94.6466   9
  18   5  -1 1292.73 76.5710   2
 -18   5   1 1655.72 110.719   1
 -18   5   1 1343.59 82.6989   4
 -18  -5   1 1485.88 103.169   1
  18  -5  -1 1519.31 79.3921   2
  18  -5  -1 1362.38 85.1971   8
 -18  -5   1 1375.84 59.3445   4
 -17  -5   1 6459.20 220.536   1
  17   5  -1 5999.25 180.151   2
 -17   5   1 6023.74 187.863   4
  17  -5  -1 6231.19 200.274   9
  17  -5  -1 5986.90 191.544   8
  17  -5  -1 5667.31 179.199   6
  17  -5  -1 6130.00 178.191   2
 -17   5   1 6201.66 221.301   1
 -17  -5   1 6230.22 155.553   4
  16  -5  -1 22787.9 554.446   8
  16   5  -1 24607.4 542.965   2
  16  -5  -1 24871.3 568.863   9
 -16   5   1 23424.0 588.585   1
 -16  -5   1 25065.9 512.454   4
 -16   5   1 23484.1 548.323   4
  16  -5  -1 22136.4 541.264   6
  16  -5  -1 26098.7 543.243   2
 -16  -5   1 23717.4 582.720   1
  15  -5  -1 39238.1 815.758   2
  15  -5  -1 40179.2 838.788   8
 -15  -5   1 36980.2 855.651   1
 -15   5   1 37153.2 825.490   4
  15  -5  -1 36538.9 820.150   6
 -15   5   1 36579.2 859.939   1
  15   5  -1 38416.2 816.824   2
  15  -5  -1 40026.9 846.522   9
 -14  -5   1 22551.6 540.114   1
  14  -5  -1 23805.0 533.501   9
  14   5  -1 23175.6 506.646   2
  14  -5  -1 23655.6 503.744   2
  14  -5  -1 21695.0 507.829   6
  14  -5  -1 21904.6 522.811   8
 -14   5   1 22238.9 514.591   4
 -14   5   1 22141.7 543.574   1
 -13  -5   1 14608.9 365.504   1
  13  -5  -1 15557.0 364.684   9
  13  -5  -1 14952.1 356.836   8
 -13   5   1 14952.6 371.869   1
 -13   5   1 14162.1 345.115   4
  13   5  -1 14154.0 290.300   9
  13  -5  -1 14806.8 333.583   2
  13   5  -1 14950.7 337.000   2
  13  -5  -1 14749.2 342.153   6
  13   5  -1 14164.5 290.663   9
  12  -5  -1 13113.4 329.568   8
 -12   5   1 13503.8 320.191   4
  12  -5  -1 13471.0 333.365   9
 -12  -5   1 12951.4 334.164   1
  12   5  -1 13051.8 308.740   2
 -12   5   1 12977.6 337.296   1
  12   5  -1 13184.8 272.404   9
  12  -5  -1 13185.7 314.500   6
  12  -5  -1 13545.5 307.366   2
  11  -5  -1 27677.3 622.227   9
 -11   5   1 27807.7 596.497  10
  11  -5  -1 27288.2 619.840   8
 -11  -5   1 27355.0 620.864   1
  11  -5  -1 28396.8 596.239   2
 -11   5   1 28032.7 624.472   1
  11   5  -1 28037.0 566.545   9
 -11   5   1 27212.5 607.780   4
  11  -5  -1 27556.7 604.092   6
  11   5  -1 28527.9 599.033   2
 -10   5   1 67192.9 1419.55   1
  10  -5  -1 68004.1 1422.58   9
  10  -5  -1 69501.2 1406.57   6
 -10   5   1 68936.1 1397.74  10
  10   5  -1 70105.2 1400.14   2
 -10   5   1 68604.3 1408.78   4
  10   5  -1 65984.7 1371.86   9
  10  -5  -1 70835.0 1424.32   8
  10  -5  -1 67953.3 1396.35   2
 -10   5   1 71255.2 1393.80   3
   9   5  -1 83721.2 1748.27   9
   9  -5  -1 83874.5 1790.19   8
   9   5  -1 87598.5 1739.62  13
  -9   5   1 84621.8 1784.71   1
  -9   5   1 91805.3 1765.59   3
  -9  -5   1 84525.3 1783.77   1
   9  -5  -1 89189.6 1795.18   9
   9  -5  -1 87047.6 1788.67   1
  -9   5   1 90852.2 1781.43   4
   9  -5  -1 84398.2 1777.34   6
   9  -5  -1 91957.7 1768.50   2
  -9   5   1 85943.5 1770.14  10
   9   5  -1 88045.5 1793.09   1
   9   5  -1 89274.0 1770.22   2
  -8   5   1 44340.7 918.134  10
   8   5  -1 43788.0 935.159   1
   8   5  -1 44382.3 903.631   7
   8   5  -1 44003.2 892.615  13
   8   5  -1 44282.8 899.760   9
   8  -5  -1 43313.8 936.566   8
  -8   5   1 44926.1 925.760   4
  -8   5   1 43021.1 925.605   1
   8  -5  -1 43313.1 931.239   1
   8   5  -1 46261.7 915.262   2
   8  -5  -1 44077.2 903.350   7
   8  -5  -1 43702.2 925.106   6
  -8  -5   1 44884.2 927.120   1
   8  -5  -1 47582.3 913.945   2
   8  -5  -1 43422.9 937.792   9
  -8   5   1 44184.5 910.699   3
   7   5  -1 21677.0 455.030   9
   7   5  -1 22156.4 464.157   2
   7  -5  -1 21711.2 461.897   2
  -7   5   1 21709.0 462.065   3
   7  -5  -1 22501.2 488.352   9
   7   5  -1 22204.9 483.571   1
   7   5  -1 21752.9 453.768   7
   7   5  -1 21872.3 450.030  13
  -7  -5   1 21355.6 472.404   1
   7  -5  -1 21897.8 476.745   6
  -7   5   1 21776.5 470.713  10
   7  -5  -1 21855.9 453.654   7
  -7   5   1 21164.4 473.645   4
   6  -5  -1 14447.6 326.399   9
   6  -5  -1 14089.8 316.506   1
  -6   5   1 13997.4 312.708  10
   6  -5  -1 14393.2 301.114   2
   6   5  -1 13855.5 293.198   7
   6   5  -1 14262.6 302.731   2
   6   5  -1 14019.3 299.251   9
   6  -5  -1 13556.5 292.943   7
  -6   5   1 14029.8 302.871   3
   6  -5  -1 13473.9 316.019   6
   6   5  -1 13968.1 319.245   1
  -6   5   1 14197.6 314.461   4
   5  -5  -1 19031.3 402.109   3
   5  -5  -1 18965.1 390.703   7
   5  -5  -1 19627.9 411.787   1
   5  -5  -1 18790.0 417.404   6
   5   5  -1 18753.9 390.608   7
  -5  -5   1 18913.3 409.496   5
   5  -5  -1 19653.6 397.535   2
  -5   5   1 19043.1 413.044  10
   5   5  -1 19031.0 401.016   9
   5   5  -1 18987.2 413.791   1
  -5   5   1 19333.2 402.408   3
  -5   5   1 18480.1 410.803   4
   5   5  -1 19003.5 398.563   2
  -4  -5   1 56733.5 1151.28   8
  -4  -5   1 56511.1 1146.32   9
  -4   5   1 57443.2 1160.04  10
  -4  -5   1 57575.7 1156.81   5
  -4   5   1 56728.8 1147.79   3
   4   5  -1 55374.3 1140.26   2
   4  -5  -1 57001.9 1147.15   3
   4   5  -1 56520.7 1148.72   9
  -4   5   1 56587.4 1155.68   4
   4  -5  -1 57257.1 1151.45   1
   4  -5  -1 56825.2 1139.18   2
   4  -5  -1 56989.9 1163.85   6
   4   5  -1 55845.5 1153.51   1
   3   5  -1 51752.8 1068.36   2
   3  -5  -1 53647.6 1067.67   2
   3  -5  -1 52640.6 1095.47   6
   3  -5  -1 54017.4 1076.52   1
   3  -5  -1 53663.3 1078.96   3
   3   5  -1 53565.8 1071.72   3
   3  -5  -1 54519.3 1097.03   8
   3   5  -1 54738.0 1064.77  12
  -3  -5   1 52327.7 1089.19   5
   3   5  -1 53596.5 1083.27   9
  -3  -5   1 53591.4 1081.98   9
  -3   5   1 54466.6 1080.07   3
   3  -5  -1 52418.2 1064.51  12
  -3   5   1 52728.9 1085.38   4
  -3  -5   1 52765.3 1085.34   8
  -3   5   1 52901.9 1091.98  10
   3   5  -1 51650.6 1077.98   1
   2   5  -1 25358.9 521.734   3
   2  -5  -1 26233.1 547.279   6
   2  -5  -1 25426.4 544.914   8
   2   5  -1 25248.6 521.904   1
  -2  -5   1 25766.5 538.860   8
  -2   5   1 25559.0 531.798   3
   2   5  -1 25681.3 536.477   9
   2  -5  -1 25403.3 530.019   3
   2  -5  -1 26178.6 515.600   2
   2  -5  -1 25681.5 520.556   1
   2   5  -1 25611.4 516.219   2
   2   5  -1 26216.7 516.827   4
  -2  -5   1 25994.1 536.823   9
   2   5  -1 26032.4 514.011  12
   2  -5  -1 25087.1 514.057  12
  -2   5   1 24717.2 538.313  11
  -2   5   1 25116.1 534.783   4
  -2   5   1 26069.7 545.097  10
   1  -5  -1 1194.85 48.7373   8
  -1  -5   1 1163.51 46.2103   9
  -1   5   1 1078.17 45.5039  11
  -1   5   1 1087.89 49.5556  13
   1  -5  -1 1181.91 50.4219   6
   1   5  -1 1073.63 32.1873   3
  -1   5   1 1127.43 49.5208  10
   1   5  -1 1194.91 46.8974   9
  -1   5   1 1293.59 43.0893   3
  -1  -5   1 1241.12 48.0606   8
   1   5  -1 1129.68 33.8831   4
   0   5   1 1151.26 46.4274   8
   0  -5   1 1157.14 46.8752   8
   0   5  -1 1161.84 37.4068   4
   0  -5  -1 1039.10 44.7683   8
   0   5  -1 1074.62 30.0942   3
   0  -5   1 1040.47 45.5045   9
   0   5  -1 1090.53 46.0621   9
   0  -5  -1 1164.07 49.5472   6
   0   5   1 1030.90 44.4660  11
   0   5   1 1084.57 41.0894   3
   0   5   1 1114.58 47.7465  13
   0   5  -1 1072.57 37.6369  11
  -1  -5  -1 319.514 24.7937   8
  -1   5  -1 222.309 21.2741  10
   1   5   1 274.225 25.3303   8
  -1  -5  -1 357.842 28.7117   6
  -1  -5  -1 275.309 25.9513   5
   1  -5   1 271.175 25.8901   5
  -1   5  -1 344.037 22.1127   4
  -1   5  -1 285.896 19.0021  11
   1   5   1 247.017 24.6570  13
  -1   5  -1 275.845 13.3347   3
   1   5   1 270.675 21.6505   3
   1   5   1 257.206 25.1008  11
   2   5   1 3884.23 82.1860  12
   2   5   1 3958.82 100.935   3
  -2   5  -1 3971.79 102.642  10
  -2   5  -1 4007.41 86.6329   3
   2  -5   1 3812.59 110.211   5
   2   5   1 3769.19 103.878  13
   2  -5   1 3770.04 106.713   6
  -2   5  -1 3921.78 102.009   4
   2  -5   1 3825.94 82.3370  12
   2   5   1 4156.59 104.842   8
  -2  -5  -1 3942.37 90.0467   1
  -2  -5  -1 3890.62 101.465   8
  -2   5  -1 3920.28 89.4404   1
  -2  -5  -1 4209.70 113.141   6
  -2  -5  -1 3847.41 107.124   5
   3   5   1 18706.5 395.383   3
  -3  -5  -1 18377.7 400.513   5
   3  -5   1 18949.2 401.942   6
  -3  -5  -1 18510.4 389.994   1
   3   5   1 18876.5 396.039   8
   3  -5   1 18674.8 377.082  12
   3   5   1 18358.6 395.956  13
   3   5   1 18281.0 396.785   9
  -3   5  -1 18424.0 379.425   3
   3   5   1 18521.7 376.796  12
   3  -5   1 18562.8 379.673   3
   3  -5   1 18884.0 410.743   9
  -3   5  -1 18863.2 390.640   1
  -3  -5  -1 18651.1 392.583   8
   3  -5   1 18630.4 407.390   5
  -3   5  -1 18502.8 395.161  10
  -3   5  -1 18629.0 399.480   4
  -4   5  -1 2961.55 86.2001   1
  -4  -5  -1 3047.99 80.5494   8
  -4   5  -1 2994.35 84.1431  10
   4   5   1 3186.42 84.7385   8
  -4   5  -1 3126.95 90.9669   4
   4  -5   1 3013.32 83.5957   4
   4  -5   1 2965.92 88.9539   6
   4  -5   1 2875.58 93.3043   5
   4   5   1 2926.29 85.6731   9
   4   5   1 3033.61 83.4420  13
   4  -5   1 3078.40 98.1510   9
  -4  -5  -1 3195.68 86.9430   1
   4  -5   1 3023.74 72.5082   3
  -4  -5  -1 3054.11 87.1474   5
   4   5   1 2975.11 85.6550   3
   5  -5   1 3188.11 84.4303  11
   5  -5   1 3485.96 103.161   5
   5   5   1 3385.45 92.3986   9
   5  -5   1 3273.19 94.8255   6
   5   5   1 3462.12 89.5136   8
  -5   5  -1 3387.33 99.1559   1
   5   5   1 3225.41 87.1245  13
   5  -5   1 3288.89 80.0554   3
  -5   5  -1 3312.87 98.9938   4
   5  -5   1 3223.86 101.386   8
  -5  -5  -1 3368.52 92.4474   5
  -5  -5  -1 3244.27 97.1609   1
  -5   5  -1 3205.09 89.9594  10
   5   5   1 3414.13 78.9959   4
  -5  -5  -1 3316.79 84.4971   8
  -6   5  -1 7529.67 176.084  10
  -6  -5  -1 7402.99 167.307   8
   6  -5   1 7637.22 171.101  11
   6  -5   1 7431.36 181.148   6
   6   5   1 7713.39 170.980  13
   6  -5   1 7306.13 189.578   5
  -6  -5  -1 7418.38 189.272   1
  -6   5  -1 7035.36 189.225   1
  -6  -5  -1 7555.05 176.573   5
   6  -5   1 7425.83 166.213   3
   6   5   1 7648.64 177.979   9
   6   5   1 7791.40 173.111   8
   6  -5   1 7746.20 192.147   8
  -6   5  -1 7655.02 188.978   4
   6   5   1 7581.72 162.659   4
   7   5   1 6390.01 147.662  13
   7  -5   1 6643.77 173.509   8
   7   5   1 6604.58 151.051   8
   7   5   1 6454.68 142.490   4
   7   5   1 6649.16 157.170   9
  -7   5  -1 6653.60 177.766   1
   7  -5   1 6368.92 147.655   3
  -7  -5  -1 6498.89 154.441   5
   7  -5   1 6432.36 160.763   6
   7  -5   1 6528.70 170.602   5
   7  -5   1 6610.27 152.014  11
  -7   5  -1 6382.33 155.665  10
  -7  -5  -1 6535.60 175.205   1
  -7   5  -1 6483.92 170.424   4
   8  -5   1 652.070 33.2138  11
   8  -5   1 639.423 37.3540   6
  -8   5  -1 591.968 43.8548   4
   8   5   1 690.858 29.4154  13
  -8   5  -1 726.970 37.6164  10
   8   5   1 667.925 27.2989   4
  -8  -5  -1 693.690 33.6910   5
   8  -5   1 711.046 47.1708   8
   8   5   1 687.427 37.1773   9
   8  -5   1 635.962 31.8168   3
  -8  -5  -1 691.934 48.2993   1
   8   5   1 655.195 31.6172   8
   8  -5   1 666.285 44.1034   5
  -9   5  -1 12644.2 308.478   1
   9   5   1 12225.2 263.841   8
   9  -5   1 11932.6 293.201   8
   9   5   1 12404.6 260.293   4
   9  -5   1 12315.9 308.708   9
   9  -5   1 11764.1 276.387   6
   9  -5   1 12017.1 268.564   3
   9  -5   1 12258.8 290.248   5
  -9   5  -1 12831.8 294.322   4
   9   5   1 12195.6 259.014  13
   9   5   1 12579.2 273.188   9
  10   5   1 4760.66 108.497  13
  10  -5   1 4562.66 153.107   9
  10  -5   1 4645.93 127.482   6
  10   5   1 4767.82 113.762   8
  10  -5   1 4665.11 143.847   8
 -10   5  -1 4553.84 154.370   1
  10   5   1 4819.79 113.157   4
  10   5   1 4892.85 123.517   9
 -10   5  -1 4890.26 143.220   4
  10  -5   1 4806.84 139.192   5
 -11   5  -1 399.261 49.3503   1
  11   5   1 373.488 23.4198   8
  11   5   1 366.801 25.5422   4
  11   5   1 389.460 19.2659  13
  11  -5   1 395.818 47.5243   9
  11  -5   1 450.122 41.6786   5
 -11  -5  -1 358.618 45.0276   1
 -11   5  -1 394.790 43.3369   4
  11  -5   1 367.547 32.3770   6
  11  -5   1 382.572 41.0328   8
  12  -5   1 772.376 51.2597   5
  12  -5   1 709.474 54.6677   8
  12   5   1 802.162 25.6036  13
  12   5   1 813.206 37.1005   4
 -12  -5  -1 833.494 65.7013   1
 -12   5  -1 712.447 52.5485   4
  12  -5   1 781.180 43.9166   6
 -12   5  -1 760.766 66.5911   1
  12   5   1 773.760 31.7799   8
  12  -5   1 793.005 63.3547   9
  13  -5   1 277.254 31.4372   6
  13   5   1 286.190 27.5869   4
  13   5   1 272.501 20.3380   8
  13  -5   1 230.963 35.5436   5
 -13   5  -1 154.213 45.8020   1
 -13  -5  -1 221.536 47.0969   1
  13  -5   1 296.931 42.2877   8
 -13   5  -1 233.996 40.1210   4
  14  -5   1 7543.40 206.792   5
  14   5   1 7793.72 173.172   8
  14  -5   1 7800.16 231.877   9
 -14   5  -1 8412.89 248.700   1
 -14   5  -1 8887.61 222.691   4
  14  -5   1 7752.40 197.381   6
 -14  -5  -1 8271.53 244.716   1
  14  -5   1 8204.27 223.442   8
 -15   5  -1 19882.6 454.707   4
 -15   5  -1 19747.3 489.641   1
  15  -5   1 20802.3 476.791   9
 -15  -5  -1 19127.1 485.007   1
  15  -5   1 18530.7 429.054   6
  15  -5   1 19819.6 442.950   5
  15  -5   1 19819.4 460.474   8
 -16   5  -1 21384.7 503.306   4
  16  -5   1 22247.5 481.610   6
 -16  -5  -1 22268.5 543.062   1
  16   5   1 21659.6 449.410   8
  16  -5   1 22587.8 511.712   8
  16  -5   1 21441.1 523.052   9
 -16   5  -1 21713.0 543.295   1
  17  -5   1 6690.12 184.216   5
  17  -5   1 6505.78 200.145   8
  17  -5   1 6450.51 176.421   6
 -17  -5  -1 6833.32 230.942   1
  17  -5   1 6769.71 214.976   9
  17   5   1 7039.61 163.185   9
 -17   5  -1 6993.74 201.673   4
 -17   5  -1 6952.61 234.838   1
 -18   5  -1 3765.45 168.589   1
 -18   5  -1 3761.57 139.675   4
  18  -5   1 3673.88 138.857   8
  18   5   1 3908.03 104.841   9
 -18  -5  -1 3824.48 166.059   1
  18  -5   1 4069.42 126.009   5
  18  -5   1 3741.79 117.831   6
  18  -5   1 3988.47 153.109   9
  19  -5   1 5562.54 189.038   9
 -19  -5  -1 5761.86 211.873   1
  19  -5   1 5516.97 175.635   8
  19  -5   1 5307.31 155.130   5
  19  -5   1 5245.37 151.116   6
  19   5   1 5344.28 136.172   9
 -19   5  -1 5350.44 174.320   4
 -19   5  -1 5916.71 215.744   1
  20  -5   1 11768.8 303.337   8
  20  -5   1 10850.7 273.719   6
 -20  -5  -1 11711.8 346.620   1
 -20   5  -1 11755.9 347.440   1
  20  -5   1 11683.7 316.196   9
 -20   5  -1 11738.1 304.074   4
  20  -5   1 11518.3 278.949   5
 -21  -5  -1 23601.7 580.141   1
 -21   5  -1 22297.5 525.463   4
  21  -5   1 22489.4 522.941   8
  21  -5   1 23397.6 540.068   9
  21  -5   1 22493.7 495.486   5
 -21   5  -1 23966.6 584.840   1
  21  -5   1 20972.3 490.171   6
  22  -5   1 16252.4 396.565   8
 -22   5  -1 15538.4 397.989   4
 -22  -5  -1 15687.5 447.652   1
 -22   5  -1 16673.4 455.459   1
  22  -5   1 16045.0 368.156   5
  22  -5   1 16455.9 412.211   9
  23  -5   1 7909.06 201.228   5
  23  -5   1 7591.78 239.278   9
 -23   5  -1 7519.47 230.575   4
 -23  -5  -1 7634.94 275.058   1
  23  -5   1 7290.45 223.867   8
 -24   5  -1 4140.79 157.594   4
 -24  -5  -1 4249.24 197.640   1
 -24   5  -1 3873.73 195.352   1
  24  -5   1 4187.07 165.546   9
  24  -5   1 3926.48 149.411   8
 -25   5  -1 2697.34 129.054   4
  25  -5   1 3083.26 128.102   8
  25  -5   1 3108.07 141.913   9
 -25  -5  -1 3117.49 172.007   1
 -25   5  -1 3114.55 175.012   1
 -26  -5  -1 5367.19 229.071   1
  26  -5   1 5107.26 189.244   9
 -26   5  -1 4955.23 182.176   4
 -26   5  -1 5222.00 232.667   1
  26  -5   1 5243.55 175.253   8
  27  -5   1 7580.63 225.994   8
 -27  -5  -1 7748.22 290.564   1
  27  -5   1 7412.04 239.097   9
 -27   5  -1 7676.99 291.615   1
  28  -5   1 5008.72 193.232   9
  28  -5   1 5462.80 178.971   8
 -28   5  -1 5862.90 251.868   1
 -28  -5  -1 5411.30 243.042   1
  29  -5   1 2236.00 126.323   9
 -29  -5  -1 1999.58 154.568   1
 -29   5  -1 2042.51 161.282   1
 -29   5  -1 2134.90 106.923  13
 -30   5  -1 252.435 108.499   1
 -30  -5  -1 542.729 110.171   1
  30  -5   1 289.403 79.5120   9
  29  -6  -1 111.568 74.2165   8
  29  -6  -1 185.792 83.0333   9
 -29   6   1 83.1915 65.0771  13
 -28   6   1-7.18019 61.0538  13
  28  -6  -1-21.0375 70.9376   8
  28  -6  -1 18.5804 71.6579   9
 -28   6   1 66.8295 99.0089   1
 -28  -6   1 32.7584 94.7529   1
  27  -6  -1 427.212 86.0265   9
 -27  -6   1 338.589 103.510   1
  27  -6  -1 327.763 74.8146   8
 -27   6   1 125.074 74.6744   4
 -27   6   1 195.378 66.8065  13
 -27   6   1 272.677 106.088   1
 -26  -6   1 118.303 83.0136   1
  26  -6  -1 115.548 73.7791   9
 -26   6   1 101.362 62.2109  13
 -26   6   1 42.7621 66.4524   4
 -26   6   1 81.6779 89.1173   1
  26  -6  -1 133.519 65.1912   8
  25  -6  -1 36.1990 50.8680   5
  25  -6  -1 73.1852 69.8507   9
 -25   6   1 71.9933 85.1156   1
  25  -6  -1 21.6913 61.6077   8
 -25   6   1 72.2641 58.4767  13
 -25   6   1 84.7463 63.8820   4
 -25  -6   1-15.4378 83.0273   1
  24  -6  -1 281.827 66.7156   8
  24  -6  -1 383.395 77.6436   9
 -24   6   1 412.675 95.1668   1
 -24  -6   1 366.363 89.3560   1
  24  -6  -1 347.031 57.0979   5
 -24   6   1 255.070 65.3646   4
  24  -6  -1 271.664 56.7011   6
 -24   6   1 308.859 64.1565  13
 -23   6   1 1759.81 137.784   1
 -23   6   1 1736.54 104.723   4
 -23   6   1 1765.92 104.161  13
  23  -6  -1 1882.53 97.0611   6
  23  -6  -1 1807.40 115.857   9
 -23  -6   1 2000.60 140.214   1
  23  -6  -1 1761.16 107.715   8
  23  -6  -1 1846.30 93.2666   5
  22  -6  -1 1753.80 107.482   8
 -22   6   1 1781.16 103.683   4
  22  -6  -1 2027.34 118.849   9
  22  -6  -1 1878.98 98.0956   6
  22  -6  -1 1994.08 95.2420   5
 -22   6   1 1828.75 105.471  13
 -22   6   1 1961.44 139.897   1
 -22  -6   1 1742.75 131.305   1
 -21  -6   1 160.426 73.5492   1
 -21   6   1 169.212 71.7877   1
  21  -6  -1 314.777 71.5276   9
 -21   6   1 277.096 62.1046   4
  21  -6  -1 171.759 63.4512   8
  21  -6  -1 195.055 52.0108   6
 -21   6   1 252.067 60.7039  13
 -20   6   1 259.961 59.0400   4
 -20   6   1 221.250 59.7621  13
  20  -6  -1 259.542 66.2108   9
  20  -6  -1 149.612 57.8461   8
 -20   6   1 352.076 79.2127   1
  20  -6  -1 189.854 49.6339   6
  19  -6  -1 605.295 78.5751   9
  19  -6  -1 668.789 69.4785   8
 -19  -6   1 629.891 78.0393   1
  19  -6  -1 560.227 60.1464   6
  19  -6  -1 590.539 58.2741   2
 -19   6   1 600.279 67.9019   4
 -19   6   1 659.710 84.2428   1
  19   6  -1 644.360 60.5625   2
 -18   6   1 2868.10 121.040   4
  18  -6  -1 2852.16 125.831   8
  18   6  -1 2761.01 111.238   2
 -18   6   1 2937.39 148.505   1
  18  -6  -1 2783.22 108.793   2
 -18  -6   1 2637.68 139.096   1
  18  -6  -1 2483.01 112.756   6
  18  -6  -1 2966.49 135.516   9
  17   6  -1 5297.90 160.813   2
  17  -6  -1 5087.46 178.166   8
  17  -6  -1 4778.75 162.326   6
  17  -6  -1 5276.70 157.723   2
 -17  -6   1 5172.30 193.112   1
 -17   6   1 5012.10 195.945   1
  17  -6  -1 5128.76 187.206   9
 -17   6   1 5205.83 171.082   4
  16  -6  -1 3454.15 142.376   8
  16  -6  -1 3538.48 151.200   9
 -16   6   1 3756.05 138.428   4
  16   6  -1 3837.87 127.834   2
  16  -6  -1 3457.69 129.661   6
 -16   6   1 3461.23 155.073   1
  16  -6  -1 3886.23 125.314   2
 -16  -6   1 3602.66 151.786   1
  15  -6  -1 1276.46 67.3180   2
 -15  -6   1 1182.84 84.2514   1
  15  -6  -1 1344.11 91.3421   9
  15  -6  -1 1339.78 85.5673   8
 -15   6   1 1322.79 78.6877   4
 -15   6   1 1318.86 89.9228   1
  15  -6  -1 1112.85 71.2424   6
  15   6  -1 1234.85 69.2618   2
  14  -6  -1 178.059 50.4344   9
  14  -6  -1 112.780 32.5875   2
 -14   6   1 23.1516 41.9429   4
 -14   6   1 120.398 42.5800   1
  14  -6  -1 84.6001 42.1412   8
  14  -6  -1 102.494 38.6815   6
  14   6  -1 53.9884 33.5453   2
 -13   6   1 212.289 46.5210   1
  13  -6  -1 334.372 51.2043   9
  13   6  -1 226.846 36.4074   2
  13  -6  -1 194.944 33.4687   2
  13  -6  -1 191.447 46.3499   8
  13   6  -1 190.190 15.3094   9
 -13   6   1 213.139 43.1812   4
 -13  -6   1 254.604 44.1542   1
  13  -6  -1 181.430 39.7599   6
 -12   6   1 9.01534 35.0948   4
  12   6  -1 38.2148 28.3212   2
 -12  -6   1 57.8307 33.0226   1
  12  -6  -1 71.0374 41.2110   8
 -12   6   1 28.4856 34.5645   1
  12   6  -1 24.0096 14.0722   9
  12  -6  -1 48.0641 38.5369   9
  12  -6  -1 45.5442 31.2715   6
  12  -6  -1 18.6758 24.8898   2
  11  -6  -1 2354.52 105.961   9
  11   6  -1 2245.38 62.6426   9
  11   6  -1 2484.66 85.0940   2
  11  -6  -1 2504.55 83.0387   2
 -11   6   1 2237.19 93.2904   4
  11  -6  -1 2350.93 103.581   8
 -11   6   1 2266.98 96.4290   1
 -11   6   1 2233.78 85.7875  10
  11  -6  -1 2375.11 94.0922   6
 -11  -6   1 2237.75 94.2217   1
  10  -6  -1 1360.12 77.4666   9
  10  -6  -1 1292.97 73.4009   8
  10  -6  -1 1336.65 68.3202   6
 -10   6   1 1331.61 56.4842   3
 -10   6   1 1239.43 63.0421  10
 -10   6   1 1353.93 69.2916   4
  10   6  -1 1418.51 59.4289   2
  10   6  -1 1361.67 36.7360  13
  10   6  -1 1335.40 45.6249   9
 -10   6   1 1284.40 67.5275   1
  10  -6  -1 1327.53 56.3363   2
   9  -6  -1 1100.56 70.3297   9
  -9   6   1 1247.28 53.0826   3
   9   6  -1 1323.39 54.7706   2
   9   6  -1 1277.48 45.5372   9
   9  -6  -1 1224.44 70.1900   8
  -9   6   1 1183.37 62.1387   4
   9   6  -1 1237.74 38.4370  13
   9  -6  -1 1210.48 45.3245   7
   9   6  -1 1351.78 47.3085   7
   9  -6  -1 1286.96 65.2931   1
   9  -6  -1 1231.27 51.3331   2
  -9   6   1 1147.15 58.7556  10
   9  -6  -1 1181.49 63.6506   6
   9   6  -1 1250.83 67.4857   1
   8   6  -1 2825.77 73.2625  13
   8   6  -1 2857.94 79.7809   9
  -8   6   1 2813.11 93.3348  10
   8  -6  -1 2808.76 99.4147   6
   8   6  -1 2815.06 75.7769   7
  -8   6   1 2782.94 84.5513   3
  -8   6   1 3036.93 100.030   4
   8   6  -1 3049.65 102.731   1
   8   6  -1 2799.87 84.2472   2
   8  -6  -1 2717.41 108.183   9
   8  -6  -1 2760.51 74.9687   7
   8  -6  -1 2978.01 99.1894   1
   8  -6  -1 2777.44 81.8552   2
   7   6  -1 5775.69 139.759   2
   7  -6  -1 5661.39 137.402   2
   7   6  -1 5737.19 140.001   9
   7  -6  -1 6171.64 155.259   1
  -7   6   1 5750.13 153.846  10
   7  -6  -1 5654.68 159.858   6
  -7   6   1 5794.16 157.308   4
   7   6  -1 5868.50 135.261  13
   7   6  -1 5830.65 156.970   1
   7  -6  -1 5728.74 131.162   7
   7   6  -1 5727.90 131.136   7
  -7   6   1 5701.42 142.510   3
   6   6  -1 3956.62 104.597   9
   6  -6  -1 3997.90 121.582   6
   6   6  -1 3933.61 101.162  13
   6   6  -1 4090.73 113.161   1
   6   6  -1 3958.31 98.4324   2
   6  -6  -1 3921.32 96.6791   2
  -6   6   1 3805.85 115.612   4
  -6   6   1 3910.44 115.242  10
   6  -6  -1 3936.33 92.0362   7
   6  -6  -1 3907.59 109.129   1
  -6   6   1 3943.89 104.528   3
   6   6  -1 4023.78 92.2571   7
   5   6  -1 3050.84 87.7665   9
  -5   6   1 3204.90 98.1533  10
   5  -6  -1 3038.99 101.083   6
   5  -6  -1 3099.05 84.4401   1
   5   6  -1 3094.33 86.4182   1
   5  -6  -1 3088.86 103.672   8
   5   6  -1 3035.84 75.3245   2
  -5   6   1 3047.91 85.4367   3
  -5  -6   1 2993.81 93.2089   5
   5  -6  -1 3025.56 74.1135   2
  -5   6   1 3008.80 94.8603   4
   4  -6  -1 376.555 15.1028  12
   4  -6  -1 369.268 35.7628   8
  -4  -6   1 383.046 29.9272   8
   4   6  -1 392.528 15.3392  12
  -4   6   1 384.851 27.7114   3
  -4   6   1 399.725 32.7445   4
   4  -6  -1 414.369 37.1508   6
   4   6  -1 361.903 22.5369   3
  -4  -6   1 369.809 32.3408   5
  -4   6   1 385.460 35.2230  10
   4  -6  -1 363.208 38.2744   5
   4   6  -1 387.954 30.9106   9
   3  -6  -1 8283.19 207.229   8
   3   6  -1 8204.10 181.200   3
  -3   6   1 8437.61 205.228  10
  -3   6   1 8254.41 197.088   4
   3  -6  -1 8311.12 208.934   6
   3  -6  -1 8545.95 188.881   3
   3  -6  -1 8529.14 211.465   9
  -3   6   1 8105.82 189.250   3
  -3  -6   1 8320.72 202.618   5
  -3  -6   1 8255.43 197.268   8
   2   6  -1 15477.4 327.463   3
  -2   6   1 15948.5 354.986  10
   2  -6  -1 15831.8 355.190   8
   2  -6  -1 16245.2 359.002   6
   2  -6  -1 15329.5 356.883   9
  -2   6   1 15768.2 343.291   4
  -2  -6   1 15901.1 348.505   8
  -2   6   1 15846.2 347.619  11
   2   6  -1 15881.9 322.469   4
  -2   6   1 15870.0 338.254   3
  -2   6   1 15782.9 358.174  13
   1  -6  -1 11918.5 274.401   8
   1   6  -1 11994.9 250.009   4
  -1  -6   1 12206.4 272.285   8
   1  -6  -1 11864.6 279.361   6
   1   6  -1 11676.0 260.142  11
  -1   6   1 11686.7 262.707   4
  -1   6   1 11630.3 277.132  13
   1   6  -1 11907.8 248.012   3
  -1   6   1 11909.1 261.017   3
  -1   6   1 11899.7 269.978  11
   1  -6  -1 11811.8 277.100   9
  -1   6   1 11757.0 276.401  10
   0  -6   1 10969.5 258.192   9
   0  -6  -1 11280.4 262.987   5
   0   6  -1 11471.5 240.249   4
   0  -6  -1 10561.0 255.447   8
   0  -6   1 10718.8 257.024   8
   0   6   1 11010.8 260.095  13
   0   6   1 10953.7 261.413  10
   0   6   1 11366.8 246.629   3
   0   6  -1 11061.0 231.158   3
   0   6  -1 10886.2 253.836  10
   0   6   1 10992.2 255.014  11
   0   6  -1 10995.9 243.759  11
   0   6   1 11372.1 245.648   4
   0  -6  -1 11537.6 265.432   6
  -1  -6  -1 386.237 32.7926   5
   1   6   1 284.152 24.9312   3
   1  -6   1 315.936 30.9720   8
  -1   6  -1 316.055 23.7542   4
  -1   6  -1 336.143 28.4977  10
  -1   6  -1 296.605 23.2951  11
  -1   6  -1 334.546 16.1499   3
   1   6   1 274.071 29.4106  13
   1   6   1 328.156 29.9548  11
  -1  -6  -1 295.750 32.8095   6
   1  -6   1 368.433 33.4382   9
  -1  -6  -1 338.503 28.0885   8
   1  -6   1 291.658 33.0323   5
  -2  -6  -1 1507.51 61.0981   5
   2   6   1 1540.10 53.7793   3
  -2   6  -1 1508.37 54.0488   4
   2  -6   1 1403.04 60.7785   8
   2  -6   1 1333.92 61.8105   9
  -2   6  -1 1460.29 39.6759   3
  -2  -6  -1 1461.28 55.7196   8
   2  -6   1 1476.42 63.7564   5
   2   6   1 1482.62 60.1598  11
   2   6   1 1494.69 59.0957  13
  -2   6  -1 1511.47 57.3532  10
  -2  -6  -1 1556.67 65.4324   6
   3   6   1 3128.42 89.4169   3
   3   6   1 3142.25 92.6226  13
  -3   6  -1 3226.85 92.8813   4
   3  -6   1 2976.23 101.542   9
  -3  -6  -1 3121.82 96.5492   5
   3  -6   1 3143.30 102.454   5
  -3  -6  -1 3138.72 88.9466   8
  -3   6  -1 3171.86 74.2188   3
   3  -6   1 3183.19 98.6035   6
  -3   6  -1 3045.31 91.1217  10
  -4  -6  -1 4693.38 108.895   1
  -4   6  -1 4504.97 121.599  10
   4  -6   1 4529.14 128.634   6
   4   6   1 4596.81 121.259   3
   4   6   1 4603.29 99.9093  12
  -4   6  -1 4657.81 107.911   1
  -4  -6  -1 4582.12 118.111   8
   4  -6   1 4605.92 100.125  12
   4   6   1 4623.74 121.151  13
   4  -6   1 4664.92 138.340   9
   4  -6   1 4709.01 135.343   5
   4  -6   1 4657.68 105.561   3
  -4   6  -1 5016.46 129.007   4
  -4  -6  -1 4722.97 126.842   5
   5  -6   1 1364.43 68.2027   9
  -5   6  -1 1560.13 62.7349   4
  -5  -6  -1 1468.10 51.7866   8
   5   6   1 1452.27 57.1533   3
  -5   6  -1 1487.68 56.3701  10
   5  -6   1 1518.68 44.3925   3
   5  -6   1 1517.74 67.3826   5
   5   6   1 1630.78 43.8649   4
   5  -6   1 1443.37 40.5443  12
  -5  -6  -1 1475.52 51.2213   1
   5   6   1 1442.10 53.9797  13
  -5  -6  -1 1456.07 58.2623   5
   5  -6   1 1493.39 62.4930   6
  -5   6  -1 1447.98 51.0528   1
   5   6   1 1460.90 40.8762  12
  -6   6  -1 73.7690 26.2545   4
  -6  -6  -1 74.6312 22.1377   5
   6   6   1 125.554 14.6056   4
   6   6   1 116.163 23.4211   3
   6   6   1 45.3679 18.7938  13
   6  -6   1 57.2122 28.1114   8
  -6  -6  -1 121.890 21.6088   1
   6  -6   1 125.517 28.6128   5
   6  -6   1 54.1243 24.8453   6
   6  -6   1 65.3156 15.0514   3
  -6   6  -1 92.6782 22.1030   1
  -6  -6  -1 73.6579 17.2187   8
   6   6   1 89.1581 21.7343   8
   6  -6   1 52.8280 28.2847   9
  -6   6  -1 91.3456 23.2191  10
   7   6   1 909.438 38.5503  13
  -7   6  -1 856.305 43.4345  10
   7   6   1 835.616 41.3631   8
   7   6   1 891.995 30.4700   4
   7  -6   1 925.185 48.8104   6
  -7   6  -1 973.727 54.1544   4
   7  -6   1 771.283 52.3461   8
   7  -6   1 841.520 34.6380   3
  -7  -6  -1 872.394 42.7798   5
   7  -6   1 925.339 55.0425   5
  -7   6  -1 851.024 48.3954   1
  -7  -6  -1 855.890 47.1558   1
   8  -6   1 5498.26 160.083   8
   8   6   1 5366.78 135.303   8
  -8  -6  -1 5406.82 153.811   1
   8   6   1 5400.89 129.867  13
  -8  -6  -1 5446.98 138.679   5
   8  -6   1 5490.75 158.819   5
   8  -6   1 5453.99 147.553   6
  -8   6  -1 4982.64 153.242   1
  -8   6  -1 5392.19 140.388  10
  -8   6  -1 5611.24 156.066   4
   8   6   1 5508.81 122.321   4
   8  -6   1 5629.48 130.833   3
   9  -6   1 544.664 48.5188   8
   9   6   1 484.527 24.4551   4
   9   6   1 448.655 27.4927  13
  -9  -6  -1 456.336 32.7529   5
   9  -6   1 431.246 43.7064   5
  -9  -6  -1 548.494 45.0334   1
   9  -6   1 503.882 39.4367   6
  -9   6  -1 432.327 34.8144  10
  -9   6  -1 474.388 45.3344   1
  -9   6  -1 505.524 45.3247   4
   9   6   1 425.284 30.6699   8
  10  -6   1 187.746 39.2971   8
  10  -6   1 196.730 44.1532   9
  10   6   1 159.298 23.4191   8
  10  -6   1 183.954 37.5611   5
  10  -6   1 258.182 32.2703   6
 -10   6  -1 176.421 38.3881   1
 -10   6  -1 301.894 40.1288   4
  10   6   1 215.857 21.0668  13
  10   6   1 240.696 20.6766   4
 -11  -6  -1 1204.46 72.7162   1
 -11   6  -1 1328.42 69.7268   4
  11  -6   1 1195.98 70.3929   8
  11  -6   1 1150.15 58.2640   6
  11   6   1 1288.98 47.7075   8
  11  -6   1 1230.38 68.7361   5
  11   6   1 1355.64 44.8218   4
 -11   6  -1 1237.74 75.0470   1
  11   6   1 1303.10 41.0299  13
  11  -6   1 1177.00 79.6158   9
 -12   6  -1 4259.04 137.868   4
  12   6   1 4140.42 104.170   4
  12  -6   1 4161.38 124.105   6
  12   6   1 3820.21 104.525   8
  12  -6   1 4100.99 155.012   9
 -12   6  -1 4155.96 150.678   1
 -12  -6  -1 4313.65 149.248   1
  12   6   1 4333.68 95.5450  13
  12  -6   1 4175.53 137.429   5
  12  -6   1 4348.32 145.190   8
  13  -6   1 4450.30 165.080   9
 -13  -6  -1 4409.96 157.747   1
  13  -6   1 4314.87 149.750   8
  13  -6   1 4256.28 128.748   6
  13  -6   1 4461.36 143.566   5
 -13   6  -1 4670.22 146.982   4
 -13   6  -1 4241.82 159.234   1
  14  -6   1 6947.56 184.099   6
 -14  -6  -1 7374.52 222.466   1
 -14   6  -1 7162.34 223.889   1
  14  -6   1 6766.72 207.304   8
  14  -6   1 6730.88 222.461   9
  14  -6   1 7497.71 200.364   5
 -14   6  -1 6668.72 199.437   4
 -15   6  -1 3786.45 154.240   1
 -15  -6  -1 3721.09 150.820   1
  15  -6   1 3881.14 129.768   5
  15  -6   1 3480.23 137.351   8
 -15   6  -1 3657.46 132.905   4
  15  -6   1 3602.26 150.162   9
  15  -6   1 3700.08 117.488   6
  16  -6   1 290.322 59.6442   9
 -16   6  -1 272.867 52.2479   4
  16  -6   1 353.516 47.9500   5
  16  -6   1 348.594 54.7012   8
  16  -6   1 309.318 40.0041   6
 -16   6  -1 347.326 62.4692   1
 -16  -6  -1 264.165 57.1089   1
  17  -6   1 1006.73 59.0623   6
 -17   6  -1 1056.45 75.0672   4
  17  -6   1 1091.02 67.5255   5
 -17  -6  -1 1080.09 87.4152   1
 -17   6  -1 1128.57 90.9714   1
  17  -6   1 929.488 72.9947   8
  17  -6   1 941.287 81.3007   9
  18  -6   1 486.924 46.3830   6
  18  -6   1 513.414 71.6826   9
 -18   6  -1 537.635 78.0972   1
 -18  -6  -1 410.239 69.9858   1
  18  -6   1 551.013 64.8729   8
 -18   6  -1 590.304 63.5861   4
  18  -6   1 445.752 53.1594   5
 -19   6  -1 2090.63 127.255   1
 -19  -6  -1 2274.01 130.247   1
  19  -6   1 2303.52 110.952   8
  19  -6   1 2175.99 121.290   9
  19  -6   1 2383.45 97.3942   5
  19  -6   1 2195.37 88.2412   6
 -19   6  -1 2228.43 106.639   4
 -20   6  -1 1942.52 103.138   4
  20  -6   1 2061.28 118.289   9
 -20  -6  -1 2300.94 132.017   1
  20  -6   1 2216.56 93.5858   5
 -20   6  -1 2116.96 130.396   1
  20  -6   1 1914.84 83.8267   6
  20  -6   1 2141.47 107.497   8
  21  -6   1 171.844 65.5498   9
  21  -6   1 206.197 59.2662   8
 -21  -6  -1 222.684 73.2529   1
 -21   6  -1 189.097 59.3410   4
 -21   6  -1 233.499 76.2850   1
  21  -6   1 157.898 46.7777   5
  22  -6   1 109.398 58.3682   8
  22  -6   1 21.1397 42.9238   5
 -22   6  -1 59.2288 56.8822   4
  22  -6   1 147.911 67.6875   9
 -22   6  -1 148.557 77.4120   1
 -22  -6  -1 13.2215 67.7351   1
 -23   6  -1 439.233 68.2825   4
 -23   6  -1 453.921 90.1837   1
 -23  -6  -1 507.175 85.6268   1
  23  -6   1 376.223 78.6694   9
  23  -6   1 436.161 53.7139   5
  23  -6   1 401.113 69.4351   8
  24  -6   1 60.4507 60.4345   8
 -24   6  -1 71.8242 85.1386   1
 -24   6  -1 106.400 62.7060   4
 -24  -6  -1 28.3022 75.2955   1
  24  -6   1 79.2637 68.9009   9
 -25  -6  -1 36.3550 80.1387   1
 -25   6  -1-4.14764 64.3202   4
  25  -6   1 74.1610 71.6300   9
 -25   6  -1 80.8743 79.9237   1
  25  -6   1 24.0283 60.9192   8
 -26  -6  -1-14.8249 86.2967   1
 -26   6  -1-7.48173 84.6797   1
  26  -6   1 69.1399 74.1833   9
  26  -6   1 71.2077 63.7326   8
 -26   6  -1 130.481 67.4842   4
 -27  -6  -1 15.0926 88.3831   1
  27  -6   1 49.0551 77.3663   9
  27  -6   1 42.8052 63.2805   8
 -27   6  -1 45.6117 90.8926   1
 -27   6  -1 4.24139 67.0039   4
  28  -6   1 1109.14 91.7739   8
 -28   6  -1 1039.91 90.0232  13
 -28   6  -1 1115.49 130.823   1
 -28  -6  -1 1132.91 126.610   1
  28  -6   1 1164.48 108.657   9
 -28   6  -1 1151.90 100.063   4
 -29  -6  -1 851.869 121.265   1
 -29   6  -1 840.753 85.1897  13
 -29   6  -1 1227.73 128.641   1
  29  -6   1 1152.17 104.654   9
 -29   7   1 1497.93 102.093  13
 -28   7   1 4979.20 177.762  13
  28  -7  -1 4757.86 184.856   8
  28  -7  -1 4705.49 193.730   9
 -27   7   1 4708.08 175.505  13
 -27   7   1 4325.37 177.121   4
  27  -7  -1 4703.93 183.151   8
  26  -7  -1 4250.07 170.552   8
  26  -7  -1 4105.77 178.519   9
 -26   7   1 4039.06 167.474   4
 -26   7   1 4207.86 162.945  13
  25  -7  -1 273.781 74.3042   8
  25  -7  -1 245.688 80.5097   9
  25  -7  -1 221.206 58.3936   5
 -25   7   1 259.935 73.7264   4
 -25   7   1 226.228 70.3849  13
  24  -7  -1 340.741 74.9044   8
  24  -7  -1 262.401 59.3524   5
 -24  -7   1 397.193 91.3504   1
 -24   7   1 249.067 72.9192   4
  24  -7  -1 189.215 75.3713   9
 -24   7   1 258.630 74.5345  13
 -23   7   1 3375.55 146.257   4
  23  -7  -1 3833.96 168.747   9
  23  -7  -1 3238.87 132.854   5
 -23   7   1 3361.66 186.116   1
 -23  -7   1 3735.54 185.026   1
  23  -7  -1 3294.89 151.913   8
 -23   7   1 3578.41 149.506  13
  23  -7  -1 3336.88 136.253   6
 -22   7   1 7111.98 266.565   1
  22  -7  -1 6788.49 208.273   5
  22  -7  -1 7412.36 248.914   9
  22  -7  -1 6877.55 229.094   8
  22  -7  -1 6774.02 211.112   6
 -22  -7   1 7415.04 261.731   1
 -22   7   1 6411.15 217.002   4
 -22   7   1 7056.19 224.507  13
 -21   7   1 11799.1 324.228   4
  21  -7  -1 12228.4 352.083   9
  21  -7  -1 11452.5 331.020   8
 -21  -7   1 12419.4 368.219   1
 -21   7   1 13227.2 380.822   1
  21  -7  -1 11941.1 317.506   6
  21  -7  -1 11978.7 314.886   5
 -21   7   1 12176.7 330.892  13
  20  -7  -1 5279.61 181.528   6
  20  -7  -1 5713.15 211.859   9
 -20   7   1 5891.18 196.247  13
  20  -7  -1 5308.44 195.426   8
  20  -7  -1 5427.53 179.597   5
 -20  -7   1 5183.61 211.934   1
 -20   7   1 5538.09 188.880   4
 -20   7   1 5867.67 227.259   1
  19  -7  -1 487.359 60.6013   6
 -19  -7   1 462.368 75.3687   1
  19  -7  -1 512.850 71.6084   8
  19  -7  -1 456.415 76.3281   9
 -19   7   1 374.496 63.9168   4
  19  -7  -1 528.162 64.2296   5
 -19   7   1 303.564 75.4836   1
 -19   7   1 432.444 68.4161  13
 -18   7   1 137.929 53.3246   4
  18  -7  -1 180.725 65.7247   9
  18  -7  -1 140.423 50.5420   5
 -18  -7   1 169.356 60.7792   1
  18  -7  -1 154.634 57.8442   8
  18  -7  -1 171.151 49.3253   6
 -18   7   1 24.2655 56.0324   1
  17  -7  -1 2032.00 102.462   6
 -17   7   1 2195.76 108.144   4
 -17  -7   1 2151.41 119.477   1
  17  -7  -1 2014.33 103.734   5
 -17   7   1 2419.89 130.302   1
  17  -7  -1 2245.56 118.869   8
  17  -7  -1 2255.66 127.273   9
  16  -7  -1 11823.7 332.843   9
  16  -7  -1 11288.9 304.068   5
 -16   7   1 11072.2 300.949   4
  16  -7  -1 11407.1 318.716   8
 -16   7   1 11611.5 327.186   1
 -16  -7   1 11443.6 319.835   1
  16  -7  -1 11370.5 300.498   6
 -15   7   1 13717.8 346.054   4
  15  -7  -1 13248.6 359.560   8
 -15   7   1 14068.4 365.142   1
  15  -7  -1 13174.9 342.464   6
  15  -7  -1 13662.7 350.245   5
  15  -7  -1 13542.3 373.057   9
 -15  -7   1 14074.7 359.867   1
  14  -7  -1 5995.41 180.977   6
  14  -7  -1 5658.83 185.602   5
 -14  -7   1 5882.64 186.833   1
  14  -7  -1 5495.28 191.461   8
  14  -7  -1 5768.19 204.462   9
 -14   7   1 5476.78 177.818   4
  13  -7  -1 218.836 48.2473   5
  13  -7  -1 224.570 48.1755   6
 -13   7   1 213.956 46.5078   4
  13  -7  -1 215.049 56.9699   9
  13  -7  -1 214.872 50.3645   8
 -12   7   1 1379.87 72.1493  10
  12  -7  -1 1566.34 81.7737   6
  12  -7  -1 1694.46 90.5971   5
 -12   7   1 1558.58 82.6261   4
  12  -7  -1 1496.32 93.9294   9
  12  -7  -1 1477.62 88.9108   8
 -11   7   1 1111.77 68.7892   4
  11  -7  -1 989.638 70.9263   5
  11  -7  -1 1065.30 66.7345   6
  11   7  -1 1020.60 31.1803  13
  11  -7  -1 1024.82 78.1239   9
 -11   7   1 1170.58 63.9907  10
  11  -7  -1 903.714 72.8502   8
 -10   7   1 15758.8 374.468   4
  10  -7  -1 15618.0 376.202   6
  10  -7  -1 15625.1 386.896   5
  10   7  -1 16118.3 329.230  13
  10  -7  -1 15801.6 396.353   9
 -10   7   1 15144.2 362.320  10
  -9   7   1 13730.5 327.015   4
   9  -7  -1 13536.8 344.854   9
   9  -7  -1 13784.4 290.650   7
   9  -7  -1 13729.4 330.765   6
   9   7  -1 13234.6 296.854   9
  -9   7   1 13833.4 304.890   3
   9   7  -1 13102.8 287.996  13
  -9   7   1 12927.5 316.903  10
   9   7  -1 14111.4 291.110   7
   9  -7  -1 13809.1 341.331   5
  -8   7   1 8258.75 216.312  10
   8  -7  -1 8560.59 188.064   7
  -8   7   1 8846.82 204.181   3
  -8   7   1 9023.57 225.274   4
   8  -7  -1 8518.94 235.789   5
   8  -7  -1 8414.99 226.787   6
   8   7  -1 8157.07 199.775   9
   8   7  -1 8785.58 188.405   7
   8   7  -1 8703.77 193.833  13
  -7   7   1 163.743 34.6855   4
  -7   7   1 230.076 37.3571  10
   7  -7  -1 202.512 37.5168   6
  -7   7   1 202.841 27.1673   3
   7   7  -1 182.379 25.7117  13
   7  -7  -1 194.337 42.3311   5
   6  -7  -1 3471.80 79.2750  12
   6   7  -1 3417.22 79.0200  12
  -6   7   1 3630.79 112.462   4
   6   7  -1 3448.16 96.5362  13
  -6   7   1 3320.17 95.7854   3
   6  -7  -1 3486.00 123.405   5
  -6   7   1 3438.27 111.084  10
   6  -7  -1 3422.18 116.872   6
   6  -7  -1 3634.56 122.065   8
   6   7  -1 3443.44 93.2990   3
  -5   7   1 3583.94 111.996  10
  -5   7   1 3655.93 110.076   4
  -5  -7   1 3509.19 108.904   5
   5  -7  -1 3316.16 73.2248  12
   5   7  -1 3545.74 99.6868  13
   5  -7  -1 3718.90 123.884   5
  -5   7   1 3669.35 97.0223   3
   5  -7  -1 3456.04 120.749   9
   5   7  -1 3353.80 73.0805  12
   5  -7  -1 3595.10 117.706   6
   5  -7  -1 3498.94 117.775   8
   5   7  -1 3679.07 91.7520   3
   4  -7  -1 20155.1 449.526   8
   4   7  -1 19864.4 415.514   3
  -4   7   1 19773.5 442.450  10
  -4  -7   1 20186.2 441.119   5
  -4   7   1 19628.7 453.665  13
   4  -7  -1 20570.0 452.482   6
   4  -7  -1 19387.9 452.355   9
  -4   7   1 19495.2 435.732   4
   4  -7  -1 19155.7 453.447   5
  -4   7   1 19867.8 422.952   3
  -4  -7   1 20459.5 433.889   8
   3   7  -1 30843.4 638.769   3
  -3   7   1 30818.3 677.300  13
  -3  -7   1 31424.3 658.441   9
  -3  -7   1 31456.8 661.515   8
   3  -7  -1 31788.0 674.277   8
  -3   7   1 31459.9 659.756   4
   3  -7  -1 31428.0 677.855   9
  -3   7   1 30814.4 668.956  10
   3  -7  -1 31162.2 676.095   6
  -3  -7   1 31534.8 668.185   5
  -3   7   1 31663.4 649.418   3
   2  -7  -1 18073.7 417.858   6
  -2  -7   1 18281.6 404.070   9
   2  -7  -1 18272.9 412.843   8
   2   7  -1 17680.1 395.371  11
  -2   7   1 18171.6 391.930   3
  -2   7   1 18705.8 400.519   4
  -2   7   1 18077.6 412.665  10
   2   7  -1 18351.3 380.169   3
  -2   7   1 17812.7 416.034  13
   2   7  -1 18786.4 374.369   4
  -2  -7   1 18249.4 405.895   8
  -2  -7   1 18204.2 410.501   5
  -2   7   1 18489.7 404.278  11
   2  -7  -1 18612.5 417.772   9
  -1   7   1 3063.99 90.1921   4
   1   7  -1 3074.31 97.6404  10
  -1   7   1 3111.85 102.865  10
  -1  -7   1 3069.79 97.8813   9
   1   7  -1 3081.93 74.7992   4
   1  -7  -1 2977.47 104.413   6
  -1   7   1 2997.43 85.5983   3
  -1   7   1 2970.04 94.5246  11
   1   7  -1 3040.51 87.5187  11
   1   7  -1 2921.57 72.6857   3
  -1   7   1 2780.99 100.456  13
  -1  -7   1 3013.84 97.9681   8
   1  -7  -1 2912.63 98.1687   8
   0  -7  -1 221.263 34.1195   5
   0  -7  -1 219.060 30.3534   8
   0   7   1 241.645 35.5587  10
   0   7   1 215.418 24.7103   3
   0  -7   1 261.221 32.9729   9
   0   7  -1 232.298 21.0264   4
   0   7   1 235.416 26.0090   4
   0   7   1 197.724 30.4994  11
   0  -7  -1 216.766 34.5246   6
   0   7  -1 211.193 16.1226   3
   0   7  -1 219.059 30.8187  10
   0   7  -1 267.708 25.9934  11
   0   7   1 241.101 33.7112  13
   0  -7   1 249.195 31.8107   8
  -1  -7  -1 4147.74 117.203   8
   1  -7   1 4104.43 123.408   9
   1   7   1 4055.85 125.297  10
   1   7   1 4014.25 105.256   4
   1  -7   1 3756.85 119.838   8
  -1   7  -1 3939.68 104.632  11
  -1  -7  -1 4154.49 124.652   5
   1   7   1 3980.94 119.334  13
  -1  -7  -1 4136.52 127.381   6
   1   7   1 3989.94 107.054   3
  -1   7  -1 3771.88 114.111  10
  -1   7  -1 4024.57 103.718   4
   1   7   1 4094.76 118.340  11
  -1   7  -1 3863.94 90.5053   3
   2  -7   1 32600.7 712.519   9
  -2  -7  -1 33509.7 698.529   8
   2   7   1 32455.0 702.162  13
   2   7   1 33382.2 691.385   3
  -2  -7  -1 33652.2 709.586   5
   2   7   1 34082.7 685.546   4
   2  -7   1 33292.6 714.434   5
   2   7   1 33010.4 704.116  11
  -2   7  -1 33262.7 699.984  10
  -2   7  -1 32602.1 690.424   4
  -2   7  -1 33267.5 671.745   3
   2  -7   1 33287.1 709.813   8
   3  -7   1 47493.9 1014.31   8
   3   7   1 49054.2 1010.01  11
  -3   7  -1 48957.1 999.049   4
   3   7   1 47653.5 1002.53  13
   3  -7   1 47692.3 1018.12   5
   3   7   1 48694.6 985.248   4
   3  -7   1 47761.9 1018.53   9
   3   7   1 49380.5 996.281   3
  -3  -7  -1 48284.5 1009.92   5
  -3   7  -1 48410.0 1002.19  10
  -3   7  -1 48522.5 975.339   3
  -3  -7  -1 48895.9 999.162   8
  -4   7  -1 32841.8 716.719   4
  -4   7  -1 33866.6 716.085  10
   4   7   1 34301.4 715.261  13
   4  -7   1 35788.4 737.023   5
   4  -7   1 33941.7 738.856   9
   4   7   1 34401.6 713.153   3
  -4  -7  -1 34208.7 723.554   5
  -4  -7  -1 34293.3 711.878   8
   4  -7   1 33971.8 727.426   6
   5   7   1 10008.6 232.903  13
  -5  -7  -1 10155.6 241.667   5
   5   7   1 9803.01 204.924   7
  -5   7  -1 10207.6 243.571   4
  -5  -7  -1 10046.2 230.108   8
   5  -7   1 10081.0 205.289   7
   5   7   1 10402.2 237.013   3
   5  -7   1 10099.2 214.940   3
   5  -7   1 10142.7 247.638   6
   5  -7   1 10084.5 205.312  12
  -5   7  -1 10475.7 237.776  10
   5   7   1 9754.87 204.702  12
   5  -7   1 9990.19 255.347   5
   5  -7   1 10057.5 259.566   9
   5   7   1 10574.3 214.095   4
   6  -7   1 530.035 48.9275   5
   6   7   1 618.238 25.3559   4
   6  -7   1 583.374 45.9938   6
   6   7   1 592.815 22.9443  12
  -6   7  -1 621.109 45.8493   4
   6  -7   1 523.888 27.2838   3
   6  -7   1 574.133 52.4022   9
  -6   7  -1 604.885 29.7686   1
  -6   7  -1 565.214 40.1294  10
  -6  -7  -1 626.755 41.3110   5
   6  -7   1 606.415 22.6989  12
  -6  -7  -1 493.255 33.7671   8
  -6  -7  -1 529.897 29.6142   1
   6   7   1 524.262 39.3387   3
   6   7   1 590.987 37.5746  13
  -7   7  -1 2952.22 88.5884   1
  -7  -7  -1 3027.73 89.2906   1
   7   7   1 2959.50 96.9573   3
   7  -7   1 2891.93 118.721   9
   7  -7   1 3056.23 75.2944  12
   7   7   1 3141.25 89.1425  13
   7   7   1 3045.11 75.2798  12
   7  -7   1 2956.76 80.0254   3
  -7   7  -1 3028.82 95.9940  10
   7  -7   1 3083.05 113.519   5
  -7   7  -1 3309.09 107.924   4
  -7  -7  -1 2985.09 96.1350   5
   7  -7   1 3071.19 104.808   6
   7   7   1 3122.13 73.6808   4
   8  -7   1 29024.1 646.245   5
   8  -7   1 29001.5 631.544   6
  -8   7  -1 29007.3 634.825   4
  -8  -7  -1 29040.6 619.383   5
  -8  -7  -1 29011.0 621.448   1
   8   7   1 28983.5 625.084   3
   8  -7   1 29336.5 648.150   8
   8   7   1 29070.6 607.562  13
  -8   7  -1 28457.9 621.691   1
   8  -7   1 29239.8 603.525   3
  -8   7  -1 29169.0 619.839  10
   8   7   1 29923.5 593.402   4
   9  -7   1 35961.4 766.854   5
  -9   7  -1 35121.1 749.426   1
  -9   7  -1 35494.4 737.653  10
  -9  -7  -1 34806.6 746.553   1
   9   7   1 35040.5 710.590   4
   9  -7   1 34375.6 748.237   6
  -9   7  -1 36523.6 757.776   4
   9  -7   1 35116.6 768.443   8
  -9  -7  -1 34413.3 734.599   5
   9   7   1 35062.5 721.434  13
  10  -7   1 27185.2 602.035   6
 -10   7  -1 27383.0 610.521   4
 -10   7  -1 27264.2 611.058   1
  10   7   1 27691.5 571.917  13
  10  -7   1 27765.1 624.170   8
  10  -7   1 28295.6 621.454   5
 -10   7  -1 28338.6 592.968  10
  11   7   1 7553.66 165.619  13
 -11   7  -1 7218.55 204.389   4
 -11   7  -1 6945.01 207.706   1
 -11  -7  -1 7570.79 208.503   1
  11  -7   1 7250.54 210.730   5
  11  -7   1 7034.32 194.448   6
  11  -7   1 7589.79 218.686   8
  12  -7   1 357.696 60.1001   9
 -12  -7  -1 408.372 48.9528   1
 -12   7  -1 302.690 50.1327   1
  12  -7   1 283.669 40.0394   6
  12  -7   1 388.554 53.3554   8
  12   7   1 316.671 23.0829  13
 -12   7  -1 254.404 43.9021   4
  12  -7   1 351.540 51.0781   5
  13   7   1 919.033 30.6704  13
  13  -7   1 731.035 76.8568   9
  13  -7   1 786.984 55.8122   6
 -13   7  -1 944.422 66.7709   4
 -13  -7  -1 1007.91 72.0415   1
  13  -7   1 1033.42 71.4483   5
  13  -7   1 892.445 72.0933   8
 -13   7  -1 883.343 71.1979   1
  14  -7   1 9072.43 285.876   9
  14  -7   1 9711.35 271.326   8
 -14   7  -1 9468.25 273.432   1
 -14   7  -1 9934.34 258.443   4
 -14  -7  -1 9487.68 269.250   1
  14  -7   1 9677.58 258.843   5
  14  -7   1 9227.67 240.604   6
  15  -7   1 17141.7 396.382   6
  15  -7   1 17499.4 449.068   9
  15  -7   1 16471.4 425.526   8
 -15   7  -1 16534.0 409.997   4
 -15   7  -1 17608.6 438.945   1
 -15  -7  -1 17323.5 433.505   1
  15  -7   1 17939.6 415.699   5
  16  -7   1 10661.9 315.011   9
 -16   7  -1 11580.0 288.566   4
  16  -7   1 10503.0 298.162   8
 -16   7  -1 11145.6 313.169   1
 -16  -7  -1 10945.3 307.435   1
  16  -7   1 10256.2 265.013   6
  16  -7   1 10231.0 279.278   5
 -17   7  -1 1567.40 90.4763   4
  17  -7   1 1821.68 103.615   8
 -17  -7  -1 1714.74 105.650   1
  17  -7   1 1494.02 104.825   9
 -17   7  -1 1602.65 107.120   1
  17  -7   1 1839.89 91.4535   5
  17  -7   1 1527.36 76.2072   6
 -18   7  -1 245.630 55.7705   4
  18  -7   1 390.919 75.2989   9
  18  -7   1 405.657 65.9180   8
  18  -7   1 343.486 55.4222   5
  18  -7   1 352.741 45.7391   6
 -18   7  -1 302.215 67.5040   1
 -18  -7  -1 294.630 64.0457   1
  19  -7   1 136.180 65.3487   9
 -19   7  -1 118.307 54.3397   4
 -19  -7  -1 51.6520 57.4234   1
  19  -7   1 116.535 48.3054   5
  19  -7   1 67.0269 52.2167   8
  19  -7   1 118.227 40.7035   6
 -19   7  -1 125.323 68.4350   1
 -20   7  -1 2700.14 123.786   4
 -20  -7  -1 2763.52 147.195   1
  20  -7   1 2856.46 114.399   5
 -20   7  -1 2969.51 154.176   1
  20  -7   1 2812.48 144.689   9
  20  -7   1 2870.75 133.883   8
  21  -7   1 6392.69 217.755   8
  21  -7   1 6808.39 195.755   5
  21  -7   1 7093.38 239.967   9
 -21  -7  -1 6517.88 240.940   1
 -21   7  -1 6478.32 210.939   4
 -21   7  -1 6958.88 249.117   1
  22  -7   1 3887.71 173.648   9
  22  -7   1 3528.51 154.647   8
 -22  -7  -1 3894.60 183.037   1
 -22   7  -1 4132.26 186.769   1
  22  -7   1 3955.04 135.265   5
 -22   7  -1 3631.33 149.904   4
 -23   7  -1 818.622 103.241   1
  23  -7   1 904.166 68.6149   5
 -23   7  -1 779.997 80.6883   4
 -23  -7  -1 735.190 98.0535   1
  23  -7   1 859.321 98.2943   9
  23  -7   1 868.317 85.8086   8
  24  -7   1 131.529 64.9231   8
 -24  -7  -1 123.714 78.8180   1
 -24   7  -1 90.9650 79.4820   1
  24  -7   1 114.010 74.7214   9
 -24   7  -1 142.148 65.4305   4
 -25   7  -1 114.426 67.0382   4
 -25  -7  -1 140.698 81.4673   1
  25  -7   1 186.453 68.8126   8
 -25   7  -1 157.002 88.0650   1
  25  -7   1 302.612 81.6807   9
  26  -7   1 1637.31 109.478   8
 -26  -7  -1 1672.23 136.055   1
 -26   7  -1 1964.67 148.000   1
 -26   7  -1 1656.44 108.792   4
  26  -7   1 1879.98 127.252   9
 -27   7  -1 2802.09 139.073   4
 -27   7  -1 2931.66 137.215  13
 -27  -7  -1 2843.06 172.455   1
 -27   7  -1 3250.83 182.840   1
  27  -7   1 2862.00 137.986   8
  27  -7   1 2954.02 156.069   9
  28  -7   1 2606.36 146.336   9
 -28  -7  -1 2281.88 159.004   1
 -28   7  -1 2226.25 123.709  13
  28  -7   1 2456.39 128.362   8
 -27   8   1 116.412 74.3988  13
  26  -8  -1 439.599 94.5772   9
  26  -8  -1 443.050 84.3326   8
 -26   8   1 486.954 80.9717   4
 -26   8   1 646.614 88.5848  13
  25  -8  -1 207.259 87.3557   9
 -25   8   1 212.849 73.9864  13
 -25   8   1 244.805 73.6043   4
  25  -8  -1 168.163 73.7181   8
 -24   8   1 47.9163 69.9461   4
  24  -8  -1 40.0639 69.9382   8
 -24   8   1 36.9855 68.1579  13
  24  -8  -1 22.1037 56.2404   5
  24  -8  -1 52.7604 79.4021   9
 -23   8   1 560.942 82.0035  13
  23  -8  -1 376.438 69.6199   5
  23  -8  -1 464.265 92.0965   9
 -23   8   1 410.177 77.6278   4
  23  -8  -1 479.937 82.3801   8
  22  -8  -1 186.651 81.0267   9
  22  -8  -1 125.161 59.8531   5
  22  -8  -1 55.9560 69.3973   8
 -22   8   1 113.721 71.3329  13
 -22   8   1 98.0170 69.6579   4
  21  -8  -1 281.620 76.7174   8
  21  -8  -1 369.848 86.6525   9
 -21   8   1 401.256 74.4435  13
 -21   8   1 235.955 65.6132   4
  21  -8  -1 300.256 67.3719   5
  21  -8  -1 278.435 61.0026   6
 -20   8   1 328.198 74.2757  13
  20  -8  -1 408.588 84.9141   9
 -20   8   1 387.089 70.1249   4
  20  -8  -1 318.638 79.8721   8
  20  -8  -1 399.858 67.4435   5
  20  -8  -1 311.481 64.5303   6
 -19   8   1 359.427 73.9349  13
  19  -8  -1 391.226 85.2779   9
 -19   8   1 320.990 66.7466   4
  19  -8  -1 437.625 77.4902   8
  19  -8  -1 316.378 60.8960   6
  19  -8  -1 303.739 63.0953   5
 -18   8   1 34.1774 63.7045  13
  18  -8  -1 15.4236 61.8275   8
  18  -8  -1 29.5751 54.8589   5
  18  -8  -1-6.10299 64.9377   9
 -18   8   1 118.063 58.1654   4
  18  -8  -1 12.5246 50.2079   6
  17  -8  -1 1135.13 104.098   9
  17  -8  -1 1014.88 92.8000   8
  17  -8  -1 817.924 75.3720   6
  17  -8  -1 980.401 84.3640   5
 -17   8   1 880.952 87.3289  13
 -17   8   1 1027.58 81.7344   4
  16  -8  -1 539.631 64.1129   6
  16  -8  -1 565.432 74.8203   8
 -16   8   1 532.036 70.5559   4
 -16   8   1 581.773 76.7940  13
  16  -8  -1 620.657 84.3876   9
  16  -8  -1 640.662 73.4503   5
  15  -8  -1 186.197 60.9134   8
 -15   8   1 215.354 56.7799   4
 -15   8   1 199.607 58.9448  13
  15  -8  -1 370.559 60.0845   6
  15  -8  -1 296.518 72.6550   9
  15  -8  -1 336.652 61.2793   5
 -14   8   1 719.234 66.8585   4
  14  -8  -1 757.861 84.3917   9
  14  -8  -1 726.375 68.7262   6
  14  -8  -1 696.082 78.0597   8
  14  -8  -1 845.270 75.3709   5
  13  -8  -1 261.663 51.5346   6
  13  -8  -1 233.946 63.0169   9
  13  -8  -1 281.355 58.6450   8
  13  -8  -1 298.001 55.9795   5
 -13   8   1 164.369 48.9606   4
  12  -8  -1 112.522 44.0840   6
 -12   8   1 53.7326 43.6826  10
 -12   8   1 103.662 46.8596   4
  12  -8  -1 117.039 52.9322   8
  12  -8  -1 193.325 49.6079   5
  12  -8  -1 171.625 59.5207   9
  11  -8  -1 2249.00 118.634   9
  11   8  -1 2171.94 58.4440  13
 -11   8   1 2198.20 92.6772  10
  11  -8  -1 1961.59 105.260   5
  11  -8  -1 2202.35 102.416   6
 -11   8   1 2101.16 99.3271   4
 -10   8   1 685.585 60.9761   4
  10  -8  -1 690.656 63.9691   6
  10   8  -1 847.951 36.6968  13
 -10   8   1 844.209 61.0851  10
  10  -8  -1 920.937 74.6186   5
   9   8  -1 44.9251 22.7892  13
  -9   8   1 72.8890 29.5838   3
  -9   8   1 103.094 38.4447  10
   9  -8  -1 59.2919 44.3159   5
  -9   8   1 87.8893 41.3416   4
   9  -8  -1 23.4392 38.7602   6
  -8   8   1 1009.44 66.6356   4
   8  -8  -1 1055.27 34.2152  12
   8   8  -1 1043.29 49.5985   3
  -8   8   1 1000.74 50.1020   3
  -8   8   1 971.085 62.5048  10
   8  -8  -1 1007.75 70.6793   8
   8   8  -1 1039.23 46.9750  13
   8  -8  -1 1063.65 75.1649   5
   8  -8  -1 1052.15 69.7265   6
   8   8  -1 1049.31 34.1282  12
   7  -8  -1 1098.63 72.2773   8
  -7   8   1 1105.04 66.1160   4
   7   8  -1 1108.80 48.2693   3
  -7   8   1 1207.50 52.2536   3
  -7   8   1 1260.23 80.8103  13
   7  -8  -1 1071.86 28.9350  12
   7  -8  -1 1096.44 75.0840   5
   7   8  -1 1094.53 28.5671  12
  -7   8   1 1120.55 64.6929  10
   7  -8  -1 1215.77 71.7488   6
   7   8  -1 1138.28 50.7910  13
   6  -8  -1 113.343 39.7681   6
   6  -8  -1 142.451 43.4135   5
  -6   8   1 124.002 44.3314  13
   6   8  -1 115.505 23.6362   3
   6  -8  -1 158.769 41.0043   8
  -6   8   1 185.978 27.6996   3
   6   8  -1 153.669 30.3462  13
  -6   8   1 208.735 38.4878   4
  -6   8   1 143.176 37.7363  10
   6  -8  -1 171.379 42.9149   9
   5  -8  -1 2795.93 112.371   9
   5   8  -1 2808.17 79.2119   3
   5  -8  -1 2841.35 109.867   8
   5  -8  -1 2845.06 109.902   6
  -5   8   1 2863.10 100.637   4
   5   8  -1 2788.49 91.2211  13
   5  -8  -1 3023.40 116.627   5
  -5   8   1 2810.97 85.3066   3
  -5  -8   1 2913.09 102.782   5
  -5   8   1 2743.38 112.984  13
  -5   8   1 2832.04 103.324  10
   4  -8  -1 2313.36 97.0518   8
   4   8  -1 2420.13 68.1374   3
   4  -8  -1 2451.39 100.361   6
  -4   8   1 2417.75 75.6733   3
   4   8  -1 2433.35 84.8229  13
  -4   8   1 2587.71 91.1704   4
  -4   8   1 2292.30 92.7135  10
  -4   8   1 2400.06 102.112  13
   4   8  -1 2351.51 83.0186  11
  -4  -8   1 2344.23 92.1451   5
  -4  -8   1 2441.10 86.2556   8
   4  -8  -1 2438.61 101.679   9
   3   8  -1 240.639 30.8559  11
  -3  -8   1 286.652 38.6643   5
   3   8  -1 243.989 22.0667   3
   3  -8  -1 240.995 39.9387   8
  -3   8   1 201.459 26.7978   3
  -3   8   1 211.036 41.3246  13
  -3  -8   1 266.184 36.0517   8
   3  -8  -1 218.978 43.2706   6
  -3   8   1 283.462 35.7062   4
  -3   8   1 219.676 39.3514  10
  -2   8   1 1760.08 83.5248  13
   2   8  -1 1811.68 67.3821  11
   2   8  -1 1851.96 45.3825   4
   2   8  -1 1815.32 51.9432   3
  -2  -8   1 1824.57 76.0051   8
  -2   8   1 1817.18 71.7373   4
  -2  -8   1 1754.17 79.7825   5
   2  -8  -1 1759.26 84.3273   6
  -2   8   1 1824.15 81.3519  10
  -2   8   1 1723.88 62.5113   3
  -2  -8   1 2043.37 77.9589   9
   2  -8  -1 1913.99 81.9826   8
  -1   8   1 1085.43 52.9529   4
  -1   8   1 1065.91 64.6326  13
  -1  -8   1 1106.41 60.2775   8
  -1   8   1 1076.87 48.3966   3
   1  -8  -1 1221.91 69.4545   6
   1   8  -1 1190.29 37.1412   3
   1   8  -1 1182.32 37.9296   4
   1   8  -1 1165.73 52.3556  11
   1   8  -1 1169.53 61.9512  10
  -1  -8   1 1205.72 62.2719   9
  -1   8   1 1213.44 65.9730  10
   1  -8  -1 1098.00 61.3915   8
  -1   8   1 1180.42 58.5974  11
   1  -8  -1 1107.86 65.6973   5
   0  -8  -1 48.9363 29.3750   8
   0  -8   1 49.4113 31.9399   8
   0   8  -1 40.8859 22.5228  11
   0   8  -1 36.9263 17.7611   4
   0  -8   1 62.1072 29.9820   9
   0   8   1 30.2262 33.5322  10
   0   8   1 43.6798 32.8859  13
   0   8   1 32.7728 28.8729  11
   0   8  -1 45.2050 31.0459  10
   0  -8  -1 11.9032 33.9144   6
   0   8  -1 49.9367 13.7125   3
   0  -8  -1 31.4469 33.7033   5
   0   8   1 81.8682 23.5662   3
   1  -8   1 2265.61 91.3021   8
  -1   8  -1 2445.97 87.6461  10
   1   8   1 2240.27 86.2796  11
   1   8   1 2341.77 90.2646  13
   1   8   1 2309.13 75.3033   4
  -1  -8  -1 2498.29 95.5459   5
   1   8   1 2278.04 94.7440  10
  -1   8  -1 2331.56 58.6038   3
   1  -8   1 2385.91 92.9513   9
   1   8   1 2408.55 76.2612   3
  -1   8  -1 2341.27 70.8629   4
  -1  -8  -1 2476.27 87.7642   8
   2   8   1 2866.90 100.598  13
   2  -8   1 3047.13 109.000   9
  -2  -8  -1 2844.34 96.4968   8
  -2   8  -1 2945.83 70.1916   3
   2  -8   1 2858.89 106.013   8
   2   8   1 2870.16 88.4594   3
   2   8   1 2761.32 106.737  10
  -2  -8  -1 3122.02 107.007   5
  -2   8  -1 2778.35 97.1655  10
   2   8   1 2926.46 100.911  11
   2   8   1 2911.54 85.1785   4
   2  -8   1 2936.85 109.348   5
  -2   8  -1 2889.59 86.4950   4
  -3  -8  -1 7.87863 24.6941   8
   3  -8   1 19.6179 32.8340   8
   3   8   1 19.3309 30.9192  11
   3   8   1 12.9053 32.2568  13
  -3  -8  -1 5.13429 29.8962   5
   3  -8   1 15.0921 34.9330   9
  -3   8  -1 2.12381 28.9066  10
  -3   8  -1 32.0420 24.6855   4
   3   8   1 27.9838 23.8627   3
   3  -8   1 39.5438 38.3233   5
  -4  -8  -1 2847.98 99.9944   5
   4   8   1 2795.42 100.017  11
  -4   8  -1 2667.68 90.2680   4
   4   8   1 2655.99 75.9167   4
  -4   8  -1 2820.31 93.6862  10
   4  -8   1 2501.18 106.375   9
   4   8   1 2546.81 91.0306  13
  -4  -8  -1 2608.52 88.3794   8
   4  -8   1 2818.34 109.156   5
   4  -8   1 2670.94 104.220   8
   4   8   1 2786.72 87.7847   3
  -5  -8  -1 1435.53 60.3928   8
   5  -8   1 1439.55 81.0659   9
  -5   8  -1 1532.07 67.4635  10
  -5   8  -1 1436.69 65.9081   4
   5   8   1 1455.95 62.5295   3
   5   8   1 1554.63 49.9101   4
  -5  -8  -1 1500.36 69.5135   5
   5  -8   1 1606.77 81.3108   5
   5   8   1 1470.23 63.6420  13
   6  -8   1 123.908 36.8531   6
  -6   8  -1 227.882 35.8909   4
   6   8   1 134.242 30.9511   3
  -6  -8  -1 187.785 33.6684   5
  -6  -8  -1 156.276 28.0261   8
   6  -8   1 170.006 45.6934   9
  -6   8  -1 150.178 35.6883  10
   6   8   1 171.524 30.6409  13
   6   8   1 154.507 19.7573   4
   7  -8   1 1289.82 82.6498   9
  -7   8  -1 1401.20 64.9338  10
   7   8   1 1371.42 64.0806   3
  -7   8  -1 1499.56 71.2187   4
   7  -8   1 1344.13 35.1287   7
   7  -8   1 1394.33 73.4393   6
   7  -8   1 1312.90 45.3134   3
  -7  -8  -1 1567.42 67.7986   5
   7   8   1 1341.33 57.7601  13
   7  -8   1 1358.50 35.3042  12
   7  -8   1 1482.01 80.8779   5
   7   8   1 1398.46 43.6159   4
   8  -8   1 2551.93 64.3167   7
  -8  -8  -1 2587.06 90.0946   5
   8   8   1 2514.29 80.0731  13
   8  -8   1 2583.74 100.391   6
   8   8   1 2534.53 91.8252   3
   8  -8   1 2692.50 120.798   9
  -8   8  -1 2504.91 96.5886   4
  -8   8  -1 2530.57 90.1778  10
   8  -8   1 2535.95 63.7656  12
   8  -8   1 2514.45 108.323   5
  -9   8  -1 44.1024 24.7784   1
  -9   8  -1 70.3485 37.6011   4
   9   8   1 42.7309 32.5216   3
   9  -8   1 85.7535 44.1939   9
   9  -8   1 16.8889 35.5547   6
   9   8   1 39.9815 25.0743  13
  -9  -8  -1 61.9221 25.5600   1
   9  -8   1 14.8795 44.3533   8
  -9  -8  -1-2.07861 31.4565   5
  -9   8  -1 31.2078 32.2153  10
   9  -8   1 7.21969 41.1229   5
  10  -8   1 474.919 60.2130   8
  10  -8   1 553.905 60.1977   5
 -10  -8  -1 540.768 42.7147   1
  10   8   1 573.069 50.6271   3
 -10   8  -1 552.513 48.1392  10
 -10   8  -1 512.522 43.3540   1
  10  -8   1 560.367 52.6035   6
 -10   8  -1 533.642 53.3756   4
  10   8   1 598.665 35.5424  13
  11  -8   1 1712.18 97.5985   8
 -11   8  -1 1935.93 82.6467   1
  11  -8   1 1813.73 84.0653   6
  11   8   1 1795.74 58.0379  13
 -11   8  -1 1665.85 85.7232   4
  11  -8   1 1811.81 94.3273   5
  12   8   1 474.494 29.7091  13
 -12  -8  -1 415.678 48.1125   1
 -12   8  -1 414.468 49.1256   1
 -12   8  -1 438.704 54.7093   4
  12  -8   1 464.571 59.0675   5
  12  -8   1 472.915 61.6899   8
  12  -8   1 402.014 49.6280   6
  13  -8   1 746.788 69.1810   5
 -13   8  -1 759.004 64.0345   1
  13  -8   1 794.881 59.2933   6
  13  -8   1 697.575 85.0865   9
 -13   8  -1 708.635 64.4671   4
  13  -8   1 723.601 74.4782   8
 -13  -8  -1 795.831 62.4776   1
 -14   8  -1 1046.29 76.8873   1
  14  -8   1 912.119 92.7549   9
 -14  -8  -1 1057.86 74.8246   1
  14  -8   1 908.617 81.8126   8
  14  -8   1 972.873 74.4991   5
  14  -8   1 1087.66 67.9091   6
 -14   8  -1 1001.56 75.0796   4
 -15  -8  -1 179.378 51.6092   1
 -15   8  -1 198.706 53.1016   4
  15  -8   1 135.990 55.6749   8
  15  -8   1 170.885 44.1301   6
  15  -8   1 131.689 66.7222   9
  15  -8   1 85.2962 50.6902   5
 -15   8  -1 256.599 56.7480   1
  16  -8   1 838.053 90.0805   9
  16  -8   1 796.480 72.7823   5
 -16   8  -1 805.697 80.2669   1
 -16   8  -1 744.797 72.3485   4
  16  -8   1 694.535 81.7575   8
 -16  -8  -1 982.531 81.7308   1
  16  -8   1 730.423 59.6181   6
  17  -8   1 655.849 60.6044   6
  17  -8   1 592.638 89.2427   9
 -17  -8  -1 720.697 78.6650   1
  17  -8   1 616.555 69.0609   5
 -17   8  -1 590.180 76.2382   1
 -17   8  -1 722.589 72.8744   4
  17  -8   1 661.274 80.9442   8
  18  -8   1 146.762 43.6451   6
 -18   8  -1 72.2938 59.2629   1
  18  -8   1 163.398 69.8821   9
 -18  -8  -1 246.048 63.0414   1
 -18   8  -1 192.091 61.3806   4
  18  -8   1 166.979 64.4721   8
  18  -8   1 217.760 56.0396   5
 -19   8  -1 31.4589 57.7514   4
 -19   8  -1 75.7354 66.7789   1
  19  -8   1-34.3756 60.8830   8
 -19  -8  -1 5.52390 58.3447   1
  19  -8   1-3.60461 49.8034   5
  19  -8   1 151.391 68.0912   9
 -20  -8  -1 927.708 94.6112   1
  20  -8   1 685.716 88.2109   8
 -20   8  -1 780.169 80.1985   4
  20  -8   1 911.907 104.098   9
 -20   8  -1 693.115 90.0509   1
  20  -8   1 679.447 70.4258   5
 -21   8  -1 132.306 76.8845   1
  21  -8   1 126.663 79.6886   9
  21  -8   1 160.714 72.3890   8
 -21   8  -1 114.140 65.4045   4
 -21  -8  -1 156.919 66.7980   1
  21  -8   1 133.109 56.5106   5
  22  -8   1 299.943 86.7370   9
 -22   8  -1 310.693 74.2806   4
  22  -8   1 270.801 77.9608   8
  22  -8   1 277.169 62.0757   5
 -22  -8  -1 212.645 82.1755   1
  23  -8   1 493.387 82.6191   8
 -23   8  -1 477.826 77.1999   4
 -23  -8  -1 573.952 90.9607   1
  23  -8   1 476.945 64.7832   5
  23  -8   1 451.525 92.7984   9
  24  -8   1 136.980 71.2638   8
 -24  -8  -1 66.3085 78.6449   1
  24  -8   1 176.908 81.3478   9
 -24   8  -1 207.229 71.7763   4
 -25  -8  -1 108.038 76.4252   1
 -25   8  -1 38.3792 65.9073   4
  25  -8   1 27.8552 68.7074   8
  25  -8   1 58.1897 81.2667   9
  26  -8   1 229.116 88.8520   9
 -26   8  -1 282.868 77.1508   4
  26  -8   1 323.139 80.2131   8
 -26   8  -1 308.247 81.6803  13
 -25   9   1 848.542 99.9159  13
  24  -9  -1 1044.14 118.871   9
 -24   9   1 873.767 99.0437  13
  24  -9  -1 933.775 98.9699   8
 -24   9   1 807.851 89.9941   4
  24  -9  -1 827.420 85.7007   5
  23  -9  -1 1721.56 123.396   8
 -23   9   1 1708.89 119.049  13
  23  -9  -1 1812.44 138.081   9
  23  -9  -1 1935.64 111.209   5
 -23   9   1 1561.08 108.881   4
 -22   9   1 3570.92 159.631  13
  22  -9  -1 3472.26 165.608   8
  22  -9  -1 3335.60 143.959   5
  22  -9  -1 3314.76 177.358   9
 -22   9   1 3201.59 147.213   4
 -21   9   1 3981.24 163.345   4
 -21   9   1 4283.69 180.896  13
  21  -9  -1 4063.65 181.241   8
  21  -9  -1 4581.85 202.291   9
  21  -9  -1 3874.16 160.753   5
  20  -9  -1 2594.40 156.115   9
 -20   9   1 2387.87 139.397  13
 -20   9   1 2364.51 124.032   4
  20  -9  -1 2210.75 119.843   6
  20  -9  -1 2342.41 126.070   5
  20  -9  -1 2593.37 143.699   8
  19  -9  -1 834.215 85.4507   5
 -19   9   1 814.142 93.8552  13
  19  -9  -1 801.793 82.1393   6
  19  -9  -1 850.823 93.2810   8
 -19   9   1 1029.77 85.7522   4
  19  -9  -1 762.219 102.022   9
 -18   9   1 532.729 75.3347   4
  18  -9  -1 499.369 73.5440   5
  18  -9  -1 539.107 85.4463   8
 -18   9   1 650.012 88.2000  13
  18  -9  -1 475.916 71.9477   6
  18  -9  -1 489.254 92.5822   9
  17  -9  -1 915.462 95.4123   8
  17  -9  -1 923.451 81.9247   6
  17  -9  -1 1072.60 93.3320   5
  17  -9  -1 902.525 105.095   9
 -17   9   1 979.889 95.0950  13
 -17   9   1 1020.09 82.1312   4
 -16   9   1 3602.67 144.478   4
  16  -9  -1 3437.70 150.009   5
 -16   9   1 3618.21 163.141  13
  16  -9  -1 3394.18 173.699   9
  16  -9  -1 3509.61 144.197   6
  16  -9  -1 3337.72 158.523   8
 -15   9   1 4811.96 167.540   4
  15  -9  -1 4503.61 185.088   8
  15  -9  -1 4586.22 179.677   5
  15  -9  -1 4823.61 201.902   9
  15  -9  -1 4832.54 172.632   6
  14  -9  -1 1794.82 113.027   8
  14  -9  -1 1573.19 97.7460   6
  14  -9  -1 1903.27 126.001   9
 -14   9   1 1813.56 101.320   4
  14  -9  -1 1547.51 103.628   5
 -13   9   1 349.298 58.5648   4
  13  -9  -1 247.557 57.7295   6
  13  -9  -1 425.382 77.5722   9
 -13   9   1 358.081 57.5785  10
  13  -9  -1 276.836 61.0324   5
 -12   9   1 176.937 55.0623   4
  12  -9  -1 244.260 67.0590   9
 -12   9   1 171.624 65.9615  13
  12  -9  -1 214.139 58.8049   5
  12  -9  -1 185.992 53.9070   6
 -12   9   1 238.398 51.3242  10
  12   9  -1 168.520 39.8561   3
 -11   9   1 1066.38 76.5787   4
  11  -9  -1 928.789 76.5108   6
  11  -9  -1 1135.55 87.2605   5
 -11   9   1 1060.15 70.9906  10
 -11   9   1 939.361 86.9296  13
  11   9  -1 1049.72 58.8645   3
  10   9  -1 3903.31 116.068   3
 -10   9   1 3701.31 158.191  13
 -10   9   1 3577.76 135.791   4
  10  -9  -1 3881.91 145.851   6
 -10   9   1 4001.87 133.083  10
  10  -9  -1 3694.85 154.591   5
   9   9  -1 4935.57 126.071  13
  -9   9   1 5282.95 164.061   4
   9   9  -1 4994.28 133.932   3
  -9   9   1 4827.37 180.251  13
  -9   9   1 4701.87 151.464  10
   9  -9  -1 5002.64 168.624   6
   9  -9  -1 4873.25 177.213   5
   9  -9  -1 4613.95 170.887   8
   8  -9  -1 3581.25 146.042   9
   8   9  -1 3472.01 101.674   3
  -8   9   1 3587.24 124.359  10
  -8   9   1 3746.47 150.695  13
  -8   9   1 3599.74 129.131   4
   8  -9  -1 3399.65 133.785   6
   8   9  -1 3537.31 101.271  13
   8  -9  -1 3456.77 142.053   5
   8  -9  -1 3229.45 136.837   8
  -8   9   1 3500.88 103.006   3
  -7   9   1 676.626 58.2396   4
   7   9  -1 483.746 35.1902   3
   7   9  -1 502.210 41.3128  13
  -7   9   1 439.672 63.5706  13
   7  -9  -1 455.548 61.3751   5
   7  -9  -1 513.378 59.9231   6
  -7   9   1 496.233 38.6466   3
   7  -9  -1 528.395 59.5855   8
  -7   9   1 395.450 51.6197  10
   7  -9  -1 483.263 63.5314   9
   6   9  -1 470.519 32.3965   3
  -6   9   1 488.493 50.9160   4
   6  -9  -1 543.040 59.4008   8
  -6   9   1 477.932 52.4846  10
  -6   9   1 432.700 36.0785   3
  -6   9   1 517.958 65.1682  13
   6  -9  -1 488.070 59.5051   9
   6  -9  -1 547.289 60.4118   6
   6   9  -1 525.667 43.5212  13
   6  -9  -1 481.192 61.5365   5
   5  -9  -1 2996.51 119.012   8
   5   9  -1 3020.32 82.5021   3
   5  -9  -1 3043.02 125.185   9
  -5   9   1 2981.40 111.350  10
  -5   9   1 2840.58 123.359  13
   5   9  -1 2989.21 100.343  13
   5  -9  -1 2803.42 123.593   5
   5   9  -1 2944.64 101.245  11
  -5   9   1 3041.47 90.4023   3
  -5   9   1 2998.23 110.475   4
  -5  -9   1 3092.54 112.016   5
   5  -9  -1 3362.77 125.883   6
  -4   9   1 6716.29 207.640  13
   4   9  -1 6840.50 183.758  13
   4   9  -1 6970.35 181.265  11
   4   9  -1 6912.04 158.697   3
  -4   9   1 6992.66 169.627   3
  -4   9   1 7164.84 197.427  10
  -4   9   1 7270.23 191.441   4
  -4  -9   1 7209.75 188.005   8
  -4  -9   1 6901.16 195.767   5
   4  -9  -1 7017.55 207.988   6
   4  -9  -1 6934.93 203.538   8
   3  -9  -1 13126.4 329.958   6
  -3   9   1 13272.3 309.037   4
   3   9  -1 12714.4 307.068  13
   3   9  -1 13095.2 275.094   3
  -3   9   1 12593.5 327.077  13
  -3  -9   1 13395.2 310.600   8
   3  -9  -1 12711.7 320.803   8
  -3   9   1 13064.1 288.883   3
  -3   9   1 12891.1 318.231  10
   3   9  -1 12789.5 315.844  10
   3   9  -1 12524.1 297.879  11
  -3  -9   1 13210.4 319.684   5
  -2  -9   1 7533.70 210.164   5
   2   9  -1 7576.78 164.518   3
  -2   9   1 7763.58 196.530   4
   2  -9  -1 7306.00 207.228   8
  -2   9   1 7684.39 210.191  10
  -2  -9   1 7515.68 201.645   8
   2  -9  -1 7771.76 219.438   6
   2   9  -1 7422.32 187.832  11
  -2   9   1 7480.60 180.635   3
  -2   9   1 7197.75 213.063  13
   2   9  -1 7605.14 204.191  10
  -1  -9   1 3853.76 132.615   5
  -1   9   1 3774.83 132.007  13
   1   9  -1 3803.15 110.620  11
  -1   9   1 3827.85 115.454   4
   1  -9  -1 3538.33 124.862   8
  -1  -9   1 3778.71 125.563   8
   1  -9  -1 3701.32 135.930   6
  -1   9   1 3764.70 130.953  10
   1   9  -1 3717.41 124.526  10
   1  -9  -1 3753.05 135.934   5
   1   9  -1 3801.62 88.0967   4
  -1   9   1 3761.25 105.711   3
   1   9  -1 3848.76 88.3422   3
   0  -9   1 4118.49 134.592   9
   0   9   1 4056.05 126.900  11
   0   9   1 4025.75 118.141   4
   0  -9   1 4114.00 133.487   8
   0   9  -1 4006.76 99.4860   4
   0  -9  -1 4093.79 132.307   8
   0   9  -1 4158.93 92.7152   3
   0   9  -1 4103.46 129.858  10
   0  -9  -1 4006.70 139.502   5
   0   9   1 4207.69 140.439  10
   0   9   1 4086.93 112.220   3
   0   9   1 3769.02 133.694  13
   1  -9   1 5258.28 161.914   9
   1   9   1 5207.32 151.971  11
  -1  -9  -1 5111.93 152.093   8
   1   9   1 5348.77 166.182  10
  -1  -9  -1 4947.20 161.093   5
   1   9   1 5246.20 138.670   4
   1  -9   1 5112.69 158.980   8
  -1   9  -1 5215.16 153.582  10
   1   9   1 5066.84 156.152  13
   1   9   1 5319.29 136.158   3
  -1   9  -1 5201.12 127.552   4
  -1   9  -1 5218.44 114.111   3
   2   9   1 13736.1 301.656   3
  -2   9  -1 13294.2 295.875   4
   2   9   1 13165.4 298.137   4
   2  -9   1 13500.2 329.504   8
   2   9   1 13166.5 320.086  13
   2   9   1 13449.2 319.211  11
  -2  -9  -1 13485.4 315.918   8
  -2  -9  -1 13579.5 329.994   5
   2   9   1 13261.0 333.359  10
   2  -9   1 13493.0 332.443   9
  -2   9  -1 13287.9 317.265  10
   3  -9   1 19999.1 468.984   8
  -3   9  -1 20224.6 438.739   4
   3   9   1 19976.8 431.217   4
  -3  -9  -1 20209.8 450.407   8
  -3   9  -1 20619.3 454.940  10
   3   9   1 20153.8 454.903  13
   3   9   1 20381.0 474.910  10
  -3  -9  -1 20587.5 465.288   5
   3  -9   1 20818.0 476.904   5
   3  -9   1 20544.4 474.747   9
   3   9   1 20005.5 458.527  11
   3   9   1 20314.1 439.458   3
   4  -9   1 15817.7 381.332   9
   4   9   1 15514.8 363.881  11
   4  -9   1 15387.6 373.392   8
   4   9   1 15738.5 344.276   3
   4  -9   1 15248.4 378.342   5
  -4  -9  -1 15028.8 363.200   5
  -4   9  -1 15419.6 354.936  10
   4   9   1 15264.0 352.989  13
  -4  -9  -1 15226.0 349.970   8
  -4   9  -1 15533.7 346.033   4
   4   9   1 15024.2 328.944   4
   5  -9   1 8095.85 229.271   5
  -5   9  -1 7685.67 199.612   4
   5   9   1 7652.21 175.644   4
  -5  -9  -1 7679.46 210.091   5
  -5   9  -1 7971.21 204.696  10
   5   9   1 8241.25 202.662  13
  -5  -9  -1 7821.40 197.126   8
   5  -9   1 7840.41 223.358   8
   5   9   1 7977.58 214.695  11
   5   9   1 7787.78 195.888   3
   5  -9   1 8107.66 232.233   9
  -6   9  -1 4263.25 131.775  10
   6  -9   1 4389.38 153.338   8
   6  -9   1 4413.30 160.048   9
  -6  -9  -1 4336.27 124.155   8
   6  -9   1 4348.88 154.313   5
  -6   9  -1 4267.72 132.151   4
   6   9   1 4376.56 127.591   3
   6   9   1 4373.44 126.836  13
   6   9   1 4533.80 145.708  11
  -6  -9  -1 4340.18 136.961   5
   7   9   1 6594.85 168.667  13
   7   9   1 6427.83 173.558   3
  -7   9  -1 6608.90 177.012  10
   7  -9   1 6845.09 205.623   5
   7  -9   1 6624.16 212.271   9
  -7  -9  -1 6323.12 179.752   5
  -7   9  -1 6371.29 180.485   4
   8  -9   1 11060.1 322.241   9
  -8  -9  -1 11679.5 285.606   5
   8   9   1 12018.3 283.156   3
  -8   9  -1 11895.4 291.538   4
   8  -9   1 11520.2 298.127   6
  -8   9  -1 11828.6 282.510  10
   8   9   1 11964.4 270.353  13
   8  -9   1 11568.1 313.246   5
  -9   9  -1 14770.9 354.567   4
   9  -9   1 14524.9 391.691   9
  -9   9  -1 14761.4 341.957  10
   9  -9   1 14736.8 359.602   6
   9   9   1 14699.9 326.168  13
   9  -9   1 15230.4 378.866   5
   9   9   1 14691.0 345.282   3
  10  -9   1 13491.1 366.651   9
  10   9   1 13501.6 316.682   3
  10  -9   1 12742.4 324.974   6
 -10   9  -1 13241.7 309.935  10
  10  -9   1 12465.0 341.155   5
  10   9   1 13098.5 289.967  13
 -10   9  -1 13170.0 324.070   4
  10  -9   1 12836.3 345.891   8
  11  -9   1 4555.61 168.857   5
  11  -9   1 4483.35 185.941   9
 -11   9  -1 4708.51 142.349  10
  11  -9   1 4922.00 156.832   6
  11   9   1 4884.47 150.237   3
 -11   9  -1 4767.16 156.146   4
  11  -9   1 4720.79 175.153   8
  12   9   1 1650.68 84.2945   3
  12  -9   1 1660.73 100.764   5
  12  -9   1 1692.60 88.0715   6
  12  -9   1 1655.35 103.043   8
 -12   9  -1 1810.62 92.6891   4
 -13   9  -1 2319.25 107.525   4
  13  -9   1 2527.10 121.521   5
  13   9   1 2549.23 106.847   3
  13  -9   1 2332.52 103.807   6
  13  -9   1 2471.86 125.470   8
 -14  -9  -1 4741.39 151.316   1
  14   9   1 4322.57 152.285   3
  14  -9   1 4256.39 172.483   8
  14  -9   1 4213.80 147.559   6
 -14   9  -1 4336.48 155.200   4
  14  -9   1 4292.97 164.884   5
  15  -9   1 7258.85 211.937   6
 -15   9  -1 7533.85 222.061   4
  15  -9   1 7344.44 242.357   8
 -15  -9  -1 7668.35 221.591   1
  15  -9   1 7484.62 232.250   5
  15  -9   1 7465.80 270.073   9
  16  -9   1 4312.24 177.283   8
  16  -9   1 4151.49 161.892   5
  16  -9   1 4012.05 143.202   6
 -16  -9  -1 4407.17 160.827   1
  16  -9   1 4394.79 196.363   9
 -16   9  -1 4290.99 155.502   4
  17  -9   1 1121.43 98.9857   8
 -17   9  -1 894.730 82.4085   4
  17  -9   1 986.680 72.2799   6
  17  -9   1 1172.89 111.027   9
  17  -9   1 1132.61 86.0714   5
  18  -9   1 537.503 94.8525   9
 -18   9  -1 432.013 72.4144   4
  18  -9   1 551.780 84.1282   8
  18  -9   1 377.833 66.5790   5
  19  -9   1 394.145 88.6678   9
 -19   9  -1 472.397 72.6111   4
  19  -9   1 533.896 81.5627   8
  19  -9   1 416.063 68.3660   5
 -20   9  -1 1223.50 93.8945   4
  20  -9   1 1331.03 108.653   8
  20  -9   1 1334.90 127.192   9
  20  -9   1 1291.50 91.3908   5
  21  -9   1 2161.81 147.497   9
  21  -9   1 1905.43 127.628   8
 -21   9  -1 2097.64 114.305   4
  21  -9   1 2224.12 113.347   5
 -22   9  -1 1428.49 100.430   4
  22  -9   1 1726.13 117.822   8
  22  -9   1 1811.99 132.503   9
  22  -9   1 1723.79 98.6131   5
 -23   9  -1 394.341 76.8511   4
  23  -9   1 453.929 95.2793   9
  23  -9   1 341.678 80.5326   8
  24  -9   1 81.9319 89.6824   9
  24  -9   1 35.0030 77.2833   8
 -24   9  -1 76.2055 68.6392   4
  23 -10  -1 2761.93 134.780   5
 -22  10   1 1288.57 103.950   4
  22 -10  -1 1675.84 136.141   9
 -22  10   1 1500.74 118.615  13
  22 -10  -1 1627.13 108.541   5
  22 -10  -1 1452.36 121.625   8
  21 -10  -1 175.222 95.3848   9
 -21  10   1 118.897 70.0541   4
  21 -10  -1 152.174 85.8207   8
 -21  10   1 110.938 82.8864  13
  21 -10  -1 77.9496 69.5367   5
  20 -10  -1 108.900 69.9435   5
  20 -10  -1 7.11086 88.1649   9
  20 -10  -1 83.2080 77.9289   8
 -20  10   1 101.626 75.7868  13
 -20  10   1 12.6546 68.2816   4
  19 -10  -1 101.739 63.3471   6
  19 -10  -1-14.3846 85.2522   9
 -19  10   1 70.8734 68.6448   4
 -19  10   1 113.790 81.7827  13
  19 -10  -1 90.0584 79.8471   8
  19 -10  -1-4.86815 67.9920   5
  18 -10  -1 1737.56 137.785   9
  18 -10  -1 1759.60 117.335   5
  18 -10  -1 1734.97 127.787   8
 -18  10   1 1685.06 104.980   4
 -18  10   1 1893.01 128.616  13
  18 -10  -1 1515.09 103.610   6
  17 -10  -1 4052.96 164.620   6
  17 -10  -1 4265.13 190.962   8
 -17  10   1 4450.22 164.259   4
 -17  10   1 4022.24 186.332  13
  17 -10  -1 4115.49 200.413   9
  17 -10  -1 4265.22 175.200   5
  16 -10  -1 2767.21 165.379   9
  16 -10  -1 2592.72 146.238   8
  16 -10  -1 2653.17 140.182   5
  16 -10  -1 2841.54 134.850   6
 -16  10   1 3014.28 133.412   4
  15 -10  -1 171.339 85.9198   9
 -15  10   1 195.445 65.2230   4
  15 -10  -1 152.874 61.5221   6
  15 -10  -1 87.9949 69.5846   8
  15 -10  -1 105.542 62.6076   5
  14 -10  -1 546.947 94.2781   9
 -14  10   1 712.440 93.3139  13
  14 -10  -1 700.229 78.3594   6
  14 -10  -1 636.847 83.9984   5
 -14  10   1 659.392 73.3171   4
 -13  10   1 119.162 56.5078   4
  13 -10  -1 112.839 59.7934   6
  13 -10  -1 100.677 60.2140   5
 -13  10   1 130.324 55.8621  10
 -13  10   1 207.061 74.3529  13
 -12  10   1 289.487 78.7625  13
  12 -10  -1 422.306 66.4327   6
 -12  10   1 434.608 64.3152   4
 -12  10   1 364.990 60.9296  10
  12 -10  -1 302.550 68.1203   5
 -11  10   1 2315.18 131.043  13
  11 -10  -1 2063.62 122.764   5
  11 -10  -1 2012.53 120.724   8
  11 -10  -1 2221.06 115.252   6
 -11  10   1 2072.83 98.4636  10
 -11  10   1 2289.94 107.825   4
 -10  10   1 1022.59 76.6830   4
  10 -10  -1 994.864 83.5126   6
  10 -10  -1 1162.90 90.4757   8
 -10  10   1 1051.67 99.0844  13
 -10  10   1 1062.23 76.3326  10
  10 -10  -1 1098.04 96.9039   9
  10 -10  -1 1083.66 90.5172   5
   9 -10  -1 744.245 75.2763   8
  -9  10   1 682.611 65.8895   4
  -9  10   1 687.843 66.4415  10
  -9  10   1 615.195 80.7002  13
   9 -10  -1 691.587 73.6805   6
   9 -10  -1 657.468 77.9252   5
   9 -10  -1 839.153 82.9318   9
   8 -10  -1 5381.42 191.338   9
  -8  10   1 5178.34 191.748  13
   8 -10  -1 5173.54 183.436   8
  -8  10   1 5154.51 166.228   4
   8 -10  -1 5398.96 190.774   5
  -8  10   1 5083.03 162.899  10
   8 -10  -1 5033.80 178.352   6
   8  10  -1 5039.79 137.891  13
   7  10  -1 6118.94 162.419  13
  -7  10   1 5977.67 209.425  13
  -7  10   1 6305.50 187.081   4
   7 -10  -1 5898.59 198.648   8
   7 -10  -1 6300.44 200.780   6
   7  10  -1 6187.59 176.070  11
  -7  10   1 6144.40 156.049   3
   7 -10  -1 6226.59 209.296   5
  -7  10   1 6281.93 185.006  10
   6 -10  -1 786.025 72.8736   6
   6 -10  -1 708.373 73.8010   5
   6  10  -1 662.291 53.1447  11
  -6  10   1 651.223 42.5202   3
  -6  10   1 721.831 62.4612  10
  -6  10   1 689.394 74.7823  13
  -6  10   1 625.820 60.9950   4
   6 -10  -1 695.261 71.7708   8
   6  10  -1 670.790 52.2348  13
   5 -10  -1 143.500 54.2397   6
  -5  10   1 147.051 42.6711   4
   5 -10  -1 222.117 51.9227   8
   5  10  -1 134.347 37.2374  11
  -5  10   1 131.403 57.4040  13
  -5  10   1 163.636 46.8046  10
  -5  10   1 244.990 32.4990   3
   5  10  -1 270.008 43.8133  13
  -4 -10   1 133.074 46.4436   5
   4 -10  -1 103.617 44.3736   8
   4  10  -1 179.796 48.5363  10
   4  10  -1 117.067 40.2708  13
  -4  10   1 128.491 41.4437   4
   4  10  -1 128.637 38.1300  11
  -4  10   1 127.551 28.6330   3
   4 -10  -1 74.9840 50.4207   6
  -4  10   1 200.385 48.1928  10
  -4  10   1 156.371 56.0525  13
  -3  10   1 3447.10 97.8608   3
  -3  10   1 3448.39 116.805   4
   3  10  -1 3167.22 116.989  13
  -3  10   1 3326.16 125.257  10
  -3  10   1 3443.74 136.361  13
   3  10  -1 3110.39 121.395  10
  -3 -10   1 3367.98 119.405   8
  -3 -10   1 3299.28 126.310   5
   3 -10  -1 3374.32 128.379   8
   3  10  -1 3515.39 109.670  11
  -2  10   1 12740.8 309.683   4
  -2 -10   1 13196.0 330.664   5
   2 -10  -1 13315.8 340.207   5
   2  10  -1 13231.7 302.412  11
  -2 -10   1 12973.7 319.530   8
  -2  10   1 13691.3 330.012  10
  -2  10   1 13371.5 291.968   3
  -2  10   1 12822.1 333.030  13
   2  10  -1 12557.8 318.384  13
   2  10  -1 12983.3 322.174  10
   2 -10  -1 12961.4 327.343   8
  -1 -10   1 9266.90 245.293   8
   1 -10  -1 9013.01 258.256   5
  -1 -10   1 9460.19 255.964   5
  -1  10   1 9071.38 230.780   4
  -1  10   1 8942.13 253.023  13
  -1  10   1 9510.32 217.888   3
  -1  10   1 9614.98 253.924  10
   1 -10  -1 9528.15 249.024   8
   1  10  -1 9278.38 245.348  10
   1  10  -1 9545.75 248.750  13
   0 -10  -1 2611.60 103.522   8
   0  10   1 2508.20 110.392  10
   0 -10   1 2557.84 105.535   8
   0  10   1 2400.84 105.084  13
   0  10   1 2313.90 85.5316   4
   0  10   1 2419.38 80.0898   3
   0 -10  -1 2692.90 113.421   5
   0  10  -1 2379.75 104.576  13
   0  10  -1 2479.13 101.789  10
   1  10   1 397.087 37.5312   4
  -1  10  -1 407.297 50.2359  10
  -1 -10  -1 405.328 51.4763   8
   1 -10   1 637.916 59.9475   9
   1  10   1 427.671 56.2132  13
   1 -10   1 471.083 56.9105   8
   1  10   1 401.815 48.7138  11
   1  10   1 414.255 58.6891  10
  -1 -10  -1 506.274 57.5441   5
   1  10   1 397.308 37.0568   3
  -2  10  -1 726.918 39.5198   4
  -2 -10  -1 714.957 57.4503   8
   2 -10   1 651.820 65.9209   9
   2 -10   1 709.730 62.7685   8
   2  10   1 682.533 44.3059   3
  -2  10  -1 670.721 57.3101  10
  -2 -10  -1 643.327 63.0753   5
   2  10   1 735.850 67.9574  10
   2  10   1 718.505 58.0484  11
   2  10   1 632.651 60.4106  13
  -3  10  -1 888.813 46.9074   4
  -3 -10  -1 788.710 57.8347   8
   3 -10   1 829.697 70.0248   9
   3 -10   1 800.950 68.3759   8
   3  10   1 883.692 70.9920  10
   3  10   1 921.604 63.2536  11
  -3 -10  -1 864.398 66.5790   5
  -3  10  -1 840.136 59.7963  10
   3  10   1 795.951 62.8704  13
   3 -10   1 766.568 72.6687   5
   3  10   1 825.913 48.5022   3
  -4 -10  -1 6201.60 170.378   8
   4 -10   1 6247.55 200.004   5
   4 -10   1 5969.13 190.974   8
   4 -10   1 6109.54 196.336   9
  -4  10  -1 5873.26 159.099   4
   4  10   1 6278.69 174.656  13
  -4 -10  -1 6282.49 185.494   5
   4  10   1 6249.69 195.392  10
  -4  10  -1 6206.71 174.966  10
   4  10   1 6222.47 180.687  11
   4  10   1 6200.41 160.513   3
  -5  10  -1 4202.77 128.639   4
   5  10   1 4531.87 160.257  10
   5 -10   1 4502.69 162.698   5
  -5 -10  -1 4507.17 133.406   8
   5 -10   1 4513.08 157.736   8
   5  10   1 4250.70 145.038  11
   5  10   1 4554.29 128.308   3
   5  10   1 4165.75 133.560  13
  -5 -10  -1 4454.85 145.647   5
   5 -10   1 4406.89 164.057   9
  -5  10  -1 4604.64 140.867  10
  -6  10  -1 71.2001 38.1645   4
   6 -10   1 31.2208 51.1292   9
   6 -10   1 25.0642 50.2399   5
   6 -10   1 59.3430 51.2449   8
   6  10   1 22.6274 32.6658   3
   6  10   1 39.8796 37.9008  13
  -6  10  -1 35.7940 39.6541  10
   6  10   1 35.5628 44.0897  11
  -6 -10  -1 47.4619 41.0793   5
   7 -10   1 2922.72 128.885   8
  -7  10  -1 2868.52 106.743   4
   7 -10   1 3200.18 140.639   9
   7  10   1 3051.86 122.079  11
  -7  10  -1 3270.91 112.045  10
   7 -10   1 2953.94 133.958   5
   7  10   1 3088.28 103.609   3
  -7 -10  -1 2909.69 112.067   5
   7  10   1 2937.96 101.821  13
   8  10   1 4733.84 159.890  11
   8 -10   1 4669.13 173.843   5
   8  10   1 4885.81 142.919   3
   8 -10   1 4603.51 181.190   9
  -8  10  -1 4743.69 148.802   4
  -8  10  -1 4992.52 146.909  10
   8 -10   1 4561.77 170.688   8
  -8 -10  -1 4572.93 147.148   5
   8  10   1 4728.16 134.418  13
   9  10   1 799.592 50.6625  13
   9 -10   1 901.168 88.5716   9
  -9  10  -1 816.885 62.5540  10
   9  10   1 797.939 59.0472   3
   9 -10   1 846.788 79.4819   5
  -9  10  -1 833.361 64.8024   4
  10  10   1 277.887 47.4373   3
  10 -10   1 224.770 61.4963   5
  10 -10   1 315.455 72.9851   9
 -10  10  -1 196.556 45.9844  10
 -10  10  -1 303.964 50.3017   4
 -11  10  -1 354.793 54.9958   4
  11 -10   1 315.613 73.0463   9
 -11  10  -1 346.078 51.8049  10
  11 -10   1 266.675 65.7703   5
  11  10   1 283.539 49.3134   3
  12 -10   1 658.352 78.9226   5
  12 -10   1 653.104 87.9618   9
  12 -10   1 531.840 79.8023   8
 -12  10  -1 633.671 66.4719   4
  12  10   1 602.169 62.0770   3
 -13  10  -1 4232.84 150.923   4
  13 -10   1 4272.57 176.556   8
  13  10   1 4275.09 147.914   3
  13 -10   1 4215.62 168.314   5
 -14  10  -1 6681.49 207.602   4
  14 -10   1 6789.67 207.530   6
  14  10   1 7224.17 210.328   3
  14 -10   1 6903.91 237.434   8
  14 -10   1 7020.17 228.454   5
  15  10   1 2257.62 113.134   3
  15 -10   1 2419.55 136.257   8
  15 -10   1 2126.70 106.017   6
 -15  10  -1 2189.01 110.505   4
  15 -10   1 2217.76 123.870   5
  16 -10   1-4.63493 63.6223   5
  16 -10   1 67.5461 66.7175   8
  16  10   1 36.7572 56.5522   3
 -16  10  -1 45.7518 58.1011   4
  17 -10   1 27.2063 63.7240   5
  17 -10   1 22.1529 78.8551   9
  17  10   1 52.5235 59.8156   3
  17 -10   1 22.9461 67.3894   8
 -17  10  -1 7.79915 56.8295   4
  18 -10   1 22.0139 86.4664   9
  18 -10   1 103.221 73.5458   8
  18  10   1 37.5633 62.5966   3
 -18  10  -1 35.7597 60.3418   4
  18 -10   1 114.458 63.9144   5
  19 -10   1 1670.22 124.430   8
 -19  10  -1 1467.71 102.716   4
  19  10   1 1655.03 112.273   3
  19 -10   1 1792.55 108.412   5
  19 -10   1 1836.47 140.756   9
 -20  10  -1 2289.72 121.966   4
  20  10   1 2463.64 135.061   3
  20 -10   1 2485.85 144.247   8
  20 -10   1 2319.35 122.170   5
  20 -10   1 2255.34 156.303   9
  21 -10   1 656.017 110.456   9
  21  10   1 615.339 92.8353   3
  21 -10   1 577.086 93.3382   8
  21 -10   1 455.243 76.6470   5
 -21  10  -1 467.639 79.5475   4
  22 -10   1 145.342 96.5056   9
 -22  10  -1 161.270 72.2882   4
  22 -10   1 152.602 81.6291   8
  22 -10   1 136.362 65.6922   5
 -22  10  -1 305.095 87.5450  13
 -20  11   1 660.561 87.2860   4
  20 -11  -1 610.681 93.1532   5
  19 -11  -1 2829.88 172.182   9
  19 -11  -1 2837.20 163.353   8
 -19  11   1 2798.51 135.814   4
  19 -11  -1 2909.09 147.771   5
 -19  11   1 2775.39 158.580  13
  18 -11  -1 3273.49 187.345   9
  18 -11  -1 3488.68 161.377   5
 -18  11   1 3430.08 146.868   4
  18 -11  -1 3022.67 169.830   8
 -18  11   1 3234.77 174.507  13
  17 -11  -1 2739.56 140.286   6
  17 -11  -1 3043.33 180.196   9
 -17  11   1 2668.92 131.786   4
  17 -11  -1 2806.46 162.823   8
  17 -11  -1 3129.73 154.295   5
  16 -11  -1 2547.76 168.795   9
  16 -11  -1 2743.01 137.323   6
  16 -11  -1 2755.42 151.459   5
 -16  11   1 2866.50 130.882   4
  16 -11  -1 2731.19 158.663   8
  15 -11  -1 3479.99 153.247   6
 -15  11   1 3350.14 178.700  13
 -15  11   1 3097.83 138.573   4
  15 -11  -1 3354.25 163.266   5
  14 -11  -1 5002.15 205.088   5
  14 -11  -1 5105.16 193.364   6
 -14  11   1 5311.37 182.667   4
 -14  11   1 5736.34 224.174  13
 -13  11   1 8151.10 286.481  13
  13 -11  -1 8395.38 261.379   6
  13 -11  -1 8133.38 275.523   5
 -13  11   1 8697.92 249.476   4
  12 -11  -1 12108.5 355.566   8
  12 -11  -1 11865.8 354.117   5
  12 -11  -1 12805.8 344.355   6
  12 -11  -1 12236.5 368.894   9
 -12  11   1 12341.2 325.183   4
 -12  11   1 12193.1 313.955  10
 -12  11   1 12031.7 366.453  13
  11 -11  -1 10067.3 308.491   8
 -11  11   1 10453.6 282.693   4
 -11  11   1 10335.4 322.352  13
  11 -11  -1 10048.4 310.779   5
 -11  11   1 10278.5 273.191  10
  11 -11  -1 10244.3 298.518   6
 -10  11   1 6177.14 227.620  13
  10 -11  -1 5901.88 206.380   6
  10 -11  -1 5958.37 214.287   8
  10 -11  -1 5645.76 215.596   5
 -10  11   1 6043.53 184.722  10
 -10  11   1 5901.94 189.799   4
  10  11  -1 5845.30 184.391  11
   9 -11  -1 7879.69 251.549   8
   9 -11  -1 7777.35 245.480   6
  -9  11   1 7902.10 225.829  10
   9  11  -1 8304.64 222.901  11
  -9  11   1 7737.57 226.601   4
  -9  11   1 7528.08 260.710  13
   9 -11  -1 7592.27 254.499   5
  -8  11   1 7050.07 250.374  13
   8 -11  -1 7851.48 252.765   5
  -8  11   1 7482.44 218.113  10
   8  11  -1 7466.20 209.685  11
  -8  11   1 7645.10 218.923   4
   8 -11  -1 7473.82 243.227   8
   8 -11  -1 8094.15 241.710   6
   7 -11  -1 10651.2 301.027   6
  -7  11   1 10493.4 277.213   4
  -7  11   1 10419.6 312.653  13
   7  11  -1 10495.6 267.597  11
   7 -11  -1 10350.2 299.911   8
   7 -11  -1 10840.2 311.509   5
  -7  11   1 10930.6 281.676  10
  -6  11   1 13469.5 330.112   4
  -6  11   1 13361.5 335.605  10
  -6  11   1 12840.1 361.649  13
   6  11  -1 13326.9 319.622  11
   6  11  -1 13371.5 314.234  13
   6  11  -1 13333.3 343.253  10
   6 -11  -1 12760.2 360.793   5
   6 -11  -1 13664.2 354.504   8
  -5  11   1 6375.12 188.347   4
  -5  11   1 6635.65 219.876  13
   5  11  -1 6841.61 205.208  10
   5  11  -1 6638.72 182.340  11
  -5  11   1 6428.85 198.788  10
   5  11  -1 6722.35 184.353  13
   5 -11  -1 6527.50 210.251   8
   4 -11  -1 5081.96 169.574   8
  -4  11   1 4720.92 149.786   4
   4  11  -1 4852.85 143.813  11
   4  11  -1 4977.60 152.628  13
   4  11  -1 4912.14 164.915  10
  -4  11   1 4684.83 177.744  13
  -4  11   1 4865.06 163.879  10
   3 -11  -1 2474.76 110.198   8
   3  11  -1 2336.78 106.710  10
  -3 -11   1 2332.10 109.429   5
  -3  11   1 2193.24 107.038  10
   3  11  -1 2157.63 100.030  13
   3 -11  -1 2381.31 120.189   5
  -3  11   1 2188.70 114.020  13
   3  11  -1 2186.23 86.1690  11
   2 -11  -1 1618.10 91.5530   8
  -2 -11   1 1576.42 87.1645   8
   2  11  -1 1715.38 91.9742  10
  -2  11   1 1710.84 98.6848  13
  -2  11   1 1795.27 95.5651  10
   2  11  -1 1717.29 90.0753  13
   2 -11  -1 1672.68 102.185   5
  -2 -11   1 1596.13 93.5739   5
   1 -11  -1 3311.51 127.705   8
   1  11  -1 3285.63 126.002  10
  -1  11   1 3307.53 133.651  13
  -1 -11   1 3390.74 135.050   5
  -1 -11   1 3342.90 125.948   8
   1 -11  -1 3428.68 139.049   5
  -1  11   1 3266.37 132.171  10
   1  11  -1 3237.40 127.507  13
   0 -11   1 3264.67 137.017   5
   0  11  -1 3381.46 125.797  10
   0  11  -1 3662.73 138.050  13
   0  11   1 3537.73 135.192  13
   0  11   1 3379.08 136.094  10
   0 -11  -1 3506.29 140.898   5
   0 -11  -1 3594.27 129.496   8
   0 -11   1 3212.38 127.559   8
   1  11   1 1398.22 90.3452  10
   1 -11   1 1455.56 88.6474   8
   1  11   1 1490.71 86.2634  13
  -1 -11  -1 1445.72 91.1353   5
  -1 -11  -1 1605.36 84.2383   8
  -1  11  -1 1608.93 95.0608  13
  -1  11  -1 1452.79 82.1255  10
  -2  11  -1 89.8056 56.8434  13
   2  11   1 188.785 48.0563  11
   2  11   1 112.295 50.0964  13
  -2 -11  -1 136.100 44.9287   8
   2  11   1 129.463 57.3617  10
  -2 -11  -1 238.516 56.0567   5
   2 -11   1 152.840 52.9107   8
  -2  11  -1 174.499 49.7393  10
  -3 -11  -1 96.2840 44.7888   8
  -3  11  -1 60.9192 46.0312  10
   3  11   1 123.425 48.6514  13
  -3  11  -1 126.362 61.7838  13
   3  11   1 140.701 57.5907  10
  -3 -11  -1 111.666 53.9492   5
   3 -11   1 124.962 52.7025   8
   3 -11   1 116.039 48.5787   9
   3  11   1 132.807 47.0977  11
  -4 -11  -1 158.431 43.8589   8
   4 -11   1 174.045 61.8326   5
   4  11   1 127.547 47.7543  13
   4 -11   1 110.435 55.2499   8
  -4  11  -1 102.398 46.3189  10
   4 -11   1 118.946 57.9767   9
  -4 -11  -1 139.729 51.0647   5
  -4  11  -1 27.8460 60.1589  13
   4  11   1 135.234 47.3010  11
   4  11   1 149.451 57.6566  10
  -5 -11  -1 138.946 50.5304   5
   5  11   1 106.576 59.3628  10
   5 -11   1 135.305 63.0619   9
   5 -11   1 263.637 61.0100   5
   5  11   1 192.456 49.6913  13
  -5  11  -1 120.773 49.4106  10
   5 -11   1 193.713 58.0068   8
   5  11   1 143.740 49.3466  11
   6 -11   1 952.771 87.7608   9
   6  11   1 875.391 71.7415  11
   6 -11   1 923.555 85.2883   5
  -6  11  -1 817.465 65.5094  10
   6  11   1 849.621 63.4096  13
   6 -11   1 926.569 83.0353   8
   6  11   1 910.866 82.4118  10
  -6 -11  -1 775.193 69.0749   5
   7  11   1 414.488 52.4567  13
   7 -11   1 473.583 70.0633   5
   7 -11   1 429.395 68.9548   8
   7 -11   1 498.926 77.1015   9
  -7  11  -1 424.663 56.6697  10
   7  11   1 450.244 71.7800  10
  -7 -11  -1 423.249 59.1609   5
   7  11   1 451.815 61.2141  11
  -8  11  -1 216.969 45.0355   4
   8  11   1 152.108 56.3394  11
   8 -11   1 124.508 70.3718   9
   8 -11   1 215.668 64.1248   5
   8 -11   1 144.300 62.1430   8
  -8  11  -1 172.787 51.5989  10
   9 -11   1 144.945 64.2720   8
   9 -11   1 160.891 70.0998   9
  -9  11  -1 51.2036 44.2212   4
  -9  11  -1 83.4173 49.4388  10
   9  11   1 69.9223 54.0443  11
   9 -11   1 83.0490 60.9137   5
  10  11   1 167.778 60.8396  11
 -10  11  -1 109.950 48.2392   4
  10 -11   1 134.119 65.6432   5
  10 -11   1 121.832 70.0926   9
 -10  11  -1 140.066 51.7764  10
  11  11   1 780.747 80.9429  11
 -11  11  -1 719.979 68.1129   4
  11 -11   1 748.883 98.0781   9
  11 -11   1 732.729 87.3137   5
 -12  11  -1 2162.62 105.686   4
  12 -11   1 2191.68 146.717   9
  12 -11   1 2307.96 131.397   5
  13 -11   1 1756.29 121.578   8
  13 -11   1 1753.37 134.278   9
  13 -11   1 1794.07 116.188   5
 -13  11  -1 1848.90 101.001   4
  14 -11   1 1412.31 131.954   9
  14 -11   1 1402.60 106.563   5
 -14  11  -1 1360.02 91.1869   4
  14 -11   1 1384.70 117.792   8
 -15  11  -1 1086.08 86.1549   4
  15 -11   1 1023.31 106.648   8
  15 -11   1 1092.04 101.219   5
 -16  11  -1 1763.88 104.369   4
  16 -11   1 1619.31 124.290   8
  16 -11   1 1839.52 117.457   5
  17 -11   1 2887.03 158.823   8
 -17  11  -1 2741.39 130.254   4
  17 -11   1 2953.65 146.381   5
  18 -11   1 5599.28 245.381   9
  18 -11   1 5493.92 217.064   8
  18 -11   1 5140.32 191.879   5
  19 -11   1 5072.74 234.814   9
 -19  11  -1 4770.65 179.528   4
 -19  11  -1 4870.20 213.280  13
  19 -11   1 5033.31 211.509   8
  19 -11   1 5454.44 192.721   5
  20 -11   1 2860.33 138.272   5
 -20  11  -1 2671.02 133.502   4
  21 -11   1 2241.83 123.793   5
 -18  12   1 462.986 80.3456   4
  17 -12  -1 196.569 83.9905   5
 -17  12   1 218.376 73.1988   4
 -16  12   1 448.127 77.4117   4
  16 -12  -1 701.326 87.7231   6
 -16  12   1 545.270 106.717  13
  16 -12  -1 531.681 91.7930   5
 -15  12   1 682.168 111.910  13
  15 -12  -1 667.118 88.0830   6
 -15  12   1 632.875 78.6981   4
  15 -12  -1 615.099 94.4584   5
  14 -12  -1 1823.31 131.026   5
  14 -12  -1 1745.59 129.092   8
 -14  12   1 1971.42 110.418   4
  14 -12  -1 1865.36 119.525   6
 -14  12   1 1947.24 144.731  13
  13 -12  -1 1188.30 110.620   8
  13 -12  -1 1011.80 97.9146   6
 -13  12   1 1195.73 89.4585   4
  13 -12  -1 1232.74 114.431   5
 -13  12   1 1098.87 117.951  13
 -12  12   1-17.1999 62.0694  10
 -12  12   1 39.1311 83.2100  13
  12 -12  -1 41.6644 73.3919   5
  12 -12  -1-20.6089 66.2341   6
  12 -12  -1 17.6393 76.8985   8
 -11  12   1 61.7982 61.8498  10
  11 -12  -1 186.844 74.0995   8
 -11  12   1 6.37385 83.4045  13
  10 -12  -1 524.065 85.5526   5
 -10  12   1 541.362 71.7616  10
 -10  12   1 506.401 90.2423  13
  -9  12   1 29.7520 76.3252  13
   9 -12  -1 93.8069 68.6745   8
   9 -12  -1 33.8309 71.4127   5
   9  12  -1 155.950 66.4750  10
  -9  12   1 117.794 60.8504  10
   8  12  -1 35.1454 59.1165  10
   8 -12  -1 109.242 66.3552   8
   8 -12  -1 88.1299 67.7492   5
  -8  12   1 59.5363 57.3221  10
  -8  12   1 108.364 79.9955  13
   7 -12  -1 180.117 69.8005   8
   7  12  -1 105.314 58.7718  10
   7 -12  -1 91.3845 71.2056   5
  -7  12   1 223.254 79.8642  13
  -7  12   1 152.148 61.5999  10
   6  12  -1 1215.31 92.3334  10
  -6  12   1 1122.07 86.7754  10
   6 -12  -1 1171.67 95.2679   8
  -6  12   1 1258.22 106.082  13
   5 -12  -1 5293.55 187.558   8
  -5  12   1 5229.41 196.825  13
  -5  12   1 5337.68 177.549  10
   5  12  -1 5044.79 177.225  10
   4 -12  -1 4243.18 161.379   8
  -4  12   1 4200.31 171.196  13
  -4  12   1 4263.23 153.346  10
   4  12  -1 4185.44 142.671  13
   4  12  -1 4289.40 156.572  10
   3  12  -1 2014.95 103.814  10
   3 -12  -1 1580.22 107.924   5
   3  12  -1 1939.74 98.4741  13
  -3  12   1 1730.89 112.112  13
   3 -12  -1 1905.52 106.205   8
  -3  12   1 1945.42 106.457  10
   2  12  -1 677.937 69.9670  13
  -2 -12   1 679.936 76.2522   5
   2 -12  -1 669.772 72.6298   8
  -2  12   1 682.511 77.7712  10
   2 -12  -1 773.041 79.7382   5
  -2  12   1 542.364 76.5066  13
   2  12  -1 792.005 75.3759  10
   1  12  -1 165.511 60.6458  13
  -1 -12   1 240.083 59.8395   8
   1 -12  -1 221.758 63.8976   5
   1 -12  -1 186.160 57.8339   8
   1  12  -1 336.558 62.8242  10
  -1  12   1 189.987 65.4091  13
  -1  12   1 224.961 63.1255  10
  -1 -12   1 216.942 63.8370   5
   0  12  -1 2897.80 120.080  10
   0 -12   1 2762.14 122.702   8
   0  12  -1 2733.44 125.962  13
   0 -12  -1 2722.54 130.416   5
   0  12   1 2732.11 127.370  10
   0 -12   1 2967.27 133.808   5
   0  12   1 2636.54 123.056  13
   0 -12  -1 2875.78 121.000   8
   1  12   1 5032.94 172.093  13
   1  12   1 4917.79 176.917  10
   1 -12   1 5161.35 174.732   8
  -1 -12  -1 5056.31 180.223   5
  -1 -12  -1 5198.01 168.099   8
  -1  12  -1 5297.44 167.971  10
  -1  12  -1 5200.13 182.216  13
   1 -12   1 5164.04 183.763   5
   2 -12   1 2992.03 129.788   8
  -2 -12  -1 2744.52 114.805   8
  -2  12  -1 2883.61 117.519  10
  -2 -12  -1 2640.87 127.046   5
   2  12   1 2854.68 132.063  10
   2  12   1 2757.79 120.374  13
  -2  12  -1 2992.78 138.148  13
   3  12   1 1001.94 75.9467  13
   3  12   1 1067.08 88.9693  10
   3 -12   1 895.271 83.8867   8
  -3 -12  -1 1004.07 81.1615   5
  -3  12  -1 1041.66 76.1797  10
  -3 -12  -1 1076.53 73.9782   8
  -3  12  -1 1171.54 96.3255  13
  -4 -12  -1 56.9336 56.3874   5
   4  12   1 22.1049 61.6154  10
   4  12   1 28.9619 48.7846  11
  -4  12  -1 118.104 53.3890  10
   4 -12   1 75.7326 58.6392   8
  -4  12  -1 14.7167 65.8485  13
   4 -12   1 84.6688 64.0039   5
   4  12   1 29.6775 52.3219  13
   5  12   1 539.597 62.8672  13
   5  12   1 339.920 73.8670  10
  -5  12  -1 503.251 63.8071  10
  -5  12  -1 562.129 86.6157  13
  -5 -12  -1 523.844 70.9180   5
   5  12   1 489.927 62.7335  11
   5 -12   1 568.249 82.1104   5
   5 -12   1 371.055 70.1914   8
  -6  12  -1 110.952 54.3674  10
   6 -12   1 72.9348 61.2149   8
   6 -12   1 256.413 71.3259   5
   6  12   1 56.3206 64.5942  10
  -6 -12  -1 90.0001 57.0002   5
   6  12   1 70.1380 53.8557  11
  -6  12  -1 115.631 74.2682  13
  -7  12  -1 244.861 60.3480  10
  -7  12  -1 179.868 80.2951  13
   7  12   1 275.023 74.0575  10
   7 -12   1 246.442 72.7220   5
   7  12   1 233.553 59.6121  11
   7 -12   1 283.439 75.2959   9
   7 -12   1 170.914 64.4672   8
   8  12   1-4.99219 63.0486  10
   8 -12   1 153.343 67.6015   8
  -8  12  -1 6.08275 78.0046  13
   8 -12   1 34.0583 69.4240   9
   8 -12   1 97.5974 69.8888   5
  -8  12  -1-8.50556 54.1889  10
   8  12   1 38.1109 56.7192  11
   9 -12   1 373.747 84.8029   9
   9 -12   1 230.675 73.0391   8
  -9  12  -1 236.853 57.1579  10
   9  12   1 87.7643 72.5021  10
   9  12   1 131.669 60.4887  11
  -9  12  -1 177.536 81.8062  13
   9 -12   1 177.668 71.5146   5
  10 -12   1 2716.04 157.064   9
 -10  12  -1 2593.18 108.118  10
  10 -12   1 2680.09 144.258   5
 -10  12  -1 2475.05 156.519  13
  10 -12   1 2532.88 140.061   8
  10  12   1 2713.52 127.872  11
  11 -12   1 2671.24 161.155   9
 -11  12  -1 2525.49 163.165  13
  11 -12   1 2527.41 143.815   8
  11 -12   1 2754.05 146.113   5
  11  12   1 2744.47 132.449  11
 -12  12  -1 1578.95 136.387  13
  12 -12   1 1846.93 142.115   9
  12  12   1 1895.23 115.916  11
  12 -12   1 1701.28 122.387   5
  13 -12   1 410.452 95.8313   9
 -13  12  -1 381.148 99.1603  13
  13  12   1 365.289 77.4046  11
  13 -12   1 554.700 87.3098   5
 -14  12  -1 196.318 96.2182  13
  14  12   1 299.133 80.0892  11
  14 -12   1 241.532 99.7507   9
  14 -12   1 140.416 74.4133   5
 -15  12  -1 1139.25 124.157  13
  15 -12   1 1190.29 107.367   5
  15 -12   1 1185.83 131.508   9
  15 -12   1 1299.21 120.152   8
  16 -12   1 1386.43 140.627   9
  16 -12   1 1425.86 123.635   8
 -16  12  -1 1548.68 139.152  13
  16 -12   1 1558.62 116.604   5
  17 -12   1 2385.42 137.379   5
 -12  13   1 1280.83 129.956  13
  12 -13  -1 1464.08 121.363   8
  12 -13  -1 1469.94 125.151   5
  12  13  -1 1521.74 118.434  10
 -11  13   1 359.787 73.8439  10
  11  13  -1 427.261 87.3788  10
 -11  13   1 460.317 100.141  13
  11 -13  -1 426.431 88.3907   8
  11 -13  -1 280.786 91.1594   5
  10 -13  -1 422.566 85.4605   8
  10 -13  -1 577.290 96.2655   5
 -10  13   1 459.736 99.1654  13
  10  13  -1 367.696 78.3661  10
 -10  13   1 295.242 70.6703  10
   9 -13  -1 749.807 100.044   5
   9  13  -1 792.358 89.0834  10
  -9  13   1 813.699 109.502  13
  -9  13   1 690.948 78.6864  10
   9 -13  -1 697.240 88.7022   8
  -8  13   1 53.2805 82.1607  13
   8 -13  -1 109.530 79.8341   5
  -8  13   1 139.942 64.7662  10
   8  13  -1 95.0202 70.1839  10
   8 -13  -1 15.5413 73.2751   8
   7 -13  -1 1214.94 101.489   8
   7  13  -1 1215.99 96.1235  10
  -7  13   1 1449.51 121.280  13
  -7  13   1 1347.47 94.7391  10
   7 -13  -1 1346.19 115.231   5
   6 -13  -1 2190.01 124.601   8
  -6  13   1 2012.63 136.010  13
  -6  13   1 2146.53 113.675  10
   6  13  -1 2141.39 117.968  10
  -5  13   1 1338.36 96.8769  10
   5 -13  -1 1273.57 99.5105   8
  -5  13   1 1323.63 112.313  13
   5  13  -1 1281.01 96.1099  10
  -4  13   1 419.480 82.6691  13
   4 -13  -1 189.710 67.7807   8
  -4  13   1 252.827 68.5594  10
   4  13  -1 296.957 63.9862  10
   4 -13  -1 315.381 75.4092   5
   3 -13  -1 115.130 69.4824   5
   3 -13  -1 69.8919 61.6658   8
   3  13  -1 129.064 59.8969  10
  -3  13   1 112.838 64.1834  10
  -3  13   1 55.4031 67.9592  13
   2 -13  -1 1052.43 88.8789   8
   2  13  -1 843.128 82.0385  13
   2 -13  -1 1109.14 99.1028   5
  -2  13   1 843.557 91.7395  13
   2  13  -1 1104.81 84.3567  10
  -2  13   1 979.634 90.3607  10
   1 -13  -1 5092.25 188.632   5
  -1  13   1 5270.55 181.633  10
   1  13  -1 4810.73 172.706  13
  -1  13   1 4721.81 179.199  13
   1  13  -1 5091.06 171.488  10
   1 -13  -1 5080.46 175.763   8
   0  13   1 7829.47 238.680  13
   0 -13  -1 7534.84 246.377   5
   0  13  -1 7591.22 238.141  13
   0 -13   1 8402.05 253.391   5
   0 -13  -1 7968.95 233.300   8
   0  13   1 8001.62 241.170  10
   0  13  -1 8078.51 229.898  10
  -1  13  -1 6436.86 214.663  13
   1  13   1 6603.68 213.588  10
   1 -13   1 6460.84 220.449   5
  -1 -13  -1 6419.42 198.875   8
  -1  13  -1 6589.56 198.944  10
  -1 -13  -1 6310.76 214.688   5
   1 -13   1 6603.80 208.763   8
   1  13   1 6153.00 203.278  13
   2  13   1 3177.23 133.200  13
  -2 -13  -1 3128.65 127.449   8
   2 -13   1 3035.78 139.265   8
  -2  13  -1 3137.95 148.446  13
   2  13   1 3351.93 147.126  10
  -2 -13  -1 3264.17 144.803   5
  -2  13  -1 3173.93 128.557  10
   3  13   1 1458.84 91.7677  13
  -3  13  -1 1658.72 116.006  13
   3 -13   1 1590.20 102.763   8
   3  13   1 1603.57 109.430  10
  -3 -13  -1 1598.47 103.783   5
  -3  13  -1 1506.26 91.6975  10
   4 -13   1 3336.42 151.609   8
  -4  13  -1 3668.38 135.848  10
  -4 -13  -1 3536.18 148.236   5
   4  13   1 3479.99 156.205  10
  -4  13  -1 3565.52 166.851  13
  -5  13  -1 8241.63 276.679  13
   5 -13   1 8527.42 263.926   8
  -5 -13  -1 8758.92 254.342   5
   5  13   1 8568.14 266.604  10
   5 -13   1 8119.55 270.123   5
  -5  13  -1 8884.00 237.388  10
   6 -13   1 11220.2 319.953   8
  -6  13  -1 10754.3 336.487  13
   6  13   1 11385.5 323.695  10
   6 -13   1 11074.2 327.327   5
   7 -13   1 9526.33 297.692   8
   7  13   1 10537.5 304.032  10
   7 -13   1 10073.8 308.380   5
  -7  13  -1 10083.7 323.079  13
   8 -13   1 3890.84 174.011   8
   8  13   1 3939.61 173.729  10
  -8  13  -1 3988.23 190.782  13
   8 -13   1 4088.70 181.184   5
  -9  13  -1 1179.64 124.655  13
   9 -13   1 1257.33 110.361   8
   9 -13   1 1260.92 110.995   5
   9  13   1 1219.70 109.309  10
  10 -13   1 1913.00 131.744   8
 -10  13  -1 1965.60 144.609  13
  10 -13   1 1780.17 131.946   5
  10  13   1 2100.08 135.870  10
  11 -13   1 4591.54 200.663   8
  11 -13   1 4844.52 201.959   5
  11  13   1 4699.87 201.305  10
 -11  13  -1 4891.97 221.121  13
  12 -13   1 6532.03 238.158   5
  12 -13   1 6205.44 239.619   8
  12  13   1 6718.00 245.027  10
 -12  13  -1 6083.60 257.571  13
  12 -13   1 6901.85 269.967   9
  -9  14   1 7.06711 68.3649  10
  -8  14   1 50.1592 70.3875  10
  -7  14   1-18.2169 65.4054  10
   6 -14  -1 325.355 79.7677   8
  -6  14   1 376.290 92.1872  13
  -6  14   1 322.681 73.0102  10
  -5  14   1 550.857 94.9674  13
   5 -14  -1 567.214 85.4121   8
  -5  14   1 640.404 81.8455  10
   4 -14  -1 581.892 81.3457   8
  -4  14   1 448.496 87.8828  13
  -4  14   1 588.197 83.0490  10
  -3  14   1 504.992 90.0528  13
   3 -14  -1 699.792 83.2844   8
   3 -14  -1 600.924 91.5827   5
  -3  14   1 726.082 85.6751  10
  -2  14   1 337.269 81.6973  13
  -2  14   1 434.988 78.2533  10
   2 -14  -1 286.329 78.6224   5
   2 -14  -1 379.825 72.3131   8
  -1  14   1 235.878 72.1997  13
   1 -14  -1 379.429 71.4080   8
  -1  14   1 378.786 78.9237  10
   1 -14  -1 243.584 78.4623   5
   0  14   1 459.233 82.2305  10
   0 -14  -1 629.267 84.9958   5
   0  14   1 534.104 81.6492  13
   0 -14  -1 449.640 71.2171   8
  -1 -14  -1 483.340 80.9611   5
   1  14   1 504.052 84.0938  10
  -1  14  -1 475.926 87.1660  13
   2  14   1 594.647 83.9861  10
  -2  14  -1 579.221 86.1128  13
  -2 -14  -1 537.725 80.9251   5
  -3  14  -1 233.014 79.5380  13
   3  14   1 172.499 74.7339  10
   3 -14   1 195.746 74.0910   8
  -3 -14  -1 236.055 72.8480   5
  -4  14  -1 72.2918 77.6985  13
   4 -14   1-13.5324 67.8746   8
   4  14   1 18.6874 70.2980  10
  -5  14  -1-16.4171 83.0898  13
   5 -14   1 56.1064 68.3994   8
   5  14   1-48.0643 75.8013  10
  -6  14  -1 104.123 87.8388  13
   6  14   1 29.6509 69.0199  10
   7  14   1-71.0535 80.1861  10
 -32   0   2 398.820 66.6607   4
 -31   0   2 4971.63 252.893   1
 -31   0   2 4614.21 160.956   4
 -30   0   2 5587.85 265.617   1
  30   0  -2 5357.22 198.029   2
 -30   0   2 5053.14 171.116   4
  29   0  -2 1811.60 117.993   2
 -29   0   2 1877.67 99.6841   4
 -29   0   2 1925.99 163.516   1
 -28   0   2 275.615 95.0179   1
 -28   0   2 195.750 54.7380   4
  28   0  -2 146.000 68.8727   2
 -27   0   2 199.692 90.8560   1
  27   0  -2 309.620 73.1046   2
 -27   0   2 351.396 58.0813   4
  27   0  -2 252.299 55.2043   8
 -26   0   2 5179.06 235.490   1
  26   0  -2 5008.45 155.718   8
 -26   0   2 4773.14 158.131   4
  26   0  -2 4833.85 182.208   2
  25   0  -2 19605.9 477.679   2
 -25   0   2 19180.9 449.204   4
  25   0  -2 19268.5 443.594   8
 -25   0   2 19140.3 542.596   1
  24   0  -2 23711.7 535.625   8
 -24   0   2 24068.4 635.937   1
 -24   0   2 23610.3 539.373   4
  24   0  -2 24675.5 567.225   2
  23   0  -2 16976.5 391.763   8
 -23   0   2 16207.7 393.357   4
 -23   0   2 16283.2 474.101   1
  23   0  -2 17317.8 419.181   2
  23   0  -2 16689.0 371.216   9
  22   0  -2 3391.47 120.267   8
  22   0  -2 3663.04 141.842   2
 -22   0   2 3250.15 176.059   1
 -22   0   2 3351.49 121.130   4
  22   0  -2 3457.44 106.131   9
  21   0  -2 4449.96 127.528   9
 -21   0   2 4775.14 205.756   1
 -21   0   2 4593.58 145.390   4
  21   0  -2 5082.74 167.271   2
  21   0  -2 4546.98 143.340   8
 -20   0   2 18505.4 498.831   1
  20   0  -2 18616.6 404.291   9
  20   0  -2 18427.6 421.820   8
  20   0  -2 18921.6 443.717   2
 -20   0   2 17674.5 421.668   4
  19   0  -2 40254.7 849.367   8
  19   0  -2 38684.7 829.274   9
 -19   0   2 40797.4 929.876   1
 -19   0   2 40894.7 851.701   4
  19   0  -2 39812.9 866.926   2
 -19   0   2 40221.8 821.746  13
 -18   0   2 67285.4 1448.65   1
 -18   0   2 65431.9 1370.62   4
  18   0  -2 64900.5 1351.49   9
  18   0  -2 67083.6 1370.60   8
 -18   0   2 66294.2 1343.83  13
  18   0  -2 68618.4 1388.72   2
 -17   0   2 18447.1 386.446  13
  17   0  -2 18971.2 424.908   2
  17   0  -2 17872.6 410.139   8
  17   0  -2 18120.6 393.186   9
 -17   0   2 17973.3 470.242   1
  16   0  -2 8701.15 222.994   8
  16   0  -2 8746.22 232.044   2
 -16   0   2 8182.00 267.090   1
  16   0  -2 8489.94 206.270   9
 -16   0   2 9045.21 222.535   4
 -16   0   2 9103.26 201.683  13
 -15   0   2 4249.55 128.777   4
  15   0  -2 4401.72 117.135   9
  15   0  -2 4537.63 132.873   8
 -15   0   2 4302.56 108.916   9
 -15   0   2 4655.27 113.696  13
 -15   0   2 3964.60 163.640   1
 -14   0   2 3736.49 147.859   1
  14   0  -2 3771.36 116.947   8
 -14   0   2 3682.05 111.932   4
 -14   0   2 3721.40 94.4748   9
  14   0  -2 3485.11 99.0835   9
 -14   0   2 3705.51 96.8082  13
 -13   0   2 53257.1 1114.17   4
  13   0  -2 54860.5 1101.37   9
  13   0  -2 51814.4 1121.37   8
 -13   0   2 54869.4 1166.35   1
 -13   0   2 53287.1 1095.29   9
 -13   0   2 55880.5 1098.90  13
  12   0  -2 35636.4 724.335   9
 -12   0   2 35425.9 719.339   9
 -12   0   2 35285.2 736.713   4
 -12   0   2 33814.6 778.258   1
 -12   0   2 35031.9 722.202  13
  11   0  -2 19019.4 383.727   9
 -11   0   2 17713.7 381.294  13
 -11   0   2 18175.4 378.021   9
 -11   0   2 17652.9 393.278   4
  10   0  -2 2176.52 60.8050   9
 -10   0   2 2193.71 57.5083   9
 -10   0   2 2033.21 59.7380  13
 -10   0   2 2098.77 67.2323   4
   9   0  -2 15683.2 340.773   9
  -9   0   2 16974.1 342.406  13
  -9   0   2 16829.5 350.380   4
  -9   0   2 16026.9 337.593   9
  -8   0   2 321.579 21.6239   4
  -8   0   2 325.791 19.2638  13
  -8   0   2 358.982 17.7110   9
  -7   0   2 2223.88 62.3109   4
  -7   0   2 2254.04 58.5815  13
   7   0  -2 2303.39 75.4994   1
  -7   0   2 2157.42 54.9311   9
   7   0  -2 2212.64 64.1567   3
   6   0  -2 25798.8 527.479   3
   6   0  -2 26042.9 520.693  13
  -6   0   2 24991.9 517.929   9
  -6   0   2 25805.0 522.515  13
   6   0  -2 25376.2 540.422   1
   5   0  -2 3478.91 93.6703   1
  -5   0   2 3567.19 77.0105   9
   5   0  -2 3291.82 82.8191   3
  -5   0   2 3294.03 79.9421  13
   5   0  -2 3317.49 83.4206  10
   5   0  -2 3254.32 78.0534  13
   4   0  -2 33573.1 679.105  13
  -4   0   2 33282.4 683.735   7
   4   0  -2 34153.0 694.495   1
   4   0  -2 33189.7 682.692   3
   4   0  -2 33635.3 682.305  10
  -4   0   2 34188.5 681.051  13
  -3   0   2 80397.5 1563.81   7
   3   0  -2 78326.4 1560.57  10
   3   0  -2 79442.5 1560.45  13
   3   0  -2 81523.0 1562.98   3
  -2   0   2 4673.05 106.388   7
   2   0  -2 4640.57 104.505  13
   2   0  -2 4868.13 105.559   3
  -2   0   2 4699.48 102.832  10
   2   0  -2 4744.91 102.980  10
   1   0  -2 4970.00 110.214   3
   1   0  -2 5023.50 110.664  13
  -1   0   2 4622.63 110.069  12
   1   0  -2 4835.87 108.847  11
   1   0  -2 4959.35 107.198  10
   0   0   2 128089. 2555.51  12
   0   0  -2 125386. 2554.18   3
   0   0  -2 129533. 2555.91  13
   0   0   2 129291. 2550.56  10
   1   0   2 8268.02 181.059  12
  -1   0  -2 8839.52 182.570  13
   2   0   2 20746.8 416.161  13
   2   0   2 19812.7 415.097  12
  -3   0  -2 1377.81 33.8968   8
   3   0   2 1420.41 40.1410  13
  -3   0  -2 1285.29 39.2955   4
  -3   0  -2 1314.67 30.9514   6
  -4   0  -2 8972.24 195.309   4
   4   0   2 9003.54 182.940   6
  -4   0  -2 9040.33 186.581   8
   5   0   2 134344. 2684.02   8
  -5   0  -2 133853. 2683.44   8
   5   0   2 137521. 2691.97   4
  -5   0  -2 133256. 2693.55  13
  -5   0  -2 134093. 2679.60   5
   5   0   2 136029. 2680.10   6
   6   0   2 146340. 2897.06   8
   6   0   2 146224. 2905.65   4
  -6   0  -2 144326. 2907.06  13
   6   0   2 144981. 2893.07   6
  -6   0  -2 145556. 2896.24   8
   7   0   2 107890. 2068.36   4
  -7   0  -2 102919. 2056.67   8
   7   0   2 102535. 2057.45   8
   7   0   2 103361. 2054.16   6
  -7   0  -2 99205.0 2067.39  13
   8   0   2 30215.8 636.980   4
  -8   0  -2 32038.0 626.520   8
   8   0   2 31741.8 627.083   8
  -9   0  -2 1354.63 39.9611   8
   9   0   2 1376.57 40.4657   8
  -9   0  -2 1229.57 46.3878  13
   9   0   2 1403.22 53.2571   9
  10   0   2 48438.7 981.280   8
 -10   0  -2 51301.7 982.137   8
  10   0   2 50411.7 1001.77   9
  11   0   2 71766.3 1395.39   8
  11   0   2 69760.6 1414.55   9
 -11   0  -2 72473.2 1396.26   8
 -12   0  -2 133275. 2661.42   4
  12   0   2 138255. 2637.64   8
 -12   0  -2 139100. 2710.18   1
  12   0   2 129590. 2656.78   9
 -13   0  -2 94191.8 1863.98   4
  13   0   2 91391.8 1837.13   8
 -13   0  -2 93602.6 1913.58   1
  13   0   2 95227.1 1859.80   9
  14   0   2 31388.6 650.452   8
 -14   0  -2 30531.2 723.230   1
 -14   0  -2 31348.0 676.843   4
  14   0   2 32282.5 672.566   9
  15   0   2 6889.71 177.657   9
 -15   0  -2 6596.63 182.399   4
 -15   0  -2 6772.70 224.309   1
  15   0   2 6677.42 159.671   8
 -16   0  -2 7332.78 203.065   4
 -16   0  -2 7801.73 249.777   1
  16   0   2 7928.09 198.404   9
  16   0   2 7538.12 178.844   8
 -17   0  -2 24713.0 602.441   1
  17   0   2 23558.7 512.668   8
  17   0   2 24877.8 533.928   9
 -17   0  -2 25342.3 545.775   4
 -18   0  -2 41378.9 940.843   1
  18   0   2 41691.0 845.923   8
 -18   0  -2 40406.1 876.025   4
  18   0   2 40318.2 865.246   9
  19   0   2 34398.3 713.804   8
 -19   0  -2 32672.4 744.583   4
  19   0   2 34799.6 736.103   9
  20   0   2 2257.56 74.7368   8
 -20   0  -2 2357.89 138.411   1
 -20   0  -2 2156.23 96.3937   4
  20   0   2 2403.37 92.1345   9
 -21   0  -2 388.706 78.4738   1
  21   0   2 346.680 33.3590   8
  21   0   2 348.927 46.4208   9
 -21   0  -2 343.828 49.5160   4
 -22   0  -2 291.549 49.4671   4
 -22   0  -2 212.322 70.6610   1
  22   0   2 222.843 31.7177   8
  22   0   2 333.346 48.9932   9
 -23   0  -2 629.651 93.7159   1
  23   0   2 867.114 64.3054   9
 -23   0  -2 736.947 65.8194   4
  24   0   2 8814.33 228.818   9
 -24   0  -2 8372.09 302.592   1
 -24   0  -2 8223.02 236.839   4
 -25   0  -2 3320.67 131.570   4
  25   0   2 3396.84 123.683   9
 -25   0  -2 3436.01 189.562   1
 -26   0  -2 154.434 55.0933   4
  26   0   2 271.818 55.0588   9
 -26   0  -2 256.075 94.3857   1
 -27   0  -2 1784.73 99.8045   4
 -27   0  -2 1875.39 150.996   1
  27   0   2 2074.14 95.2476   9
 -28   0  -2 986.179 127.358   1
 -28   0  -2 1027.67 83.5334   4
 -29   0  -2 138.680 58.0916   4
 -29   0  -2 161.611 96.6144   1
 -30   0  -2 1945.01 155.551   1
 -30   0  -2 1316.83 92.9555   4
 -31   0  -2 1260.71 93.4116   4
 -31   0  -2 1377.26 144.720   1
 -32  -1   2 49.0249 54.7989   4
 -32   1   2 32.1086 62.3018   4
 -31  -1   2 263.474 59.1821   4
 -31   1   2 169.459 109.686   1
 -31   1   2 201.251 65.9773   4
 -30  -1   2 1309.74 84.8647   4
 -30   1   2 1293.85 91.8243   4
 -30   1   2 1490.65 154.467   1
 -29   1   2 2119.05 109.119   4
 -29  -1   2 2243.76 101.494   4
  29   1  -2 1865.05 122.620   2
 -28   1   2 2010.32 105.277   4
  28  -1  -2 2312.41 103.804   8
  28   1  -2 2225.49 126.827   2
 -28   1   2 2291.64 169.232   1
 -28  -1   2 2046.61 98.6202   4
 -27   1   2 247.679 59.8098   4
  27   1  -2 184.280 65.1476   2
 -27  -1   2 233.937 50.4613   4
  27  -1  -2 178.411 55.3082   8
 -27   1   2 192.124 96.3385   1
 -26   1   2 374.531 100.059   1
 -26   1   2 205.407 55.2657   4
  26  -1  -2 154.157 52.3352   8
  26   1  -2 190.300 48.0048   8
 -26  -1   2 139.435 48.3252   4
  26   1  -2 193.135 63.0937   2
 -25   1   2 211.916 51.6159   4
 -25   1   2 251.098 37.5762  13
 -25  -1   2 182.415 48.0351   4
 -25   1   2 272.227 94.9489   1
  25  -1  -2 159.001 51.9529   8
  25   1  -2 204.126 62.6932   2
  25   1  -2 236.054 50.7007   8
  24  -1  -2 780.486 56.2750   9
 -24   1   2 853.159 69.8704   4
  24   1  -2 752.224 62.3185   8
 -24   1   2 990.719 111.137   1
  24   1  -2 731.621 78.8908   2
  24  -1  -2 704.954 64.8517   8
 -24  -1   2 599.374 57.4368   4
 -24   1   2 756.935 49.0295  13
  23   1  -2 2999.67 109.513   8
 -23   1   2 3039.11 169.582   1
  23  -1  -2 2724.43 110.897   8
  23   1  -2 2885.00 128.631   2
 -23  -1   2 2903.44 109.189   4
 -23   1   2 3192.99 120.698   4
 -23   1   2 3000.71 94.3661  13
  23  -1  -2 3002.30 104.436   9
  22  -1  -2 1158.14 63.0969   9
 -22  -1   2 1045.76 64.4062   4
 -22   1   2 997.123 68.4808   4
  22  -1  -2 1099.91 70.7687   8
  22   1  -2 1093.91 65.3676   8
  22   1  -2 1087.49 80.2062   2
 -22   1   2 1064.18 54.2184  13
 -22   1   2 1214.35 109.426   1
 -21   1   2 432.647 51.8779   4
  21   1  -2 410.780 32.3330   9
 -21  -1   2 358.310 44.8148   4
 -21   1   2 521.251 84.3034   1
  21   1  -2 463.416 60.4982   2
  21  -1  -2 427.920 51.9929   8
 -21   1   2 405.739 39.5002  13
  21   1  -2 422.458 47.4337   8
  21  -1  -2 505.477 46.8635   9
 -20  -1   2 2058.87 84.6041   4
 -20   1   2 2160.08 93.7794   4
  20  -1  -2 2064.21 82.1014   9
 -20   1   2 2068.92 75.7086  13
  20  -1  -2 2015.36 88.6617   8
  20   1  -2 2219.03 88.3811   8
 -20  -1   2 1968.00 56.6993  13
  20   1  -2 2046.61 100.537   2
 -20   1   2 2203.98 134.197   1
  20   1  -2 2113.52 67.2081   9
  19  -1  -2 1677.43 73.0888   9
  19   1  -2 1625.86 76.9833   8
  19  -1  -2 1688.23 81.0020   8
 -19   1   2 1920.90 85.9579   4
 -19  -1   2 1732.40 52.1512  13
  19   1  -2 1759.68 60.1830   9
  19   1  -2 1917.94 93.4854   2
 -19   1   2 1781.70 120.495   1
 -19   1   2 1839.36 69.7415  13
 -19  -1   2 1766.48 76.9367   4
 -18   1   2 3162.93 113.703   4
  18  -1  -2 3158.77 112.824   8
 -18  -1   2 3241.57 81.3387  13
 -18   1   2 3252.55 99.2761  13
 -18   1   2 3108.77 152.086   1
  18   1  -2 3040.52 87.6649   9
  18   1  -2 3236.78 110.268   8
  18  -1  -2 3172.99 104.775   9
 -18  -1   2 3153.52 106.397   4
  17  -1  -2 154.576 34.8227   8
 -17  -1   2 170.498 33.6516   4
  17  -1  -2 195.557 32.5826   9
 -17   1   2 113.250 33.1303   4
  17   1  -2 161.336 34.4290   8
  17   1  -2 172.121 22.4788   9
 -17  -1   2 167.871 18.8244  13
 -17   1   2 117.461 49.6120   1
  17   1  -2 136.712 37.0716   2
  16  -1  -2 1688.26 76.2870   8
  16  -1  -2 1719.50 69.5406   9
  16   1  -2 1885.42 57.6448   9
 -16   1   2 1719.78 106.381   1
 -16  -1   2 1802.71 72.4635   4
  16   1  -2 1697.61 75.0389   8
 -16  -1   2 1799.12 51.8029  13
  16   1  -2 1637.34 79.5376   2
 -16   1   2 1556.27 74.3441   4
 -15   1   2 13949.4 327.707   4
 -15   1   2 14053.1 377.678   1
 -15  -1   2 14764.2 321.392   4
 -15  -1   2 14234.1 294.753  13
  15  -1  -2 14102.9 329.417   8
  15  -1  -2 14298.4 319.459   9
  15   1  -2 13154.7 298.264   9
 -14   1   2 18372.6 460.402   1
 -14   1   2 17991.6 413.001   4
 -14  -1   2 18676.1 407.352   4
 -14  -1   2 18190.9 382.546  13
  14   1  -2 19088.9 387.017   9
  14  -1  -2 18035.3 415.921   8
  14  -1  -2 18573.6 405.723   9
  13  -1  -2 23936.0 529.588   8
 -13   1   2 24015.7 568.449   1
 -13   1   2 24440.2 524.557   4
 -13  -1   2 23561.9 517.333   4
 -13  -1   2 24611.0 496.447  13
 -13   1   2 24531.4 506.153   9
  13   1  -2 23962.7 498.191   9
 -13   1   2 24403.7 513.968  13
  13  -1  -2 24008.0 516.991   9
 -12   1   2 8972.10 253.756   1
 -12  -1   2 9045.80 213.998   4
  12  -1  -2 9146.17 227.068   8
  12   1  -2 8965.69 196.042   9
 -12   1   2 9432.83 212.328  13
  12  -1  -2 9007.13 213.728   9
 -12   1   2 9246.49 204.153   9
 -12  -1   2 9283.98 195.774  13
 -12   1   2 8843.04 217.929   4
  11  -1  -2 5585.85 145.920   9
 -11   1   2 5928.14 151.614   4
  11  -1  -2 6038.54 160.871   8
 -11   1   2 5896.47 180.613   1
 -11  -1   2 6078.39 147.333   4
  11   1  -2 5858.06 130.597   9
 -11   1   2 5921.89 145.645  13
 -11  -1   2 6162.40 131.569  13
 -11   1   2 5873.45 138.966   9
  10   1  -2 780.309 25.2903   9
  10  -1  -2 832.442 37.6782   9
 -10  -1   2 753.288 26.3061  13
 -10   1   2 835.809 54.3199   1
 -10  -1   2 730.007 34.9572   4
 -10  -1   2 819.404 25.9281   9
 -10   1   2 739.809 35.6424  13
 -10   1   2 758.308 32.6825   9
 -10   1   2 772.524 38.8423   4
  10  -1  -2 778.909 45.2474   8
   9  -1  -2 28602.0 614.665   8
   9  -1  -2 27751.9 596.625   9
  -9  -1   2 29535.6 595.240   4
  -9   1   2 28216.1 596.953  13
  -9  -1   2 28715.3 583.175  13
  -9   1   2 27758.0 590.165   9
  -9  -1   2 28904.5 580.805   9
  -9   1   2 29623.5 631.249   1
  -9   1   2 30650.1 602.803   3
   9   1  -2 29146.0 601.648   3
  -8   1   2 28846.6 588.487   9
  -8  -1   2 29073.9 581.424  13
   8  -1  -2 27688.4 593.167   9
   8   1  -2 28493.2 612.467   1
  -8  -1   2 28446.9 590.120   4
  -8   1   2 30265.3 597.940   3
  -8   1   2 28890.9 594.451  13
   8  -1  -2 28247.9 610.664   8
  -8   1   2 28502.8 621.459   1
  -8  -1   2 28601.8 577.407   9
  -7   1   2 5478.15 153.613   1
   7   1  -2 5510.50 135.140   3
  -7   1   2 5734.83 130.657   9
   7   1  -2 5774.43 149.130   1
  -7  -1   2 5619.97 119.667   9
  -7   1   2 5843.99 137.011   3
  -7  -1   2 5670.24 130.701   4
  -7   1   2 5403.59 134.638  13
   7   1  -2 5965.97 136.577   7
   7  -1  -2 6065.54 135.601   9
  -7  -1   2 6040.80 125.188  13
   7   1  -2 5836.41 123.191  13
  -6   1   2 10564.6 227.824   9
  -6  -1   2 10622.6 222.817  13
   6   1  -2 10479.1 231.230   3
   6  -1  -2 11095.0 232.172   9
  -6   1   2 10495.8 232.461  13
  -6  -1   2 10774.6 217.478   9
   6   1  -2 10695.6 232.122   7
   6  -1  -2 10733.3 233.476  10
   6   1  -2 10803.9 221.210  13
  -6  -1   2 10581.6 226.825   4
  -6   1   2 10411.7 232.824   3
   6   1  -2 11351.1 246.380   1
   5  -1  -2 9545.15 200.730  13
   5   1  -2 8955.53 199.789   3
  -5   1   2 9553.29 199.229   9
  -5  -1   2 9233.70 188.920   9
  -5   1   2 9293.50 202.978   3
   5   1  -2 9286.12 192.857  13
  -5  -1   2 9577.33 201.613   3
   5   1  -2 9186.61 212.326   1
  -5   1   2 8744.68 201.671  13
   5   1  -2 8955.69 200.565   7
  -5  -1   2 9647.87 194.968  13
   5  -1  -2 9206.18 202.256  10
   4   1  -2 6389.46 135.935  13
   4   1  -2 6301.34 141.685   7
  -4   1   2 6806.60 141.471   9
  -4   1   2 6260.54 142.403   7
   4  -1  -2 6249.17 141.721  13
  -4  -1   2 6257.99 140.510   3
  -4   1   2 6180.71 143.652   3
   4  -1  -2 6607.28 143.602  10
  -4  -1   2 6364.75 138.113  13
   4   1  -2 6513.59 140.476   3
   4   1  -2 6407.86 152.001   1
   3   1  -2 160.607 10.7235  13
   3   1  -2 145.815 12.7641   7
   3   1  -2 142.153 10.7711   3
  -3   1   2 148.524 12.5354   9
  -3  -1   2 128.624 10.2866   3
   3  -1  -2 120.015 12.2614  13
  -3   1   2 123.154 12.5804   3
  -3   1   2 134.612 12.0952   7
  -3  -1   2 159.726 11.0239  13
   3  -1  -2 136.824 12.8232  10
   2   1  -2 75.9169 8.27533   3
  -2   1   2 108.962 10.6540   7
  -2   1   2 114.276 11.4737   3
   2  -1  -2 132.958 12.3563  11
  -2  -1   2 181.054 11.9709  13
  -2  -1   2 94.9735 8.14768   3
   2   1  -2 91.2513 10.3583  12
   2  -1  -2 108.777 11.8242  13
   2  -1  -2 101.650 11.0167  10
   1   1  -2 6104.60 133.666  12
  -1  -1   2 5973.38 129.009   3
  -1   1   2 6097.43 135.592   3
   1  -1  -2 6092.31 134.349  13
   1   1  -2 6184.49 132.589  13
   1  -1  -2 6172.97 134.908  11
   1  -1  -2 6230.26 134.024  10
   1   1  -2 6076.56 129.149   3
   0   1  -2 13939.5 291.852  13
   0  -1   2 14626.2 289.206   4
   0   1  -2 14315.6 284.608  11
   0  -1  -2 13920.6 293.076  13
   0   1   2 14007.2 291.201  12
   0   1  -2 14093.1 287.125   3
   0   1   2 13940.3 294.244   3
   0  -1   2 13793.8 287.328   3
   0   1  -2 13821.8 292.066  12
  -1   1  -2 37158.5 745.594  12
   1   1   2 36489.0 744.367  12
   1  -1   2 36969.6 742.647   4
   1  -1   2 37498.1 737.258  11
   1   1   2 37052.9 746.402  13
   1  -1   2 34888.0 740.024   3
  -1  -1  -2 36583.1 743.599   6
  -1   1  -2 39423.6 747.119  13
   1   1   2 36764.5 747.287   3
  -2  -1  -2 106233. 2117.16   6
   2  -1   2 105501. 2118.88   8
   2   1   2 103084. 2119.27  12
   2   1   2 109010. 2116.75   6
   2   1   2 112592. 2121.33  13
  -2   1  -2 103141. 2118.04   8
  -2   1  -2 105067. 2116.53   5
  -2   1  -2 105193. 2119.44   4
  -3   1  -2 18471.0 387.148   4
  -3   1  -2 18220.9 383.952   8
   3   1   2 18198.6 384.602   4
  -3  -1  -2 19432.8 383.073   6
   3   1   2 18815.8 382.295   6
   3  -1   2 19129.9 385.566   8
  -3  -1  -2 18213.5 386.521  13
  -3   1  -2 19093.1 382.064   5
   3   1   2 18851.3 386.136  13
  -4   1  -2 7831.31 168.476   4
   4   1   2 7021.23 162.966   4
  -4   1  -2 7686.69 163.035   8
  -4  -1  -2 7459.09 160.747   6
   4   1   2 7594.66 160.781   6
   4   1   2 7476.54 164.522  13
  -4   1  -2 7840.52 160.220   5
  -4  -1  -2 7630.70 166.211  13
   4  -1   2 7588.14 164.264   8
   5   1   2 22832.4 458.369   6
  -5  -1  -2 23126.2 464.848  13
   5  -1   2 22170.0 461.921   8
  -5   1  -2 22237.8 460.306   8
   5   1   2 21825.5 461.685   4
  -5   1  -2 21691.5 467.522   4
   5  -1   2 23521.5 477.668   9
  -5   1  -2 22261.6 456.398   5
   5   1   2 22952.6 462.072  13
   5  -1   2 22857.8 458.301   5
   6   1   2 13345.7 277.703  13
  -6   1  -2 13682.6 287.031   4
   6  -1   2 13432.0 278.830   8
  -6   1  -2 12679.1 276.013   8
  -6   1  -2 12787.4 305.183   1
   6  -1   2 13300.0 273.117   5
  -6  -1  -2 13327.1 281.229  13
   6   1   2 13682.8 279.405   4
   6   1   2 12518.0 273.827   6
   6  -1   2 13701.1 294.489   9
  -7   1  -2 26895.1 564.063   4
   7   1   2 26218.9 554.276   4
  -7  -1  -2 27347.2 556.656  13
   7  -1   2 26486.0 553.758   8
   7  -1   2 27277.2 547.106   5
   7   1   2 25989.4 549.078   6
  -7  -1  -2 27906.1 560.510   4
  -7   1  -2 26387.6 558.214   2
  -7   1  -2 27761.5 551.869   8
   7  -1   2 27707.2 571.829   9
  -7   1  -2 28225.2 589.712   1
   8   1   2 51561.6 1063.15   6
   8   1   2 53209.4 1052.40   8
   8  -1   2 52636.0 1068.02   8
  -8   1  -2 52462.1 1106.93   1
  -8   1  -2 51690.1 1079.32   4
   8   1   2 53047.1 1069.24   4
  -8   1  -2 52843.3 1073.81   2
  -8  -1  -2 53455.9 1070.31  13
   8  -1   2 53016.0 1086.91   9
   8  -1   2 52994.7 1059.42   5
  -8  -1  -2 52118.8 1074.83   4
  -8   1  -2 52665.1 1065.16   8
  -9  -1  -2 6567.03 156.651   4
   9  -1   2 6380.78 138.788   5
   9   1   2 6465.47 133.532   8
  -9   1  -2 6077.31 159.280   4
   9   1   2 6335.85 149.575   4
  -9   1  -2 6359.42 183.268   1
   9   1   2 6271.35 143.725   6
  -9   1  -2 6588.84 145.546   8
  -9  -1  -2 5979.00 148.995  13
   9  -1   2 6393.88 148.250   8
   9  -1   2 6452.10 165.083   9
 -10  -1  -2 243.724 24.5670   4
  10   1   2 146.944 11.0741   8
  10  -1   2 165.395 19.2611   8
  10  -1   2 197.993 13.7098   5
 -10   1  -2 100.119 31.4572   1
 -10   1  -2 160.169 18.0391   8
  10  -1   2 161.519 25.2520   9
 -11  -1  -2 82.9844 20.4925   4
 -11   1  -2 84.2340 32.1368   1
  11  -1   2 111.573 11.9194   5
  11   1   2 82.0998 10.4438   8
 -11   1  -2 56.0989 17.0113   8
 -11  -1  -2 108.429 19.0875  13
  11  -1   2 43.8142 16.5846   8
  12  -1   2 840.675 48.0161   9
  12  -1   2 805.725 38.2658   8
  12   1   2 825.117 41.9363   9
  12   1   2 834.818 28.3372   8
 -12   1  -2 845.425 37.3265   8
 -12   1  -2 879.189 66.6492   1
  12  -1   2 764.755 28.0022   5
 -12  -1  -2 880.459 46.5566   4
 -12  -1  -2 761.341 37.4583  13
 -13  -1  -2 1264.39 58.3977   4
  13  -1   2 1223.31 48.8725   8
 -13   1  -2 1170.40 46.8347   8
 -13   1  -2 1276.42 84.3466   1
 -13  -1  -2 1028.09 45.7306  13
  13  -1   2 1156.30 57.7397   9
  13   1   2 1226.17 53.6767   9
  13  -1   2 1246.19 37.0774   5
  13   1   2 1108.14 36.5605   8
  14  -1   2 1400.72 65.7270   9
  14   1   2 1422.87 43.7723   8
  14  -1   2 1444.62 55.6909   8
 -14  -1  -2 1257.04 50.8064  13
 -14   1  -2 1411.53 89.7080   1
  14   1   2 1512.52 62.1486   9
 -14  -1  -2 1374.22 63.9422   4
  14  -1   2 1520.56 42.6150   5
 -15  -1  -2 1362.60 52.2298  13
  15  -1   2 1403.37 66.1731   9
  15   1   2 1366.35 44.8247   8
  15  -1   2 1426.27 57.0026   8
 -15   1  -2 1365.40 91.7027   1
  15  -1   2 1416.84 41.6952   5
 -15  -1  -2 1496.29 68.2765   4
  15   1   2 1471.55 63.5958   9
  16   1   2 9100.86 198.079   8
 -16   1  -2 9181.00 233.087   4
  16  -1   2 8736.71 212.843   8
 -16   1  -2 8482.73 273.083   1
  16  -1   2 8861.36 227.296   9
 -16  -1  -2 8518.14 228.196   4
  16  -1   2 9069.11 191.872   5
  16   1   2 9056.41 222.180   9
  17  -1   2 10113.0 256.661   9
 -17   1  -2 10217.6 262.347   4
 -17   1  -2 10534.9 312.387   1
  17   1   2 10033.4 226.260   8
 -17  -1  -2 10204.8 260.880   4
  17  -1   2 10197.0 218.670   5
  17   1   2 10926.9 252.922   9
  18  -1   2 4626.65 145.073   9
  18  -1   2 4956.81 107.202   5
  18   1   2 4702.85 116.299   8
  18  -1   2 4535.89 130.446   8
 -18   1  -2 4569.85 188.887   1
 -18   1  -2 4942.34 152.360   4
 -18  -1  -2 4661.17 148.335   4
  18   1   2 4813.09 139.005   9
 -19   1  -2 3198.91 118.549   4
  19  -1   2 3163.17 99.9194   8
  19  -1   2 3291.29 115.500   9
 -19   1  -2 3449.34 163.508   1
  19   1   2 3269.60 85.9977   8
  19  -1   2 3188.07 73.7045   5
 -19  -1  -2 3264.83 118.228   4
  19   1   2 3106.60 106.227   9
  20   1   2 505.024 30.5103   8
  20  -1   2 522.262 52.6461   9
 -20   1  -2 354.753 74.7154   1
  20  -1   2 510.139 41.3095   8
  20   1   2 518.995 47.0989   9
 -20   1  -2 457.059 52.1630   4
 -20  -1  -2 359.722 48.0592   4
  21  -1   2 1810.85 85.5620   9
  21   1   2 1827.30 78.9704   9
 -21  -1  -2 1865.06 88.5250   4
  21   1   2 1811.72 57.6033   8
  21  -1   2 1670.72 69.9328   8
 -21   1  -2 1718.65 126.902   1
 -21   1  -2 1605.64 87.0324   4
 -22  -1  -2 8860.62 241.740   4
  22  -1   2 8881.44 217.675   8
  22  -1   2 8911.12 236.428   9
  22   1   2 8736.39 226.344   9
 -22   1  -2 9128.30 245.169   4
 -22   1  -2 9042.33 303.675   1
 -23   1  -2 3665.63 137.503   4
  23   1   2 4006.92 126.838   9
  23  -1   2 3620.81 114.086   8
 -23  -1  -2 3991.86 139.132   4
  23  -1   2 3966.04 135.689   9
 -23   1  -2 3793.75 188.767   1
 -24   1  -2 2260.60 152.964   1
  24  -1   2 2227.52 102.786   9
 -24  -1  -2 2406.32 108.201   4
 -24   1  -2 2507.07 110.595   4
  24   1   2 2415.65 97.3612   9
  24  -1   2 2412.11 86.8143   8
  25  -1   2 706.687 68.9965   9
 -25   1  -2 700.329 69.3380   4
  25   1   2 723.541 62.4038   9
 -25  -1  -2 589.750 66.0715   4
 -25   1  -2 810.174 108.498   1
  26  -1   2 83.8692 53.2026   9
  26   1   2 97.2320 47.3442   9
 -26   1  -2 96.0084 82.2925   1
 -26  -1  -2 27.9389 48.2680   4
 -26   1  -2 48.0133 50.4886   4
 -27  -1  -2 92.3109 53.3379   4
 -27   1  -2 81.8290 88.0198   1
 -27   1  -2 18.8215 52.1325   4
  27  -1   2 58.2382 54.4025   9
 -28   1  -2 455.172 67.6520   4
 -28   1  -2 425.901 104.409   1
 -28  -1  -2 316.698 62.3551   4
  28  -1   2 482.585 67.5736   9
 -29   1  -2 395.201 67.8063   4
 -29   1  -2 306.168 101.612   1
 -29  -1  -2 300.868 64.9202   4
 -30   1  -2-25.9020 98.6565   1
 -30   1  -2 58.5556 61.5695   4
 -30  -1  -2 43.9017 56.8334   4
 -31  -1  -2 117.218 64.1837   4
 -31   1  -2 188.420 66.9925   4
 -31   1  -2 8.78734 107.790   1
 -32  -1  -2 639.613 73.9629   4
 -31   2   2 3988.09 223.057   1
 -31  -2   2 3798.48 223.934   1
 -31   2   2 3417.93 144.184   4
 -31  -2   2 3392.46 128.738   4
 -30   2   2 4175.74 226.999   1
 -30  -2   2 3572.58 130.896   4
 -30  -2   2 4280.00 229.354   1
 -30   2   2 3870.22 151.025   4
 -29  -2   2 1846.13 155.887   1
 -29   2   2 1615.13 153.887   1
  29  -2  -2 1889.27 98.1885   8
  29  -2  -2 1643.85 113.259   2
 -29   2   2 1544.19 99.3125   4
 -29  -2   2 1516.08 83.5764   4
  29   2  -2 1612.47 114.313   2
 -28   2   2 136.009 57.4179   4
 -28   2   2 170.769 98.0723   1
  28   2  -2 144.559 69.3090   2
 -28  -2   2 98.4695 45.5764   4
 -28  -2   2 115.544 93.2087   1
  28  -2  -2 98.0366 64.8243   2
  28  -2  -2 153.422 57.0972   8
 -27   2   2 67.0065 56.7559   4
 -27   2   2 157.905 93.3566   1
  27  -2  -2 83.4527 55.9012   8
 -27  -2   2 115.806 45.1145   4
  27  -2  -2 127.951 63.4348   2
 -27  -2   2 69.3230 83.7547   1
  27   2  -2 59.3702 64.4752   2
 -26   2   2 1119.88 83.3322   4
  26  -2  -2 1089.69 89.2772   2
  26  -2  -2 1121.19 79.2309   8
 -26   2   2 1066.99 62.3841  13
 -26  -2   2 1234.45 125.350   1
  26   2  -2 1079.50 91.9040   2
 -26  -2   2 1025.18 68.0828   4
 -26   2   2 1268.71 135.814   1
  25   2  -2 2118.14 118.288   2
  25  -2  -2 2207.92 104.645   8
  25   2  -2 2241.60 92.3614   8
  25  -2  -2 2150.05 115.643   2
 -25   2   2 2413.00 110.088   4
 -25   2   2 2240.98 87.7927  13
 -25  -2   2 2346.60 94.6172   4
 -25  -2   2 2068.39 154.058   1
  25  -2  -2 2295.49 97.5636   9
 -24   2   2 4318.57 129.922  13
  24  -2  -2 4432.01 140.726   9
  24  -2  -2 4334.45 147.875   8
  24  -2  -2 4365.17 159.678   2
 -24  -2   2 4255.15 204.740   1
  24   2  -2 4215.30 133.842   8
  24   2  -2 4099.14 160.183   2
 -24   2   2 4622.27 218.080   1
 -24  -2   2 4056.36 133.397   4
 -24   2   2 4179.74 149.985   4
  23  -2  -2 1137.49 69.2050   9
  23  -2  -2 937.443 70.4381   8
  23  -2  -2 1114.70 81.1136   2
  23   2  -2 1066.94 66.2299   8
  23   2  -2 1057.13 80.4572   2
 -23   2   2 966.224 73.0809   4
 -23  -2   2 1124.78 112.298   1
 -23   2   2 1045.88 61.0135  13
 -23   2   2 1167.54 113.953   1
 -23  -2   2 909.900 60.2522   4
 -22  -2   2 258.061 76.9428   1
 -22   2   2 225.434 73.8105   1
 -22  -2   2 246.147 41.5893   4
  22  -2  -2 279.803 50.1656   8
 -22   2   2 305.175 42.8425  13
 -22   2   2 346.173 52.7504   4
  22   2  -2 368.310 61.1534   2
  22  -2  -2 325.700 58.1543   2
  22  -2  -2 277.694 45.2666   9
  22   2  -2 361.035 47.5711   8
  21  -2  -2 697.189 55.9343   9
  21   2  -2 627.483 52.4443   8
  21   2  -2 612.738 65.0404   2
  21  -2  -2 532.838 56.4175   8
 -21  -2   2 476.640 45.1262   4
 -21  -2   2 579.306 81.8017   1
 -21   2   2 519.518 83.7705   1
 -21   2   2 583.046 48.1625  13
  21  -2  -2 548.136 62.2376   2
 -21   2   2 702.209 62.9174   4
 -20   2   2 390.754 52.9743   4
  20  -2  -2 473.807 53.6229   8
  20  -2  -2 504.236 56.7805   2
 -20  -2   2 419.114 75.2397   1
 -20   2   2 424.511 44.3857  13
 -20  -2   2 383.139 41.9260   4
 -20   2   2 442.913 76.7473   1
  20   2  -2 352.641 54.1236   2
  20   2  -2 440.052 47.4867   8
  20  -2  -2 490.472 48.8922   9
  19  -2  -2 4425.32 141.664   9
  19   2  -2 4838.42 158.894   2
 -19   2   2 4711.51 152.929   4
  19  -2  -2 4771.68 157.742   2
 -19  -2   2 4680.53 194.813   1
 -19   2   2 4886.05 200.381   1
  19  -2  -2 4536.00 148.295   8
 -19   2   2 4744.03 137.603  13
 -19  -2   2 4756.40 135.772   4
  19   2  -2 4746.06 142.699   8
 -18  -2   2 4307.67 125.905   4
  18  -2  -2 4378.56 145.252   2
 -18  -2   2 4350.20 181.947   1
 -18   2   2 4302.56 183.703   1
  18  -2  -2 4501.16 141.848   8
  18   2  -2 4109.03 131.520   8
  18   2  -2 4160.93 144.037   2
 -18   2   2 4163.16 127.027  13
  18  -2  -2 4561.43 137.174   9
 -18   2   2 4195.41 141.218   4
  17  -2  -2 2738.61 102.215   9
 -17   2   2 2938.13 144.501   1
 -17  -2   2 3045.47 144.577   1
 -17   2   2 2986.10 110.077   4
  17  -2  -2 2871.17 107.600   8
 -17   2   2 2904.38 98.0704  13
 -17  -2   2 2685.36 92.1794   4
  17  -2  -2 2878.16 110.783   2
 -16  -2   2 211.786 49.0635   1
  16  -2  -2 167.855 35.5819   2
 -16  -2   2 215.418 30.2329   4
  16  -2  -2 210.838 36.2016   9
 -16   2   2 289.157 40.2015   4
 -16   2   2 231.334 33.5099  13
  16   2  -2 235.245 39.5292   2
 -16   2   2 273.653 55.0869   1
  16  -2  -2 197.912 36.1019   8
  15  -2  -2 383.861 38.3031   9
 -15  -2   2 431.138 58.4247   1
 -15   2   2 457.690 60.2571   1
 -15   2   2 383.922 39.9349   4
  15  -2  -2 349.804 40.6514   8
 -15   2   2 310.977 33.9341  13
 -15  -2   2 405.377 33.9859   4
  15  -2  -2 319.736 41.4164   2
  15   2  -2 396.952 42.3416   2
  14  -2  -2 4463.93 127.613   9
 -14   2   2 3749.91 154.149   1
 -14  -2   2 3931.82 155.199   1
  14  -2  -2 4228.66 131.429   8
 -14   2   2 4139.70 120.332  13
 -14  -2   2 4090.31 114.885   4
 -13   2   2 17821.1 434.428   1
 -13  -2   2 17380.3 430.845   1
 -13   2   2 17527.8 387.077  13
  13  -2  -2 16808.9 389.704   9
  13  -2  -2 17066.0 398.283   8
 -13  -2   2 17954.3 379.834   4
  12  -2  -2 38101.9 781.394   8
 -12   2   2 35579.2 807.315   1
 -12  -2   2 36926.5 758.312   4
  12  -2  -2 36558.4 770.206   9
 -12  -2   2 34962.1 804.950   1
  11  -2  -2 23141.3 496.937   9
 -11  -2   2 23835.0 485.946   4
  11  -2  -2 22463.3 505.268   8
 -11   2   2 22306.3 528.076   1
 -11  -2   2 22336.0 526.852   1
  10  -2  -2 15029.0 324.823   9
  10  -2  -2 14325.8 333.341   8
 -10  -2   2 14316.2 311.664   4
 -10   2   2 14506.6 312.404   9
 -10   2   2 14068.4 348.798   1
 -10   2   2 14526.3 320.255   3
   9   2  -2 10671.1 244.606   3
   9  -2  -2 11092.3 249.208   9
  -9   2   2 11025.7 271.205   1
  -9  -2   2 10829.6 236.116   4
   9  -2  -2 10926.7 259.327   8
  -9   2   2 11260.3 246.247   3
  -9   2   2 10581.6 247.533  13
  -9   2   2 10682.9 238.854   9
  -8   2   2 45985.2 898.657  13
   8  -2  -2 45413.4 898.339   9
   8  -2  -2 43220.5 908.920   1
   8  -2  -2 43245.5 890.452   7
   8   2  -2 43695.6 870.182  13
  -8  -2   2 42810.7 882.583   4
  -8   2   2 42638.3 916.611   1
  -8   2   2 42859.9 888.246   9
   8   2  -2 43413.1 890.851   7
   8  -2  -2 43488.6 909.716   8
   8   2  -2 43974.3 892.550   3
   8   2  -2 44327.4 909.814   1
  -8  -2   2 43037.1 917.285   1
  -8   2   2 42578.4 892.730   3
  -7   2   2 82304.3 1633.27  10
  -7  -2   2 79884.2 1653.64   1
  -7   2   2 79142.0 1631.94   3
   7  -2  -2 81290.3 1629.44   7
   7   2  -2 81515.7 1646.29   1
   7  -2  -2 81778.9 1646.41   1
   7  -2  -2 80373.0 1649.66   8
   7   2  -2 82083.2 1612.90  13
   7   2  -2 80713.5 1629.41   7
  -7   2   2 83111.8 1635.01   4
  -7   2   2 77362.3 1635.89  13
  -7   2   2 78250.0 1653.10   1
   7   2  -2 81039.5 1630.47   3
  -7  -2   2 79661.4 1621.22   4
   7  -2  -2 80775.6 1635.99   9
  -7   2   2 81866.9 1629.43   9
   6   2  -2 94158.8 1899.94   3
   6  -2  -2 95094.2 1914.81   1
  -6  -2   2 96413.9 1891.69   4
   6  -2  -2 94428.1 1907.12   9
   6   2  -2 96385.4 1915.06   1
  -6   2   2 89764.5 1906.43  13
   6   2  -2 94528.1 1899.97   7
   6  -2  -2 96537.9 1921.99   8
   6  -2  -2 93341.8 1899.70   7
  -6   2   2 95926.6 1904.27   3
  -6   2   2 96569.9 1901.33   9
  -6   2   2 94125.6 1904.04  10
   6   2  -2 94425.8 1887.09  13
   5   2  -2 106756. 2133.91   1
   5  -2  -2 104524. 2127.27   9
   5  -2  -2 106090. 2120.63   7
   5   2  -2 106748. 2111.44  13
   5   2  -2 103285. 2119.24   3
  -5   2   2 110630. 2123.90   9
   5  -2  -2 104397. 2133.32   1
   5   2  -2 105067. 2120.55   7
  -5   2   2 105627. 2125.12   3
   4   2  -2 38009.2 775.712   3
  -4  -2   2 38473.1 769.999   9
   4  -2  -2 37862.4 789.323   1
   4  -2  -2 39328.8 778.850   7
   4   2  -2 37869.3 789.468   1
  -4   2   2 39025.9 783.650   3
   4  -2  -2 38867.6 784.282  10
   4   2  -2 39267.5 778.949   7
   4   2  -2 37712.6 772.105  13
  -3   2   2 21797.8 448.647   7
  -3  -2   2 21470.2 448.422   7
  -3   2   2 21625.4 452.854   3
   3   2  -2 22391.0 444.888  13
   3  -2  -2 22000.9 454.114  10
   3  -2  -2 22152.0 453.650  13
  -3  -2   2 22478.7 445.572   9
   3   2  -2 21173.0 443.641   3
  -2  -2   2 56438.6 1165.44   7
  -2  -2   2 57767.3 1167.90   9
   2  -2  -2 58699.0 1171.62  10
  -2   2   2 58025.7 1165.55   7
   2   2  -2 61108.2 1166.87  12
  -2   2   2 58131.8 1172.32  11
   2   2  -2 56137.4 1159.53   3
   2  -2  -2 59421.2 1166.36  12
   2   2  -2 56569.4 1168.52   8
  -2   2   2 59963.1 1171.78   3
   2  -2  -2 59415.4 1171.34  13
   1   2  -2 130672. 2587.01  12
   1  -2  -2 127022. 2586.67  12
  -1   2   2 131776. 2593.61  13
  -1   2   2 133522. 2594.16  11
  -1  -2   2 130188. 2581.40   4
  -1  -2   2 132080. 2579.12   3
  -1   2   2 134682. 2592.85   3
  -1  -2   2 126278. 2593.36   9
   1   2  -2 128107. 2578.86   3
   0   2   2 135757. 2720.11   3
   0  -2  -2 136325. 2714.51  12
   0   2   2 134081. 2719.81  13
   0  -2  -2 132070. 2721.72   8
   0  -2   2 136761. 2705.50   3
   0  -2   2 141611. 2713.73  12
   0   2   2 137339. 2713.49  12
   0  -2   2 135019. 2710.94   4
   0   2   2 135097. 2721.50  11
   0   2  -2 140168. 2714.91  12
   1  -2   2 76875.4 1511.78   8
  -1   2  -2 76669.0 1506.02   4
   1   2   2 75545.6 1513.15   3
   1  -2   2 71947.5 1505.85  12
   1  -2   2 67204.6 1519.87   9
  -1   2  -2 73296.7 1506.92  12
   1   2   2 74911.7 1511.41  13
   1  -2   2 72862.7 1505.39   4
   1   2   2 78692.4 1510.45   6
   1   2   2 73681.6 1505.98  12
  -1   2  -2 76728.0 1498.35  10
  -1  -2  -2 75821.9 1507.25  12
  -1  -2  -2 76614.4 1510.36   8
   1  -2   2 76341.3 1498.48   3
   2   2   2 12724.3 269.968   3
   2  -2   2 12059.6 264.083   4
   2   2   2 12358.3 266.735  13
   2  -2   2 12539.8 268.227   8
   2   2   2 12354.2 263.314  12
  -2  -2  -2 13357.8 263.000   8
  -2   2  -2 12621.6 264.517   4
  -2  -2  -2 12958.8 267.390  13
   2  -2   2 12484.7 263.490  12
  -2   2  -2 12603.0 260.092   6
   2   2   2 12647.0 266.035   6
  -2   2  -2 12490.4 265.729   5
   2  -2   2 12930.7 267.834   5
  -2  -2  -2 12510.9 267.487   6
  -2   2  -2 12623.8 255.096  10
  -3   2  -2 3216.22 82.1918   8
   3  -2   2 3506.68 83.1089   4
   3   2   2 3302.22 81.4833  13
  -3  -2  -2 3306.99 74.3280   8
  -3  -2  -2 3323.38 82.0449  13
   3  -2   2 3439.26 84.6041   8
  -3   2  -2 3330.63 80.9422   5
  -3   2  -2 3259.54 74.1710   6
  -3  -2  -2 3333.20 82.3391   6
   3  -2   2 3405.54 73.3482  10
  -3   2  -2 3391.42 82.5879   4
   3  -2   2 3286.24 82.3235   5
   3   2   2 3340.03 81.5747   6
   4  -2   2 11207.4 235.146   8
  -4   2  -2 10743.1 234.369   4
  -4   2  -2 10562.6 231.903   8
  -4  -2  -2 11063.6 219.408   8
  -4   2  -2 10447.2 229.321   5
   4   2   2 10589.9 228.542   4
  -4  -2  -2 11178.3 231.865  13
   4  -2   2 10945.7 234.397   4
   4  -2   2 10828.0 223.617  10
  -4  -2  -2 10874.1 231.801   6
   4  -2   2 10778.7 232.004   5
   4   2   2 10579.5 230.260  13
  -4   2  -2 10639.2 221.351   6
   4   2   2 10578.5 230.888   6
   5   2   2 26201.3 535.075   6
   5   2   2 25768.4 532.271   4
   5  -2   2 25160.6 534.814   5
   5  -2   2 26263.7 540.766   4
  -5  -2  -2 26680.9 535.475   6
   5   2   2 26198.3 533.130  13
   5  -2   2 26819.4 539.600   8
  -5   2  -2 26311.9 541.335   4
  -5   2  -2 25979.0 532.448   5
  -5   2  -2 25863.2 535.889   8
   5  -2   2 25891.5 529.031  10
  -5  -2  -2 25889.3 534.710  13
   6  -2   2 60046.2 1186.11  10
   6  -2   2 56907.8 1177.06   6
   6   2   2 59354.5 1188.99   6
   6  -2   2 59954.1 1194.38   8
  -6   2  -2 60875.8 1190.54   8
   6  -2   2 59761.5 1189.17   5
  -6  -2  -2 58509.6 1188.66  13
  -6   2  -2 57407.8 1190.72   2
   6   2   2 58957.2 1186.03  13
  -6  -2  -2 57197.1 1177.74   5
  -6   2  -2 61920.5 1199.49   4
  -6  -2  -2 56949.0 1190.35   2
   6   2   2 62447.9 1187.62   4
   6  -2   2 65260.2 1199.96   4
  -6   2  -2 57471.6 1216.71   1
  -6  -2  -2 57227.5 1216.82   1
  -7   2  -2 13315.4 290.467   4
  -7   2  -2 12978.3 282.880   2
  -7  -2  -2 13167.1 265.537   5
  -7  -2  -2 12847.9 309.374   1
   7   2   2 13204.7 277.639   4
   7   2   2 13480.8 275.529  13
   7  -2   2 12628.6 266.878   6
  -7   2  -2 12938.2 279.819   8
  -7   2  -2 12823.6 309.667   1
   7   2   2 13149.9 279.381   6
  -7  -2  -2 12940.3 278.693  13
   7  -2   2 12771.0 283.963   8
   7  -2   2 13494.2 279.795  10
  -7  -2  -2 13044.5 282.415   2
   7  -2   2 13240.9 278.946   5
   8   2   2 505.543 26.8385   4
  -8   2  -2 597.399 44.7133   1
   8  -2   2 493.599 29.3764   8
  -8   2  -2 559.585 28.5665   8
  -8   2  -2 560.608 30.4238   2
  -8  -2  -2 498.665 28.7865   4
   8  -2   2 512.385 18.5442   6
   8   2   2 577.506 24.7724  13
  -8  -2  -2 612.716 27.9459  13
  -8  -2  -2 483.555 40.6333   1
   8  -2   2 520.011 25.7873   5
   8  -2   2 537.627 29.4307  10
  -8   2  -2 480.071 32.8284   4
   8   2   2 536.097 27.3890   6
  -9   2  -2 3884.62 100.169   8
  -9  -2  -2 3832.33 104.727   4
  -9   2  -2 4097.12 113.802   4
   9  -2   2 4085.81 106.519   8
   9  -2   2 3717.17 116.373   9
  -9  -2  -2 3755.55 98.5929  13
   9   2   2 4029.54 100.701   6
  -9   2  -2 4174.13 134.355   1
   9  -2   2 3912.98 97.6653   5
   9   2   2 4119.09 100.374   4
   9  -2   2 3906.40 88.2571   6
  10  -2   2 1511.07 57.6952   8
 -10   2  -2 1687.32 54.7381   8
 -10  -2  -2 1651.72 53.0488  13
  10   2   2 1605.75 54.1955   6
 -10  -2  -2 1608.25 59.3099   4
  10  -2   2 1569.74 43.2884   6
  10  -2   2 1667.65 68.9176   9
 -10   2  -2 1625.38 81.2636   1
 -10   2  -2 1677.45 66.6623   4
 -10  -2  -2 1867.25 85.3844   1
  10  -2   2 1639.10 51.1769   5
  11  -2   2 8227.55 205.883   9
 -11  -2  -2 7999.23 192.998   4
  11  -2   2 8471.04 193.227   8
 -11   2  -2 8021.90 230.111   1
 -11  -2  -2 8304.82 231.746   1
  11  -2   2 7676.93 179.613   5
 -11   2  -2 8208.07 203.282   4
 -11  -2  -2 8068.40 183.470  13
  11   2   2 7781.17 184.484   6
  11  -2   2 7863.97 172.289   6
  12  -2   2 3933.20 123.065   9
 -12   2  -2 4161.50 122.898   4
 -12  -2  -2 3954.88 147.328   1
  12  -2   2 3880.74 111.606   8
 -12   2  -2 3779.33 146.006   1
  12  -2   2 4017.37 100.900   5
 -12  -2  -2 4191.92 116.176   4
 -12  -2  -2 3999.00 104.504  13
  12   2   2 3817.33 105.333   6
 -13   2  -2 6557.82 177.700   4
  13  -2   2 6524.57 165.943   8
 -13  -2  -2 6428.05 208.421   1
 -13   2  -2 6413.20 208.426   1
 -13  -2  -2 6338.73 156.288  13
 -13  -2  -2 6538.66 169.657   4
  13  -2   2 6655.21 179.171   9
  13  -2   2 6529.08 151.988   5
  14   2   2 538.205 17.5790   8
  14  -2   2 469.348 37.1389   8
 -14  -2  -2 523.719 33.4880  13
  14  -2   2 681.781 32.2027   5
  14  -2   2 552.992 45.1061   9
 -14  -2  -2 548.423 39.9956   4
 -14  -2  -2 504.551 57.5493   1
 -14   2  -2 489.143 59.3836   1
  15  -2   2 2950.31 104.212   9
  15   2   2 2830.28 89.5919   9
 -15  -2  -2 2597.84 81.1340  13
  15  -2   2 2676.25 91.9422   8
  15   2   2 2755.77 63.3842   8
 -15  -2  -2 2862.90 98.0854   4
  15  -2   2 2809.60 77.6166   5
 -15  -2  -2 2878.18 133.850   1
 -15   2  -2 2777.96 131.604   1
 -16  -2  -2 219.888 51.6226   1
 -16   2  -2 175.889 53.2821   1
  16   2   2 210.699 14.1859   8
 -16  -2  -2 161.985 32.9957   4
  16  -2   2 292.472 23.8562   5
  16   2   2 268.486 33.4385   9
  16  -2   2 210.632 31.5728   8
 -16  -2  -2 153.077 23.3866  13
  16  -2   2 219.869 38.3529   9
 -17  -2  -2 1712.32 80.5839   4
  17   2   2 1811.78 47.7071   8
  17  -2   2 1875.53 85.3572   9
 -17   2  -2 1786.55 113.650   1
  17  -2   2 2066.69 78.2894   8
 -17  -2  -2 1907.53 114.849   1
 -17  -2  -2 1852.75 62.5409  13
  17  -2   2 1936.53 58.7925   5
  17   2   2 1876.81 74.4823   9
 -18  -2  -2 10019.5 225.027  13
 -18  -2  -2 9660.04 253.846   4
  18   2   2 10060.9 209.536   8
 -18  -2  -2 9032.25 298.913   1
  18  -2   2 9779.47 257.305   9
  18  -2   2 10062.0 220.305   5
 -18   2  -2 9945.57 308.411   1
  18  -2   2 9794.57 242.828   8
  18   2   2 10278.0 243.227   9
 -19  -2  -2 8631.85 234.978   4
  19   2   2 8726.11 188.885   8
  19  -2   2 9068.77 224.239   8
  19  -2   2 9151.93 198.864   5
 -19   2  -2 8967.69 290.977   1
 -19  -2  -2 9345.17 295.313   1
  19  -2   2 8946.00 238.907   9
  19   2   2 9320.19 223.841   9
 -20  -2  -2 3200.85 157.919   1
  20  -2   2 3001.41 101.835   8
  20   2   2 2951.24 99.7103   9
 -20  -2  -2 2754.85 109.600   4
 -20   2  -2 3071.26 156.852   1
  20  -2   2 3001.08 115.599   9
  20  -2   2 2801.24 76.0949   5
  21   2   2 1041.95 59.4460   9
  21  -2   2 977.353 70.7454   9
 -21   2  -2 850.080 68.5057   4
  21  -2   2 1083.14 60.2295   8
 -21  -2  -2 913.205 64.6814   4
 -21  -2  -2 897.122 99.0180   1
 -21   2  -2 1012.92 100.763   1
  22   2   2 1462.94 70.0300   9
  22  -2   2 1394.25 70.0095   8
 -22   2  -2 1426.07 116.952   1
 -22  -2  -2 1422.92 79.3878   4
 -22   2  -2 1558.41 86.6480   4
 -22  -2  -2 1609.48 120.069   1
  22  -2   2 1389.12 82.9183   9
  23  -2   2 4618.52 158.497   9
 -23   2  -2 4874.61 162.646   4
  23  -2   2 4509.04 140.111   8
 -23  -2  -2 4699.52 156.704   4
 -23   2  -2 4897.68 213.007   1
  23   2   2 4983.19 142.262   9
 -23  -2  -2 5065.10 215.662   1
 -24   2  -2 10272.6 286.741   4
 -24   2  -2 10981.8 356.119   1
  24  -2   2 10617.5 264.619   8
  24   2   2 11304.7 266.163   9
 -24  -2  -2 11116.0 354.466   1
  24  -2   2 11118.5 289.039   9
 -24  -2  -2 10863.4 284.445   4
 -25  -2  -2 9900.49 266.294   4
 -25  -2  -2 10090.1 338.075   1
 -25   2  -2 9622.08 270.906   4
 -25   2  -2 9790.53 339.983   1
  25  -2   2 9843.51 245.990   8
  25  -2   2 10452.3 273.631   9
 -26  -2  -2 4958.99 165.318   4
  26  -2   2 5077.81 170.163   9
 -26   2  -2 4750.13 168.240   4
 -26   2  -2 4754.86 226.219   1
 -26  -2  -2 4850.42 223.295   1
 -27  -2  -2 1859.09 151.647   1
 -27   2  -2 1745.33 101.884   4
 -27  -2  -2 1776.51 96.5026   4
 -27   2  -2 1874.50 150.755   1
  27  -2   2 1957.36 103.653   9
 -28  -2  -2 1289.51 86.3847   4
  28  -2   2 1412.20 94.4824   9
 -28   2  -2 1508.59 95.7556   4
 -28   2  -2 1456.62 141.896   1
 -28  -2  -2 1493.11 139.201   1
 -29  -2  -2 4897.55 233.764   1
 -29   2  -2 4973.28 239.423   1
 -29   2  -2 4941.96 174.111   4
 -29  -2  -2 4675.24 165.577   4
 -30   2  -2 4977.75 180.209   4
 -30  -2  -2 5108.07 244.272   1
 -30  -2  -2 4962.83 170.633   4
 -30   2  -2 5446.33 251.504   1
 -31  -2  -2 3522.88 142.500   4
 -31   2  -2 3979.13 156.262   4
 -31   2  -2 4093.27 222.054   1
 -31  -2  -2 3914.80 213.807   1
 -32  -2  -2 2277.06 113.296   4
 -31   3   2 709.703 84.2204   4
 -30  -3   2 248.351 105.136   1
 -30   3   2 111.647 104.649   1
 -30   3   2 108.414 63.5948   4
 -29   3   2 505.106 115.548   1
  29  -3  -2 711.030 77.8850   8
 -29  -3   2 842.211 126.905   1
 -29   3   2 654.899 77.3440   4
 -28  -3   2 168.630 93.0654   1
 -28   3   2 59.6826 60.7730   4
 -28   3   2 126.333 98.7966   1
  28  -3  -2 118.841 59.5947   8
 -28  -3   2 82.6113 47.0146   4
  28   3  -2 124.110 69.7001   2
  28  -3  -2 129.218 63.2395   2
 -27  -3   2 795.664 60.9220   4
 -27   3   2 829.357 62.8524  13
  27  -3  -2 882.596 78.6810   8
 -27  -3   2 717.987 111.059   1
  27  -3  -2 846.418 86.2873   2
 -27   3   2 998.794 85.7141   4
 -27   3   2 780.111 119.867   1
  27   3  -2 821.504 88.2425   2
 -26   3   2 4021.18 154.428   4
  26   3  -2 3988.23 162.341   2
 -26  -3   2 3983.35 131.171   4
  26  -3  -2 4412.94 149.567   9
 -26  -3   2 4260.44 218.199   1
  26  -3  -2 4304.99 155.043   8
 -26   3   2 4398.91 137.295  13
  26  -3  -2 3895.03 161.332   2
 -26   3   2 4549.23 222.713   1
  25  -3  -2 2065.83 100.709   9
 -25   3   2 1925.95 105.534   4
 -25   3   2 1892.82 88.7669  13
  25   3  -2 1922.94 111.047   2
  25  -3  -2 2048.84 112.092   2
 -25  -3   2 2146.34 149.089   1
 -25   3   2 2078.75 155.327   1
  25  -3  -2 2089.84 104.542   8
 -25  -3   2 1891.27 83.8396   4
 -24   3   2 268.256 88.2079   1
  24   3  -2 187.775 44.0221   8
 -24   3   2 317.781 60.1846   4
  24  -3  -2 298.950 64.3738   2
 -24  -3   2 252.022 43.1311   4
  24  -3  -2 295.091 57.9565   8
  24  -3  -2 252.439 54.8741   9
 -24   3   2 272.611 47.3426  13
 -24  -3   2 206.169 84.8357   1
  24   3  -2 335.670 68.1100   2
 -23  -3   2 1923.87 81.1875   4
  23   3  -2 1881.35 104.266   2
  23   3  -2 1913.59 82.9844   8
 -23   3   2 1845.89 86.3018  13
 -23   3   2 2009.59 146.972   1
  23  -3  -2 1964.29 97.7527   8
  23  -3  -2 1960.08 95.5421   9
 -23  -3   2 2017.05 142.955   1
  23  -3  -2 2013.32 104.466   2
 -23   3   2 1680.88 98.3650   4
 -22  -3   2 1768.22 75.2651   4
 -22   3   2 1667.30 93.6019   4
  22  -3  -2 1689.24 91.4800   8
  22   3  -2 1632.65 77.5813   8
 -22  -3   2 1803.35 128.516   1
 -22   3   2 1644.12 130.216   1
  22   3  -2 1897.39 99.9884   2
  22  -3  -2 1822.49 97.2922   2
 -22   3   2 1722.20 82.0971  13
  22  -3  -2 1596.85 86.7844   9
  21   3  -2 626.914 66.4000   2
 -21   3   2 721.388 58.7648  13
  21  -3  -2 634.389 61.0460   9
 -21   3   2 657.787 64.7273   4
  21  -3  -2 679.275 65.9920   8
 -21  -3   2 832.216 92.7996   1
  21   3  -2 732.221 56.4665   8
 -21  -3   2 650.663 49.3890   4
 -21   3   2 773.330 94.3093   1
  21  -3  -2 698.491 65.9391   2
 -20   3   2 5480.78 222.123   1
  20  -3  -2 5426.38 167.549   9
 -20  -3   2 5095.03 144.568   4
  20  -3  -2 5147.07 170.426   2
 -20  -3   2 5005.82 210.007   1
 -20   3   2 5333.74 171.218   4
  20  -3  -2 5364.01 168.753   8
  20   3  -2 5241.10 154.335   8
 -20   3   2 5476.55 159.015  13
  20   3  -2 5100.81 170.466   2
 -19   3   2 1674.79 78.0930  13
 -19   3   2 1723.16 117.739   1
 -19   3   2 1379.10 81.7480   4
 -19  -3   2 1599.50 67.3902   4
  19   3  -2 1491.93 84.6403   2
  19  -3  -2 1536.78 84.3202   2
  19  -3  -2 1613.08 82.3974   9
 -19  -3   2 1588.07 112.443   1
  19  -3  -2 1514.11 84.3852   8
  18  -3  -2 578.160 53.2848   9
 -18  -3   2 481.619 39.7242   4
 -18   3   2 584.451 77.6959   1
 -18  -3   2 475.686 69.7446   1
 -18   3   2 534.881 49.8512  13
  18   3  -2 471.009 53.5526   2
  18  -3  -2 531.436 53.5680   8
  18  -3  -2 438.157 52.5362   2
  17  -3  -2 14709.1 361.179   8
 -17   3   2 14396.2 409.672   1
 -17   3   2 15656.9 353.288  13
  17   3  -2 14673.5 360.662   2
  17  -3  -2 14931.6 361.300   2
 -17  -3   2 14435.1 404.989   1
  17  -3  -2 14340.8 358.659   9
 -17  -3   2 15708.4 336.493   4
  16   3  -2 9023.25 232.904   2
  16  -3  -2 8343.24 230.252   9
 -16  -3   2 8989.37 208.322   4
 -16  -3   2 8462.79 269.229   1
 -16   3   2 8140.88 268.404   1
  16  -3  -2 8246.56 231.457   8
 -16   3   2 8895.90 224.867  13
  16  -3  -2 8801.16 231.208   2
  15  -3  -2 80.9608 33.9206   9
 -15   3   2 130.363 46.4841   1
 -15  -3   2 124.098 24.3793   4
  15  -3  -2 154.043 38.2922   8
 -15  -3   2 70.1936 39.7806   1
 -15   3   2 79.3169 29.6996  13
  15   3  -2 116.189 34.1669   2
  15  -3  -2 46.9287 30.1754   2
 -14  -3   2 4144.98 108.989   4
  14  -3  -2 3949.56 131.698   8
 -14   3   2 3896.13 155.362   1
 -14   3   2 4037.82 124.739  13
  14  -3  -2 3884.38 128.052   9
  14   3  -2 4013.94 127.960   2
 -14  -3   2 3821.97 151.437   1
  14  -3  -2 3942.18 126.613   2
  13  -3  -2 1928.67 83.6516   8
  13  -3  -2 1734.48 77.8475   9
 -13  -3   2 1877.47 96.3058   1
 -13   3   2 1816.83 97.7467   1
 -13  -3   2 1949.48 62.6976   4
 -13   3   2 1948.96 77.8970  13
  12  -3  -2 6043.30 164.889   9
 -12   3   2 5558.41 183.025   1
 -12  -3   2 6001.84 142.154   4
 -12   3   2 5776.99 159.874   4
 -12   3   2 5876.78 160.842  13
  12  -3  -2 5892.89 169.012   8
 -12  -3   2 5774.10 183.976   1
  11  -3  -2 29548.9 620.402   9
 -11  -3   2 29110.9 594.135   4
 -11   3   2 28841.6 617.025  13
 -11   3   2 27631.5 607.477   3
 -11   3   2 29565.2 615.533   4
 -11  -3   2 28984.0 642.806   1
 -11   3   2 28198.7 642.582   1
  11  -3  -2 27738.7 626.160   8
 -10   3   2 18880.1 407.373   4
 -10  -3   2 19009.1 387.782   4
  10  -3  -2 18064.4 410.416   9
 -10   3   2 18418.6 410.354  13
  10  -3  -2 18073.6 419.763   8
 -10   3   2 18459.6 430.476   1
 -10   3   2 17872.7 400.062   3
   9  -3  -2 70.6821 23.6789   8
   9   3  -2 41.2290 19.4505   3
  -9   3   2 22.2550 24.4386   1
  -9   3   2 15.0279 17.8824   3
  -9   3   2 39.5188 18.9908  13
  -9   3   2 37.6650 19.0463  10
  -9   3   2 36.9431 18.7170   4
   8   3  -2 8896.55 204.414   3
   8   3  -2 9086.47 202.321   7
   8  -3  -2 9029.16 215.306   9
  -8   3   2 8936.91 226.168   1
  -8  -3   2 9881.85 193.741   4
  -8   3   2 8979.57 208.160  10
   8  -3  -2 9104.38 225.796   8
   8   3  -2 8596.13 181.675  13
   8  -3  -2 9256.21 202.625   7
  -8   3   2 9258.04 207.193   3
  -8  -3   2 9182.63 227.165   1
  -8   3   2 8807.61 210.034   4
   8   3  -2 8962.44 220.444   1
   8  -3  -2 9231.85 221.572   1
   7   3  -2 9354.42 207.600   3
   7  -3  -2 9295.79 218.506   9
  -7   3   2 9251.52 212.186  10
  -7  -3   2 9461.29 195.539   4
   7   3  -2 9130.05 190.246  13
   7  -3  -2 9406.76 229.320   8
   7  -3  -2 9575.05 222.802   1
  -7   3   2 9227.39 214.219   4
   7  -3  -2 8850.35 204.513   7
  -7   3   2 9231.78 210.612   3
   7   3  -2 9602.50 223.150   1
   7   3  -2 9738.11 214.260   5
   7   3  -2 8917.34 204.748   7
   6   3  -2 7771.73 172.653   7
  -6   3   2 7808.56 180.781  10
  -6  -3   2 7682.91 161.885   4
   6  -3  -2 7528.36 185.744   1
   6  -3  -2 7841.75 172.621   7
  -6   3   2 7775.98 181.224   4
   6  -3  -2 7704.21 185.522   9
   6  -3  -2 7696.05 177.712   3
  -6   3   2 7876.06 179.130   3
   6   3  -2 8111.93 181.506   5
  -6   3   2 7622.17 177.987   9
   6   3  -2 7711.26 186.519   1
   6   3  -2 7681.32 161.865  13
   6   3  -2 7740.11 173.866   3
   5  -3  -2 20879.1 441.468   7
  -5   3   2 22197.7 452.653  10
   5  -3  -2 21533.3 454.416   6
  -5  -3   2 21211.1 432.107   9
   5  -3  -2 20817.1 449.836  11
   5  -3  -2 20832.9 447.923   3
   5   3  -2 21157.9 441.189   3
   5  -3  -2 21378.8 455.099   1
   5   3  -2 21623.6 434.927  13
   5   3  -2 21725.4 447.451   8
  -5   3   2 22170.4 449.723   3
   5   3  -2 20480.8 441.322   7
   5  -3  -2 21983.1 456.849   9
   5   3  -2 22418.5 451.727   5
   5   3  -2 21693.2 455.904   1
  -5  -3   2 21454.9 429.986   4
   4   3  -2 12401.4 268.852   8
   4  -3  -2 12622.9 275.452   6
  -4  -3   2 12205.7 257.852   9
   4   3  -2 12225.0 273.895   1
   4  -3  -2 12259.7 269.435   3
   4   3  -2 12587.0 260.638   3
   4  -3  -2 12771.9 276.743   9
   4  -3  -2 12736.1 263.058   7
  -4   3   2 12863.2 282.757   8
   4   3  -2 12370.3 262.789   7
   4  -3  -2 12174.6 273.411   1
   4   3  -2 12801.1 272.184   5
  -4   3   2 12459.1 270.290   3
   4   3  -2 12594.2 259.931   9
  -4   3   2 12383.9 273.562  10
  -3  -3   2 580.963 15.5738   4
   3  -3  -2 510.490 27.5092   1
  -3   3   2 483.107 26.1832   3
  -3   3   2 549.937 22.3079   7
   3   3  -2 476.640 27.0455   1
  -3   3   2 537.594 33.8032   8
  -3  -3   2 511.227 22.0504   7
   3   3  -2 610.231 27.8363   8
  -3  -3   2 537.120 21.8672   9
   3   3  -2 511.997 23.1887   9
   3  -3  -2 513.249 28.8894   6
  -3   3   2 553.519 30.1158  10
   3  -3  -2 474.495 25.8060   3
   3   3  -2 547.731 19.0970   3
  -2  -3   2 41499.3 816.946   4
  -2   3   2 40288.2 822.622   7
  -2   3   2 41844.2 832.723   9
  -2   3   2 42594.6 836.896  13
  -2   3   2 40168.8 831.583   3
  -2   3   2 41097.7 835.855  10
  -2  -3   2 39855.4 822.479   7
   2  -3  -2 39644.0 822.870  12
   2  -3  -2 41383.1 835.797   6
   2   3  -2 40439.5 815.352   3
  -2  -3   2 40592.4 826.386   9
   2   3  -2 41657.1 831.071   8
   2  -3  -2 41174.7 839.317   8
   2   3  -2 40423.3 828.832   9
  -2   3   2 41411.5 834.783  11
   2  -3  -2 40356.3 829.837   3
  -2   3   2 42185.8 839.927   8
   2   3  -2 40440.5 823.088  12
  -1  -3   2 14541.3 307.336   9
  -1   3   2 14292.2 308.328   3
   1  -3  -2 14246.1 312.021   8
   1   3  -2 14419.4 307.471   8
  -1   3   2 14813.8 314.033   8
  -1   3   2 14036.1 310.594  13
  -1   3   2 14560.7 299.189   7
  -1   3   2 14780.9 311.720  11
   1   3  -2 14145.3 299.308  12
   1   3  -2 14236.8 308.810   9
  -1   3   2 14411.2 312.327  10
   1  -3  -2 14271.7 299.444  12
  -1  -3   2 14822.4 297.420   4
  -1   3   2 14981.5 309.326   9
   1  -3  -2 14190.6 306.088   3
  -1  -3   2 14441.1 299.166   7
   0   3   2 4536.43 111.798   3
   0   3   2 4530.11 111.062   9
   0  -3   2 4710.26 104.805   4
   0  -3   2 4579.35 102.075  12
   0  -3   2 4520.76 113.770   9
   0  -3  -2 4504.23 109.243   3
   0   3   2 4550.73 114.071  11
   0   3   2 4774.30 113.494  13
   0   3   2 4842.92 115.200   8
   0  -3   2 4834.44 113.598   5
   0   3  -2 4577.94 100.886   4
   0   3  -2 4581.88 115.162   9
   0   3   2 4552.50 101.983  12
   0  -3  -2 4408.14 111.182  13
   0   3   2 4595.40 110.764   6
   0   3  -2 4568.01 95.5592  11
   0   3  -2 4610.73 103.443  12
   0  -3  -2 4389.00 102.916  12
   0  -3  -2 4805.59 112.564   8
  -1   3  -2 6794.26 150.477   4
   1  -3   2 7389.58 155.795   4
   1  -3   2 6779.45 149.593  12
  -1  -3  -2 6964.12 156.166   8
   1   3   2 6752.58 149.490  12
  -1   3  -2 6975.80 148.420  10
   1   3   2 6745.38 159.041   8
   1   3   2 6987.67 158.115   6
  -1   3  -2 7016.73 154.203   6
   1  -3   2 7283.73 166.319   9
   1   3   2 6907.88 159.288  13
   1  -3   2 7148.37 160.632   8
   1  -3   2 7168.09 160.752   5
   1   3   2 6942.76 159.849   3
  -1  -3  -2 7157.55 159.336  13
  -1   3  -2 6560.39 163.299   9
   2  -3   2 14407.5 320.120   9
  -2   3  -2 14273.0 303.802   4
   2  -3   2 14443.1 311.950   8
   2  -3   2 14440.2 308.322   4
  -2  -3  -2 14316.2 303.351   8
   2   3   2 14643.7 301.293  12
   2  -3   2 14845.5 301.493  12
   2   3   2 14358.9 311.083   3
   2   3   2 14305.9 307.141   8
   2   3   2 14055.2 308.324  13
  -2   3  -2 14757.1 303.269   6
   2   3   2 14709.7 309.421   6
  -2   3  -2 14500.2 316.902   9
   2  -3   2 14718.0 311.549   5
  -2   3  -2 14762.4 309.322   5
  -2   3  -2 14474.7 298.135  10
  -2  -3  -2 14550.6 309.010  13
  -3  -3  -2 7466.45 162.136   8
  -3   3  -2 7249.19 168.394   4
   3  -3   2 7499.89 174.138   8
   3  -3   2 7668.38 173.192   4
   3   3   2 7663.47 174.453   3
   3  -3   2 8020.58 174.584   5
  -3   3  -2 7246.91 163.262   6
  -3  -3  -2 7618.48 170.519  13
   3  -3   2 7747.90 157.246   3
   3   3   2 7688.04 169.695  13
  -3  -3  -2 7389.94 173.238   6
  -3   3  -2 7765.94 170.929   5
   3  -3   2 7396.10 155.829  11
   3   3   2 7513.85 164.532  12
   3   3   2 7464.78 166.445   8
   3  -3   2 7552.21 164.507  12
  -3   3  -2 7640.71 160.522  10
  -3   3  -2 7884.98 181.062   9
   3   3   2 7636.50 171.450   6
   4  -3   2 35167.7 706.062   3
  -4  -3  -2 35307.4 704.146   8
   4  -3   2 35942.1 722.172   4
   4  -3   2 35060.6 721.338   8
   4  -3   2 34801.0 719.074   5
  -4   3  -2 34963.3 727.571   9
  -4   3  -2 35455.3 718.259   4
  -4  -3  -2 34762.5 715.065  13
  -4   3  -2 34147.6 706.911   6
  -4   3  -2 33593.1 714.777   5
  -4  -3  -2 35582.1 719.710   6
   4   3   2 34555.0 717.056   6
  -4   3  -2 35422.6 706.255  10
   4   3   2 35705.6 713.657  13
   4   3   2 34546.9 708.261   8
   4  -3   2 35027.4 707.461  10
   5   3   2 39505.9 797.737   4
  -5   3  -2 38365.1 808.265   4
  -5  -3  -2 39179.3 788.741   8
   5   3   2 39145.8 792.430   8
  -5   3  -2 40432.0 806.421   8
   5  -3   2 39448.2 812.084   4
  -5   3  -2 40986.4 817.552   9
   5   3   2 39296.5 805.332   6
   5   3   2 38843.4 799.740  13
   5  -3   2 38862.2 806.937   5
  -5  -3  -2 40408.7 797.890   5
   5  -3   2 38662.6 796.276   6
  -5  -3  -2 39472.9 802.216  13
  -5   3  -2 39193.2 824.441   1
  -5   3  -2 40373.3 793.909   6
  -5  -3  -2 39448.1 806.707   6
   5  -3   2 39528.6 796.523  10
   5  -3   2 38254.7 809.953   8
  -5  -3  -2 38445.5 823.880   1
  -6  -3  -2 5431.20 155.382   1
   6  -3   2 5985.65 144.363   8
  -6   3  -2 5656.17 135.445   2
  -6   3  -2 5560.08 155.838   1
   6   3   2 5987.33 122.680   8
   6   3   2 5622.38 137.864   6
  -6  -3  -2 5862.10 134.931  13
   6  -3   2 5627.00 139.280   5
   6  -3   2 5728.64 128.936   6
   6   3   2 5744.53 131.015   4
  -6  -3  -2 5621.04 134.684   2
   6  -3   2 6176.12 147.612   4
   6  -3   2 5634.49 130.686  10
   6   3   2 5767.05 132.217  13
  -6  -3  -2 5785.04 128.824   5
  -6   3  -2 5868.16 144.204   4
  -7   3  -2 4806.35 116.251   2
   7   3   2 4599.54 109.663   4
  -7  -3  -2 4674.10 115.394   2
  -7  -3  -2 4571.11 138.145   1
   7  -3   2 4558.77 106.420   6
   7   3   2 4525.47 116.689   6
   7  -3   2 4654.58 118.002   5
   7  -3   2 4597.65 110.653  10
  -7  -3  -2 4737.86 105.237   5
   7   3   2 4637.87 109.174  13
  -7  -3  -2 4717.27 112.586  13
   7  -3   2 4714.94 122.761   8
  -7   3  -2 4571.79 137.868   1
  -7   3  -2 4743.27 124.477   4
   8   3   2 10694.5 238.715   6
  -8   3  -2 10313.3 266.852   1
  -8  -3  -2 9970.54 265.214   1
   8  -3   2 10492.4 244.804   8
   8   3   2 10811.6 228.540  13
   8  -3   2 10617.2 238.961   5
   8  -3   2 10710.4 226.326   6
  -8   3  -2 10514.7 238.316   2
   8  -3   2 10855.2 233.644  10
  -8  -3  -2 10661.3 222.910   5
  -8  -3  -2 10812.0 233.092  13
  -8   3  -2 10802.7 249.386   4
   8   3   2 10466.0 230.442   4
   9  -3   2 186.165 30.5320   9
  -9  -3  -2 184.674 19.6448  13
   9  -3   2 163.979 15.3956   6
   9  -3   2 175.867 24.2416   8
   9  -3   2 223.568 22.5751   5
   9   3   2 181.061 16.8226  13
   9  -3   2 259.618 22.9376  10
   9   3   2 158.435 22.8642   6
   9   3   2 224.415 20.7796   4
  -9   3  -2 167.514 32.9706   1
 -10  -3  -2 13743.0 293.085  13
 -10   3  -2 14132.1 343.618   1
 -10  -3  -2 13760.9 342.046   1
  10   3   2 13726.6 286.543  13
  10  -3   2 13398.1 286.363   6
  10  -3   2 13346.5 308.459   8
 -10   3  -2 13508.8 314.575   4
  10  -3   2 13074.1 321.623   9
  10  -3   2 13862.1 300.117   5
 -11  -3  -2 21307.7 509.605   1
  11  -3   2 21574.5 486.707   9
 -11   3  -2 22211.8 478.779   4
 -11  -3  -2 22499.4 453.767  13
  11  -3   2 20601.9 470.159   8
  11  -3   2 21838.1 447.397   6
  11  -3   2 20794.3 459.353   5
 -11   3  -2 21595.1 510.748   1
 -12  -3  -2 1096.79 50.2250   4
  12  -3   2 1074.73 61.9745   9
  12  -3   2 1123.88 47.2018   5
 -12   3  -2 1049.30 57.2312   4
  12  -3   2 949.725 51.4013   8
 -12  -3  -2 1069.71 73.8755   1
 -12   3  -2 1107.37 76.2952   1
 -12  -3  -2 1121.82 42.5083  13
  12  -3   2 973.024 37.1224   6
 -13  -3  -2 10293.6 229.829  13
  13  -3   2 10293.8 263.347   9
 -13   3  -2 10409.9 293.048   1
 -13   3  -2 10656.1 259.128   4
  13  -3   2 9866.98 248.885   8
 -13  -3  -2 10092.1 289.795   1
  13  -3   2 10343.8 225.642   6
  13  -3   2 10111.1 236.401   5
 -13  -3  -2 10946.3 248.165   4
  14  -3   2 12398.0 288.307   8
  14  -3   2 12135.5 271.576   5
 -14   3  -2 11873.0 332.378   1
 -14  -3  -2 12297.5 283.958   4
 -14  -3  -2 11645.0 263.247  13
 -14  -3  -2 12156.6 333.653   1
 -14   3  -2 12311.0 295.218   4
  14  -3   2 11861.7 260.582   6
  14  -3   2 11961.0 298.592   9
 -15  -3  -2 2135.71 82.4495   4
  15  -3   2 2303.15 86.1109   8
 -15  -3  -2 2193.45 116.353   1
  15  -3   2 2045.98 91.9346   9
 -15   3  -2 2154.20 90.4517   4
  15  -3   2 2173.68 71.6160   5
 -15   3  -2 2016.22 113.667   1
  15  -3   2 1947.49 62.8643   6
 -15  -3  -2 2153.52 65.6162  13
 -16  -3  -2 3830.73 158.333   1
 -16   3  -2 3528.85 122.674   4
  16  -3   2 3817.80 119.308   8
  16   3   2 3510.52 104.481   9
 -16  -3  -2 3454.05 115.260   4
 -16   3  -2 3871.01 160.445   1
 -16  -3  -2 3439.59 92.9954  13
  16  -3   2 3639.72 127.839   9
  16  -3   2 3582.44 100.618   5
  16  -3   2 3181.98 92.3696   6
 -17   3  -2 3191.48 151.094   1
  17  -3   2 3143.33 121.223   9
 -17   3  -2 3001.37 117.864   4
  17  -3   2 3399.62 114.336   8
 -17  -3  -2 3460.66 89.2027  13
 -17  -3  -2 3235.09 114.332   4
  17  -3   2 3442.42 96.6567   5
 -17  -3  -2 3053.07 147.657   1
  17  -3   2 3258.43 91.5693   6
  17   3   2 3440.94 102.354   9
 -18   3  -2 60.0257 52.6264   1
  18  -3   2 23.3421 39.6466   9
 -18  -3  -2 88.6692 33.4085   4
 -18  -3  -2 27.9349 19.8244  13
  18   3   2 29.5311 30.2235   9
 -18   3  -2 25.5202 40.5017   4
  18  -3   2 27.0924 20.9858   6
  18  -3   2 101.825 35.6097   8
 -18  -3  -2 5.99242 51.1060   1
  18  -3   2 54.6389 24.5362   5
 -19  -3  -2 5107.42 161.103   4
  19  -3   2 5271.14 157.220   8
  19   3   2 5484.90 148.834   9
  19  -3   2 5254.49 135.288   6
 -19   3  -2 5736.12 215.054   1
  19  -3   2 5311.65 135.552   5
 -19  -3  -2 5401.16 210.138   1
  19  -3   2 5738.42 174.823   9
 -20  -3  -2 9877.16 313.283   1
  20  -3   2 9950.51 250.679   8
  20  -3   2 9867.53 223.613   5
  20  -3   2 9714.42 264.689   9
 -20   3  -2 10411.3 320.339   1
 -20  -3  -2 9916.19 257.399   4
  20  -3   2 9340.19 223.885   6
  20   3   2 10086.4 239.200   9
  21  -3   2 1920.83 64.7348   5
  21   3   2 2066.42 79.3790   9
  21  -3   2 1942.33 101.269   9
 -21   3  -2 1880.54 128.643   1
 -21  -3  -2 1911.86 91.3828   4
  21  -3   2 2033.35 88.2793   8
 -21  -3  -2 1763.88 123.134   1
  22   3   2 569.877 48.3785   9
  22  -3   2 574.209 54.1237   8
 -22   3  -2 440.583 86.7775   1
 -22  -3  -2 667.978 59.9395   4
  22  -3   2 613.167 68.5714   9
 -22  -3  -2 587.046 89.0162   1
  23   3   2 1623.36 70.5601   9
 -23  -3  -2 1434.96 83.3371   4
  23  -3   2 1429.57 92.0806   9
 -23  -3  -2 1388.03 121.579   1
 -23   3  -2 1512.94 127.295   1
  23  -3   2 1446.40 76.8594   8
 -24  -3  -2-33.5249 46.2180   4
  24  -3   2-7.60741 58.5767   9
  24  -3   2 8.10058 41.7279   8
 -24  -3  -2-14.9071 69.7577   1
 -24   3  -2-52.3043 80.9389   1
 -25   3  -2 1384.04 131.409   1
 -25   3  -2 1429.69 91.4981   4
  25  -3   2 1443.47 96.2332   9
 -25  -3  -2 1424.03 127.496   1
  25  -3   2 1448.41 78.4037   8
 -25  -3  -2 1415.65 85.5331   4
 -26  -3  -2 2867.25 121.192   4
 -26   3  -2 2932.75 129.859   4
 -26   3  -2 3205.95 182.023   1
 -26  -3  -2 2861.31 171.006   1
  26  -3   2 3133.99 133.718   9
 -27   3  -2 437.886 69.9482   4
 -27   3  -2 524.522 109.812   1
  27  -3   2 695.095 78.3644   9
 -27  -3  -2 537.533 98.9613   1
 -27  -3  -2 518.171 62.8266   4
 -28  -3  -2 267.827 56.9644   4
 -28   3  -2 254.371 67.3999   4
  28  -3   2 357.644 74.2844   9
 -28   3  -2 206.085 100.124   1
 -28  -3  -2 270.224 93.7242   1
 -29  -3  -2 1186.97 84.2110   4
 -29  -3  -2 1000.67 126.802   1
 -29   3  -2 1086.39 89.9324   4
  29  -3   2 1175.68 94.0466   9
 -29   3  -2 1173.95 136.721   1
 -30   3  -2 478.608 115.404   1
 -30   3  -2 504.009 76.5096   4
 -30  -3  -2 526.735 113.415   1
  30  -4  -2 743.350 83.6448   8
 -30   4   2 710.260 83.0699   4
 -29   4   2 1359.85 97.6347   4
  29  -4  -2 1452.85 97.8848   8
 -29  -4   2 1414.28 145.960   1
 -28   4   2 2256.91 120.188   4
 -28  -4   2 2216.13 166.593   1
 -28   4   2 2411.07 178.043   1
  28  -4  -2 2286.09 116.374   8
 -27   4   2 2754.23 126.115   4
  27  -4  -2 2484.88 118.395   9
  27  -4  -2 2684.84 125.376   8
 -27  -4   2 2628.72 179.105   1
 -27   4   2 2697.94 178.406   1
  27   4  -2 2577.45 131.712   2
  27  -4  -2 2377.94 124.520   2
 -27   4   2 2519.97 108.447  13
 -26   4   2 1596.58 87.6456  13
 -26  -4   2 1598.87 75.8371   4
  26  -4  -2 1611.68 104.117   2
 -26   4   2 1593.03 102.097   4
  26  -4  -2 1821.69 100.173   9
  26  -4  -2 1615.83 100.146   8
 -26   4   2 1313.47 138.443   1
 -26  -4   2 1685.49 138.664   1
  26   4  -2 1665.18 107.691   2
  25  -4  -2 896.442 79.4000   8
  25  -4  -2 1018.46 81.0188   9
 -25   4   2 997.673 82.8764   4
  25   4  -2 891.314 84.7796   2
 -25  -4   2 885.132 57.8031   4
 -25   4   2 981.760 117.638   1
  25  -4  -2 822.177 81.8387   2
 -25  -4   2 1018.37 117.368   1
 -25   4   2 1000.32 72.5058  13
  24  -4  -2 1202.39 85.6878   9
 -24   4   2 1021.94 83.0068   4
 -24   4   2 1140.36 75.8301  13
  24  -4  -2 1030.28 83.8082   8
 -24  -4   2 1147.99 62.4672   4
 -24   4   2 1369.00 128.169   1
  24   4  -2 1050.38 87.6416   2
  24  -4  -2 1024.15 83.4872   2
 -24  -4   2 1236.70 119.599   1
 -23   4   2 3530.78 188.760   1
 -23  -4   2 3242.43 106.436   4
 -23   4   2 3149.90 134.315   4
  23  -4  -2 3223.12 133.774   2
  23   4  -2 3237.01 110.594   8
  23  -4  -2 3293.82 134.192   9
 -23   4   2 3417.84 124.608  13
  23   4  -2 3314.58 136.493   2
 -23  -4   2 3094.43 172.173   1
  23  -4  -2 3127.79 132.448   8
  22  -4  -2 5888.30 191.410   2
 -22  -4   2 5885.58 160.906   4
  22   4  -2 6023.75 169.139   8
 -22  -4   2 5917.37 237.937   1
 -22   4   2 6172.40 247.836   1
 -22   4   2 6299.82 182.958  13
  22  -4  -2 6546.04 196.649   9
  22  -4  -2 5772.32 191.083   8
  22   4  -2 5825.10 191.719   2
  21  -4  -2 5397.79 178.958   8
 -21  -4   2 5802.35 227.892   1
 -21   4   2 5685.45 232.393   1
  21  -4  -2 5452.33 177.263   2
 -21   4   2 5367.82 168.740  13
  21   4  -2 5328.97 157.471   8
 -21  -4   2 5521.13 149.407   4
  21   4  -2 5708.06 180.479   2
  21  -4  -2 5180.50 177.077   9
  20  -4  -2 4229.43 150.973   9
  20  -4  -2 3987.48 144.328   2
  20  -4  -2 3869.45 145.862   8
 -20  -4   2 3897.48 183.405   1
 -20  -4   2 4123.90 119.484   4
  20   4  -2 4078.09 146.269   2
 -20   4   2 4197.32 141.274  13
 -20   4   2 4362.94 193.582   1
  19  -4  -2 3590.98 135.725   8
 -19   4   2 3539.84 171.531   1
  19   4  -2 3655.35 132.360   2
  19  -4  -2 3642.24 132.495   2
 -19  -4   2 3677.05 107.345   4
 -19  -4   2 3520.90 166.900   1
 -19   4   2 3346.60 124.929  13
  19  -4  -2 3340.19 133.479   9
 -18  -4   2 1449.16 105.539   1
  18  -4  -2 1604.82 88.6457   9
 -18   4   2 1509.81 79.6047  13
 -18   4   2 1575.13 111.342   1
  18   4  -2 1385.85 79.7740   2
  18  -4  -2 1330.56 77.4693   2
  18  -4  -2 1469.44 84.7439   8
 -18  -4   2 1474.49 60.7271   4
 -17   4   2 5887.39 187.301   4
  17  -4  -2 6094.02 190.522   8
  17  -4  -2 6310.43 185.020   2
 -17  -4   2 5965.04 220.732   1
  17  -4  -2 6782.20 198.206   9
  17   4  -2 6192.75 184.780   2
 -17   4   2 6686.90 187.081  13
 -17  -4   2 6538.64 160.094   4
 -17   4   2 6260.53 227.091   1
 -16  -4   2 12174.9 274.671   4
 -16   4   2 11761.5 306.299   4
  16  -4  -2 12510.6 302.716   2
 -16   4   2 12577.7 351.425   1
  16   4  -2 12272.1 303.602   2
 -16  -4   2 11818.8 341.962   1
  16  -4  -2 11652.1 310.074   8
 -16   4   2 12031.1 303.015  13
  15  -4  -2 12024.4 304.844   9
 -15  -4   2 12109.1 265.657   4
 -15   4   2 11784.6 296.360   4
  15  -4  -2 11469.7 302.109   8
  15   4  -2 11684.5 291.177   2
 -15   4   2 11653.4 332.843   1
 -15   4   2 11912.5 295.889  13
 -15  -4   2 11748.8 329.538   1
  15  -4  -2 11970.0 291.830   2
 -14   4   2 12578.8 342.102   1
 -14  -4   2 12268.7 276.931   4
  14  -4  -2 13429.2 319.575   9
  14  -4  -2 12641.4 316.934   8
  14  -4  -2 12839.5 304.181   2
 -14   4   2 12161.1 307.195  13
 -14  -4   2 12419.0 337.767   1
  14   4  -2 12664.6 304.364   2
 -14   4   2 13140.8 310.344   4
 -13  -4   2 4016.96 103.323   4
  13  -4  -2 3939.34 136.333   8
  13  -4  -2 4167.72 125.980   2
 -13   4   2 3928.52 128.157   4
  13   4  -2 4190.37 127.159   2
 -13  -4   2 3969.85 147.791   1
 -13   4   2 4246.21 154.517   1
 -13   4   2 3923.06 130.145  13
  13  -4  -2 4134.23 137.479   9
  12  -4  -2 6039.11 176.858   9
 -12  -4   2 6289.88 143.020   4
  12  -4  -2 6008.53 180.829   8
 -12   4   2 6191.23 170.345   4
 -12  -4   2 6151.37 190.394   1
 -12   4   2 6241.06 193.470   1
 -12   4   2 5965.26 172.978  13
 -11  -4   2 6594.94 193.047   1
 -11  -4   2 6763.24 147.483   4
 -11   4   2 6435.58 193.174   1
  11  -4  -2 6254.40 186.048   8
 -11   4   2 6369.73 173.943   4
 -11   4   2 6325.91 179.302  13
  11  -4  -2 6454.58 181.506   9
 -11   4   2 6744.91 168.376   3
  10  -4  -2 18453.9 423.790   9
 -10   4   2 18335.6 421.567  13
  10  -4  -2 17408.8 428.536   8
 -10   4   2 18869.2 415.482   4
 -10   4   2 19125.6 408.004   3
 -10   4   2 17939.9 431.917   1
 -10  -4   2 19117.5 384.256   4
 -10   4   2 18536.3 409.468  10
  -9   4   2 28192.3 607.737   3
   9  -4  -2 29855.7 625.768   9
   9  -4  -2 26766.2 629.938   8
  -9   4   2 29933.0 617.018   4
   9  -4  -2 28285.4 619.302   6
  -9   4   2 28053.4 610.437  10
  -9   4   2 28066.1 622.854  13
  -9  -4   2 29577.7 583.028   4
   8  -4  -2 14958.1 363.413   8
   8   4  -2 15956.7 358.051   1
   8  -4  -2 15906.7 354.009   6
  -8   4   2 15795.3 345.916  10
   8   4  -2 15292.9 317.498  13
  -8   4   2 15571.5 348.028   4
  -8   4   2 15877.6 342.690   3
   8  -4  -2 16034.3 334.956   7
   8  -4  -2 15889.8 358.033   9
   8  -4  -2 16183.0 358.443   1
   8   4  -2 15970.7 335.165   7
   7  -4  -2 14885.5 318.806   7
  -7   4   2 15610.5 334.090   4
   7  -4  -2 14420.3 339.035   9
   7  -4  -2 14908.2 336.396   6
  -7   4   2 14915.8 331.543  10
   7   4  -2 15059.5 318.965   7
   7   4  -2 14773.7 306.913  13
   7   4  -2 15244.9 307.001   9
   7  -4  -2 15166.5 338.661   1
   7   4  -2 14920.8 338.591   1
  -7   4   2 14948.9 327.561   3
  -6   4   2 4117.32 105.558   3
   6  -4  -2 3982.16 111.976   6
   6  -4  -2 4063.79 115.594   9
  -6   4   2 3759.46 106.928   4
   6   4  -2 3941.50 96.3692   7
   6  -4  -2 3945.56 96.3862   7
   6   4  -2 3921.50 91.5527   9
  -6   4   2 3808.87 107.563  10
   6  -4  -2 3963.42 110.891   1
   6   4  -2 4007.87 111.652   1
   5  -4  -2 9133.09 216.422   6
  -5  -4   2 9052.73 194.931   9
   5   4  -2 9185.69 212.769   1
   5  -4  -2 9285.72 212.636   1
   5   4  -2 8968.22 198.683   7
  -5   4   2 9740.15 210.573   3
  -5   4   2 9337.65 214.065  10
   5   4  -2 9208.21 198.968   9
   5  -4  -2 9046.70 198.593   7
  -4  -4   2 23850.4 487.015   9
   4  -4  -2 23884.5 496.346   3
   4   4  -2 24093.8 497.361   8
   4  -4  -2 23358.8 510.704   8
  -4   4   2 23766.1 497.715   3
   4  -4  -2 24082.2 498.417   1
  -4   4   2 23506.8 503.488  10
   4   4  -2 23476.5 490.845   9
   4   4  -2 23440.1 497.928   1
   4  -4  -2 23781.7 505.957   6
  -3  -4   2 34410.2 701.578   9
   3  -4  -2 34356.8 706.596   1
   3  -4  -2 34163.3 706.744   3
   3  -4  -2 35452.1 720.794   8
   3  -4  -2 34889.2 717.290   6
  -3   4   2 36510.3 719.252   8
   3   4  -2 34879.5 697.767  12
   3   4  -2 34092.7 708.549   8
   3  -4  -2 34593.1 697.525  12
   3   4  -2 34109.4 706.807   1
   3   4  -2 33936.7 692.496   3
   3   4  -2 33082.4 705.082   9
  -3   4   2 34726.3 709.477   3
  -3   4   2 34240.7 715.384  10
  -2  -4   2 17188.1 358.870   9
   2   4  -2 17040.2 362.794   8
   2  -4  -2 16783.5 359.999   3
   2  -4  -2 17665.1 370.750   8
  -2  -4   2 16920.3 343.366   4
  -2   4   2 17368.4 369.929   8
  -2   4   2 16973.2 369.411  13
   2  -4  -2 16793.7 349.965  12
  -2  -4   2 17090.8 349.915   7
   2   4  -2 16936.2 358.676   1
   2   4  -2 16405.5 361.951   9
   2  -4  -2 16819.3 358.159   1
   2   4  -2 16894.0 342.567   3
   2   4  -2 17044.7 350.177  12
   2  -4  -2 17231.4 370.427   6
  -2   4   2 16860.0 368.605  10
  -2   4   2 17129.9 366.892  11
  -2   4   2 17384.5 349.931   7
  -2   4   2 16820.3 362.523   3
  -1  -4   2 24502.9 506.667   9
   1   4  -2 24327.4 506.142   6
   1  -4  -2 24101.3 510.710   8
   1  -4  -2 23814.3 503.711   3
  -1   4   2 23987.4 513.592  10
  -1  -4   2 24649.4 492.810   4
  -1   4   2 24976.2 512.830   8
   1   4  -2 24603.1 493.913  12
  -1  -4   2 24504.0 510.603   5
  -1   4   2 24322.9 511.581  11
  -1  -4   2 24169.7 493.161   7
  -1   4   2 23840.1 512.137  13
  -1   4   2 23665.7 507.053   3
   1   4  -2 24906.3 489.857   4
   1  -4  -2 24392.5 514.473   6
   1  -4  -2 23666.5 493.487  12
   1   4  -2 23259.1 508.444   9
   1   4  -2 23526.6 506.690   8
  -1   4   2 24360.8 493.194   7
   0  -4   2 6463.19 154.972   9
   0   4   2 6245.66 152.238   3
   0   4   2 6184.99 152.790   9
   0  -4  -2 6303.42 152.267   8
   0   4  -2 6303.56 136.551  11
   0   4  -2 6436.12 156.352   9
   0  -4   2 6566.55 143.546   4
   0   4   2 6393.48 156.493  11
   0   4   2 6791.36 155.928   8
   0   4  -2 6729.30 139.198   4
   0   4  -2 6424.86 150.035   6
   0  -4   2 6329.73 155.354   5
   0   4   2 6517.39 155.799  13
   0   4   2 6388.57 158.412  10
   1   4   2 6505.52 151.523   9
  -1   4  -2 6177.86 139.286   4
   1  -4   2 6384.35 156.463   9
   1   4   2 6649.57 152.167   3
  -1  -4  -2 6536.15 147.950   8
   1   4   2 6246.71 150.589   8
   1  -4   2 6312.32 144.852   4
   1   4   2 6217.21 151.012  13
   1  -4   2 6285.84 153.029   5
   1   4   2 6277.31 136.514  12
   1  -4   2 6255.01 136.749  12
   1   4   2 6290.16 154.782  11
  -1   4  -2 6239.25 141.645  10
  -1   4  -2 6339.25 155.717   9
  -1   4  -2 6394.65 146.737   6
  -2   4  -2 31950.2 630.750   4
   2   4   2 30332.8 638.457   9
   2  -4   2 31399.5 642.694   8
   2   4   2 31169.2 636.450   8
   2  -4   2 30598.2 636.216   4
  -2  -4  -2 30918.6 632.084   8
   2  -4   2 30447.7 624.504  12
   2  -4   2 30749.0 642.097   5
  -2   4  -2 30869.3 632.432   6
   2   4   2 30457.7 624.315  12
   2  -4   2 31176.8 649.161   9
   2   4   2 29995.8 638.979   3
   2   4   2 31155.0 638.135  13
  -2   4  -2 30537.7 627.981  10
  -2   4  -2 31624.2 646.740   9
   3  -4   2 15854.9 336.734   8
  -3  -4  -2 15268.7 321.680   8
   3   4   2 15378.1 318.648  12
   3   4   2 15592.9 333.172   3
   3  -4   2 14730.7 331.814   4
   3  -4   2 15151.6 334.572   5
   3  -4   2 15359.6 308.880   3
  -3   4  -2 15183.6 323.279   6
   3   4   2 15220.4 326.463   8
  -3   4  -2 15586.1 320.522  10
  -3   4  -2 14993.8 325.883   4
  -3  -4  -2 15228.4 329.928  13
   3   4   2 15418.0 329.055  13
  -3   4  -2 15462.8 339.579   9
   3  -4   2 15471.1 318.734  12
   4  -4   2 29878.5 630.479   8
   4  -4   2 30134.0 605.551   3
  -4   4  -2 29169.8 623.448   4
   4  -4   2 30586.5 630.374   5
  -4  -4  -2 30184.5 612.664   8
   4  -4   2 29511.5 628.468   4
   4   4   2 29630.0 617.343   8
   4   4   2 30217.9 628.235   3
  -4   4  -2 30501.5 614.111  10
  -4  -4  -2 29847.8 629.149   6
   4   4   2 30290.1 613.828  12
   4  -4   2 28861.8 613.173  12
  -4  -4  -2 30157.1 622.966  13
   4  -4   2 30061.0 608.105  11
  -4   4  -2 31058.3 635.352   1
   4   4   2 29966.4 620.944  13
  -4  -4  -2 30728.6 621.888   5
  -4  -4  -2 29055.7 633.384   1
  -4   4  -2 31969.9 616.738   6
   5  -4   2 7386.89 159.116  11
  -5  -4  -2 7581.11 177.742   6
  -5   4  -2 7133.25 165.367   2
  -5  -4  -2 7520.72 159.394   8
   5  -4   2 7527.75 180.686   8
   5   4   2 7187.20 163.207   4
   5  -4   2 7374.80 168.304   6
  -5   4  -2 7459.39 186.264   1
  -5  -4  -2 7249.67 165.491   2
  -5  -4  -2 7279.51 170.688  13
   5   4   2 7405.38 164.370   8
  -5  -4  -2 7191.04 168.153   5
  -5   4  -2 7473.71 176.469   4
  -5   4  -2 7524.65 163.842   6
  -5   4  -2 7465.30 163.715  10
   5   4   2 7443.51 168.657  13
   5  -4   2 7388.04 158.139   3
   5  -4   2 7360.11 165.365  10
  -5  -4  -2 7386.98 186.572   1
   5  -4   2 7503.76 178.612   5
   5  -4   2 7529.88 179.815   4
   6   4   2 10237.4 213.683   4
  -6  -4  -2 9440.93 239.737   1
  -6  -4  -2 9609.99 216.252   5
  -6  -4  -2 10020.1 206.163   8
  -6  -4  -2 9982.86 220.292  13
   6  -4   2 9982.11 232.236   8
   6   4   2 9708.25 210.932   8
  -6   4  -2 10084.2 218.448   2
  -6   4  -2 9550.15 227.919   4
   6  -4   2 9661.07 216.670   6
  -6  -4  -2 9896.32 217.554   2
   6  -4   2 9818.06 228.848   5
   6   4   2 9558.65 216.023  13
  -6   4  -2 9749.88 214.179  10
   6  -4   2 9965.42 211.051   3
  -6   4  -2 9771.28 212.053   6
   6  -4   2 10189.2 216.551  10
  -6   4  -2 9695.81 240.923   1
   7   4   2 9525.53 200.137   8
   7  -4   2 9560.20 208.994   6
  -7  -4  -2 9080.38 237.681   1
  -7   4  -2 9645.68 239.897   1
  -7  -4  -2 9639.08 206.613   5
  -7  -4  -2 9650.57 211.856  13
  -7   4  -2 9179.51 223.808   4
   7   4   2 9638.35 205.897   4
  -7  -4  -2 9279.70 211.841   2
   7   4   2 9449.34 207.141  13
   7  -4   2 9392.71 206.625   3
  -7   4  -2 9179.77 212.312   2
   7  -4   2 9518.28 209.350  10
   7  -4   2 8806.34 223.550   8
   7  -4   2 9300.29 221.210   5
  -8   4  -2 11953.0 270.957   4
   8  -4   2 10275.9 281.578   9
   8   4   2 11865.0 247.982   4
  -8   4  -2 11362.6 286.611   1
   8  -4   2 11528.1 269.160   8
  -8  -4  -2 11200.7 285.753   1
   8   4   2 11254.2 237.884   8
   8  -4   2 11359.1 263.471   5
   8  -4   2 11122.9 249.347   6
   8   4   2 11358.5 247.293  13
   8  -4   2 11473.8 252.009   3
  -8  -4  -2 11821.3 246.561   5
  -8  -4  -2 11881.4 253.077  13
  -8   4  -2 11997.0 258.147   2
   8  -4   2 11647.2 252.549  10
   9  -4   2 22864.0 494.445   8
   9   4   2 23085.6 468.186  13
   9   4   2 22463.5 455.734   8
  -9   4  -2 23875.9 497.695   4
   9  -4   2 21633.2 478.159   3
   9   4   2 22829.3 470.506   4
   9  -4   2 21438.0 510.046   9
   9  -4   2 22424.6 471.587   6
  -9   4  -2 23340.3 520.169   1
  -9  -4  -2 22868.8 474.167  13
   9  -4   2 23137.7 488.013   5
  -9  -4  -2 22629.3 465.976   5
  10  -4   2 9572.90 216.736   6
 -10   4  -2 9949.04 242.203   4
  10   4   2 9918.20 217.237   4
  10  -4   2 9787.32 239.983   8
 -10  -4  -2 10083.4 219.297  13
 -10  -4  -2 9703.44 264.885   1
 -10   4  -2 10318.3 268.346   1
  10   4   2 9889.13 212.306  13
  10  -4   2 9277.04 253.772   9
  10  -4   2 9404.76 230.643   5
  11  -4   2 10230.9 265.413   9
  11  -4   2 10484.2 251.365   8
 -11   4  -2 9674.63 276.183   1
 -11  -4  -2 9843.55 277.972   1
 -11  -4  -2 10345.8 225.903  13
  11   4   2 10101.2 218.424  13
  11  -4   2 10058.7 225.444   6
 -11   4  -2 10057.4 251.445   4
  11  -4   2 10512.9 241.494   5
  12  -4   2 4559.75 134.126   8
 -12  -4  -2 4215.98 156.301   1
 -12   4  -2 4323.17 157.348   1
  12  -4   2 4243.86 109.228   6
 -12  -4  -2 4409.66 108.418  13
  12  -4   2 4537.64 146.464   9
  12  -4   2 4079.33 121.562   5
 -12   4  -2 4238.43 133.409   4
 -13   4  -2 4870.34 176.496   1
  13  -4   2 5292.54 151.603   8
 -13   4  -2 5206.94 152.232   4
 -13  -4  -2 4860.20 175.732   1
 -13  -4  -2 5027.40 121.638  13
  13  -4   2 4888.17 159.543   9
  13  -4   2 4770.36 136.616   5
  13  -4   2 5040.60 124.445   6
 -14  -4  -2 9486.96 204.059  13
  14  -4   2 8902.55 235.478   8
 -14   4  -2 9428.15 240.787   4
 -14   4  -2 9195.59 272.769   1
  14  -4   2 8807.84 207.794   6
  14  -4   2 9060.88 221.943   5
 -14  -4  -2 9206.89 273.128   1
  14  -4   2 9434.10 251.159   9
  15  -4   2 12437.2 316.607   9
  15  -4   2 12035.4 301.330   8
 -15  -4  -2 11918.7 340.612   1
 -15   4  -2 12181.5 342.011   1
 -15   4  -2 12894.7 307.208   4
  15  -4   2 12038.6 271.423   6
 -15  -4  -2 12775.7 264.598  13
  15  -4   2 11556.3 282.525   5
 -16  -4  -2 6970.49 232.945   1
 -16   4  -2 6664.00 197.029   4
  16  -4   2 6720.41 194.371   8
  16  -4   2 6594.43 165.517   6
 -16  -4  -2 7240.22 156.684  13
 -16   4  -2 7217.42 237.029   1
  16  -4   2 6818.47 206.979   9
  16  -4   2 7112.75 178.185   5
  17  -4   2 4495.60 144.567   8
 -17  -4  -2 4474.48 103.610  13
  17  -4   2 4211.81 153.438   9
 -17   4  -2 4579.58 149.379   4
 -17   4  -2 4691.38 183.858   1
 -17  -4  -2 4596.15 180.998   1
  17  -4   2 4456.55 125.403   5
 -18   4  -2 3579.12 162.681   1
 -18   4  -2 3600.38 131.810   4
  18  -4   2 3860.94 141.381   9
  18  -4   2 3761.27 129.244   8
  18   4   2 3626.20 107.944   9
  18  -4   2 3341.51 99.0644   6
 -18  -4  -2 3547.46 162.744   1
  18  -4   2 3682.12 108.908   5
 -19   4  -2 1458.89 109.102   1
 -19  -4  -2 1720.86 111.022   1
 -19   4  -2 1658.71 90.3191   4
  19  -4   2 1424.80 63.1482   5
  19  -4   2 1613.69 83.1796   8
  19  -4   2 1550.32 58.7442   6
  19  -4   2 1640.53 94.8065   9
  19   4   2 1540.96 66.1747   9
  20  -4   2 6310.57 198.220   9
 -20   4  -2 5957.86 188.909   4
  20  -4   2 5832.62 179.263   8
  20  -4   2 5848.68 150.689   6
  20   4   2 5996.88 160.972   9
  20  -4   2 6220.48 157.327   5
 -20   4  -2 6273.50 232.257   1
 -20  -4  -2 6715.66 236.663   1
 -21  -4  -2 5265.37 214.171   1
 -21   4  -2 5300.83 176.341   4
  21  -4   2 5450.70 181.872   9
  21  -4   2 5214.64 165.211   8
  21   4   2 5410.71 146.742   9
 -21   4  -2 5133.24 214.755   1
  21  -4   2 5361.08 140.853   5
 -22   4  -2 4933.39 171.860   4
  22  -4   2 5292.75 163.779   8
  22   4   2 5300.94 141.886   9
 -22   4  -2 4842.86 213.112   1
 -22  -4  -2 4710.41 207.024   1
  22  -4   2 5002.39 178.762   9
 -23   4  -2 2890.95 164.298   1
  23  -4   2 2626.11 110.265   8
 -23  -4  -2 2541.48 153.616   1
  23  -4   2 2814.70 127.822   9
 -23   4  -2 2599.31 122.954   4
  24  -4   2 784.813 82.0991   9
 -24   4  -2 947.490 111.903   1
  24  -4   2 752.205 67.3734   8
 -24  -4  -2 923.656 103.862   1
  25  -4   2 1560.77 86.4284   8
 -25  -4  -2 1652.90 128.297   1
 -25   4  -2 1773.67 137.846   1
  25  -4   2 1854.02 108.987   9
 -26  -4  -2 2008.41 143.961   1
  26  -4   2 1907.79 97.1740   8
  26  -4   2 2164.89 118.848   9
 -26   4  -2 1844.74 145.784   1
 -27   4  -2 3277.57 184.488   1
 -27  -4  -2 3076.72 177.698   1
  27  -4   2 2772.00 136.534   9
 -28  -4  -2 2649.33 170.032   1
  28  -4   2 2715.54 133.868   9
[truncated: 1,127,669 more chars]
