# Supplementary material for: Two-dimensional organic-inorganic hybrid perovskite quantum-well nanowires enabled by directional noncovalent intermolecular interactions
Source: Nat Commun. 2025 Mar 27;16:2997. doi: 10.1038/s41467-025-58166-x (PMC11950231; doi:10.1038/s41467-025-58166-x)
Supplement: Supplementary file 4 — Supplementary Data 1 [file 41467_2025_58166_MOESM4_ESM.zip › crystal structure cif and checkcif/(2FPMA)2PbI4.cif]

####################################################################### 
# 
# This file contains crystal structure data downloaded from the 
# Cambridge Structural Database (CSD) hosted by the Cambridge 
# Crystallographic Data Centre (CCDC).
# 
# Full information about CCDC data access policies and citation 
# guidelines are available at http://www.ccdc.cam.ac.uk/access/V1 
# 
# Audit and citation data items may have been added by the CCDC. 
# Please retain this information to preserve the provenance of 
# this file and to allow appropriate attribution of the data. 
# 
#######################################################################

data_1_a
_audit_block_doi                 10.5517/ccdc.csd.cc29b8vs
_database_code_depnum_ccdc_archive 'CCDC 2125045'
loop_
_citation_id
_citation_doi
_citation_year
1 10.1021/acs.chemmater.2c00146 2022
loop_
_audit_author_name
_audit_author_address
'Yan guijun'
;Tianjin University 
China
;
_audit_update_record             
;
2021-11-29 deposited with the CCDC.	2024-12-08 downloaded from the CCDC.
;

_audit_creation_method           SHELXL-2014/7
_shelx_SHELXL_version_number     2014/7
_chemical_name_systematic        ?
_chemical_name_common            ?
_chemical_melting_point          ?
_chemical_formula_moiety         ?
_chemical_formula_sum            'C14 H18 F2 I4 N2 Pb'
_chemical_formula_weight         967.09

loop_
_atom_type_symbol
_atom_type_description
_atom_type_scat_dispersion_real
_atom_type_scat_dispersion_imag
_atom_type_scat_source
C C 0.0033 0.0016 'International Tables Vol C Tables 4.2.6.8 and 6.1.1.4'
H H 0.0000 0.0000 'International Tables Vol C Tables 4.2.6.8 and 6.1.1.4'
N N 0.0061 0.0033 'International Tables Vol C Tables 4.2.6.8 and 6.1.1.4'
I I -0.4742 1.8119 'International Tables Vol C Tables 4.2.6.8 and 6.1.1.4'
Pb Pb -3.3944 10.1111 'International Tables Vol C Tables 4.2.6.8 and 6.1.1.4'
F F 0.0171 0.0103 'International Tables Vol C Tables 4.2.6.8 and 6.1.1.4'

_space_group_crystal_system      orthorhombic
_space_group_IT_number           61
_space_group_name_H-M_alt        'P b c a'
_space_group_name_Hall           '-P 2ac 2ab'

_shelx_space_group_comment       
;
The symmetry employed for this shelxl refinement is uniquely defined
by the following loop, which should always be used as a source of
symmetry information in preference to the above space-group names.
They are only intended as comments.
;

loop_
_space_group_symop_operation_xyz
'x, y, z'
'-x+1/2, -y, z+1/2'
'-x, y+1/2, -z+1/2'
'x+1/2, -y+1/2, -z'
'-x, -y, -z'
'x-1/2, y, -z-1/2'
'x, -y-1/2, z-1/2'
'-x-1/2, y-1/2, z'

_cell_length_a                   9.155
_cell_length_b                   8.699
_cell_length_c                   29.106
_cell_angle_alpha                90
_cell_angle_beta                 90
_cell_angle_gamma                90
_cell_volume                     2318.0
_cell_formula_units_Z            4
_cell_measurement_temperature    296(2)
_cell_measurement_reflns_used    4985
_cell_measurement_theta_min      2.80
_cell_measurement_theta_max      24.84

_exptl_crystal_description       Block
_exptl_crystal_density_meas      ?
_exptl_crystal_density_method    ?
_exptl_crystal_density_diffrn    2.771
_exptl_crystal_F_000             1712
_exptl_transmission_factor_min   0.864
_exptl_transmission_factor_max   0.864
_exptl_crystal_size_max          0.200
_exptl_crystal_size_mid          0.200
_exptl_crystal_size_min          0.200
_exptl_absorpt_coefficient_mu    12.620
_shelx_estimated_absorpt_T_min   0.187
_shelx_estimated_absorpt_T_max   0.187
_exptl_absorpt_correction_type   multi-scan
_exptl_absorpt_correction_T_min  ?
_exptl_absorpt_correction_T_max  ?
_exptl_absorpt_process_details   sadabs
_exptl_absorpt_special_details   ?
_diffrn_ambient_temperature      296(2)
_diffrn_radiation_wavelength     0.71073
_diffrn_radiation_type           MoK\a
_diffrn_source                   ?
_diffrn_measurement_device_type  CCD
_diffrn_measurement_method       ?
_diffrn_detector_area_resol_mean ?
_diffrn_reflns_number            18281
_diffrn_reflns_av_unetI/netI     0.0466
_diffrn_reflns_av_R_equivalents  0.0791
_diffrn_reflns_limit_h_min       -9
_diffrn_reflns_limit_h_max       10
_diffrn_reflns_limit_k_min       -10
_diffrn_reflns_limit_k_max       10
_diffrn_reflns_limit_l_min       -34
_diffrn_reflns_limit_l_max       30
_diffrn_reflns_theta_min         2.628
_diffrn_reflns_theta_max         25.086
_diffrn_reflns_theta_full        25.086
_diffrn_measured_fraction_theta_max 0.998
_diffrn_measured_fraction_theta_full 0.998
_diffrn_reflns_Laue_measured_fraction_max 0.998
_diffrn_reflns_Laue_measured_fraction_full 0.998
_diffrn_reflns_point_group_measured_fraction_max 0.998
_diffrn_reflns_point_group_measured_fraction_full 0.998
_reflns_number_total             2054
_reflns_number_gt                1424
_reflns_threshold_expression     'I > 2\s(I)'
_reflns_Friedel_coverage         0.000
_reflns_Friedel_fraction_max     .
_reflns_Friedel_fraction_full    .

_reflns_special_details          
;
 Reflections were merged by SHELXL according to the crystal
 class for the calculation of statistics and refinement.
 
 _reflns_Friedel_fraction is defined as the number of unique
 Friedel pairs measured divided by the number that would be
 possible theoretically, ignoring centric projections and
 systematic absences.
;

_computing_data_collection       ?
_computing_cell_refinement       ?
_computing_data_reduction        ?
_computing_structure_solution    ?
_computing_structure_refinement  'SHELXL-2014/7 (Sheldrick, 2014)'
_computing_molecular_graphics    ?
_computing_publication_material  ?
_refine_special_details          ?
_refine_ls_structure_factor_coef Fsqd
_refine_ls_matrix_type           full
_refine_ls_weighting_scheme      calc
_refine_ls_weighting_details     
'w=1/[\s^2^(Fo^2^)+(0.0729P)^2^] where P=(Fo^2^+2Fc^2^)/3'
_atom_sites_solution_primary     ?
_atom_sites_solution_secondary   ?
_atom_sites_solution_hydrogens   geom
_refine_ls_hydrogen_treatment    constr
_refine_ls_extinction_method     none
_refine_ls_extinction_coef       .
_refine_ls_number_reflns         2054
_refine_ls_number_parameters     111
_refine_ls_number_restraints     1
_refine_ls_R_factor_all          0.0732
_refine_ls_R_factor_gt           0.0398
_refine_ls_wR_factor_ref         0.1195
_refine_ls_wR_factor_gt          0.0990
_refine_ls_goodness_of_fit_ref   0.972
_refine_ls_restrained_S_all      0.971
_refine_ls_shift/su_max          0.000
_refine_ls_shift/su_mean         0.000

loop_
_atom_site_label
_atom_site_type_symbol
_atom_site_fract_x
_atom_site_fract_y
_atom_site_fract_z
_atom_site_U_iso_or_equiv
_atom_site_adp_type
_atom_site_occupancy
_atom_site_site_symmetry_order
_atom_site_calc_flag
_atom_site_refinement_flags_posn
_atom_site_refinement_flags_adp
_atom_site_refinement_flags_occupancy
_atom_site_disorder_assembly
_atom_site_disorder_group
C1 C -0.0157(14) 0.4268(15) 0.3076(5) 0.074(4) Uani 1 1 d D . . . .
H1 H -0.0924 0.3600 0.3140 0.089 Uiso 0.308(11) 1 calc R U P A 2
C2 C 0.0164(18) 0.4531(18) 0.2629(6) 0.084(4) Uani 1 1 d . . . . .
H2 H -0.0361 0.4046 0.2397 0.101 Uiso 1 1 calc R U . . .
C3 C 0.125(2) 0.5502(19) 0.2528(6) 0.096(5) Uani 1 1 d . . . . .
H3 H 0.1499 0.5664 0.2221 0.115 Uiso 1 1 calc R U . . .
C4 C 0.2002(16) 0.6249(19) 0.2856(6) 0.097(5) Uani 1 1 d . . . . .
H4 H 0.2733 0.6948 0.2781 0.117 Uiso 1 1 calc R U . . .
C5 C 0.1652(14) 0.5945(15) 0.3312(5) 0.078(4) Uani 1 1 d D . . . .
H5 H 0.2171 0.6456 0.3540 0.094 Uiso 0.692(11) 1 calc R U P A 1
C6 C 0.0566(15) 0.4916(12) 0.3445(4) 0.061(3) Uani 1 1 d . . . . .
C7 C 0.0262(18) 0.4566(15) 0.3942(5) 0.080(4) Uani 1 1 d . . . . .
H7A H -0.0106 0.3525 0.3971 0.095 Uiso 1 1 calc R U . . .
H7B H 0.1159 0.4641 0.4118 0.095 Uiso 1 1 calc R U . . .
F1A F -0.1376(13) 0.3442(14) 0.3187(4) 0.107(4) Uani 0.692(11) 1 d D . P A 1
F1B F 0.217(3) 0.686(3) 0.3657(8) 0.107(4) Uani 0.308(11) 1 d D . P A 2
I1 I 0.54012(11) 0.47943(8) 0.39100(3) 0.0650(3) Uani 1 1 d . . . . .
I2 I 0.29611(8) 0.20063(8) 0.49462(2) 0.0528(3) Uani 1 1 d . . . . .
N1 N -0.0828(11) 0.5662(11) 0.4126(3) 0.070(3) Uani 1 1 d . . . . .
H1A H -0.0853 0.5591 0.4431 0.106 Uiso 1 1 calc R U . . .
H1B H -0.1705 0.5441 0.4012 0.106 Uiso 1 1 calc R U . . .
H1C H -0.0581 0.6615 0.4046 0.106 Uiso 1 1 calc R U . . .
Pb1 Pb 0.5000 0.5000 0.5000 0.0416(2) Uani 1 2 d S . P . .

loop_
_atom_site_aniso_label
_atom_site_aniso_U_11
_atom_site_aniso_U_22
_atom_site_aniso_U_33
_atom_site_aniso_U_23
_atom_site_aniso_U_13
_atom_site_aniso_U_12
C1 0.071(10) 0.065(9) 0.087(11) -0.008(8) -0.008(8) -0.004(7)
C2 0.093(13) 0.096(11) 0.064(11) -0.005(9) -0.010(8) 0.019(9)
C3 0.102(14) 0.096(11) 0.090(12) 0.001(10) 0.019(10) 0.029(10)
C4 0.084(11) 0.101(12) 0.107(13) 0.019(11) 0.035(10) -0.014(9)
C5 0.063(9) 0.067(8) 0.105(12) -0.010(8) -0.010(8) 0.002(7)
C6 0.063(8) 0.054(7) 0.065(9) -0.014(5) -0.017(7) 0.010(6)
C7 0.116(12) 0.057(7) 0.066(10) -0.007(7) 0.002(8) 0.018(8)
F1A 0.098(8) 0.107(8) 0.115(9) -0.035(7) -0.004(7) -0.024(7)
F1B 0.098(8) 0.107(8) 0.115(9) -0.035(7) -0.004(7) -0.024(7)
I1 0.0821(6) 0.0609(5) 0.0521(5) 0.0053(3) -0.0094(4) 0.0006(4)
I2 0.0497(5) 0.0416(4) 0.0673(5) -0.0029(3) 0.0076(3) -0.0155(3)
N1 0.094(8) 0.061(6) 0.057(6) -0.001(5) 0.001(6) -0.004(5)
Pb1 0.0404(4) 0.0338(3) 0.0507(4) 0.0000(2) -0.0009(2) -0.0003(2)

_geom_special_details            
;
 All esds (except the esd in the dihedral angle between two l.s. planes)
 are estimated using the full covariance matrix.  The cell esds are taken
 into account individually in the estimation of esds in distances, angles
 and torsion angles; correlations between esds in cell parameters are only
 used when they are defined by crystal symmetry.  An approximate (isotropic)
 treatment of cell esds is used for estimating esds involving l.s. planes.
;

loop_
_geom_bond_atom_site_label_1
_geom_bond_atom_site_label_2
_geom_bond_distance
_geom_bond_site_symmetry_2
_geom_bond_publ_flag
C1 C2 1.35(2) . ?
C1 F1A 1.366(14) . ?
C1 C6 1.382(18) . ?
C1 H1 0.9300 . ?
C2 C3 1.34(2) . ?
C2 H2 0.9300 . ?
C3 C4 1.34(2) . ?
C3 H3 0.9300 . ?
C4 C5 1.389(19) . ?
C4 H4 0.9300 . ?
C5 F1B 1.366(15) . ?
C5 C6 1.393(18) . ?
C5 H5 0.9300 . ?
C6 C7 1.503(19) . ?
C7 N1 1.481(17) . ?
C7 H7A 0.9700 . ?
C7 H7B 0.9700 . ?
I1 Pb1 3.1988(8) . ?
I2 Pb1 3.2079(6) . ?
I2 Pb1 3.2279(6) 4_456 ?
N1 H1A 0.8900 . ?
N1 H1B 0.8900 . ?
N1 H1C 0.8900 . ?
Pb1 I1 3.1988(8) 5_666 ?
Pb1 I2 3.2079(6) 5_666 ?
Pb1 I2 3.2278(6) 8_665 ?
Pb1 I2 3.2278(7) 4_556 ?

loop_
_geom_angle_atom_site_label_1
_geom_angle_atom_site_label_2
_geom_angle_atom_site_label_3
_geom_angle
_geom_angle_site_symmetry_1
_geom_angle_site_symmetry_3
_geom_angle_publ_flag
C2 C1 F1A 119.5(14) . . ?
C2 C1 C6 125.1(14) . . ?
F1A C1 C6 115.0(14) . . ?
C2 C1 H1 117.5 . . ?
C6 C1 H1 117.5 . . ?
C3 C2 C1 118.7(15) . . ?
C3 C2 H2 120.6 . . ?
C1 C2 H2 120.6 . . ?
C4 C3 C2 121.8(16) . . ?
C4 C3 H3 119.1 . . ?
C2 C3 H3 119.1 . . ?
C3 C4 C5 118.0(14) . . ?
C3 C4 H4 121.0 . . ?
C5 C4 H4 121.0 . . ?
F1B C5 C6 114.7(18) . . ?
F1B C5 C4 120.7(19) . . ?
C6 C5 C4 123.6(13) . . ?
C6 C5 H5 118.2 . . ?
C4 C5 H5 118.2 . . ?
C1 C6 C5 112.7(13) . . ?
C1 C6 C7 125.2(13) . . ?
C5 C6 C7 122.1(12) . . ?
N1 C7 C6 110.1(10) . . ?
N1 C7 H7A 109.6 . . ?
C6 C7 H7A 109.6 . . ?
N1 C7 H7B 109.6 . . ?
C6 C7 H7B 109.6 . . ?
H7A C7 H7B 108.2 . . ?
Pb1 I2 Pb1 157.71(3) . 4_456 ?
C7 N1 H1A 109.5 . . ?
C7 N1 H1B 109.5 . . ?
H1A N1 H1B 109.5 . . ?
C7 N1 H1C 109.5 . . ?
H1A N1 H1C 109.5 . . ?
H1B N1 H1C 109.5 . . ?
I1 Pb1 I1 180.0 5_666 . ?
I1 Pb1 I2 91.547(18) 5_666 . ?
I1 Pb1 I2 88.453(18) . . ?
I1 Pb1 I2 88.451(18) 5_666 5_666 ?
I1 Pb1 I2 91.548(18) . 5_666 ?
I2 Pb1 I2 180.0 . 5_666 ?
I1 Pb1 I2 85.49(2) 5_666 8_665 ?
I1 Pb1 I2 94.51(2) . 8_665 ?
I2 Pb1 I2 87.018(4) . 8_665 ?
I2 Pb1 I2 92.983(4) 5_666 8_665 ?
I1 Pb1 I2 94.51(2) 5_666 4_556 ?
I1 Pb1 I2 85.49(2) . 4_556 ?
I2 Pb1 I2 92.982(4) . 4_556 ?
I2 Pb1 I2 87.017(4) 5_666 4_556 ?
I2 Pb1 I2 180.0 8_665 4_556 ?

loop_
_geom_torsion_atom_site_label_1
_geom_torsion_atom_site_label_2
_geom_torsion_atom_site_label_3
_geom_torsion_atom_site_label_4
_geom_torsion
_geom_torsion_site_symmetry_1
_geom_torsion_site_symmetry_2
_geom_torsion_site_symmetry_3
_geom_torsion_site_symmetry_4
_geom_torsion_publ_flag
F1A C1 C2 C3 171.6(14) . . . . ?
C6 C1 C2 C3 -1(2) . . . . ?
C1 C2 C3 C4 -2(3) . . . . ?
C2 C3 C4 C5 2(2) . . . . ?
C3 C4 C5 F1B -168.0(18) . . . . ?
C3 C4 C5 C6 0(2) . . . . ?
C2 C1 C6 C5 3(2) . . . . ?
F1A C1 C6 C5 -170.2(12) . . . . ?
C2 C1 C6 C7 -176.7(13) . . . . ?
F1A C1 C6 C7 10.6(19) . . . . ?
F1B C5 C6 C1 166.4(16) . . . . ?
C4 C5 C6 C1 -2.0(19) . . . . ?
F1B C5 C6 C7 -14(2) . . . . ?
C4 C5 C6 C7 177.3(13) . . . . ?
C1 C6 C7 N1 -91.8(16) . . . . ?
C5 C6 C7 N1 89.0(16) . . . . ?

_refine_diff_density_max         0.916
_refine_diff_density_min         -1.223
_refine_diff_density_rms         0.208

_shelx_res_file                  
;

    1_a.res created by SHELXL-2014/7

TITL 1_a.res in Pbca
CELL  0.71073   9.1546   8.6993  29.1063   90.000   90.000   90.000
ZERR   4.000   0.0000   0.0000   0.000    0.000    0.000    0.000
LATT 1
SYMM 1/2-X, -Y, 1/2+Z
SYMM -X, 1/2+Y, 1/2-Z
SYMM 1/2+X, 1/2-Y, -Z
SFAC C  H  N  I  Pb F
UNIT 56 72 8 16 4 8
L.S. 24
ACTA
SIZE 0.2 0.2 0.2
CONF
BOND $H
FMAP 2
PLAN 20
OMIT 0 0 2
OMIT 0 0 4
LIST 6
SADI 0.01 C1 F1A C5 F1B
EADP F1A F1B
TEMP 23.000
WGHT    0.072900
FVAR       0.11790   0.69152
C1    1   -0.015708    0.426838    0.307592    11.00000    0.07127    0.06468 =
         0.08688   -0.00772   -0.00754   -0.00448
PART 2
AFIX  43
H1    2   -0.092395    0.360038    0.313959   -21.00000   -1.20000
PART 0
AFIX   0
C2    1    0.016391    0.453052    0.262934    11.00000    0.09301    0.09569 =
         0.06383   -0.00489   -0.01014    0.01949
AFIX  43
H2    2   -0.036116    0.404633    0.239723    11.00000   -1.20000
AFIX   0
C3    1    0.125417    0.550231    0.252756    11.00000    0.10240    0.09563 =
         0.08970    0.00146    0.01899    0.02866
AFIX  43
H3    2    0.149904    0.566398    0.222125    11.00000   -1.20000
AFIX   0
C4    1    0.200219    0.624861    0.285614    11.00000    0.08391    0.10069 =
         0.10675    0.01875    0.03488   -0.01399
AFIX  43
H4    2    0.273251    0.694785    0.278096    11.00000   -1.20000
AFIX   0
C5    1    0.165206    0.594451    0.331151    11.00000    0.06273    0.06701 =
         0.10464   -0.01045   -0.00997    0.00207
PART 1
AFIX  43
H5    2    0.217136    0.645569    0.353971    21.00000   -1.20000
PART 0
AFIX   0
C6    1    0.056575    0.491587    0.344524    11.00000    0.06340    0.05407 =
         0.06513   -0.01419   -0.01667    0.00997
C7    1    0.026157    0.456621    0.394195    11.00000    0.11598    0.05692 =
         0.06578   -0.00652    0.00236    0.01837
AFIX  23
H7A   2   -0.010633    0.352499    0.397073    11.00000   -1.20000
H7B   2    0.115919    0.464146    0.411760    11.00000   -1.20000
PART 1
AFIX   0
F1A   6   -0.137605    0.344239    0.318653    21.00000    0.09839    0.10676 =
         0.11538   -0.03531   -0.00390   -0.02352
PART 2
F1B   6    0.217442    0.685603    0.365666   -21.00000    0.09839    0.10676 =
         0.11538   -0.03531   -0.00390   -0.02352
PART 0
I1    4    0.540122    0.479425    0.390999    11.00000    0.08213    0.06090 =
         0.05207    0.00527   -0.00937    0.00056
I2    4    0.296110    0.200632    0.494624    11.00000    0.04969    0.04158 =
         0.06728   -0.00286    0.00764   -0.01551
N1    3   -0.082800    0.566245    0.412627    11.00000    0.09365    0.06053 =
         0.05685   -0.00051    0.00053   -0.00406
AFIX 137
H1A   2   -0.085286    0.559062    0.443119    11.00000   -1.50000
H1B   2   -0.170524    0.544083    0.401232    11.00000   -1.50000
H1C   2   -0.058086    0.661485    0.404609    11.00000   -1.50000
AFIX   0
PB1   5    0.500000    0.500000    0.500000    10.50000    0.04044    0.03379 =
         0.05066    0.00000   -0.00092   -0.00033
HKLF 4

REM  1_a.res in Pbca
REM R1 =  0.0398 for    1424 Fo > 4sig(Fo)  and  0.0732 for all    2054 data
REM    111 parameters refined using      1 restraints

END

WGHT      0.0547      0.0000

REM Highest difference peak  0.916,  deepest hole -1.223,  1-sigma level  0.208
Q1    1   0.5171  0.3849  0.5321  11.00000  0.05    0.92
Q2    1   0.2064  0.3071  0.4996  11.00000  0.05    0.84
Q3    1   0.5278  0.3562  0.4643  11.00000  0.05    0.77
Q4    1   0.0888  0.3872  0.4400  11.00000  0.05    0.74
Q5    1   0.0246  0.6479  0.4461  11.00000  0.05    0.73
Q6    1   0.2913  0.4730  0.4483  11.00000  0.05    0.72
Q7    1  -0.0207  0.3856  0.4516  11.00000  0.05    0.71
Q8    1   0.5360  0.5708  0.4279  11.00000  0.05    0.70
Q9    1  -0.0237  0.2931  0.4438  11.00000  0.05    0.69
Q10   1   0.3301  0.3666  0.4477  11.00000  0.05    0.69
Q11   1  -0.3059  0.5063  0.4500  11.00000  0.05    0.67
Q12   1   0.2875  0.2333  0.4674  11.00000  0.05    0.66
Q13   1   0.5006  0.4804  0.4281  11.00000  0.05    0.64
Q14   1   0.3328  0.1768  0.4311  11.00000  0.05    0.64
Q15   1   0.4853  0.3228  0.5001  11.00000  0.05    0.63
Q16   1   0.5425  0.3703  0.3585  11.00000  0.05    0.61
Q17   1   0.1768  0.2827  0.4265  11.00000  0.05    0.61
Q18   1  -0.1527  0.2941  0.4374  11.00000  0.05    0.61
Q19   1   0.5229  0.3141  0.5388  11.00000  0.05    0.60
Q20   1   0.3736  0.1992  0.5485  11.00000  0.05    0.59
;
_shelx_res_checksum              60235

_shelx_hkl_file                  
;
   0   1   0    2.70    1.20
   0  -2   0 3321.37  157.08
   0  -2   0 3329.97  157.78
   0   2   0 3273.77  157.98
   0  -3   0   -1.70    1.90
   0  -3   0   -0.70    1.70
   0  -3   0   -0.30    1.80
   0   3   0   -2.90    1.80
   0  -4   0 3461.15  167.38
   0  -4   0 3562.84  167.18
   0  -4   0 3459.15  166.58
   0   4   0 3186.58  174.58
   0  -5   0    3.70    3.90
   0  -5   0   -0.60    3.10
   0  -5   0    5.90    3.20
   0   5   0    1.40    2.70
   0  -6   0 1375.46   75.89
   0  -6   0 1312.87   75.39
   0  -6   0 1395.86   75.69
   0   6   0 1379.96   78.69
   0  -7   0   -0.30    3.60
   0   7   0    5.50    6.00
   0  -8   0   34.20    9.70
   0  -8   0   42.20   10.60
   0  -8   0   31.30   10.30
   0   8   0   42.50   12.40
   0  -9   0    2.30    6.80
   0   9   0  -13.90    7.00
   0 -10   0  293.47   30.70
   0  10   0  309.17   36.90
   1  -9   0    5.60    7.10
  -1   8   0   -9.50    6.20
   1  -8   0    4.90    5.20
   1  -8   0   -2.30    4.30
  -1   7   0    7.40    7.20
   1  -7   0   11.10    5.90
   1  -7   0   10.90    8.10
   1  -7   0   11.60    6.30
  -1   6   0   -7.10    4.70
   1  -6   0    2.10    4.60
   1  -6   0   -1.80    3.60
   1  -6   0    0.20    4.30
  -1   5   0   -2.70    3.60
   1  -5   0   -3.50    2.40
   1  -5   0    0.00    2.60
   1  -5   0    1.90    3.30
  -1   3   0    2.00    3.10
   1  -3   0    6.70    2.90
   1  -3   0    5.70    2.80
   1  -3   0    0.10    2.30
  -1   2   0    9.30    3.90
   1  -2   0    1.40    1.90
   1  -2   0   -1.20    1.30
   1  -2   0   -0.40    1.70
  -1   1   0    3.30    2.70
   1  -1   0    2.80    2.20
   1  -1   0    3.10    1.10
  -1   0   0    0.30    0.60
  -1  -1   0    4.00    1.30
  -1  -1   0    3.80    1.50
   1   1   0    0.90    1.40
  -1  -2   0   -0.40    1.80
  -1  -2   0    0.20    1.60
   1   2   0    0.10    1.40
   1   2   0    2.90    2.30
  -1  -3   0    2.00    2.50
  -1  -3   0    4.70    2.70
   1   3   0    3.50    2.80
  -1  -4   0    1.90    2.70
  -1  -4   0    2.90    3.10
  -1  -4   0    3.40    3.00
   1   4   0   -1.30    2.70
  -1  -5   0    2.70    3.50
  -1  -5   0    4.20    3.80
  -1  -5   0   -0.60    2.80
   1   5   0    3.30    3.30
  -1  -6   0    0.20    4.30
  -1  -6   0   -2.40    3.60
  -1  -6   0   11.10    5.00
   1   6   0   -4.00    3.80
  -1  -7   0   -1.40    5.40
  -1  -7   0   -7.80    4.20
  -1  -7   0    7.60    6.30
   1   7   0   11.30    7.80
  -1  -8   0   -3.70    5.30
  -1  -8   0    0.40    4.20
  -1  -8   0   -1.50    6.10
   1   8   0   -2.00    6.50
  -1  -9   0   13.70    9.00
   1   9   0   -1.60    7.90
  -1 -10   0    6.20    9.40
   1  10   0   -0.80   11.00
  -2  10   0   -5.50   16.70
   2 -10   0    6.10    9.70
  -2   9   0    5.60   16.10
   2  -9   0   60.39   14.50
  -2   8   0  461.25   50.19
   2  -8   0  575.34   42.20
   2  -8   0  619.74   43.30
  -2   7   0  -11.30    8.60
   2  -7   0    1.50    4.90
   2  -7   0   -0.40    4.80
   2  -7   0   -0.30    4.40
  -2   6   0  549.05   46.80
   2  -6   0  604.24   39.00
   2  -6   0  593.34   39.90
   2  -6   0  570.34   38.90
  -2   5   0  119.29   18.30
   2  -5   0  114.39   13.80
   2  -5   0   97.49   11.90
   2  -5   0  107.39   12.30
  -2   4   0 1304.27   88.39
   2  -4   0 1615.84   81.09
   2  -4   0 1619.54   82.49
   2  -4   0 1704.43   84.79
   2  -3   0  178.48   14.00
   2  -3   0  179.78   13.80
   2  -3   0  209.58   17.60
   2  -2   0 9999.00  467.85
  -2   1   0  712.23   36.50
  -2   1   0  728.13   40.20
   2  -1   0  766.12   39.60
   2  -1   0  737.33   36.70
  -2   0   0 1903.01   91.99
   2   0   0 1854.11   91.69
   2   0   0 1909.61   88.89
  -2  -1   0  699.93   36.70
  -2  -1   0  675.73   33.50
   2   1   0  704.83   33.60
   2   1   0  670.93   36.50
  -2  -2   0 9583.74  441.76
   2   2   0 9331.07  441.46
  -2  -3   0  180.18   14.70
  -2  -3   0  198.58   13.70
   2   3   0  175.48   12.90
   2   3   0  183.78   17.10
  -2  -4   0 1537.45   94.99
  -2  -4   0 1556.24   79.79
  -2  -4   0 1596.84   79.89
   2   4   0 1533.15   81.99
  -2  -5   0  106.59   11.60
  -2  -5   0   98.79   12.30
  -2  -5   0   87.69   11.30
   2   5   0  109.39   13.30
  -2  -6   0  531.85   36.80
  -2  -6   0  584.64   39.10
  -2  -6   0  601.44   38.10
   2   6   0  560.94   39.90
  -2  -7   0    1.40    5.40
  -2  -7   0    4.00    5.60
  -2  -7   0   -5.90    3.20
   2   7   0    7.50    7.00
  -2  -8   0  549.45   40.50
  -2  -8   0  511.65   40.70
  -2  -8   0  597.34   42.00
   2   8   0  563.34   44.50
  -2  -9   0   50.89   13.30
   2   9   0   76.99   18.40
  -2 -10   0   -5.70   11.90
   2  10   0    9.20   10.60
  -3   9   0   13.30   15.40
   3  -9   0   -8.20    6.50
  -3   8   0    3.20   14.50
   3  -8   0   -6.50    3.90
   3  -8   0    9.50    7.30
  -3   7   0   11.90   11.60
   3  -7   0    6.40    5.40
   3  -7   0   -3.40    4.30
   3  -7   0   11.50    7.20
  -3   6   0   22.20   12.20
   3  -6   0    4.50    4.50
   3  -6   0    0.70    4.60
   3  -6   0   -5.20    3.30
  -3   5   0    3.00    7.30
   3  -5   0    8.80    4.40
   3  -5   0    5.90    6.30
   3  -5   0    1.70    3.60
  -3   4   0    7.80    6.30
   3  -4   0    0.90    2.50
   3  -4   0    0.40    4.90
   3  -4   0    2.90    2.90
   3  -3   0   -0.60    1.80
   3  -3   0   -0.60    3.70
   3  -3   0   -1.20    3.20
   3  -3   0   -1.10    1.80
   3  -2   0    0.10    1.70
   3  -2   0    1.70    2.50
   3  -2   0    1.50    5.10
   3  -2   0    1.60    1.50
  -3   1   0   -0.70    2.70
  -3   1   0    0.00    1.20
   3  -1   0    1.80    1.40
   3  -1   0    0.90    2.50
  -3   0   0    0.40    2.40
   3   0   0   -0.60    1.60
  -3  -1   0   -1.10    2.10
  -3  -1   0   -1.00    1.10
   3   1   0    0.70    2.00
   3   1   0   -0.80    0.80
  -3  -2   0   -2.00    2.10
  -3  -2   0   -0.20    1.40
   3   2   0   -1.20    1.90
   3   2   0    0.20    1.10
  -3  -3   0    0.30    2.40
  -3  -3   0   -0.80    1.70
   3   3   0   -3.40    1.90
  -3  -4   0    3.90    3.50
  -3  -4   0    4.30    2.80
  -3  -4   0    5.90    3.00
   3   4   0    2.60    3.00
  -3  -5   0   12.60    4.70
  -3  -5   0   10.10    5.50
  -3  -5   0    2.60    3.90
   3   5   0    8.50    5.60
  -3  -6   0    0.60    3.70
  -3  -6   0    1.00    4.60
  -3  -6   0    5.70    4.40
   3   6   0    2.70    5.30
  -3  -7   0    0.10    5.50
  -3  -7   0   -5.70    4.20
   3   7   0   -0.90    5.60
  -3  -8   0    7.50    7.00
   3   8   0    4.20    7.10
  -3  -9   0   -6.00    6.00
   3   9   0  -16.60    7.10
  -4   9   0    2.00   16.90
   4  -9   0   14.50    8.40
  -4   8   0   83.49   26.30
   4  -8   0  110.99   20.20
   4  -8   0  115.39   17.70
  -4   7   0  220.58   39.70
   4  -7   0  240.68   26.10
   4  -7   0  225.98   22.90
   4  -7   0  204.48   22.20
   4  -6   0  357.96   28.40
   4  -6   0  361.16   32.30
   4  -6   0  339.87   27.30
   4  -5   0   59.19   10.40
   4  -5   0   47.90   13.40
   4  -5   0   56.69   10.80
   4  -5   0   56.09   13.30
   4  -4   0 1331.17   76.19
   4  -4   0 1222.38   79.09
   4  -4   0 1309.47   68.99
   4  -4   0 1263.87   68.19
   4  -3   0   11.90    7.60
   4  -3   0    4.30    3.20
   4  -3   0    1.90    3.40
  -4   2   0  687.33   47.50
   4  -2   0  799.32   41.40
   4  -2   0  806.82   41.10
   4  -2   0  820.12   46.30
  -4   1   0 1306.47   68.79
   4  -1   0 1222.88   61.49
  -4   0   0 2953.10  141.19
   4   0   0 2852.11  137.39
   4   0   0 2709.93  144.09
  -4  -1   0 1301.27   66.99
   4   1   0 1183.88   59.39
   4   1   0 1263.17   66.39
  -4  -2   0  742.33   45.00
  -4  -2   0  769.92   38.60
   4   2   0  742.73   38.10
   4   2   0  779.82   44.60
  -4  -3   0    3.90    2.60
  -4  -3   0   -1.00    2.60
   4   3   0   -0.90    2.50
  -4  -4   0 1249.18   64.39
  -4  -4   0 1253.07   64.19
  -4  -4   0 1162.88   68.49
   4   4   0 1255.87   69.79
  -4  -5   0   47.10    8.70
  -4  -5   0   73.79   11.50
  -4  -5   0   55.19    9.30
   4   5   0   54.99   11.60
  -4  -6   0  345.97   29.10
  -4  -6   0  340.67   25.70
  -4  -6   0  332.87   25.60
   4   6   0  355.66   30.20
  -4  -7   0  207.28   20.60
  -4  -7   0  209.68   20.60
  -4  -7   0  213.98   24.00
   4   7   0  217.68   24.20
  -4  -8   0   96.49   16.40
  -4  -8   0  105.59   17.70
   4   8   0  130.39   20.50
  -4  -9   0   -4.60    7.90
   4   9   0   -4.90    6.50
   5  -9   0   17.10   11.60
   5  -9   0  -22.80   10.50
   5  -8   0    2.50    8.70
   5  -8   0   -4.80    5.40
   5  -8   0   -2.50   10.20
   5  -7   0  -11.90    8.30
   5  -7   0   10.30    6.80
   5  -7   0   -5.50    8.00
   5  -7   0   -6.30    5.20
   5  -6   0   -8.30    4.00
   5  -6   0   -0.90    4.90
   5  -6   0   -3.70    6.00
   5  -6   0   -1.60    6.60
   5  -5   0    4.10    4.20
   5  -5   0   -6.00    3.40
   5  -5   0    5.90    5.80
   5  -5   0    9.50    8.50
   5  -4   0   -2.00    2.70
   5  -4   0    2.80    4.80
   5  -4   0   -2.40    3.00
   5  -4   0   -7.20    6.20
   5  -3   0    3.30    4.40
   5  -3   0   -0.40    3.00
   5  -3   0    7.40    3.40
   5  -3   0    9.50    8.30
  -5   2   0   -4.70    3.10
   5  -2   0   -2.10    1.50
   5  -2   0   -0.90    1.70
   5  -2   0    1.30    2.90
  -5   1   0    3.00    4.80
   5  -1   0    2.20    2.90
   5  -1   0    1.80    1.40
  -5   0   0   -2.90    2.70
   5   0   0    1.30    2.60
   5   0   0   -0.20    0.60
  -5  -1   0   -2.20    2.60
   5   1   0   -1.80    2.20
  -5  -2   0   -2.30    1.90
  -5  -2   0   -3.60    2.00
   5   2   0    3.50    3.80
  -5  -3   0    2.70    2.40
  -5  -3   0    3.50    4.90
  -5  -3   0   -1.10    2.30
   5   3   0    3.40    4.30
  -5  -4   0    0.60    3.70
  -5  -4   0   -1.20    2.50
  -5  -5   0    2.20    4.70
  -5  -5   0    1.70    3.70
  -5  -5   0   -3.60    2.90
   5   5   0   -4.20    3.70
  -5  -6   0    3.60    5.20
  -5  -6   0    6.20    6.10
   5   6   0   -2.20    4.90
  -5  -7   0    1.30    6.20
  -5  -7   0    5.50    6.80
   5   7   0   -4.90    6.20
  -5  -8   0    7.10    6.30
   5   8   0   11.10    8.90
  -5  -9   0   -4.10    7.60
   5   9   0    1.40    7.80
   6  -8   0   22.40   13.70
   6  -8   0   51.89   13.80
   6  -7   0    7.60    5.40
   6  -7   0    0.70   10.10
   6  -7   0    2.80    6.20
   6  -7   0    4.20    8.70
   6  -6   0  230.58   22.00
   6  -6   0  278.97   55.19
   6  -6   0  235.68   22.10
   6  -5   0   30.90    8.00
   6  -5   0   33.90    8.30
   6  -5   0   33.90   11.40
   6  -5   0   28.20   15.20
   6  -4   0  160.88   18.70
   6  -4   0  160.18   15.00
   6  -4   0   98.89   23.90
   6  -4   0  160.28   14.70
   6  -3   0  275.87   24.20
   6  -3   0  208.28   30.70
   6  -3   0  268.57   18.70
   6  -3   0  265.87   18.80
  -6   2   0  300.37   27.60
   6  -2   0  278.37   23.90
   6  -2   0  294.97   18.80
   6  -2   0  308.57   18.70
  -6   1   0  341.67   28.40
   6  -1   0  359.86   20.70
   6  -1   0  314.07   25.80
   6  -1   0  332.97   18.60
  -6   0   0  706.43   44.50
   6   0   0  638.54   42.10
  -6  -1   0  326.87   26.90
   6   1   0  331.67   25.90
  -6  -2   0  290.87   16.00
  -6  -2   0  332.37   17.70
  -6  -2   0  309.17   25.90
   6   2   0  286.07   24.80
  -6  -3   0  257.97   24.20
  -6  -3   0  280.27   17.10
  -6  -3   0  321.67   19.80
   6   3   0  270.87   24.80
  -6  -4   0  145.99   13.30
  -6  -4   0  160.28   12.70
  -6  -4   0  151.78   18.30
   6   4   0  152.78   18.00
  -6  -5   0   30.00    9.80
  -6  -5   0   31.50    7.90
  -6  -5   0   38.50    8.30
   6   5   0   35.60   10.80
  -6  -6   0  220.88   19.80
   6   6   0  215.48   24.30
   6   7   0    4.30    6.80
   6   8   0   48.60   17.20
   7  -7   0    0.60    6.50
   7  -7   0    2.90    8.60
   7  -6   0    4.40    7.90
   7  -6   0   -9.40   10.10
   7  -5   0  -18.70   11.30
   7  -5   0   -5.50    4.00
   7  -5   0    3.50    6.60
   7  -4   0   -8.30   10.10
   7  -4   0   -4.40    3.40
   7  -4   0   -0.60    2.70
   7  -4   0    7.30    5.70
   7  -3   0    1.30    3.30
   7  -3   0    0.10    4.40
   7  -3   0   -6.00    2.50
  -7   2   0   -1.50    5.10
   7  -2   0    0.50    2.30
   7  -2   0    0.60    2.20
   7  -2   0    1.90    4.80
  -7   1   0   -5.00    4.60
   7  -1   0   -2.10    1.30
   7  -1   0    2.80    4.50
   7  -1   0    1.40    3.30
  -7   0   0   -2.30    4.50
   7   0   0    2.20    4.30
  -7  -1   0    2.10    4.60
   7   1   0    9.80    5.90
  -7  -2   0    4.90    5.00
   7   2   0    1.80    4.30
  -7  -3   0   -6.10    4.00
   7   3   0    0.60    4.80
  -7  -4   0    2.40    5.50
   7   4   0    3.50    4.90
   7   5   0    6.00    6.40
   7   6   0    9.60    7.20
   7   7   0   -1.30    7.50
   8  -7   0   12.80   10.90
   8  -6   0    9.80    8.60
   8  -5   0   -4.00   15.30
   8  -5   0   25.50   10.50
   8  -4   0   55.99   21.10
   8  -4   0   53.39   13.50
   8  -3   0   37.80   11.00
   8  -2   0  230.98   27.50
  -8   0   0    4.60    6.00
   8   0   0   11.60    7.00
  -8  -1   0  100.39   18.40
   8   1   0  104.89   15.60
  -8  -2   0  214.68   24.20
   8   2   0  183.48   21.50
  -8  -3   0   18.60    9.10
   8   3   0   25.80   10.30
   8   4   0   57.99   14.00
   8   5   0   27.70   10.50
   8   6   0   18.80   10.60
   8   7   0   -3.40    6.60
   9  -5   0    3.20    5.80
   9  -4   0   10.90    8.90
   9  -3   0   -5.10    5.60
  -9   2   0   -1.70    8.90
   9  -2   0    5.30    5.90
  -9   1   0    2.50    6.60
   9  -1   0  -11.40    6.30
  -9   0   0  -10.40   10.30
   9   0   0   -4.90    3.70
   9   1   0    2.40    4.90
   9   2   0    4.40    7.60
   9   3   0    6.30    7.50
   9   4   0   -3.50    5.70
   9   5   0    0.50    6.80
  10  -4   0   24.00   12.20
  10  -3   0    3.00    7.20
  10  -2   0    9.80    8.30
  10  -1   0   -8.20    5.60
  10   0   0  161.98   22.00
  10   1   0   11.70    7.60
  10   4   0   37.70   13.70
  10   4   1   -8.50    6.20
  10   2   1   -2.00    6.50
  10   1   1    5.50    7.10
  10   0   1    3.20    7.40
  10  -1   1    5.90    6.20
  10  -2   1   -3.70    7.00
  10  -3   1    0.10    6.30
  10  -4   1    3.30    7.10
   9   5   1    9.30   10.40
   9   4   1   86.09   19.00
   9   3   1  129.29   22.20
   9   2   1    7.40    7.90
   9   1   1   56.99   14.10
   9   0   1   -7.90    4.10
  -9   0  -1   17.10    8.70
   9  -1   1   46.90   12.80
  -9   1  -1   13.50   11.10
   9  -2   1    6.40    7.40
  -9   2  -1   -4.20   11.80
   9  -3   1  105.99   16.50
   9  -4   1   67.19   14.90
   9  -5   1   -1.40    6.30
   8   7   1    1.00    7.90
   8   6   1   -9.60    6.20
   8   5   1   13.60    8.30
   8   4   1   14.20    8.20
   8   3   1   29.40    9.60
  -8  -3  -1   14.90    9.20
   8   2   1   -1.10    5.30
  -8  -2  -1   -0.60    6.20
   8   1   1   14.70    7.50
  -8  -1  -1   15.10    8.30
   8  -1   1   12.00    7.00
  -8   1  -1   22.10   10.00
   8  -2   1   -0.60    5.10
  -8   2  -1    0.70    7.10
   8  -3   1   24.20    9.70
   8  -4   1  -23.10   11.00
   8  -4   1   -4.40    5.80
   8  -5   1    1.40    7.20
   8  -5   1   16.80   14.50
   8  -6   1    7.60    7.30
   7   7   1    7.00    8.20
   7   6   1   44.80   12.80
   7   5   1  516.95   40.90
   7   4   1    8.30    5.40
  -7  -4  -1    5.00    6.40
   7   3   1   14.80    8.90
  -7  -3  -1   11.70    7.10
   7   2   1   73.49   14.10
  -7  -2  -1   51.69   12.10
   7   1   1  344.37   28.40
  -7  -1  -1  368.26   30.20
  -7   0  -1    2.20    4.30
   7  -1   1  332.07   18.80
   7  -1   1  328.87   27.10
  -7   1  -1  369.46   30.80
   7  -2   1   67.69   13.10
   7  -2   1   64.59    8.20
   7  -2   1   66.99    7.40
  -7   2  -1   58.19   14.60
   7  -3   1    9.30    6.40
   7  -3   1   15.40    4.70
   7  -3   1   17.60    5.40
   7  -4   1   15.60    5.60
   7  -4   1    9.30    4.80
   7  -4   1   18.20   11.80
   7  -4   1    4.40    5.10
   7  -5   1  493.65   34.40
   7  -5   1  496.35   53.69
   7  -6   1   45.00   13.70
   7  -6   1   47.00   13.40
   7  -6   1   43.50   16.00
   7  -7   1    2.40    6.60
   7  -7   1    2.70    8.70
   6   8   1   -5.50    9.30
   6   7   1   13.50    8.80
  -6  -7  -1    0.70    6.60
   6   6   1    8.60    7.00
  -6  -6  -1   -0.20    5.10
   6   5   1   42.90   10.80
  -6  -5  -1   36.90    9.80
  -6  -5  -1   40.80    8.20
  -6  -5  -1   49.20    9.10
   6   4   1    3.00    4.60
  -6  -4  -1   -1.50    3.00
  -6  -4  -1    0.20    4.50
  -6  -4  -1    3.90    5.00
   6   3   1   51.39   11.70
  -6  -3  -1   41.10   10.00
  -6  -3  -1   57.99    8.90
   6   2   1   -4.50    3.20
  -6  -2  -1    3.80    4.40
  -6  -2  -1    1.70    2.60
   6   1   1  143.89   15.90
  -6  -1  -1  136.39   16.30
   6   0   1   -0.50    1.20
   6   0   1   -0.80    2.90
  -6   0  -1    6.60    4.30
   6  -1   1  156.78   12.30
   6  -1   1  133.69   14.90
   6  -1   1  144.89   10.00
   6  -2   1   -0.20    2.30
   6  -2   1    3.60    2.50
   6  -2   1    5.50    4.80
  -6   2  -1   -2.30    3.40
   6  -3   1   41.50   16.70
   6  -3   1   38.70    7.10
   6  -3   1   48.60   10.50
   6  -3   1   34.90    6.70
   6  -4   1   14.80   12.40
   6  -4   1    1.80    5.50
   6  -4   1   -2.40    3.10
   6  -4   1    6.10    4.00
   6  -5   1   34.20   10.70
   6  -5   1   49.90    9.80
   6  -5   1   46.70   15.20
   6  -5   1   31.30    8.30
   6  -6   1    1.50    8.00
   6  -6   1    2.40    5.20
   6  -6   1    5.60   10.30
   6  -6   1   -2.40    4.70
   6  -7   1   20.10   10.30
   6  -7   1    0.80   10.60
   6  -7   1    2.80    6.70
   6  -7   1   10.10    6.30
   6  -8   1   -4.10    9.40
   6  -8   1   -9.90    6.30
   5   9   1   52.49   16.80
  -5  -9  -1   30.00   10.50
   5   8   1   21.90   10.20
  -5  -8  -1    3.90    6.70
   5   7   1  507.25   41.40
  -5  -7  -1  450.15   34.40
  -5  -7  -1  541.95   36.60
   5   6   1   53.49   12.60
  -5  -6  -1   30.30    8.20
  -5  -6  -1   64.19   11.10
  -5  -6  -1   35.30   10.40
   5   5   1    2.90    5.40
  -5  -5  -1   -0.10    3.90
  -5  -5  -1   12.00    5.20
  -5  -5  -1    4.90    5.60
   5   4   1    4.00    4.60
  -5  -4  -1   10.70    4.60
  -5  -4  -1   17.10    6.70
   5   3   1 1732.03   93.19
   5   3   1 1728.03   85.39
  -5  -3  -1 1768.02   93.49
  -5  -3  -1 1713.23   86.09
   5   2   1    3.50    1.80
   5   2   1    7.60    4.40
  -5  -2  -1    6.20    4.60
  -5  -2  -1    4.20    3.00
   5   1   1  364.56   25.80
   5   1   1  362.86   18.50
  -5  -1  -1  364.96   18.80
  -5  -1  -1  334.27   25.70
   5   0   1   -0.30    2.80
   5   0   1   -1.80    1.60
  -5   0  -1   -0.80    1.00
  -5   0  -1    1.20    4.00
   5  -1   1  348.97   25.20
   5  -1   1  373.66   21.00
  -5   1  -1  381.46   31.40
  -5   1  -1  340.67   19.90
   5  -2   1    3.70    3.80
   5  -2   1    6.40    2.70
   5  -2   1    2.20    2.10
  -5   2  -1    1.80    5.70
   5  -3   1 1764.42   90.19
   5  -3   1 1840.22   95.79
   5  -3   1 1762.82   90.49
   5  -4   1   16.50    5.30
   5  -4   1    9.60    6.00
   5  -4   1    8.60    4.60
   5  -5   1   -2.10    4.40
   5  -5   1   -4.70    7.10
   5  -5   1   29.60    8.90
   5  -5   1   17.50    6.20
   5  -6   1   38.70   10.40
   5  -6   1   65.99   17.10
   5  -6   1   51.69   14.30
   5  -6   1   70.59   13.00
   5  -7   1  528.45   39.90
   5  -7   1  499.95   62.19
   5  -7   1  567.74   40.60
   5  -8   1   -3.70    5.60
   5  -8   1    3.70    7.90
   5  -9   1   22.30   21.40
   5  -9   1   46.60   22.10
   4   9   1    4.70    7.50
  -4  -9  -1   15.30    8.30
   4   8   1   12.10    8.10
  -4  -8  -1   15.00    7.20
  -4  -8  -1    1.30    6.00
   4   7   1   22.30   10.20
  -4  -7  -1   16.10    8.50
  -4  -7  -1   31.80    9.40
  -4  -7  -1   29.00    7.80
   4   6   1   38.70   10.20
  -4  -6  -1   25.20    7.30
  -4  -6  -1   24.70    8.10
  -4  -6  -1   20.60    7.10
   4   5   1   69.69   13.00
  -4  -5  -1   67.79   12.80
  -4  -5  -1   78.69   10.10
  -4  -5  -1   77.79   10.00
   4   4   1   94.59   12.20
  -4  -4  -1   77.19    9.10
  -4  -4  -1   71.49   11.00
   4   3   1  238.98   15.20
   4   3   1  204.98   18.40
  -4  -3  -1  214.78   15.00
  -4  -3  -1  225.38   19.00
   4   2   1   16.00    5.50
   4   2   1   25.70    3.50
  -4  -2  -1   20.70    5.80
  -4  -2  -1   21.30    4.10
   4   1   1  176.98   10.20
   4   1   1  165.08   14.50
  -4  -1  -1  185.18   15.40
  -4   0  -1    3.40    1.30
  -4   0  -1    0.10    2.70
   4  -1   1  183.68   14.90
   4  -1   1  172.68   11.40
  -4   1  -1  183.68   16.10
  -4   1  -1  173.18   11.30
   4  -2   1   14.40    5.20
   4  -2   1   25.20    4.70
  -4   2  -1   22.20    7.50
   4  -3   1  227.48   20.00
   4  -3   1  226.28   17.00
   4  -3   1  242.48   17.60
   4  -4   1   92.89   11.20
   4  -4   1  108.19   11.80
   4  -4   1   87.79   15.50
   4  -4   1   72.09   17.40
   4  -5   1   69.49   15.70
   4  -5   1   80.09   15.80
   4  -5   1   79.09   11.00
   4  -5   1   76.79   11.50
   4  -6   1   25.00    9.40
   4  -6   1   14.80    6.90
   4  -6   1   11.70    6.70
   4  -7   1   25.30    9.90
   4  -7   1   15.60    7.60
   4  -7   1   11.30    7.00
  -4   7  -1   29.60   16.10
   4  -8   1   -0.30    7.10
   4  -8   1    3.90    6.70
  -4   8  -1   -4.30   14.70
   4  -9   1    6.40    7.80
  -4   9  -1   29.30   19.10
   3   9   1  160.88   25.10
  -3  -9  -1  153.48   20.00
   3   8   1   90.49   18.40
  -3  -8  -1   90.19   17.10
  -3  -8  -1   87.29   15.60
   3   7   1  104.99   18.70
  -3  -7  -1  100.39   14.50
  -3  -7  -1   91.69   13.30
  -3  -7  -1  106.59   16.40
   3   6   1   84.49   12.80
  -3  -6  -1   49.40   11.10
  -3  -6  -1   74.69   12.10
  -3  -6  -1   46.80    9.70
   3   5   1 1977.50  103.19
  -3  -5  -1 1903.91  102.29
  -3  -5  -1 1904.11   98.99
   3   4   1  405.36   27.90
   3   4   1  364.86   24.10
  -3  -4  -1  401.66   27.60
  -3  -4  -1  362.76   24.30
   3   3   1  291.97   21.20
   3   3   1  273.07   17.80
  -3  -3  -1  283.17   18.10
  -3  -3  -1  280.27   20.80
   3   2   1  125.09   13.00
   3   2   1  125.19    8.90
  -3  -2  -1  116.19    8.70
  -3  -2  -1  126.79   11.80
   3   1   1 2991.00  151.38
   3   1   1 3051.69  147.09
  -3  -1  -1 3067.39  151.78
  -3  -1  -1 3409.16  148.89
   3   0   1    0.90    1.80
   3   0   1    2.00    2.30
  -3   0  -1    0.90    2.40
  -3   0  -1    0.70    1.00
   3  -1   1 2974.20  146.49
   3  -1   1 3139.99  149.99
  -3   1  -1 3126.69  151.28
  -3   1  -1 3145.29  146.69
   3  -2   1  142.49   12.50
   3  -2   1   93.79   14.60
   3  -2   1  140.89   10.40
  -3   2  -1  118.09    9.70
   3  -3   1  287.97   22.90
   3  -3   1  278.67   25.70
   3  -3   1  281.67   19.50
   3  -3   1  286.37   19.50
   3  -4   1  382.86   26.20
   3  -4   1  377.86   25.90
   3  -4   1  446.96   31.20
  -3   4  -1  358.26   34.10
   3  -5   1 2107.39  110.19
   3  -5   1 2050.19  106.59
   3  -5   1 2026.30  106.89
   3  -6   1   57.69   11.50
   3  -6   1   70.49   12.90
   3  -6   1   72.89   13.50
   3  -7   1  105.79   15.60
   3  -7   1   73.59   14.20
   3  -7   1   90.49   16.20
  -3   7  -1   51.39   19.00
   3  -8   1   84.49   16.10
   3  -8   1  107.49   15.80
  -3   8  -1   58.89   25.00
   3  -9   1  185.18   23.00
   2  10   1   17.30   17.80
  -2 -10  -1   16.50    9.80
   2   9   1   -5.00    7.90
  -2  -9  -1    2.60    5.40
   2   8   1   14.40    9.10
  -2  -8  -1   34.60   10.50
  -2  -8  -1   26.80   10.70
  -2  -8  -1   25.80    9.00
   2   7   1   -4.10    5.60
  -2  -7  -1    0.30    5.10
  -2  -7  -1    4.20    6.00
  -2  -7  -1   -1.30    4.40
   2   6   1   62.69   12.90
  -2  -6  -1   80.29   11.90
  -2  -6  -1   83.99   12.40
  -2  -6  -1   75.69   11.30
   2   5   1   21.70    7.10
  -2  -5  -1   30.80    8.20
  -2  -5  -1   34.80    7.10
   2   4   1  102.79   10.60
   2   4   1  120.09   12.40
  -2  -4  -1  109.79   14.10
  -2  -4  -1  114.09   11.00
   2   3   1  163.08   12.10
  -2  -3  -1  151.48   13.30
  -2  -3  -1  164.48   12.40
   2   2   1  274.87   16.70
   2   2   1  284.47   18.80
  -2  -2  -1  302.37   19.20
  -2  -2  -1  288.37   16.90
   2   1   1  360.36   21.50
   2   1   1  364.16   19.00
  -2  -1  -1  375.86   21.60
  -2  -1  -1  364.46   19.10
   2   0   1    3.10    1.90
   2   0   1    0.50    1.60
  -2   0  -1    5.10    2.30
   2  -1   1  406.76   22.70
   2  -1   1  393.26   21.00
  -2   1  -1  389.96   23.60
  -2   1  -1  378.36   20.90
   2  -2   1  302.87   17.70
   2  -2   1  243.48   19.40
  -2   2  -1  291.97   17.50
   2  -3   1  174.88   13.70
   2  -3   1  187.78   16.10
   2  -3   1  160.38   13.10
   2  -4   1   95.39   10.90
   2  -4   1  112.39   12.20
   2  -4   1  102.59   13.10
   2  -5   1   39.60    8.80
   2  -5   1   27.20    7.30
   2  -5   1   34.60    8.30
  -2   5  -1   22.40    9.70
   2  -6   1   90.19   12.40
   2  -6   1   73.59   11.30
   2  -6   1   71.89   13.00
  -2   6  -1   78.89   17.90
   2  -7   1   -6.70    4.10
   2  -7   1   10.10    6.20
   2  -7   1    2.10    6.00
  -2   7  -1  -16.10    7.40
   2  -8   1    8.70    8.60
   2  -8   1   16.60    8.20
  -2   8  -1  -14.40   12.20
   2  -9   1    3.30    6.60
  -2   9  -1   10.40   15.50
   2 -10   1   28.20   12.40
  -2  10  -1    9.60   19.10
   1  10   1  -18.30    9.00
  -1 -10  -1    7.40    8.10
   1   9   1  159.78   27.20
  -1  -9  -1  148.19   20.80
   1   8   1   25.80   11.40
  -1  -8  -1   36.10   11.20
  -1  -8  -1   31.30    9.60
  -1  -8  -1   41.10   11.40
   1   7   1  705.43   48.60
  -1  -7  -1  645.44   44.20
  -1  -7  -1  673.63   45.20
  -1  -7  -1  683.13   45.70
   1   6   1  474.05   34.70
  -1  -6  -1  449.56   32.00
  -1  -6  -1  448.46   32.60
  -1  -6  -1  450.25   32.00
   1   5   1  776.72   47.90
  -1  -5  -1  797.12   46.10
  -1  -5  -1  768.62   47.00
  -1  -5  -1  810.12   46.70
   1   4   1  755.62   42.30
   1   4   1  784.62   44.30
  -1  -4  -1  766.52   42.50
  -1  -4  -1  703.43   43.00
   1   3   1 3323.87  160.58
   1   3   1 3358.96  162.38
  -1  -3  -1 3420.86  160.88
  -1  -3  -1 3266.67  161.88
   1   2   1  788.12   39.70
   1   2   1  790.32   41.00
  -1  -2  -1  732.83   40.60
  -1  -2  -1  786.72   39.90
   1   1   1 2207.68  105.69
  -1  -1  -1 2231.98  104.59
  -1  -1  -1 2203.08  105.69
   1   0   1   -0.20    0.50
  -1   0  -1   -0.40    0.40
   1  -1   1 2278.17  108.29
  -1   1  -1 2289.17  108.29
   1  -2   1  796.12   41.40
  -1   2  -1  777.42   40.30
  -1   2  -1  759.52   43.10
   1  -3   1 3386.36  165.68
   1  -3   1 3453.05  166.38
   1  -3   1 3368.86  165.78
  -1   3  -1 3561.44  169.28
   1  -4   1  789.52   44.70
   1  -4   1  741.43   43.90
   1  -4   1  811.02   44.80
  -1   4  -1  804.52   47.90
   1  -5   1  817.22   48.70
   1  -5   1  778.22   52.09
   1  -5   1  864.71   49.50
  -1   5  -1  921.01   54.19
   1  -6   1  442.46   31.80
   1  -6   1  439.56   31.90
   1  -6   1  453.55   32.50
  -1   6  -1  463.15   36.50
   1  -7   1  685.03   52.09
   1  -7   1  696.13   45.90
   1  -7   1  745.63   48.60
  -1   7  -1  704.63   52.39
   1  -8   1   23.20    9.80
   1  -8   1   53.49   19.80
   1  -8   1   26.70    9.90
  -1   8  -1   24.60   19.30
   1  -9   1  148.59   20.50
  -1   9  -1  184.58   29.30
   1 -10   1   -8.70    7.60
  -1  10  -1    6.20   13.80
   0  10   1   42.80   17.10
   0 -10  -1   22.10   10.70
   0   9   1    4.40    9.90
   0  -9  -1    7.10    6.10
   0   8   1   28.80   13.00
   0  -8  -1   58.79   12.80
   0  -8  -1   35.30    9.90
   0  -8  -1   30.00    9.80
   0   7   1   -2.20    4.70
   0  -7  -1   -2.70    4.10
   0  -7  -1   -6.40    3.20
   0  -7  -1   -3.90    3.50
   0   6   1   67.09   13.40
   0  -6  -1   93.29   12.10
   0  -6  -1   61.29   11.80
   0  -6  -1   75.79   11.40
   0   5   1    7.40    4.40
   0  -5  -1   -3.30    2.30
   0  -5  -1    4.20    3.10
   0  -5  -1   -3.20    2.60
   0   4   1  128.09   13.10
   0  -4  -1  104.39   10.90
   0  -4  -1  115.89   12.20
   0   3   1   -0.80    1.60
   0   3   1    0.50    2.40
   0  -3  -1   -0.70    1.70
   0  -3  -1   -1.80    1.60
   0   2   1   15.50    3.30
   0   2   1   15.60    4.00
   0  -2  -1   16.40    3.80
   0  -2  -1   14.80    3.20
   0   1   1   -0.30    0.30
   0   1   1    1.00    1.30
   0  -1  -1   -0.10    0.50
   0   0   1    0.00    0.20
   0  -1   1   -0.30    0.50
   0  -1   1    0.00    0.30
   0   1  -1    0.20    0.70
   0  -2   1   10.90    2.80
   0  -2   1   12.90    3.20
   0   2  -1   12.40    3.20
   0  -3   1   -2.20    1.50
   0  -3   1   -0.20    1.60
   0  -3   1    4.60    2.70
   0   3  -1   -1.20    1.90
   0  -4   1  118.59   11.20
   0  -4   1   99.89   10.70
   0  -4   1  108.89   11.20
   0   4  -1  112.49   14.20
   0  -5   1   -5.20    2.90
   0  -5   1   -0.20    1.90
   0  -5   1    2.40    3.30
   0   5  -1   -5.30    2.60
   0  -6   1   81.69   11.70
   0  -6   1   51.49   10.60
   0  -6   1   69.09   10.60
   0   6  -1   83.49   13.10
   0  -7   1    5.90    5.40
   0  -7   1    0.80    3.70
   0  -7   1    4.70    5.10
   0   7  -1   -1.50    4.60
   0  -8   1   40.80   10.60
   0  -8   1   55.09   12.20
   0  -8   1   45.10   10.70
   0   8  -1   50.39   17.20
   0  -9   1   -3.10    6.40
   0   9  -1  -12.10    7.30
   0 -10   1    3.10    8.60
   0  10  -1  -11.80   11.00
  -1  10   1    9.90   14.60
   1 -10  -1   10.00    9.10
  -1   9   1  131.29   26.90
   1  -9  -1  146.49   20.70
  -1   8   1   50.79   16.20
   1  -8  -1   32.10    9.50
   1  -8  -1   39.30   11.20
   1  -8  -1   47.60   12.80
  -1   7   1  707.63   51.89
   1  -7  -1  682.23   49.20
   1  -7  -1  662.53   45.90
   1  -7  -1  703.33   52.49
  -1   6   1  476.65   37.80
   1  -6  -1  469.15   32.60
   1  -6  -1  456.95   33.00
   1  -6  -1  458.85   33.60
  -1   5   1  906.81   53.89
   1  -5  -1  818.42   48.40
   1  -5  -1  766.02   48.70
   1  -5  -1  819.82   47.90
  -1   4   1  799.52   49.10
   1  -4  -1  808.02   46.80
   1  -4  -1  859.31   45.90
   1  -4  -1  748.43   44.40
  -1   3   1 3530.75  170.28
   1  -3  -1 3398.16  167.78
   1  -3  -1 3397.76  165.38
  -1   2   1  774.12   44.50
  -1   2   1  760.52   40.20
   1  -2  -1  842.42   43.60
   1  -2  -1  754.62   40.00
  -1   1   1 2257.27  104.99
   1  -1  -1 2179.58  104.89
  -1   0   1   -0.10    0.40
  -1  -1   1 2166.08   99.59
  -1  -1   1 1894.31  100.59
  -1  -1   1 2154.68   99.59
   1   1  -1 2232.88  101.09
  -1  -2   1  764.12   39.10
  -1  -2   1  781.42   40.20
  -1  -2   1  749.13   39.10
   1   2  -1  769.82   40.20
  -1  -3   1 3343.57  160.18
  -1  -3   1 3340.47  160.28
  -1  -3   1 3301.67  161.08
   1   3  -1 3351.26  161.48
  -1  -4   1  734.63   43.60
  -1  -4   1  794.42   43.50
  -1  -4   1  794.42   43.40
   1   4  -1  766.02   44.60
  -1  -5   1  776.92   45.90
  -1  -5   1  834.82   46.70
  -1  -5   1  767.02   46.40
   1   5  -1  787.12   47.70
  -1  -6   1  472.35   32.90
  -1  -6   1  463.35   32.60
  -1  -6   1  448.46   32.10
   1   6  -1  484.45   34.90
  -1  -7   1  668.83   44.20
  -1  -7   1  670.73   44.70
  -1  -7   1  638.24   44.10
   1   7  -1  686.23   47.70
  -1  -8   1   52.29   11.30
  -1  -8   1   39.70   11.70
  -1  -8   1   46.70   11.10
   1   8  -1   48.20   13.50
  -1  -9   1  148.19   21.20
   1   9  -1  181.58   25.30
  -1 -10   1   -1.40    6.70
   1  10  -1   -0.30   10.30
  -2  10   1    3.80   18.60
   2 -10  -1    2.10    7.00
  -2   9   1   18.20   14.90
   2  -9  -1    7.10    8.10
  -2   8   1   48.90   17.50
   2  -8  -1   15.00    8.40
   2  -8  -1   16.20    8.50
  -2   7   1   -1.10    7.80
   2  -7  -1    9.30    7.60
   2  -7  -1    4.40    6.10
   2  -7  -1    7.10    8.70
  -2   6   1   73.89   17.10
   2  -6  -1   66.99   12.70
   2  -6  -1   78.89   14.20
   2  -6  -1   68.39   12.20
  -2   5   1   25.70   11.10
   2  -5  -1   36.70    8.40
   2  -5  -1   28.70    6.90
   2  -5  -1   39.40    8.80
  -2   4   1  102.59   16.70
   2  -4  -1  115.79   11.80
   2  -4  -1  121.89   14.30
   2  -4  -1  107.99   11.10
  -2   3   1  116.29   17.40
   2  -3  -1  165.38   16.50
   2  -3  -1  173.88   12.90
   2  -3  -1  191.48   13.70
   2  -2  -1  278.47   17.10
   2  -2  -1  272.97   16.70
   2  -1  -1  380.26   23.20
   2  -1  -1  363.06   19.50
   2  -1  -1  381.66   19.90
  -2   0   1   -0.60    1.50
   2   0  -1    1.20    1.80
  -2  -1   1  372.26   18.60
  -2  -1   1  382.86   21.80
  -2  -1   1  359.46   18.40
   2   1  -1  350.56   21.40
  -2  -2   1  279.57   16.10
  -2  -2   1  268.67   15.90
  -2  -2   1  270.07   18.20
   2   2  -1  283.07   18.50
  -2  -3   1  163.18   12.30
  -2  -3   1  156.48   13.60
  -2  -3   1  186.58   12.80
   2   3  -1  167.28   14.00
  -2  -4   1   99.79   10.50
  -2  -4   1  112.29   10.90
  -2  -4   1  103.99   12.50
   2   4  -1  119.39   12.40
  -2  -5   1   30.70    8.10
  -2  -5   1   39.80    8.30
  -2  -5   1   20.50    6.00
   2   5  -1   36.70    8.70
  -2  -6   1   82.39   11.60
  -2  -6   1   74.19   11.20
  -2  -6   1   93.29   13.20
   2   6  -1   64.49   13.60
  -2  -7   1   10.20    6.10
  -2  -7   1   10.70    6.40
  -2  -7   1    9.10    5.70
   2   7  -1    4.60    6.40
  -2  -8   1   17.20    8.20
  -2  -8   1   35.60   10.50
  -2  -8   1   28.90    9.30
   2   8  -1   10.50    9.10
  -2  -9   1  -11.70    5.40
   2   9  -1   -6.20    8.00
  -2 -10   1  -26.50   11.90
   2  10  -1   -4.50   10.30
  -3   9   1  114.59   32.80
   3  -9  -1  159.38   22.10
  -3   8   1   78.09   25.90
   3  -8  -1  107.39   18.50
   3  -8  -1  103.59   18.90
  -3   7   1   86.49   23.60
   3  -7  -1   59.89   12.60
   3  -7  -1   92.19   16.70
   3  -7  -1   85.59   13.00
  -3   6   1   28.90   16.00
   3  -6  -1   75.39   14.20
   3  -6  -1   52.69   10.80
   3  -6  -1   61.69   11.10
   3  -5  -1 2070.89  106.89
   3  -5  -1 2167.88  112.69
   3  -5  -1 1945.91  105.59
   3  -4  -1  389.36   25.20
   3  -4  -1  357.06   28.00
   3  -3  -1  181.28   22.20
   3  -3  -1  279.27   18.10
   3  -3  -1  223.98   21.40
   3  -3  -1  264.47   17.20
   3  -2  -1  133.29   13.10
   3  -2  -1  124.89    9.30
   3  -2  -1   98.19   15.10
   3  -2  -1  110.99    9.30
  -3   1   1 3167.08  151.08
   3  -1  -1 2903.21  144.59
   3  -1  -1 3150.48  150.18
   3  -1  -1 3070.69  144.99
  -3   0   1    0.90    2.30
  -3  -1   1 3054.09  148.49
   3   1  -1 3052.29  148.49
  -3  -2   1  109.69    8.00
  -3  -2   1  112.79    8.20
  -3  -2   1  125.59   11.50
   3   2  -1  127.79   13.30
  -3  -3   1  266.27   20.00
  -3  -3   1  276.07   17.10
  -3  -3   1  270.67   17.20
   3   3  -1  243.28   19.70
  -3  -4   1  358.26   23.60
  -3  -4   1  381.16   23.80
  -3  -4   1  348.97   26.00
   3   4  -1  395.56   27.30
  -3  -5   1 1878.61  102.29
  -3  -5   1 1912.91   99.29
  -3  -5   1 1958.10   99.29
   3   5  -1 2007.20  103.69
  -3  -6   1   56.59   11.10
  -3  -6   1   89.69   13.20
  -3  -6   1   53.59   10.40
   3   6  -1   76.69   14.60
  -3  -7   1   80.09   12.50
  -3  -7   1   84.89   14.30
  -3  -7   1   77.49   16.00
   3   7  -1  114.59   17.80
  -3  -8   1  103.59   15.80
  -3  -8   1   94.79   16.40
   3   8  -1   97.09   19.10
  -3  -9   1  102.79   18.70
   3   9  -1  160.98   24.00
  -4   9   1    4.10   14.90
   4  -9  -1   -8.50    6.40
  -4   8   1   13.30   16.30
   4  -8  -1    5.20    5.90
   4  -8  -1   -2.40    8.00
  -4   7   1   12.80   12.80
   4  -7  -1   11.10    7.60
   4  -7  -1   24.50    8.50
   4  -7  -1   26.90   10.80
   4  -6  -1   14.60    7.20
   4  -6  -1   21.80    9.80
   4  -6  -1   33.40    8.60
   4  -5  -1   71.59   10.70
   4  -5  -1   93.39   11.40
   4  -5  -1   76.49   16.20
   4  -5  -1   68.59   15.60
   4  -4  -1   97.19   11.00
   4  -4  -1   92.29   19.20
   4  -4  -1   84.79   10.50
   4  -4  -1   83.29   15.70
   4  -3  -1  220.68   18.70
   4  -3  -1  262.17   17.80
   4  -3  -1  236.58   21.80
  -4   2   1   20.80    7.10
   4  -2  -1   18.00    3.90
   4  -2  -1   19.30    3.90
   4  -2  -1   26.00    7.30
  -4   1   1  166.48   15.50
   4  -1  -1  152.88    9.90
   4  -1  -1  176.08   15.10
   4  -1  -1  162.38   10.20
  -4   0   1    3.60    3.20
   4   0  -1   -1.50    1.90
  -4  -1   1  161.48   14.50
   4   1  -1  164.58   14.50
  -4  -2   1   20.80    3.10
  -4  -2   1   11.10    5.50
  -4  -2   1   15.60    2.90
   4   2  -1   14.90    4.80
  -4  -3   1  219.78   14.90
  -4  -3   1  227.18   19.10
  -4  -3   1  228.78   14.80
   4   3  -1  233.88   19.40
  -4  -4   1  106.09   13.00
  -4  -4   1   93.09   11.80
  -4  -4   1   81.69    9.30
   4   4  -1  110.19   13.40
  -4  -5   1   62.39    9.20
  -4  -5   1   91.99   12.70
  -4  -5   1   77.49   10.10
   4   5  -1   76.89   12.10
  -4  -6   1   16.90    8.20
  -4  -6   1   18.90    6.60
  -4  -6   1   26.80    7.30
   4   6  -1   32.00    9.60
  -4  -7   1   45.20   11.00
  -4  -7   1   26.70    8.70
  -4  -7   1   16.20    8.40
   4   7  -1    9.30    8.70
  -4  -8   1   11.10    7.50
  -4  -8   1    0.70    7.00
   4   8  -1   -4.20    6.40
  -4  -9   1   -9.70    6.90
   4   9  -1  -15.10    7.60
   5  -9  -1   23.90   15.10
   5  -9  -1   24.90   13.80
   5  -8  -1   -3.60    9.30
   5  -8  -1   -0.60    6.50
   5  -7  -1  655.13   48.80
   5  -7  -1  523.75   48.70
   5  -7  -1  519.95   39.50
   5  -7  -1  530.85   39.70
   5  -6  -1   67.39   12.30
   5  -6  -1   39.20   13.90
   5  -6  -1   63.69   16.00
   5  -6  -1   65.69   12.30
   5  -5  -1    3.90    5.50
   5  -5  -1    8.30    4.90
   5  -5  -1   16.50    5.60
   5  -5  -1   13.90    8.90
   5  -4  -1    4.50    5.60
   5  -4  -1   -2.60    3.30
   5  -4  -1  -11.80    8.50
   5  -4  -1    9.30    4.10
   5  -3  -1 1780.32   89.99
   5  -3  -1 1682.23   89.79
   5  -3  -1 1904.61   97.89
  -5   2   1   10.40    5.70
   5  -2  -1    4.40    4.50
   5  -2  -1    7.70    2.70
   5  -2  -1    5.70    2.70
  -5   1   1  387.76   28.40
   5  -1  -1  389.26   26.90
   5  -1  -1  339.97   19.60
   5  -1  -1  350.06   19.40
  -5   0   1   -0.70    2.70
   5   0  -1   -0.10    2.80
  -5  -1   1  367.56   26.50
   5   1  -1  353.16   26.00
  -5  -2   1    1.40    1.60
  -5  -2   1   10.70    2.90
  -5  -2   1    2.80    3.90
   5   2  -1    4.50    4.30
  -5  -3   1 1712.93   84.69
  -5  -3   1 1734.83   84.39
  -5  -3   1 1688.33   92.49
   5   3  -1 1762.12   93.19
  -5  -4   1    8.20    3.40
  -5  -4   1   13.80    4.30
  -5  -4   1    4.00    5.00
   5   4  -1   10.10    5.90
  -5  -5   1    2.30    3.50
  -5  -5   1    5.30    4.40
  -5  -5   1    9.90    6.40
   5   5  -1    8.00    6.50
  -5  -6   1   66.39   13.30
  -5  -6   1   48.10    9.50
  -5  -6   1   42.30    9.80
   5   6  -1   62.29   13.90
  -5  -7   1  498.15   35.30
  -5  -7   1  512.25   35.70
   5   7  -1  491.15   40.70
  -5  -8   1   19.60    7.80
   5   8  -1   -5.80    5.70
  -5  -9   1   49.50   13.20
   5   9  -1   33.50   13.50
   6  -8  -1   12.70    7.90
   6  -8  -1  -12.10    8.90
   6  -7  -1    9.90    7.20
   6  -7  -1    7.90    9.20
   6  -7  -1   24.10    9.10
   6  -7  -1    6.50   10.10
   6  -6  -1   -0.80    4.80
   6  -6  -1    8.30    6.00
   6  -6  -1   -7.40    8.00
   6  -6  -1  -10.30    6.80
   6  -5  -1   41.20   15.60
   6  -5  -1   37.30   12.60
   6  -5  -1   43.00    9.20
   6  -5  -1   43.20    9.50
   6  -4  -1    0.80    3.40
   6  -4  -1   18.10   10.80
   6  -4  -1   -5.50    4.00
   6  -4  -1   -1.60    3.30
   6  -3  -1   54.29    7.40
   6  -3  -1   48.00    7.30
   6  -3  -1   45.30   15.90
   6  -3  -1   49.90   11.30
  -6   2   1   10.50    6.70
   6  -2  -1    0.70    2.00
   6  -2  -1    1.30    2.20
   6  -2  -1   -3.30    2.80
  -6   1   1  126.79   16.40
   6  -1  -1  149.69    9.40
   6  -1  -1  158.08   10.70
   6  -1  -1  131.59   15.30
  -6   0   1    3.30    4.60
   6   0  -1   -3.00    2.90
  -6  -1   1  160.38   17.40
   6   1  -1  141.99   16.20
  -6  -2   1    6.90    5.30
   6   2  -1   -0.60    3.80
  -6  -3   1   52.29    6.90
  -6  -3   1   38.70    9.70
  -6  -3   1   41.50    5.40
   6   3  -1   41.00   10.90
  -6  -4   1    5.90    3.20
  -6  -4   1   -0.80    3.50
  -6  -4   1   -2.90    4.00
   6   4  -1   -2.80    4.40
  -6  -5   1   44.50    8.60
  -6  -5   1   30.10    9.30
   6   5  -1   39.70   11.10
  -6  -6   1   -0.50    5.00
   6   6  -1   -1.00    5.50
   6   7  -1    3.30    7.60
   6   8  -1    2.70    9.10
   7  -7  -1    4.90    7.70
   7  -7  -1    2.20    6.00
   7  -6  -1   38.90   16.60
   7  -6  -1   39.30   13.20
   7  -6  -1   50.09   13.30
   7  -5  -1  539.35   42.80
   7  -5  -1  501.95   34.90
   7  -4  -1   12.10    9.00
   7  -4  -1    4.20    4.20
   7  -4  -1   -2.50    3.80
   7  -4  -1    9.10    7.20
   7  -3  -1   -3.10    4.80
   7  -3  -1   11.40   12.50
   7  -3  -1    7.00    3.60
   7  -3  -1    4.20    3.60
  -7   2   1   44.80   13.40
   7  -2  -1   84.09    7.80
   7  -2  -1   92.09   14.20
   7  -2  -1   64.39    7.40
  -7   1   1  353.56   30.00
   7  -1  -1  255.27   17.60
   7  -1  -1  317.57   16.10
   7  -1  -1  344.97   27.50
  -7   0   1   -1.70    3.40
   7   0  -1   -7.20    3.10
  -7  -1   1  341.17   29.70
   7   1  -1  338.47   28.50
  -7  -2   1   99.49   15.00
   7   2  -1   74.99   14.30
  -7  -3   1   14.80    7.30
   7   3  -1   17.20    7.70
  -7  -4   1   14.60    7.20
   7   4  -1    6.80    5.90
   7   5  -1  465.35   38.50
   7   6  -1   18.70    9.20
   7   7  -1   -4.50    6.30
   8  -7  -1   -3.00    7.40
   8  -6  -1    3.20    8.50
   8  -5  -1    7.40    8.40
   8  -4  -1   10.20    7.30
   8  -3  -1   37.80   10.40
  -8   2   1    9.90    7.50
   8  -2  -1   -4.50    4.30
  -8   1   1   -0.10    7.80
   8  -1  -1   22.60    8.70
  -8   0   1    2.30    5.60
   8   0  -1    0.70    5.20
  -8  -1   1   38.00   11.20
   8   1  -1   29.70    9.30
  -8  -2   1    6.30    6.90
   8   2  -1    2.60    6.60
  -8  -3   1   26.80   12.90
   8   3  -1   33.70   12.40
   8   5  -1    2.70    6.50
   8   6  -1   -3.60    6.90
   8   7  -1   -6.80    6.70
   9  -5  -1    0.70    8.40
   9  -4  -1   74.89   16.30
   9  -3  -1   90.19   17.50
   9  -2  -1   27.90    9.50
   9  -1  -1   44.50   12.40
   9   0  -1    1.10    5.40
   9   1  -1   48.20   13.70
   9   2  -1   11.90    8.20
   9   3  -1  121.39   21.90
   9   4  -1   79.99   18.80
   9   5  -1    3.40    8.70
  10  -4  -1   -8.70    7.70
  10  -3  -1    3.10    5.70
  10  -2  -1    6.60    6.80
  10  -1  -1   -0.20    5.70
  10   0  -1  -12.20    5.40
  10   1  -1    1.10    6.80
  10   2  -1   -2.10    5.80
  10   4  -1   -8.00    5.80
  10   4   2   43.80   14.40
  10   1   2   -9.60    6.00
  10   0   2  198.28   23.70
  10  -1   2    3.10    7.30
  10  -2   2    7.70    6.70
  10  -3   2    2.80    6.40
  10  -4   2   58.39   13.00
   9   5   2    5.60    8.50
   9   4   2    7.50    8.40
   9   3   2   20.00    8.90
   9   2   2   11.50    8.20
   9   1   2   -2.10    4.60
   9   0   2   31.40    9.90
  -9   0  -2   29.00   11.30
   9  -1   2   12.30    7.20
  -9   1  -2    3.60    8.30
   9  -2   2    3.20    5.50
  -9   2  -2   -6.80    8.20
   9  -3   2    4.50    5.50
   9  -4   2    4.40    6.90
   9  -5   2    0.90    6.20
   8   7   2    3.40    9.70
   8   6   2   30.10   12.30
   8   5   2   -0.10    6.10
   8   4   2   85.89   17.30
   8   3   2   52.19   13.00
  -8  -3  -2   34.60   10.80
   8   2   2  301.17   28.10
  -8  -2  -2  327.77   30.30
   8   1   2   94.49   14.20
  -8  -1  -2   83.29   16.10
   8   0   2    1.90    5.40
  -8   0  -2    7.80    7.20
   8  -1   2   91.99   13.60
  -8   1  -2   87.99   17.90
   8  -2   2  348.27   28.30
  -8   2  -2  264.97   31.80
   8  -4   2   30.20   18.40
   8  -5   2  -10.40   12.90
   8  -5   2    4.50    6.60
   8  -6   2   19.90    9.70
   7   7   2   -1.80    6.10
   7   6   2    2.60    6.10
   7   5   2   -8.40    4.90
   7   4   2   59.79   13.10
  -7  -4  -2   36.60   11.40
   7   3   2    7.30    7.80
  -7  -3  -2    3.00    4.30
  -7  -3  -2    1.70    8.10
   7   2   2   94.59   15.00
  -7  -2  -2   96.49    7.20
  -7  -2  -2   97.59   16.90
   7   1   2    5.90    5.10
  -7  -1  -2    5.10    6.20
   7   0   2   76.89    5.70
   7   0   2  102.39   13.70
  -7   0  -2  108.39   15.60
   7  -1   2    9.70    5.60
   7  -1   2    6.10    2.50
   7  -1   2   -0.10    4.00
  -7   1  -2   14.00    7.90
   7  -2   2   88.89   13.10
   7  -2   2   80.09    8.60
   7  -2   2  101.49   10.70
  -7   2  -2   81.59   16.70
   7  -3   2    4.40    4.60
   7  -3   2   -1.10    2.70
   7  -3   2    2.70    3.10
   7  -4   2   50.99   12.10
   7  -4   2   46.10    9.00
   7  -4   2   64.39    9.80
   7  -5   2   -1.70    5.10
   7  -5   2    0.00    7.30
   7  -5   2   -1.30    6.20
   7  -5   2   -8.90    9.10
   7  -6   2   10.40    6.50
   7  -6   2   -6.20   11.80
   7  -6   2    9.90    7.30
   7  -7   2    8.70    8.40
   7  -7   2   -1.20    5.70
   6   7   2   31.50   11.30
  -6  -7  -2   20.40    9.20
   6   6   2  292.07   28.80
  -6  -6  -2  279.57   23.30
   6   5   2    8.50    6.50
  -6  -5  -2   -4.60    4.00
  -6  -5  -2   -0.30    5.20
  -6  -5  -2   -6.70    3.60
   6   4   2  223.68   22.00
  -6  -4  -2  203.88   21.90
  -6  -4  -2  208.88   17.30
   6   3   2  168.98   11.90
   6   3   2  147.39   17.30
  -6  -3  -2  164.08   18.50
  -6  -3  -2  154.28   14.50
   6   2   2  222.28   13.60
   6   2   2  246.68   21.50
  -6  -2  -2  242.98   22.20
  -6  -2  -2  213.28   16.30
   6   1   2  349.87   27.60
   6   1   2  406.86   20.20
  -6  -1  -2  390.46   29.70
  -6  -1  -2  379.06   20.20
   6   0   2  433.36   23.00
   6   0   2  410.26   29.60
  -6   0  -2  391.46   21.90
  -6   0  -2  443.56   32.10
   6  -1   2  377.66   27.80
   6  -1   2  414.36   25.10
  -6   1  -2  381.46   30.00
  -6   1  -2  372.66   21.80
   6  -2   2  233.78   16.60
   6  -2   2  218.28   19.80
  -6   2  -2  253.77   24.50
   6  -3   2  164.78   14.00
   6  -3   2  158.08   13.80
   6  -3   2  161.98   17.30
   6  -4   2  214.48   18.10
   6  -4   2  193.18   17.30
   6  -4   2  233.08   21.70
   6  -4   2  157.68   30.30
   6  -5   2    9.70    9.00
   6  -5   2    1.70    4.20
   6  -5   2    6.00    4.40
   6  -5   2    6.50    6.10
   6  -6   2  337.07   31.50
   6  -6   2  273.37   29.30
   6  -6   2  310.87   27.40
   6  -6   2  338.37   34.10
   6  -7   2    6.00    9.60
   6  -7   2   28.10    9.60
   6  -7   2   24.00    9.30
   6  -8   2   41.70   12.70
   6  -8   2   13.00   18.80
   5   9   2   -8.90    7.90
  -5  -9  -2  -12.40    6.80
   5   8   2   -2.10    8.00
  -5  -8  -2  -10.60    6.00
   5   7   2   -0.90    7.50
  -5  -7  -2    0.60    6.60
  -5  -7  -2   -0.80    6.50
   5   6   2   25.80    9.20
  -5  -6  -2   34.60    8.30
  -5  -6  -2   41.00   11.10
  -5  -6  -2   24.90    7.20
   5   5   2    9.10    6.70
  -5  -5  -2   -3.40    3.20
  -5  -5  -2    0.30    4.50
   5   4   2  121.39   14.80
   5   4   2  103.29   10.60
  -5  -4  -2  113.89   11.30
  -5  -4  -2  112.19   14.50
   5   3   2   -2.00    3.30
   5   3   2    6.20    2.80
  -5  -3  -2    5.20    4.60
  -5  -3  -2   -0.20    2.70
   5   2   2  326.27   19.40
   5   2   2  346.37   25.70
  -5  -2  -2  334.47   25.80
  -5  -2  -2  372.86   23.00
   5   1   2    4.70    3.80
   5   1   2   11.20    2.20
  -5  -1  -2   13.30    3.10
  -5  -1  -2    9.10    4.70
   5   0   2  312.37   23.30
   5   0   2  358.96   20.30
  -5   0  -2  333.57   18.10
  -5   0  -2  288.57   27.30
   5  -1   2    7.10    2.90
   5  -1   2    9.70    4.30
  -5   1  -2    9.80    5.70
  -5   1  -2   12.00    3.00
   5  -2   2  329.67   23.50
   5  -2   2  300.07   19.40
  -5   2  -2  307.27   19.50
  -5   2  -2  283.27   25.90
   5  -3   2   -9.60    5.40
   5  -3   2    3.10    4.40
   5  -3   2    3.30    3.40
   5  -4   2  113.49   12.40
   5  -4   2  116.89   12.50
   5  -4   2  111.49   14.20
   5  -4   2  150.68   26.10
   5  -5   2    8.70    7.70
   5  -5   2    2.70    4.40
   5  -5   2   -0.50    4.90
   5  -5   2    2.40    4.50
   5  -6   2   35.10    8.80
   5  -6   2    9.60    8.10
   5  -6   2   46.70   12.40
   5  -6   2   32.00    8.70
   5  -7   2   11.60    8.50
   5  -7   2    1.60   10.30
   5  -7   2   -1.20    7.10
   5  -7   2   14.70    6.60
   5  -8   2   13.20    7.20
   5  -8   2  -14.40    7.70
   4   9   2   54.79   15.50
  -4  -9  -2   67.79   14.70
   4   8   2   79.69   17.30
  -4  -8  -2  102.99   15.60
  -4  -8  -2   84.19   15.30
   4   7   2  100.99   16.00
  -4  -7  -2  114.59   14.50
  -4  -7  -2   86.99   16.10
  -4  -7  -2   81.89   14.10
   4   6   2  225.08   26.60
  -4  -6  -2  251.37   21.40
  -4  -6  -2  260.27   30.80
  -4  -6  -2  282.37   22.50
   4   5   2    6.20    5.20
  -4  -5  -2    9.20    4.60
  -4  -5  -2    1.80    4.30
   4   4   2  734.83   40.30
   4   4   2  724.23   44.90
  -4  -4  -2  690.53   40.00
  -4  -4  -2  692.43   44.30
   4   3   2  159.78   15.60
   4   3   2  171.98   12.70
  -4  -3  -2  164.38   12.70
  -4  -3  -2  178.78   16.30
   4   2   2  235.48   18.80
   4   2   2  252.77   15.00
  -4  -2  -2  227.98   18.80
  -4  -2  -2  241.88   15.70
   4   1   2  656.73   33.80
   4   1   2  650.03   38.90
  -4  -1  -2  722.13   40.10
   4   0   2 1583.44   84.99
  -4   0  -2 1620.34   80.29
  -4   0  -2 1841.12   87.19
   4  -1   2  681.93   35.90
   4  -1   2  700.33   39.30
  -4   1  -2  679.83   40.70
  -4   1  -2  674.43   35.50
   4  -2   2  246.78   16.00
   4  -2   2  233.18   18.40
  -4   2  -2  229.68   15.70
  -4   2  -2  217.18   20.20
   4  -3   2  209.18   15.70
   4  -3   2  177.88   16.90
   4  -4   2  811.22   46.70
   4  -4   2  836.52   60.89
   4  -4   2  774.22   46.40
   4  -4   2  822.32   51.09
   4  -5   2    6.80    4.50
   4  -5   2    7.30    5.20
   4  -5   2    2.80    5.20
   4  -5   2   11.50    6.60
   4  -6   2  256.77   23.80
   4  -6   2  299.37   26.60
   4  -6   2  277.17   24.20
   4  -7   2   93.09   16.20
   4  -7   2   99.89   15.50
   4  -7   2   83.99   15.20
   4  -8   2   98.39   18.10
   4  -8   2  100.99   15.50
  -4   8  -2   68.59   23.70
   4  -9   2   50.39   13.60
  -4   9  -2   -0.90   20.70
   3   9   2   19.90   12.60
  -3  -9  -2   28.00   10.40
   3   8   2   -5.90    5.40
  -3  -8  -2   -1.00    6.90
  -3  -8  -2    1.90    5.40
   3   7   2   37.10   10.90
  -3  -7  -2   41.50   10.40
  -3  -7  -2   43.70   10.70
   3   6   2   39.70   10.10
  -3  -6  -2   31.60    8.30
  -3  -6  -2   22.60    7.60
  -3  -6  -2   27.40    7.90
   3   5   2   19.80    5.90
   3   5   2   38.90    9.20
  -3  -5  -2   42.40   10.10
  -3  -5  -2   26.20    7.20
   3   4   2  110.29   12.90
   3   4   2  100.89   10.60
  -3  -4  -2  121.79   11.40
  -3  -4  -2  123.19   13.20
   3   3   2    8.10    4.40
   3   3   2   11.40    3.50
  -3  -3  -2   13.00    4.50
  -3  -3  -2   13.30    3.70
   3   2   2  244.58   14.80
   3   2   2  223.98   19.10
  -3  -2  -2  234.48   17.50
  -3  -2  -2  232.88   14.70
   3   1   2    3.30    1.60
   3   1   2    3.30    2.70
  -3  -1  -2    3.50    2.60
  -3  -1  -2    1.10    2.60
   3   0   2  854.71   46.60
  -3   0  -2  906.21   47.50
  -3   0  -2  907.51   43.90
   3  -1   2    4.40    2.00
   3  -1   2    1.90    2.20
  -3   1  -2    0.50    2.30
  -3   1  -2    2.90    1.90
   3  -2   2  252.27   16.50
   3  -2   2  261.47   18.20
  -3   2  -2  243.28   16.30
   3  -3   2   12.80    4.20
   3  -3   2   18.10    6.90
   3  -3   2    7.20    4.30
  -3   3  -2    8.90    4.10
   3  -4   2  112.39   12.20
   3  -4   2  112.09   11.80
   3  -4   2  121.49   14.40
   3  -5   2   36.80    9.40
   3  -5   2   40.60    8.80
   3  -5   2   40.70    8.80
  -3   5  -2   21.60   10.20
   3  -6   2   39.80   10.10
   3  -6   2   31.40    8.80
   3  -6   2   33.70    9.60
  -3   6  -2    6.70    9.50
   3  -7   2   19.50    7.70
   3  -7   2   24.10    8.90
   3  -7   2   30.30    9.20
  -3   7  -2   24.40   16.10
   3  -8   2    2.50    5.50
   3  -8   2    4.50    7.40
  -3   8  -2   20.60   23.00
   3  -9   2   32.80   12.00
  -3   9  -2   -2.00   17.50
  -2 -10  -2    8.20    7.70
   2   9   2   40.30   14.40
  -2  -9  -2   41.30   12.00
   2   8   2  479.05   39.60
  -2  -8  -2  440.76   37.40
  -2  -8  -2  506.65   36.90
  -2  -8  -2  439.16   35.90
   2   7   2   20.20    9.00
  -2  -7  -2   22.10   10.80
  -2  -7  -2   35.50   10.10
  -2  -7  -2   25.30    8.90
   2   6   2  273.27   24.60
  -2  -6  -2  300.47   23.60
  -2  -6  -2  268.77   23.70
  -2  -6  -2  246.58   21.60
   2   5   2    7.00    4.70
   2   5   2    8.10    4.10
  -2  -5  -2   11.00    4.70
  -2  -5  -2    8.50    4.60
   2   4   2  320.97   21.00
   2   4   2  281.87   22.10
  -2  -4  -2  283.37   22.20
  -2  -4  -2  304.47   20.80
   2   3   2  316.37   19.50
   2   3   2  254.67   23.50
  -2  -3  -2  299.77   19.40
  -2  -3  -2  333.57   21.80
   2   2   2 3244.98  158.38
   2   2   2 3428.66  156.38
  -2  -2  -2 3250.07  156.08
  -2  -2  -2 3203.58  158.28
   2   1   2  182.48   10.60
   2   1   2  172.48   12.20
  -2  -1  -2  175.98   11.00
  -2  -1  -2  170.38   12.30
   2   0   2   30.00    4.00
   2   0   2   19.10    4.00
  -2   0  -2   27.50    3.50
  -2   0  -2   28.60    4.20
   2  -1   2  178.08   12.30
   2  -1   2  185.78   11.70
  -2   1  -2  193.68   13.50
  -2   1  -2  198.58   11.90
   2  -2   2 3058.79  155.38
   2  -2   2 3554.04  153.98
   2  -2   2 2839.12  157.88
  -2   2  -2 3341.97  153.58
   2  -3   2  339.97   23.10
   2  -3   2  326.77   21.50
  -2   3  -2  316.97   21.20
   2  -4   2  273.87   20.50
   2  -4   2  290.57   21.40
   2  -5   2   12.70    5.20
   2  -5   2    9.10    5.00
  -2   5  -2   12.00    7.60
   2  -6   2  262.27   22.20
   2  -6   2  264.57   22.90
   2  -6   2  270.27   22.90
  -2   6  -2  201.98   27.00
   2  -7   2   31.60    9.00
   2  -7   2   40.20   10.70
   2  -7   2   36.00   10.30
  -2   7  -2   28.70   12.30
   2  -8   2  447.66   35.70
   2  -8   2  412.16   37.30
  -2   8  -2  401.66   43.60
   2  -9   2   49.20   13.50
   2  -9   2   39.20   11.50
  -2   9  -2   22.10   15.40
   2 -10   2  -11.40    5.80
  -2  10  -2  -10.20   19.60
   1  10   2   12.10    9.70
  -1 -10  -2  -11.40    5.90
   1   9   2   19.70   11.30
  -1  -9  -2   39.20   12.20
   1   8   2   10.20    7.10
  -1  -8  -2   16.30    7.50
  -1  -8  -2    0.30    5.80
  -1  -8  -2   10.20    7.60
   1   7   2  116.89   16.40
  -1  -7  -2   74.09   13.80
  -1  -7  -2   81.69   14.40
  -1  -7  -2   74.79   14.80
   1   6   2    0.30    4.50
  -1  -6  -2    9.80    5.90
  -1  -6  -2    1.70    4.20
   1   5   2  152.48   16.50
  -1  -5  -2  144.39   15.10
  -1  -5  -2  156.78   14.60
   1   4   2   30.50    6.20
   1   4   2   21.50    5.90
  -1  -4  -2   27.40    6.60
  -1  -4  -2   22.90    5.60
   1   3   2  122.59   10.40
   1   3   2  115.29   11.20
  -1  -3  -2  119.99   11.20
  -1  -3  -2  137.09   11.00
   1   2   2  132.59    9.60
   1   2   2  116.69   10.00
  -1  -2  -2  131.89   10.50
  -1  -2  -2  125.39    9.50
   1   1   2   20.40    2.50
   1   1   2   20.40    3.10
  -1  -1  -2   20.10    3.20
  -1  -1  -2   21.90    2.80
  -1   0  -2   20.30    2.80
  -1   0  -2   14.90    1.90
   1  -1   2   16.90    3.00
   1  -1   2   19.00    3.80
   1  -1   2   26.90    3.20
  -1   1  -2   23.50    3.20
   1  -2   2  131.79   10.00
   1  -2   2  130.69    9.80
  -1   2  -2  122.59    9.70
  -1   2  -2  125.19   11.30
   1  -3   2  118.29   10.70
   1  -3   2  130.19   10.90
  -1   3  -2  131.29   12.60
  -1   3  -2  120.79   10.70
   1  -4   2   43.70    6.60
  -1   4  -2   21.70    7.10
   1  -5   2  158.68   15.30
   1  -5   2  168.28   15.50
   1  -5   2  140.79   14.30
  -1   5  -2  171.88   18.40
   1  -6   2   12.60    5.70
   1  -6   2    6.10    4.20
   1  -6   2    4.80    3.90
  -1   6  -2   -5.00    4.70
   1  -7   2   87.19   22.90
   1  -7   2   90.09   18.60
   1  -7   2   77.39   14.10
  -1   7  -2   92.19   18.40
   1  -8   2   -0.60    5.50
   1  -8   2    4.40    7.50
   1  -8   2    4.90    5.60
  -1   8  -2   14.10    9.90
   1  -9   2   19.50    9.70
   1  -9   2   27.00   10.20
  -1   9  -2   41.00   15.60
   1 -10   2    2.60    6.60
  -1  10  -2    6.10   14.30
   0  10   2  281.57   34.30
   0 -10  -2  306.37   31.30
   0   9   2   -5.90    7.20
   0  -9  -2    7.80    6.60
   0   8   2   18.20   10.40
   0  -8  -2   24.00    8.70
   0  -8  -2   23.50    9.20
   0  -8  -2   18.60    9.50
   0   7   2    2.70    5.20
   0  -7  -2    2.90    5.00
   0  -7  -2    1.00    4.60
   0  -7  -2   -2.00    4.60
   0   6   2  811.82   51.29
   0  -6  -2  770.82   47.60
   0  -6  -2  745.03   46.90
   0  -6  -2  742.63   47.90
   0   5   2    5.50    4.10
   0  -5  -2    5.60    3.80
   0  -5  -2    0.50    3.00
   0   4   2 1910.01   96.69
   0   4   2 1840.22   93.89
   0  -4  -2 1853.01   95.59
   0  -4  -2 1812.12   93.69
   0   3   2    1.80    2.50
   0   3   2    0.20    1.90
   0  -3  -2   -1.20    2.00
   0  -3  -2    5.30    3.00
   0   2   2   11.70    3.10
   0   2   2   19.10    4.40
   0  -2  -2   20.80    4.40
   0  -2  -2   19.20    3.80
   0   1   2    0.30    0.60
   0  -1  -2    0.00    1.10
   0  -1  -2   -0.10    0.80
   0   0  -2   -0.10    0.20
   0  -1   2   -0.60    0.40
   0  -1   2    0.50    0.70
   0  -2   2   13.20    3.20
   0  -2   2   20.40    3.60
   0   2  -2   16.00    3.60
   0   2  -2   18.40    3.60
   0  -3   2    0.20    1.60
   0  -3   2   10.00    3.50
   0   3  -2    2.60    2.50
   0  -4   2 1892.01   96.69
   0  -4   2 1911.71   96.69
   0  -4   2 1845.82   96.09
   0   4  -2 1999.70   98.29
   0  -5   2   -3.10    2.00
   0  -5   2   -3.40    2.40
   0   5  -2    0.00    2.90
   0  -6   2  809.42   49.30
   0  -6   2  835.72   49.50
   0  -6   2  773.72   48.20
   0   6  -2  806.62   51.59
   0  -7   2    5.10    5.10
   0  -7   2   -2.60    4.00
   0  -7   2    5.20    4.40
   0   7  -2    4.70    5.50
   0  -8   2   22.70    9.50
   0  -8   2   19.80   13.90
   0  -8   2   25.70    8.90
   0   8  -2   11.20   12.20
   0  -9   2    8.30    7.20
   0   9  -2    1.10    9.60
   0 -10   2  289.77   32.40
   0  10  -2  284.17   36.30
  -1  10   2   13.80   14.70
   1 -10  -2    7.10    8.50
  -1   9   2   22.70   13.60
   1  -9  -2    2.50    6.00
  -1   8   2    0.60    8.40
   1  -8  -2    7.10    8.30
   1  -8  -2   -1.40    4.80
   1  -8  -2   -7.10    4.50
  -1   7   2   76.29   17.10
   1  -7  -2   76.59   14.30
   1  -7  -2   64.29   14.80
  -1   6   2    3.10    6.20
   1  -6  -2    3.40    4.30
   1  -6  -2   18.50    7.10
   1  -6  -2   12.60    5.80
  -1   5   2  148.59   17.70
   1  -5  -2  161.68   14.90
   1  -5  -2  158.08   16.20
   1  -5  -2  150.38   15.10
  -1   4   2   30.80    8.40
   1  -4  -2   48.60    7.00
   1  -4  -2   32.30    7.70
  -1   3   2  148.49   14.40
  -1   3   2  118.49   10.50
   1  -3  -2  131.69   10.90
   1  -3  -2  123.09   12.40
  -1   2   2  122.29   12.50
  -1   2   2  116.99    9.10
   1  -2  -2  141.29   12.20
   1  -2  -2  114.29    9.10
  -1   1   2   14.10    4.80
  -1   1   2   24.50    2.80
   1  -1  -2   11.00    4.20
   1  -1  -2   21.20    2.80
  -1  -1   2   26.50    2.80
  -1  -1   2   24.20    3.20
   1   1  -2   23.00    3.20
   1   1  -2   21.80    2.60
  -1  -2   2  125.39    9.60
  -1  -2   2  117.59    8.90
   1   2  -2  121.99    9.70
  -1  -3   2  119.49   10.20
  -1  -3   2  127.59   10.50
  -1  -3   2  120.19   10.70
   1   3  -2  134.99   11.30
  -1  -4   2   28.00    6.20
  -1  -4   2   28.80    5.80
  -1  -4   2   18.30    4.90
   1   4  -2   30.10    6.60
  -1  -5   2  171.48   15.50
  -1  -5   2  159.48   15.10
  -1  -5   2  157.28   15.00
   1   5  -2  157.38   15.80
  -1  -6   2   13.30    6.40
  -1  -6   2    3.30    5.10
  -1  -6   2    8.60    5.30
   1   6  -2    1.10    4.30
  -1  -7   2   82.19   12.60
  -1  -7   2   93.99   14.00
  -1  -7   2   67.79   12.70
   1   7  -2   71.19   14.60
  -1  -8   2   -7.20    5.60
  -1  -8   2    2.20    6.40
  -1  -8   2    4.70    4.50
   1   8  -2   -1.10    5.70
  -1  -9   2   27.70   11.70
   1   9  -2   46.30   14.10
  -1 -10   2   23.70   10.90
   1  10  -2   11.20   13.10
  -2  10   2   17.80   16.60
   2 -10  -2    7.60    9.10
  -2   9   2   67.39   21.30
   2  -9  -2   44.00   13.00
  -2   8   2  435.16   46.10
   2  -8  -2  457.45   36.00
   2  -8  -2  442.16   37.30
  -2   7   2   26.30   12.90
   2  -7  -2   23.10    9.20
   2  -7  -2   23.90    8.90
   2  -7  -2   30.00   10.20
  -2   6   2  264.77   30.40
   2  -6  -2  274.97   24.80
   2  -6  -2  239.58   21.90
   2  -6  -2  284.87   23.90
  -2   5   2   11.30    7.10
   2  -5  -2   10.00    4.90
   2  -5  -2   11.20    5.90
   2  -5  -2   10.40    4.70
  -2   4   2  238.38   26.50
   2  -4  -2  300.47   22.00
   2  -4  -2  302.27   21.00
   2  -4  -2  337.17   25.40
  -2   3   2  229.68   25.10
   2  -3  -2  314.67   24.30
   2  -3  -2  315.07   19.40
  -2   2   2 3341.07  156.68
   2  -2  -2 3226.68  156.38
  -2   1   2  186.08   11.00
  -2   1   2  199.38   15.10
   2  -1  -2  192.18   14.70
   2  -1  -2  179.38   11.00
  -2   0   2   31.00    4.70
   2   0  -2   21.80    4.50
   2   0  -2   24.90    2.30
  -2  -1   2  174.38    9.70
  -2  -1   2  181.58   12.70
  -2  -1   2  179.08    9.80
   2   1  -2  171.18   12.60
  -2  -2   2 3312.47  156.18
  -2  -2   2 3245.88  158.78
  -2  -2   2 3346.27  156.28
   2   2  -2 3283.47  159.08
  -2  -3   2  307.57   21.20
  -2  -3   2  325.07   19.80
  -2  -3   2  296.57   19.30
   2   3  -2  341.77   22.10
  -2  -4   2  257.37   18.50
  -2  -4   2  253.67   19.70
  -2  -4   2  258.17   18.50
   2   4  -2  268.07   20.30
  -2  -5   2    2.70    3.90
  -2  -5   2    7.60    3.90
  -2  -5   2    8.50    4.90
   2   5  -2   14.80    6.30
  -2  -6   2  289.07   23.40
  -2  -6   2  234.58   21.20
  -2  -6   2  267.97   22.40
   2   6  -2  279.57   24.80
  -2  -7   2   26.40    7.70
  -2  -7   2   26.30    8.90
  -2  -7   2   33.40    9.00
   2   7  -2   15.20    7.60
  -2  -8   2  432.36   35.10
  -2  -8   2  463.05   36.40
  -2  -8   2  481.25   36.60
   2   8  -2  468.85   39.50
  -2  -9   2   34.80   11.40
   2   9  -2   28.00   12.30
  -2 -10   2  -15.90   10.00
   2  10  -2    6.50   10.80
  -3   9   2   42.30   23.40
   3  -9  -2   15.80    8.70
  -3   8   2  -12.10   11.60
   3  -8  -2    4.70    6.50
   3  -8  -2   -2.30    6.80
  -3   7   2   35.70   17.60
   3  -7  -2   41.70   10.50
   3  -7  -2   39.40   11.70
   3  -7  -2   19.30    8.30
  -3   6   2   16.90   12.00
   3  -6  -2   21.00    7.30
   3  -6  -2   43.80    9.10
   3  -6  -2   41.50   11.80
  -3   5   2   28.30   13.10
   3  -5  -2   22.90    8.40
   3  -5  -2   36.70    8.60
   3  -5  -2   33.40    7.80
  -3   4   2   67.69   16.90
   3  -4  -2  109.99   11.30
   3  -4  -2  106.69   13.20
   3  -4  -2  116.19   17.00
   3  -3  -2   14.60    7.60
   3  -3  -2    6.70    3.40
   3  -3  -2   12.00    3.60
   3  -3  -2    8.20    5.10
   3  -2  -2  259.87   16.20
   3  -2  -2  249.78   15.80
   3  -2  -2  272.87   21.00
   3  -2  -2  222.18   24.00
  -3   1   2    4.70    3.80
   3  -1  -2    0.30    2.20
   3  -1  -2    1.90    1.40
   3  -1  -2    2.50    1.30
  -3   0   2  946.31   50.89
   3   0  -2  948.41   50.89
  -3  -1   2    4.80    1.30
  -3  -1   2    1.90    2.50
   3   1  -2    4.00    2.70
  -3  -2   2  245.38   14.50
  -3  -2   2  232.58   17.80
  -3  -2   2  256.77   14.50
   3   2  -2  252.07   26.10
  -3  -3   2   11.90    3.30
  -3  -3   2    3.60    3.10
  -3  -3   2    6.00    2.80
   3   3  -2    5.50    3.70
  -3  -4   2  120.99   11.20
  -3  -4   2  112.99   12.50
  -3  -4   2  109.59   10.70
   3   4  -2  125.69   13.70
  -3  -5   2   32.40    7.00
  -3  -5   2   22.90    6.30
  -3  -5   2   22.40    7.10
   3   5  -2   43.40   10.30
  -3  -6   2   22.10    6.80
  -3  -6   2   26.10    7.70
  -3  -6   2   30.10    9.10
   3   6  -2   43.50   10.80
  -3  -7   2   39.90   10.00
  -3  -7   2   37.40    9.10
  -3  -7   2   36.60   10.60
   3   7  -2   42.10   15.90
  -3  -8   2  -11.00    6.20
  -3  -8   2    3.80    6.10
  -3  -8   2    3.60    7.40
   3   8  -2    6.20    7.60
  -3  -9   2   12.90    8.80
   3   9  -2   23.40   12.70
  -4   9   2   -0.30   17.10
   4  -9  -2   59.99   14.10
  -4   8   2   48.80   23.30
   4  -8  -2   89.29   19.00
   4  -8  -2  105.79   15.40
  -4   7   2   53.99   35.30
   4  -7  -2   96.79   16.30
   4  -7  -2  132.39   26.10
   4  -7  -2   81.39   15.00
   4  -6  -2  287.27   24.60
   4  -6  -2  330.97   31.40
   4  -6  -2  284.17   24.50
   4  -5  -2    0.80    3.90
   4  -5  -2    4.40    6.20
   4  -5  -2   -2.10    4.70
   4  -5  -2   -2.00    3.10
   4  -4  -2  662.73   48.40
   4  -4  -2  659.33   51.79
   4  -4  -2  756.92   41.90
   4  -4  -2  702.73   40.80
   4  -3  -2  116.29   23.30
   4  -3  -2  156.78   15.10
   4  -3  -2  204.28   19.60
   4  -3  -2  192.78   14.40
  -4   2   2  202.68   20.60
   4  -2  -2  233.58   15.10
   4  -2  -2  241.38   15.40
   4  -2  -2  265.67   21.20
  -4   1   2  711.13   42.20
   4  -1  -2  665.13   34.40
   4  -1  -2  690.83   34.50
   4  -1  -2  678.53   41.10
  -4   0   2 1698.53   87.29
   4   0  -2 1655.63   86.79
  -4  -1   2  720.53   41.20
   4   1  -2  670.63   40.60
  -4  -2   2  239.28   13.60
  -4  -2   2  226.58   13.40
   4   2  -2  239.68   19.10
  -4  -3   2  181.08   16.50
  -4  -3   2  178.68   12.70
  -4  -3   2  175.98   12.50
   4   3  -2  187.18   17.10
  -4  -4   2  731.63   41.00
  -4  -4   2  760.22   46.30
   4   4  -2  748.73   46.60
  -4  -5   2   -1.30    3.40
  -4  -5   2   10.20    5.80
  -4  -5   2    8.00    4.40
   4   5  -2    6.80    5.30
  -4  -6   2  260.97   21.80
  -4  -6   2  268.57   24.90
  -4  -6   2  241.48   20.70
   4   6  -2  297.77   27.00
  -4  -7   2  104.89   14.10
  -4  -7   2   59.69   13.70
  -4  -7   2  107.59   14.20
   4   7  -2   68.09   15.60
  -4  -8   2  122.29   18.00
  -4  -8   2  106.89   17.60
   4   8  -2   81.69   17.70
  -4  -9   2   46.80   12.00
   4   9  -2   54.09   15.50
   5  -9  -2   -8.80   12.10
   5  -9  -2    9.60    9.20
   5  -8  -2    8.80    8.00
   5  -8  -2   18.50   12.50
   5  -7  -2   -8.60    9.60
   5  -7  -2   10.30    7.10
   5  -7  -2   -1.30    8.60
   5  -7  -2    3.20    6.00
   5  -6  -2   23.40    7.50
   5  -6  -2   42.10   14.40
   5  -6  -2   22.10    8.60
   5  -6  -2   11.00    8.50
   5  -5  -2   -1.20    3.20
   5  -5  -2   -2.40    7.80
   5  -5  -2    2.80    4.40
   5  -5  -2   12.70    7.40
   5  -4  -2  126.99   17.30
   5  -4  -2   85.89   20.90
   5  -4  -2  109.09   11.60
   5  -4  -2  105.29   12.00
   5  -3  -2   -1.40    2.50
   5  -3  -2   -0.80    4.70
   5  -3  -2    2.30    3.30
   5  -3  -2   -2.00    7.30
  -5   2   2  344.57   28.60
   5  -2  -2  313.27   19.40
   5  -2  -2  331.77   19.80
   5  -2  -2  309.47   25.60
  -5   1   2   11.50    5.70
   5  -1  -2   12.60    5.10
   5  -1  -2   11.60    2.40
   5  -1  -2    5.90    1.80
  -5   0   2  352.56   25.70
   5   0  -2  307.27   24.20
  -5  -1   2    9.30    4.90
   5   1  -2    7.20    4.40
  -5  -2   2  358.96   18.20
  -5  -2   2  313.27   24.90
  -5  -2   2  318.27   17.20
   5   2  -2  301.37   24.50
  -5  -3   2    3.60    4.60
  -5  -3   2    2.80    2.50
  -5  -3   2    4.80    2.50
   5   3  -2    5.60    4.90
  -5  -4   2  108.09   10.20
  -5  -4   2  112.19   10.60
  -5  -4   2  104.09   14.10
   5   4  -2  120.59   15.30
  -5  -5   2    0.20    3.40
  -5  -5   2   -6.00    2.80
  -5  -5   2   -3.70    3.50
   5   5  -2    1.40    4.80
  -5  -6   2   24.10    7.10
  -5  -6   2   10.10    7.40
  -5  -6   2   27.70    8.00
   5   6  -2   11.30    7.90
  -5  -7   2   13.30    7.20
  -5  -7   2   -0.20    5.50
   5   7  -2   16.20    8.90
  -5  -8   2   11.60    7.20
   5   8  -2    2.00    8.60
  -5  -9   2    0.30    8.50
   5   9  -2    4.80    7.80
   6  -8  -2   44.60   12.30
   6  -8  -2   46.10   17.20
   6  -7  -2    8.30    7.60
   6  -7  -2   17.90   13.10
   6  -7  -2   35.50   10.20
   6  -6  -2  263.67   24.30
   6  -6  -2  293.77   34.60
   6  -6  -2  298.27   32.30
   6  -6  -2  285.07   24.80
   6  -5  -2   -1.20    4.90
   6  -5  -2   -3.40    3.10
   6  -5  -2    1.50    4.30
   6  -4  -2  210.28   18.00
   6  -4  -2  141.09   29.20
   6  -4  -2  227.58   17.90
   6  -4  -2  235.18   24.10
   6  -3  -2  175.18   13.80
   6  -3  -2  136.99   27.80
   6  -3  -2  149.39   18.10
   6  -3  -2  155.58   13.40
  -6   2   2  246.58   25.00
   6  -2  -2  217.58   15.20
   6  -2  -2  255.07   15.90
   6  -2  -2  246.88   22.80
  -6   1   2  404.36   31.90
   6  -1  -2  427.96   21.70
   6  -1  -2  372.66   29.40
   6  -1  -2  374.76   20.60
  -6   0   2  397.66   30.80
   6   0  -2  405.96   30.30
  -6  -1   2  430.76   32.00
   6   1  -2  412.26   31.00
  -6  -2   2  248.88   22.60
   6   2  -2  233.18   21.80
  -6  -3   2  145.59   10.50
  -6  -3   2  160.48   11.60
  -6  -3   2  156.98   17.50
   6   3  -2  158.38   18.40
  -6  -4   2  218.88   22.00
  -6  -4   2  216.88   15.60
  -6  -4   2  213.68   15.90
   6   4  -2  216.18   22.40
  -6  -5   2    1.70    4.20
  -6  -5   2    7.70    5.80
  -6  -5   2   -8.80    3.90
   6   5  -2   -7.20    4.90
  -6  -6   2  293.67   23.30
   6   6  -2  307.17   29.80
   6   7  -2   19.70    9.30
   6   8  -2   30.70   14.50
   7  -7  -2    2.30    6.00
   7  -7  -2  -10.30    8.80
   7  -6  -2   25.10   15.60
   7  -6  -2    2.80    6.70
   7  -6  -2    8.10    9.20
   7  -5  -2    6.40    4.70
   7  -5  -2   13.50   12.20
   7  -5  -2   10.70    7.20
   7  -4  -2   44.80   14.50
   7  -4  -2   52.59    9.00
   7  -3  -2    1.60    2.70
   7  -3  -2   -2.60    4.70
   7  -3  -2    9.60   10.30
   7  -3  -2   -0.50    2.70
  -7   2   2   71.99   16.20
   7  -2  -2  104.39   14.50
   7  -2  -2   97.39    8.30
   7  -2  -2   88.19    8.30
  -7   1   2   20.40    8.40
   7  -1  -2    7.70    6.50
  -7   0   2  100.89   14.80
   7   0  -2   97.89   14.40
  -7  -1   2   -1.20    4.50
   7   1  -2   10.40    7.30
  -7  -2   2  106.59   15.10
   7   2  -2   67.99   14.00
  -7  -3   2   -5.20    3.90
   7   3  -2    0.40    3.90
  -7  -4   2   45.20   11.80
   7   4  -2   50.09   12.40
   7   5  -2   13.60    7.50
   7   6  -2   11.10   10.10
   7   7  -2   -4.90    6.80
   8  -7  -2   10.50    8.70
   8  -6  -2   22.70   11.70
   8  -5  -2   16.80    9.00
   8  -4  -2  119.59   18.10
   8  -4  -2   60.39   21.20
   8  -3  -2   30.80   11.00
  -8   2   2  303.87   32.70
   8  -2  -2  353.76   31.00
  -8   1   2  108.19   17.00
   8  -1  -2  113.49   16.70
  -8   0   2   13.00    8.30
   8   0  -2   11.80    7.70
   8   1  -2   55.09   12.80
  -8  -2   2  310.67   30.30
   8   2  -2  324.17   30.00
   8   3  -2   20.20    8.70
   8   4  -2   82.19   16.30
   8   5  -2   16.10    9.50
   8   6  -2   20.10   10.00
   8   7  -2  -12.20    8.60
   9  -5  -2   -1.20    8.20
   9  -4  -2   -3.80    6.20
   9  -3  -2   12.70    8.00
   9  -2  -2   13.50    8.70
   9  -1  -2  -10.90    5.20
   9   0  -2   34.20   11.50
   9   1  -2    2.20    5.20
   9   2  -2    2.20    7.40
   9   3  -2    7.00    7.90
   9   4  -2   -5.60    5.90
   9   5  -2    7.00    7.30
  10  -4  -2   82.79   17.50
  10  -3  -2    0.30    7.50
  10  -2  -2   -3.30    6.30
  10  -1  -2    4.80    6.00
  10   0  -2  254.97   28.70
  10   1  -2    1.20    6.60
  10   2  -2    5.10    7.10
  10   3  -2  -13.20    6.80
  10   4  -2   48.40   15.50
  10   4   3   11.70    8.40
  10   3   3   17.80   15.10
  10   2   3    3.30    6.70
  10   1   3    5.40    7.10
  10   0   3    1.90    6.40
  10  -1   3    6.90    7.50
  10  -2   3   -7.80    5.90
  10  -3   3   -1.00    6.00
   9   5   3   19.40   12.20
   9   4   3   29.60   11.20
   9   3   3  178.18   21.90
   9   2   3   44.50   12.30
   9   1   3   97.19   15.60
  -9   0  -3   11.70   12.40
   9  -1   3   68.49   14.40
  -9   1  -3  114.09   21.70
   9  -2   3   34.00   10.90
  -9   2  -3   32.30   14.20
   9  -3   3  151.98   19.20
   9  -4   3   20.20    8.30
   9  -5   3   23.70   12.10
   8   6   3   -1.00    7.10
   8   5   3   -3.40    6.20
   8   3   3   45.40   12.20
  -8  -3  -3   16.70    9.70
   8   2   3    5.80    5.80
  -8  -2  -3   -2.90    6.10
   8   1   3   42.30   11.10
  -8  -1  -3   41.60   11.50
   8   0   3   -4.00    3.40
  -8   0  -3   -9.80    4.40
   8  -1   3   39.30   10.10
  -8   1  -3   40.70   12.10
   8  -2   3   -2.30    4.30
  -8   2  -3   13.20    8.30
   8  -3   3   41.60   10.80
   8  -4   3   12.90   14.50
   8  -4   3    3.30    5.70
   8  -5   3    1.30    5.70
   8  -6   3   -8.00    7.90
   7   7   3    5.40    9.20
   7   6   3   -5.30    5.30
   7   5   3  514.65   40.60
   7   4   3   85.89   16.10
  -7  -4  -3   67.99   14.90
   7   3   3   22.80    9.70
  -7  -3  -3   17.70    6.60
   7   2   3    9.90    2.60
   7   2   3   27.90    8.90
  -7  -2  -3    6.30    3.10
  -7  -2  -3   13.20    7.40
   7   1   3  486.65   34.70
   7   1   3  460.75   24.20
  -7  -1  -3  473.55   24.40
  -7  -1  -3  457.75   35.80
   7   0   3    6.30    4.50
   7   0   3    0.90    2.00
  -7   0  -3    2.70    2.00
  -7   0  -3    2.30    4.00
   7  -1   3  440.76   32.20
  -7   1  -3  456.05   25.30
  -7   1  -3  435.46   35.50
   7  -2   3   -2.70    4.20
   7  -2   3    7.30    4.60
  -7   2  -3   14.50    8.20
   7  -3   3   12.30    6.20
   7  -3   3   29.00    6.70
   7  -4   3   74.69   10.20
   7  -4   3   80.69   12.90
   7  -4   3   70.99   10.10
   7  -4   3   39.90   15.50
   7  -5   3  564.74   36.00
   7  -5   3  424.56   35.40
   7  -5   3  492.65   48.00
   7  -5   3  480.25   37.40
   7  -6   3    7.10    6.90
   7  -6   3    0.90    5.40
   7  -7   3    9.00    7.10
   6   7   3    8.50    8.10
  -6  -7  -3   14.20    7.60
   6   6   3    2.90    5.60
  -6  -6  -3    3.50    5.50
   6   5   3   65.29   13.40
  -6  -5  -3   75.69   12.10
  -6  -5  -3   53.19   12.00
   6   4   3    5.50    5.50
   6   4   3   -0.60    2.80
  -6  -4  -3   13.90    7.40
  -6  -4  -3    8.70    4.50
   6   3   3  128.19   10.30
   6   3   3  100.49   14.70
  -6  -3  -3  128.59   16.20
  -6  -3  -3  100.39   12.60
   6   2   3    1.00    1.90
   6   2   3    1.20    3.80
  -6  -2  -3   -4.50    3.10
  -6  -2  -3    1.60    5.20
   6   1   3  237.08   14.10
   6   1   3  231.58   20.60
  -6  -1  -3  228.68   21.50
  -6  -1  -3  251.17   14.60
   6   0   3    0.90    2.70
   6   0   3    3.80    4.10
  -6   0  -3   -8.30    3.70
  -6   0  -3   -1.90    1.80
   6  -1   3  209.78   19.40
   6  -1   3  223.48   17.90
  -6   1  -3  253.07   22.70
  -6   1  -3  239.38   15.30
   6  -2   3    0.80    2.70
   6  -2   3   -0.70    3.00
  -6   2  -3   -5.10    4.50
  -6   2  -3    5.60    2.90
   6  -3   3   96.29   12.80
   6  -3   3  113.49   11.50
   6  -4   3    5.70    4.80
   6  -4   3    6.70    4.40
   6  -4   3    7.90    9.70
   6  -4   3    0.50    3.60
   6  -5   3   69.89   13.80
   6  -5   3   86.79   12.60
   6  -5   3   81.89   12.00
   6  -5   3   84.19   18.40
   6  -6   3   -3.00    7.60
   6  -6   3    1.40    6.10
   6  -7   3   19.30   10.60
   6  -7   3    5.20    6.80
   6  -8   3    1.50    7.70
   5   9   3   25.00   12.80
  -5  -9  -3   25.80   12.00
   5   8   3   25.00   11.10
  -5  -8  -3   -3.60    6.40
   5   7   3  362.66   34.20
  -5  -7  -3  372.26   30.00
  -5  -7  -3  419.66   31.40
   5   6   3    5.50    6.70
  -5  -6  -3   -4.50    3.70
  -5  -6  -3    3.80    5.50
   5   5   3   16.80    5.70
   5   5   3   16.90    8.20
  -5  -5  -3   21.60    6.20
  -5  -5  -3   19.60    7.50
   5   4   3   14.80    4.80
   5   4   3   13.30    6.50
  -5  -4  -3   15.00    5.40
  -5  -4  -3   18.80    7.30
   5   3   3 1214.48   69.49
   5   3   3 1268.07   63.29
  -5  -3  -3 1278.07   64.69
  -5  -3  -3 1169.38   69.29
   5   2   3    1.50    3.30
   5   2   3    2.10    1.90
  -5  -2  -3   -4.10    2.50
  -5  -2  -3   -0.80    2.90
   5   1   3  187.88   12.60
   5   1   3  218.98   18.20
  -5  -1  -3  217.58   18.80
  -5  -1  -3  229.08   14.60
   5   0   3   -1.30    2.80
   5   0   3    1.40    3.10
  -5   0  -3   -1.90    1.10
   5  -1   3  225.08   17.80
   5  -1   3  210.48   15.40
  -5   1  -3  225.98   19.40
  -5   1  -3  210.68   14.20
   5  -2   3    0.60    2.20
   5  -2   3    2.00    2.70
  -5   2  -3   -0.50    3.70
  -5   2  -3   -1.80    2.00
   5  -3   3 1220.68   67.79
   5  -3   3 1194.38   64.79
  -5   3  -3 1278.67   65.29
   5  -4   3   19.60    5.70
   5  -4   3   11.80    5.90
   5  -4   3   -0.20    6.40
   5  -4   3   22.00    6.10
   5  -5   3   17.30    6.90
   5  -5   3   18.10    6.30
   5  -5   3    5.00    6.00
   5  -5   3   20.60    9.00
   5  -6   3    4.10    5.20
   5  -6   3   -9.20    5.10
   5  -6   3    0.20    4.00
   5  -6   3   -2.70    5.10
   5  -7   3  423.66   35.30
   5  -7   3  386.76   32.90
   5  -7   3  428.66   34.70
   5  -7   3  480.35   41.40
   5  -8   3   32.90   13.10
   5  -8   3   22.00    9.70
   4   9   3    6.00   10.20
  -4  -9  -3   15.60    8.20
   4   8   3   27.80   10.40
  -4  -8  -3   21.10    8.40
   4   7   3   25.80    9.60
  -4  -7  -3   23.90    7.60
  -4  -7  -3   54.89   11.00
  -4  -7  -3   27.50    9.70
   4   6   3   -3.80    7.00
  -4  -6  -3    2.30    4.30
   4   5   3   51.29    9.30
   4   5   3   40.70   10.20
  -4  -5  -3   46.90    8.70
  -4  -5  -3   48.90   10.80
   4   4   3   20.70    6.50
   4   4   3   25.50    5.80
  -4  -4  -3   26.10    7.70
  -4  -4  -3   20.70    5.50
   4   3   3  259.87   21.60
   4   3   3  301.47   18.80
  -4  -3  -3  286.77   18.90
   4   2   3   -0.80    2.80
   4   2   3    1.50    1.90
  -4  -2  -3    5.70    3.10
  -4  -2  -3    2.20    3.30
   4   1   3  349.87   23.90
   4   1   3  357.46   20.20
  -4  -1  -3  392.56   25.30
   4   0   3    0.90    2.10
  -4   0  -3   -1.00    2.40
  -4   0  -3    0.10    1.20
   4  -1   3  391.46   22.10
   4  -1   3  345.37   23.50
  -4   1  -3  374.26   25.50
  -4   1  -3  376.56   21.50
   4  -2   3    2.80    2.30
   4  -2   3    7.30    3.40
  -4   2  -3    1.90    3.10
  -4   2  -3    3.60    2.60
   4  -3   3  291.27   20.00
   4  -3   3  213.58   25.70
   4  -3   3  299.67   21.60
  -4   3  -3  277.17   19.50
   4  -4   3   25.00    7.90
   4  -4   3   24.00    8.70
   4  -4   3   14.10    5.10
   4  -5   3   58.19   10.40
   4  -5   3   49.10    9.90
   4  -5   3   27.50    9.40
   4  -5   3   73.09   13.80
   4  -6   3    4.30    5.50
   4  -6   3   12.80    6.10
   4  -6   3    3.00    4.80
   4  -6   3    3.60    5.90
   4  -7   3   27.20    9.50
   4  -7   3   33.90   10.00
   4  -7   3   34.80    9.90
   4  -8   3   22.40    9.00
  -4   8  -3   30.70   19.60
   4  -9   3  -13.30    6.70
  -4   9  -3   -7.70   19.00
   3   9   3  119.09   24.30
  -3  -9  -3  129.69   18.50
   3   8   3   12.20    8.20
  -3  -8  -3   21.40    8.90
  -3  -8  -3   23.00    8.80
   3   7   3   15.10    8.40
  -3  -7  -3    8.00    6.90
  -3  -7  -3   27.20    8.00
  -3  -7  -3   13.90    6.50
   3   6   3  213.98   22.30
  -3  -6  -3  246.78   20.40
  -3  -6  -3  207.08   21.40
   3   5   3 1075.49   58.29
   3   5   3 1009.20   61.19
  -3  -5  -3 1055.69   61.49
  -3  -5  -3 1035.60   58.09
   3   4   3  140.19   12.70
   3   4   3  130.59   14.60
  -3  -4  -3  151.88   15.10
  -3  -4  -3  147.39   13.00
   3   3   3   17.90    4.40
   3   3   3   19.50    5.50
  -3  -3  -3   15.40    4.10
  -3  -3  -3   16.20    5.10
   3   2   3  173.58   16.50
   3   2   3  179.08   12.20
  -3  -2  -3  177.88   14.50
  -3  -2  -3  183.88   12.60
   3   1   3  724.43   37.40
   3   1   3  709.33   40.10
  -3  -1  -3  787.92   40.40
  -3  -1  -3  724.33   40.50
   3   0   3   -2.10    2.10
   3   0   3   -1.50    1.50
  -3   0  -3    1.50    2.10
  -3   0  -3   -1.00    1.30
   3  -1   3  707.73   37.60
   3  -1   3  705.83   38.60
  -3   1  -3  738.03   40.20
  -3   1  -3  741.93   37.60
   3  -2   3  173.08   13.00
   3  -2   3  174.28   13.60
  -3   2  -3  186.68   13.20
   3  -3   3   12.90    4.80
   3  -3   3   16.90    4.60
   3  -3   3   22.50    7.40
  -3   3  -3   16.90    6.10
   3  -4   3  132.69   13.70
   3  -4   3  154.48   15.80
   3  -5   3 1170.98   63.19
   3  -5   3 1123.99   62.19
   3  -5   3 1143.09   62.49
  -3   5  -3  895.01   70.19
   3  -6   3  230.28   21.60
   3  -6   3  254.37   22.20
   3  -6   3  255.77   23.00
   3  -7   3   15.00    7.00
   3  -7   3   10.80    7.60
   3  -7   3    5.70    5.50
  -3   7  -3    7.90   12.80
   3  -8   3    0.70    6.30
   3  -8   3   13.90    7.70
  -3   8  -3  -12.40   12.60
   3  -9   3   98.49   19.10
  -3   9  -3  136.39   37.40
   2  10   3   26.70   13.80
  -2 -10  -3   21.60    9.50
   2   9   3    9.30    9.30
  -2  -9  -3    0.70    6.50
   2   8   3   31.70   11.10
  -2  -8  -3   21.50   10.10
  -2  -8  -3   16.50    8.60
  -2  -8  -3   37.60   10.50
   2   7   3   10.70   11.10
  -2  -7  -3   20.00    7.60
  -2  -7  -3    8.90    6.00
  -2  -7  -3   12.90   10.90
   2   6   3  120.79   15.50
  -2  -6  -3  106.19   14.50
  -2  -6  -3  108.79   13.40
   2   5   3   87.79   12.30
   2   5   3   98.39   11.20
  -2  -5  -3  119.89   13.70
  -2  -5  -3   88.79   11.20
   2   4   3   18.00    6.10
   2   4   3   31.30    6.40
  -2  -4  -3   19.00    5.20
  -2  -4  -3   19.60    5.80
   2   3   3   65.49    7.40
   2   3   3   85.39    9.60
  -2  -3  -3   64.49    7.60
  -2  -3  -3   79.19    9.20
   2   2   3   17.20    4.30
   2   2   3   20.60    3.90
  -2  -2  -3   21.00    4.00
  -2  -2  -3   19.70    4.80
   2   1   3  111.19    8.10
   2   1   3  120.39    9.40
  -2  -1  -3  102.59    8.90
  -2  -1  -3  111.39    8.90
   2   0   3    0.40    1.50
   2   0   3   -0.20    2.60
  -2   0  -3   -0.60    1.90
  -2   0  -3    2.80    2.00
   2  -1   3  108.29    8.20
   2  -1   3  104.79    8.20
  -2   1  -3  112.29    9.10
  -2   1  -3  115.39    8.40
   2  -2   3   13.60    4.10
   2  -2   3   23.30    4.40
   2  -2   3   14.10    5.30
  -2   2  -3   17.30    3.90
   2  -3   3   77.29    8.60
   2  -3   3   78.69    8.80
  -2   3  -3   79.29    8.60
  -2   3  -3   52.49   11.10
   2  -4   3   21.70    6.40
   2  -4   3   19.90    5.40
  -2   4  -3   13.00    7.30
   2  -5   3   94.69   12.10
   2  -5   3   83.59   10.80
   2  -5   3  102.79   11.90
  -2   5  -3   65.59   14.70
   2  -6   3  115.69   14.50
   2  -6   3  123.89   13.70
   2  -6   3  111.99   14.10
  -2   6  -3   76.39   18.00
   2  -7   3   14.30    6.70
   2  -7   3    8.50    5.80
   2  -7   3   19.10    7.70
  -2   7  -3    6.10    7.80
   2  -8   3   36.10   10.10
   2  -8   3   42.00   12.20
  -2   8  -3   17.20   12.50
   2  -9   3    6.40    7.10
  -2   9  -3    1.60   12.50
   2 -10   3   -7.00    8.30
  -2  10  -3   30.10   21.40
   1  10   3   -8.80    9.20
  -1 -10  -3   -3.60    7.60
   1   9   3   80.89   18.30
  -1  -9  -3   79.79   16.20
   1   8   3   81.19   16.90
  -1  -8  -3   73.69   14.90
  -1  -8  -3   81.49   15.50
  -1  -8  -3   80.89   15.60
   1   7   3  262.47   26.20
  -1  -7  -3  258.17   24.50
  -1  -7  -3  249.97   23.40
  -1  -7  -3  254.07   23.50
   1   6   3  336.77   28.30
  -1  -6  -3  311.97   26.60
  -1  -6  -3  355.56   26.60
   1   5   3   49.30    8.70
   1   5   3   45.40   10.00
  -1  -5  -3   58.59    9.20
  -1  -5  -3   44.70    8.40
   1   4   3  799.72   46.50
   1   4   3  781.32   44.50
  -1  -4  -3  784.92   46.10
  -1  -4  -3  809.72   44.70
   1   3   3  654.43   35.40
   1   3   3  641.44   36.70
  -1  -3  -3  629.64   35.20
  -1  -3  -3  598.94   36.20
   1   2   3  127.39    9.90
   1   2   3  140.49   10.90
  -1  -2  -3  131.19   10.70
  -1  -2  -3  126.59    9.80
   1   1   3  621.34   32.40
   1   1   3  655.43   33.00
  -1  -1  -3  659.63   33.10
  -1  -1  -3  616.14   32.50
   1   0   3    1.80    0.80
   1   0   3    0.90    1.50
  -1   0  -3    0.60    0.70
  -1   0  -3   -0.10    1.40
   1  -1   3  667.63   33.90
   1  -1   3  673.23   32.90
  -1   1  -3  646.44   33.80
   1  -2   3  140.79    9.70
   1  -2   3  138.39   10.60
  -1   2  -3  137.19   10.50
  -1   2  -3  124.39   11.00
   1  -3   3  629.84   35.90
   1  -3   3  649.54   35.10
  -1   3  -3  654.73   37.70
  -1   3  -3  626.14   36.00
   1  -4   3  789.52   45.10
   1  -4   3  793.72   44.00
  -1   4  -3  797.12   47.50
   1  -5   3   58.59    8.30
   1  -5   3   61.79    9.30
   1  -5   3   56.69   10.30
  -1   5  -3   55.19   11.30
   1  -6   3  362.16   27.90
   1  -6   3  341.77   26.30
   1  -6   3  383.26   28.60
  -1   6  -3  388.76   32.20
   1  -7   3  226.28   21.10
   1  -7   3  218.18   33.20
  -1   7  -3  246.78   26.80
   1  -8   3   79.99   14.40
   1  -8   3   85.49   16.10
   1  -8   3   55.29   15.60
  -1   8  -3   89.69   19.60
   1  -9   3   78.29   16.20
   1  -9   3   98.99   15.10
  -1   9  -3   48.60   19.00
   1 -10   3    3.70    7.30
  -1  10  -3    2.00   14.40
   0  10   3   27.50   14.10
   0 -10  -3    4.90    9.50
   0   9   3    3.20    8.30
   0  -9  -3   -4.50    6.00
   0   8   3   98.09   19.70
   0  -8  -3   67.59   14.70
   0  -8  -3   96.39   14.20
   0  -8  -3   79.39   14.80
   0   7   3   -1.20    4.80
   0  -7  -3    5.40    4.90
   0  -7  -3    2.50    5.20
   0  -7  -3    1.80    4.30
   0   6   3   58.29   12.30
   0  -6  -3   73.39   13.30
   0  -6  -3   54.79   10.40
   0   5   3    0.70    2.70
   0   5   3    1.70    3.20
   0  -5  -3    0.20    2.80
   0  -5  -3   -0.80    3.10
   0   4   3  219.08   16.60
   0   4   3  209.68   18.10
   0  -4  -3  204.28   17.70
   0  -4  -3  197.58   16.10
   0   3   3   -0.70    2.00
   0  -3  -3    0.40    2.00
   0  -3  -3    0.00    1.70
   0   2   3   23.00    4.80
   0   2   3   22.40    4.00
   0  -2  -3   23.50    4.50
   0  -2  -3   21.00    4.60
   0   1   3    1.40    1.20
   0   1   3    2.10    1.10
   0  -1  -3   -0.50    1.10
   0  -1  -3    1.90    1.30
   0   0   3    0.00    0.80
   0   0  -3    0.70    0.80
   0  -1   3   -0.70    0.40
   0  -1   3    0.00    0.90
   0   1  -3    0.90    1.10
   0  -2   3   29.90    4.50
   0  -2   3   18.80    3.40
   0   2  -3   21.60    4.30
   0   2  -3   19.70    3.60
   0  -3   3    0.90    2.10
   0  -3   3    3.00    1.90
   0   3  -3    1.70    2.00
   0   3  -3   -2.20    1.70
   0  -4   3  208.68   16.60
   0  -4   3  210.48   16.10
   0  -4   3  221.18   17.10
   0   4  -3  214.58   17.30
   0  -5   3   -3.00    2.10
   0  -5   3   -2.00    2.50
   0   5  -3    4.70    3.80
   0  -6   3   57.59   11.00
   0  -6   3   79.99   11.20
   0  -6   3   76.39   10.80
   0   6  -3   70.69   13.70
   0  -7   3    1.80    5.50
   0  -7   3   -6.60    3.70
   0  -7   3    0.50    4.70
   0   7  -3   -3.60    6.00
   0  -8   3   81.89   15.20
   0  -8   3   59.39   13.60
   0  -8   3   79.69   15.10
   0   8  -3   84.49   17.50
   0  -9   3    6.20    5.90
   0  -9   3   10.40    7.30
   0   9  -3   -9.00    8.80
   0 -10   3   29.30   12.40
   0  10  -3   46.30   16.70
  -1  10   3    2.90   13.90
   1 -10  -3    3.20    8.20
  -1   9   3   90.59   23.80
   1  -9  -3   71.89   15.00
  -1   8   3   84.79   19.40
   1  -8  -3   44.40   11.70
   1  -8  -3   74.59   14.60
   1  -8  -3   49.60   14.70
  -1   7   3  313.17   31.60
   1  -7  -3  252.57   25.50
  -1   6   3  306.67   29.70
   1  -6  -3  340.37   26.50
   1  -6  -3  302.27   25.30
   1  -6  -3  377.96   28.80
  -1   5   3   60.79   12.30
   1  -5  -3   61.49    8.70
   1  -5  -3   39.90    9.40
  -1   4   3  776.92   44.70
  -1   4   3  829.42   50.09
   1  -4  -3  799.62   47.70
   1  -4  -3  786.52   44.70
  -1   3   3  637.04   39.50
  -1   3   3  593.84   34.50
   1  -3  -3  607.34   34.70
   1  -3  -3  652.43   38.30
  -1   2   3  140.69   14.10
  -1   2   3  120.19    9.60
   1  -2  -3  131.49   10.00
   1  -2  -3  143.09   13.00
  -1   1   3  496.45   35.50
  -1   1   3  643.84   30.90
   1  -1  -3  652.63   30.90
  -1   0   3    2.50    1.30
   1   0  -3    1.50    1.40
   1   0  -3    1.90    1.30
  -1  -1   3  649.83   33.50
  -1  -1   3  660.03   32.70
   1   1  -3  665.83   32.70
   1   1  -3  645.54   33.50
  -1  -2   3  128.59    9.90
  -1  -2   3  148.19   10.00
   1   2  -3  134.09   10.20
   1   2  -3  118.59    9.50
  -1  -3   3  605.54   34.30
  -1  -3   3  639.64   34.90
   1   3  -3  618.84   35.10
  -1  -4   3  778.22   43.60
  -1  -4   3  804.92   43.50
  -1  -4   3  756.92   43.20
   1   4  -3  743.43   45.40
  -1  -5   3   53.89    8.80
  -1  -5   3   63.49    8.90
  -1  -5   3   45.40    8.70
   1   5  -3   68.59    9.70
  -1  -6   3  343.37   26.80
  -1  -6   3  362.46   27.60
  -1  -6   3  362.06   27.30
   1   6  -3  396.26   29.80
  -1  -7   3  262.07   23.60
  -1  -7   3  264.47   23.60
  -1  -7   3  237.58   22.60
   1   7  -3  240.38   24.40
  -1  -8   3   50.99   12.80
  -1  -8   3  101.29   17.70
  -1  -8   3   63.99   14.10
   1   8  -3   77.19   17.30
  -1  -9   3   63.89   14.40
   1   9  -3   84.89   19.60
  -1 -10   3    2.00    8.40
   1  10  -3   -9.10    9.80
   2 -10  -3   18.20    9.60
  -2   9   3  -10.20    9.70
   2  -9  -3    3.60    6.70
  -2   8   3   32.30   15.20
   2  -8  -3   16.70    8.00
   2  -8  -3   58.49   14.10
  -2   7   3   16.60   11.50
   2  -7  -3   16.70    8.00
   2  -7  -3   24.80    9.70
   2  -7  -3    7.50    6.10
  -2   6   3  132.99   20.70
   2  -6  -3  136.29   15.60
   2  -6  -3  115.79   15.90
   2  -6  -3  122.59   14.70
  -2   5   3   99.39   20.50
   2  -5  -3  109.39   12.50
   2  -5  -3  110.89   12.80
   2  -5  -3  102.89   14.50
  -2   4   3   36.30   11.30
   2  -4  -3   22.80    7.50
   2  -4  -3   20.10    5.50
  -2   3   3   90.49    8.70
  -2   3   3   57.89   13.00
   2  -3  -3   77.89   11.50
   2  -3  -3   72.89    8.20
  -2   2   3   17.30    3.70
   2  -2  -3   14.30    6.60
   2  -2  -3   19.40    4.00
  -2   1   3  109.99    7.40
  -2   1   3   93.19   10.40
   2  -1  -3  109.19    7.50
   2  -1  -3  112.99   11.10
  -2   0   3    0.70    0.70
  -2   0   3    1.60    2.10
   2   0  -3    0.70    1.70
   2   0  -3   -2.10    1.90
  -2  -1   3  105.89    6.70
  -2  -1   3   93.49    8.70
   2   1  -3  111.59    9.40
   2   1  -3  111.29    6.70
  -2  -2   3   18.90    4.50
  -2  -2   3   14.90    3.20
   2   2  -3   21.40    4.90
  -2  -3   3   85.29    7.90
  -2  -3   3   74.19    8.90
  -2  -3   3   78.39    7.80
   2   3  -3   79.59    9.10
  -2  -4   3   30.50    7.10
  -2  -4   3   23.90    5.60
  -2  -4   3   28.90    5.70
   2   4  -3   22.80    6.40
  -2  -5   3  101.29   11.70
  -2  -5   3   98.99   11.10
  -2  -5   3   92.79   12.00
   2   5  -3  101.99   12.80
  -2  -6   3  119.29   14.60
  -2  -6   3  114.39   13.50
  -2  -6   3  113.89   13.50
   2   6  -3  104.59   14.70
  -2  -7   3   25.20    7.90
  -2  -7   3   15.30    8.00
  -2  -7   3    9.50    6.10
   2   7  -3   25.00    8.60
  -2  -8   3   45.00   11.60
  -2  -8   3   24.20    8.90
  -2  -8   3   43.10   11.60
   2   8  -3   31.50   12.00
  -2  -9   3    5.60    7.60
   2   9  -3   20.00   10.10
  -2 -10   3   14.50   15.30
   2  10  -3   21.50   12.00
  -3   9   3   23.60   19.60
   3  -9  -3   75.19   15.90
  -3   8   3   -6.80   12.90
   3  -8  -3   15.60    9.20
   3  -8  -3   10.30    6.80
  -3   7   3   -7.90    8.50
   3  -7  -3    3.90    6.20
   3  -7  -3   19.30    7.40
   3  -7  -3   -2.10    5.90
  -3   6   3  170.48   32.20
   3  -6  -3  205.18   19.70
   3  -6  -3  216.68   20.50
   3  -6  -3  277.07   26.70
   3  -5  -3 1171.68   69.69
   3  -5  -3 1055.19   60.99
   3  -5  -3 1092.49   61.89
  -3   4   3  132.09   20.80
   3  -4  -3  136.19   17.80
   3  -4  -3  142.49   12.90
   3  -4  -3  138.79   13.30
   3  -3  -3   17.90    7.70
   3  -3  -3   14.10    4.00
   3  -3  -3    5.40    4.60
   3  -3  -3   18.80    4.60
   3  -2  -3  202.98   18.50
   3  -2  -3  177.68   12.40
   3  -2  -3  161.18   19.80
  -3   1   3  763.82   43.80
   3  -1  -3  733.73   37.40
   3  -1  -3  748.73   43.20
  -3   0   3   -2.60    1.80
   3   0  -3    1.50    1.00
   3   0  -3   -2.30    1.70
  -3  -1   3  726.33   40.80
   3   1  -3  727.93   40.80
  -3  -2   3  174.18   11.20
  -3  -2   3  183.48   14.80
  -3  -2   3  175.48   11.10
  -3  -3   3   10.40    3.10
  -3  -3   3   17.40    5.20
  -3  -3   3   14.10    3.50
   3   3  -3   14.30    4.90
  -3  -4   3  128.79   13.60
  -3  -4   3  150.78   12.50
  -3  -4   3  122.09   11.50
   3   4  -3  147.89   14.70
  -3  -5   3 1056.79   61.69
  -3  -5   3 1039.20   58.39
  -3  -5   3 1123.79   59.39
   3   5  -3 1075.39   62.69
  -3  -6   3  201.68   19.20
  -3  -6   3  228.58   20.00
  -3  -6   3  256.37   22.30
   3   6  -3  236.08   23.20
  -3  -7   3   -6.10    7.00
  -3  -7   3   14.50    7.20
  -3  -7   3   27.00    8.20
  -3  -8   3   13.00    7.70
  -3  -8   3   25.90    8.60
  -3  -8   3   16.70    8.00
   3   8  -3   19.10    9.80
  -3  -9   3  114.59   19.50
   3   9  -3  109.99   21.70
  -4   9   3   33.40   22.50
   4  -8  -3   16.40    7.90
  -4   7   3   11.90   16.00
   4  -7  -3   24.10    8.90
   4  -7  -3   49.00   11.60
   4  -7  -3   45.00   14.70
   4  -6  -3   17.90    7.10
   4  -6  -3    7.50    5.40
   4  -6  -3   14.50    8.60
   4  -5  -3   40.70   11.40
   4  -5  -3   43.00    8.60
   4  -5  -3   42.70    9.20
   4  -5  -3   48.70   12.60
   4  -4  -3   29.80   10.50
   4  -4  -3   27.50    9.80
   4  -4  -3   17.00    5.40
   4  -4  -3   18.30    5.30
   4  -3  -3  299.37   25.80
   4  -3  -3  247.68   29.50
   4  -3  -3  277.77   21.40
   4  -3  -3  293.77   19.60
   4  -2  -3    2.00    2.00
   4  -2  -3    4.60    2.10
   4  -2  -3    4.90    4.40
  -4   1   3  371.86   27.10
   4  -1  -3  410.16   27.50
   4  -1  -3  372.56   20.20
   4  -1  -3  371.56   20.20
  -4   0   3   -0.50    2.50
   4   0  -3    3.10    2.80
  -4  -1   3  378.36   25.30
   4   1  -3  346.27   24.80
  -4  -2   3    4.60    1.70
  -4  -2   3    6.50    1.90
  -4  -2   3    5.20    5.20
   4   2  -3    7.10    3.90
  -4  -3   3  287.07   18.10
  -4  -3   3  297.97   22.70
  -4  -3   3  293.77   18.00
   4   3  -3  299.07   23.30
  -4  -4   3   17.20    6.20
  -4  -4   3   24.50    5.40
   4   4  -3   26.40    8.10
  -4  -5   3   49.99   10.70
  -4  -5   3   63.89    8.90
  -4  -5   3   60.19    9.80
   4   5  -3   56.89   12.40
  -4  -6   3    0.40    5.00
  -4  -6   3    9.60    5.70
  -4  -6   3    0.90    4.10
   4   6  -3    2.60    5.80
  -4  -7   3   32.00   10.60
  -4  -7   3   34.80    9.10
  -4  -7   3   37.00   10.30
   4   7  -3   17.40    9.50
  -4  -8   3   13.10    7.40
  -4  -8   3   20.30    9.50
   4   8  -3   10.30    8.20
   4   9  -3   -2.30    9.00
   5  -9  -3   46.00   19.30
   5  -9  -3    0.40   13.90
   5  -8  -3   43.50   11.90
   5  -8  -3   23.70   12.70
   5  -7  -3  400.06   32.30
   5  -7  -3  411.56   32.90
   5  -7  -3  338.67   39.80
   5  -7  -3  500.05   43.30
   5  -6  -3   -2.50    4.10
   5  -6  -3   10.40    8.40
   5  -6  -3    4.10    7.60
   5  -5  -3    3.30    9.90
   5  -5  -3   17.20    5.80
   5  -5  -3   10.70    8.40
   5  -5  -3   26.00    7.20
   5  -4  -3   10.10    9.60
   5  -4  -3   21.70    5.70
   5  -4  -3   24.60   10.00
   5  -3  -3  985.80   77.49
   5  -3  -3 1187.18   60.59
   5  -3  -3 1252.97   70.09
   5  -3  -3 1125.99   63.09
  -5   2   3   10.10    5.60
   5  -2  -3    0.90    3.60
   5  -2  -3    2.60    2.10
   5  -2  -3    0.80    1.70
  -5   1   3  214.98   19.90
   5  -1  -3  197.38   18.70
   5  -1  -3  202.48   11.90
   5  -1  -3  207.88   12.00
  -5   0   3    0.70    3.00
   5   0  -3    2.10    3.30
  -5  -1   3  204.48   18.50
   5   1  -3  212.18   18.70
  -5  -2   3    1.40    1.40
  -5  -2   3    0.40    1.10
  -5  -2   3   -2.00    3.30
   5   2  -3    1.40    3.20
  -5  -3   3 1241.78   60.79
  -5  -3   3 1224.58   69.09
  -5  -3   3 1189.58   60.69
   5   3  -3 1208.08   69.29
  -5  -4   3   32.40    8.60
  -5  -4   3   18.10    5.10
  -5  -4   3   15.40    4.40
   5   4  -3   21.60    7.30
  -5  -5   3   19.20    5.30
  -5  -5   3   25.80    6.60
  -5  -5   3   42.40   10.10
   5   5  -3   24.20    8.80
  -5  -6   3    1.60    5.10
  -5  -6   3    4.80    5.90
  -5  -6   3    2.60    4.50
   5   6  -3    9.60    7.20
  -5  -7   3  393.96   30.00
  -5  -7   3  396.36   30.20
   5   7  -3  427.86   37.30
  -5  -8   3   18.00    8.30
   5   8  -3   33.80   12.70
  -5  -9   3  -11.00    9.80
   5   9  -3   40.90   15.20
   6  -8  -3    2.60    6.10
   6  -8  -3    3.90   10.80
   6  -7  -3    2.70    6.40
   6  -7  -3   11.70   10.50
   6  -7  -3   10.40    7.50
   6  -6  -3    6.30    8.90
   6  -6  -3    2.20    5.20
   6  -6  -3    7.40   10.10
   6  -6  -3    6.30    5.10
   6  -5  -3   62.59   15.50
   6  -5  -3   83.19   11.80
   6  -5  -3   47.40   16.70
   6  -5  -3   82.49   11.60
   6  -4  -3    5.50   10.20
   6  -4  -3    5.20    6.10
   6  -4  -3   -3.10    3.60
   6  -4  -3    4.30    3.70
   6  -3  -3  116.29   25.80
   6  -3  -3  123.89   11.20
   6  -3  -3  118.59   17.00
   6  -3  -3  103.79   10.70
  -6   2   3    0.20    4.90
   6  -2  -3   -1.50    4.00
   6  -2  -3   -1.00    1.80
   6  -2  -3    2.90    2.40
  -6   1   3  263.27   24.00
   6  -1  -3  246.48   22.50
   6  -1  -3  264.97   14.00
   6  -1  -3  216.08   13.20
  -6   0   3   10.00    5.20
   6   0  -3    4.70    4.70
  -6  -1   3  251.27   22.90
   6   1  -3  253.97   22.70
  -6  -2   3    1.00    4.50
   6   2  -3   -1.80    3.50
  -6  -3   3  104.19    8.10
  -6  -3   3  113.69   14.90
  -6  -3   3  106.49    8.70
   6   3  -3   99.79   14.80
  -6  -4   3    2.20    3.10
  -6  -4   3    2.10    5.20
   6   4  -3    1.00    5.10
  -6  -5   3   86.39   16.30
  -6  -5   3   84.19   10.30
  -6  -5   3   71.39   11.80
   6   5  -3   67.69   14.80
  -6  -6   3   -3.30    4.60
   6   6  -3    6.50    7.10
   6   7  -3   -0.50    8.00
   6   8  -3    3.90    9.50
   7  -7  -3    7.30    6.70
   7  -7  -3   23.60   11.70
   7  -6  -3    8.00    8.70
   7  -6  -3   -0.90    4.70
   7  -5  -3  514.05   35.30
   7  -5  -3  565.74   45.80
   7  -4  -3   52.99   21.50
   7  -4  -3   90.49   18.30
   7  -4  -3   80.89   10.60
   7  -3  -3   24.50    9.20
   7  -3  -3   17.60    5.00
   7  -3  -3   16.00    4.60
   7  -3  -3   31.50   14.20
  -7   2   3   25.30   10.50
   7  -2  -3   15.60    3.50
   7  -2  -3    7.50    6.40
  -7   1   3  503.55   37.90
   7  -1  -3  428.56   34.90
  -7   0   3    5.50    5.20
   7   0  -3   -1.50    3.70
  -7  -1   3  463.35   35.30
   7   1  -3  434.96   34.50
  -7  -2   3    5.00    5.50
   7   2  -3    8.10    7.00
  -7  -3   3   18.60    7.40
   7   3  -3   24.40    8.80
  -7  -4   3   66.79   13.30
   7   4  -3   78.99   15.70
   7   5  -3  431.86   37.00
   7   6  -3    1.10    7.40
   7   7  -3    2.40    7.40
   8  -6  -3   -7.20    7.80
   8  -5  -3    3.50    6.60
   8  -4  -3   -0.80    6.60
   8  -4  -3   18.00   14.40
   8  -3  -3   43.60   12.10
   8  -3  -3   14.60   14.40
  -8   2   3   -6.00    6.50
   8  -2  -3    6.60    6.10
  -8   1   3   43.10   12.40
   8  -1  -3   66.69   15.10
  -8   0   3   -3.20    5.00
   8   0  -3    1.20    4.80
  -8  -1   3   38.00   11.60
   8   1  -3   52.69   12.90
  -8  -2   3   -5.50    5.20
   8   2  -3   -3.80    5.40
   8   3  -3   37.50   12.40
   8   4  -3    2.60    6.10
   8   5  -3   17.10    9.00
   8   6  -3    1.40    8.20
   9  -5  -3   28.10   12.70
   9  -4  -3   47.40   13.70
   9  -3  -3  171.88   22.90
   9  -2  -3   28.00   10.40
   9  -1  -3  125.29   18.80
   9   0  -3   10.60    6.70
   9   1  -3  114.79   18.50
   9   2  -3   29.90   11.00
   9   3  -3  184.38   24.50
   9   4  -3   34.00   12.20
   9   5  -3    5.00    8.90
  10  -4  -3   -7.20    8.40
  10  -3  -3   -9.30    6.40
  10  -2  -3   -1.20    5.90
  10  -1  -3    4.40    7.60
  10   0  -3   -4.40    6.70
  10   1  -3   -7.70    7.20
  10   2  -3    4.00    7.50
  10   3  -3    8.50    6.90
  10   4  -3   -6.70    7.30
  10   3   4   -6.00    6.90
  10   2   4   32.70   12.90
  10   1   4   15.10    8.20
  10   0   4  363.76   32.60
  10  -1   4   -4.20    5.40
  10  -2   4   17.00    9.00
  10  -3   4   11.70    7.60
   9   5   4   -6.60    8.50
   9   4   4    0.40    8.00
   9   3   4    1.80    6.30
   9   2   4   -6.20    3.70
   9   1   4   10.60    6.90
  -9  -1  -4    9.10    7.80
   9   0   4   -2.50    3.70
  -9   0  -4   16.20    8.60
   9  -1   4   -1.70    5.40
  -9   1  -4  -10.70    8.50
   9  -2   4    2.30    5.60
  -9   2  -4   11.90   11.20
   9  -3   4   -5.60    5.00
   9  -4   4    5.80    6.60
   8   6   4   32.40   14.20
   8   5   4   -7.50    6.00
   8   4   4  155.78   21.20
   8   3   4   54.99   13.10
  -8  -3  -4   58.49   14.30
   8   2   4  535.25   40.80
  -8  -2  -4  576.44   43.50
   8   1   4   78.69   17.70
   8   0   4   61.99   12.60
  -8   0  -4   87.99   17.70
   8  -1   4   56.89   11.90
  -8   1  -4   58.79   14.60
   8  -2   4  518.15   36.50
  -8   2  -4  433.66   41.10
   8  -3   4   52.99   11.90
   8  -5   4    5.70    6.10
   7   7   4   -7.50    9.00
   7   6   4    2.90    5.30
   7   5   4   16.60    8.70
   7   4   4    0.60    4.50
  -7  -4  -4    1.10    6.50
  -7  -4  -4   16.40    9.00
  -7  -3  -4    2.70    5.60
   7   2   4   21.10    8.10
   7   2   4   24.00    4.30
  -7  -2  -4   29.00   10.00
  -7  -2  -4   11.40    4.50
   7   1   4    7.80    2.40
   7   1   4   -3.60    4.40
  -7  -1  -4    3.00    5.20
  -7  -1  -4    4.50    2.40
   7   0   4   23.20    4.90
   7   0   4   25.80    8.10
  -7   0  -4   20.20    4.10
  -7   0  -4   10.50    5.70
   7  -1   4    8.10    5.50
   7  -1   4    0.70    4.30
  -7   1  -4    9.90    6.80
  -7   1  -4    0.50    2.60
   7  -2   4   16.20    6.60
   7  -2   4   24.30    7.00
  -7   2  -4    8.50    7.90
   7  -3   4    6.60    4.20
   7  -3   4    4.60    5.00
   7  -4   4    9.10    5.00
   7  -4   4    6.00    5.80
   7  -4   4    8.90   10.00
   7  -4   4   15.50    5.60
   7  -5   4   14.20    5.90
   7  -5   4   17.70   10.90
   7  -5   4    7.50    5.60
   7  -5   4    0.00    5.00
   7  -6   4   -2.30    6.10
   7  -7   4  -10.70    5.90
   6   8   4   23.10   11.40
   6   7   4   66.89   16.60
  -6  -7  -4   69.79   13.50
   6   6   4  210.28   23.70
  -6  -6  -4  236.78   21.50
   6   5   4   21.20    9.00
   6   5   4   34.00    7.40
  -6  -5  -4   19.70    9.00
  -6  -5  -4   40.30    8.80
   6   4   4  165.48   19.40
   6   4   4  157.18   14.00
  -6  -4  -4  186.18   16.80
  -6  -4  -4  164.58   19.30
   6   3   4   29.40    9.10
   6   3   4   41.50    6.60
  -6  -3  -4   38.10    8.90
  -6  -3  -4   46.40   11.00
   6   2   4  262.07   16.50
   6   2   4  267.17   23.00
  -6  -2  -4  247.48   23.20
   6   1   4  464.05   31.40
   6   1   4  409.26   24.10
  -6  -1  -4  487.35   33.00
  -6  -1  -4  429.36   24.90
   6   0   4  566.34   36.80
   6   0   4  607.54   33.50
  -6   0  -4  531.75   30.40
  -6   0  -4  578.24   38.90
   6  -1   4  402.16   28.50
   6  -1   4  445.16   30.20
  -6   1  -4  451.55   33.10
  -6   1  -4  440.46   25.40
   6  -2   4  275.17   21.60
   6  -2   4  278.27   19.50
  -6   2  -4  258.27   18.60
  -6   2  -4  227.28   23.80
   6  -3   4   19.50   11.40
   6  -3   4   42.90    8.90
  -6   3  -4   31.30    6.90
   6  -4   4  157.38   25.50
   6  -4   4  173.68   16.70
   6  -4   4  175.68   17.70
   6  -4   4  155.98   15.60
   6  -5   4   39.00   10.40
   6  -5   4   40.30    9.70
   6  -5   4   52.49   13.80
   6  -5   4   34.60    8.40
   6  -6   4  255.87   27.50
   6  -6   4  244.28   24.80
   6  -6   4  222.98   23.70
   6  -6   4  175.48   26.70
   6  -7   4   95.79   17.40
   6  -8   4   16.80   11.40
   5   9   4   -6.50    8.90
  -5  -9  -4  -10.60    7.80
   5   8   4    3.40    7.30
  -5  -8  -4    5.20    7.50
   5   7   4   10.20    7.30
  -5  -7  -4   -3.20    6.60
  -5  -7  -4    4.70    7.90
   5   6   4   15.60    7.10
  -5  -6  -4   12.70    7.20
  -5  -6  -4   12.60    6.10
   5   5   4   -8.10    3.80
   5   5   4    5.70    4.10
  -5  -5  -4    9.50    4.70
  -5  -5  -4   -4.10    4.20
   5   4   4   17.90    7.80
   5   4   4   27.20    6.30
  -5  -4  -4   40.00   10.20
  -5  -4  -4   22.90    6.20
   5   3   4    3.50    3.10
   5   3   4    1.60    4.20
  -5  -3  -4    1.90    3.70
  -5  -3  -4    8.30    5.00
   5   2   4   42.40    9.10
   5   2   4   71.79    6.90
  -5  -2  -4   67.59    9.60
  -5  -2  -4   68.39   10.40
   5   1   4    1.60    2.10
   5   1   4   -0.30    2.80
  -5  -1  -4    1.70    2.80
  -5  -1  -4    1.50    3.50
   5   0   4   74.29    9.70
   5   0   4   67.09    9.10
  -5   0  -4   81.39    7.10
  -5   0  -4   76.39   10.30
   5  -1   4    0.30    2.60
   5  -1   4    5.10    2.90
  -5   1  -4    1.80    3.50
  -5   1  -4    2.00    2.30
   5  -2   4   53.59    8.10
   5  -2   4   60.99    7.40
  -5   2  -4   60.89   11.90
  -5   2  -4   53.79    7.20
   5  -3   4   14.50    4.70
   5  -3   4    3.60    4.00
  -5   3  -4   -1.20    2.70
   5  -4   4   32.50    8.10
   5  -4   4   26.90   11.10
   5  -4   4   26.90    6.80
   5  -5   4    2.50    4.20
   5  -5   4    4.70    5.10
   5  -5   4    2.40    7.10
   5  -6   4   30.10   10.10
   5  -6   4    8.10    6.70
   5  -6   4   14.10    6.40
   5  -6   4   11.90    7.00
   5  -7   4   -2.40    9.70
   5  -7   4   14.60    7.00
   5  -7   4   11.60    7.60
   5  -7   4    4.60    8.50
   5  -8   4   -1.30   12.60
   5  -8   4   -5.30    6.80
   5  -9   4   -3.80    7.50
   4   9   4  135.09   28.00
  -4  -9  -4  139.59   19.40
   4   8   4   48.40   15.30
  -4  -8  -4   44.60   11.10
  -4  -8  -4   44.00   12.50
   4   7   4    5.80    5.40
  -4  -7  -4    1.10    5.10
  -4  -7  -4   -3.70    4.50
   4   6   4   69.99   11.90
  -4  -6  -4   99.49   12.80
  -4  -6  -4  108.89   19.70
   4   5   4   69.99   13.80
   4   5   4   67.49    9.80
  -4  -5  -4   91.59   13.00
  -4  -5  -4   84.99   10.70
   4   4   4  261.27   22.20
   4   4   4  262.37   18.80
  -4  -4  -4  240.58   21.80
  -4  -4  -4  252.47   18.90
   4   3   4  422.76   29.00
   4   3   4  418.36   25.00
  -4  -3  -4  382.56   24.90
  -4  -3  -4  407.66   28.60
   4   2   4    8.20    4.10
   4   2   4   15.00    3.50
  -4  -2  -4    3.80    3.70
  -4  -2  -4   18.70    4.80
   4   1   4  484.35   27.00
   4   1   4  472.95   30.10
  -4  -1  -4  520.35   31.20
   4   0   4  568.84   34.00
  -4   0  -4  577.54   31.60
  -4   0  -4  630.54   35.70
   4  -1   4  481.85   29.40
   4  -1   4  511.05   28.80
  -4   1  -4  479.85   27.70
  -4   1  -4  527.75   31.70
   4  -2   4   11.00    3.70
   4  -2   4   17.90    4.90
  -4   2  -4    5.10    4.00
  -4   2  -4   15.00    4.10
   4  -3   4  327.87   32.50
   4  -3   4  449.36   26.70
  -4   3  -4  414.66   26.20
   4  -4   4  288.37   22.10
   4  -4   4  295.17   23.50
   4  -4   4  334.97   27.20
  -4   4  -4  266.37   21.60
   4  -5   4   73.69   14.30
   4  -5   4   70.59   12.20
   4  -5   4   83.59   11.50
   4  -5   4   86.79   13.10
   4  -6   4  107.89   14.50
   4  -6   4   84.79   12.40
   4  -6   4   69.99   15.50
   4  -6   4  104.69   14.20
   4  -7   4   17.10    5.80
   4  -7   4    3.70    6.00
   4  -7   4   10.40    6.80
   4  -8   4   43.00   11.80
   4  -9   4  120.19   21.30
   3   9   4    3.80    9.20
  -3  -9  -4   16.40    8.00
   3   8   4    8.30    6.80
  -3  -8  -4   -3.80    7.30
  -3  -8  -4   -1.90    4.90
   3   7   4   11.50    6.30
  -3  -7  -4    6.20    5.40
   3   6   4   10.50    6.60
   3   6   4    0.30    4.20
  -3  -6  -4    7.10    5.60
  -3  -6  -4   15.00    6.30
   3   5   4   24.40    8.00
   3   5   4   11.90    5.30
  -3  -5  -4   24.50    6.40
  -3  -5  -4   29.20    8.20
   3   4   4   55.39   10.40
   3   4   4   62.89    7.90
  -3  -4  -4   58.19    9.40
  -3  -4  -4   63.29    8.40
   3   3   4   54.99    7.20
   3   3   4   62.19    8.60
  -3  -3  -4   63.39    7.40
  -3  -3  -4   61.79    9.20
   3   2   4   69.79    6.80
   3   2   4   53.09   13.10
  -3  -2  -4   70.59    8.50
  -3  -2  -4   71.69    7.40
   3   1   4    2.50    2.40
   3   1   4    0.90    1.70
  -3  -1  -4   -1.50    2.00
  -3  -1  -4    0.10    2.50
   3   0   4  162.58   12.00
  -3   0  -4  174.08   11.80
  -3   0  -4  143.99   12.00
   3  -1   4    1.70    1.80
   3  -1   4    1.30    1.60
  -3   1  -4   -1.90    1.30
  -3   1  -4    0.40    2.00
   3  -2   4   70.09    7.40
   3  -2   4   63.79    7.30
  -3   2  -4   81.49    8.10
   3  -3   4   70.29    8.80
   3  -3   4   58.59    7.90
   3  -3   4   72.49   10.90
  -3   3  -4   59.19    8.30
   3  -4   4   71.69    9.80
   3  -4   4   64.99    9.40
  -3   4  -4   73.29    9.80
   3  -5   4   20.10    8.30
   3  -5   4   35.90    8.60
  -3   5  -4   35.10   12.20
   3  -6   4   12.60    7.10
   3  -6   4   13.30    7.00
  -3   6  -4   12.90    8.50
   3  -7   4   -6.80    5.50
   3  -7   4   -1.90    4.50
   3  -7   4   -1.60    4.40
  -3   7  -4  -20.20    8.80
   3  -8   4    6.20    5.30
  -3   8  -4   -3.40   11.80
   3  -9   4    3.30    8.00
  -3   9  -4   22.10   22.00
   2  10   4   -1.20   10.40
  -2 -10  -4    5.20    7.20
   2   9   4    3.20    8.40
  -2  -9  -4    5.80    7.30
   2   8   4  262.97   28.70
  -2  -8  -4  226.78   24.50
  -2  -8  -4  277.97   25.80
   2   7   4   99.79   18.60
  -2  -7  -4   98.99   17.00
  -2  -7  -4   96.89   13.80
   2   6   4   34.40    9.70
   2   6   4   19.50    6.60
  -2  -6  -4   19.50    7.60
  -2  -6  -4   27.80    7.90
   2   5   4   45.90   10.00
   2   5   4   33.00    7.40
  -2  -5  -4   40.30    8.30
  -2  -5  -4   35.70    8.80
   2   4   4    9.00    4.90
   2   4   4   20.80    5.20
  -2  -4  -4    5.60    4.20
  -2  -4  -4   18.70    5.80
   2   3   4   -2.90    1.70
   2   3   4   -0.60    1.50
  -2  -3  -4   -0.50    2.20
  -2  -3  -4   -0.20    2.20
   2   2   4  638.94   35.40
   2   2   4  632.94   33.80
  -2  -2  -4  605.84   33.70
  -2  -2  -4  635.74   35.50
   2   1   4  616.24   32.30
   2   1   4  606.44   32.90
  -2  -1  -4  565.74   32.70
  -2  -1  -4  652.13   33.70
   2   0   4 1299.67   65.49
  -2   0  -4 1376.66   67.49
  -2   0  -4 1353.76   65.89
   2  -1   4  607.64   31.30
   2  -1   4  596.84   32.30
  -2   1  -4  629.24   32.50
  -2   1  -4  607.34   32.30
   2  -2   4  668.83   38.30
   2  -2   4  670.33   36.30
   2  -2   4  644.64   35.70
  -2   2  -4  670.93   36.20
   2  -3   4    2.00    2.30
   2  -3   4   -1.00    1.60
  -2   3  -4    2.90    4.70
  -2   3  -4    2.20    3.70
   2  -4   4   18.60    4.80
   2  -4   4   26.60    6.50
  -2   4  -4   15.30    4.90
  -2   4  -4   14.20    7.10
   2  -5   4   37.00    7.50
   2  -5   4   36.90    8.10
  -2   5  -4   34.10   10.30
   2  -6   4   28.40    8.60
   2  -6   4   21.70    7.60
   2  -6   4   25.00    6.90
  -2   6  -4    6.80    7.70
   2  -7   4  141.69   17.00
   2  -7   4  103.89   14.00
   2  -7   4  104.39   15.20
  -2   7  -4   87.69   21.00
   2  -8   4  227.98   23.00
   2  -8   4  295.77   27.80
  -2   8  -4  261.97   34.10
   2  -9   4   10.00    8.10
  -2   9  -4   28.30   16.80
   2 -10   4   10.60    9.10
  -1 -10  -4    9.10    7.70
   1   9   4    1.80    7.90
  -1  -9  -4  -11.30    5.00
   1   8   4    8.70    7.90
  -1  -8  -4   10.10    6.60
  -1  -8  -4    7.80    6.70
  -1  -8  -4    5.20    6.30
   1   7   4   11.20    8.50
  -1  -7  -4   21.60    8.40
  -1  -7  -4   35.30   10.90
   1   6   4    0.40    3.90
   1   6   4   -1.00    4.20
  -1  -6  -4    9.10    5.80
  -1  -6  -4    5.30    4.70
   1   5   4   32.50    7.50
   1   5   4   36.80    8.70
  -1  -5  -4   34.90    8.40
  -1  -5  -4   30.80    7.30
   1   4   4    3.20    2.50
   1   4   4    8.40    4.20
  -1  -4  -4    3.60    3.00
  -1  -4  -4   -2.00    2.80
   1   3   4   62.29    7.30
   1   3   4   60.99    8.20
  -1  -3  -4   53.19    7.60
  -1  -3  -4   70.49    7.70
   1   2   4  127.39    9.90
   1   2   4  126.29   10.70
  -1  -2  -4  125.89   10.70
  -1  -2  -4  135.69   10.20
   1   1   4   63.99    6.00
   1   1   4   61.29    5.90
  -1  -1  -4   66.29    6.00
  -1  -1  -4   69.89    6.50
   1   0   4   33.30    2.90
  -1   0  -4   22.50    4.70
  -1   0  -4   31.10    2.90
   1  -1   4   59.09    5.70
   1  -1   4   59.29    5.20
   1  -1   4   63.69    4.20
  -1   1  -4   63.79    5.80
   1  -2   4  126.79    8.50
   1  -2   4  127.29   10.00
  -1   2  -4   95.59    9.30
  -1   2  -4  131.39   10.20
   1  -3   4   61.09    7.30
   1  -3   4   57.19    6.30
  -1   3  -4   58.59    7.50
  -1   3  -4   53.09    7.70
   1  -4   4    2.40    2.80
   1  -4   4    2.00    4.90
  -1   4  -4    0.00    2.30
  -1   4  -4    3.50    3.70
   1  -5   4   40.10    8.60
   1  -5   4   38.30    7.70
   1  -5   4   40.80    8.20
  -1   5  -4   24.40    8.10
   1  -6   4   -1.20    3.80
   1  -6   4    6.30    4.00
   1  -6   4    2.60    3.80
  -1   6  -4    2.30    5.00
   1  -7   4   33.90   14.40
   1  -7   4   23.50    8.10
  -1   7  -4   14.30    9.30
   1  -8   4    2.20    4.70
   1  -8   4    6.30    7.50
  -1   8  -4  -12.40    6.70
   1  -9   4   13.10    8.10
   1  -9   4    2.40    6.10
  -1   9  -4   13.70   11.50
   1 -10   4   -2.00    7.80
  -1  10  -4    4.20   16.00
   0  10   4  212.18   33.60
   0 -10  -4  237.28   27.00
   0   9   4    9.90    8.20
   0  -9  -4   -0.50    6.20
   0   8   4    6.00    9.50
   0  -8  -4    6.40    6.00
   0  -8  -4   14.40    8.50
   0  -8  -4    9.20    7.10
   0   7   4    4.10    5.80
   0  -7  -4    4.10    4.30
   0  -7  -4   -2.20    5.00
   0  -7  -4   -4.90    4.20
   0   6   4  176.68   19.50
   0  -6  -4  149.99   17.80
   0  -6  -4  151.48   16.10
   0   5   4   -4.80    2.00
   0   5   4    0.30    2.90
   0  -5  -4    2.80    3.70
   0  -5  -4   -2.30    2.10
   0   4   4  133.69   12.30
   0   4   4  123.49   13.30
   0  -4  -4  112.59   11.70
   0  -4  -4  142.59   14.10
   0   3   4    0.90    2.50
   0   3   4   -2.20    1.60
   0  -3  -4    0.80    1.90
   0  -3  -4   -0.70    1.80
   0   2   4 1393.46   71.39
   0   2   4 1416.76   73.19
   0  -2  -4 1488.65   71.79
   0  -2  -4 1473.95   73.69
   0   1   4   -0.30    1.10
   0   1   4    1.30    1.70
   0  -1  -4    0.00    1.40
   0  -1  -4   -1.00    1.10
   0   0   4  392.46   22.90
   0   1  -4    0.50    1.20
   0  -2   4 1415.76   70.19
   0  -2   4 1466.95   71.99
   0   2  -4 1448.16   70.59
   0   2  -4 1464.75   71.89
   0  -3   4   -0.40    1.50
   0  -3   4   -2.80    1.90
   0   3  -4    2.40    2.20
   0   3  -4    7.40    3.00
   0  -4   4  128.69   11.70
   0  -4   4  139.19   12.80
   0   4  -4  143.69   13.20
   0   4  -4  140.29   12.80
   0  -5   4    5.20    3.40
   0  -5   4   -1.90    2.80
   0  -5   4   -1.70    2.90
   0   5  -4    3.80    3.90
   0  -6   4  141.29   15.10
   0  -6   4  154.68   16.60
   0  -6   4  176.38   17.40
   0   6  -4  142.09   17.10
   0  -7   4   -0.20    4.10
   0  -7   4    1.40    4.60
   0   7  -4    4.30    6.20
   0  -8   4   -5.60    5.60
   0  -8   4   10.40    6.90
   0   8  -4    3.60    7.90
   0  -9   4   -3.00    7.30
   0  -9   4    2.10    5.60
   0   9  -4   13.20   10.20
   0 -10   4  215.38   25.70
   0  10  -4  139.89   29.00
  -1  10   4   17.00   14.90
   1 -10  -4    3.20    8.30
  -1   9   4   15.60   11.10
   1  -9  -4   10.10    7.70
  -1   8   4    8.90    9.00
   1  -8  -4   -6.20    4.60
   1  -8  -4    0.50    6.30
  -1   7   4   14.80   10.60
   1  -7  -4    3.90    7.00
   1  -7  -4   24.20   10.70
   1  -7  -4   26.80   14.80
  -1   6   4   10.70    7.10
   1  -6  -4    4.60    5.00
   1  -6  -4    1.70    4.30
  -1   5   4   30.30    9.10
  -1   5   4   34.40    8.00
   1  -5  -4   33.30    8.90
   1  -5  -4   38.00    7.70
  -1   4   4    3.70    3.60
  -1   4   4   -0.50    2.30
   1  -4  -4   -0.10    2.30
  -1   3   4   57.49    7.00
  -1   3   4   66.59   10.00
   1  -3  -4   52.99    6.90
   1  -3  -4   77.19   10.00
  -1   2   4  138.19   10.00
  -1   2   4  103.59   12.80
   1  -2  -4  133.09   10.10
   1  -2  -4  114.29   12.30
  -1   1   4   62.09    5.20
  -1   1   4   46.80    9.20
   1  -1  -4   59.69    5.30
   1  -1  -4   44.20    8.70
  -1   0   4   34.90    4.70
  -1   0   4   38.30    4.30
   1   0  -4   31.90    4.40
  -1  -1   4   65.89    5.80
  -1  -1   4   67.39    5.50
   1   1  -4   67.09    5.50
   1   1  -4   66.99    6.00
  -1  -2   4  131.39    9.80
  -1  -2   4  132.89    9.80
   1   2  -4  118.49    9.50
   1   2  -4  125.29    9.80
  -1  -3   4   66.29    7.40
  -1  -3   4   67.99    7.40
   1   3  -4   58.49    7.30
   1   3  -4   50.09    6.80
  -1  -4   4    2.90    3.10
  -1  -4   4    1.90    2.90
   1   4  -4   -0.20    5.20
  -1  -5   4   50.39    9.20
  -1  -5   4   39.40    8.10
  -1  -5   4   29.00    7.20
   1   5  -4   44.90    9.00
  -1  -6   4    4.00    4.10
  -1  -6   4   -0.10    4.10
  -1  -6   4    7.30    5.40
   1   6  -4    2.00    3.80
  -1  -7   4   19.10    7.70
  -1  -7   4   12.00    6.70
  -1  -7   4   32.30    8.70
   1   7  -4   12.00    7.30
  -1  -8   4    7.00    6.90
  -1  -8   4   -2.00    4.80
  -1  -8   4   12.60    7.10
  -1  -9   4    6.70    7.40
   1   9  -4   -4.80    7.00
  -1 -10   4   -4.50    6.50
   1  10  -4    2.60   11.50
  -2  10   4    2.00   15.60
   2 -10  -4    7.10    8.50
  -2   9   4   -8.60   11.40
   2  -9  -4   16.60    8.50
  -2   8   4  262.57   34.80
   2  -8  -4  268.07   29.00
   2  -8  -4  285.07   26.60
  -2   7   4  132.49   25.70
   2  -7  -4  114.69   15.60
   2  -7  -4  130.89   18.90
   2  -7  -4  128.49   15.90
  -2   6   4   22.00   11.90
   2  -6  -4   29.60    8.40
   2  -6  -4    8.80    6.70
   2  -6  -4   16.70    6.20
  -2   5   4   39.80   13.20
   2  -5  -4   35.70    7.90
   2  -5  -4   60.89   12.80
  -2   4   4   19.60    8.30
  -2   4   4   32.50   10.50
   2  -4  -4   16.40    5.00
   2  -4  -4   18.70    6.90
  -2   3   4    6.50    6.80
  -2   3   4    0.90    2.20
   2  -3  -4   -0.90    2.00
   2  -3  -4   -0.30    2.90
  -2   2   4  607.14   32.30
   2  -2  -4  615.14   32.50
   2  -2  -4  557.74   40.80
  -2   1   4  603.84   30.20
  -2   1   4  563.14   34.80
   2  -1  -4  583.64   30.10
   2  -1  -4  587.94   35.30
  -2   0   4 1341.47   70.89
  -2   0   4 1396.16   67.69
   2   0  -4 1508.55   72.29
  -2  -1   4  601.54   30.10
  -2  -1   4  582.04   32.80
   2   1  -4  594.44   29.90
   2   1  -4  614.34   33.20
  -2  -2   4  603.64   34.60
  -2  -2   4  623.44   32.80
   2   2  -4  639.34   32.90
   2   2  -4  628.84   35.10
  -2  -3   4    2.50    2.20
  -2  -3   4   -1.70    1.80
   2   3  -4    0.90    2.20
  -2  -4   4   17.90    5.60
  -2  -4   4   13.20    4.80
  -2  -4   4   15.80    4.90
   2   4  -4    8.90    4.40
  -2  -5   4   37.80    8.00
  -2  -5   4   40.20    8.30
  -2  -5   4   38.50    8.20
   2   5  -4   32.20    8.20
  -2  -6   4   25.00    7.40
  -2  -6   4   33.70    9.00
  -2  -6   4   25.40    7.30
   2   6  -4   25.00    8.60
  -2  -7   4  101.99   14.40
  -2  -7   4  114.39   15.40
  -2  -7   4  106.39   14.60
   2   7  -4  108.29   16.60
  -2  -8   4  255.07   24.90
  -2  -8   4  243.38   24.40
  -2  -8   4  261.97   25.20
   2   8  -4  221.78   26.80
  -2  -9   4    8.60    6.90
   2   9  -4   13.90   11.40
  -2 -10   4   13.00   11.20
   2  10  -4   -6.50   10.90
  -3   9   4    1.00   14.50
   3  -9  -4    6.80    7.40
  -3   8   4  -12.20   12.80
   3  -8  -4    6.60    5.60
   3  -8  -4   -3.80    7.00
  -3   7   4    6.50   12.30
   3  -7  -4    4.90    4.80
   3  -7  -4    3.60   12.70
   3  -7  -4   -4.30    4.90
  -3   6   4   -5.80    7.30
   3  -6  -4    3.50    5.10
   3  -6  -4    3.60    4.20
   3  -6  -4   16.20    8.60
  -3   5   4   32.30   12.70
   3  -5  -4   25.30    6.70
   3  -5  -4   28.10    6.90
   3  -5  -4   15.00    8.20
  -3   4   4   69.69   16.40
   3  -4  -4   48.80   13.20
   3  -4  -4   66.59    8.40
  -3   3   4   69.69    7.90
   3  -3  -4   40.80   12.80
   3  -3  -4   71.39    7.60
   3  -3  -4   39.10   10.40
  -3   2   4   76.69    7.20
   3  -2  -4   61.59   11.80
   3  -2  -4   70.49    6.90
   3  -2  -4   73.69   15.10
  -3   1   4    0.60    1.20
  -3   1   4    0.40    2.40
   3  -1  -4   -0.90    1.90
   3  -1  -4   -0.20    1.20
  -3   0   4  150.88   13.20
   3   0  -4  163.48   13.80
  -3  -1   4    1.70    1.20
  -3  -1   4    2.40    2.70
   3   1  -4    1.00    0.90
   3   1  -4    2.70    2.60
  -3  -2   4   66.89    8.60
  -3  -2   4   78.29    6.40
   3   2  -4   62.99   10.10
  -3  -3   4   61.49    8.70
  -3  -3   4   53.09    6.30
  -3  -3   4   61.39    6.50
   3   3  -4   47.10    8.80
  -3  -4   4   70.59    8.20
  -3  -4   4   59.69    7.90
  -3  -4   4   64.09    9.50
   3   4  -4   61.49    9.80
  -3  -5   4   24.40    6.50
  -3  -5   4   24.30    6.60
  -3  -5   4   21.30    6.50
   3   5  -4   27.00    8.20
  -3  -6   4   12.70    5.50
  -3  -6   4   -3.70    3.70
  -3  -6   4   12.00    5.70
   3   6  -4    4.50    5.70
  -3  -7   4   -1.20    3.60
  -3  -7   4    4.60    5.60
   3   7  -4    9.00    8.60
  -3  -8   4   10.30    8.20
  -3  -8   4    9.90    6.10
  -3  -8   4    1.30    4.60
   3   8  -4  -11.40    5.90
  -3  -9   4    8.20    7.80
   3   9  -4   16.80   10.30
  -4   9   4  117.99   35.30
   4  -9  -4  118.59   18.20
  -4   8   4   41.00   22.10
   4  -8  -4   68.49   14.50
  -4   7   4    1.40   12.50
   4  -7  -4    8.30    5.20
   4  -7  -4    3.10    5.50
   4  -7  -4    4.40    6.00
   4  -6  -4  101.29   14.00
   4  -6  -4  113.99   14.40
   4  -6  -4  102.09   20.10
   4  -5  -4   36.20   12.70
   4  -5  -4   82.09   18.40
   4  -5  -4   66.59   10.00
   4  -5  -4   73.79   10.90
   4  -4  -4  260.67   19.10
   4  -4  -4  213.38   24.50
   4  -4  -4  266.57   19.00
   4  -4  -4  175.78   24.80
   4  -3  -4  440.76   25.80
   4  -3  -4  401.46   32.40
   4  -3  -4  340.37   37.10
   4  -2  -4   10.20    3.10
   4  -2  -4   11.30    3.20
   4  -2  -4    9.00    5.00
  -4   1   4  518.85   33.90
   4  -1  -4  478.85   25.80
   4  -1  -4  481.85   25.80
   4  -1  -4  534.25   33.90
  -4   0   4  610.14   36.90
   4   0  -4  577.24   36.70
  -4  -1   4  512.45   31.40
   4   1  -4  443.96   30.60
  -4  -2   4    9.90    2.40
  -4  -2   4   18.70    5.40
  -4  -2   4   13.20    2.50
   4   2  -4    8.30    4.70
  -4  -3   4  448.36   24.40
  -4  -3   4  413.96   24.10
  -4  -3   4  392.16   28.60
   4   3  -4  420.36   29.50
  -4  -4   4  252.57   22.00
  -4  -4   4  258.17   18.00
   4   4  -4  278.87   23.10
  -4  -5   4   80.39    9.80
  -4  -5   4   73.09   11.60
  -4  -5   4   68.59    9.50
   4   5  -4   86.59   15.50
  -4  -6   4   96.29   12.20
  -4  -6   4   84.29   13.50
  -4  -6   4   68.79   12.00
   4   6  -4  123.19   17.00
  -4  -7   4    7.80    5.70
  -4  -7   4   -3.10    4.00
  -4  -7   4   -8.20    4.40
   4   7  -4    8.20    6.70
  -4  -8   4   60.09   12.60
  -4  -8   4   69.29   13.70
   4   8  -4   45.00   14.30
  -4  -9   4  122.19   18.30
   4   9  -4  128.29   24.60
   5  -9  -4   17.30   11.30
   5  -8  -4    5.50    6.50
   5  -8  -4   -5.10    7.30
   5  -7  -4   10.70    6.60
   5  -7  -4   -0.30    9.00
   5  -7  -4   20.40   13.30
   5  -7  -4    9.30    6.70
   5  -6  -4   15.60   11.90
   5  -6  -4    8.90    6.20
   5  -6  -4   27.00    8.00
   5  -5  -4    4.30    4.30
   5  -5  -4    3.60    6.30
   5  -5  -4    1.80    4.00
   5  -5  -4    5.90    9.50
   5  -4  -4   26.00   10.20
   5  -4  -4   17.20   10.90
   5  -4  -4   30.60    6.90
   5  -4  -4   18.80    5.60
   5  -3  -4    0.30    4.10
   5  -3  -4    6.40    3.70
   5  -3  -4   -7.60    8.00
   5  -3  -4   -2.40    2.40
  -5   2   4   65.29   13.20
   5  -2  -4   60.59    6.60
   5  -2  -4   67.79   12.80
   5  -2  -4   70.99    6.90
  -5   1   4    3.70    4.00
   5  -1  -4    6.30    4.50
   5  -1  -4    2.50    1.40
   5  -1  -4    2.20    1.50
  -5   0   4   77.69   10.80
   5   0  -4   89.19   11.70
  -5  -1   4    3.40    3.60
   5   1  -4   -4.10    2.20
  -5  -2   4   65.29   10.10
  -5  -2   4   67.99    4.90
  -5  -2   4   53.59    4.50
   5   2  -4   67.09   10.70
  -5  -3   4    1.00    2.20
  -5  -3   4    4.40    4.50
  -5  -3   4    3.40    2.50
   5   3  -4    6.10    4.70
  -5  -4   4   21.00    5.00
  -5  -4   4   16.90    4.80
  -5  -4   4   20.00    7.10
   5   4  -4   21.60    7.70
  -5  -5   4    6.10    3.70
  -5  -5   4    3.70    3.80
  -5  -5   4    8.30    5.90
   5   5  -4   -2.80    4.50
  -5  -6   4   22.20    8.50
  -5  -6   4    3.50    4.10
  -5  -6   4   17.70    6.50
   5   6  -4   13.40    7.60
  -5  -7   4    8.20    6.80
  -5  -7   4    5.40    5.80
   5   7  -4   -2.50    6.90
  -5  -8   4   -0.30    7.10
   5   8  -4   -1.80    7.20
   5   9  -4    4.20    9.20
   6  -8  -4   13.10   14.10
   6  -8  -4   20.80   10.10
   6  -7  -4   98.69   16.70
   6  -7  -4   75.39   14.60
   6  -7  -4   68.49   20.00
   6  -6  -4  249.38   31.30
   6  -6  -4  230.48   21.90
   6  -6  -4  178.38   31.80
   6  -6  -4  230.28   21.60
   6  -5  -4   36.20    8.80
   6  -5  -4   27.10    7.80
   6  -5  -4   27.30   23.20
   6  -4  -4  135.09   28.80
   6  -4  -4  151.38   14.80
   6  -4  -4  166.58   15.10
   6  -4  -4  193.48   22.60
   6  -3  -4   36.50    6.60
   6  -3  -4   33.20   10.90
   6  -3  -4   38.60    7.00
   6  -3  -4   52.39   16.40
  -6   2   4  229.98   25.20
   6  -2  -4  293.27   25.80
   6  -2  -4  247.08   16.30
   6  -2  -4  271.17   16.80
  -6   1   4  428.96   34.00
   6  -1  -4  459.15   34.00
   6  -1  -4  421.26   22.30
   6  -1  -4  444.76   22.60
  -6   0   4  525.95   38.00
   6   0  -4  577.74   38.90
  -6  -1   4  402.66   31.50
   6   1  -4  455.05   32.70
  -6  -2   4  253.17   23.70
   6   2  -4  304.37   25.30
  -6  -3   4   47.60    5.10
  -6  -3   4   38.30    5.00
  -6  -3   4   20.00    8.10
   6   3  -4   50.49   11.70
  -6  -4   4  194.48   13.80
  -6  -4   4  150.08   12.80
  -6  -4   4  173.68   20.10
   6   4  -4  170.38   19.80
  -6  -5   4   38.00   10.60
  -6  -5   4   28.00    6.60
   6   5  -4   29.50    9.80
  -6  -6   4  253.97   21.00
   6   6  -4  244.28   27.40
   6   7  -4   70.99   17.10
   6   8  -4   42.90   15.20
   7  -7  -4   -2.50    9.40
   7  -7  -4   -5.90    5.00
   7  -6  -4   -6.00    8.00
   7  -6  -4    7.60    5.40
   7  -5  -4   -6.80   10.90
   7  -5  -4    4.50    7.30
   7  -5  -4    2.20    4.50
   7  -4  -4   30.90   11.80
   7  -4  -4   -2.40   13.80
   7  -4  -4   -1.30    3.30
   7  -3  -4    3.60    6.10
   7  -3  -4   -3.10    8.20
   7  -3  -4   -2.20    3.10
  -7   2   4   25.00    9.50
   7  -2  -4   15.20    3.60
   7  -2  -4   18.00    3.90
   7  -2  -4   26.20    9.60
  -7   1   4   -1.80    4.90
   7  -1  -4    4.70    5.70
  -7   0   4   15.20    8.20
   7   0  -4    9.40    6.40
  -7  -1   4    4.60    6.40
   7   1  -4   -2.00    4.10
  -7  -2   4   15.90    7.20
   7   2  -4   22.70    8.50
  -7  -3   4    5.60    5.40
   7   3  -4   10.90    7.40
  -7  -4   4   14.30    6.70
   7   4  -4   -4.80    5.20
   7   5  -4   -2.60    5.90
   7   6  -4   -2.00    5.80
   7   7  -4   -2.90    7.90
   8  -6  -4   49.30   16.30
   8  -5  -4   -4.30    7.00
   8  -4  -4  191.68   24.60
   8  -3  -4   86.99   17.70
  -8   2   4  494.95   44.70
   8  -2  -4  554.64   42.50
  -8   1   4   53.89   14.00
   8  -1  -4   79.39   15.60
  -8   0   4   76.79   15.30
   8   0  -4   67.19   14.50
  -8  -1   4   60.59   14.80
   8   1  -4   64.89   14.90
  -8  -2   4  493.35   41.30
   8   2  -4  622.04   44.10
   8   3  -4   56.79   13.40
   8   4  -4  185.98   23.00
   8   5  -4    1.70    5.70
   8   6  -4   29.60   13.60
   9  -5  -4   10.00    8.00
   9  -4  -4    4.00    8.10
   9  -3  -4    7.30    7.70
   9  -2  -4    3.00    6.50
   9  -1  -4   -1.70    6.20
   9   0  -4   11.70    8.70
   9   1  -4    4.00    6.30
   9   2  -4    3.70    6.10
   9   3  -4   -3.40    7.20
   9   4  -4    8.70    7.40
   9   5  -4    0.10    7.60
  10  -2  -4   33.70   12.00
  10  -1  -4    9.20    9.80
  10   0  -4  322.57   33.60
  10   1  -4    5.20    7.70
  10   2  -4   29.00   13.80
  10   3  -4    5.60    7.90
  10   2   5    2.90    7.80
  10   1   5  -11.40    5.60
  10   0   5    6.30    6.90
  10  -1   5    5.20    7.10
  10  -2   5   -2.00    5.50
  10  -3   5   -9.30    7.90
   9   5   5   28.10   12.60
   9   4   5   37.80   12.20
   9   3   5  201.88   24.00
   9   2   5   30.50   10.70
   9   1   5  158.38   19.90
  -9  -1  -5  138.89   20.80
   9   0   5   -0.50    5.10
  -9   0  -5   -1.80    6.10
   9  -1   5  158.88   19.10
  -9   1  -5  181.58   25.20
   9  -2   5   37.70   10.80
  -9   2  -5   19.60   14.20
   9  -3   5  213.48   22.70
   9  -4   5   31.00    9.60
   8   6   5   11.50    9.10
   8   5   5    8.00    8.50
   8   4   5    1.60    6.00
   8   3   5    4.50    5.70
  -8  -3  -5    6.40    6.50
   8   2   5   -7.00    4.10
  -8  -2  -5    8.90    7.20
   8   0   5    1.50    4.30
  -8   0  -5   -5.60    5.90
   8  -1   5    1.10    4.80
  -8   1  -5   10.40    8.20
   8  -2   5   -4.90    3.90
  -8   2  -5  -10.40    7.30
   8  -3   5    2.20    4.60
   8  -4   5    3.50    4.80
   8  -5   5    8.50    6.00
   7   7   5   -1.60   10.50
   7   6   5   -2.80    6.20
   7   5   5  482.45   38.80
   7   4   5   82.89   15.80
  -7  -4  -5   63.09   14.20
  -7  -4  -5   85.59   14.90
  -7  -3  -5   29.60    8.90
   7   2   5    8.70    3.40
   7   2   5   11.90    6.10
  -7  -2  -5   -3.20    4.20
  -7  -2  -5   14.20    5.20
   7   1   5  383.36   22.80
   7   1   5  393.06   30.60
  -7  -1  -5  464.15   34.10
  -7  -1  -5  405.56   23.40
   7   0   5    2.20    4.10
   7   0   5    1.30    3.60
  -7   0  -5   -3.40    2.20
  -7   0  -5   -4.20    4.40
   7  -1   5  438.66   31.30
  -7   1  -5  414.46   25.40
  -7   1  -5  421.86   34.30
   7  -2   5   21.80    6.30
   7  -2   5   16.00    6.30
  -7   2  -5   17.40    4.80
  -7   2  -5    1.90    6.30
   7  -3   5   38.80    9.70
   7  -3   5   31.50    7.50
  -7   3  -5   42.50    8.30
   7  -4   5   81.29   21.60
   7  -4   5   88.99   13.40
   7  -4   5  115.99   13.30
   7  -4   5   86.09   11.80
   7  -5   5  468.05   35.50
   7  -5   5  559.04   38.70
   7  -5   5  535.95   37.40
   7  -5   5  597.94   58.49
   7  -6   5    1.00    6.10
   7  -6   5    0.40    5.00
   7  -7   5   -5.00    6.00
   6   8   5    0.10    8.40
   6   7   5    8.30    7.70
  -6  -6  -5    5.00    6.00
   6   5   5   -3.70    4.40
   6   5   5    1.30    3.60
  -6  -5  -5   -5.60    4.20
  -6  -5  -5   -0.60    5.10
   6   4   5   14.40    6.30
   6   4   5    1.70    3.20
  -6  -4  -5   -1.80    5.00
  -6  -4  -5    3.30    4.80
   6   3   5   37.30    9.90
   6   3   5   29.40    5.70
  -6  -3  -5   26.60    8.30
  -6  -3  -5   31.90    9.10
   6   2   5   -0.90    3.90
   6   2   5    0.50    2.50
  -6  -2  -5    4.80    5.10
  -6  -2  -5    2.90    4.00
   6   1   5   28.60    4.90
   6   1   5   14.50    6.00
  -6  -1  -5   19.30    4.90
  -6  -1  -5   23.20    7.40
   6   0   5    5.20    3.80
   6   0   5   -1.80    3.00
  -6   0  -5    1.70    4.70
  -6   0  -5   -1.40    1.90
   6  -1   5   16.80    6.50
   6  -1   5   22.50    6.30
  -6   1  -5   26.70    8.10
  -6   1  -5   24.60    5.00
   6  -2   5    0.30    3.80
   6  -2   5    0.80    3.40
  -6   2  -5   -2.40    4.60
  -6   2  -5   -0.90    2.80
   6  -3   5   32.20    8.20
   6  -3   5   27.70   12.80
   6  -3   5   33.30    7.30
  -6   3  -5   38.50    7.60
   6  -4   5    1.80    3.50
   6  -4   5   -1.70    3.40
   6  -4   5   11.10   10.90
   6  -5   5   -2.60    3.70
   6  -5   5    1.00    5.60
   6  -5   5    3.20    4.80
   6  -5   5   -2.30    3.90
   6  -6   5   -3.00    4.80
   6  -6   5    3.80    5.80
   6  -6   5    5.90    5.80
   6  -7   5    3.50    6.30
   6  -8   5   -5.90    6.30
   5   9   5   17.80   11.50
  -5  -9  -5   20.00   10.80
   5   8   5   38.50   13.60
  -5  -8  -5   72.09   15.10
   5   7   5  382.96   34.50
  -5  -7  -5  346.97   33.90
   5   6   5    9.10    4.90
   5   6   5    9.10    6.20
  -5  -6  -5    9.30    7.10
  -5  -6  -5   -2.00    4.90
   5   5   5    8.80    6.50
   5   5   5   13.50    5.40
  -5  -5  -5    6.20    5.00
  -5  -5  -5    7.00    6.40
   5   4   5   37.90    7.40
   5   4   5   44.50   10.10
  -5  -4  -5   26.50    8.00
  -5  -4  -5   32.70    7.60
   5   3   5  921.21   55.99
   5   3   5  997.70   51.29
  -5  -3  -5  965.00   53.79
  -5  -3  -5  929.21   56.49
   5   2   5   31.60    5.30
   5   2   5   21.60    6.50
  -5  -2  -5   20.10    6.60
  -5  -2  -5   26.80    7.20
   5   1   5   30.70    5.30
   5   1   5   29.90    6.90
  -5  -1  -5   28.70    6.40
  -5  -1  -5   24.20    7.50
   5   0   5   -5.10    2.90
   5   0   5   -1.00    2.30
  -5   0  -5   -1.30    2.60
  -5   0  -5    2.20    2.00
   5  -1   5   27.40    6.60
   5  -1   5   33.40    7.10
  -5   1  -5   29.00    7.30
  -5   1  -5   37.30    5.50
   5  -2   5   22.90    5.80
   5  -2   5   22.70    5.50
  -5   2  -5   16.40    6.30
  -5   2  -5   19.80    6.10
   5  -3   5  990.00   56.19
  -5   3  -5 1037.30   55.79
   5  -4   5   31.20   11.40
   5  -4   5   61.99    9.00
   5  -4   5   33.10    8.00
  -5   4  -5   31.80    7.80
   5  -5   5   15.40    7.00
   5  -5   5    8.50    6.00
   5  -5   5   17.40    7.80
   5  -6   5    4.60    5.10
   5  -6   5    2.30    5.60
   5  -6   5    5.40    6.10
   5  -6   5   11.70    6.40
   5  -7   5  425.26   37.30
   5  -7   5  461.85   35.60
   5  -7   5  382.46   32.90
   5  -8   5   59.99   15.30
   5  -9   5   17.00   10.30
  -4  -9  -5   14.40    9.30
   4   8   5    6.30    6.50
  -4  -8  -5    1.00    5.70
  -4  -8  -5   -8.80    6.10
   4   7   5   -7.30    4.00
  -4  -7  -5    6.10    7.60
  -4  -7  -5    4.80    5.40
   4   6   5   -1.00    4.00
  -4  -6  -5   12.50    6.30
  -4  -6  -5    7.70    5.60
   4   5   5   51.29   11.60
   4   5   5   36.60    7.70
  -4  -5  -5   34.70    8.40
  -4  -5  -5   42.50   10.00
   4   4   5    4.20    3.30
   4   4   5    3.50    3.80
  -4  -4  -5    9.40    4.80
  -4  -4  -5    3.60    4.20
   4   3   5    8.60    4.40
   4   3   5   20.90    4.90
  -4  -3  -5    4.50    3.20
  -4  -3  -5    7.20    4.90
   4   2   5   -0.30    1.80
   4   2   5    1.40    3.00
  -4  -2  -5   -2.80    2.00
  -4  -2  -5   -0.20    2.60
   4   1   5   98.19    8.90
   4   1   5  101.69   10.50
  -4  -1  -5   92.09   10.50
   4   0   5    0.40    2.00
   4   0   5    1.80    2.80
  -4   0  -5    3.90    2.70
  -4   0  -5    2.90    2.40
   4  -1   5  100.59    9.70
   4  -1   5   94.89    9.30
  -4   1  -5   79.19    9.90
  -4   1  -5   95.89    8.70
   4  -2   5   -2.00    2.00
  -4   2  -5    1.10    2.20
  -4   2  -5    4.20    3.60
   4  -3   5   11.90    4.00
   4  -3   5    8.00    4.10
   4  -3   5    9.80    6.70
  -4   3  -5   13.10    4.60
   4  -4   5   -3.40    2.00
   4  -4   5   -2.90    3.20
   4  -4   5    2.70    4.40
  -4   4  -5    3.20    4.20
   4  -5   5   50.79   10.20
   4  -5   5   24.60    7.80
   4  -5   5   41.90   10.00
   4  -6   5   -0.10    5.00
   4  -6   5    1.10    4.80
   4  -6   5   -3.40    4.20
   4  -6   5    3.30    4.90
   4  -7   5    7.50    5.20
   4  -7   5   -4.20    4.10
   4  -7   5   10.00    5.70
   4  -8   5   -2.80    5.50
   4  -9   5   -4.30    7.20
   3   9   5   85.19   19.60
  -3  -9  -5   79.39   15.30
   3   8   5   11.70    8.30
  -3  -8  -5    7.20    6.80
  -3  -8  -5    9.00    7.00
   3   7   5   12.50    6.90
  -3  -7  -5    8.80    6.30
  -3  -7  -5   11.70    7.40
   3   6   5  286.67   26.00
   3   6   5  255.77   22.30
  -3  -6  -5  269.57   23.10
  -3  -6  -5  293.67   25.90
   3   5   5  626.64   38.10
   3   5   5  601.14   40.70
  -3  -5  -5  590.24   37.70
  -3  -5  -5  614.14   41.30
   3   4   5   80.79   11.00
   3   4   5   85.39    9.80
  -3  -4  -5   85.39   11.30
  -3  -4  -5   77.19    9.60
   3   3   5  199.68   14.70
   3   3   5  175.98   15.90
  -3  -3  -5  184.08   14.50
   3   2   5  158.18   11.50
  -3  -2  -5  148.99   12.20
  -3  -2  -5  135.69   12.70
   3   1   5  289.67   18.80
   3   1   5  297.57   18.30
  -3  -1  -5  255.07   20.00
  -3  -1  -5  276.87   18.80
   3   0   5    1.50    1.90
   3   0   5    1.40    2.90
  -3   0  -5    0.20    2.00
  -3   0  -5    0.60    2.10
   3  -1   5  288.57   18.50
   3  -1   5  283.67   17.50
  -3   1  -5  286.17   17.90
  -3   1  -5  292.07   18.90
   3  -2   5  148.39   11.30
   3  -2   5  153.58   12.20
  -3   2  -5  152.38   12.20
   3  -3   5  208.28   16.10
   3  -3   5  197.98   17.60
   3  -3   5  196.38   15.40
  -3   3  -5  180.58   15.30
   3  -4   5  106.89   11.90
   3  -4   5  102.09   11.30
   3  -4   5   90.79   11.70
  -3   4  -5   92.69   11.00
   3  -5   5  626.74   38.60
   3  -5   5  601.84   39.80
  -3   5  -5  651.83   48.90
   3  -6   5  288.27   24.20
   3  -6   5  277.17   22.60
   3  -6   5  285.87   24.80
  -3   6  -5  248.68   31.90
   3  -7   5    2.50    5.20
   3  -7   5    3.60    4.80
   3  -7   5    6.70    4.80
  -3   7  -5   12.30   10.80
   3  -8   5    7.30    6.60
  -3   8  -5   25.10   17.00
   3  -9   5   94.19   18.90
  -3   9  -5    0.10   23.60
   2  10   5   15.30   11.50
  -2 -10  -5  -13.90    8.20
   2   9   5    8.30    8.50
  -2  -9  -5   10.80    7.50
   2   8   5   -4.90    7.30
  -2  -8  -5    8.50    8.60
  -2  -8  -5   14.80    8.20
   2   7   5    4.90    5.10
  -2  -7  -5   -1.70    5.30
  -2  -7  -5    6.50    7.10
   2   6   5    5.20    5.60
   2   6   5   -0.20    3.40
  -2  -6  -5   -2.10    3.70
  -2  -6  -5    1.30    5.10
   2   5   5    5.50    3.90
   2   5   5    1.00    3.10
  -2  -5  -5    2.80    3.50
  -2  -5  -5    5.10    3.80
   2   4   5   40.10    8.30
   2   4   5   51.39    7.50
  -2  -4  -5   33.80    6.80
  -2  -4  -5   39.20    8.40
   2   3   5   55.49    7.90
   2   3   5   55.39    6.90
  -2  -3  -5   50.69    8.10
  -2  -3  -5   58.79    7.20
   2   2   5   -0.90    1.40
   2   2   5   -1.20    2.00
  -2  -2  -5    0.10    2.00
  -2  -2  -5    0.90    2.10
   2   1   5   31.30    5.40
   2   1   5   16.70    3.70
  -2  -1  -5   25.70    4.70
  -2  -1  -5   26.00    5.70
   2   0   5    4.00    3.90
   2   0   5    0.90    1.60
  -2   0  -5    3.60    2.10
  -2   0  -5    1.20    2.60
   2  -1   5   19.80    2.90
   2  -1   5   18.60    3.80
  -2   1  -5   17.80    3.80
  -2   1  -5   21.80    3.50
   2  -2   5   -0.90    1.80
   2  -2   5    1.90    2.20
   2  -2   5   -1.40    1.40
  -2   2  -5   -3.10    1.80
   2  -3   5   68.19    7.10
   2  -3   5   55.79    7.50
  -2   3  -5   47.20    9.50
  -2   3  -5   56.09    7.40
   2  -4   5   40.70    6.30
   2  -4   5   42.60    8.10
  -2   4  -5   47.40   11.30
  -2   4  -5   45.30    8.60
   2  -5   5    1.70    2.70
   2  -5   5   -2.60    3.00
  -2   5  -5    7.70    6.40
   2  -6   5   -3.70    3.50
   2  -6   5   -6.30    4.30
   2  -6   5    1.30    3.30
  -2   6  -5    9.00    6.90
   2  -7   5    5.40    5.20
   2  -7   5    2.40    4.40
   2  -7   5   -2.60    5.60
  -2   7  -5    1.60    8.10
   2  -8   5    3.80    6.30
   2  -8   5    7.10    7.40
   2  -9   5    8.40    6.90
  -2   9  -5    6.60   16.00
   2 -10   5    1.20    8.80
   1  10   5   12.80   13.70
  -1 -10  -5   -4.50    7.00
   1   9   5   45.40   15.40
  -1  -9  -5   20.90   11.20
   1   8   5  123.79   19.20
  -1  -8  -5  103.89   18.90
  -1  -8  -5   98.19   17.30
  -1  -8  -5   99.59   15.40
   1   7   5  117.79   17.90
  -1  -7  -5  104.79   19.00
   1   6   5  224.58   20.00
   1   6   5  221.38   22.10
  -1  -6  -5  229.28   22.20
  -1  -6  -5  227.78   20.80
   1   5   5    9.60    5.10
   1   5   5    4.60    3.70
  -1  -5  -5    1.70    3.70
  -1  -5  -5    9.60    5.00
   1   4   5  730.93   44.70
   1   4   5  755.82   42.90
  -1  -4  -5  753.32   43.00
  -1  -4  -5  751.92   48.40
   1   3   5  140.29   13.00
   1   3   5  137.89   11.70
  -1  -3  -5  126.29   11.40
  -1  -3  -5  135.79   12.70
   1   2   5  769.62   40.60
   1   2   5  795.32   41.80
  -1  -2  -5  714.23   40.50
  -1  -2  -5  802.72   42.20
   1   1   5  117.19    9.30
   1   1   5  105.99    8.40
  -1  -1  -5  108.99    8.70
  -1  -1  -5  112.19    9.40
   1   0   5   -0.10    0.80
   1   0   5   -2.20    2.30
  -1   0  -5    0.50    2.70
  -1   0  -5    0.00    1.00
   1  -1   5  109.69    5.90
   1  -1   5  111.49    8.80
   1  -1   5  115.79    6.40
  -1   1  -5  104.49    8.70
   1  -2   5  749.33   38.00
   1  -2   5  797.12   41.20
  -1   2  -5  756.42   40.90
   1  -3   5  125.39    9.70
   1  -3   5  133.69   11.70
  -1   3  -5  123.69   11.70
  -1   3  -5  137.79   12.10
   1  -4   5  709.13   45.90
   1  -4   5  710.03   41.00
  -1   4  -5  787.22   45.30
  -1   4  -5  818.42   44.40
   1  -5   5    6.60    3.80
   1  -5   5   13.40    4.80
  -1   5  -5   14.30    6.60
   1  -6   5  208.48   20.70
   1  -6   5  241.18   21.70
   1  -6   5  253.07   19.90
  -1   6  -5  224.48   23.40
   1  -7   5  140.59   19.50
   1  -7   5  123.29   16.20
   1  -7   5  100.99   13.50
  -1   7  -5   91.09   18.20
   1  -8   5  110.59   16.20
   1  -8   5   92.79   13.50
  -1   8  -5   55.99   16.10
   1  -9   5   40.00   12.40
  -1   9  -5   14.40   12.70
   1 -10   5    7.20    9.10
  -1  10  -5  -14.70   17.10
   0  10   5    2.00   17.30
   0 -10  -5   -0.10    9.00
   0   9   5   -2.30    8.10
   0  -9  -5  -10.10    4.80
   0   8   5   -3.70    6.50
   0  -8  -5   11.30    7.10
   0  -8  -5   11.80    7.30
   0  -8  -5    9.40    9.80
   0   7   5    3.60    6.70
   0  -7  -5   -0.40    4.90
   0   6   5   48.60   10.10
   0   6   5   56.79   12.60
   0  -6  -5   82.69   11.40
   0  -6  -5   72.99   14.10
   0   5   5    0.80    3.30
   0   5   5   -3.80    2.20
   0  -5  -5    3.50    3.80
   0  -5  -5   -2.60    2.50
   0   4   5    4.10    3.60
   0   4   5   -2.00    2.10
   0  -4  -5    1.30    3.10
   0  -4  -5   -0.50    2.80
   0   3   5   -0.10    1.90
   0   3   5    0.30    1.90
   0  -3  -5   -1.80    1.90
   0  -3  -5   -2.00    1.70
   0   2   5   85.79    9.20
   0   2   5   95.99    8.60
   0  -2  -5   87.39    8.30
   0  -2  -5  115.29   10.40
   0   1   5    3.60    2.10
   0   1   5    0.80    1.70
   0  -1  -5    0.90    2.00
   0  -1  -5    0.30    1.90
   0   0   5    0.50    1.70
   0   0   5    3.70    2.70
   0   0  -5    3.50    1.80
   0   0  -5    4.10    2.70
   0  -1   5    0.80    1.40
   0   1  -5   -1.30    1.30
   0  -2   5   86.19    6.80
   0  -2   5   94.29    8.40
   0   2  -5   94.39    8.40
   0   2  -5   96.39    7.20
   0  -3   5    4.50    2.60
   0  -3   5   -1.20    1.30
   0   3  -5    0.50    2.20
   0   3  -5    0.80    1.80
   0  -4   5   -2.70    1.80
   0  -4   5   -0.60    2.40
   0   4  -5    2.30    2.50
   0   4  -5    3.00    2.90
   0  -5   5   -1.90    3.00
   0  -5   5    3.70    3.00
   0   5  -5    0.20    2.60
   0  -6   5   55.09    8.70
   0  -6   5   69.39   12.00
   0  -6   5   87.19   12.00
   0   6  -5   76.59   12.10
   0  -7   5   -3.40    3.70
   0  -7   5    8.70    6.60
   0  -7   5    6.60    6.90
   0   7  -5   -3.70    4.90
   0  -8   5    4.90    4.80
   0  -8   5   -5.10    5.00
   0  -8   5   -0.10    6.40
   0   8  -5   10.90    8.50
   0  -9   5    4.00    5.50
   0  -9   5  -11.50    4.80
   0   9  -5    0.00    9.30
   0 -10   5   -6.20    6.60
   0  10  -5   -9.80   12.50
  -1  10   5   25.60   17.50
  -1   9   5   52.09   18.30
   1  -9  -5   58.29   15.30
  -1   8   5   94.69   21.30
   1  -8  -5   96.49   18.10
   1  -8  -5   95.49   16.30
  -1   7   5  143.19   24.30
   1  -7  -5  105.79   16.80
   1  -7  -5  110.09   15.80
   1  -7  -5  116.09   20.20
  -1   6   5  191.48   23.60
  -1   6   5  206.68   19.20
   1  -6  -5  214.68   19.80
   1  -6  -5  241.88   23.70
  -1   5   5   10.10    4.90
  -1   5   5    3.80    5.40
   1  -5  -5    7.40    5.70
   1  -5  -5    0.00    3.60
  -1   4   5  893.31   55.69
  -1   4   5  803.32   50.19
   1  -4  -5  710.93   44.00
  -1   3   5  134.89   11.30
  -1   3   5  125.49   14.20
   1  -3  -5  118.79   11.00
   1  -3  -5  114.69   13.20
  -1   2   5  766.72   39.90
  -1   2   5  774.22   46.20
   1  -2  -5  681.43   44.00
   1  -2  -5  787.32   40.10
  -1   1   5   97.29    7.50
  -1   1   5   68.69   10.70
   1  -1  -5   95.99    7.60
   1  -1  -5   90.09   11.10
  -1   0   5    0.50    2.30
  -1   0   5    1.30    1.60
   1   0  -5    1.10    2.10
   1   0  -5   -1.30    2.40
  -1  -1   5  107.29    8.10
  -1  -1   5  116.89    8.30
   1   1  -5  118.19    8.60
   1   1  -5  104.39    7.90
  -1  -2   5  832.32   42.10
  -1  -2   5  778.02   41.50
   1   2  -5  819.12   42.00
   1   2  -5  788.92   41.80
  -1  -3   5  127.69   10.90
  -1  -3   5  127.69   10.70
   1   3  -5  122.59   10.80
   1   3  -5  131.19   11.00
  -1  -4   5  705.23   41.20
  -1  -4   5  727.23   41.30
   1   4  -5  750.32   42.00
   1   4  -5  737.03   45.00
  -1  -5   5    9.90    4.40
  -1  -5   5   17.90    5.50
  -1  -5   5   17.40    6.30
   1   5  -5   17.10    5.70
  -1  -6   5  196.68   19.50
  -1  -6   5  226.48   20.10
  -1  -6   5  246.48   20.90
   1   6  -5  251.57   22.10
  -1  -7   5  107.99   15.20
  -1  -7   5  110.89   14.40
  -1  -7   5   94.39   14.40
   1   7  -5  110.79   16.50
  -1  -8   5   87.59   15.50
  -1  -8   5   94.79   16.30
   1   8  -5   64.69   18.30
  -1  -9   5   49.50   14.50
  -1  -9   5   40.50   13.10
   1   9  -5   56.19   15.60
  -1 -10   5  -10.00    6.10
   1  10  -5   11.20   12.10
  -2  10   5   10.80   21.00
   2 -10  -5    3.40    8.40
   2  -9  -5  -13.20    6.10
  -2   8   5   -7.10    8.50
   2  -8  -5   11.90    7.00
   2  -8  -5   -6.40    7.30
  -2   7   5   -2.00    7.10
   2  -7  -5    2.20    5.50
   2  -7  -5    6.10    7.90
   2  -7  -5   -2.40    4.00
  -2   6   5   -8.50    6.80
   2  -6  -5    4.40    4.70
   2  -6  -5   -4.70    4.70
  -2   5   5    4.90    3.80
  -2   5   5   -1.90    5.20
   2  -5  -5    6.90    5.40
   2  -5  -5   -2.10    2.80
  -2   4   5   51.69   12.60
  -2   4   5   43.90   11.90
   2  -4  -5   45.40    8.00
   2  -4  -5   42.90   11.40
  -2   3   5   30.10   10.40
  -2   3   5   52.89    7.00
   2  -3  -5   56.29    7.20
   2  -3  -5   60.99   12.70
  -2   2   5    1.10    1.90
   2  -2  -5   -6.10    3.10
   2  -2  -5    1.50    2.00
  -2   1   5   23.20    3.50
   2  -1  -5   20.80    5.70
   2  -1  -5   25.50    3.80
  -2   0   5   -0.50    1.80
  -2   0   5    0.40    1.70
   2   0  -5    0.90    2.40
   2   0  -5   -2.10    2.00
  -2  -1   5   27.10    3.70
  -2  -1   5   32.80    5.60
   2   1  -5   25.90    3.40
   2   1  -5   27.40    5.30
  -2  -2   5   -1.20    1.40
  -2  -2   5   -0.20    1.90
   2   2  -5    0.50    2.00
   2   2  -5    1.60    1.70
  -2  -3   5   50.79    7.10
  -2  -3   5   62.59    7.00
   2   3  -5   55.49    7.90
   2   3  -5   65.49    7.20
  -2  -4   5   32.10    6.20
  -2  -4   5   55.99    8.30
   2   4  -5   37.80    7.80
  -2  -5   5    3.70    3.60
  -2  -5   5   -0.50    3.10
   2   5  -5   -1.90    3.20
  -2  -6   5   11.50    5.50
  -2  -6   5   -0.80    4.30
  -2  -6   5    5.60    5.20
   2   6  -5    3.60    4.40
  -2  -7   5    7.00    6.40
  -2  -7   5    6.70    5.60
  -2  -7   5    7.30    6.20
   2   7  -5    3.60    6.10
  -2  -8   5   15.40    7.70
  -2  -8   5   11.50    8.50
  -2  -8   5   15.80    7.80
   2   8  -5   12.60    9.00
  -2  -9   5    4.00    6.30
   2   9  -5   -8.60    7.60
  -2 -10   5    7.90    9.10
   2  10  -5    9.80   10.80
  -3   9   5  115.69   31.30
   3  -9  -5   75.79   16.10
  -3   8   5    5.00   13.80
   3  -8  -5   10.90    5.80
  -3   7   5    4.40   11.60
   3  -7  -5   -0.60    4.20
   3  -7  -5    1.80    4.40
   3  -7  -5   15.00    8.10
  -3   6   5  226.48   33.30
   3  -6  -5  267.87   22.50
   3  -6  -5  258.27   22.90
   3  -6  -5  300.67   29.50
  -3   5   5  559.94   51.29
   3  -5  -5  575.34   37.00
   3  -5  -5  634.14   46.20
  -3   4   5   82.39   18.20
   3  -4  -5   87.49   17.20
   3  -4  -5   70.49    9.20
  -3   3   5  172.68   13.70
  -3   2   5  147.79   11.10
   3  -2  -5  124.49   15.20
   3  -2  -5  156.48   19.70
   3  -2  -5  163.08   11.60
  -3   1   5  278.47   16.10
  -3   1   5  292.77   22.10
   3  -1  -5  294.27   22.00
   3  -1  -5  272.77   16.20
  -3   0   5   -1.60    0.80
  -3   0   5   -1.60    1.90
   3   0  -5    1.00    1.80
   3   0  -5   -1.10    2.10
  -3  -1   5  309.07   16.50
  -3  -1   5  272.87   19.50
   3   1  -5  275.07   19.90
   3   1  -5  271.87   15.10
  -3  -2   5  161.48   10.60
  -3  -2   5  154.88   13.40
   3   2  -5  144.79   10.20
   3   2  -5  154.38   13.80
  -3  -3   5  202.68   14.10
  -3  -3   5  198.48   13.80
  -3  -3   5  173.58   15.70
   3   3  -5  202.98   17.00
  -3  -4   5   79.29   10.30
  -3  -4   5   89.49    9.20
  -3  -4   5   69.39    8.40
   3   4  -5   68.49   10.50
  -3  -5   5  553.34   36.00
  -3  -5   5  633.54   37.30
   3   5  -5  633.44   40.70
  -3  -6   5  236.98   20.60
  -3  -6   5  268.67   23.60
  -3  -6   5  268.47   21.50
   3   6  -5  237.48   24.00
  -3  -7   5   -5.10    5.70
  -3  -7   5    2.10    4.80
  -3  -7   5    9.90    6.30
   3   7  -5   10.60    7.30
  -3  -8   5   -1.40    6.10
  -3  -8   5   -4.50    5.30
  -3  -8   5   -2.20    4.50
   3   8  -5    8.80    8.50
  -3  -9   5   77.89   15.40
   3   9  -5   60.79   16.90
  -4   9   5   -7.50   16.10
   4  -9  -5    9.00    7.70
  -4   8   5    8.90   15.40
   4  -8  -5   -2.30    5.00
   4  -7  -5   -4.10    5.00
   4  -7  -5    1.10    7.40
   4  -7  -5   -0.60    5.00
   4  -6  -5    6.40    5.60
   4  -6  -5    2.00    5.00
   4  -6  -5    0.30    6.70
   4  -5  -5   20.30    8.50
   4  -5  -5   21.10   10.50
   4  -5  -5   47.10    8.90
   4  -5  -5   46.30    9.40
   4  -4  -5   -4.60    3.80
   4  -4  -5    3.70    5.60
   4  -4  -5    0.40    2.90
   4  -4  -5   -1.50    2.90
   4  -3  -5    8.70    8.10
   4  -3  -5    8.90    6.30
   4  -3  -5    5.80    3.60
  -4   2   5    1.90    1.80
   4  -2  -5    1.20    1.90
   4  -2  -5   -4.70    2.00
  -4   1   5  106.89   12.80
  -4   1   5   88.79    6.90
   4  -1  -5   91.59   11.70
   4  -1  -5   92.19    7.10
  -4   0   5    0.10    2.30
   4   0  -5    2.00    3.00
   4   0  -5    2.00    1.00
  -4  -1   5   83.89   10.50
   4   1  -5  112.39   12.10
  -4  -2   5    0.30    1.30
  -4  -2   5   -2.30    1.00
  -4  -2   5    0.70    2.90
   4   2  -5    0.80    2.90
  -4  -3   5   15.10    3.60
  -4  -3   5   12.30    5.10
  -4  -3   5   11.20    3.40
   4   3  -5   11.60    5.10
  -4  -4   5    3.30    3.50
  -4  -4   5   -1.00    2.10
  -4  -4   5    2.90    4.10
   4   4  -5    5.70    4.70
  -4  -5   5   44.30    8.10
  -4  -5   5   25.60    6.60
  -4  -5   5   29.30    8.50
   4   5  -5   50.59   11.20
  -4  -6   5    2.90    4.20
  -4  -6   5    4.90    5.20
  -4  -6   5   -0.60    4.80
   4   6  -5   -3.40    5.20
  -4  -7   5   -2.10    5.20
  -4  -7   5   -2.60    5.20
  -4  -7   5   -4.20    5.70
   4   7  -5    4.90    6.20
  -4  -8   5    3.40    6.00
  -4  -8   5   10.60    8.20
   4   8  -5   -6.40    7.90
  -4  -9   5    5.20    7.20
   4   9  -5    5.70    9.20
   5  -9  -5   17.00   15.70
   5  -8  -5   68.39   15.00
   5  -8  -5   31.60   15.30
   5  -7  -5  260.47   36.70
   5  -7  -5  328.47   39.40
   5  -7  -5  373.76   30.30
   5  -7  -5  367.26   29.30
   5  -6  -5    5.10    5.50
   5  -6  -5    6.70    5.50
   5  -6  -5    9.70    8.60
   5  -6  -5    3.40    8.60
   5  -5  -5   15.30    6.50
   5  -5  -5   12.80    9.80
   5  -5  -5    5.70    4.80
   5  -5  -5    4.30    7.50
   5  -4  -5   24.30   12.30
   5  -4  -5   29.70    7.00
   5  -4  -5   30.20   11.00
   5  -4  -5   35.00    7.20
   5  -3  -5  933.81   51.19
   5  -3  -5  830.72   68.09
   5  -3  -5  987.20   51.29
   5  -3  -5  999.90   61.79
  -5   2   5   27.20    9.00
   5  -2  -5   24.80    4.80
   5  -2  -5   23.40    4.50
   5  -2  -5   22.70    8.20
  -5   1   5   31.00    8.50
   5  -1  -5   35.10    8.80
   5  -1  -5   31.80    3.70
   5  -1  -5   37.30    4.10
  -5   0   5    5.60    3.80
   5   0  -5   -2.10    2.70
  -5  -1   5   34.40    8.00
   5   1  -5   22.30    7.00
  -5  -2   5   25.00    3.00
  -5  -2   5   22.70    3.40
  -5  -2   5   30.50    7.70
   5   2  -5   19.50    6.70
  -5  -3   5  985.30   49.60
  -5  -3   5  958.80   49.40
  -5  -3   5  922.21   57.19
   5   3  -5 1021.90   58.89
  -5  -4   5   35.60    6.40
  -5  -4   5   44.50   10.50
  -5  -4   5   39.10    6.60
   5   4  -5   40.20   10.50
  -5  -5   5   13.60    5.00
  -5  -5   5    9.30    4.20
  -5  -5   5   13.20    7.80
   5   5  -5   16.70    7.00
  -5  -6   5   -0.10    4.10
  -5  -6   5    9.80    6.20
  -5  -6   5    9.70    5.70
   5   6  -5   21.60    9.00
  -5  -7   5  358.96   32.20
  -5  -7   5  416.86   30.50
   5   7  -5  408.96   36.00
   5   8  -5   67.49   18.10
   5   9  -5   43.50   22.10
   6  -8  -5   22.70   13.50
   6  -8  -5   -3.10    5.90
   6  -7  -5   12.60    7.30
   6  -7  -5    5.70    6.80
   6  -7  -5    1.10    9.80
   6  -6  -5    1.10    5.30
   6  -6  -5    7.90    5.20
   6  -6  -5   -8.10    5.60
   6  -6  -5   30.20   11.10
   6  -5  -5   -3.40    3.70
   6  -5  -5   -1.40    6.10
   6  -5  -5   -6.10    7.70
   6  -5  -5   -3.60    3.10
   6  -4  -5    5.50   11.10
   6  -4  -5    6.20    7.10
   6  -4  -5    4.40    3.80
   6  -4  -5    5.50    3.90
   6  -3  -5   36.80   11.40
   6  -3  -5   23.80   14.00
   6  -3  -5   36.30    6.60
   6  -3  -5   21.70    5.60
  -6   2   5   -3.90    4.80
   6  -2  -5   -2.70    1.90
   6  -2  -5    1.00    2.20
   6  -2  -5    1.10    4.80
  -6   1   5   24.30    8.90
   6  -1  -5   26.20    3.80
   6  -1  -5    6.40    6.60
   6  -1  -5   23.80    2.90
  -6   0   5    0.60    4.20
   6   0  -5   -1.70    3.40
  -6  -1   5   13.90    6.50
   6   1  -5   25.40    8.60
  -6  -2   5   -7.10    3.30
   6   2  -5   -0.20    3.80
  -6  -3   5   38.80    4.80
  -6  -3   5   40.00    4.80
  -6  -3   5   21.40    7.80
   6   3  -5   32.80    9.90
  -6  -4   5    0.90    3.20
  -6  -4   5    0.80    4.50
  -6  -4   5    6.00    3.40
   6   4  -5   -5.20    4.20
  -6  -5   5   -2.70    3.50
  -6  -5   5    3.30    5.80
   6   5  -5   -2.10    5.50
  -6  -6   5   -2.50    4.60
   6   6  -5    0.30    6.60
   6   7  -5   10.30    9.40
   6   8  -5   -1.60    9.00
   7  -7  -5    8.20   11.20
   7  -6  -5   -4.60    7.60
   7  -6  -5    4.80    5.70
   7  -5  -5  516.15   34.50
   7  -5  -5  410.56   50.09
   7  -5  -5  613.14   48.20
   7  -4  -5  111.99   21.10
   7  -4  -5   42.80   19.00
   7  -4  -5   81.59   10.30
   7  -3  -5    9.90   19.50
  -7   2   5   19.10    8.80
   7  -2  -5   10.50    3.20
   7  -2  -5    5.70    4.20
   7  -2  -5   32.20   10.80
  -7   1   5  396.56   34.90
   7  -1  -5  432.96   34.70
  -7   0   5   -7.70    3.80
   7   0  -5    1.60    5.20
  -7  -1   5  368.86   31.90
   7   1  -5  420.66   33.30
  -7  -2   5   16.90    8.50
   7   2  -5    9.50    8.10
  -7  -3   5   39.90   10.60
   7   3  -5   29.00   10.00
  -7  -4   5   97.09   15.30
   7   4  -5   83.49   16.20
   7   5  -5  511.65   42.10
   7   6  -5    9.20    6.60
   7   7  -5   21.30   11.30
   8  -6  -5    1.90    9.70
   8  -5  -5    5.80    9.20
   8  -4  -5    0.20    7.10
   8  -3  -5    0.90    6.90
   8  -3  -5    2.80   12.70
  -8   2   5   16.70   10.00
   8  -2  -5   12.10    7.80
  -8   1   5    0.70    6.10
   8  -1  -5    1.70    5.70
  -8   0   5    8.30    6.60
   8   0  -5   -4.30    4.70
  -8  -1   5    9.20    6.70
   8   1  -5   14.40    8.40
  -8  -2   5    4.20    5.10
   8   2  -5   12.20    7.30
   8   3  -5    3.80    6.10
   8   4  -5    4.20    6.70
   8   5  -5   13.30    9.60
   8   6  -5    4.80    8.10
   9  -5  -5   33.70   14.00
   9  -4  -5   72.79   19.70
   9  -3  -5  201.08   27.00
   9  -2  -5   26.00   11.20
   9  -1  -5  162.08   22.00
   9   0  -5   -3.80    4.60
   9   1  -5  160.98   22.60
   9   2  -5   20.00   10.00
   9   3  -5  212.98   25.90
   9   4  -5   17.30   10.40
   9   5  -5   11.20   11.10
  10  -3  -5   -4.30    7.30
  10  -2  -5    0.40    7.90
  10  -1  -5    0.70    6.50
  10   0  -5   14.30   10.90
  10   1  -5   -5.30    5.60
  10   3  -5   14.50   10.50
  10   3   6    4.40    9.20
  10   2   6   16.70    9.10
  10   1   6    1.10    6.90
  10   0   6  222.18   26.00
  10  -1   6   -1.60    5.80
  10  -2   6   10.70    6.70
   9   5   6   -3.50    6.10
   9   4   6    9.20    8.00
   9   3   6    0.50    6.30
   9   2   6   12.10    9.80
   9   1   6   -7.00    5.20
  -9  -1  -6   -4.50    7.80
   9   0   6    2.40    5.70
  -9   0  -6   -3.40    7.30
   9  -1   6    3.40    5.60
  -9   1  -6   -0.80   11.30
   9  -2   6   22.20    8.80
  -9   2  -6    9.40   11.50
   9  -3   6   -7.30    4.40
   8   6   6   13.80   15.40
   8   5   6   -1.70    6.30
   8   4   6   94.19   17.70
   8   3   6   56.69   13.90
  -8  -3  -6   40.80   11.70
   8   2   6  372.26   30.90
  -8  -2  -6  328.27   31.10
  -8  -1  -6   63.09   17.90
   8   0   6   22.60    8.40
  -8   0  -6   24.70   10.40
   8  -1   6   53.19   11.50
  -8   1  -6   69.49   14.90
   8  -2   6  344.37   26.90
  -8   2  -6  225.68   29.00
   8  -3   6   36.10    9.60
   8  -4   6   84.29   13.10
   7   6   6    5.30    7.70
   7   5   6   -7.80    5.20
   7   4   6   16.60    7.90
  -7  -4  -6   34.00   10.10
  -7  -4  -6   14.60    8.40
   7   2   6   44.10   11.10
   7   2   6   44.40    6.60
  -7  -2  -6   48.50    9.10
  -7  -2  -6   45.80   10.80
   7   1   6   12.60    3.90
   7   1   6    9.70    6.10
  -7  -1  -6   10.80    3.90
  -7  -1  -6   -0.40    6.10
   7   0   6  101.89   11.80
   7   0   6   99.39   13.20
  -7   0  -6   94.29   15.30
  -7   0  -6   94.59    9.30
   7  -1   6   13.40    6.30
   7  -1   6   17.30    7.50
  -7   1  -6    8.80    4.20
  -7   1  -6    3.50    6.10
   7  -2   6   37.10    8.80
   7  -2   6   50.29    9.80
  -7   2  -6   39.00    7.30
  -7   2  -6   41.50   12.30
   7  -3   6    3.10    4.20
   7  -3   6    0.10    3.60
  -7   3  -6    6.30    4.40
   7  -4   6   22.40    6.90
   7  -4   6   17.50   12.10
   7  -4   6   30.50    8.70
   7  -5   6    4.80    6.00
   7  -5   6    1.10    4.80
   7  -5   6   -5.10    4.80
   7  -6   6    9.50    6.10
   7  -7   6   -4.70    6.20
   6   8   6   18.50   12.00
   6   7   6   79.09   17.90
  -6  -7  -6   50.49   12.50
   6   6   6  180.48   22.50
  -6  -6  -6  194.68   20.00
   6   5   6   34.60    7.30
  -6  -5  -6   38.30    9.70
  -6  -5  -6   26.40    9.90
   6   4   6   94.99   15.00
   6   4   6   96.89   11.40
  -6  -4  -6  109.89   15.60
  -6  -4  -6  126.49   14.80
   6   3   6   50.79   11.20
   6   3   6   50.39    7.50
  -6  -3  -6   55.89   12.60
  -6  -3  -6   64.59   12.40
   6   2   6  194.08   14.60
   6   2   6  204.58   19.50
  -6  -2  -6  214.28   21.10
   6   1   6  389.56   23.60
   6   1   6  348.17   27.30
  -6  -1  -6  393.56   24.90
  -6  -1  -6  389.26   29.80
   6   0   6  486.65   32.90
   6   0   6  505.35   32.70
  -6   0  -6  490.25   28.60
  -6   0  -6  510.95   35.60
   6  -1   6  309.07   26.10
   6  -1   6  390.26   26.30
  -6   1  -6  357.16   28.30
  -6   1  -6  363.76   22.80
   6  -2   6  223.38   18.50
   6  -2   6  218.38   18.50
  -6   2  -6  227.08   17.30
   6  -3   6   52.19    9.30
   6  -3   6   51.19    9.60
   6  -3   6   57.79   16.40
  -6   3  -6   60.09    9.10
   6  -4   6  123.89   14.00
   6  -4   6  152.78   26.80
   6  -4   6   96.89   12.60
  -6   4  -6  111.39   13.40
   6  -5   6   30.20   10.70
   6  -5   6   24.70    8.00
   6  -5   6   22.10    7.60
   6  -6   6  202.08   21.90
   6  -6   6  212.98   21.00
   6  -6   6  194.28   20.60
   6  -7   6   51.59   13.20
   6  -8   6   41.20   12.80
   5   9   6    9.30    9.60
  -5  -9  -6    3.50    9.20
   5   8   6   12.40    8.40
  -5  -8  -6   28.10    9.00
   5   7   6    7.70    7.20
  -5  -7  -6    4.00    7.80
   5   6   6   21.40    7.10
   5   6   6   26.80    9.20
  -5  -6  -6   20.70    8.20
  -5  -6  -6   29.80   10.20
   5   5   6    1.20    4.90
   5   5   6    5.30    4.90
  -5  -5  -6    3.60    5.70
  -5  -5  -6    9.70    5.20
   5   4   6   94.69   13.70
   5   4   6   83.39   10.70
  -5  -4  -6  112.59   14.70
  -5  -4  -6   95.39   11.80
   5   3   6   16.10    4.80
   5   3   6   17.50    7.20
  -5  -3  -6    7.80    5.30
  -5  -3  -6    7.80    5.70
   5   2   6  148.79   14.80
   5   2   6  138.79   11.40
  -5  -2  -6  156.88   15.80
  -5  -2  -6  114.59   14.60
   5   1   6   22.10    5.10
   5   1   6   10.40    4.90
  -5  -1  -6   19.90    5.80
  -5  -1  -6   12.10    5.00
   5   0   6  266.97   20.30
  -5   0  -6  296.97   18.80
  -5   0  -6  270.77   21.60
   5  -1   6   19.40    5.70
   5  -1   6   16.30    5.10
  -5   1  -6   16.70    5.80
  -5   1  -6   11.90    4.00
   5  -2   6  137.39   12.50
   5  -2   6  134.89   12.40
  -5   2  -6  102.39   13.70
  -5   2  -6  128.29   11.90
   5  -3   6   14.30    5.10
   5  -3   6   14.50    9.20
   5  -3   6    6.90    4.40
  -5   3  -6   12.90    5.30
   5  -4   6  117.19   12.50
   5  -4   6   94.19   20.40
   5  -4   6   89.79   11.70
  -5   4  -6   95.59   12.10
   5  -5   6    5.20    6.20
   5  -5   6   -0.40    3.40
   5  -5   6    6.40    4.80
   5  -6   6   22.10    8.40
   5  -6   6   37.20    9.80
   5  -7   6   22.10    8.40
   5  -7   6  -10.20    5.70
   5  -7   6    7.90    7.70
   5  -8   6    6.00    7.80
   5  -9   6   -5.20    8.10
   4   9   6   60.29   19.10
  -4  -9  -6   77.89   16.00
   4   8   6   46.60   12.90
  -4  -8  -6   40.60   11.90
   4   7   6    9.20    7.80
   4   7   6   12.50    8.80
  -4  -7  -6    5.40   10.40
   4   6   6   94.89   12.60
   4   6   6   76.79   14.90
  -4  -6  -6  103.69   13.60
  -4  -6  -6   95.89   15.20
   4   5   6   34.70    9.90
   4   5   6   44.40    8.90
  -4  -5  -6   36.30    9.90
  -4  -5  -6   33.90    8.30
   4   4   6  427.06   28.20
   4   4   6  451.95   31.30
  -4  -4  -6  398.66   27.60
  -4  -4  -6  402.06   30.60
   4   3   6  314.57   20.80
   4   3   6  294.47   23.10
  -4  -3  -6  312.47   22.00
  -4  -3  -6  294.37   23.70
   4   2   6   66.69    9.00
   4   2   6   69.89    7.50
  -4  -2  -6   71.39   10.00
  -4  -2  -6   50.99    9.30
   4   1   6  557.74   33.80
   4   1   6  588.94   33.10
  -4  -1  -6  552.04   34.30
   4   0   6  740.53   42.30
  -4   0  -6  808.82   42.50
  -4   0  -6  768.62   43.70
   4  -1   6  545.25   31.80
   4  -1   6  586.34   33.60
  -4   1  -6  585.54   34.10
  -4   1  -6  523.85   31.30
   4  -2   6   57.79    7.00
   4  -2   6   63.19    7.80
  -4   2  -6   74.99    9.50
  -4   2  -6   36.10    8.20
   4  -3   6  308.27   24.90
   4  -3   6  283.67   20.50
   4  -3   6  306.07   27.50
  -4   3  -6  344.27   22.70
   4  -4   6  408.26   28.40
   4  -4   6  433.66   30.60
   4  -4   6  400.26   27.50
  -4   4  -6  393.86   28.20
   4  -5   6   31.00    8.60
   4  -5   6   43.60    9.50
  -4   5  -6   25.80    8.00
   4  -6   6  122.39   15.60
   4  -6   6  141.99   17.90
   4  -6   6  130.49   16.90
   4  -6   6  113.19   14.10
   4  -7   6   13.30    7.70
   4  -7   6    7.20    6.70
   4  -7   6   15.60    7.80
   4  -8   6   35.90   10.60
   4  -9   6   71.39   25.30
   3   9   6    3.00    9.20
  -3  -9  -6   -2.20    7.40
   3   8   6    9.30    7.40
  -3  -8  -6   13.40    7.40
   3   7   6   29.20    9.70
  -3  -7  -6   22.80    8.80
   3   6   6   33.50    8.30
   3   6   6   31.80    9.90
  -3  -6  -6   23.90    8.90
  -3  -6  -6   20.60    7.60
   3   5   6   45.70   10.30
   3   5   6   52.49    9.40
  -3  -5  -6   35.30    9.30
  -3  -5  -6   50.19    9.90
   3   4   6   83.99   11.20
   3   4   6   85.99   11.60
  -3  -4  -6   67.89    9.60
  -3  -4  -6   93.89   11.70
   3   3   6   23.80    6.50
   3   3   6   18.00    4.80
  -3  -3  -6   12.80    5.80
  -3  -3  -6   27.50    7.10
   3   2   6  299.47   24.50
   3   2   6  279.27   19.10
  -3  -2  -6  338.07   21.30
  -3  -2  -6  307.67   21.30
   3   1   6   44.00    6.70
   3   1   6   52.09    6.60
  -3  -1  -6   54.89    7.00
  -3  -1  -6   40.10    8.20
   3   0   6  101.19    8.80
   3   0   6  101.09   11.80
  -3   0  -6  113.99    9.70
  -3   0  -6  100.29   10.20
   3  -1   6   47.50    5.30
   3  -1   6   50.99    6.70
  -3   1  -6   41.40    5.80
  -3   1  -6   48.00    6.20
   3  -2   6  334.17   19.60
   3  -2   6  308.77   21.10
  -3   2  -6  334.17   21.40
   3  -3   6   28.60    5.70
   3  -3   6   36.80    7.50
   3  -3   6   30.50    6.30
  -3   3  -6   28.80    6.40
   3  -4   6   94.99   11.40
   3  -4   6   86.49   10.90
   3  -4   6   86.09   10.00
  -3   4  -6   96.89   11.60
   3  -5   6   44.90    8.70
   3  -5   6   40.90    9.60
  -3   5  -6   37.70   12.10
  -3   5  -6   34.60    9.00
   3  -6   6   17.20    6.20
   3  -6   6   33.60    9.30
  -3   6  -6   23.60   11.70
   3  -7   6   47.90   12.10
   3  -7   6   38.00   11.20
   3  -7   6   35.70    8.90
  -3   7  -6   14.80   12.50
   3  -8   6    8.10    7.20
  -3   8  -6   -2.40   14.60
   3  -9   6    5.40    8.80
   2  10   6  -11.50   10.40
  -2 -10  -6   -1.40    6.40
   2   9   6   17.30   11.10
  -2  -9  -6   18.80    9.50
   2   8   6  286.97   29.30
  -2  -8  -6  268.77   26.50
  -2  -7  -6   37.80   11.30
   2   6   6   73.99   10.80
   2   6   6   83.39   13.30
  -2  -6  -6   89.59   13.50
  -2  -6  -6   63.89   11.90
   2   5   6    3.60    3.50
   2   5   6   -2.00    3.20
  -2  -5  -6   -0.40    2.70
  -2  -5  -6    1.00    4.10
   2   4   6   32.00    7.40
  -2  -4  -6   26.20    6.00
  -2  -4  -6   26.60    7.00
   2   3   6   17.60    5.20
   2   3   6    9.90    3.80
  -2  -3  -6    7.60    3.60
   2   2   6 1119.59   57.79
   2   2   6 1154.48   59.09
  -2  -2  -6 1094.89   58.29
  -2  -2  -6 1135.09   59.29
   2   1   6  677.33   37.30
   2   1   6  748.03   39.20
  -2  -1  -6  737.63   40.50
  -2  -1  -6  660.43   37.30
   2   0   6  722.53   36.10
  -2   0  -6  666.43   39.80
  -2   0  -6  721.93   36.30
   2  -1   6  723.03   38.00
   2  -1   6  691.03   34.50
  -2   1  -6  701.33   35.50
  -2   1  -6  661.93   37.20
   2  -2   6 1105.59   60.09
   2  -2   6 1122.19   57.39
   2  -2   6 1282.67   59.69
  -2   2  -6 1161.68   60.39
   2  -3   6   20.80    5.30
   2  -3   6    8.00    2.50
  -2   3  -6    8.10    4.60
  -2   3  -6    4.40    3.50
   2  -4   6   26.60    6.60
   2  -4   6   28.80    5.50
  -2   4  -6   29.70    8.80
  -2   4  -6   30.60    7.20
   2  -5   6    5.20    4.10
   2  -5   6    2.80    3.10
  -2   5  -6    7.50    6.20
  -2   5  -6    2.10    4.10
   2  -6   6   83.89   12.40
   2  -6   6   89.39   11.10
  -2   6  -6   95.59   19.00
   2  -7   6   60.09   10.90
   2  -7   6   61.99   12.60
   2  -7   6   62.39   13.20
  -2   7  -6   64.29   17.50
   2  -8   6  282.87   25.10
   2  -8   6  291.77   28.60
  -2   8  -6  317.47   37.80
   2  -9   6   10.90    8.10
  -2   9  -6    5.60   15.00
   2 -10   6   -4.20    8.60
   1  10   6   -6.40    9.90
  -1 -10  -6  -12.30    7.20
   1   9   6    6.70    8.40
  -1  -9  -6   15.30    8.90
   1   8   6    4.20    7.50
  -1  -8  -6    5.50    5.10
   1   7   6   48.70   22.10
  -1  -7  -6   52.29   19.60
  -1  -7  -6   46.40   13.20
   1   6   6   10.80    5.60
   1   6   6    1.60    4.70
  -1  -6  -6    5.20    5.70
  -1  -6  -6    2.10    5.70
   1   5   6  106.79   12.30
   1   5   6   79.09   12.50
  -1  -5  -6  113.49   12.40
  -1  -5  -6  125.19   14.60
   1   4   6   33.80    7.70
  -1  -4  -6   40.10    7.50
  -1  -4  -6   26.50    7.10
   1   3   6  137.89   12.00
  -1  -3  -6  143.89   13.40
   1   2   6    5.70    3.00
   1   2   6    5.80    2.80
  -1  -2  -6    2.90    3.00
  -1  -2  -6    2.60    2.60
   1   1   6   19.50    3.90
   1   1   6   23.90    5.10
  -1  -1  -6   19.60    3.90
  -1  -1  -6   19.40    5.10
   1   0   6  288.97   15.50
  -1   0  -6  291.37   15.60
   1  -1   6   12.20    3.40
  -1   1  -6   24.20    4.70
   1  -2   6    2.50    1.10
   1  -2   6    4.60    2.70
  -1   2  -6    2.70    2.20
  -1   2  -6   -0.70    2.00
   1  -3   6  164.58   13.10
   1  -3   6  140.29   10.10
  -1   3  -6  135.79   12.00
  -1   3  -6  128.79   14.40
   1  -4   6   35.40    5.40
   1  -4   6   23.90    6.30
  -1   4  -6   31.70    7.30
  -1   4  -6   28.80    6.80
   1  -5   6  112.59   12.70
   1  -5   6  113.89   11.30
  -1   5  -6  114.69   14.60
  -1   5  -6  123.59   13.40
   1  -6   6    1.60    4.60
   1  -6   6    6.90    5.50
   1  -6   6    7.50    4.60
  -1   6  -6   10.60    6.60
   1  -7   6   57.09   12.70
   1  -7   6   55.59   10.90
   1  -7   6   50.99   11.70
  -1   7  -6   43.70   13.00
   1  -8   6   -2.20    4.30
   1  -8   6    8.40    6.20
  -1   8  -6   -8.20    7.20
   1  -9   6    4.80    9.30
  -1   9  -6   13.10   14.40
   1 -10   6   -1.60    7.80
   0  10   6  271.77   43.70
   0 -10  -6  241.28   27.60
   0   9   6    5.10    8.80
   0  -9  -6   -0.40    4.40
   0   8   6   10.70    7.80
   0  -8  -6   -4.80    4.50
   0  -8  -6   -2.60    5.50
   0   7   6    1.30    6.70
   0   7   6   -3.80    4.40
   0  -7  -6    1.60    4.50
   0  -7  -6   -6.30    9.90
   0   6   6  339.57   26.90
   0   6   6  354.16   30.20
   0  -6  -6  352.86   29.80
   0  -6  -6  347.87   26.90
   0   5   6   -0.30    2.90
   0   5   6    3.10    4.00
   0  -5  -6    0.30    3.00
   0  -5  -6   -2.70    3.10
   0   4   6  323.17   30.80
   0   4   6  352.76   26.20
   0  -4  -6  340.87   23.70
   0  -4  -6  339.77   26.50
   0   3   6    2.30    2.10
   0   3   6   -0.90    2.00
   0  -3  -6   -1.30    2.20
   0  -3  -6   -0.60    2.10
   0   2   6  751.02   42.10
   0   2   6  823.32   44.60
   0  -2  -6  802.72   42.70
   0  -2  -6  835.12   45.30
   0   1   6    1.40    2.30
   0   1   6    3.20    2.40
   0  -1  -6    2.40    2.70
   0  -1  -6    0.20    2.40
   0   0   6 1631.64   85.19
   0   0   6 1866.81   84.19
   0   0  -6 1633.24   82.49
   0   0  -6 1595.84   84.99
   0  -1   6    1.10    0.90
   0  -1   6    1.40    2.10
   0   1  -6   -1.90    1.70
   0   1  -6    0.30    1.20
   0  -2   6  820.62   40.40
   0  -2   6  809.52   42.90
   0   2  -6  783.92   40.50
   0   2  -6  828.72   43.10
   0  -3   6    2.60    2.50
   0  -3   6    2.10    1.70
   0   3  -6   -0.10    1.70
   0   3  -6   -2.60    1.70
   0  -4   6  336.37   22.00
   0   4  -6  360.96   23.70
   0   4  -6  349.47   24.00
   0  -5   6    3.80    3.20
   0  -5   6   -2.60    2.40
   0   5  -6    1.60    3.70
   0   5  -6   -1.80    3.00
   0  -6   6  370.56   28.10
   0  -6   6  353.46   25.80
   0  -6   6  342.57   27.20
   0   6  -6  344.97   28.40
   0  -7   6    5.90    5.30
   0   7  -6    6.60    6.00
   0  -8   6    4.40    5.10
   0  -8   6   -1.10   10.00
   0  -8   6   13.40    7.10
   0   8  -6   11.60    8.60
   0  -9   6    8.00    7.70
   0   9  -6   -3.20    9.30
   0 -10   6  272.27   30.20
   0  10  -6  152.38   32.10
   1 -10  -6  -10.30    6.70
  -1   9   6    4.60   13.00
   1  -9  -6   17.40    8.70
  -1   8   6    0.20    7.90
   1  -8  -6    5.20    6.70
   1  -8  -6   -9.40    4.50
  -1   7   6   59.19   16.40
   1  -7  -6   57.79   11.90
  -1   6   6   12.20    7.60
  -1   6   6   -3.60    3.80
   1  -6  -6    3.60    4.60
   1  -6  -6   12.10    8.00
  -1   5   6   97.79   15.40
  -1   5   6  113.39   12.90
   1  -5  -6   97.29   12.00
   1  -5  -6  152.38   17.30
  -1   4   6   23.70    5.60
  -1   4   6   21.30    7.70
   1  -4  -6   32.60    8.30
   1  -4  -6   31.80    6.90
  -1   3   6  134.39   19.50
  -1   3   6  113.69   11.00
   1  -3  -6  171.38   16.10
  -1   2   6   -0.50    1.80
  -1   2   6    1.90    3.70
   1  -2  -6    0.20    2.10
   1  -2  -6   -1.30    3.10
  -1   1   6   10.40    6.40
  -1   1   6   22.60    4.20
   1  -1  -6   19.10    4.20
   1  -1  -6   20.60    7.00
   1   0  -6  267.97   16.20
   1   0  -6  190.48   16.10
  -1  -1   6   19.70    3.60
  -1  -1   6   24.00    4.20
   1   1  -6   20.90    4.00
   1   1  -6   18.60    3.70
  -1  -2   6    5.10    2.40
  -1  -2   6    3.80    2.40
   1   2  -6    7.60    2.80
   1   2  -6    2.70    2.20
  -1  -3   6  161.78   12.00
  -1  -3   6  145.99   12.30
   1   3  -6  144.49   12.00
   1   3  -6  142.09   12.20
  -1  -4   6   27.00    5.90
  -1  -4   6   24.20    5.70
   1   4  -6   29.50    6.60
   1   4  -6   38.40    7.20
  -1  -5   6  114.09   12.40
   1   5  -6  125.09   13.30
  -1  -6   6    9.50    5.60
  -1  -6   6   -2.90    3.70
  -1  -6   6    5.40    4.70
   1   6  -6   -2.50    4.60
  -1  -7   6   51.09   11.10
  -1  -7   6   50.69   12.70
  -1  -7   6   46.60   11.20
   1   7  -6   54.59   12.70
  -1  -8   6    0.50    5.00
  -1  -8   6   -3.00    5.80
  -1  -8   6    4.80    6.60
   1   8  -6    3.10    6.10
  -1  -9   6   11.90    8.30
  -1  -9   6   11.20    8.90
   1   9  -6    8.00    9.40
  -1 -10   6   19.40   10.00
   1  10  -6   -2.20   13.20
  -2  10   6    4.40   15.50
   2 -10  -6  -14.00    7.20
  -2   9   6   10.20   13.00
   2  -9  -6    6.70    8.40
  -2   8   6  299.47   37.30
   2  -8  -6  308.97   28.30
   2  -8  -6  323.37   50.69
   2  -7  -6  103.49   19.50
   2  -7  -6   69.09   12.70
   2  -7  -6   43.10   10.40
  -2   6   6   55.89   16.30
  -2   6   6   79.29   11.60
   2  -6  -6   85.79   12.00
   2  -6  -6   91.59   17.60
  -2   5   6  -10.00    4.50
  -2   5   6    3.90    3.80
   2  -5  -6    2.10    4.90
   2  -5  -6    5.30    4.40
  -2   4   6   25.80    6.60
  -2   4   6   32.40   10.90
   2  -4  -6   42.10   10.50
   2  -4  -6   37.70    7.60
  -2   3   6   21.70    8.10
  -2   3   6   14.40    4.10
   2  -3  -6    5.60    4.60
  -2   2   6 1105.29   56.29
   2  -2  -6 1067.29   66.09
   2  -2  -6 1120.79   56.49
  -2   1   6  639.84   32.40
   2  -1  -6  527.15   36.90
   2  -1  -6  660.73   32.90
  -2   0   6  744.93   41.10
  -2   0   6  784.52   39.80
   2   0  -6  717.13   41.60
  -2  -1   6  720.33   36.10
  -2  -1   6  672.03   37.40
   2   1  -6  717.83   38.20
   2   1  -6  645.74   35.00
  -2  -2   6 1105.49   59.79
  -2  -2   6 1139.59   58.39
   2   2  -6 1227.48   60.89
   2   2  -6 1175.08   58.39
  -2  -3   6    3.20    2.80
  -2  -3   6    9.80    3.40
   2   3  -6    7.60    3.00
   2   3  -6    8.40    3.70
  -2  -4   6   34.40    6.90
  -2  -4   6   29.00    6.00
   2   4  -6   24.90    6.50
   2   4  -6   34.70    7.00
  -2  -5   6    3.30    3.50
  -2  -5   6    0.20    2.80
  -2  -5   6    7.30    4.00
   2   5  -6    1.80    3.90
  -2  -6   6   62.59   11.10
  -2  -6   6   70.29   12.50
  -2  -6   6   81.99   11.90
   2   6  -6   83.79   13.40
  -2  -7   6   66.19   12.20
  -2  -7   6   70.19   13.30
  -2  -7   6   56.79   12.30
   2   7  -6   69.19   14.30
  -2  -8   6  306.37   28.00
  -2  -8   6  301.07   28.30
  -2  -8   6  324.77   28.10
   2   8  -6  306.07   30.30
  -2  -9   6   16.10    9.50
   2   9  -6   22.40   10.20
  -2 -10   6   25.70   10.50
   2  10  -6   -3.50   11.10
  -3   9   6   -4.70   15.20
   3  -9  -6    2.30    6.80
  -3   8   6   32.70   16.30
   3  -8  -6   17.60    7.80
  -3   7   6   20.30   13.80
   3  -7  -6   27.40    8.90
   3  -7  -6   44.50   13.40
   3  -7  -6   29.90    8.80
  -3   6   6   21.70   14.00
   3  -6  -6   29.00   11.20
   3  -6  -6   26.30    7.40
   3  -6  -6   11.50    5.60
  -3   5   6   52.39    9.50
  -3   5   6   41.80   16.30
   3  -5  -6   27.00    7.10
   3  -5  -6   42.90   12.60
  -3   4   6   79.79    9.90
  -3   4   6   60.19   16.60
   3  -4  -6   73.89    9.40
   3  -4  -6   64.79   15.20
  -3   3   6   33.80    6.20
   3  -3  -6   26.40    6.30
   3  -3  -6   26.60   11.60
   3  -3  -6   22.60    8.20
  -3   2   6  308.97   18.50
   3  -2  -6  320.47   18.70
   3  -2  -6  259.87   27.40
   3  -2  -6  233.68   22.90
  -3   1   6   48.10    5.10
  -3   1   6   53.69    8.40
   3  -1  -6   48.70    5.30
  -3   0   6   98.29    7.00
  -3   0   6   91.89   10.20
   3   0  -6   82.99    8.30
   3   0  -6  120.19   12.00
  -3  -1   6   53.79    7.30
  -3  -1   6   44.70    5.60
   3   1  -6   45.00    7.20
   3   1  -6   43.50    4.20
  -3  -2   6  315.27   18.40
  -3  -2   6  298.57   21.40
   3   2  -6  317.87   18.30
   3   2  -6  314.87   22.20
  -3  -3   6   25.00    5.10
  -3  -3   6   34.70    7.20
   3   3  -6   30.80    7.30
   3   3  -6   36.10    5.30
  -3  -4   6   76.09    8.70
  -3  -4   6   67.79    9.60
  -3  -4   6   76.19    8.80
   3   4  -6   66.69   10.50
  -3  -5   6   35.60    7.80
  -3  -5   6   53.59   10.60
  -3  -5   6   54.29    9.20
   3   5  -6   34.60    9.70
  -3  -6   6   43.00    9.40
  -3  -6   6   18.40    6.60
  -3  -6   6   23.30    7.80
   3   6  -6   27.50    9.50
  -3  -7   6   35.50    9.90
  -3  -7   6   35.80   10.40
  -3  -7   6   42.90   10.20
   3   7  -6   30.50   11.30
  -3  -8   6    9.10    8.00
  -3  -8   6    8.90    7.30
  -3  -8   6   -2.70    5.20
   3   8  -6    2.80    8.60
  -3  -9   6    9.10    7.50
   3   9  -6    6.50   10.20
  -4   9   6   41.30   23.80
   4  -9  -6   53.19   14.40
  -4   8   6   32.50   20.80
   4  -8  -6   67.19   14.30
  -4   7   6    7.00   12.00
   4  -7  -6   24.70   12.00
   4  -7  -6   12.50    7.30
   4  -7  -6   11.90    6.60
   4  -6  -6  129.89   15.30
   4  -6  -6  117.69   23.00
   4  -6  -6   92.09   13.70
   4  -5  -6   18.00   10.40
   4  -5  -6   31.60    7.50
   4  -5  -6   40.60    8.40
   4  -5  -6   30.10   11.80
   4  -4  -6  260.07   27.80
   4  -4  -6  262.27   30.10
  -4   3   6  303.77   19.50
   4  -3  -6  215.98   24.10
   4  -3  -6  296.87   32.00
   4  -3  -6  283.97   19.30
  -4   2   6   66.49    6.90
   4  -2  -6   62.29    6.90
   4  -2  -6   89.09   12.70
   4  -2  -6   61.69   16.30
  -4   1   6  548.55   40.30
  -4   1   6  520.65   27.80
   4  -1  -6  565.24   36.60
   4  -1  -6  506.05   28.20
  -4   0   6  698.43   43.00
  -4   0   6  704.03   35.20
   4   0  -6  803.22   45.30
   4   0  -6  702.13   36.50
  -4  -1   6  418.06   26.00
  -4  -1   6  496.35   32.70
   4   1  -6  576.84   34.10
   4   1  -6  522.05   24.90
  -4  -2   6   60.09    5.80
  -4  -2   6   51.99    8.40
   4   2  -6   66.19    9.60
  -4  -3   6  324.27   24.10
  -4  -3   6  304.87   19.20
  -4  -3   6  285.77   18.70
   4   3  -6  325.87   24.50
  -4  -4   6  420.36   25.80
  -4  -4   6  397.96   25.40
  -4  -4   6  379.36   29.10
   4   4  -6  445.36   31.30
  -4  -5   6   48.10    8.40
  -4  -5   6   29.40    8.40
  -4  -5   6   37.20    7.30
   4   5  -6   26.40    8.30
  -4  -6   6  103.49   14.70
  -4  -6   6  102.39   13.10
  -4  -6   6  113.69   13.20
   4   6  -6  129.69   17.50
  -4  -7   6   21.10    8.80
  -4  -7   6   10.80    6.70
  -4  -7   6   15.10    7.10
   4   7  -6   28.00   10.40
  -4  -8   6   38.70   10.60
  -4  -8   6   47.40   11.30
   4   8  -6   68.19   16.60
  -4  -9   6   59.49   14.40
   4   9  -6   76.99   18.10
   5  -8  -6    8.10    7.40
   5  -8  -6   21.30   12.90
   5  -7  -6   -2.10    4.90
   5  -7  -6   -4.60    5.10
   5  -7  -6   12.90    9.80
   5  -6  -6   17.00    7.00
   5  -6  -6   16.40   12.50
   5  -6  -6   31.90   12.70
   5  -6  -6   31.80    8.40
   5  -5  -6    1.90    4.80
   5  -5  -6   -8.30    7.00
   5  -5  -6   14.70    9.20
   5  -5  -6    4.20    4.50
   5  -4  -6   76.89   17.70
   5  -4  -6   87.79   10.80
   5  -4  -6   96.19   11.20
   5  -4  -6   91.39   23.50
   5  -3  -6   18.20    9.30
   5  -3  -6   13.80    4.80
   5  -3  -6   11.60    4.40
   5  -3  -6   21.00   10.70
   5  -2  -6  135.39   10.90
   5  -2  -6  156.28   18.00
   5  -2  -6  133.29   10.70
  -5   1   6   13.70    6.20
   5  -1  -6   26.10    7.90
   5  -1  -6   20.90    4.00
   5  -1  -6   16.40    3.00
  -5   0   6  263.57   22.40
   5   0  -6  266.27   23.00
  -5  -1   6   21.90    7.00
   5   1  -6    9.80    5.50
  -5  -2   6  143.39    8.80
  -5  -2   6  133.99   15.10
  -5  -2   6  144.89    9.80
   5   2  -6  126.29   15.30
  -5  -3   6   18.70    4.00
  -5  -3   6   11.20    5.60
  -5  -3   6   11.20    3.40
   5   3  -6   14.70    6.90
  -5  -4   6  103.79   13.90
  -5  -4   6   92.29   10.00
  -5  -4   6  100.79   10.20
   5   4  -6  107.89   14.80
  -5  -5   6    9.00    5.70
  -5  -5   6    6.90    4.10
  -5  -5   6    2.30    3.50
   5   5  -6    7.00    6.00
  -5  -6   6   20.60    7.20
  -5  -6   6   14.00    7.00
  -5  -6   6   24.30    7.00
   5   6  -6   22.40    9.70
  -5  -7   6   -0.70    5.70
   5   7  -6    7.80    7.90
  -5  -8   6   27.50    9.80
   5   8  -6   12.80   10.50
   6  -8  -6   21.00   14.40
   6  -8  -6   38.70   10.90
   6  -7  -6   52.89   11.60
   6  -7  -6   39.20   11.00
   6  -7  -6   34.30   15.40
   6  -6  -6  130.99   25.70
   6  -6  -6  158.68   17.30
   6  -6  -6  113.19   26.10
   6  -5  -6   24.30   11.00
   6  -5  -6   18.40    6.00
   6  -5  -6   29.10    8.10
   6  -5  -6   10.20    9.00
   6  -4  -6  117.59   12.70
   6  -4  -6   62.19   20.50
   6  -4  -6  149.29   22.20
   6  -4  -6  125.39   13.00
   6  -3  -6   61.29   14.80
   6  -3  -6   44.10    7.70
   6  -3  -6   66.39   19.80
   6  -3  -6   55.29    7.70
  -6   2   6  202.78   23.00
   6  -2  -6  244.98   24.60
   6  -2  -6  208.18   14.30
   6  -2  -6  210.48   14.60
  -6   1   6  399.86   32.00
   6  -1  -6  359.96   19.70
   6  -1  -6  383.36   31.60
   6  -1  -6  389.06   21.40
  -6   0   6  471.85   35.80
   6   0  -6  537.05   37.90
  -6  -1   6  312.87   27.00
   6   1  -6  361.26   28.70
  -6  -2   6  214.68   21.20
   6   2  -6  226.28   22.10
  -6  -3   6   56.09    5.70
  -6  -3   6   45.80   11.20
  -6  -3   6   56.09    6.20
   6   3  -6   67.99   13.50
  -6  -4   6   99.69   19.60
  -6  -4   6  117.29   10.80
  -6  -4   6  131.49   11.20
   6   4  -6  128.59   23.10
  -6  -5   6   25.30    6.40
  -6  -5   6   40.90   11.40
   6   5  -6   29.30   10.00
  -6  -6   6  134.09   25.60
   6   6  -6  155.48   21.40
   6   7  -6   80.79   17.60
   6   8  -6   28.30   12.90
   7  -7  -6  -16.80    7.80
   7  -6  -6   23.50    9.20
   7  -6  -6   21.40   11.20
   7  -5  -6    0.20    4.70
   7  -5  -6    0.10    6.00
   7  -4  -6   27.40    6.80
   7  -4  -6   27.80   16.70
   7  -4  -6   17.30    9.10
   7  -3  -6   17.70    9.10
   7  -3  -6    4.30    3.20
   7  -3  -6    0.00   10.90
  -7   2   6   29.00   11.00
   7  -2  -6   48.70    6.00
   7  -2  -6   45.10   13.20
  -7   1   6   12.90    7.60
   7  -1  -6   26.00    9.80
  -7   0   6   96.29   14.70
   7   0  -6   75.49   15.40
  -7  -1   6   10.00    6.30
   7   1  -6    3.20    5.50
  -7  -3   6   -5.80    4.30
   7   3  -6   -0.50    5.90
  -7  -4   6   22.60    9.10
   7   4  -6    6.80    8.80
   7   5  -6   -0.60    8.90
   7   6  -6    9.30   10.60
   7   7  -6    6.60    9.00
   8  -6  -6   23.20   12.30
   8  -5  -6    3.90    7.90
   8  -4  -6  134.29   21.30
   8  -3  -6   47.40   15.20
  -8   2   6  314.87   34.30
   8  -2  -6  383.16   34.40
  -8   1   6   69.69   15.80
   8  -1  -6   62.89   15.80
  -8   0   6   27.70   10.20
   8   0  -6   26.40   10.30
  -8  -1   6   47.70   12.00
   8   1  -6   49.80   13.00
  -8  -2   6  320.77   30.40
   8   2  -6  366.16   32.40
   8   3  -6   53.69   14.10
   8   4  -6  122.79   19.50
   8   5  -6    0.60    7.80
   8   6  -6   55.29   23.30
   9  -4  -6   -4.50    7.60
   9  -3  -6   -5.20    7.40
   9  -2  -6   16.40   10.10
   9   0  -6   -2.80    5.20
   9   1  -6    4.10    7.80
   9   2  -6    0.70    6.10
   9   3  -6    3.20    8.20
   9   4  -6    6.70    8.90
   9   5  -6   16.80   10.10
  10  -2  -6    9.10   10.60
  10  -1  -6   -2.00    6.10
  10   0  -6  255.97   31.20
  10   1  -6   -1.70    7.90
  10   2  -6  -10.40   10.90
  10   3  -6   -3.80    8.30
  10   3   7    2.60    8.10
  10   2   7    9.30    7.50
  10   1   7   10.10    8.50
  10   0   7    1.80    6.20
  10  -1   7   -0.50    6.70
  10  -2   7   -4.70    7.90
   9   5   7   11.20    8.90
   9   4   7   32.50   11.80
   9   3   7  135.39   20.50
   9   2   7    9.00    7.30
   9   1   7   98.49   17.40
  -9  -1  -7   69.39   16.50
   9   0   7    1.20    6.30
  -9   0  -7    7.90    8.90
   9  -1   7   78.49   14.80
  -9   1  -7   64.59   16.80
   9  -2   7   29.90    9.70
   9  -3   7   97.99   15.40
   8   5   7   13.60    9.20
   8   4   7   13.90    8.30
   8   3   7   17.30    7.50
  -8  -3  -7    6.20    7.30
   8   2   7    9.90    7.10
  -8  -2  -7    0.60    7.70
   8   1   7   79.09   16.20
  -8  -1  -7   33.90   12.90
   8   0   7   -4.00    4.00
  -8   0  -7   -3.70    6.00
   8  -1   7   76.39   12.10
  -8   1  -7   67.89   15.40
   8  -2   7    3.20    5.30
  -8   2  -7   -5.40    8.90
   8  -3   7   15.30    6.00
   8  -4   7   -0.50    4.40
   7   7   7   24.90   17.60
   7   6   7    7.00    7.10
   7   5   7  468.65   38.20
   7   4   7   28.10   10.70
  -7  -4  -7   31.10   10.80
  -7  -4  -7   17.50    8.60
  -7  -3  -7   10.80   11.70
  -7  -3  -7    2.60    7.20
   7   2   7   17.60    4.80
   7   2   7   21.50    8.10
  -7  -2  -7   28.50    9.50
  -7  -2  -7   21.10    6.60
   7   1   7  320.27   21.40
   7   1   7  326.77   26.70
  -7  -1  -7  329.97   22.00
  -7  -1  -7  339.47   29.30
   7   0   7    3.60    4.40
   7   0   7    5.90    5.00
  -7   0  -7    0.90    5.40
  -7   0  -7   -3.50    2.60
   7  -1   7  261.97   25.30
   7  -1   7  298.57   24.20
  -7   1  -7  309.37   21.00
  -7   1  -7  318.87   28.00
   7  -2   7   23.70    7.20
  -7   2  -7   23.00    6.00
  -7   2  -7   13.30    8.40
   7  -3   7    2.80    4.80
   7  -3   7   18.60    6.40
  -7   3  -7   17.80    6.30
   7  -4   7   24.70    7.50
   7  -4   7   36.20    8.60
   7  -4   7   14.40   11.70
  -7   4  -7   37.60    9.00
   7  -5   7  430.76   31.90
   7  -5   7  403.06   31.00
   7  -6   7   19.70    8.00
   7  -7   7   -4.60    7.20
   6   8   7   17.10   10.30
   6   7   7   24.30   10.00
  -6  -7  -7   23.40   10.70
   6   6   7   -5.90    6.20
  -6  -6  -7    8.40    6.90
   6   5   7   14.00    5.80
   6   5   7   14.10    7.70
  -6  -5  -7   15.20    7.50
  -6  -5  -7   26.90    8.20
   6   4   7   -0.60    5.30
   6   4   7    0.60    3.70
  -6  -4  -7    4.00    5.90
   6   3   7  236.38   21.90
   6   3   7  218.58   17.20
  -6  -3  -7  241.68   22.60
  -6  -3  -7  241.88   22.90
   6   2   7    3.50    4.10
   6   2   7    4.60    3.20
  -6  -2  -7    1.30    4.80
  -6  -2  -7   -1.60    4.50
   6   1   7  176.88   14.60
   6   1   7  163.38   16.50
  -6  -1  -7  194.88   16.10
  -6  -1  -7  170.58   18.40
   6   0   7   -1.60    4.30
   6   0   7    3.50    3.80
  -6   0  -7    5.70    3.20
  -6   0  -7    1.00    4.70
   6  -1   7  182.28   16.50
  -6   1  -7  165.08   18.00
   6  -2   7    2.10    4.10
   6  -2   7    3.80    3.80
  -6   2  -7    2.40    3.60
  -6   2  -7   -0.10    4.80
   6  -3   7  237.98   28.80
   6  -3   7  236.28   19.70
   6  -3   7  240.48   19.50
  -6   3  -7  222.38   19.00
   6  -4   7   11.00    8.90
   6  -4   7    3.30    4.60
   6  -4   7    2.10    3.60
  -6   4  -7   -4.30    3.20
   6  -5   7   10.00    5.50
   6  -5   7   29.70    9.90
   6  -5   7   21.30    7.00
   6  -6   7    6.60    6.60
   6  -6   7    8.20    6.10
   6  -6   7   -1.70    4.00
   6  -7   7   29.70   10.50
   6  -8   7    0.80    6.60
   5   8   7   -2.30    7.90
  -5  -8  -7   14.00    7.40
   5   7   7  419.26   37.20
   5   7   7  418.96   32.40
  -5  -7  -7  430.76   33.40
   5   6   7    6.80    5.30
   5   6   7   11.30    7.80
  -5  -6  -7    6.80    6.30
  -5  -6  -7    3.70    5.70
   5   5   7   15.10   11.30
   5   5   7   19.70    5.70
  -5  -5  -7    1.00    5.20
   5   4   7    2.50    3.90
   5   4   7    2.80    4.90
  -5  -4  -7    2.20    4.80
  -5  -4  -7   -3.20    3.80
   5   3   7 1095.49   61.29
   5   3   7 1167.08   66.59
  -5  -3  -7 1226.58   67.69
  -5  -3  -7 1180.38   65.39
   5   2   7    3.80    2.60
   5   2   7    2.90    3.70
  -5  -2  -7   -0.70    4.20
   5   1   7  213.98   16.00
   5   1   7  173.58   16.10
  -5  -1  -7  170.88   16.60
  -5  -1  -7  189.08   17.70
   5   0   7   -5.60    3.30
   5   0   7    0.80    2.60
  -5   0  -7   -3.60    2.70
  -5   0  -7   -0.80    2.60
   5  -1   7  195.48   17.30
   5  -1   7  188.88   15.10
  -5   1  -7  174.68   16.50
  -5   1  -7  165.28   13.80
   5  -2   7    4.00    2.80
   5  -2   7   -1.70    2.40
  -5   2  -7   -1.90    2.50
  -5   2  -7    6.20    4.80
   5  -3   7 1134.99   61.59
   5  -3   7 1066.09   72.59
   5  -3   7 1208.18   63.39
  -5   3  -7 1184.88   63.19
   5  -4   7   -2.00    2.90
   5  -4   7    0.70    2.80
   5  -4   7    2.30    5.40
  -5   4  -7   -2.00    4.00
   5  -5   7   13.10    5.40
   5  -5   7   13.70    5.90
   5  -5   7   10.60    6.40
  -5   5  -7    6.40    5.30
   5  -6   7   17.20    7.20
   5  -6   7   10.60    7.00
   5  -7   7  452.75   36.50
   5  -8   7   -3.00    5.90
   4   9   7    7.40    9.50
  -4  -9  -7    0.20    8.60
   4   8   7   -6.60    6.00
  -4  -8  -7    6.50    7.70
   4   7   7   -2.30    5.10
   4   7   7   13.70    7.30
  -4  -7  -7   -7.50    4.20
   4   6   7   87.19   13.30
   4   6   7   62.29   11.30
  -4  -6  -7   63.79   12.10
  -4  -6  -7   38.00   11.20
   4   5   7  163.28   15.70
   4   5   7  137.39   17.60
  -4  -5  -7  162.78   16.10
  -4  -5  -7  163.78   18.70
   4   4   7   14.20    5.40
   4   4   7   13.40    6.40
  -4  -4  -7   18.70    6.20
  -4  -4  -7   10.30    6.00
   4   3   7  143.19   12.80
   4   3   7  137.19   14.50
  -4  -3  -7  153.98   15.50
  -4  -3  -7  143.59   14.00
   4   2   7   58.99    7.30
   4   2   7   59.29    8.70
  -4  -2  -7   43.30    8.50
  -4  -2  -7   51.29    9.70
   4   1   7  519.75   32.20
   4   1   7  550.14   32.70
  -4  -1  -7  534.05   33.00
   4   0   7    3.30    2.40
   4   0   7    2.70    3.80
  -4   0  -7   -3.40    2.10
   4  -1   7  515.65   30.20
   4  -1   7  531.85   32.90
  -4   1  -7  544.25   32.40
  -4   1  -7  525.45   30.90
   4  -2   7   62.19    8.10
   4  -2   7   45.30    6.20
  -4   2  -7   48.30    7.20
  -4   2  -7   31.00    7.40
   4  -3   7  146.39   12.40
   4  -3   7  143.69   13.80
   4  -3   7  147.89   17.40
  -4   3  -7  151.98   14.10
   4  -4   7   13.70    5.70
   4  -4   7   12.60    5.10
   4  -4   7   16.50    6.20
  -4   4  -7    8.90    5.60
   4  -5   7  140.09   15.40
   4  -5   7  192.88   17.70
   4  -5   7  185.08   18.20
  -4   5  -7  175.78   18.30
   4  -6   7   38.10   11.20
   4  -6   7   49.40   10.00
   4  -6   7   69.49   13.70
   4  -7   7   -1.90    5.50
   4  -7   7   13.60    6.60
   4  -7   7    5.00    5.60
   4  -8   7   11.10    7.70
   3   9   7  109.89   21.30
  -3  -9  -7   78.59   16.00
   3   8   7   23.60   10.10
  -3  -8  -7   40.00   11.30
   3   7   7   32.50    9.80
   3   7   7   21.70    9.50
  -3  -7  -7   36.60   11.30
  -3  -7  -7   23.70    8.60
   3   6   7  103.19   14.70
   3   6   7  115.09   13.60
  -3  -6  -7   98.69   15.30
  -3  -6  -7   93.29   13.40
   3   5   7 1143.09   65.69
   3   5   7 1080.09   61.79
  -3  -5  -7 1086.09   65.49
  -3  -5  -7 1121.29   62.39
   3   4   7  307.87   21.10
   3   4   7  269.77   22.50
  -3  -4  -7  273.17   22.60
  -3  -4  -7  237.38   19.80
   3   3   7   51.09    7.30
   3   3   7   53.59    8.40
  -3  -3  -7   56.19    8.20
  -3  -3  -7   61.99    8.90
   3   2   7   44.40    6.50
   3   2   7   59.89    8.30
  -3  -2  -7   48.20    7.60
  -3  -2  -7   44.10    8.30
   3   1   7 1416.26   70.49
   3   1   7 1289.97   68.09
  -3  -1  -7 1309.27   68.59
   3   0   7   -1.20    3.10
   3   0   7   -2.10    1.00
  -3   0  -7    0.60    1.80
  -3   0  -7   -2.20    2.30
   3  -1   7 1288.07   66.89
   3  -1   7 1394.76   70.79
  -3   1  -7 1352.46   69.49
  -3   1  -7 1408.26   68.79
   3  -2   7   46.20    9.40
   3  -2   7   52.19    5.50
   3  -2   7   47.30    7.10
  -3   2  -7   50.69    7.20
   3  -3   7   55.49    6.60
   3  -3   7   53.19    7.60
   3  -3   7   54.19    8.00
  -3   3  -7   55.59    8.30
   3  -4   7  272.07   19.60
   3  -4   7  276.97   21.00
   3  -4   7  293.57   22.20
  -3   4  -7  310.07   22.70
   3  -5   7 1096.79   63.09
   3  -5   7 1183.68   67.29
  -3   5  -7 1360.26   75.49
  -3   5  -7 1157.48   66.99
   3  -6   7   93.89   13.70
   3  -6   7   94.69   11.40
  -3   6  -7  109.29   21.00
   3  -7   7   19.80    8.30
   3  -7   7   36.10   10.70
   3  -7   7   27.40    7.70
  -3   7  -7   12.10   10.90
   3  -8   7   37.50   11.50
  -3   8  -7   27.30   20.10
   3  -9   7  116.99   22.00
   2   9   7    7.20    8.50
   2   8   7   88.79   18.60
  -2  -8  -7   77.69   15.40
   2   7   7   10.30    7.30
   2   7   7   23.10    9.20
  -2  -7  -7   27.70   10.70
  -2  -7  -7   40.20   10.80
   2   6   7   32.40    9.70
   2   6   7   48.30   10.00
  -2  -6  -7   24.00    8.30
  -2  -6  -7   40.60   10.80
   2   5   7   36.30    8.00
   2   5   7   25.40    7.90
  -2  -5  -7   22.40    7.40
  -2  -5  -7   41.50   10.00
   2   4   7  248.28   20.40
   2   4   7  222.38   18.20
  -2  -4  -7  260.47   21.00
  -2  -4  -7  220.18   18.40
   2   3   7  198.38   16.60
   2   3   7  203.38   15.60
  -2  -3  -7  197.18   15.70
  -2  -3  -7  206.38   17.20
   2   2   7   15.50    4.00
   2   2   7   15.00    4.30
  -2  -2  -7    7.90    3.60
  -2  -2  -7    6.10    4.00
   2   1   7  345.87   21.80
   2   1   7  300.47   18.90
  -2  -1  -7  306.77   22.20
  -2  -1  -7  285.27   18.80
   2   0   7   -0.50    1.20
   2   0   7   -2.30    2.80
  -2   0  -7   -2.30    2.20
  -2   0  -7   -0.70    1.30
   2  -1   7  308.67   16.20
   2  -1   7  306.37   20.20
  -2   1  -7  308.77   19.90
  -2   1  -7  298.47   16.90
   2  -2   7   19.80    4.70
   2  -2   7   13.80    3.10
   2  -2   7   13.60    2.50
  -2   2  -7   12.60    4.00
   2  -3   7  221.08   17.00
   2  -3   7  200.88   13.60
  -2   3  -7  226.78   17.40
  -2   3  -7  218.08   16.90
   2  -4   7  246.78   19.30
   2  -4   7  224.38   15.80
  -2   4  -7  236.48   21.80
  -2   4  -7  215.58   18.40
   2  -5   7   33.20    8.50
   2  -5   7   41.00    7.70
  -2   5  -7   39.60    8.90
  -2   5  -7   39.10   12.50
   2  -6   7   37.90    8.00
   2  -6   7   30.00    8.70
  -2   6  -7   45.90   13.70
   2  -7   7   20.10    6.90
   2  -7   7   19.70    8.90
   2  -7   7   22.60    8.40
  -2   7  -7    6.00   10.60
   2  -8   7  120.49   17.20
  -2   8  -7   94.79   23.80
   2  -9   7   -8.10    6.80
   1  10   7   29.80   13.50
  -1 -10  -7    5.70    9.00
   1   9   7   75.39   18.40
  -1  -9  -7   46.20   12.90
   1   8   7   42.00   14.20
  -1  -8  -7   55.59   12.70
   1   7   7  239.68   26.00
   1   7   7  259.67   24.60
  -1  -7  -7  286.27   25.20
  -1  -7  -7  275.27   27.90
   1   6   7  380.06   27.90
   1   6   7  335.97   29.10
  -1  -6  -7  381.56   30.80
  -1  -6  -7  336.97   27.20
   1   5   7  168.58   15.80
   1   5   7  149.19   16.50
  -1  -5  -7  140.19   16.50
  -1  -5  -7  149.69   15.40
   1   4   7  526.25   33.30
   1   4   7  519.85   35.10
  -1  -4  -7  594.04   36.90
  -1  -4  -7  535.55   33.50
   1   3   7 1263.27   66.09
   1   3   7 1212.08   64.19
  -1  -3  -7 1186.08   64.29
  -1  -3  -7 1257.67   66.79
   1   2   7  382.36   24.50
   1   2   7  418.36   25.50
  -1  -2  -7  418.86   25.20
  -1  -2  -7  432.66   26.30
   1   1   7 1266.47   64.19
   1   1   7 1163.78   61.39
  -1  -1  -7 1285.17   64.69
  -1  -1  -7 1213.08   61.89
   1   0   7    0.00    3.60
   1   0   7    1.80    1.40
  -1   0  -7    1.60    1.40
  -1   0  -7    4.50    4.10
   1  -1   7 1186.98   61.19
  -1   1  -7 1197.08   61.29
   1  -2   7  433.76   25.90
   1  -2   7  418.76   21.50
  -1   2  -7  442.16   26.00
   1  -3   7 1259.57   60.49
   1  -3   7 1243.28   64.69
  -1   3  -7 1219.58   64.39
  -1   3  -7 1168.88   62.89
   1  -4   7  524.85   29.90
   1  -4   7  544.45   33.50
  -1   4  -7  489.65   32.80
  -1   4  -7  545.35   33.60
   1  -5   7  161.98   13.90
   1  -5   7  167.18   16.30
  -1   5  -7  166.68   25.00
  -1   5  -7  158.18   16.30
   1  -6   7  386.56   26.10
   1  -6   7  395.16   29.20
  -1   6  -7  308.07   29.10
   1  -7   7  281.27   24.50
   1  -7   7  252.17   24.50
   1  -7   7  267.47   22.10
  -1   7  -7  217.78   26.50
   1  -8   7   74.19   15.20
   1  -8   7   65.29   11.90
  -1   8  -7   38.40   13.60
   1  -9   7   84.19   17.80
  -1   9  -7   60.79   21.50
   1 -10   7   11.70   10.20
   0  10   7   31.00   16.10
   0 -10  -7   25.60   12.70
   0   9   7   15.30   10.50
   0  -9  -7    5.10    6.80
   0   8   7   45.00   14.20
   0  -8  -7   29.00   10.30
   0   7   7    4.00    4.40
   0  -7  -7    1.00    5.90
   0  -7  -7    8.30    5.60
   0   6   7  282.57   23.20
   0   6   7  323.47   28.20
   0  -6  -7  256.37   25.90
   0  -6  -7  258.07   22.80
   0   5   7    1.70    3.10
   0   5   7    0.30    3.70
   0  -5  -7    2.50    4.20
   0  -5  -7    3.80    3.60
   0   4   7   60.29    8.50
   0   4   7   67.99   10.50
   0  -4  -7   60.99    8.80
   0  -4  -7   84.29   11.70
   0   3   7    2.60    2.60
   0   3   7   -2.30    1.80
   0  -3  -7    2.60    3.10
   0  -3  -7    3.90    3.10
   0   2   7  117.79   10.30
   0   2   7  120.89   11.50
   0  -2  -7  108.99   10.10
   0  -2  -7  125.29   12.30
   0   1   7   -2.60    2.00
   0   1   7    3.20    2.70
   0  -1  -7   -1.00    2.30
   0  -1  -7    2.00    3.00
   0   0   7    0.10    3.60
   0   0   7    1.10    3.00
   0   0  -7   -3.80    3.00
   0   0  -7    6.30    2.70
   0  -1   7    2.60    2.50
   0  -1   7   -1.20    0.80
   0   1  -7   -1.00    1.00
   0   1  -7   -0.90    1.90
   0  -2   7  110.69    7.50
   0  -2   7  107.79    9.60
   0   2  -7  110.39    9.70
   0   2  -7  105.59    7.70
   0  -3   7    0.10    1.50
   0  -3   7    2.60    2.60
   0   3  -7   -0.80    1.50
   0  -4   7   76.69    8.20
   0  -4   7   60.79    9.10
   0   4  -7   77.39    9.90
   0   4  -7   81.99    9.30
   0  -5   7    1.20    2.70
   0  -5   7   -1.50    3.40
   0   5  -7    1.90    3.10
   0   5  -7   -5.70    2.50
   0  -6   7  273.07   22.50
   0  -6   7  248.28   20.60
   0   6  -7  259.27   23.90
   0  -7   7   -7.40    3.50
   0   7  -7    1.60    5.20
   0  -8   7   25.10    9.10
   0  -8   7   16.80    7.30
   0   8  -7   14.20    9.40
   0  -9   7    5.50    6.60
   0   9  -7   -2.40    9.50
   0 -10   7   27.40   12.60
  -1  10   7    8.50   11.30
   1 -10  -7  -10.60    6.80
  -1   9   7   94.39   23.10
   1  -9  -7   64.19   14.40
  -1   8   7   48.60   14.80
   1  -8  -7   58.19   13.30
  -1   7   7  233.18   23.50
  -1   7   7  291.07   56.99
   1  -7  -7  314.67   25.90
   1  -7  -7  293.97   29.50
  -1   6   7  374.76   33.60
  -1   6   7  376.76   27.90
   1  -6  -7  333.17   27.10
   1  -6  -7  353.16   31.80
  -1   5   7  153.28   15.50
  -1   5   7  158.28   19.20
   1  -5  -7  191.78   20.30
   1  -5  -7  152.28   15.40
  -1   4   7  617.44   41.10
  -1   4   7  531.75   34.20
   1  -4  -7  526.65   34.20
   1  -4  -7  607.24   40.30
  -1   3   7 1281.07   72.29
  -1   3   7 1249.77   65.69
   1  -3  -7 1264.07   65.89
   1  -3  -7 1250.27   71.19
  -1   2   7  391.66   23.90
  -1   2   7  410.46   30.30
   1  -2  -7  408.36   24.30
  -1   1   7 1129.39   66.49
  -1   1   7 1192.38   59.99
   1  -1  -7 1197.08   65.89
   1  -1  -7 1197.68   60.29
  -1   0   7   -2.30    1.60
  -1   0   7   -0.10    3.60
   1   0  -7   -2.40    3.50
   1   0  -7   -1.20    1.80
  -1  -1   7 1199.08   60.69
  -1  -1   7 1199.18   61.79
   1   1  -7 1227.08   61.19
   1   1  -7 1271.77   61.89
  -1  -2   7  401.56   23.50
  -1  -2   7  429.86   24.70
   1   2  -7  446.46   24.40
   1   2  -7  398.16   24.30
  -1  -3   7 1315.27   65.89
  -1  -3   7 1266.77   64.29
   1   3  -7 1226.38   64.79
   1   3  -7 1251.67   65.49
  -1  -4   7  540.45   32.30
  -1  -4   7  565.34   37.50
   1   4  -7  524.15   32.80
   1   4  -7  554.04   33.50
  -1  -5   7  139.99   14.30
  -1  -5   7  148.99   14.80
   1   5  -7  145.89   14.90
   1   5  -7  150.68   14.70
  -1  -6   7  354.16   26.80
  -1  -6   7  384.76   28.70
  -1  -6   7  360.46   27.20
   1   6  -7  370.36   29.00
  -1  -7   7  260.57   28.70
  -1  -7   7  259.47   23.30
  -1  -7   7  276.97   34.80
   1   7  -7  297.27   27.20
  -1  -8   7   55.99   12.20
  -1  -8   7   40.00   11.20
  -1  -8   7   39.00   12.20
   1   8  -7   66.39   15.70
  -1  -9   7   93.79   18.50
   1   9  -7   61.69   18.10
  -1 -10   7   -2.60    8.30
   1  10  -7   20.10   14.50
  -2   9   7   11.10   12.10
  -2   8   7   69.29   21.50
   2  -8  -7  111.99   16.20
  -2   7   7   -8.80   10.30
   2  -7  -7   30.90    8.80
   2  -7  -7   32.00   11.80
  -2   6   7   35.60    8.50
  -2   6   7   35.50   14.30
   2  -6  -7   21.50    7.20
   2  -6  -7   55.59   13.50
  -2   5   7   28.80   11.30
  -2   5   7   39.80    8.60
   2  -5  -7   39.40   11.60
   2  -5  -7   32.90    7.70
  -2   4   7  220.68   17.40
  -2   4   7  216.18   25.40
   2  -4  -7  227.78   17.80
   2  -4  -7  184.58   21.40
  -2   3   7  187.08   22.50
  -2   3   7  208.48   15.40
   2  -3  -7  201.78   15.60
  -2   2   7   10.80    3.60
   2  -2  -7   20.60    4.50
   2  -2  -7   16.70    7.40
  -2   1   7  291.37   17.90
   2  -1  -7  308.37   25.50
   2  -1  -7  298.67   18.50
  -2   0   7   -0.40    2.50
  -2   0   7   -0.20    1.80
   2   0  -7   -0.80    2.10
   2   0  -7    1.50    3.00
  -2  -1   7  292.47   18.80
  -2  -1   7  292.87   19.40
   2   1  -7  315.87   20.30
   2   1  -7  312.57   18.10
  -2  -2   7   11.80    3.80
  -2  -2   7    9.80    3.30
   2   2  -7   18.50    4.00
   2   2  -7   16.10    4.50
  -2  -3   7  218.18   15.60
  -2  -3   7  217.18   16.20
   2   3  -7  204.08   15.30
   2   3  -7  208.88   16.60
  -2  -4   7  203.28   17.00
  -2  -4   7  238.28   18.20
   2   4  -7  227.68   18.70
   2   4  -7  244.08   18.00
  -2  -5   7   33.70    7.60
  -2  -5   7   36.10    8.20
   2   5  -7   43.50    9.80
  -2  -6   7   31.80    8.40
  -2  -6   7   29.60    7.90
  -2  -6   7   40.70    9.20
   2   6  -7   37.90    9.80
  -2  -7   7   22.50    6.80
  -2  -7   7   29.60    9.00
  -2  -7   7   25.20    8.90
   2   7  -7   38.80   11.10
  -2  -8   7  109.09   15.00
  -2  -8   7   72.59   14.60
  -2  -8   7   82.99   15.30
   2   8  -7   86.69   17.80
  -2  -9   7  -10.40    5.20
  -3   9   7  102.39   29.90
   3  -9  -7   73.49   16.30
  -3   8   7   14.10   15.70
   3  -8  -7   44.90   11.60
  -3   7   7   36.20   16.70
   3  -7  -7   19.60    7.50
   3  -7  -7   39.10   13.70
   3  -7  -7    8.40    6.60
  -3   6   7   72.69   21.00
   3  -6  -7   92.79   12.80
   3  -6  -7  107.59   20.00
  -3   5   7  991.40   75.29
  -3   5   7 1071.19   59.29
   3  -5  -7 1050.79   69.79
   3  -5  -7 1038.80   58.89
  -3   4   7  306.47   32.90
  -3   4   7  276.97   20.30
   3  -4  -7  210.28   25.60
   3  -4  -7  282.07   20.70
  -3   3   7   45.30    6.80
   3  -3  -7   50.89    7.10
   3  -3  -7   71.79   15.60
   3  -3  -7   42.40   10.90
  -3   2   7   52.79    6.40
   3  -2  -7   55.39   13.60
   3  -2  -7   57.29    6.70
  -3   1   7 1256.77   62.79
   3  -1  -7 1306.17   63.79
   3  -1  -7 1237.98   70.49
  -3   0   7    0.30    1.90
  -3   0   7    2.40    1.70
   3   0  -7    4.80    2.80
   3   0  -7   -2.30    2.00
  -3  -1   7 1073.19   61.79
  -3  -1   7 1312.17   65.29
   3   1  -7 1268.97   60.09
   3   1  -7 1244.18   69.59
  -3  -2   7   58.19    8.10
  -3  -2   7   59.09    6.20
   3   2  -7   56.59    6.00
   3   2  -7   54.99    9.50
  -3  -3   7   55.39    9.50
  -3  -3   7   55.09    6.70
   3   3  -7   52.59    9.50
   3   3  -7   58.59    6.90
  -3  -4   7  280.77   19.90
  -3  -4   7  265.37   21.60
   3   4  -7  298.87   23.20
  -3  -5   7 1086.59   61.19
  -3  -5   7 1119.69   63.89
  -3  -5   7 1112.89   61.59
   3   5  -7 1173.28   65.99
  -3  -6   7  108.09   14.20
  -3  -6   7   98.99   13.00
  -3  -6   7   93.99   12.30
   3   6  -7  101.69   15.60
  -3  -7   7   11.90    6.80
  -3  -7   7   28.90    8.70
  -3  -7   7   10.20    5.10
   3   7  -7   24.30   10.80
  -3  -8   7   40.90   11.20
  -3  -8   7   37.20   10.20
  -3  -8   7   34.60   11.60
   3   8  -7   28.70   11.70
  -3  -9   7   79.39   16.90
   3   9  -7  106.29   22.50
  -4   9   7   30.80   19.90
  -4   8   7   -1.00   12.50
   4  -8  -7    8.40    6.50
  -4   7   7   -2.40   11.60
   4  -7  -7   10.40    8.90
   4  -7  -7   -8.70    4.40
   4  -7  -7    7.60    5.70
   4  -6  -7   37.30   10.10
   4  -6  -7   51.79   10.90
   4  -6  -7   36.10   21.50
   4  -5  -7  148.49   15.40
   4  -5  -7  148.19   22.40
   4  -5  -7  175.98   24.20
  -4   4   7   15.00    5.20
   4  -4  -7   18.00    5.50
   4  -4  -7   13.60    8.30
   4  -4  -7    2.50    8.70
  -4   3   7  136.09   12.00
   4  -3  -7  141.49   12.30
   4  -3  -7  104.69   16.60
   4  -3  -7  145.09   26.20
  -4   2   7   56.79    6.50
   4  -2  -7   38.30   10.10
   4  -2  -7   67.99   16.50
   4  -2  -7   48.70    6.30
  -4   1   7  518.75   36.20
  -4   1   7  512.55   27.90
   4  -1  -7  520.95   28.90
   4  -1  -7  548.45   37.00
  -4   0   7   -0.20    1.30
   4   0  -7    2.90    3.50
   4   0  -7   -1.30    1.60
   4   1  -7  575.24   35.40
   4   1  -7  499.35   26.70
  -4  -2   7   50.39    9.60
  -4  -2   7   64.29    6.30
   4   2  -7   54.69    5.40
   4   2  -7   61.29    9.50
  -4  -3   7  139.39   14.80
  -4  -3   7  158.78   11.90
   4   3  -7  145.99   15.80
  -4  -4   7    8.10    3.80
  -4  -4   7   15.20    4.80
  -4  -4   7    9.40    4.90
   4   4  -7   11.00    5.50
  -4  -5   7  161.58   17.60
  -4  -5   7  169.48   15.10
  -4  -5   7  160.98   15.10
   4   5  -7  180.28   19.90
  -4  -6   7   55.29   12.00
  -4  -6   7   47.30    9.70
  -4  -6   7   47.60    9.90
   4   6  -7   79.29   15.90
  -4  -7   7    4.70    5.90
  -4  -7   7   14.50    7.20
  -4  -7   7   -0.80    5.00
   4   7  -7    8.90    7.90
  -4  -8   7   -5.40    7.60
  -4  -8   7   -5.90    5.30
   4   8  -7   16.80    9.70
  -4  -9   7    1.90    7.60
   4   9  -7   15.70   11.80
   5  -8  -7  -10.90    9.30
   5  -8  -7   -7.50    5.70
   5  -7  -7  356.06   41.90
   5  -7  -7  406.26   31.10
   5  -7  -7  359.76   30.70
   5  -6  -7   15.00    9.00
   5  -6  -7    9.50    5.40
   5  -6  -7    0.70    4.70
   5  -6  -7   11.50    9.50
   5  -5  -7   11.70   10.40
   5  -5  -7   18.00   10.80
   5  -5  -7   11.10    5.60
   5  -5  -7    1.40    4.40
   5  -4  -7    0.70    3.20
   5  -4  -7   -4.30    3.00
   5  -4  -7   -5.40    6.60
   5  -3  -7 1055.09   69.69
   5  -3  -7  985.50   77.29
   5  -3  -7 1225.68   59.59
   5  -2  -7    2.80    2.60
   5  -2  -7    2.20    4.50
  -5   1   7  183.48   11.60
  -5   1   7  176.58   19.10
   5  -1  -7  198.98   20.10
   5  -1  -7  184.28   13.00
  -5   0   7    1.00    1.00
  -5   0   7    1.90    3.90
   5   0  -7    0.70    1.00
   5   0  -7   -0.20    3.20
  -5  -1   7  180.98   17.90
   5   1  -7  201.68   19.40
  -5  -2   7    1.50    1.60
  -5  -2   7    4.00    2.90
  -5  -2   7   -2.60    2.60
   5   2  -7   -5.30    2.70
  -5  -3   7 1179.18   66.79
  -5  -3   7 1154.48   58.09
  -5  -3   7 1102.69   58.29
   5   3  -7 1185.88   67.99
  -5  -4   7    1.90    3.00
  -5  -4   7   -1.80    4.10
   5   4  -7    1.00    4.10
  -5  -5   7    5.10    4.20
  -5  -5   7   10.50    5.90
  -5  -5   7    1.20    4.30
   5   5  -7    3.00    5.80
  -5  -6   7   14.30    5.80
  -5  -6   7    8.80    5.40
  -5  -6   7    6.70    5.70
   5   6  -7    3.50    6.70
  -5  -7   7  374.66   29.70
   5   7  -7  398.26   36.50
  -5  -8   7   12.60    7.80
   5   8  -7   22.90   11.10
   6  -8  -7   -8.30    8.10
   6  -8  -7   13.90    7.70
   6  -7  -7    5.00   10.10
   6  -7  -7   18.00    9.10
   6  -7  -7   18.30    8.10
   6  -6  -7   -2.10    4.40
   6  -6  -7   -3.30    9.50
   6  -6  -7    0.80    5.20
   6  -5  -7    7.30    8.90
   6  -5  -7    7.50    5.10
   6  -5  -7    4.40   10.20
   6  -5  -7   14.70    6.30
   6  -4  -7    5.10    4.10
   6  -4  -7    8.40    4.50
   6  -4  -7  -15.70   10.50
   6  -4  -7    1.70    6.60
   6  -3  -7  234.58   17.50
   6  -3  -7  243.58   17.80
   6  -3  -7  271.17   28.00
   6  -3  -7  197.48   36.20
  -6   2   7    2.10    5.10
   6  -2  -7    1.80    2.50
   6  -2  -7   -2.90    4.50
   6  -2  -7    3.30    2.30
  -6   1   7  160.08   19.30
   6  -1  -7  166.18   12.10
   6  -1  -7  155.78    9.90
   6  -1  -7  166.48   19.90
  -6   0   7    4.00    4.80
   6   0  -7   -1.20    4.10
  -6  -1   7  137.99   16.90
   6   1  -7  177.58   19.30
  -6  -2   7    3.20    4.00
   6   2  -7    5.40    5.40
  -6  -3   7  233.78   15.20
  -6  -3   7  237.38   14.50
  -6  -3   7  214.58   22.20
   6   3  -7  236.78   23.50
  -6  -4   7    0.90    2.90
  -6  -4   7   -0.90    2.90
  -6  -5   7   23.60    5.90
   6   5  -7   27.90   10.40
   6   6  -7    2.20    6.90
   6   7  -7   44.20   13.00
   6   8  -7    3.80    9.70
   7  -7  -7   -5.50   10.80
   7  -6  -7    1.10   11.90
   7  -5  -7  429.06   30.90
   7  -5  -7  445.56   43.00
   7  -4  -7   29.50   11.20
   7  -4  -7   27.90   16.60
   7  -4  -7   32.50    7.20
   7  -3  -7   14.10   13.40
   7  -3  -7   14.00    4.50
   7  -3  -7   23.50    9.70
   7  -2  -7   14.80    4.20
  -7   1   7  313.77   30.70
   7  -1  -7  352.56   31.40
  -7   0   7    2.30    4.40
   7   0  -7    7.00    5.60
  -7  -1   7  278.17   26.80
   7   1  -7  328.57   30.10
  -7  -2   7   16.80    7.40
   7   2  -7   29.50   10.70
  -7  -3   7   27.00    9.10
   7   3  -7   16.70    8.30
  -7  -4   7   39.50   10.30
   7   4  -7   23.70    9.50
   7   5  -7  422.06   37.60
   7   6  -7  -10.80    7.00
   7   7  -7    8.40    9.10
   8  -6  -7    1.00   10.40
   8  -5  -7   18.90   10.00
   8  -4  -7    9.30    7.50
   8  -3  -7    7.00    7.60
  -8   2   7   10.00    8.90
   8  -2  -7    4.00    6.90
  -8   1   7   66.59   15.80
   8  -1  -7   81.69   18.10
  -8   0   7    4.30    6.20
   8   0  -7   -8.00    5.50
  -8  -1   7   45.60   11.80
   8   1  -7   53.99   13.80
  -8  -2   7    7.80    6.90
   8   2  -7    3.60    8.00
   8   3  -7    7.80    7.70
   8   5  -7   27.90   11.30
   9  -5  -7   26.60   20.90
   9  -4  -7   69.69   19.90
   9  -3  -7  127.79   24.20
   9  -2  -7   27.50   12.20
   9  -1  -7   75.79   17.50
   9   0  -7   -9.60    4.50
   9   1  -7   65.59   17.00
   9   2  -7   18.60   10.90
   9   3  -7  106.79   22.00
   9   4  -7   52.69   14.40
   9   5  -7   25.90   13.60
  10  -3  -7   -8.20    6.00
  10  -2  -7   -4.00   10.80
  10  -1  -7    2.40    7.30
  10   2  -7    0.80    6.40
  10   3  -7    8.40    8.70
  10   3   8    8.40    8.80
  10   2   8  -11.40    6.20
  10   1   8    8.90    6.50
  10   0   8  174.48   22.00
  10  -1   8    0.10    6.00
   9   5   8    0.90    7.30
   9   4   8    2.50    6.70
   9   3   8    2.70    6.20
   9   2   8    3.00    7.10
   9   1   8    5.70    6.90
  -9  -1  -8   -9.20    7.70
   9   0   8    3.00    6.40
  -9   0  -8   -4.30    8.40
   9  -1   8    3.90    5.70
   9  -2   8    7.20    5.70
   8   6   8    2.40   14.10
   8   5   8   14.80    9.50
   8   4   8   65.09   15.30
   8   3   8    7.80    7.00
  -8  -3  -8    2.50    6.30
   8   2   8  231.28   24.20
  -8  -2  -8  239.28   25.70
   8   1   8   83.59   13.40
  -8  -1  -8   78.29   17.10
   8   0   8    4.70    6.00
  -8   0  -8   -3.30    5.80
   8  -1   8   93.69   13.50
  -8   1  -8   65.59   15.00
   8  -2   8  220.48   20.80
  -8   2  -8  145.99   25.50
   8  -3   8    8.80    5.90
  -8   3  -8   -7.40    6.60
   7   7   8   12.80    9.50
   7   6   8   26.60   10.40
   7   5   8    8.10    6.30
   7   4   8   13.80    7.60
  -7  -4  -8   -3.50    7.40
  -7  -4  -8   28.80    9.50
  -7  -3  -8   -4.40    5.70
  -7  -3  -8   20.50   13.60
   7   2   8   32.00    6.60
   7   2   8   48.20   11.50
  -7  -2  -8   38.70   10.30
  -7  -2  -8   49.60    9.70
   7   1   8    9.50    4.40
   7   1   8   16.30    7.20
  -7  -1  -8   21.90    9.70
  -7  -1  -8   15.20    8.10
   7   0   8   73.29   12.50
   7   0   8   64.29   11.90
  -7   0  -8   80.49   15.00
   7  -1   8    7.50    5.10
   7  -1   8   21.90    9.50
  -7   1  -8   16.40    8.30
  -7   1  -8   -0.50    3.30
   7  -2   8   48.30    9.80
   7  -2   8   41.40   10.50
  -7   2  -8   33.90    7.70
  -7   2  -8   24.00   10.10
   7  -3   8   18.30    6.10
   7  -3   8   11.30    5.80
  -7   3  -8    9.50    5.10
   7  -4   8   22.80    7.00
   7  -4   8   16.80    6.40
  -7   4  -8   20.10    7.70
   7  -5   8    0.80    5.50
   7  -6   8   24.80    8.60
   7  -7   8    1.10    6.30
   6   8   8   25.60   11.90
   6   7   8   -2.60    6.80
  -6  -7  -8   -6.30    6.70
   6   6   8  192.28   23.60
  -6  -6  -8  147.39   19.30
   6   5   8    6.30    6.70
   6   5   8   10.20    5.20
  -6  -5  -8    6.90    6.20
  -6  -5  -8   11.50    7.80
   6   4   8  162.18   15.00
   6   4   8  145.89   18.70
  -6  -4  -8  161.98   18.10
  -6  -4  -8  134.49   21.20
   6   3   8  215.88   17.40
   6   3   8  267.07   22.80
  -6  -3  -8  219.98   22.40
  -6  -3  -8  209.18   21.90
   6   2   8  219.58   16.60
   6   2   8  237.98   20.60
  -6  -2  -8  168.78   19.80
  -6  -2  -8  238.68   22.00
   6   1   8  270.97   20.20
   6   1   8  244.18   21.40
  -6  -1  -8  264.37   23.40
  -6  -1  -8  275.77   21.50
   6   0   8  322.97   27.80
   6   0   8  387.56   26.90
  -6   0  -8  400.86   29.60
  -6   0  -8  376.36   26.40
   6  -1   8  234.58   19.30
  -6   1  -8  217.88   21.20
  -6   1  -8  253.67   18.20
   6  -2   8  190.58   17.10
   6  -2   8  231.68   21.40
  -6   2  -8  218.58   17.60
   6  -3   8  177.78   18.00
   6  -3   8  237.18   28.30
   6  -3   8  220.58   18.00
  -6   3  -8  203.58   18.00
   6  -4   8  167.78   22.60
   6  -4   8  157.88   15.20
   6  -4   8  136.89   15.80
  -6   4  -8  141.69   15.60
   6  -5   8   17.70    6.20
   6  -5   8    8.90    5.70
  -6   5  -8   14.90    6.30
   6  -6   8  201.18   21.50
   6  -7   8    5.80    7.00
   6  -8   8   21.80   11.60
   5   8   8    3.00    7.60
  -5  -8  -8   18.50    9.40
   5   7   8    4.80    6.70
   5   7   8   -1.90    5.60
  -5  -7  -8   11.50    7.60
   5   6   8   25.80    9.50
   5   6   8   29.30    8.20
  -5  -6  -8   23.70    8.80
   5   5   8   -5.10    3.50
  -5  -5  -8    5.70    9.90
  -5  -5  -8   -5.00    4.30
   5   4   8   87.79   13.30
   5   4   8  105.89   11.80
  -5  -4  -8  117.79   15.20
  -5  -4  -8  120.99   14.30
   5   3   8    7.30    5.80
   5   3   8   13.60    5.40
  -5  -3  -8    7.10    5.80
  -5  -3  -8   20.60    7.40
   5   2   8   99.79   10.40
   5   2   8  105.49   12.20
  -5  -2  -8   71.49   14.00
  -5  -2  -8   90.59   12.30
   5   1   8   39.70    8.20
   5   1   8   35.80    7.50
  -5  -1  -8   38.70    8.90
  -5  -1  -8   21.00    7.10
   5   0   8  250.07   19.60
  -5   0  -8  302.17   20.60
  -5   0  -8  270.27   21.50
   5  -1   8   47.80    9.60
   5  -1   8   38.10    7.40
  -5   1  -8   44.10    7.70
  -5   1  -8   36.40    8.10
   5  -2   8  129.89   13.20
  -5   2  -8  111.09   11.70
   5  -3   8   22.10    9.60
   5  -3   8    9.60    4.70
   5  -3   8    8.20    4.00
  -5   3  -8   18.50    6.30
   5  -4   8   94.39   16.10
   5  -4   8   94.29   10.80
   5  -4   8  114.09   13.50
  -5   4  -8  112.39   13.30
   5  -5   8    3.80    4.80
   5  -5   8   -1.40    3.80
   5  -5   8    0.00    3.00
  -5   5  -8   -5.70    4.00
   5  -6   8   28.70    7.90
   5  -6   8   19.80    7.50
   5  -7   8    3.00    5.90
   5  -8   8   23.90    9.60
   4   9   8   12.50    9.00
  -4  -9  -8   16.60    9.50
   4   8   8   92.29   19.20
  -4  -8  -8   50.79   13.40
   4   7   8  126.39   16.50
   4   7   8  145.39   19.50
  -4  -7  -8  138.09   17.20
   4   6   8  277.57   26.80
   4   6   8  295.17   24.20
  -4  -6  -8  264.27   26.50
  -4  -6  -8  289.17   24.90
   4   5   8   30.60    7.40
   4   5   8   27.20    9.10
  -4  -5  -8   29.10    8.20
  -4  -5  -8   22.30    8.50
   4   4   8  702.13   45.20
   4   4   8  727.03   42.20
  -4  -4  -8  696.53   45.80
  -4  -4  -8  705.83   43.00
   4   3   8   49.00    7.50
   4   3   8   48.40    9.90
  -4  -3  -8   54.99   10.80
  -4  -3  -8   60.59   10.30
   4   2   8  381.86   25.70
   4   2   8  390.06   24.40
  -4  -2  -8  324.17   29.10
   4   1   8  594.74   35.30
   4   1   8  668.93   37.50
  -4  -1  -8  600.44   36.00
  -4  -1  -8  510.05   37.90
   4   0   8 1925.01  101.59
  -4   0  -8 2169.38  104.89
  -4   0  -8 2075.69  103.39
   4  -1   8  596.74   37.00
   4  -1   8  573.64   33.20
  -4   1  -8  608.24   35.40
  -4   1  -8  613.74   35.00
   4  -2   8  380.56   25.80
   4  -2   8  388.36   23.30
  -4   2  -8  391.96   25.50
   4  -3   8   66.69   12.40
   4  -3   8   53.19    9.40
   4  -3   8   74.29    7.80
  -4   3  -8   61.99    9.30
   4  -4   8  736.03   41.50
   4  -4   8  738.73   44.70
   4  -4   8  738.93   43.50
  -4   4  -8  715.03   44.50
   4  -5   8   28.40    8.40
   4  -5   8   31.40    7.40
   4  -5   8   25.10    6.80
  -4   5  -8   35.50    9.70
   4  -6   8  292.47   25.00
   4  -6   8  277.27   22.10
  -4   6  -8  271.97   34.40
   4  -7   8  138.99   19.50
   4  -7   8  145.89   18.90
   4  -7   8  140.79   18.90
   4  -8   8   65.09   15.20
   4  -9   8   24.60   10.30
   3   9   8   10.50    9.30
  -3  -9  -8   -3.20    6.50
   3   8   8    4.50    7.00
  -3  -8  -8   15.00    8.60
   3   7   8   27.30    8.20
   3   7   8    8.50    8.50
  -3  -7  -8   16.80    8.30
  -3  -7  -8   40.70   11.60
   3   6   8   20.70    7.70
   3   6   8   27.70    9.00
  -3  -6  -8   10.50    6.40
  -3  -6  -8   23.20    9.10
   3   5   8   28.00    8.70
   3   5   8   12.00    6.10
  -3  -5  -8   33.00    8.50
  -3  -5  -8   25.60    9.30
   3   4   8   35.70    7.90
   3   4   8   47.90    9.80
  -3  -4  -8   42.90    9.60
  -3  -4  -8   48.00    8.90
   3   3   8   -1.20    2.20
   3   3   8   -1.60    2.80
  -3  -3  -8    1.20    2.90
  -3  -3  -8   -4.20    2.50
   3   2   8  373.86   25.20
   3   2   8  384.96   24.90
  -3  -2  -8  391.46   25.90
  -3  -2  -8  402.56   26.90
   3   1   8   30.30    5.70
  -3  -1  -8   25.40    7.40
   3   0   8  162.98   12.10
  -3   0  -8  173.18   12.90
  -3   0  -8  183.98   16.00
   3  -1   8   39.80    7.60
   3  -1   8   40.00    4.70
  -3   1  -8   30.90    6.50
  -3   1  -8   40.00    5.50
   3  -2   8  422.06   23.60
   3  -2   8  475.85   29.40
   3  -2   8  416.76   27.20
  -3   2  -8  415.16   27.00
   3  -3   8    3.00    2.10
   3  -3   8    0.70    2.90
   3  -3   8    1.00    1.80
  -3   3  -8    5.00    3.40
   3  -4   8   38.00    7.10
   3  -4   8   41.50    6.20
   3  -4   8   33.30    7.70
  -3   4  -8   37.30    7.80
   3  -5   8   17.50    6.40
   3  -5   8   23.60    5.80
  -3   5  -8   30.40    8.50
   3  -6   8    9.50    5.70
   3  -6   8   18.00    6.10
  -3   6  -8   18.10    8.20
  -3   6  -8    6.90    8.00
   3  -7   8   26.40    9.50
   3  -7   8   31.00    9.10
   3  -7   8   24.40    9.70
  -3   7  -8   21.10   13.90
   3  -8   8   15.90    9.00
  -3   8  -8   -2.20   16.00
   3  -9   8   10.40    9.00
   2   9   8   19.30   11.60
  -2  -9  -8   51.19   14.20
   2   8   8  414.86   37.40
  -2  -8  -8  444.36   35.80
   2   7   8    8.60    5.90
   2   7   8    5.80    6.70
  -2  -7  -8    8.80    6.40
  -2  -7  -8    6.50    6.40
   2   6   8  365.16   28.30
   2   6   8  391.86   31.50
  -2  -6  -8  370.26   28.70
  -2  -6  -8  359.86   31.20
   2   5   8   14.50    5.70
   2   5   8    3.70    5.40
  -2  -5  -8   21.00    6.90
  -2  -5  -8    8.50    6.10
   2   4   8  725.93   41.80
   2   4   8  680.53   43.30
  -2  -4  -8  701.93   44.20
  -2  -4  -8  698.53   41.90
   2   3   8  139.49   13.00
   2   3   8  157.68   14.50
  -2  -3  -8  140.39   13.10
  -2  -3  -8  159.78   14.80
   2   2   8 4537.95  218.78
   2   2   8 4557.24  218.58
  -2  -2  -8 4545.85  219.18
  -2  -2  -8 4586.74  219.58
   2   1   8  186.98   13.70
   2   1   8  207.78   16.80
  -2  -1  -8  198.18   17.40
  -2  -1  -8  203.68   14.20
   2   0   8  494.85   25.10
   2   0   8  389.16   30.20
  -2   0  -8  490.35   25.40
   2  -1   8  197.68   11.00
   2  -1   8  198.88   15.60
  -2   1  -8  194.08   15.40
  -2   1  -8  201.88   11.70
   2  -2   8 4571.04  211.38
   2  -2   8 4481.25  210.78
   2  -2   8 4484.75  216.48
  -2   2  -8 4488.15  216.58
   2  -3   8  144.49   10.00
   2  -3   8  142.49   13.60
  -2   3  -8  162.48   13.90
   2  -4   8  709.83   43.10
   2  -4   8  711.03   38.60
  -2   4  -8  743.83   45.70
  -2   4  -8  711.73   43.00
   2  -5   8    9.20    5.30
   2  -5   8   11.90    4.10
  -2   5  -8    8.80    5.30
  -2   5  -8   22.50    8.50
   2  -6   8  306.47   28.00
   2  -6   8  438.66   30.90
  -2   6  -8  360.26   29.00
  -2   6  -8  376.06   35.00
   2  -7   8    5.50    6.90
   2  -7   8   -4.30    4.10
   2  -7   8   -0.10    3.80
  -2   7  -8   -2.00    8.90
   2  -8   8  449.66   37.90
  -2   8  -8  493.45   48.60
   2  -9   8   34.40   12.60
   1  10   8   13.90   12.40
  -1 -10  -8   -4.70    7.90
   1   9   8   28.50   13.00
  -1  -9  -8   38.30   11.60
   1   8   8   -2.60    6.40
  -1  -8  -8    2.90    6.50
   1   7   8   23.40    9.40
   1   7   8   31.50   11.60
  -1  -7  -8   47.20   11.00
  -1  -7  -8   26.70   11.30
   1   6   8    2.20    5.20
   1   6   8    7.30    6.00
  -1  -6  -8    3.80    4.50
  -1  -6  -8   10.50    6.10
   1   5   8   57.99   10.10
   1   5   8   56.29   10.90
  -1  -5  -8   47.80   10.50
  -1  -5  -8   46.10    9.70
   1   4   8   48.60    8.80
   1   4   8   69.79   10.00
  -1  -4  -8   67.99    9.70
  -1  -4  -8   74.29   10.90
   1   3   8   59.99    7.80
   1   3   8   56.99    8.50
  -1  -3  -8   69.99    8.60
  -1  -3  -8   60.49    9.70
   1   2   8   -1.80    1.90
   1   2   8   -0.90    1.60
  -1  -2  -8    5.60    3.50
  -1  -2  -8   -1.30    2.20
   1   1   8   -1.20    3.00
   1   1   8    1.70    1.90
  -1  -1  -8    3.70    4.40
  -1  -1  -8    3.20    2.50
   1   0   8  358.06   18.60
   1   0   8  313.17   24.20
  -1   0  -8  281.97   23.40
  -1   0  -8  371.06   18.80
   1  -1   8    3.10    2.80
  -1   1  -8    8.30    3.90
   1  -2   8    0.20    2.10
  -1   2  -8   -2.20    2.00
   1  -3   8   58.99    5.50
   1  -3   8   72.99    8.70
  -1   3  -8   54.09    6.90
  -1   3  -8   49.99    7.80
   1  -4   8   62.89    6.90
   1  -4   8   59.89    9.30
  -1   4  -8   53.69    8.50
  -1   4  -8   81.29   10.10
   1  -5   8   53.99   10.50
   1  -5   8   54.19    7.60
  -1   5  -8   34.10    9.20
  -1   5  -8   85.09   11.10
   1  -6   8    9.20    5.90
   1  -6   8    4.60    4.60
  -1   6  -8   14.50    6.60
  -1   6  -8   -6.00    3.80
   1  -7   8   27.70   10.20
   1  -7   8   29.40    7.70
   1  -7   8   41.20    9.90
  -1   7  -8   29.40   10.00
   1  -8   8    2.10    5.70
  -1   8  -8   -5.50    8.20
   1  -9   8   17.60    9.20
  -1   9  -8   -2.60   17.20
   1 -10   8    4.00    8.60
   0  10   8  199.28   35.90
   0 -10  -8  211.68   25.70
   0   9   8   -3.10    8.90
   0  -9  -8    4.50    7.10
   0   8   8   45.90   14.90
   0  -8  -8   27.30    9.40
   0   7   8   18.80    8.60
   0   7   8    3.60    3.60
   0  -7  -8   -4.50    4.50
   0  -7  -8   -7.60    5.60
   0   6   8  926.91   56.69
   0   6   8  967.50   61.99
   0  -6  -8  990.70   62.29
   0  -6  -8  961.80   57.09
   0   5   8    3.60    4.20
   0   5   8   -4.30    3.10
   0  -5  -8   -1.20    3.20
   0   4   8 2620.64  130.89
   0   4   8 2567.44  134.39
   0  -4  -8 2806.22  136.39
   0  -4  -8 2482.85  130.49
   0   3   8   -2.10    2.30
   0   3   8    2.80    3.30
   0  -3  -8    3.70    3.60
   0  -3  -8    1.70    2.60
   0   2   8  794.32   44.00
   0   2   8  685.43   41.30
   0  -2  -8  832.62   45.50
   0   1   8   -1.30    2.70
   0   1   8    3.30    2.70
   0  -1  -8   -2.60    1.80
   0  -1  -8   -1.80    2.60
   0   0   8 7029.80  347.97
   0   0  -8 7598.04  344.67
   0   0  -8 7285.27  348.27
   0  -1   8    0.80    1.20
   0  -1   8   -2.50    1.80
   0   1  -8    0.90    1.20
   0   1  -8   -1.00    1.90
   0  -2   8  760.12   41.30
   0  -2   8  764.62   37.60
   0   2  -8  714.23   40.90
   0   2  -8  768.52   37.90
   0  -3   8    0.90    2.30
   0  -3   8   -1.20    1.20
   0   3  -8   -3.10    1.20
   0   3  -8   -1.50    1.50
   0  -4   8 2511.25  127.09
   0  -4   8 2640.24  130.79
   0   4  -8 2601.84  130.69
   0   4  -8 2693.43  129.19
   0  -5   8   -0.20    3.60
   0  -5   8   -0.80    2.40
   0   5  -8    2.70    3.60
   0   5  -8   -0.30    3.50
   0  -6   8 1005.40   55.49
   0  -6   8  927.11   57.19
   0   6  -8  985.00   59.09
   0  -7   8    2.70    5.10
   0  -7   8    2.70    4.90
   0  -7   8    9.10    5.80
   0  -8   8   32.70    8.90
   0  -8   8   13.50    7.70
   0   8  -8   29.40   10.90
   0  -9   8    2.70    6.40
   0 -10   8  252.77   30.10
  -1  10   8  -15.30   11.80
   1 -10  -8    2.20    8.40
  -1   9   8   50.59   18.60
  -1   8   8   -6.60    5.60
   1  -8  -8   14.50    6.50
  -1   7   8   16.70    7.30
  -1   7   8   32.60   14.20
   1  -7  -8   30.00   10.50
   1  -7  -8   18.60    7.60
  -1   6   8   11.90    5.40
  -1   6   8    2.50    6.00
   1  -6  -8    5.20    5.00
   1  -6  -8   10.60    7.40
  -1   5   8   52.69   13.30
  -1   5   8   71.29    9.70
   1  -5  -8   58.59   13.10
   1  -5  -8   55.99   10.40
  -1   4   8   59.29    8.90
  -1   4   8   53.09   12.30
   1  -4  -8   64.79   12.90
   1  -4  -8   59.49    8.80
  -1   3   8   75.49   13.40
  -1   3   8   62.09    8.10
   1  -3  -8   73.79    9.10
   1  -3  -8   59.29   11.80
  -1   2   8    1.30    2.30
  -1   2   8   -2.60    3.60
   1  -2  -8    1.20    3.00
   1  -2  -8   -2.50    2.00
  -1   1   8   -0.60    3.70
  -1   1   8   -1.80    2.00
   1  -1  -8    2.20    3.70
   1  -1  -8    0.80    2.50
  -1   0   8  260.77   20.40
   1   0  -8  263.27   18.70
   1   0  -8  307.57   21.20
  -1  -1   8    0.30    2.20
  -1  -1   8    2.10    1.90
   1   1  -8    0.20    2.00
   1   1  -8    2.00    2.00
  -1  -2   8    0.60    1.50
  -1  -2   8    1.80    2.30
   1   2  -8    0.90    1.90
   1   2  -8    4.80    2.60
  -1  -3   8   62.69    7.10
  -1  -3   8   68.89    8.20
   1   3  -8   70.09    8.00
  -1  -4   8   61.49    7.80
  -1  -4   8   48.80    8.80
   1   4  -8   58.29    8.00
   1   4  -8   54.39    8.30
  -1  -5   8   62.09    8.80
  -1  -5   8   58.99   10.00
   1   5  -8   50.59    9.50
   1   5  -8   43.70    9.10
  -1  -6   8   -0.40    4.20
  -1  -6   8   14.30    5.80
   1   6  -8    7.10    6.00
  -1  -7   8   28.10   13.90
  -1  -7   8   26.20    8.20
   1   7  -8   22.90    9.50
  -1  -8   8    9.90    7.10
  -1  -8   8   -4.60    4.80
   1   8  -8    4.10    7.50
  -1  -9   8   15.10    8.70
   1   9  -8   34.00   13.50
  -1 -10   8   -0.60    7.70
  -2   9   8   71.69   24.20
   2  -9  -8   51.69   13.20
  -2   8   8  463.75   49.60
   2  -8  -8  467.05   36.80
  -2   7   8   15.20   11.30
  -2   7   8   15.40    6.10
   2  -7  -8    6.70    6.20
   2  -7  -8   -5.00    5.70
  -2   6   8  343.77   37.30
   2  -6  -8  337.07   27.20
   2  -6  -8  385.06   34.50
  -2   5   8   29.00   11.40
  -2   5   8   15.70    5.80
   2  -5  -8   19.60    6.20
   2  -5  -8   12.40    8.10
  -2   4   8  633.34   49.99
  -2   4   8  700.33   39.60
   2  -4  -8  667.33   39.50
   2  -4  -8  598.34   45.80
  -2   3   8  154.08   19.70
  -2   3   8  134.39   12.30
   2  -3  -8  154.58   13.30
  -2   2   8 4465.25  218.28
   2  -2  -8 4769.82  230.88
   2  -2  -8 4526.15  218.78
  -2   1   8  191.38   13.70
   2  -1  -8  193.68   14.40
   2  -1  -8  209.48   20.40
  -2   0   8  441.06   28.30
  -2   0   8  482.45   28.70
   2   0  -8  443.86   28.90
   2   0  -8  491.85   29.90
  -2  -1   8  190.58   14.30
  -2  -1   8  180.88   14.40
   2   1  -8  195.28   15.10
   2   1  -8  215.98   14.00
  -2  -2   8 4521.25  218.88
  -2  -2   8 4643.34  219.88
   2   2  -8 4532.65  218.58
   2   2  -8 4706.23  220.78
  -2  -3   8  169.98   13.50
  -2  -3   8  154.38   13.50
   2   3  -8  175.38   14.70
   2   3  -8  164.68   13.30
  -2  -4   8  721.23   41.80
  -2  -4   8  734.13   41.60
   2   4  -8  666.03   40.70
   2   4  -8  722.53   42.50
  -2  -5   8    8.20    4.40
  -2  -5   8   16.20    5.80
   2   5  -8   11.00    6.10
   2   5  -8   16.20    5.50
  -2  -6   8  389.26   28.70
  -2  -6   8  419.76   30.00
  -2  -6   8  382.96   28.80
   2   6  -8  371.46   30.30
  -2  -7   8    6.80    5.20
  -2  -7   8   -7.20    5.70
  -2  -7   8   12.60    6.20
   2   7  -8   12.90    6.70
  -2  -8   8  446.06   35.20
  -2  -8   8  401.36   34.40
  -2  -8   8  493.45   36.80
   2   8  -8  498.45   40.60
  -2  -9   8   56.49   13.80
   2   9  -8   57.09   15.60
  -3   9   8    4.60   15.80
   3  -9  -8    9.30    8.00
  -3   8   8   13.60   14.80
   3  -8  -8    7.10    6.90
  -3   7   8   46.20   18.90
   3  -7  -8    9.20   12.20
   3  -7  -8   10.90    7.90
  -3   6   8   24.00   15.50
  -3   6   8   14.30    7.00
   3  -6  -8   17.10    9.70
   3  -6  -8   14.50    5.70
  -3   5   8   41.10   14.70
  -3   5   8   21.20    7.30
   3  -5  -8   18.80    6.60
   3  -5  -8   11.80    9.30
  -3   4   8   47.40   14.80
  -3   4   8   31.90    6.80
   3  -4  -8   33.80    7.00
   3  -4  -8   37.60   12.10
  -3   3   8    0.10    2.10
   3  -3  -8    0.10    2.20
   3  -3  -8   -1.80    3.80
   3  -3  -8   -1.80    2.80
  -3   2   8  418.06   24.20
   3  -2  -8  376.66   35.70
   3  -2  -8  383.86   24.10
  -3   1   8   25.60    7.20
  -3   1   8   39.40    5.00
   3  -1  -8   34.10    8.60
   3  -1  -8   35.50    6.10
  -3   0   8  153.48   11.80
  -3   0   8  160.28   14.40
   3   0  -8  147.99   13.00
   3   0  -8  178.08   16.50
  -3  -1   8   41.30    7.60
  -3  -1   8   24.10    5.60
   3   1  -8   43.20    9.50
   3   1  -8   36.20    4.80
  -3  -2   8  376.76   26.10
  -3  -2   8  420.36   24.10
   3   2  -8  382.46   23.20
   3   2  -8  460.25   28.20
  -3  -3   8   -0.30    2.70
  -3  -3   8    0.50    2.10
   3   3  -8   -0.70    1.70
   3   3  -8    2.30    3.10
  -3  -4   8   44.00    7.70
  -3  -4   8   35.60    8.30
   3   4  -8   42.70    7.50
   3   4  -8   42.50    9.40
  -3  -5   8   20.00    6.40
  -3  -5   8   25.80    7.80
  -3  -5   8   18.50    6.10
   3   5  -8   36.20    9.50
  -3  -6   8   18.70    7.50
  -3  -6   8   13.40    5.30
  -3  -6   8   13.80    5.90
   3   6  -8   19.00    8.10
  -3  -7   8   24.20    8.40
  -3  -7   8   27.10    8.30
  -3  -7   8   19.50    7.40
   3   7  -8   21.00    9.60
  -3  -8   8   12.70    6.70
  -3  -8   8   -0.30    5.90
  -3  -8   8   13.90    7.90
   3   8  -8   17.00    9.00
  -3  -9   8    2.90    7.30
   3   9  -8   -3.50    7.90
  -4   9   8   21.70   20.40
   4  -9  -8   12.90    9.90
  -4   8   8   68.29   25.00
   4  -8  -8   77.39   15.80
  -4   7   8  165.48   35.20
   4  -7  -8  157.28   17.40
   4  -7  -8  138.29   17.00
   4  -7  -8  132.49   26.90
   4  -6  -8  293.77   24.50
   4  -6  -8  254.27   31.40
  -4   5   8   25.00    7.20
   4  -5  -8   38.90   12.40
   4  -5  -8   26.70    7.20
   4  -5  -8    9.70    8.60
  -4   4   8  725.23   42.20
   4  -4  -8  758.02   57.29
   4  -4  -8  627.84   51.59
   4  -4  -8  739.93   42.50
  -4   3   8   49.60    7.30
   4  -3  -8   53.59    7.80
   4  -3  -8   78.29   19.90
   4  -3  -8   37.30   11.10
  -4   2   8  358.16   22.20
   4  -2  -8  416.26   36.70
   4  -2  -8  329.77   29.50
   4  -2  -8  368.36   22.70
  -4   1   8  647.44   41.20
  -4   1   8  593.54   32.30
   4  -1  -8  609.74   33.90
   4  -1  -8  595.14   41.30
  -4   0   8 1903.81  100.69
  -4   0   8 1849.61   92.19
   4   0  -8 2016.90  102.49
  -4  -1   8  584.34   37.10
   4   1  -8  611.34   38.60
   4   1  -8  589.74   30.60
  -4  -2   8  394.16   23.40
  -4  -2   8  400.56   27.80
   4   2  -8  386.26   22.20
   4   2  -8  413.06   29.00
  -4  -3   8   61.49    9.60
  -4  -3   8   52.19    6.80
   4   3  -8   47.90    9.80
   4   3  -8   62.89    6.90
  -4  -4   8  723.83   41.50
  -4  -4   8  754.02   42.00
  -4  -4   8  725.73   45.80
   4   4  -8  757.42   47.80
  -4  -5   8   22.40    6.70
  -4  -5   8   25.90    6.90
  -4  -5   8   32.30    9.30
   4   5  -8   20.00    8.70
  -4  -6   8  300.37   23.60
  -4  -6   8  308.07   26.20
  -4  -6   8  260.07   22.50
   4   6  -8  307.07   28.60
  -4  -7   8  149.39   18.80
  -4  -7   8  168.18   17.50
  -4  -7   8  122.79   16.40
   4   7  -8  104.49   19.70
  -4  -8   8   70.49   14.30
  -4  -8   8   77.09   14.40
   4   8  -8   53.79   15.90
  -4  -9   8   -1.70    7.30
   4   9  -8    9.60   12.20
   5  -8  -8    0.30    9.30
   5  -8  -8    7.50    6.90
   5  -7  -8    6.10    6.40
   5  -7  -8    8.40    6.40
   5  -7  -8  -15.00    8.50
   5  -6  -8    1.30    9.20
   5  -6  -8   24.70    8.20
   5  -6  -8   30.30   12.20
   5  -6  -8   36.70    9.00
   5  -5  -8   -2.10    3.50
   5  -5  -8   -1.90    3.30
   5  -4  -8   67.19   17.40
   5  -4  -8  120.39   26.70
   5  -4  -8  113.19   12.30
  -5   3   8   15.50    4.80
   5  -3  -8    9.50    4.10
   5  -3  -8    4.00    6.50
   5  -3  -8   17.80   12.20
  -5   2   8  120.89    9.90
   5  -2  -8  108.59   10.10
   5  -2  -8   93.99   14.80
  -5   1   8   30.50    4.40
  -5   1   8   35.30    9.90
   5  -1  -8   40.40   10.30
   5  -1  -8   47.20    6.50
  -5   0   8  248.98   14.20
  -5   0   8  255.87   22.60
   5   0  -8  251.47   23.60
   5   0  -8  279.67   15.20
  -5  -1   8   41.30    3.90
  -5  -1   8   33.40    8.00
   5   1  -8   25.70    8.20
   5   1  -8   30.20    3.10
  -5  -2   8   96.89    9.30
  -5  -2   8  100.89   13.10
   5   2  -8  106.99   14.10
  -5  -3   8   15.30    4.20
  -5  -3   8   15.20    3.80
  -5  -3   8   14.50    6.30
   5   3  -8   12.50    6.80
  -5  -4   8  100.19   14.30
  -5  -4   8   96.59   10.50
  -5  -4   8   99.69   11.90
   5   4  -8  140.39   17.00
  -5  -5   8    1.00    5.20
  -5  -5   8   -6.20    2.60
  -5  -5   8   -0.10    4.10
   5   5  -8    0.90    5.60
  -5  -6   8   42.80    9.00
  -5  -6   8   26.50    9.70
  -5  -6   8   17.90    6.60
   5   6  -8   20.10    8.60
  -5  -7   8   -3.20    5.40
   5   7  -8   -6.50    6.90
  -5  -8   8   -9.40    6.60
   5   8  -8   -1.70    8.40
   6  -8  -8   27.00   14.50
   6  -8  -8   32.80   10.90
   6  -7  -8    8.30    9.90
   6  -7  -8    3.40    6.50
   6  -6  -8  194.68   23.70
   6  -6  -8  134.89   27.70
   6  -6  -8  197.08   20.30
   6  -5  -8   12.30    6.30
   6  -5  -8   17.00    6.10
   6  -5  -8   16.10   10.00
   6  -5  -8    8.20   12.50
   6  -4  -8  185.28   16.00
   6  -4  -8  155.68   15.30
   6  -4  -8  153.68   29.40
   6  -4  -8  174.68   33.40
   6  -3  -8  222.38   25.50
   6  -3  -8  196.88   30.40
   6  -3  -8  195.68   15.90
   6  -3  -8  216.88   16.70
  -6   2   8  180.18   22.60
   6  -2  -8  221.98   24.40
   6  -2  -8  231.08   15.10
   6  -2  -8  213.38   15.50
  -6   1   8  253.07   24.50
   6  -1  -8  249.97   14.20
   6  -1  -8  284.37   26.40
   6  -1  -8  213.68   16.40
  -6   0   8  381.46   31.10
   6   0  -8  403.26   32.70
  -6  -1   8  256.37   23.80
   6   1  -8  256.57   24.60
  -6  -2   8  212.78   21.20
   6   2  -8  211.88   22.10
  -6  -3   8  205.58   14.60
  -6  -3   8  194.58   20.90
  -6  -3   8  217.78   13.60
   6   3  -8  213.48   22.60
  -6  -4   8  186.78   14.00
  -6  -4   8  161.58   14.50
  -6  -4   8  136.59   27.60
   6   4  -8  189.98   26.30
  -6  -5   8   28.30    6.70
  -6  -5   8    8.10    5.90
   6   5  -8   13.40    9.20
   6   6  -8  222.98   26.60
   6   7  -8    1.50    6.80
   6   8  -8   46.70   16.00
   7  -7  -8   20.00   12.70
   7  -6  -8   32.20   14.40
   7  -5  -8    4.90    8.20
   7  -5  -8   -1.80    6.00
   7  -4  -8   14.60    5.90
   7  -4  -8   36.10   13.10
   7  -4  -8   11.80   13.90
   7  -3  -8   20.20    5.30
   7  -3  -8   20.90   13.40
   7  -3  -8   20.90   10.90
  -7   2   8   48.90   13.10
   7  -2  -8   28.40   11.60
   7  -2  -8   32.30    8.20
  -7   1   8   10.10    8.40
  -7   0   8   60.59   13.50
   7   0  -8   73.89   18.00
  -7  -2   8   26.20    9.40
   7   2  -8   49.90   12.50
  -7  -3   8   12.70    7.40
   7   3  -8   25.50    8.60
  -7  -4   8   25.30    8.90
   7   4  -8   15.00    8.90
   7   5  -8    4.20    6.80
   7   6  -8    5.50   10.90
   7   7  -8    2.40    9.00
   8  -6  -8   36.50   15.40
   8  -5  -8    8.70    9.90
   8  -4  -8   88.19   20.10
   8  -3  -8    3.00    7.70
  -8   2   8  178.58   28.40
   8  -2  -8  273.17   29.80
  -8   1   8   88.49   19.30
   8  -1  -8  119.59   21.80
  -8   0   8    0.70    5.50
   8   0  -8   -9.60    4.60
  -8  -1   8   51.49   12.80
   8   1  -8   62.49   15.60
   8   2  -8  221.68   25.70
   8   3  -8    8.70    8.60
   8   4  -8   40.70   13.90
   8   5  -8   24.20   12.10
   9  -5  -8   -4.10    9.90
   9  -4  -8  -10.50    6.90
   9  -3  -8    5.70    7.80
   9  -2  -8    5.60    9.40
   9  -1  -8    1.50    5.90
   9   0  -8    3.80    6.30
   9   1  -8    6.90    6.80
   9   2  -8   11.20    9.20
   9   3  -8   10.50    9.30
   9   4  -8    9.50    9.70
   9   5  -8    4.00   10.10
  10  -3  -8    0.00    9.40
  10  -2  -8   29.10   14.50
  10   0  -8  154.18   36.00
  10   2  -8    5.00    9.60
  10   3  -8   14.40   11.80
  10   3   9    6.40    8.50
  10   2   9   21.00    9.20
  10   1   9    7.20    6.70
  10   0   9    1.80    5.60
   9   5   9   16.30    8.10
   9   4   9   51.29   13.90
   9   3   9   57.49   14.30
   9   2   9   19.90    9.30
   9   1   9   28.70   11.10
  -9  -1  -9   16.60   11.40
   9   0   9    0.20    5.50
  -9   0  -9  -11.80    8.80
   9  -1   9   18.10    7.90
   9  -2   9   21.20    8.20
   8   6   9    2.00    7.30
   8   5   9   12.10    8.50
   8   4   9    7.80    6.70
   8   3   9   -4.10    4.60
  -8  -3  -9    9.90    7.30
   8   2   9    5.60    5.60
  -8  -2  -9   11.80    7.70
   8   1   9    3.60    4.80
  -8  -1  -9    5.40    7.60
   8   0   9    3.20    4.90
  -8   0  -9    5.60    6.40
   8  -1   9    0.50    5.00
  -8   1  -9    7.10    8.20
   8  -2   9    6.70    5.30
  -8   2  -9   -7.70    4.70
  -8   2  -9  -12.00    7.00
   8  -3   9    1.90    4.30
  -8   3  -9   -4.80    5.50
  -8   4  -9    6.00    8.80
   7   7   9  -12.60    7.00
   7   6   9   34.30   12.20
   7   5   9  264.47   27.10
   7   4   9   15.20    7.40
  -7  -4  -9   25.50   11.10
  -7  -4  -9   13.00    8.20
   7   3   9   -7.00    7.50
  -7  -3  -9    6.30   10.70
  -7  -3  -9   -2.60    6.50
   7   2   9   22.90    6.40
   7   2   9   50.29   11.60
  -7  -2  -9   36.90   10.50
  -7  -2  -9   38.80   10.30
   7   1   9  247.68   22.70
   7   1   9  221.58   19.00
  -7  -1  -9  244.78   24.50
  -7  -1  -9  260.17   20.10
   7   0   9    2.10    6.20
   7   0   9   -4.50    3.60
  -7   0  -9   -5.70    4.50
  -7   0  -9    4.10    3.80
   7  -1   9  219.48   19.60
  -7   1  -9  216.48   17.20
  -7   1  -9  174.48   20.70
   7  -2   9   37.90    8.60
   7  -2   9   45.30   10.80
  -7   2  -9   49.99    9.10
  -7   2  -9   30.30   10.20
   7  -3   9   10.10    5.30
   7  -3   9   -0.30    5.10
  -7   3  -9    2.90    5.00
   7  -4   9   10.20    5.30
   7  -4   9    5.30    4.30
  -7   4  -9    4.40    5.40
   7  -5   9  269.87   27.00
   7  -6   9   69.79   14.70
   7  -7   9    3.20    8.20
   6   7   9   -4.10    8.40
  -6  -7  -9    3.50    7.50
   6   6   9    0.80    7.20
  -6  -6  -9   -4.70    6.40
   6   5   9   13.40    5.60
   6   5   9   14.70    7.50
  -6  -5  -9   20.80    8.10
  -6  -5  -9    6.60    6.80
   6   4   9    5.60    4.40
   6   4   9   -1.00    7.40
  -6  -4  -9   -3.60    5.40
   6   3   9   20.80    7.20
   6   3   9   26.40    6.60
  -6  -3  -9   20.20    8.30
  -6  -3  -9    3.40    6.90
   6   2   9    2.90    4.00
   6   2   9    6.50    4.40
  -6  -2  -9    6.60    5.50
  -6  -2  -9    6.80    6.10
   6   1   9   -2.00    3.50
   6   1   9    4.80    4.70
  -6  -1  -9    7.70    5.20
  -6  -1  -9    4.80    5.00
   6   0   9   -4.40    3.10
   6   0   9    0.00    5.80
  -6   0  -9   -1.80    3.90
  -6   0  -9   -2.60    2.80
   6  -1   9   -0.60    3.10
   6  -1   9   -7.70    4.50
  -6   1  -9    2.80    3.70
  -6   1  -9    1.70    4.40
   6  -2   9    2.60    4.70
   6  -2   9    1.30    3.30
  -6   2  -9    6.20    6.00
  -6   2  -9    3.80    4.30
   6  -3   9   21.40    6.20
   6  -3   9   17.40    6.30
   6  -3   9   43.10   16.20
  -6   3  -9   22.00    7.40
   6  -4   9   -0.70    3.80
   6  -4   9    7.00    4.00
   6  -4   9    2.80    6.80
  -6   4  -9   -7.50    3.90
   6  -5   9    7.40    4.90
   6  -5   9   13.10    7.10
  -6   5  -9    7.20    5.80
   6  -6   9   14.40    7.40
   6  -7   9    5.90    6.50
   6  -8   9    2.00    8.00
   5   8   9   12.50    8.80
  -5  -8  -9   13.90    8.70
   5   7   9  356.76   34.00
   5   7   9  349.87   29.40
  -5  -7  -9  387.86   31.90
   5   6   9   59.59   11.40
   5   6   9   51.19   13.30
  -5  -6  -9   36.60   10.70
  -5  -6  -9   56.59   13.50
   5   5   9    1.30    5.10
   5   5   9   -0.60    4.60
  -5  -5  -9    4.40    6.00
  -5  -5  -9    5.60    5.50
   5   4   9   27.60    9.00
   5   4   9   13.70    5.80
  -5  -4  -9   18.20    8.40
  -5  -4  -9   27.60    8.20
   5   3   9 1273.47   68.39
   5   3   9 1238.68   71.19
  -5  -3  -9 1301.37   72.89
  -5  -3  -9 1263.67   72.49
   5   2   9   28.20    7.30
   5   2   9   32.70    7.00
  -5  -2  -9   27.70    7.00
  -5  -2  -9   16.00    7.50
   5   1   9  281.07   21.20
   5   1   9  267.07   21.70
  -5  -1  -9  272.17   22.50
   5   0   9   -1.60    4.70
   5   0   9   -2.50    2.30
  -5   0  -9    2.30    3.40
  -5   0  -9    2.10    3.50
   5  -1   9  236.98   22.30
  -5   1  -9  282.97   20.10
  -5   1  -9  281.27   21.60
   5  -2   9   30.20    6.10
   5  -2   9   22.20    6.50
  -5   2  -9   19.70    6.00
  -5   2  -9   14.30    6.50
   5  -3   9 1220.58   67.49
   5  -3   9 1247.78   64.69
   5  -3   9 1136.69   73.59
  -5   3  -9 1264.57   67.29
   5  -4   9   17.80    5.50
   5  -4   9   26.60    8.40
   5  -4   9   16.20    5.80
  -5   4  -9   16.10    6.70
   5  -5   9    6.30    3.80
   5  -5   9   11.00    5.30
  -5   5  -9    3.90    6.00
   5  -6   9   49.90   10.00
   5  -6   9   47.20   11.50
  -5   6  -9   44.30   11.60
   5  -7   9  415.86   35.20
   5  -8   9    8.70    7.00
   4   9   9    5.90    8.30
  -4  -9  -9  -11.90    6.90
   4   8   9    3.70    6.50
  -4  -8  -9    4.70    7.00
   4   7   9   11.90    6.00
   4   7   9    5.90    6.60
  -4  -7  -9    4.80    7.10
   4   6   9   10.00    6.40
   4   6   9   12.90    5.80
  -4  -6  -9    9.30    7.10
  -4  -6  -9   14.70    8.80
   4   5   9   20.40    7.90
   4   5   9   33.90    8.10
  -4  -5  -9   28.00    9.50
  -4  -5  -9   25.30    8.00
   4   4   9    5.50    5.80
   4   4   9   12.30    5.10
  -4  -4  -9    5.10    4.30
  -4  -4  -9    1.10    4.90
   4   3   9   33.50    7.90
  -4  -3  -9   21.40    7.50
  -4  -3  -9   20.00    6.60
   4   2   9   -1.20    2.90
   4   2   9    2.20    3.40
  -4  -2  -9    4.60    3.90
   4   1   9   -0.70    2.10
   4   1   9    0.20    3.30
   4   0   9   -3.80    3.70
   4   0   9    0.30    2.30
  -4   0  -9    0.00    2.80
  -4   0  -9    6.40    4.00
   4  -1   9    1.80    3.70
   4  -1   9    1.70    2.00
  -4   1  -9    2.10    3.20
  -4   1  -9    0.20    2.50
   4  -2   9    7.20    2.80
   4  -2   9    7.30    3.80
  -4   2  -9    3.00    3.30
  -4   2  -9    4.20    3.50
   4  -3   9   24.30    4.90
   4  -3   9   33.80    8.20
   4  -3   9   30.90    7.30
  -4   3  -9   25.30    6.60
   4  -4   9    3.70    4.30
   4  -4   9    2.30    4.10
   4  -4   9    3.60    2.90
  -4   4  -9    5.10    4.60
   4  -5   9   36.30    7.50
   4  -5   9   30.30    9.10
   4  -5   9   34.60    7.70
  -4   5  -9   32.10    8.80
   4  -6   9   14.70    6.30
   4  -6   9    3.60    4.00
   4  -6   9   10.40    5.20
  -4   6  -9   12.50    8.20
   4  -8   9   -8.90    6.40
   4  -9   9    7.40    8.20
  -3  -9  -9  128.99   21.70
   3   8   9   79.09   16.40
  -3  -8  -9   70.19   14.80
   3   7   9  118.19   14.90
   3   7   9   84.19   17.60
  -3  -7  -9  115.99   18.30
  -3  -7  -9   71.59   16.00
   3   6   9    1.10   10.90
   3   6   9   14.30    6.60
  -3  -6  -9    7.40   12.60
  -3  -6  -9   11.30    6.60
   3   5   9 1742.53   93.29
   3   5   9 1619.54   89.09
  -3  -5  -9 1751.22   94.49
  -3  -5  -9 1607.14   89.69
   3   4   9  353.26   25.00
   3   4   9  373.96   27.50
  -3  -4  -9  348.57   27.60
  -3  -4  -9  331.27   25.40
   3   3   9  441.36   30.10
   3   3   9  461.35   28.90
  -3  -3  -9  466.05   30.10
  -3  -3  -9  425.66   30.30
   3   2   9   52.49    7.80
   3   2   9   52.29    8.00
  -3  -2  -9   51.09    8.90
  -3  -2  -9   48.10    9.80
   3   1   9 2372.96  118.29
   3   1   9 2492.95  123.09
  -3  -1  -9 2376.06  118.89
   3   0   9    3.70    4.80
   3   0   9   -0.50    1.50
  -3   0  -9   -2.40    1.50
  -3   0  -9    0.10    2.80
   3  -1   9 2431.36  122.79
   3  -1   9 2358.26  116.49
  -3   1  -9 2475.05  118.09
  -3   1  -9 2488.55  121.99
   3  -2   9   57.19    8.10
   3  -2   9   52.99    5.10
   3  -2   9   54.99    8.30
  -3   2  -9   54.49    7.80
   3  -3   9  440.96   29.70
   3  -3   9  458.85   25.30
   3  -3   9  465.85   26.30
  -3   3  -9  458.35   29.80
   3  -4   9  358.36   22.00
   3  -4   9  365.46   23.00
   3  -4   9  376.96   26.90
  -3   4  -9  329.17   25.90
   3  -5   9 1754.32   91.99
   3  -5   9 1618.74   85.49
  -3   5  -9 1707.83   91.49
   3  -6   9   11.10    7.00
   3  -6   9   19.20    5.90
  -3   6  -9   17.30   10.30
  -3   6  -9   11.50    7.50
   3  -7   9  126.39   17.90
  -3   7  -9  115.59   23.40
   3  -8   9   92.49   17.70
   2   9   9   -4.40    9.10
  -2  -9  -9   11.90    8.20
   2   8   9    9.70    7.60
  -2  -8  -9   22.40    8.60
   2   7   9    4.90    5.40
   2   7   9   11.40    7.20
  -2  -7  -9   -5.60    6.00
  -2  -7  -9    7.70    5.30
   2   6   9   13.40    7.00
   2   6   9   29.20    8.10
  -2  -6  -9   27.20    8.50
  -2  -6  -9   19.20    8.30
   2   5   9    1.40    3.90
   2   5   9    8.20    4.90
  -2  -5  -9    0.10    5.10
  -2  -5  -9    4.00    5.30
   2   4   9   43.90    9.60
   2   4   9   60.39    9.90
  -2  -4  -9   44.70    9.00
  -2  -4  -9   50.69   10.40
   2   3   9   21.80    6.10
   2   3   9   12.50    4.40
  -2  -3  -9    6.20    4.20
  -2  -3  -9   13.90    5.40
   2   2   9   24.70    5.90
   2   2   9   22.20    5.60
  -2  -2  -9   22.40    5.70
   2   1   9   78.79   10.10
   2   1   9   69.39    7.30
  -2  -1  -9   67.49   11.80
  -2  -1  -9   68.09    7.60
   2   0   9   -3.60    3.10
   2   0   9   -0.10    1.30
  -2   0  -9   -4.10    3.00
  -2   0  -9   -0.70    1.30
   2  -1   9   69.89    4.80
   2  -1   9   72.79    9.30
  -2   1  -9   75.99    9.10
  -2   1  -9   68.29    5.30
   2  -2   9   20.10    5.20
   2  -2   9   23.10    2.30
  -2   2  -9    9.70    4.40
   2  -3   9    6.00    4.90
   2  -3   9   11.30    2.90
   2  -3   9   10.10    2.40
  -2   3  -9   13.20    4.60
   2  -4   9   51.09    5.90
   2  -4   9   44.60    8.80
  -2   4  -9   41.70    9.30
  -2   4  -9   58.09   10.40
   2  -5   9    3.50    4.60
   2  -5   9    6.00    3.70
  -2   5  -9   -4.00    3.00
  -2   5  -9    5.60    6.80
   2  -6   9   20.70    7.50
   2  -6   9   22.00    6.00
  -2   6  -9   17.40    8.90
  -2   6  -9   26.80    8.60
   2  -7   9    9.40    6.60
   2  -7   9    5.10    4.20
  -2   7  -9    2.80    9.60
   2  -8   9   12.60    7.50
  -2   8  -9   10.60   15.20
   2  -9   9    2.10    7.40
   1   9   9  142.99   26.00
  -1  -9  -9  151.58   21.30
   1   8   9   13.60    9.30
  -1  -8  -9    2.60    6.60
   1   7   9  629.24   41.90
   1   7   9  580.24   45.10
  -1  -7  -9  603.74   46.30
  -1  -7  -9  577.24   41.40
   1   6   9  336.57   29.20
   1   6   9  318.27   26.20
  -1  -6  -9  348.77   30.10
  -1  -6  -9  306.17   26.10
   1   5   9  830.72   52.39
   1   5   9  813.62   49.60
  -1  -5  -9  899.71   54.39
  -1  -5  -9  814.92   49.80
   1   4   9  392.46   28.80
   1   4   9  380.76   26.90
  -1  -4  -9  422.36   30.40
  -1  -4  -9  395.36   27.30
   1   3   9 2877.91  149.09
   1   3   9 2956.50  147.89
  -1  -3  -9 3000.30  148.39
  -1  -3  -9 3209.78  151.68
   1   2   9  314.37   21.70
   1   2   9  306.87   21.30
  -1  -2  -9  360.26   23.20
  -1  -2  -9  303.87   21.90
   1   1   9 3511.55  168.88
   1   1   9 3271.27  163.98
  -1  -1  -9 3534.35  165.28
  -1  -1  -9 3399.96  168.88
   1   0   9    0.80    1.30
   1   0   9    0.40    3.70
  -1   0  -9    2.40    1.60
  -1   0  -9   -2.50    2.80
   1  -1   9 3342.07  165.98
  -1   1  -9 3478.85  166.48
   1  -2   9  341.57   22.20
  -1   2  -9  312.57   21.80
   1  -3   9 3120.69  138.79
   1  -3   9 3059.09  144.89
  -1   3  -9 2958.70  144.49
  -1   3  -9 2569.94  140.49
   1  -4   9  423.46   27.90
   1  -4   9  417.36   23.40
  -1   4  -9  350.66   25.60
  -1   4  -9  392.76   27.30
   1  -5   9  829.12   48.40
   1  -5   9  821.32   43.70
  -1   5  -9  809.82   48.10
  -1   5  -9  675.83   46.90
   1  -6   9  321.27   23.50
   1  -6   9  303.77   25.60
  -1   6  -9  344.27   26.60
  -1   6  -9  267.17   26.40
   1  -7   9  612.54   37.30
   1  -7   9  592.94   40.90
  -1   7  -9  464.15   41.30
   1  -8   9   11.70    8.20
  -1   8  -9    7.80   10.50
   1  -9   9   96.69   18.50
   0  10   9  -17.50   10.10
   0 -10  -9   -0.40    8.90
   0   9   9  -10.10    9.70
   0  -9  -9   -7.90    5.10
   0   8   9    6.50    6.90
   0  -8  -9    6.00    5.60
   0   7   9   -6.60    4.60
   0   7   9   -2.40    3.90
   0  -7  -9   -3.90    4.90
   0  -7  -9    8.40    7.20
   0   6   9   31.00    8.90
   0   6   9   47.40   12.30
   0  -6  -9   38.70   11.30
   0  -6  -9   41.70    9.80
   0   5   9    5.30    4.40
   0   5   9    1.30    3.10
   0  -5  -9   -2.40    2.80
   0  -5  -9   -4.30    3.10
   0   4   9   69.39    9.70
   0   4   9   78.29   12.10
   0  -4  -9   53.49   11.40
   0  -4  -9   77.09   10.30
   0   3   9    0.20    2.60
   0   3   9   -4.00    1.80
   0  -3  -9   -2.00    2.90
   0  -3  -9    4.80    4.30
   0   2   9   72.59    9.30
   0   2   9   68.29    8.40
   0  -2  -9   78.29    9.00
   0  -2  -9   67.59    9.90
   0   1   9    1.50    2.80
   0   1   9   -1.30    2.40
   0  -1  -9    0.80    3.30
   0  -1  -9   -0.40    2.20
   0   0   9    3.50    4.40
   0   0  -9   -1.10    3.30
   0   0  -9    0.40    2.30
   0  -1   9   -1.60    2.30
   0  -1   9   -0.60    1.10
   0   1  -9   -2.70    2.10
   0   1  -9   -0.40    1.10
   0  -2   9   68.49    5.40
   0  -2   9   69.69    8.00
   0   2  -9   65.39    5.60
   0   2  -9   62.59    7.70
   0  -3   9    1.10    2.60
   0  -3   9   -1.30    1.40
   0   3  -9   -1.00    1.50
   0   3  -9   -1.00    2.20
   0  -4   9   85.09    8.40
   0  -4   9   75.49   10.10
   0   4  -9   72.69    9.30
   0   4  -9   78.09   10.60
   0  -5   9    1.40    3.60
   0  -5   9    0.70    2.50
   0   5  -9   -0.50    4.30
   0  -6   9   47.90   10.20
   0  -6   9   34.90    8.00
   0   6  -9   38.80   10.00
   0   6  -9   46.50   10.80
   0  -7   9    1.40    5.90
   0  -7   9    7.00    6.20
   0  -7   9    1.90    4.20
   0   7  -9    0.80    5.30
   0  -8   9    8.50    6.70
   0  -8   9   10.80    7.60
   0   8  -9    6.40    8.10
   0  -9   9    7.80    8.30
   0   9  -9   -9.40   10.30
   0 -10   9   14.50   11.00
  -1   9   9  126.79   27.90
   1  -9  -9  157.88   21.50
  -1   8   9   11.10   11.30
   1  -8  -9   14.20    7.30
  -1   7   9  565.14   40.40
  -1   7   9  629.84   50.29
   1  -7  -9  550.04   40.30
   1  -7  -9  606.74   47.40
  -1   6   9  337.67   26.50
  -1   6   9  342.47   32.60
   1  -6  -9  330.87   26.50
   1  -6  -9  312.67   30.60
  -1   5   9  808.12   48.70
  -1   5   9  836.22   56.09
   1  -5  -9  866.31   55.59
   1  -5  -9  765.62   48.30
  -1   4   9  413.56   33.00
  -1   4   9  383.46   26.90
   1  -4  -9  406.16   27.50
   1  -4  -9  404.16   32.30
  -1   3   9 2983.50  151.98
  -1   3   9 3085.99  144.39
   1  -3  -9 3029.20  144.59
   1  -3  -9 2601.94  149.09
  -1   2   9  313.67   20.60
  -1   2   9  300.77   25.90
   1  -2  -9  304.77   20.80
  -1   1   9 3657.83  171.78
  -1   1   9 3620.24  178.68
   1  -1  -9 3411.16  171.58
   1  -1  -9 3463.95  176.08
  -1   0   9    1.30    3.50
   1   0  -9   -2.60    3.10
   1   0  -9    1.90    2.40
  -1  -1   9 3251.97  163.98
  -1  -1   9 3489.55  167.08
   1   1  -9 3438.16  166.78
   1   1  -9 3595.14  165.18
  -1  -2   9  332.77   19.70
  -1  -2   9  317.97   21.20
   1   2  -9  314.87   21.00
   1   2  -9  344.97   20.30
  -1  -3   9 3170.68  154.68
  -1  -3   9 3169.58  152.48
   1   3  -9 3104.09  154.38
   1   3  -9 3218.48  153.48
  -1  -4   9  400.36   27.30
  -1  -4   9  403.26   25.60
   1   4  -9  414.26   26.80
   1   4  -9  420.96   27.60
  -1  -5   9  877.11   47.50
  -1  -5   9  776.92   48.20
   1   5  -9  805.52   48.90
   1   5  -9  842.12   49.10
  -1  -6   9  324.07   25.30
  -1  -6   9  361.56   27.10
   1   6  -9  351.06   27.70
  -1  -7   9  547.05   40.60
  -1  -7   9  628.94   43.40
  -1  -7   9  624.14   40.30
   1   7  -9  612.84   43.70
  -1  -8   9   24.70    8.00
  -1  -8   9   29.90   10.10
   1   8  -9    7.00    8.70
  -1  -9   9  150.18   21.10
   1   9  -9   89.49   20.10
  -2   9   9   30.70   17.10
  -2   8   9   35.20   15.60
   2  -8  -9   -2.70    5.90
  -2   7   9    1.20    8.10
  -2   7   9   10.00    6.20
   2  -7  -9    3.50    6.80
   2  -7  -9    5.20    5.30
  -2   6   9   17.10    6.70
  -2   6   9   21.20   11.80
   2  -6  -9   21.40    7.50
   2  -6  -9   21.20   10.60
  -2   5   9   12.40    7.80
  -2   5   9    7.90    4.20
   2  -5  -9    7.50    4.80
   2  -5  -9    0.00    4.70
  -2   4   9   48.50    8.70
  -2   4   9   42.80   14.40
   2  -4  -9   24.40   10.20
   2  -4  -9   57.79    8.70
  -2   3   9   10.00    6.20
  -2   3   9   18.90    5.30
   2  -3  -9    9.00    4.00
   2  -3  -9    4.20    4.80
  -2   2   9   20.10    5.20
   2  -2  -9   27.80    6.10
   2  -2  -9   25.70    8.90
  -2   1   9   71.09    7.80
   2  -1  -9   43.10    9.30
   2  -1  -9   58.49   12.20
   2  -1  -9   72.49    8.60
  -2   0   9    0.60    2.80
  -2   0   9    1.80    2.60
   2   0  -9    0.10    2.80
   2   0  -9    1.70    2.80
  -2  -1   9   70.69    7.80
  -2  -1   9   61.59    8.60
   2   1  -9   71.39    8.70
   2   1  -9   70.59    7.80
  -2  -2   9   20.50    4.90
  -2  -2   9   31.10    5.80
   2   2  -9   27.50    6.10
   2   2  -9   21.00    4.80
  -2  -3   9   15.00    4.70
  -2  -3   9   12.70    4.20
   2   3  -9   12.70    4.80
  -2  -4   9   61.79    8.70
  -2  -4   9   53.69   10.40
   2   4  -9   45.10    8.20
   2   4  -9   51.59    9.30
  -2  -5   9    2.70    3.60
  -2  -5   9   -2.40    3.00
   2   5  -9    6.90    3.70
   2   5  -9   11.80    5.90
  -2  -6   9   18.90    6.50
  -2  -6   9   15.70    5.80
   2   6  -9   17.60    7.60
  -2  -7   9    4.20    5.80
   2   7  -9    3.10    6.30
  -2  -8   9    9.60    7.00
  -2  -8   9    1.40    6.20
  -2  -8   9   -3.90    7.80
   2   8  -9    4.90    8.30
   2   9  -9   -0.40   10.20
  -3   9   9  111.09   29.50
   3  -9  -9  128.69   19.00
  -3   8   9   99.09   26.60
   3  -8  -9   69.39   14.60
  -3   7   9  135.19   30.90
   3  -7  -9   98.69   14.20
   3  -7  -9   90.39   22.50
  -3   6   9   12.80    6.60
  -3   6   9   28.90   13.70
   3  -6  -9    8.20    5.80
   3  -6  -9   34.50   14.90
  -3   5   9 1573.14   84.29
  -3   5   9 1518.15  101.99
   3  -5  -9 1608.24   84.59
  -3   4   9  398.96   38.00
  -3   4   9  331.37   23.50
   3  -4  -9  252.47   29.10
   3  -4  -9  345.27   24.00
  -3   3   9  424.16   27.30
   3  -3  -9  425.66   27.70
   3  -3  -9  442.16   35.90
   3  -3  -9  467.65   39.40
  -3   2   9   54.09    6.90
   3  -2  -9   49.30   11.80
   3  -2  -9   49.60   13.70
   3  -2  -9   53.39    7.30
  -3   1   9 2296.17  115.19
   3  -1  -9 2452.95  117.29
  -3   0   9    0.50    2.50
  -3   0   9   -2.80    2.00
   3   0  -9    0.30    3.00
   3   0  -9   -2.80    2.20
  -3  -1   9 2386.36  120.19
   3   1  -9 2360.26  116.49
   3   1  -9 2470.05  121.99
  -3  -2   9   45.50    7.40
  -3  -2   9   58.29    7.00
   3   2  -9   53.19    6.20
   3   2  -9   57.69    8.50
  -3  -3   9  442.16   27.50
  -3  -3   9  459.15   30.40
   3   3  -9  449.06   27.30
   3   3  -9  481.95   31.20
  -3  -4   9  364.16   24.10
  -3  -4   9  348.07   25.40
   3   4  -9  361.76   27.00
   3   4  -9  329.57   23.30
  -3  -5   9 1625.34   88.49
  -3  -5   9 1615.54   86.49
   3   5  -9 1709.13   91.19
  -3  -6   9    9.80    6.30
  -3  -6   9   16.40    6.80
  -3  -6   9   15.40    6.70
   3   6  -9   19.60    8.00
  -3  -7   9  111.29   15.50
  -3  -7   9  110.09   15.70
  -3  -7   9   85.39   14.40
   3   7  -9  132.59   19.00
  -3  -8   9   85.09   15.70
  -3  -8   9   98.19   15.20
  -3  -8   9   93.59   15.80
   3   8  -9   62.39   16.80
  -3  -9   9  161.58   21.50
   3   9  -9  131.79   25.00
  -4   8   9    1.50   13.10
   4  -8  -9   27.70    9.60
  -4   7   9    7.20   13.50
   4  -7  -9    3.00    5.60
   4  -7  -9   -4.80    4.80
   4  -6  -9   10.70    5.60
   4  -6  -9    2.50    9.90
  -4   5   9   38.70    8.80
   4  -5  -9   13.60    9.20
   4  -5  -9   27.40   10.90
   4  -5  -9   32.30    8.30
  -4   4   9    3.70    3.50
   4  -4  -9    4.20    4.10
   4  -4  -9    6.30    7.10
  -4   3   9   27.00    5.80
   4  -3  -9   30.20   11.80
   4  -3  -9   13.30    5.00
   4  -3  -9    4.20    5.90
  -4   2   9    1.00    2.50
   4  -2  -9    4.30    7.40
   4  -2  -9   -8.80    3.80
   4  -2  -9    0.00    2.60
  -4   1   9   -1.00    2.60
  -4   1   9   -3.40    1.60
   4  -1  -9    2.20    4.40
   4  -1  -9    0.10    2.50
  -4   0   9    3.60    2.40
  -4   0   9   -1.20    2.80
   4   0  -9    1.70    3.20
   4   0  -9   -2.40    2.10
  -4  -1   9    0.80    2.80
  -4  -1   9    1.30    3.40
   4   1  -9    0.00    3.20
   4   1  -9    0.60    1.40
  -4  -2   9    1.90    3.70
  -4  -2   9    0.60    2.70
   4   2  -9    3.00    2.40
   4   2  -9    1.40    3.80
  -4  -3   9   28.40    7.50
  -4  -3   9   27.30    5.70
   4   3  -9   24.80    5.10
   4   3  -9   20.50    7.20
  -4  -4   9    6.70    3.70
  -4  -4   9   -3.60    4.10
   4   4  -9   -1.10    4.60
  -4  -5   9   35.60    7.80
  -4  -5   9   35.90    9.10
  -4  -5   9   26.90    7.00
   4   5  -9   34.00   10.20
  -4  -6   9   10.20    5.60
  -4  -6   9   10.20    7.00
  -4  -6   9    7.30    5.80
   4   6  -9    7.80    6.90
  -4  -7   9   11.00    6.20
  -4  -7   9    0.10    4.80
  -4  -7   9   -3.80    4.80
   4   7  -9   -4.70    7.10
  -4  -8   9    9.00    8.20
  -4  -8   9   -1.00    5.80
   4   8  -9   17.90   10.20
  -4  -9   9   21.10    8.90
   4   9  -9   -2.20    8.90
   5  -8  -9  -12.60    9.60
   5  -8  -9    4.30    5.70
   5  -7  -9  354.36   29.50
   5  -7  -9  327.47   28.70
   5  -7  -9  335.07   40.80
   5  -6  -9   42.50    9.90
   5  -6  -9   49.90   16.40
   5  -6  -9   32.60    8.90
   5  -5  -9   22.10   12.00
   5  -5  -9    3.10    4.70
   5  -5  -9   -8.70    7.40
  -5   4   9   21.10    6.70
   5  -4  -9   42.90   17.20
   5  -4  -9   24.10    6.30
   5  -4  -9   13.20    9.30
  -5   3   9 1266.57   65.69
   5  -3  -9 1258.07   66.19
   5  -3  -9 1201.88   86.29
  -5   2   9   29.00    5.50
   5  -2  -9   13.00    9.80
   5  -2  -9   32.70   10.30
   5  -2  -9   22.10    5.30
  -5   1   9  261.87   16.30
  -5   1   9  240.28   23.80
   5  -1  -9  289.37   26.10
   5  -1  -9  278.07   19.10
  -5   0   9    3.30    4.50
  -5   0   9   -1.30    1.50
   5   0  -9    3.10    4.30
  -5  -1   9  280.37   16.00
  -5  -1   9  254.77   22.20
   5   1  -9  251.37   23.40
   5   1  -9  252.37   14.60
  -5  -2   9   20.50    5.20
  -5  -2   9   32.90    9.00
   5   2  -9   29.70    4.10
   5   2  -9   21.90    8.30
  -5  -3   9 1308.07   66.29
  -5  -3   9 1226.88   72.89
   5   3  -9 1351.06   75.69
  -5  -4   9   29.60    5.70
  -5  -4   9   19.40    7.80
  -5  -4   9   20.50    5.50
   5   4  -9   31.60   10.20
  -5  -5   9    2.90    5.50
  -5  -5   9    2.90    4.50
  -5  -5   9    2.50    4.20
   5   5  -9    2.90    6.30
  -5  -6   9   51.99   12.20
  -5  -6   9   46.90    9.90
  -5  -6   9   61.19   11.20
   5   6  -9   41.80   12.50
  -5  -7   9  376.36   29.30
   5   7  -9  371.06   35.40
  -5  -8   9   -5.40    7.30
   5   8  -9    4.10    9.60
   6  -8  -9  -16.60    8.50
   6  -8  -9   -2.80    5.50
   6  -7  -9    1.70    8.70
   6  -7  -9   -5.90    4.90
   6  -5  -9   15.20   12.50
   6  -5  -9   15.60   10.40
   6  -5  -9    5.90    5.40
   6  -5  -9    8.10    5.00
   6  -4  -9    1.90    4.00
   6  -4  -9    3.80    4.50
   6  -4  -9    8.70    7.90
   6  -4  -9   10.70   11.30
   6  -3  -9   15.30    5.20
   6  -3  -9   30.50   12.20
   6  -3  -9   41.60   13.70
   6  -3  -9   20.90    5.80
   6  -2  -9    0.60    3.00
   6  -2  -9   10.60    6.90
  -6   1   9    5.60    5.80
   6  -1  -9    6.30    3.90
   6  -1  -9   -9.40    4.60
  -6   0   9    0.80    4.90
   6   0  -9    2.00    5.30
  -6  -1   9    6.10    4.60
   6   1  -9   -4.90    4.10
  -6  -2   9    5.00    1.80
  -6  -2   9    6.40    5.70
  -6  -2   9    4.30    2.60
   6   2  -9    5.70    6.30
  -6  -3   9   24.10    4.40
  -6  -3   9   23.70    8.70
  -6  -3   9   23.30    5.20
   6   3  -9   19.10    9.10
  -6  -4   9    1.00    5.10
  -6  -4   9    7.90    3.80
   6   4  -9    7.40    7.50
  -6  -5   9   11.70    5.00
  -6  -5   9    6.20    5.30
   6   5  -9    6.70    7.80
   6   6  -9    8.90    8.70
   6   7  -9   20.00   10.30
   6   8  -9   10.50   10.80
   7  -7  -9  -19.40   11.60
   7  -6  -9   63.09   18.60
   7  -5  -9  249.78   33.00
   7  -4  -9    9.60   14.30
   7  -4  -9   13.20    9.00
   7  -3  -9    0.20    5.50
   7  -3  -9   -1.80    6.30
  -7   2   9   25.90   10.20
   7  -2  -9   47.50   13.80
  -7   1   9  212.68   27.80
   7  -1  -9  261.97   27.90
   7   0  -9    4.70    6.00
  -7  -1   9  236.08   23.80
   7   1  -9  220.08   25.20
  -7  -2   9   42.10   11.20
   7   2  -9   31.50   10.60
  -7  -3   9    3.10    5.00
   7   3  -9   13.50    8.20
  -7  -4   9   16.90    8.60
   7   4  -9   10.50    7.70
   7   5  -9  353.26   34.30
   7   6  -9   51.69   15.30
   7   7  -9   10.30   10.20
   8  -6  -9  -15.30   14.20
   8  -5  -9   20.30   14.00
   8  -4  -9    6.10    8.00
   8  -2  -9   -6.80    6.90
  -8   1   9    0.30    6.00
   8  -1  -9    0.30    6.40
  -8   0   9    2.40    5.80
   8   0  -9  -10.90    5.20
  -8  -1   9   11.90    8.60
   8   1  -9    3.90    7.40
   8   2  -9   -5.00    5.50
   8   3  -9   -0.20    6.00
   8   4  -9    8.30    8.80
   8   5  -9   13.40   10.00
   8   6  -9    7.60   10.00
   9  -5  -9   -7.40   10.10
   9  -4  -9   71.19   19.50
   9  -3  -9   76.59   18.90
   9  -2  -9    8.80    8.80
   9  -1  -9   15.10   10.20
   9   0  -9    2.10    6.90
   9   1  -9   32.30   12.50
   9   2  -9   11.40    8.10
   9   3  -9   62.29   17.00
   9   4  -9   24.10   23.10
   9   5  -9    4.30    9.60
  10  -3  -9   23.90   11.50
  10  -2  -9    8.40   11.50
  10   0  -9    0.60   13.10
  10   1  -9   -2.00    8.20
  10   2  -9    3.50   10.20
  10   3  -9   -5.30    8.50
  10   2  10   16.10    8.70
  10   1  10    8.50    6.40
  10   0  10  137.49   20.00
   9   5  10    4.50    8.80
   9   4  10    9.10    7.50
   9   3  10    0.80    5.80
   9   2  10   14.10    7.60
   9   1  10    1.00    6.20
  -9  -1 -10   -8.70    9.40
   9   0  10    3.00    6.00
  -9   0 -10  -11.00    9.50
   9  -1  10    2.70    5.20
   8   6  10   17.10   10.40
   8   5  10   21.10   10.00
   8   4  10   54.29   13.90
   8   3  10   17.60    8.10
  -8  -3 -10    0.80    7.20
   8   2  10  213.98   22.50
  -8  -2 -10  206.88   24.40
   8   1  10   58.49   12.10
  -8  -1 -10   43.70   13.20
   8   0  10   -1.40    4.80
  -8   0 -10    0.10    7.80
   8  -1  10   59.29   11.90
  -8   1 -10   21.90   11.10
   8  -2  10  194.38   19.00
  -8   2 -10  187.18   20.30
  -8   3 -10   10.10    6.80
  -8   4 -10   23.50   10.80
   7   7  10   11.60    9.80
   7   6  10   -7.70    5.60
   7   5  10    8.70    7.90
   7   4  10   21.70    9.30
  -7  -4 -10   42.00   12.20
  -7  -4 -10   17.80   10.70
   7   3  10    5.00    6.60
  -7  -3 -10  -13.60    6.10
  -7  -3 -10    0.30    7.50
   7   2  10   27.80    8.80
   7   2  10   17.90    7.10
  -7  -2 -10   22.30    8.80
  -7  -2 -10   22.60    9.10
   7   1  10   27.90    8.30
   7   1  10   25.40    7.10
  -7  -1 -10   28.60   10.20
  -7  -1 -10   22.10    7.30
   7   0  10   19.50    7.20
   7   0  10    8.60    8.70
  -7   0 -10   10.20    5.20
  -7   0 -10   30.40    9.90
   7  -1  10   20.30    7.10
   7  -1  10   25.30   10.00
  -7   1 -10   23.70    8.00
  -7   1 -10   23.60    6.60
   7  -2  10   18.70    6.40
   7  -2  10    5.30    7.70
  -7   2 -10   17.50    6.30
  -7   2 -10   11.90    7.90
   7  -3  10    3.80    4.00
   7  -3  10    1.40    4.80
  -7   3 -10   -1.80    4.50
   7  -4  10   11.90    6.20
  -7   4 -10    3.90    5.50
   7  -5  10    7.30    6.20
  -7   5 -10   -8.20    5.30
   7  -7  10    6.70    7.50
   6   8  10   22.90   11.50
   6   7  10    0.50    8.70
  -6  -7 -10   -4.80    7.80
   6   6  10  201.98   24.70
  -6  -6 -10  189.98   22.60
   6   5  10    5.20    6.10
   6   5  10   12.40    5.90
  -6  -5 -10   27.80    9.20
   6   4  10  168.38   16.30
  -6  -4 -10  182.68   20.60
  -6  -4 -10  155.18   32.90
   6   3  10  138.49   16.30
   6   3  10  126.59   13.70
  -6  -3 -10  144.69   17.20
  -6  -3 -10  125.09   18.00
   6   2  10  213.18   20.10
  -6  -2 -10  204.78   22.60
  -6  -2 -10  231.28   22.20
   6   1  10  215.38   19.50
   6   1  10  209.38   18.90
  -6  -1 -10  236.28   21.00
  -6  -1 -10  197.48   20.00
   6   0  10  450.15   30.10
  -6   0 -10  418.86   32.20
  -6   0 -10  455.65   30.00
   6  -1  10  229.58   17.70
   6  -1  10  134.29   18.90
  -6   1 -10  189.78   16.60
   6  -2  10  217.28   17.90
   6  -2  10  234.98   21.40
  -6   2 -10  218.18   18.60
   6  -3  10  137.49   21.20
   6  -3  10  118.29   15.10
   6  -3  10  127.99   12.90
  -6   3 -10  120.59   14.40
   6  -4  10  166.78   17.60
   6  -4  10  138.59   20.10
   6  -4  10  152.58   14.50
  -6   4 -10  171.88   17.90
   6  -5  10    9.90    6.80
  -6   5 -10    4.40    5.40
   6  -6  10  185.58   21.80
  -6   6 -10  209.08   22.20
   6  -7  10    3.30    7.20
   6  -8  10   36.50   13.30
   5   8  10    5.90   11.40
  -5  -8 -10    7.30    6.80
   5   7  10   12.40    9.20
   5   7  10    2.20    6.30
  -5  -7 -10   20.30    9.20
   5   6  10   14.40    7.80
   5   6  10   25.20    7.80
  -5  -6 -10   22.00    9.20
  -5  -6 -10   24.00   11.60
   5   5  10    1.50    5.10
   5   5  10   -1.80    4.50
  -5  -5 -10    0.40    5.50
  -5  -5 -10    1.80    5.50
   5   4  10   33.20    9.40
   5   4  10   19.30    6.60
  -5  -4 -10   24.30    9.70
  -5  -4 -10   30.30    8.90
   5   3  10    2.80    4.50
   5   3  10   20.00    6.00
  -5  -3 -10   -5.70    4.90
  -5  -3 -10    6.60    5.30
   5   2  10   66.89   10.60
   5   2  10   95.89   11.50
  -5  -2 -10   72.99   14.30
  -5  -2 -10  101.79   13.00
   5   1  10   65.09   12.20
   5   1  10   65.59    9.10
  -5  -1 -10   58.39   11.50
   5   0  10   23.20    9.30
   5   0  10   41.60    7.60
  -5   0 -10   35.70    7.70
  -5   0 -10   51.19    9.70
   5  -1  10   63.49    8.10
   5  -1  10   40.10   10.60
  -5   1 -10   51.89    9.40
  -5   1 -10   60.99    9.30
   5  -2  10  102.59   12.70
   5  -2  10  101.19    9.80
  -5   2 -10   58.09   11.80
  -5   2 -10   81.89   10.90
   5  -3  10    4.40    4.80
   5  -3  10    4.80    6.30
   5  -3  10    0.80    2.80
  -5   3 -10    6.50    5.60
   5  -4  10   13.50    6.60
   5  -4  10   17.10    6.70
  -5   4 -10   20.70    6.90
   5  -5  10    6.90    4.80
   5  -5  10    2.30    2.80
  -5   5 -10    9.30    5.80
   5  -6  10   37.60   10.30
  -5   6 -10   19.40    7.70
   5  -8  10   -5.60    6.40
   4   9  10    2.30   10.30
  -4  -9 -10   16.40   10.10
   4   8  10   63.69   16.70
  -4  -8 -10   65.99   15.10
   4   7  10  118.09   19.00
   4   7  10  118.79   15.80
  -4  -7 -10  141.59   17.90
   4   6  10  247.48   22.50
   4   6  10  243.18   24.80
  -4  -6 -10  236.88   25.50
  -4  -6 -10  228.08   22.80
   4   5  10   25.90    7.30
   4   5  10    7.50    7.50
  -4  -5 -10   19.50    8.60
  -4  -5 -10   25.00    8.30
   4   4  10  776.22   49.20
   4   4  10  764.02   46.00
  -4  -4 -10  794.62   48.00
  -4  -4 -10  762.62   49.70
   4   3  10   23.60    6.30
   4   3  10   20.20    6.70
  -4  -3 -10   11.10    5.60
  -4  -3 -10   38.20    8.70
   4   2  10  603.34   36.70
   4   2  10  613.84   36.90
  -4  -2 -10  571.64   40.10
  -4  -2 -10  578.84   40.00
   4   1  10  534.05   35.40
   4   1  10  487.95   31.30
  -4  -1 -10  544.85   37.80
  -4  -1 -10  519.45   32.50
   4   0  10 1848.32   94.19
   4   0  10 1658.53  100.69
  -4   0 -10 2034.40  100.39
  -4   0 -10 2021.90   96.39
   4  -1  10  504.95   34.90
   4  -1  10  527.55   29.50
  -4   1 -10  506.55   31.20
  -4   1 -10  548.15   33.20
   4  -2  10  561.44   30.60
   4  -2  10  607.44   36.30
  -4   2 -10  593.74   35.10
  -4   2 -10  473.95   32.80
   4  -3  10   25.50    7.10
   4  -3  10   23.50    4.70
   4  -3  10   21.50    6.50
  -4   3 -10   31.00    7.40
   4  -4  10  750.62   42.40
   4  -4  10  787.12   48.20
   4  -4  10  831.12   44.00
  -4   4 -10  776.02   47.90
   4  -5  10   13.00    6.10
   4  -5  10   23.00    5.70
   4  -5  10   12.70    5.30
  -4   5 -10   25.50    8.30
   4  -6  10  219.28   22.60
   4  -6  10  245.58   20.80
  -4   6 -10  267.17   24.30
   4  -8  10   93.69   19.20
   4  -9  10    8.40    8.90
   3   9  10   19.80   12.90
  -3  -9 -10    0.90    6.30
   3   8  10   -4.90    4.50
  -3  -8 -10    3.70    6.50
   3   7  10   -0.20    5.30
   3   7  10    4.60    5.00
  -3  -7 -10    4.50    5.30
   3   6  10    6.90    5.20
   3   6  10   19.60    8.70
  -3  -6 -10   12.90    7.30
  -3  -6 -10   33.90   10.70
   3   5  10   18.20    8.20
   3   5  10   10.00    6.10
  -3  -5 -10   24.80    8.40
  -3  -5 -10   17.40    8.00
   3   4  10   82.39   10.90
   3   4  10   86.19   12.40
  -3  -4 -10  106.49   13.60
  -3  -4 -10   88.59   11.80
   3   3  10   55.89    7.80
   3   3  10   50.29    9.80
  -3  -3 -10   42.80    8.80
  -3  -3 -10   39.30    8.70
   3   2  10    8.20    3.90
   3   2  10    2.20    3.50
  -3  -2 -10    8.60    4.40
  -3  -2 -10    8.00    5.50
   3   1  10   54.69    7.00
   3   1  10   45.50    9.80
  -3  -1 -10   30.80   10.50
  -3  -1 -10   48.90    6.90
   3   0  10  268.27   17.00
   3   0  10  258.37   23.50
  -3   0 -10  283.57   18.00
   3  -1  10   40.30    8.70
   3  -1  10   52.29    5.10
  -3   1 -10   46.70    5.80
  -3   1 -10   40.70    8.60
   3  -2  10   14.80    4.00
   3  -2  10    4.40    4.00
   3  -2  10    7.20    2.10
  -3   2 -10   16.80    5.20
   3  -3  10   40.50    8.60
   3  -3  10   50.69    5.10
   3  -3  10   49.40    5.40
  -3   3 -10   53.29    9.60
   3  -4  10  102.69   12.20
   3  -4  10   78.69    7.80
   3  -4  10   85.69    8.40
  -3   4 -10   91.99   12.30
   3  -5  10   20.20    6.20
   3  -5  10   20.80    7.80
   3  -5  10   29.40    5.90
  -3   5 -10   21.40    7.40
   3  -6  10   16.50    4.90
  -3   6 -10   18.50    9.80
  -3   6 -10   22.50   13.90
   3  -7  10    0.10    5.20
  -3   7 -10   -7.00    9.30
   3  -8  10   -5.30    4.70
   3  -9  10   16.70   11.90
   2   9  10   31.30   13.50
  -2  -9 -10   45.20   13.40
   2   8  10  340.87   33.90
  -2  -8 -10  343.57   30.90
   2   7  10    3.80    5.80
   2   7  10   11.10    6.70
  -2  -7 -10   -5.40    5.20
  -2  -7 -10   -2.80    5.40
   2   6  10  343.47   27.80
   2   6  10  364.66   30.70
  -2  -6 -10  354.86   29.20
  -2  -6 -10  365.06   32.00
   2   5  10   41.00   10.50
   2   5  10   54.89   10.10
  -2  -5 -10   61.59   12.00
  -2  -5 -10   50.09   11.40
   2   4  10  751.62   44.30
   2   4  10  731.83   45.90
  -2  -4 -10  684.93   43.90
  -2  -4 -10  790.52   47.80
   2   3  10  168.98   15.80
  -2  -3 -10  206.08   21.80
  -2  -3 -10  174.48   16.30
   2   2  10 3958.90  196.98
   2   2  10 4245.98  198.98
  -2  -2 -10 4077.99  197.98
  -2  -2 -10 4040.40  199.68
   2   1  10  163.48   12.80
   2   1  10  177.28   16.90
  -2  -1 -10  190.08   13.70
  -2  -1 -10  158.78   17.10
   2   0  10  692.93   45.40
   2   0  10  739.13   37.60
  -2   0 -10  746.83   37.80
   2  -1  10  177.68    9.60
   2  -1  10  164.38   15.30
  -2   1 -10  168.08   10.00
  -2   1 -10  180.28   17.20
   2  -2  10 4065.29  195.88
  -2   2 -10 3990.60  195.48
   2  -3  10  190.28   16.40
   2  -3  10  193.68   11.00
   2  -3  10  181.88   11.20
  -2   3 -10  170.88   15.80
   2  -4  10  730.83   37.90
   2  -4  10  715.03   44.00
  -2   4 -10  690.03   42.80
  -2   4 -10  754.42   44.30
   2  -5  10   46.30   10.50
   2  -5  10   59.19    7.40
  -2   5 -10   66.29   13.20
  -2   5 -10   50.59   10.60
   2  -6  10  339.17   23.70
   2  -6  10  365.96   28.80
  -2   6 -10  301.37   27.60
  -2   6 -10  412.86   34.40
   2  -7  10    8.50    6.40
  -2   7 -10    6.80    9.30
   2  -8  10  430.46   36.60
   2  -9  10   32.50   12.50
   1   9  10   -0.30    8.60
  -1  -9 -10    2.30    7.30
   1   8  10    0.50    7.40
  -1  -8 -10   19.10    8.60
   1   7  10   26.70   11.10
   1   7  10   44.40   10.40
  -1  -7 -10   57.49   14.80
  -1  -7 -10   17.60    8.80
   1   6  10   -1.40    4.20
   1   6  10   -1.60    4.10
  -1  -6 -10   -0.40    5.30
  -1  -6 -10   -2.50    3.80
   1   5  10   14.50    6.00
   1   5  10   17.20    7.00
  -1  -5 -10   11.30    5.90
  -1  -5 -10    8.90    5.80
   1   4  10    2.80    3.40
   1   4  10    3.60    3.40
  -1  -4 -10   -4.20    2.70
  -1  -4 -10    2.60    4.70
   1   3  10    4.80    4.20
   1   3  10    3.30    3.60
  -1  -3 -10   12.00    5.40
  -1  -3 -10   -0.90    2.80
   1   2  10  202.98   16.00
   1   2  10  212.68   17.00
  -1  -2 -10  198.48   17.00
  -1  -2 -10  223.08   17.70
   1   1  10   36.70    8.60
   1   1  10   36.10    5.40
  -1  -1 -10   42.90    6.40
  -1  -1 -10   28.70    7.30
   1   0  10  102.49   13.80
   1   0  10  140.09    9.70
  -1   0 -10  123.19   14.90
  -1   0 -10  141.99    9.80
   1  -1  10   33.00    7.10
  -1   1 -10   39.40    7.80
   1  -2  10  208.08   17.00
  -1   2 -10  237.38   17.60
   1  -3  10    4.30    1.80
  -1   3 -10   -1.20    1.90
  -1   3 -10    3.40    3.80
   1  -4  10    0.10    3.20
  -1   4 -10   -0.90    3.20
  -1   4 -10    0.60    2.80
   1  -5  10   12.60    4.10
   1  -5  10   18.60    6.70
  -1   5 -10   20.50    6.70
  -1   5 -10    1.50    4.70
   1  -6  10   -3.50    2.60
   1  -6  10    2.50    4.90
  -1   6 -10   -3.50    4.20
  -1   6 -10    9.10    6.60
   1  -7  10   10.10    7.20
   1  -7  10   36.80    8.50
  -1   7 -10   29.60    9.90
   1  -8  10   16.10    8.90
  -1   8 -10   16.10   12.40
   1  -9  10   10.30    8.10
   0   9  10   -4.20    8.70
   0  -9 -10    0.70    6.30
   0   8  10   38.30   13.90
   0  -8 -10   27.40    9.10
   0   7  10   -1.20    6.00
   0   7  10    2.00    5.20
   0  -7 -10    1.80    5.80
   0   6  10  840.72   51.99
   0   6  10  831.22   56.89
   0  -6 -10  881.31   58.29
   0  -6 -10  836.22   52.19
   0   5  10    3.00    3.20
   0   5  10    3.80    3.80
   0  -5 -10    3.20    3.90
   0  -5 -10    6.80    5.40
   0   4  10 1782.42   95.59
   0   4  10 1846.92   99.59
   0  -4 -10 1834.92   96.19
   0  -4 -10 1928.51  101.69
   0   3  10    1.60    3.10
   0   3  10    3.50    3.00
   0  -3 -10    2.40    2.70
   0  -3 -10   -0.80    4.10
   0   2  10  734.93   42.50
   0   2  10  706.43   40.80
   0  -2 -10  700.43   44.40
   0  -2 -10  694.13   43.10
   0   1  10   -1.00    2.90
   0   1  10    3.60    3.10
   0  -1 -10   -0.10    2.50
   0  -1 -10    0.30    2.90
   0   0  10 7717.13  388.56
   0   0 -10 8345.17  384.36
   0   0 -10 8354.66  389.36
   0  -1  10    2.20    3.00
   0   1 -10   -3.10    1.90
   0   1 -10    0.00    1.30
   0  -2  10  761.32   37.80
   0  -2  10  741.53   42.50
   0   2 -10  734.43   44.60
   0   2 -10  777.22   38.20
   0  -3  10    0.30    2.50
   0  -3  10    2.10    1.50
   0   3 -10    3.20    2.10
   0   3 -10    1.10    2.70
   0  -4  10 1933.01   98.89
   0  -4  10 1858.01   93.99
   0   4 -10 1946.41   96.09
   0   4 -10 1888.01   98.49
   0  -5  10   -5.00    2.20
   0  -5  10   -2.70    3.20
   0   5 -10   -0.90    3.70
   0   5 -10    0.50    2.70
   0  -6  10  812.22   51.79
   0  -6  10  894.71   49.40
   0   6 -10  809.82   52.09
   0   6 -10  860.71   52.59
   0  -7  10    1.70    5.00
   0  -7  10    3.60    4.10
   0   7 -10   -2.10    5.30
   0  -8  10   35.50   11.10
   0   8 -10   29.40   11.10
   0  -9  10    3.20    8.20
  -1   9  10    6.00   13.30
   1  -9 -10   15.70    8.00
  -1   8  10   21.40   10.70
  -1   7  10   36.40    9.30
  -1   7  10   55.49   15.10
   1  -7 -10   31.50    9.60
   1  -7 -10   13.20   10.00
  -1   6  10    9.00    7.00
  -1   6  10    9.10    5.70
   1  -6 -10    5.00    6.40
   1  -6 -10   -1.00    4.20
  -1   5  10   19.60    6.80
  -1   5  10   19.40    8.10
   1  -5 -10   29.10   10.10
   1  -5 -10   24.20    7.40
  -1   4  10   -2.80    3.10
  -1   4  10   -0.40    2.90
   1  -4 -10    3.60    3.50
   1  -4 -10    1.70    4.40
  -1   3  10    8.30    3.90
  -1   3  10    3.80    5.10
   1  -3 -10    0.90    3.20
   1  -3 -10    7.90    6.00
  -1   2  10  198.78   20.90
  -1   2  10  192.48   15.00
   1  -2 -10  153.78   17.30
  -1   1  10   36.70    7.50
   1  -1 -10   42.70    9.80
   1  -1 -10   39.40    7.90
  -1   0  10  120.49   13.50
   1   0 -10   83.19   10.10
   1   0 -10  120.79   12.90
   1   0 -10  134.69   13.90
  -1  -1  10   32.00    6.90
  -1  -1  10   34.10    5.00
   1   1 -10   37.40    7.40
   1   1 -10   45.40    6.00
  -1  -2  10  218.48   14.60
  -1  -2  10  207.88   16.30
   1   2 -10  227.68   15.30
   1   2 -10  229.48   16.60
  -1  -3  10    4.90    2.80
  -1  -3  10    3.40    3.20
   1   3 -10    4.40    3.10
   1   3 -10    5.30    3.50
  -1  -4  10    4.60    3.90
  -1  -4  10   -1.60    2.00
   1   4 -10   -4.50    2.50
   1   4 -10    5.60    3.60
  -1  -5  10   15.80    5.20
  -1  -5  10   13.10    6.00
   1   5 -10   19.40    6.40
   1   5 -10   14.70    6.30
  -1  -6  10    2.50    3.90
  -1  -6  10    0.70    4.00
   1   6 -10   -4.50    3.60
   1   6 -10   -1.90    4.50
  -1  -7  10   36.30    8.90
  -1  -7  10   37.50   11.00
  -1  -7  10   42.90   11.10
   1   7 -10   35.40   10.80
  -1  -8  10    5.50    6.70
  -1  -8  10    6.60   11.10
   1   8 -10    9.60    9.10
  -1  -9  10   15.80    9.10
   1   9 -10    7.00   11.60
  -2   9  10   24.60   16.50
   2  -9 -10   47.10   13.10
  -2   8  10  357.96   42.20
   2  -8 -10  338.47   30.30
  -2   7  10   -4.20    8.10
  -2   7  10   -2.60    4.90
   2  -7 -10    7.20    6.30
   2  -7 -10   18.80    9.00
  -2   6  10  292.87   24.60
  -2   6  10  302.47   34.70
   2  -6 -10  301.57   25.20
   2  -6 -10  288.37   31.10
  -2   5  10   46.10    9.40
  -2   5  10   44.20   14.50
   2  -5 -10   42.50   12.70
   2  -5 -10   47.20    9.70
  -2   4  10  612.54   51.29
  -2   4  10  712.03   41.90
   2  -4 -10  735.23   42.50
  -2   3  10  151.48   20.90
  -2   3  10  176.38   14.90
   2  -3 -10  138.49   18.90
   2  -3 -10  190.28   15.70
  -2   2  10 3995.90  199.38
   2  -2 -10 4499.45  212.08
   2  -2 -10 3985.70  200.58
  -2   1  10  181.28   14.30
   2  -1 -10  175.38   14.80
   2  -1 -10  139.79   16.00
   2  -1 -10  194.28   19.90
  -2   0  10  725.83   40.50
   2   0 -10  590.84   40.20
   2   0 -10  752.52   42.20
  -2  -1  10  177.48   14.00
  -2  -1  10  163.08   15.10
   2   1 -10  192.78   15.40
   2   1 -10  185.88   14.60
  -2  -2  10 4148.19  197.18
  -2  -2  10 4050.69  196.88
   2   2 -10 4012.20  196.48
   2   2 -10 4174.38  198.08
  -2  -3  10  193.58   15.40
  -2  -3  10  173.18   14.70
   2   3 -10  184.58   14.80
   2   3 -10  192.78   16.10
  -2  -4  10  738.13   43.20
  -2  -4  10  734.43   42.60
   2   4 -10  754.52   44.20
   2   4 -10  725.83   42.90
  -2  -5  10   71.59    9.70
  -2  -5  10   73.69   10.40
   2   5 -10   51.49   10.60
   2   5 -10   56.09   10.30
  -2  -6  10  300.67   25.10
  -2  -6  10  331.37   25.70
   2   6 -10  348.47   28.20
  -2  -7  10    1.10    4.20
  -2  -7  10   16.10    7.60
  -2  -7  10   -6.10    3.40
   2   7 -10    5.00    6.70
  -2  -8  10  405.16   33.50
  -2  -8  10  400.16   32.30
   2   8 -10  335.47   42.80
  -2  -9  10   36.60   11.90
   2   9 -10   15.50   11.20
  -3   9  10   14.30   15.50
   3  -9 -10   13.60    9.70
  -3   8  10  -17.10   11.60
   3  -8 -10    3.00    5.60
  -3   7  10   20.60   13.60
  -3   7  10    0.70    4.20
   3  -7 -10    4.60   10.10
   3  -7 -10   -3.70    4.00
  -3   6  10   10.20    5.90
   3  -6 -10    8.60    6.50
   3  -6 -10    5.00    7.50
  -3   5  10   18.00    7.10
  -3   5  10   23.00   13.00
   3  -5 -10   21.40    9.70
   3  -5 -10   15.80    6.20
  -3   4  10   72.49    9.50
  -3   4  10   70.59   17.90
   3  -4 -10   83.29   17.30
   3  -4 -10   81.99   11.00
  -3   3  10   48.40    8.30
   3  -3 -10   49.99    7.60
   3  -3 -10   56.49   14.60
   3  -3 -10   47.30   11.70
  -3   2  10    3.90    3.30
   3  -2 -10   11.60    7.40
   3  -2 -10   13.00    6.50
   3  -2 -10    3.70    3.20
  -3   1  10   49.20    6.60
   3  -1 -10   55.49    8.00
   3  -1 -10   34.80    9.50
  -3   0  10  273.67   19.90
  -3   0  10  303.57   22.10
   3   0 -10  266.87   22.70
   3   0 -10  287.87   21.20
  -3  -1  10   30.50    7.70
  -3  -1  10   52.79    7.90
   3   1 -10   55.09    6.90
   3   1 -10   55.59    8.70
  -3  -2  10   17.00    5.00
  -3  -2  10   12.10    4.10
   3   2 -10   10.20    3.40
   3   2 -10   10.60    4.80
  -3  -3  10   38.90    9.50
  -3  -3  10   51.19    7.10
   3   3 -10   30.80    7.70
  -3  -4  10   65.09   10.20
   3   4 -10   82.39   11.50
   3   4 -10   67.79    9.10
  -3  -5  10   15.30    6.80
  -3  -5  10   18.00    6.00
   3   5 -10   22.00    6.70
   3   5 -10   15.70    7.60
  -3  -6  10   21.60    7.00
  -3  -6  10   17.80    5.90
   3   6 -10   18.50    7.80
  -3  -7  10    4.40    5.00
   3   7 -10    8.10    7.00
  -3  -8  10   -0.20    6.20
  -3  -8  10   -8.20    4.10
   3   8 -10   -9.20    7.30
  -3  -9  10   15.30    9.90
   3   9 -10   12.50   10.90
  -4   9  10    4.60   16.00
   4  -9 -10    1.70    8.90
  -4   8  10   74.09   26.50
   4  -8 -10  111.99   16.40
  -4   7  10   96.29   26.60
   4  -7 -10  124.69   16.10
  -4   6  10  222.88   21.80
   4  -6 -10  266.27   22.70
  -4   5  10   26.30    7.40
   4  -5 -10   23.00    7.10
   4  -5 -10   17.10    9.30
   4  -5 -10   22.60   10.70
  -4   4  10  743.83   45.00
   4  -4 -10  822.12   60.79
   4  -4 -10  768.52   57.19
   4  -4 -10  778.22   46.00
  -4   3  10   23.80    6.20
   4  -3 -10   18.20   10.90
   4  -3 -10   21.00    8.80
   4  -3 -10   31.00    6.80
  -4   2  10  589.54   32.50
   4  -2 -10  536.25   45.70
   4  -2 -10  540.85   33.00
  -4   1  10  516.15   28.30
  -4   1  10  473.85   35.00
   4  -1 -10  445.36   35.70
   4  -1 -10  525.25   31.10
  -4   0  10 1959.90   91.19
  -4   0  10 1760.82   96.89
   4   0 -10 1780.32   99.29
  -4  -1  10  405.96   29.60
  -4  -1  10  484.45   32.70
   4   1 -10  539.75   28.00
   4   1 -10  553.74   35.70
  -4  -2  10  566.24   33.40
  -4  -2  10  544.85   36.40
   4   2 -10  571.64   31.50
   4   2 -10  604.04   38.60
  -4  -3  10   37.10    8.10
  -4  -3  10   20.30    5.60
   4   3 -10   24.60    5.10
   4   3 -10   10.90    6.20
  -4  -4  10  742.93   48.10
  -4  -4  10  832.02   45.40
   4   4 -10  773.72   44.40
   4   4 -10  817.32   50.89
  -4  -5  10   21.10    7.90
  -4  -5  10   18.80    6.00
  -4  -5  10   18.90    6.20
   4   5 -10   20.00    8.90
  -4  -6  10  198.18   19.60
  -4  -6  10  243.48   23.30
  -4  -6  10  230.58   20.50
   4   6 -10  300.47   26.80
  -4  -7  10  104.59   16.50
  -4  -7  10  118.09   15.50
  -4  -7  10   90.49   14.30
   4   7 -10  131.09   20.00
  -4  -8  10   43.70   12.80
  -4  -8  10   65.09   13.60
   4   8 -10   78.99   18.60
  -4  -9  10   13.50    9.90
   4   9 -10    2.90   13.30
   5  -8 -10    5.40   10.60
   5  -8 -10    1.20    5.90
   5  -7 -10   -4.60    5.80
   5  -7 -10    6.70    7.70
   5  -7 -10    3.50    9.60
   5  -6 -10   43.90   16.40
   5  -6 -10   20.30    9.90
   5  -6 -10   20.20   13.60
  -5   5  10    0.70    4.20
   5  -5 -10   -1.70    9.00
   5  -5 -10    5.80    4.80
   5  -5 -10   -1.80    7.30
  -5   4  10   14.80    6.10
   5  -4 -10   31.80   12.80
   5  -4 -10   19.70    6.40
   5  -4 -10   24.80   10.90
  -5   3  10   11.30    4.90
   5  -3 -10    3.40    6.60
   5  -3 -10   11.40    9.40
   5  -3 -10    8.90    4.70
  -5   2  10   87.89    9.10
   5  -2 -10   89.89    9.90
   5  -2 -10   89.09   19.90
   5  -2 -10   73.59   15.70
  -5   1  10   49.10   11.10
  -5   1  10   51.79    6.10
   5  -1 -10   37.70    7.60
   5  -1 -10   49.60   12.10
  -5   0  10   38.50    9.30
  -5   0  10   43.90    5.00
   5   0 -10   44.30    6.20
   5   0 -10   33.70    9.60
  -5  -1  10   64.39    7.10
  -5  -1  10   58.49   11.30
   5   1 -10   78.79   12.30
   5   1 -10   46.90    5.20
  -5  -2  10   82.49   12.50
   5   2 -10   76.99   14.50
   5   2 -10   98.19    7.90
  -5  -3  10    8.20    5.60
  -5  -3  10    2.10    3.60
   5   3 -10    9.10    3.40
   5   3 -10    5.20    5.90
  -5  -4  10   12.60    4.70
  -5  -4  10   17.60    7.30
  -5  -4  10   22.90    5.90
   5   4 -10   12.60    7.90
  -5  -5  10    3.20    4.20
  -5  -5  10    0.80    3.80
  -5  -5  10   -0.80    4.00
   5   5 -10   -4.10    4.70
  -5  -6  10   25.30    7.30
  -5  -6  10   23.10    9.20
  -5  -6  10   19.70    7.70
   5   6 -10   20.60    9.70
  -5  -7  10   -1.70    6.10
   5   7 -10    1.60    9.40
   5   8 -10    4.70    9.90
   6  -8 -10   21.30   13.90
   6  -8 -10   41.40   10.50
   6  -7 -10    3.20    6.10
   6  -7 -10    6.30   11.60
   6  -6 -10  193.58   22.80
   6  -6 -10  173.78   18.80
   6  -6 -10  143.39   28.20
   6  -5 -10  -19.40   11.40
   6  -5 -10    9.30    5.60
   6  -5 -10    9.70    9.30
   6  -5 -10   12.10    4.90
   6  -4 -10  225.88   33.10
   6  -4 -10  173.98   16.60
   6  -3 -10  102.99   37.50
   6  -3 -10  113.49   12.10
   6  -3 -10   86.39   21.40
  -6   2  10  215.18   15.40
   6  -2 -10  195.98   24.90
   6  -2 -10  223.18   17.00
  -6   1  10  219.78   23.20
  -6   1  10  211.48   13.10
   6  -1 -10  212.08   24.80
   6  -1 -10  153.58   14.90
  -6   0  10  431.46   33.90
  -6   0  10  424.36   22.30
   6   0 -10  443.16   22.70
   6   0 -10  429.16   35.70
  -6  -1  10  217.28   12.60
  -6  -1  10  186.38   20.30
   6   1 -10  208.08   22.80
  -6  -2  10  252.47   23.00
  -6  -2  10  188.98   14.50
  -6  -2  10  226.98   12.80
   6   2 -10  210.48   22.80
  -6  -3  10  115.89   11.70
  -6  -3  10  124.79    9.90
  -6  -3  10  115.99   15.90
   6   3 -10  139.59   18.60
  -6  -4  10  191.48   17.80
  -6  -4  10  133.29   18.50
   6   4 -10  155.28   21.00
  -6  -5  10    4.30    6.40
   6   5 -10   15.20    8.90
   6   6 -10  220.78   27.20
   6   7 -10   18.30   10.70
   6   8 -10   44.10   16.30
   7  -7 -10  -17.00   14.70
   7  -5 -10   -3.10    7.90
   7  -4 -10    4.60    8.80
   7  -3 -10   -7.30    7.20
   7  -3 -10    0.90    7.10
   7  -2 -10   25.50   11.00
  -7   1  10   17.60    8.80
   7  -1 -10   28.80   11.00
  -7   0  10    7.50    7.30
   7   0 -10   23.10   10.20
  -7  -1  10   11.10    7.30
   7   1 -10   12.30    8.50
  -7  -2  10   20.90    8.20
   7   2 -10   41.10   12.90
  -7  -3  10    3.00    4.70
   7   3 -10    2.40    6.70
  -7  -4  10   -5.80   10.30
   7   4 -10    9.90    8.00
   7   5 -10   -3.90    7.90
   7   6 -10    6.80    8.00
   7   7 -10    0.20   11.60
   8  -6 -10   22.70   12.80
   8  -5 -10   27.80   14.20
   8  -4 -10   69.89   20.30
   8  -3 -10   12.70    9.30
   8  -2 -10  206.98   27.30
   8  -1 -10   66.59   17.00
   8   0 -10    7.00    7.10
   8   1 -10   60.89   15.70
   8   2 -10  207.48   25.40
   8   3 -10    7.80    7.40
   8   4 -10   74.99   17.10
   8   5 -10    6.70   10.10
   8   6 -10   19.90   12.40
   9  -5 -10   16.80   10.00
   9  -3 -10    2.20   10.00
   9  -2 -10   13.60    9.30
   9  -1 -10    0.10    8.60
   9   0 -10    8.10    8.90
   9   1 -10   -0.20    7.80
   9   2 -10   -9.70    5.30
   9   3 -10    3.30    9.90
   9   4 -10    7.70   11.30
   9   5 -10   -8.10    9.00
  10  -2 -10  -11.60   10.00
  10  -1 -10    7.80    9.10
  10   0 -10  168.38   27.20
  10   1 -10  -13.70    9.10
  10   2 -10   -8.60    9.00
  10   2  11    1.00    6.80
  10   1  11   13.10    7.80
   9   4  11   57.09   14.30
   9   3  11   95.99   18.10
   9   2  11    7.20    7.60
   9   1  11   63.39   14.30
  -9  -1 -11   47.30   15.50
   9   0  11   -5.40    5.30
   9  -1  11   37.90   13.50
   8   6  11    2.30    6.90
   8   5  11    5.70    6.10
   8   4  11   16.40    8.70
   8   3  11   37.90   11.80
  -8  -3 -11   36.10   13.50
   8   2  11    9.40    7.00
  -8  -2 -11   -2.80    7.20
   8   1  11   18.90    8.00
  -8  -1 -11   23.50   10.10
   8   0  11   -0.20    3.80
  -8   0 -11    8.50    7.90
   8  -1  11   11.10    6.90
  -8   1 -11   12.70    8.80
  -8   1 -11    0.90    7.00
   8  -2  11   -1.20    4.10
  -8   2 -11    1.20    5.50
  -8   3 -11   41.70   10.80
  -8   4 -11    4.40    7.40
   7   7  11   10.00    8.80
   7   6  11   11.70    9.00
   7   5  11  310.87   29.80
  -7  -5 -11  243.18   44.50
   7   4  11    9.60    7.00
  -7  -4 -11    3.20    9.60
  -7  -4 -11    7.60    8.00
   7   3  11   20.20    8.40
  -7  -3 -11   27.00   11.00
  -7  -3 -11   18.80   10.60
   7   2  11   28.00    7.60
   7   2  11   26.20    8.50
  -7  -2 -11   21.10    8.70
  -7  -2 -11    9.60    6.90
   7   1  11  289.77   23.70
   7   1  11  254.77   23.80
  -7  -1 -11  295.07   27.30
  -7  -1 -11  311.17   24.80
   7   0  11    2.80    4.20
   7   0  11    2.30    6.20
  -7   0 -11    3.40    4.00
  -7   0 -11   -3.20    5.30
   7  -1  11  256.77   21.90
   7  -1  11  297.87   28.60
  -7   1 -11  224.48   24.60
  -7   1 -11  291.27   21.70
   7  -2  11   27.00    7.40
   7  -2  11   24.90    9.40
  -7   2 -11   12.50    5.90
  -7   2 -11   21.00    9.70
   7  -3  11   21.00    8.20
   7  -3  11   32.20    7.70
  -7   3 -11   21.20    7.60
   7  -4  11   11.50    6.60
  -7   4 -11    8.50    5.70
   7  -5  11  304.17   27.00
  -7   5 -11  291.27   26.80
  -7   6 -11   15.30    8.20
   6   8  11   -7.00    7.00
   6   7  11    5.70    8.00
  -6  -7 -11   -4.30    7.30
   6   6  11   10.90    8.40
   6   5  11  112.39   19.50
   6   5  11  113.89   13.60
  -6  -5 -11  100.89   15.60
  -6  -5 -11   82.29   16.60
   6   4  11    1.40    5.70
   6   4  11   -4.90    3.90
  -6  -4 -11   -9.80    5.10
  -6  -4 -11    4.20    6.10
   6   3  11   14.60    6.00
   6   3  11   29.30    8.50
  -6  -3 -11   18.10    7.90
  -6  -3 -11   -1.80    6.80
   6   2  11   -6.20    3.10
   6   2  11    1.60    4.10
  -6  -2 -11  -12.70    5.30
  -6  -2 -11    3.80    5.50
   6   1  11  227.08   19.50
   6   1  11  220.48   21.40
  -6  -1 -11  209.28   21.20
  -6  -1 -11  220.78   21.50
   6   0  11   -0.90    3.30
   6   0  11    5.50    6.10
  -6   0 -11   -5.00    3.90
  -6   0 -11   -0.10    3.80
   6  -1  11  143.59   19.70
   6  -1  11  225.98   17.70
  -6   1 -11  207.38   18.00
  -6   1 -11  205.88   22.70
   6  -2  11   -4.20    4.80
   6  -2  11   -0.70    3.00
  -6   2 -11    0.00    4.40
  -6   2 -11   -4.20    3.10
   6  -3  11   18.00    7.40
   6  -3  11   34.10   11.90
   6  -3  11   27.00    6.50
  -6   3 -11   28.30    7.80
   6  -4  11   -3.60    3.70
   6  -4  11   -4.00    2.10
  -6   4 -11    5.70    4.60
   6  -5  11   82.09   14.90
  -6   5 -11   95.99   19.40
   6  -6  11    0.80    6.90
  -6   6 -11   -9.90    5.30
  -5  -8 -11  -15.50    6.50
   5   7  11  286.67   26.80
   5   7  11  302.27   31.00
  -5  -7 -11  336.57   29.60
   5   6  11   17.00    8.20
   5   6  11   18.20    8.80
  -5  -6 -11   19.50   10.40
   5   5  11   12.90    7.40
   5   5  11   11.40    5.80
  -5  -5 -11    9.40    7.50
  -5  -5 -11    3.60    6.30
   5   4  11   -1.50    4.00
   5   4  11    1.00    3.90
  -5  -4 -11   -0.70    4.90
  -5  -4 -11   -2.10    4.30
   5   3  11  960.40   54.39
   5   3  11  902.51   56.29
  -5  -3 -11  971.50   58.39
  -5  -3 -11  989.50   60.29
   5   2  11    2.30    4.40
   5   2  11   -1.90    3.40
  -5  -2 -11   -2.50    3.80
  -5  -2 -11    8.40    6.20
   5   1  11  269.47   20.80
   5   1  11  276.17   24.20
  -5  -1 -11  274.47   22.70
   5   0  11    7.00    3.50
   5   0  11    3.40    6.10
  -5   0 -11    2.90    3.70
  -5   0 -11    1.70    4.30
   5  -1  11  281.47   19.20
  -5   1 -11  264.27   21.20
  -5   1 -11  254.67   20.70
   5  -2  11    6.70    3.20
   5  -2  11    5.60    5.30
  -5   2 -11   -1.80    3.50
   5  -3  11  945.21   55.79
   5  -3  11  960.00   50.59
   5  -3  11  866.91   57.49
  -5   3 -11 1010.10   55.79
   5  -4  11    6.00    4.10
   5  -4  11    2.00    3.70
   5  -4  11   -3.00    2.40
  -5   4 -11    3.60    5.30
   5  -5  11    1.40    4.90
   5  -5  11    8.10    3.50
  -5   5 -11   12.50    6.60
   5  -6  11   21.60    7.70
  -5   6 -11   13.50    7.70
   5  -8  11   -3.60    6.80
   4   9  11  -12.80    6.20
  -4  -9 -11    6.70    9.60
   4   8  11   -0.50    8.10
  -4  -8 -11    5.30    8.20
   4   7  11   31.60   10.30
   4   7  11   28.80   11.30
  -4  -7 -11   17.20    8.40
   4   6  11    0.00    4.50
   4   6  11    1.40    4.80
  -4  -6 -11   -2.20    4.90
  -4  -6 -11    6.80    7.50
   4   5  11    2.40    5.40
   4   5  11   11.10    5.50
  -4  -5 -11   -0.30    5.70
  -4  -5 -11    1.30    5.40
   4   4  11   32.10    8.40
   4   4  11   27.90    9.20
  -4  -4 -11   42.20   10.80
  -4  -4 -11   47.10   10.50
   4   3  11  301.07   23.60
   4   3  11  346.07   25.80
  -4  -3 -11  340.67   27.20
  -4  -3 -11  348.27   26.70
   4   2  11    0.00    2.30
  -4  -2 -11   -6.10    4.60
  -4  -2 -11    1.10    3.80
   4   1  11  223.48   20.70
   4   1  11  208.98   16.80
  -4  -1 -11  236.48   22.80
  -4  -1 -11  217.78   17.70
   4   0  11   -1.40    1.90
   4   0  11    2.90    5.80
  -4   0 -11   -1.90    2.40
  -4   0 -11   -2.20    3.30
   4  -1  11  225.88   14.30
   4  -1  11  169.88   18.80
  -4   1 -11  192.18   15.30
  -4   1 -11  191.68   17.40
   4  -2  11   -0.20    3.20
  -4   2 -11    1.60    3.20
  -4   2 -11   -3.40    2.30
   4  -3  11  347.37   22.90
   4  -3  11  323.87   25.40
   4  -3  11  332.77   20.20
  -4   3 -11  364.26   26.10
   4  -4  11   31.60    5.80
   4  -4  11   41.60    6.00
   4  -4  11   23.20    7.50
  -4   4 -11   46.50   10.40
   4  -5  11    3.20    3.40
   4  -5  11    7.80    3.60
   4  -5  11    7.40    4.80
  -4   5 -11   -2.00    5.30
   4  -6  11   -0.70    5.90
  -4   6 -11    0.30    5.70
  -4   7 -11   29.20   10.00
   4  -8  11    8.60    8.40
   4  -9  11   -4.60    6.70
   3   9  11   85.59   21.10
  -3  -9 -11  109.29   20.30
   3   8  11   26.80   10.90
  -3  -8 -11   27.20    9.70
   3   7  11   55.49   12.30
   3   7  11   69.39   15.20
  -3  -7 -11   56.19   12.90
   3   6  11   61.89   14.00
   3   6  11   53.19   10.80
  -3  -6 -11   51.69   12.50
  -3  -6 -11   57.59   14.20
   3   5  11 1005.90   60.99
   3   5  11 1108.59   64.99
  -3  -5 -11 1066.99   65.89
  -3  -5 -11 1085.09   62.79
   3   4  11  115.09   14.40
   3   4  11   99.89   12.40
  -3  -4 -11  104.99   13.60
  -3  -4 -11  100.99   14.20
   3   3  11  138.49   13.70
   3   3  11  124.89   14.00
  -3  -3 -11  118.29   13.90
  -3  -3 -11  131.29   14.70
   3   2  11   47.60    7.40
   3   2  11   40.10    8.50
  -3  -2 -11   43.50    8.50
  -3  -2 -11   49.20   10.70
   3   1  11 1244.38   71.99
   3   1  11 1373.36   66.59
  -3  -1 -11 1362.06   67.19
  -3  -1 -11 1099.09   72.39
   3   0  11    7.60    6.10
  -3   0 -11    0.10    2.00
  -3   0 -11   -5.60    2.90
   3  -1  11 1337.57   66.79
   3  -1  11 1309.47   74.89
  -3   1 -11 1439.16   74.69
  -3   1 -11 1396.46   68.19
   3  -2  11   25.10    6.80
   3  -2  11   35.20    5.90
   3  -2  11   45.60    3.90
  -3   2 -11   26.80    6.60
   3  -3  11  129.39    8.60
   3  -3  11  124.19    8.60
   3  -3  11  117.69   13.30
  -3   3 -11  131.79   13.90
   3  -4  11   97.19    8.30
   3  -4  11  116.39    9.10
   3  -4  11   94.79   12.60
  -3   4 -11  113.49   14.00
   3  -5  11 1027.40   61.59
   3  -5  11 1071.69   56.49
   3  -5  11  998.30   54.09
  -3   5 -11 1068.39   61.79
   3  -6  11   47.60   10.30
   3  -6  11   74.09   13.50
  -3   6 -11   61.29   12.70
  -3   7 -11   73.19   14.50
   3  -8  11   35.30   12.20
   3  -9  11   95.69   20.20
   2   9  11    6.80    9.90
  -2  -9 -11    4.70    8.70
   2   8  11    1.60    7.10
  -2  -8 -11   13.00    8.40
   2   7  11    6.80    6.90
   2   7  11    1.30    5.80
  -2  -7 -11   14.00    6.60
  -2  -7 -11   -8.20    4.60
   2   6  11  198.78   21.80
   2   6  11  188.88   19.70
  -2  -6 -11  169.18   19.70
  -2  -6 -11  202.38   27.60
   2   5  11   96.09   14.30
   2   5  11  110.59   13.50
  -2  -5 -11  100.79   13.90
  -2  -5 -11   97.59   14.60
   2   4  11   -1.10    3.60
   2   4  11    6.70    5.10
  -2  -4 -11    4.70    4.80
  -2  -4 -11    4.20    4.80
   2   3  11   15.30    5.10
   2   3  11   26.90    6.90
  -2  -3 -11   19.80    6.50
  -2  -3 -11   15.80    6.20
   2   2  11  163.58   14.70
   2   2  11  176.58   15.90
  -2  -2 -11  148.29   14.30
  -2  -2 -11  172.38   16.80
   2   1  11  140.79   15.40
   2   1  11  133.29   10.90
  -2  -1 -11   91.89   13.80
  -2  -1 -11  143.59   11.70
   2   0  11    0.40    1.40
   2   0  11    6.20    4.90
  -2   0 -11    2.50    3.90
  -2   0 -11   -0.80    1.30
   2  -1  11  131.99    8.00
   2  -1  11  139.19   14.30
  -2   1 -11  148.49   10.30
  -2   1 -11  163.68   15.30
   2  -2  11  165.78   15.20
  -2   2 -11  170.08   15.60
   2  -3  11   23.50    6.40
   2  -3  11   15.90    2.10
   2  -3  11   20.70    2.30
  -2   3 -11    9.80    4.30
   2  -4  11   12.00    5.00
   2  -4  11   15.50    3.30
  -2   4 -11    8.40    5.30
  -2   4 -11   11.50    4.50
   2  -5  11   86.49    8.90
   2  -5  11   94.49   13.00
  -2   5 -11  107.39   14.20
  -2   5 -11   92.89   12.90
   2  -6  11  179.18   15.10
   2  -6  11  187.78   23.20
  -2   6 -11  209.58   24.10
  -2   6 -11  174.38   19.80
   2  -7  11    1.30    4.40
  -2   7 -11   15.90   11.20
   2  -8  11   19.90    9.70
   1   9  11  104.69   22.70
  -1  -9 -11   76.39   16.70
   1   8  11   31.40   11.70
  -1  -8 -11   28.80   10.50
   1   7  11  391.16   35.00
   1   7  11  389.66   31.20
  -1  -7 -11  398.36   35.80
  -1  -7 -11  340.67   30.80
   1   6  11  195.28   22.00
   1   6  11  198.48   20.10
  -1  -6 -11  209.18   20.50
  -1  -6 -11  188.28   22.80
   1   5  11  378.06   29.80
   1   5  11  318.47   25.90
  -1  -5 -11  326.67   29.40
  -1  -5 -11  378.66   27.80
   1   4  11  388.36   27.90
   1   4  11  392.96   29.50
  -1  -4 -11  435.76   32.40
   1   3  11 1424.86   77.29
   1   3  11 1425.26   78.19
  -1  -3 -11 1596.54   81.79
  -1  -3 -11 1424.06   77.89
   1   2  11  233.38   19.00
   1   2  11  235.98   18.10
  -1  -2 -11  258.57   19.90
   1   1  11  697.63   46.30
   1   1  11  771.02   42.00
  -1  -1 -11  839.82   43.60
   1   0  11    8.10    5.10
   1   0  11    2.10    1.90
  -1   0 -11   -1.30    2.80
  -1   0 -11    3.00    1.90
  -1   1 -11  546.45   26.70
   1  -2  11  274.67   19.70
  -1   2 -11  225.88   18.50
   1  -3  11 1474.55   76.49
   1  -3  11 1500.95   68.59
  -1   3 -11 1454.75   76.19
  -1   3 -11 1295.97   70.29
   1  -4  11  388.56   27.30
   1  -4  11  393.46   21.70
  -1   4 -11  343.47   24.30
  -1   4 -11  376.86   27.10
   1  -5  11  360.16   27.20
   1  -5  11  350.26   22.10
  -1   5 -11  313.07   25.40
  -1   5 -11  367.66   27.30
   1  -6  11  189.38   16.10
   1  -6  11  207.58   20.00
  -1   6 -11  183.38   20.50
  -1   6 -11  194.98   20.10
   1  -7  11  321.37   32.60
   1  -7  11  337.97   29.20
  -1   7 -11  384.76   33.10
  -1   7 -11  331.87   29.20
   1  -8  11   41.20   11.00
   1  -9  11   91.39   19.30
   0   9  11    7.40    7.80
   0  -9 -11   -5.70    5.60
   0   8  11   42.50   14.90
   0  -8 -11   80.59   15.90
   0   7  11    8.60    6.60
   0   7  11   -1.50    5.30
   0  -7 -11    5.30    5.60
   0  -7 -11   -7.20    5.80
   0   6  11   17.10    8.10
   0   6  11   35.90    8.60
   0  -6 -11   31.80   12.00
   0  -6 -11   12.00    7.00
   0   5  11    0.10    3.40
   0   5  11    5.30    4.00
   0  -5 -11    3.20    4.20
   0  -5 -11    6.90    5.40
   0   4  11  539.55   37.30
   0   4  11  517.05   34.00
   0  -4 -11  532.35   38.70
   0  -4 -11  512.95   34.40
   0   3  11    4.20    3.50
   0   3  11    1.00    3.30
   0  -3 -11    1.20    2.80
   0  -3 -11   -5.40    3.40
   0   2  11   25.40    6.40
   0   2  11   14.40    5.20
   0  -2 -11   14.40    5.30
   0  -2 -11   17.00    5.70
   0   1  11   -0.60    2.80
   0   1  11   -3.50    2.30
   0  -1 -11    2.00    4.00
   0  -1 -11   -3.00    1.90
   0   0  11   -2.70    3.20
   0   0 -11   -1.60    3.30
   0   0 -11    0.90    2.60
   0  -1  11    0.80    2.90
   0   1 -11    1.10    2.00
   0   1 -11   -1.20    1.20
   0   1 -11   -3.30    2.60
   0  -2  11   19.00    5.30
   0  -2  11   17.80    2.80
   0   2 -11   11.40    4.40
   0   2 -11   17.50    3.20
   0  -3  11   -1.10    1.30
   0   3 -11   -2.30    1.70
   0   3 -11   -0.50    1.40
   0  -4  11  539.65   30.00
   0  -4  11  538.75   34.50
   0   4 -11  522.85   34.40
   0   4 -11  528.25   31.60
   0  -5  11    1.90    3.40
   0  -5  11    1.60    2.90
   0   5 -11    6.00    4.60
   0   5 -11    7.40    4.10
   0  -6  11   17.30    7.20
   0   6 -11   27.10    7.70
   0   6 -11   34.30    9.10
   0  -7  11    4.70    6.00
   0  -7  11    5.20    4.90
   0   7 -11    2.00    6.40
   0   7 -11   -2.60    4.40
   0  -8  11  126.09   18.10
   0   8 -11   83.69   17.90
   0  -9  11   -2.70    7.70
  -1   9  11  105.59   26.60
   1  -9 -11  131.69   18.80
  -1   8  11   37.50   15.50
   1  -8 -11   15.30    8.10
  -1   7  11  346.47   35.90
  -1   7  11  370.26   29.60
   1  -7 -11  330.37   34.90
   1  -7 -11  344.97   29.30
  -1   6  11  239.08   26.90
  -1   6  11  196.78   19.70
   1  -6 -11  182.48   23.50
   1  -6 -11  168.08   19.00
  -1   5  11  315.17   31.30
  -1   5  11  352.56   26.30
   1  -5 -11  327.77   31.60
   1  -5 -11  335.57   26.30
  -1   4  11  410.76   33.50
  -1   4  11  397.76   27.60
   1  -4 -11  371.76   32.10
   1  -4 -11  383.26   27.60
  -1   3  11 1448.96   79.49
  -1   3  11 1416.86   82.89
   1  -3 -11 1413.76   75.69
  -1   2  11  193.88   22.40
  -1   2  11  265.57   18.80
   1  -2 -11  243.48   18.80
   1  -2 -11  218.08   20.90
  -1   1  11  809.32   47.50
   1  -1 -11  886.41   50.99
   1  -1 -11  784.32   47.70
  -1   0  11   -2.20    2.80
   1   0 -11    5.40    3.80
   1   0 -11   -1.50    2.90
   1   0 -11   -2.40    2.00
  -1  -1  11  743.03   41.40
  -1  -1  11  760.42   45.40
   1   1 -11  799.22   42.60
   1   1 -11  823.62   45.60
  -1  -2  11  224.58   15.60
  -1  -2  11  258.87   18.60
   1   2 -11  256.37   16.80
  -1  -3  11 1479.85   74.89
  -1  -3  11 1466.05   77.89
   1   3 -11 1474.05   77.79
   1   3 -11 1539.05   76.09
  -1  -4  11  379.56   27.10
  -1  -4  11  405.76   25.10
   1   4 -11  414.16   27.80
   1   4 -11  397.36   26.30
  -1  -5  11  332.77   26.10
  -1  -5  11  352.96   24.40
   1   5 -11  351.26   26.50
   1   5 -11  402.26   27.20
  -1  -6  11  197.48   19.20
  -1  -6  11  188.58   17.50
   1   6 -11  197.98   19.90
   1   6 -11  192.98   19.50
  -1  -7  11  352.96   27.20
  -1  -7  11  335.87   28.80
   1   7 -11  387.86   31.80
  -1  -8  11   27.70   10.40
   1   8 -11   -0.10    8.10
  -1  -9  11  113.29   21.10
  -2   9  11   -1.10   13.20
   2  -9 -11    6.10    6.90
  -2   8  11   22.20   14.10
   2  -8 -11    3.00    7.10
  -2   7  11    1.10    5.70
  -2   7  11  -11.80    7.80
   2  -7 -11   -2.80    7.20
   2  -7 -11   -6.40    4.00
  -2   6  11  167.08   18.10
  -2   6  11  154.38   29.50
   2  -6 -11  170.28   18.80
   2  -6 -11  233.88   47.30
  -2   5  11   91.39   12.10
  -2   5  11   76.09   19.00
   2  -5 -11   66.49   16.00
   2  -5 -11  105.39   13.60
  -2   4  11   -3.90    6.20
  -2   4  11    7.00    4.20
   2  -4 -11   15.10    6.90
   2  -4 -11   10.70    4.90
  -2   3  11   25.40   10.70
   2  -3 -11   23.50    8.40
   2  -3 -11   20.70    6.00
  -2   2  11  170.18   14.10
   2  -2 -11  158.28   14.50
   2  -2 -11  162.28   19.90
  -2   1  11  155.38   13.50
   2  -1 -11  118.99   17.50
   2  -1 -11  123.29   17.10
   2  -1 -11  145.79   14.20
  -2   0  11    0.90    3.20
  -2   0  11   -1.60    2.00
   2   0 -11   -0.20    3.20
   2   0 -11   -2.70    1.90
  -2  -1  11   98.69   12.50
  -2  -1  11  143.49   12.10
   2   1 -11  160.98   13.80
   2   1 -11  130.39   12.50
  -2  -2  11  174.18   14.10
  -2  -2  11  160.08   14.30
   2   2 -11  180.08   14.90
   2   2 -11  185.28   14.50
  -2  -3  11   24.00    6.20
  -2  -3  11   13.20    4.40
   2   3 -11   17.20    6.10
   2   3 -11   28.80    6.30
  -2  -4  11   15.90    5.10
  -2  -4  11    5.40    3.80
   2   4 -11    2.50    3.80
   2   4 -11   10.90    4.70
  -2  -5  11   93.79   11.70
  -2  -5  11   88.79   11.30
   2   5 -11   73.09   10.50
   2   5 -11  102.69   12.90
  -2  -6  11  154.38   17.10
  -2  -6  11  153.38   16.60
   2   6 -11  175.18   19.30
   2   6 -11  162.98   17.30
  -2  -7  11    2.60    4.40
  -2  -7  11    7.60    5.90
  -2  -7  11    6.80    5.20
   2   7 -11   -1.10    5.40
  -2  -8  11    6.00    7.00
  -2  -9  11    9.90    7.40
   2   9 -11   -7.40   10.10
  -3   8  11   35.80   18.30
   3  -8 -11   28.00   10.00
  -3   7  11   62.99   19.50
  -3   7  11   49.10   11.40
   3  -7 -11   47.00   11.90
  -3   6  11   72.19   11.00
  -3   6  11   85.69   22.60
   3  -6 -11   37.50   13.30
   3  -6 -11   83.99   12.40
  -3   5  11 1005.10   75.69
  -3   5  11  953.10   57.79
   3  -5 -11 1057.09   59.09
  -3   4  11  148.69   23.10
  -3   4  11  113.39   12.70
   3  -4 -11  103.29   12.80
   3  -4 -11  136.59   24.00
   3  -3 -11  135.69   19.80
   3  -3 -11  140.49   19.10
   3  -3 -11  127.79   13.20
  -3   2  11   38.00    7.10
   3  -2 -11   23.70   10.10
   3  -2 -11   52.79    7.80
   3  -2 -11   50.49   12.00
  -3   1  11 1392.56   70.39
   3  -1 -11 1326.47   72.29
   3   0 -11    1.10    3.70
   3   0 -11   -4.10    2.70
  -3  -1  11 1118.89   70.29
  -3  -1  11 1315.87   70.59
   3   1 -11 1443.46   69.29
   3   1 -11 1419.86   73.29
  -3  -2  11   48.40    8.80
  -3  -2  11   46.30    8.10
   3   2 -11   45.70    9.00
   3   2 -11   43.80    6.50
  -3  -3  11  131.89   12.60
   3   3 -11  128.39   11.90
   3   3 -11  139.99   14.70
  -3  -4  11   91.39   10.90
  -3  -4  11  101.69   12.10
   3   4 -11  106.69   13.50
   3   4 -11   88.79   10.60
  -3  -5  11  973.30   58.99
  -3  -5  11 1044.40   58.59
   3   5 -11 1005.20   58.09
   3   5 -11 1107.39   62.89
  -3  -6  11   77.79   12.00
  -3  -6  11   65.89   11.90
   3   6 -11   44.40   11.10
  -3  -7  11   51.69   11.30
  -3  -7  11   50.89   12.30
  -3  -7  11   53.89   11.60
   3   7 -11   31.10   12.10
  -3  -8  11   26.90    9.70
  -3  -8  11   21.30    8.50
   3   8 -11   41.60   13.10
  -3  -9  11   87.99   17.10
   3   9 -11   87.29   20.80
  -4   9  11   -4.90   12.80
   4  -9 -11    2.80    6.70
  -4   8  11   -5.90   12.70
   4  -8 -11   19.30    8.80
   4  -7 -11   33.70    9.40
  -4   6  11   -5.20    4.50
   4  -6 -11    5.10    8.10
   4  -6 -11    3.70    5.40
  -4   5  11   -0.70    3.40
   4  -5 -11   13.80    6.20
   4  -5 -11   -3.50    7.00
   4  -5 -11    3.00    7.30
  -4   4  11   51.89    9.20
   4  -4 -11   38.80   12.20
   4  -4 -11   77.09   18.60
   4  -4 -11   31.40    8.00
   4  -3 -11  430.96   39.60
   4  -3 -11  297.27   31.30
   4  -3 -11  362.16   24.90
  -4   2  11    1.20    2.50
   4  -2 -11   -3.50    6.10
   4  -2 -11    3.30    4.80
  -4   1  11  185.58   19.10
  -4   1  11  190.38   13.80
   4  -1 -11  181.28   16.10
   4  -1 -11  156.98   19.10
  -4   0  11   -1.20    2.40
  -4   0  11    2.90    3.60
   4   0 -11    1.80    3.80
   4   0 -11    4.50    3.60
  -4  -1  11  188.38   17.10
  -4  -1  11  202.98   18.40
   4   1 -11  207.38   20.00
   4   1 -11  238.08   15.40
  -4  -2  11   -3.70    2.80
  -4  -2  11   -0.20    3.40
   4   2 -11    0.10    3.60
   4   2 -11   -0.60    1.80
  -4  -3  11  367.86   26.90
  -4  -3  11  345.27   23.50
   4   3 -11  345.97   24.40
   4   3 -11  359.96   28.00
  -4  -4  11   36.10    9.00
   4   4 -11   31.90    7.00
   4   4 -11   51.29   11.40
  -4  -5  11    3.00    4.70
  -4  -5  11   15.10    5.40
   4   5 -11    5.40    6.40
  -4  -6  11   -4.00    4.60
  -4  -6  11    5.50    5.50
  -4  -6  11   -5.60    4.10
   4   6 -11   -3.90    4.70
  -4  -7  11   38.40   10.60
   4   7 -11   16.50   10.30
  -4  -8  11   23.90    9.20
   4   8 -11   19.70   11.00
  -4  -9  11   10.70    8.90
   4   9 -11    9.00   13.30
   5  -8 -11   -0.30    5.60
   5  -8 -11   -8.40   10.30
   5  -7 -11  308.97   38.90
   5  -7 -11  291.97   27.10
   5  -6 -11   -0.70    8.20
   5  -6 -11   13.20    8.70
  -5   5  11   11.30    5.60
   5  -5 -11   -2.30    9.60
   5  -5 -11   10.60    6.40
   5  -5 -11   -4.00    8.20
  -5   4  11    0.90    3.80
   5  -4 -11    0.30    8.50
   5  -4 -11    4.90    4.40
   5  -4 -11   -7.70    5.80
   5  -3 -11  926.71   71.39
   5  -3 -11  945.71   52.89
  -5   2  11   -1.10    2.50
   5  -2 -11    0.60    3.80
   5  -2 -11    1.60    5.70
   5  -2 -11    2.40    8.10
  -5   1  11  258.27   24.40
  -5   1  11  262.17   16.90
   5  -1 -11  217.68   19.30
   5  -1 -11  291.27   27.20
  -5   0  11    4.30    4.90
  -5   0  11    0.50    2.30
   5   0 -11   15.40    7.20
   5   0 -11   -2.00    2.40
  -5  -1  11  295.77   19.10
  -5  -1  11  279.07   23.70
   5   1 -11  267.77   25.20
   5   1 -11  262.87   16.80
  -5  -2  11    0.00    3.30
  -5  -2  11    0.50    4.00
   5   2 -11   -1.90    4.00
   5   2 -11   -2.80    1.80
  -5  -3  11 1001.70   53.19
  -5  -3  11  950.80   58.59
   5   3 -11  939.01   50.89
   5   3 -11 1007.10   60.99
  -5  -4  11   -3.50    3.20
  -5  -4  11   -3.10    3.40
   5   4 -11   -4.90    5.00
  -5  -5  11   14.30    5.00
  -5  -5  11    6.20    5.70
  -5  -5  11    1.60    4.70
   5   5 -11   10.00    7.10
  -5  -6  11   12.40    6.10
  -5  -6  11   11.80    6.30
   5   6 -11    0.70    7.40
  -5  -7  11  300.77   25.90
   5   7 -11  297.27   32.60
   5   8 -11   13.10   11.10
   6  -8 -11   -8.70    5.60
   6  -8 -11   10.10   11.10
   6  -7 -11   14.30   10.70
   6  -7 -11    1.00    5.90
   6  -6 -11    4.30    5.80
   6  -6 -11   -3.90    9.70
   6  -5 -11   78.99   20.50
   6  -5 -11  107.19   12.80
   6  -5 -11   94.39   13.20
   6  -4 -11    1.40    3.80
   6  -4 -11    9.30    7.40
  -6   3  11   18.70    6.50
   6  -3 -11    9.10   10.40
   6  -3 -11   25.90    9.80
   6  -3 -11   18.90    5.90
  -6   2  11    3.60    3.20
   6  -2 -11    0.00    3.90
   6  -2 -11   13.10    7.00
  -6   1  11  201.28   13.90
  -6   1  11  212.78   23.10
   6  -1 -11  186.28   24.00
   6  -1 -11  233.28   18.10
  -6   0  11    3.00    2.10
  -6   0  11    0.30    4.60
   6   0 -11   -4.00    4.00
   6   0 -11   -1.80    1.80
  -6  -1  11  181.88   20.40
  -6  -1  11  227.88   12.80
   6   1 -11  207.08   12.10
   6   1 -11  208.38   24.00
  -6  -2  11    8.00    4.10
  -6  -2  11   -0.40    4.40
   6   2 -11    0.40    5.70
  -6  -3  11   24.10    4.70
  -6  -3  11   13.20    5.60
  -6  -3  11   31.80    9.60
   6   3 -11   14.70    8.40
  -6  -4  11    0.50    4.40
  -6  -4  11    7.20    4.40
   6   4 -11   -2.40    6.10
  -6  -5  11   90.79   14.80
   6   5 -11  123.09   21.50
   6   6 -11  -10.20    5.90
   6   7 -11   -3.60    8.80
   7  -7 -11    1.90   11.10
   7  -6 -11   -4.80   10.70
   7  -5 -11  270.27   33.70
   7  -4 -11   15.40   10.30
   7  -3 -11   14.70    9.10
   7  -3 -11   21.50   12.80
   7  -2 -11   29.60   11.90
  -7   1  11  285.77   28.90
   7  -1 -11  250.27   28.90
  -7   0  11    4.20    5.40
   7   0 -11    7.10    7.50
  -7  -1  11  248.38   25.60
   7   1 -11  282.67   29.00
  -7  -2  11   25.20    9.20
   7   2 -11   53.89   14.10
  -7  -3  11   28.70   10.10
   7   3 -11   51.09   14.70
   7   4 -11    7.70    7.80
   7   5 -11  324.57   33.20
   7   6 -11   19.90   10.80
   7   7 -11    4.60   16.10
   8  -6 -11   16.80   11.20
   8  -5 -11   11.50   11.10
   8  -4 -11    7.30    9.80
   8  -3 -11   17.00   11.50
   8  -2 -11   -2.70    6.30
   8  -1 -11   12.40    8.90
   8   0 -11    1.80    6.60
   8   1 -11   14.90   10.00
   8   2 -11    3.00    7.00
   8   3 -11   68.59   17.10
   8   4 -11    6.00   10.00
   8   5 -11    2.30    9.10
   8   6 -11   -7.60    9.00
   9  -4 -11   43.90   18.50
   9  -3 -11   47.80   16.80
   9  -2 -11   15.50   11.60
   9  -1 -11   68.09   19.70
   9   0 -11    1.10    7.20
   9   1 -11   67.59   17.80
   9   2 -11   18.50   10.30
   9   3 -11   82.39   20.60
   9   4 -11   36.40   14.60
  10  -2 -11    1.60   10.90
  10  -1 -11   10.20    8.00
  10   1 -11   17.30   11.80
  10   2 -11   14.80   12.10
  10   2  12   21.80    8.70
   9   4  12    9.40    8.30
   9   3  12    7.30    7.20
   9   2  12    1.60    6.30
   9   1  12   -6.00    5.50
   9   0  12   52.39   12.20
   8   6  12   29.40   11.40
   8   5  12    5.10    7.30
   8   4  12   78.09   15.70
   8   3  12   33.40   10.20
  -8  -3 -12   23.50   11.80
   8   2  12  263.67   25.90
  -8  -2 -12  308.67   30.40
   8   1  12   47.40   11.40
  -8  -1 -12   18.30    9.90
   8   0  12   31.80    8.70
  -8   0 -12   26.70   11.10
   8  -1  12   31.70    8.20
  -8   1 -12   20.60   10.10
  -8   2 -12  245.38   21.90
  -8   3 -12   42.30   10.60
  -8   4 -12   93.19   20.10
  -8   5 -12    4.90   12.30
   7   7  12   12.30   10.20
   7   6  12    7.50    8.70
   7   5  12    5.60    6.50
   7   4  12   41.90   11.40
  -7  -4 -12   28.70   11.80
  -7  -4 -12   27.50   10.50
   7   3  12   10.90    6.10
  -7  -3 -12    6.40    8.00
  -7  -3 -12    7.00    7.60
   7   2  12   74.59   13.00
   7   2  12   63.49   12.40
  -7  -2 -12   74.49   14.30
  -7  -2 -12   39.70   11.40
   7   1  12   31.90    8.20
   7   1  12   25.20    8.40
  -7  -1 -12   31.40    9.60
  -7  -1 -12   17.90    8.80
   7   0  12   65.39   14.10
   7   0  12   72.79   11.20
  -7   0 -12   50.69   12.20
  -7   0 -12   85.59   11.70
   7  -1  12   31.10    8.00
   7  -1  12   20.80   10.90
  -7   1 -12   25.50    7.50
  -7   1 -12    8.80    8.00
   7  -2  12   84.79   16.20
   7  -2  12   86.79   11.20
  -7   2 -12   84.49   11.80
  -7   2 -12   59.19   14.50
   7  -3  12    2.70    5.20
  -7   3 -12    0.90    5.10
   7  -4  12   35.70    9.80
  -7   4 -12   50.79   11.80
   7  -5  12    2.20    6.00
  -7   5 -12    1.00    6.20
  -7   6 -12   10.00    8.20
   6   7  12   19.50   10.40
  -6  -7 -12   13.00   11.10
   6   6  12  176.58   22.90
  -6  -6 -12  142.79   21.50
   6   5  12    4.00    5.60
   6   5  12    6.00    6.40
  -6  -5 -12    8.80    6.90
  -6  -5 -12    1.40    7.40
   6   4  12  104.79   16.40
   6   4  12  123.99   14.50
  -6  -4 -12  168.78   20.90
  -6  -4 -12  118.79   17.20
   6   3  12   60.59   10.70
   6   3  12   44.50   10.60
  -6  -3 -12   40.00   10.70
  -6  -3 -12   33.10   10.20
   6   2  12  172.58   17.70
   6   2  12  181.08   17.90
  -6  -2 -12  188.48   21.80
  -6  -2 -12  166.58   19.10
   6   1  12  173.18   20.10
   6   1  12  227.88   19.10
  -6  -1 -12  198.28   20.60
   6   0  12  335.87   25.90
  -6   0 -12  420.96   29.90
  -6   0 -12  408.46   30.10
   6  -1  12  118.59   20.20
   6  -1  12  180.88   15.20
  -6   1 -12  197.38   17.40
  -6   1 -12  118.19   15.80
   6  -2  12  183.38   15.00
   6  -2  12  148.29   19.10
  -6   2 -12  161.98   18.10
  -6   2 -12  141.99   15.90
   6  -3  12   34.70   12.20
   6  -3  12   45.70   11.00
   6  -3  12   48.20    7.30
  -6   3 -12   47.10   10.10
   6  -4  12  115.89   15.50
  -6   4 -12  118.59   15.50
   6  -5  12    4.30    5.30
  -6   5 -12    7.80    6.70
  -6   6 -12  166.98   20.90
   5   8  12    1.20    9.40
  -5  -8 -12   10.60    8.90
   5   7  12    9.80    8.30
   5   7  12    7.90   13.30
  -5  -7 -12   -0.10    7.10
   5   6  12   41.80   12.60
   5   6  12   21.00    8.00
  -5  -6 -12   46.00   11.80
   5   5  12    6.50    6.20
   5   5  12   -2.30    4.50
  -5  -5 -12   10.30    7.40
  -5  -5 -12    3.00    5.90
   5   4  12   76.49   11.60
   5   4  12   82.79   13.20
  -5  -4 -12   71.59   13.80
  -5  -4 -12   72.39   14.20
   5   3  12   22.00    7.30
   5   3  12   13.40    5.80
  -5  -3 -12    4.40    7.80
  -5  -3 -12    6.30    5.80
   5   2  12  252.17   22.00
   5   2  12  253.97   21.10
  -5  -2 -12  272.47   23.00
  -5  -2 -12  258.37   25.80
   5   1  12   60.39    8.90
   5   1  12   40.50   11.20
  -5  -1 -12   52.89   10.50
  -5  -1 -12   35.30   10.90
   5   0  12  172.78   21.20
   5   0  12  204.08   16.00
  -5   0 -12  209.28   18.20
  -5   0 -12  185.38   19.20
   5  -1  12   52.09    7.30
   5  -1  12   22.80    9.80
  -5   1 -12   52.29   10.20
  -5   1 -12   47.90    8.90
   5  -2  12  249.88   22.90
   5  -2  12  268.67   17.80
  -5   2 -12  241.88   20.50
  -5   2 -12  270.87   21.80
   5  -3  12   13.20    4.30
   5  -3  12   31.90    8.30
   5  -3  12    3.90    6.50
  -5   3 -12    5.20    5.40
   5  -4  12   81.89   10.30
   5  -4  12   84.39    8.90
   5  -4  12   75.09   13.70
  -5   4 -12   82.49   12.50
   5  -6  12   38.70   11.00
  -5   6 -12   32.30   10.30
  -5   7 -12    4.90    9.00
   5  -8  12    0.70    6.60
   4   8  12   46.60   14.60
  -4  -8 -12   57.19   14.30
   4   7  12   13.00    7.30
   4   7  12    5.70    6.50
  -4  -7 -12   15.60    8.00
   4   6  12  131.59   18.60
  -4  -6 -12  116.19   18.80
   4   5  12   17.10    8.40
   4   5  12   10.70    5.30
  -4  -5 -12    0.20    5.70
  -4  -5 -12    4.30    6.30
   4   4  12  368.26   29.40
   4   4  12  372.66   27.40
  -4  -4 -12  388.86   30.70
  -4  -4 -12  360.06   29.60
   4   3  12   85.99   12.00
   4   3  12  100.49   13.00
  -4  -3 -12  101.19   13.80
  -4  -3 -12  113.29   15.30
   4   2  12   87.09   11.00
   4   2  12   95.19   12.60
  -4  -2 -12   60.79   13.30
  -4  -2 -12  101.09   12.20
   4   1  12  324.87   22.00
  -4  -1 -12  289.97   22.30
  -4  -1 -12  351.06   28.80
   4   0  12  437.66   26.30
  -4   0 -12  402.76   31.80
  -4   0 -12  460.15   28.00
   4  -1  12  317.97   19.00
   4  -1  12  266.97   25.10
  -4   1 -12  304.57   20.70
  -4   1 -12  320.87   24.50
   4  -2  12   83.99    7.30
   4  -2  12   73.69   12.50
  -4   2 -12   75.89   10.90
  -4   2 -12   95.49    9.80
   4  -3  12  107.29   13.40
   4  -3  12  109.69    9.70
   4  -3  12   92.39    8.10
  -4   3 -12  107.89   13.10
   4  -4  12  332.97   20.80
   4  -4  12  368.56   28.10
   4  -4  12  358.26   20.90
  -4   4 -12  336.97   26.90
   4  -5  12    6.90    3.10
   4  -5  12    1.30    4.50
   4  -5  12    4.60    5.20
  -4   5 -12    3.10    4.80
   4  -6  12  138.99   17.40
  -4   6 -12   97.09   14.90
  -4   7 -12    4.20    6.30
   3   9  12   45.70   14.80
  -3  -9 -12   27.00   14.00
   3   8  12   -1.20    6.30
  -3  -8 -12   -4.60    6.70
   3   7  12    7.60    7.30
   3   7  12    6.70    6.40
  -3  -7 -12   -9.50    5.70
   3   6  12   40.10   11.90
   3   6  12   47.70   12.00
  -3  -6 -12   34.80   12.20
  -3  -6 -12   28.50   10.70
   3   5  12   41.80   10.00
   3   5  12   28.70    9.40
  -3  -5 -12   20.60    8.60
  -3  -5 -12   30.70   10.60
   3   4  12  164.08   16.40
   3   4  12  162.78   17.40
  -3  -4 -12  164.08   17.30
  -3  -4 -12  154.08   17.60
   3   3  12   66.49    9.90
   3   3  12   59.59    9.30
  -3  -3 -12   66.99   11.90
  -3  -3 -12   79.09   11.90
   3   2  12   84.49   11.70
   3   2  12  104.39   11.30
  -3  -2 -12  106.09   14.00
  -3  -2 -12   93.29   11.40
   3   1  12   13.10    4.00
   3   1  12   14.90    6.50
  -3  -1 -12    4.90    3.40
  -3  -1 -12   11.20    6.10
   3   0  12  657.73   36.00
   3   0  12  688.53   45.70
  -3   0 -12  676.93   36.90
   3  -1  12   14.20    7.30
   3  -1  12   15.80    2.90
  -3   1 -12   12.30    6.00
  -3   1 -12   11.80    3.10
   3  -2  12   97.89    6.10
   3  -2  12   90.19   11.60
   3  -2  12   99.09    7.50
  -3   2 -12   83.29   11.10
   3  -3  12   62.79    4.80
   3  -3  12   61.09   10.90
   3  -3  12   62.19    4.70
  -3   3 -12   62.49    9.60
   3  -4  12  166.38   17.30
   3  -4  12  153.48   10.70
   3  -4  12  157.78   10.70
  -3   4 -12  172.88   17.10
   3  -5  12   30.40    5.90
   3  -5  12   25.00    8.90
   3  -5  12   26.40    5.20
  -3   5 -12   24.20    8.40
   3  -6  12   40.00   11.10
  -3   6 -12   46.90   11.60
  -3   7 -12    5.70    5.50
   3  -9  12   20.00   12.00
   2   9  12   -6.80    7.70
  -2  -9 -12    6.90    9.70
   2   8  12  213.48   25.90
  -2  -8 -12  226.28   25.20
   2   7  12   43.90   12.60
   2   7  12   43.70   11.30
  -2  -7 -12   23.10    9.80
  -2  -7 -12   40.30   11.40
   2   6  12   93.49   13.40
  -2  -6 -12   99.99   21.80
  -2  -6 -12   75.09   14.20
   2   5  12    6.10    4.70
   2   5  12    2.20    4.00
  -2  -5 -12    5.00    6.00
  -2  -5 -12    1.50    5.30
   2   4  12   74.99   11.30
   2   4  12   78.69   10.80
  -2  -4 -12   96.19   12.60
  -2  -4 -12   83.79   12.90
   2   3  12   19.90    6.70
   2   3  12   16.90    6.00
  -2  -3 -12   27.70    7.20
  -2  -3 -12   44.30   10.00
   2   2  12 1017.40   62.79
  -2  -2 -12 1086.99   62.49
  -2  -2 -12 1123.69   59.99
   2   1  12  151.78   18.60
   2   1  12  225.48   15.50
  -2  -1 -12  228.48   16.00
   2   0  12    7.20    2.40
   2   0  12   26.00    8.70
  -2   0 -12   12.50    3.10
  -2   0 -12   17.90    6.80
   2  -1  12  225.18   12.10
   2  -1  12  204.98   19.40
  -2   1 -12  239.28   20.30
   2  -2  12 1048.00   61.19
  -2   2 -12 1170.68   62.19
   2  -3  12   15.60    5.70
  -2   3 -12   28.50    7.20
   2  -4  12   84.49   11.60
   2  -4  12   85.69    6.80
  -2   4 -12   88.59   12.00
   2  -5  12   -0.20    2.00
   2  -5  12    2.00    4.10
  -2   5 -12   -5.30    4.40
  -2   5 -12    0.20    3.80
   2  -6  12   86.89   10.00
   2  -6  12  115.29   15.50
  -2   6 -12   84.99   18.40
  -2   6 -12  133.49   24.90
   2  -7  12   33.10   11.70
  -2   7 -12   36.80   16.20
  -2   7 -12   29.60   10.20
   2  -9  12    8.80   11.60
   1   9  12   33.30   13.00
  -1  -9 -12   19.60   10.30
   1   8  12   42.10   12.20
  -1  -8 -12    8.40    8.10
   1   7  12   64.19   15.40
   1   7  12   69.79   14.20
  -1  -7 -12   77.39   16.40
  -1  -7 -12   54.49   12.60
   1   6  12    1.30    5.40
   1   6  12    1.30    4.50
  -1  -6 -12    4.60    5.80
  -1  -6 -12   14.40    6.70
   1   5  12   95.69   12.80
   1   5  12   76.19   15.00
  -1  -5 -12   92.29   12.90
  -1  -5 -12  100.19   15.70
   1   4  12   -0.30    4.00
   1   4  12    8.50    4.80
  -1  -4 -12   -1.70    4.50
  -1  -4 -12    4.70    4.80
   1   3  12   27.20    7.00
   1   3  12   28.80    7.30
  -1  -3 -12   35.20   10.10
  -1  -3 -12   30.40    7.80
   1   2  12  236.28   18.80
   1   2  12  248.78   20.30
  -1  -2 -12  253.37   20.40
  -1  -2 -12  253.37   21.00
   1   1  12   10.50    5.70
   1   1  12   17.20    4.30
  -1  -1 -12    8.90    5.70
  -1  -1 -12   17.10    4.90
   1   0  12    2.50    2.20
   1   0  12    5.20    4.60
  -1   0 -12    1.80    3.70
  -1   0 -12   -0.30    1.60
   1  -1  12    8.60    4.60
  -1   1 -12   11.30    5.10
  -1   1 -12   18.70    3.20
   1  -2  12  245.08   19.60
  -1   2 -12  241.78   19.50
   1  -3  12   22.30    6.40
   1  -3  12   30.20    3.00
  -1   3 -12   32.90    7.50
  -1   3 -12   32.90    4.40
   1  -4  12    2.00    3.50
   1  -4  12    0.00    1.60
  -1   4 -12   -1.70    2.90
   1  -5  12   91.79   12.70
   1  -5  12   97.29    9.20
  -1   5 -12  113.39   13.40
  -1   5 -12   88.69   12.20
   1  -6  12    1.60    5.00
   1  -6  12    4.90    3.50
  -1   6 -12   15.60    6.50
  -1   6 -12    3.60    5.80
   1  -7  12   66.09   13.90
  -1   7 -12   65.19   14.10
  -1   7 -12   83.09   16.60
   1  -9  12   11.30    8.60
   0   9  12   10.80    9.40
   0  -9 -12   -3.80    6.70
   0  -8 -12    2.00    5.90
   0   7  12   -5.90    4.50
   0   7  12   -7.70    6.00
   0  -7 -12    8.70    6.90
   0  -7 -12    2.30    5.60
   0   6  12  237.38   26.30
   0   6  12  228.68   22.20
   0  -6 -12  302.77   29.60
   0  -6 -12  266.37   24.00
   0   5  12    2.20    4.80
   0   5  12    2.10    4.20
   0  -5 -12    9.10    6.50
   0  -5 -12    5.70    4.60
   0   4  12  424.86   30.10
   0   4  12  413.36   32.60
   0  -4 -12  475.35   35.40
   0  -4 -12  446.26   30.90
   0   3  12    0.80    2.80
   0   3  12   -2.80    2.90
   0  -3 -12   -0.70    2.80
   0   2  12    8.30    5.70
   0   2  12   15.00    5.40
   0  -2 -12    8.70    5.10
   0  -2 -12   10.20    5.10
   0   1  12   -4.80    2.60
   0   1  12    2.90    3.10
   0  -1 -12    4.20    3.90
   0  -1 -12    0.10    3.10
   0   0  12 2630.14  139.69
   0   0 -12 2821.32  134.79
   0  -1  12    1.10    3.40
   0   1 -12    7.20    2.90
   0   1 -12    1.00    3.20
   0   1 -12    0.30    1.70
   0  -2  12    5.40    3.90
   0  -2  12    9.30    2.30
   0   2 -12    7.70    2.30
   0   2 -12    2.10    3.50
   0  -3  12    1.30    1.30
   0  -3  12    4.40    2.90
   0   3 -12    5.10    3.70
   0   3 -12   -0.70    1.40
   0  -4  12  457.25   25.70
   0  -4  12  432.36   30.30
   0   4 -12  407.76   29.70
   0   4 -12  455.35   27.40
   0  -5  12    2.60    2.80
   0  -5  12    2.20    3.90
   0   5 -12    7.70    4.00
   0   5 -12    5.50    4.50
   0  -6  12  291.87   20.50
   0  -6  12  227.78   22.00
   0   6 -12  248.68   23.10
   0   6 -12  201.38   21.00
   0  -7  12   -5.90    4.00
   0  -7  12    1.00    5.10
   0   7 -12   -4.50    5.90
   0   7 -12    2.90    4.90
   0  -8  12   12.40    7.90
   0   8 -12  -15.00    8.80
   0  -9  12  -11.20    6.10
  -1   9  12   40.90   17.60
   1  -9 -12   -2.00    9.20
  -1   8  12    9.90   10.60
   1  -8 -12   23.50   10.00
  -1   7  12   56.59   12.10
  -1   7  12   75.29   18.60
   1  -7 -12   55.39   15.40
   1  -7 -12   66.09   13.60
  -1   6  12   11.60    7.70
  -1   6  12    5.00    5.30
   1  -6 -12    0.00    8.00
   1  -6 -12    4.40    5.10
  -1   5  12   73.49   11.30
  -1   5  12   96.19   18.70
   1  -5 -12   79.09   13.20
   1  -5 -12   62.59   14.90
  -1   4  12    1.70    3.20
  -1   4  12   -4.50    4.70
   1  -4 -12   -1.20    3.20
  -1   3  12   29.00   10.00
  -1   3  12   20.70    6.20
   1  -3 -12   12.00    6.60
   1  -3 -12   33.60    8.00
  -1   2  12  196.78   21.90
  -1   2  12  236.68   18.40
   1  -2 -12  236.28   19.10
   1  -2 -12  211.38   21.00
  -1   1  12   14.00    5.30
   1  -1 -12   14.70    6.30
   1   0 -12   -2.40    2.90
   1   0 -12    2.50    3.60
   1   0 -12    1.00    2.40
  -1  -1  12   11.20    3.40
  -1  -1  12   11.50    4.90
   1   1 -12   14.00    4.10
   1   1 -12   19.70    6.10
  -1  -2  12  249.48   19.00
  -1  -2  12  232.08   15.50
   1   2 -12  217.48   16.00
   1   2 -12  250.27   18.60
  -1  -3  12   36.00    8.20
  -1  -3  12   40.40    5.50
   1   3 -12   29.80    6.20
   1   3 -12   28.40    6.90
  -1  -4  12   -2.10    2.00
  -1  -4  12   -5.90    2.30
   1   4 -12   -2.00    3.30
   1   4 -12   -4.40    2.50
  -1  -5  12   93.29   12.30
  -1  -5  12   76.69    9.80
   1   5 -12   83.29   11.20
   1   5 -12   82.59   11.70
  -1  -6  12    1.60    4.30
  -1  -6  12    6.00    5.10
   1   6 -12    2.70    4.30
   1   6 -12   -3.30    4.30
  -1  -7  12   78.59   11.50
  -1  -7  12   55.29   12.50
   1   7 -12   46.10   11.50
  -1  -8  12    8.80    7.50
   1   8 -12   21.10   10.70
  -1  -9  12   12.60    9.10
  -2   9  12   24.50   22.20
  -2   8  12  212.78   33.50
   2  -8 -12  250.27   25.50
  -2   7  12   33.20   10.10
  -2   7  12   21.20   12.60
   2  -7 -12   32.70   16.90
   2  -7 -12   31.20    9.20
  -2   6  12   96.09   29.00
  -2   6  12  108.59   14.70
   2  -6 -12   95.69   14.40
   2  -6 -12  108.99   22.20
  -2   5  12   -7.30    6.60
  -2   5  12   -2.30    3.60
   2  -5 -12    8.00    6.20
   2  -5 -12    2.50    5.10
  -2   4  12   70.59   10.10
  -2   4  12   52.79   16.00
   2  -4 -12   58.19   13.40
   2  -4 -12   79.29   11.00
  -2   3  12   14.20    8.80
  -2   3  12   23.10    6.50
   2  -3 -12   24.90    9.10
   2  -3 -12   20.40    6.10
  -2   2  12 1110.69   59.09
   2  -2 -12 1056.89   59.59
  -2   1  12  228.88   18.20
   2  -1 -12  215.38   20.60
   2  -1 -12  214.38   19.10
   2  -1 -12  208.28   22.40
  -2   0  12   16.00    5.90
  -2   0  12    4.00    3.00
   2   0 -12   23.10    7.10
   2   0 -12    9.90    5.00
  -2  -1  12  206.08   16.30
   2   1 -12  208.58   17.70
   2   1 -12  245.38   18.50
  -2  -2  12 1091.79   59.69
  -2  -2  12 1101.79   58.19
   2   2 -12 1084.69   63.29
   2   2 -12 1104.89   59.39
  -2  -3  12   27.30    6.30
  -2  -3  12   39.30    7.60
   2   3 -12   29.40    6.80
  -2  -4  12   86.59   11.00
  -2  -4  12   85.79   10.20
   2   4 -12   80.39   11.10
   2   4 -12   83.59   10.50
  -2  -5  12    3.30    4.00
  -2  -5  12    4.80    4.00
   2   5 -12    3.00    4.10
   2   5 -12    5.60    4.20
  -2  -6  12   85.59   14.40
  -2  -6  12   98.79   13.30
   2   6 -12   91.99   13.20
   2   6 -12  108.99   15.50
  -2  -7  12   36.90    9.80
  -2  -7  12   42.70   10.10
   2   7 -12   33.90   11.10
  -2  -8  12  206.88   22.80
   2   8 -12  149.29   28.70
  -2  -9  12   15.20    9.30
  -3   9  12   54.79   24.00
  -3   8  12   16.10   14.50
   3  -8 -12    0.00    6.50
  -3   7  12   13.80   11.00
  -3   7  12    8.10    7.20
   3  -7 -12    7.40    6.30
  -3   6  12   35.20   15.70
  -3   6  12   43.80   12.40
   3  -6 -12    8.90   10.30
  -3   5  12   38.50    9.10
  -3   5  12   18.30   11.80
   3  -5 -12   22.10    9.00
   3  -5 -12   23.00    7.70
  -3   4  12  147.79   15.20
   3  -4 -12  166.78   16.40
   3  -4 -12  151.88   21.20
  -3   3  12   60.89    8.70
   3  -3 -12   55.99   13.20
   3  -3 -12   51.99    9.50
   3  -3 -12   70.99   15.90
  -3   2  12  104.09   10.80
   3  -2 -12  109.99   12.00
   3  -2 -12  103.19   19.40
   3  -2 -12  116.89   15.90
  -3   1  12   14.50    4.50
   3  -1 -12    1.00    3.80
   3  -1 -12    9.30    4.80
   3  -1 -12   14.40    7.70
  -3   0  12  634.44   38.90
  -3   0  12  563.14   37.10
   3   0 -12  552.04   39.50
   3   0 -12  673.93   39.40
  -3  -1  12   11.50    5.80
  -3  -1  12    2.80    2.80
   3   1 -12    9.60    5.00
   3   1 -12   17.60    5.60
  -3  -2  12   98.19   11.20
  -3  -2  12  101.09   11.10
   3   2 -12   98.59   10.20
   3   2 -12   96.69   12.20
  -3  -3  12   56.99    8.60
  -3  -3  12   57.49    8.90
   3   3 -12   59.69    8.40
   3   3 -12   85.69   11.30
  -3  -4  12  139.29   14.80
  -3  -4  12  147.99   14.70
   3   4 -12  173.88   17.40
   3   4 -12  152.08   14.10
  -3  -5  12   26.10    7.60
  -3  -5  12   17.00    6.80
   3   5 -12   34.60    9.90
   3   5 -12   23.80    7.10
  -3  -6  12   24.10    8.20
  -3  -6  12   28.20    8.20
   3   6 -12   32.90   10.20
  -3  -7  12    9.70    6.90
  -3  -7  12    1.60    4.70
  -3  -7  12    6.20    6.00
   3   7 -12   20.60    8.50
  -3  -8  12    5.70    5.30
   3   8 -12  -11.60    7.60
  -3  -9  12   29.70   10.40
   3   9 -12   10.50   15.00
  -4   8  12  104.89   31.00
   4  -8 -12   65.59   14.30
  -4   7  12   13.70   10.00
   4  -7 -12   13.60    7.70
   4  -6 -12  117.09   20.30
   4  -6 -12   61.89   17.10
  -4   5  12   11.50    5.50
   4  -5 -12   -4.60    4.70
   4  -5 -12   16.70    9.00
   4  -5 -12    5.00    7.10
  -4   4  12  355.36   26.40
   4  -4 -12  382.16   27.70
   4  -4 -12  423.66   39.60
   4  -4 -12  380.96   36.70
  -4   3  12  104.89   11.60
   4  -3 -12  114.59   12.80
   4  -3 -12  104.39   22.20
   4  -3 -12   94.29   19.20
  -4   2  12   82.29    9.10
   4  -2 -12   43.10   11.30
   4  -2 -12   57.59   14.70
   4  -2 -12   78.29   10.10
  -4   1  12  307.47   19.20
   4  -1 -12  268.47   21.40
   4  -1 -12  205.48   23.30
  -4   0  12  449.46   27.30
  -4   0  12  421.16   30.90
   4   0 -12  434.46   33.30
   4   0 -12  379.36   27.90
  -4  -1  12  299.27   23.90
  -4  -1  12  292.37   23.10
   4   1 -12  322.77   21.00
   4   1 -12  331.17   26.50
  -4  -2  12   95.29   11.80
   4   2 -12   87.39    9.00
   4   2 -12  109.89   14.30
  -4  -3  12  127.89   12.30
  -4  -3  12  105.19   12.80
   4   3 -12   88.79   13.00
   4   3 -12   92.19   10.20
  -4  -4  12  362.06   27.70
  -4  -4  12  361.76   25.40
   4   4 -12  357.36   24.40
   4   4 -12  347.67   29.50
  -4  -5  12    0.30    3.80
  -4  -5  12    1.30    4.00
   4   5 -12    7.90    4.10
   4   5 -12    7.20    7.10
  -4  -6  12  111.89   14.90
  -4  -6  12  141.89   17.50
  -4  -6  12  133.99   15.30
   4   6 -12  146.29   19.80
  -4  -7  12   11.20    7.00
  -4  -7  12   10.90    7.40
  -4  -7  12    7.30    7.40
   4   7 -12   -0.20    6.80
  -4  -8  12   58.19   13.10
   4   8 -12   50.39   16.10
   5  -8 -12   -9.80    5.30
   5  -7 -12   31.70    9.70
   5  -7 -12   10.10    9.80
  -5   6  12   46.70   10.90
   5  -6 -12   19.50   13.00
   5  -6 -12   33.10    9.50
  -5   5  12    2.50    5.30
   5  -5 -12   15.70   10.20
   5  -5 -12    9.70    9.90
   5  -5 -12    1.70    5.40
  -5   4  12   75.99   11.10
   5  -4 -12   88.49   12.20
   5  -4 -12   77.59   23.80
  -5   3  12    5.90    4.60
   5  -3 -12   13.20    6.10
   5  -3 -12   18.00   10.10
   5  -3 -12    0.50    9.90
  -5   2  12  254.87   17.80
   5  -2 -12  245.78   19.70
   5  -2 -12  296.37   32.90
   5  -2 -12  186.88   24.50
  -5   1  12   49.90    7.30
  -5   1  12   43.90   10.80
   5  -1 -12   24.00    7.40
   5  -1 -12   41.50   11.60
  -5   0  12  200.88   14.30
  -5   0  12  203.78   20.30
   5   0 -12  185.88   21.80
  -5  -1  12   28.90    6.80
  -5  -1  12   35.70    9.00
   5   1 -12   46.00    6.00
   5   1 -12   52.29   12.20
  -5  -2  12  255.27   21.10
  -5  -2  12  269.67   23.30
   5   2 -12  244.88   16.90
   5   2 -12  299.87   26.10
  -5  -3  12    6.20    5.60
  -5  -3  12   24.80    6.70
   5   3 -12    9.20    7.30
   5   3 -12   13.00    4.20
  -5  -4  12   93.89   11.60
  -5  -4  12   77.69   14.20
   5   4 -12   67.19    8.90
   5   4 -12  117.29   16.10
  -5  -5  12    1.10    4.70
  -5  -5  12    6.80    5.90
  -5  -5  12   -3.30    3.20
   5   5 -12    1.60    6.30
  -5  -6  12   38.40    9.30
  -5  -6  12   36.40   11.00
   5   6 -12   45.10   13.40
   5   7 -12   38.50   12.70
   5   8 -12    0.60    9.90
   6  -7 -12   15.00    9.00
   6  -7 -12   33.40   14.30
   6  -6 -12  155.08   19.10
   6  -6 -12  175.28   28.10
   6  -5 -12    4.90    8.90
   6  -5 -12   11.00    5.10
  -6   4  12   85.39   12.30
   6  -4 -12  104.29   24.40
   6  -4 -12   85.09   19.60
   6  -4 -12  113.19   13.30
  -6   3  12   41.00    8.00
   6  -3 -12   63.59   18.70
   6  -3 -12   21.90   10.60
   6  -3 -12   49.50    9.70
  -6   2  12  170.18   13.90
   6  -2 -12  165.88   22.90
   6  -2 -12  162.98   25.80
  -6   1  12  162.68   19.80
  -6   1  12  174.58   12.50
   6  -1 -12  115.49   19.10
   6  -1 -12  192.08   16.80
  -6   0  12  352.36   31.00
  -6   0  12  374.96   21.10
   6   0 -12  375.86   22.10
   6   0 -12  346.27   32.70
  -6  -1  12  185.28   12.30
  -6  -1  12  164.48   19.50
   6   1 -12  189.78   22.60
   6   1 -12  161.38   11.00
  -6  -2  12  113.79   12.90
  -6  -2  12  180.98   19.60
   6   2 -12  193.08   22.20
   6   2 -12  156.98   10.70
  -6  -3  12   44.50   11.10
   6   3 -12   37.90   11.80
  -6  -4  12  120.49   17.60
  -6  -4  12  121.39   12.10
   6   4 -12  131.39   19.30
  -6  -5  12   19.00    7.80
   6   5 -12    0.90    8.30
   6   6 -12  170.18   23.30
   6   7 -12   29.20   12.40
   7  -7 -12    8.50   13.20
   7  -6 -12   -3.60   11.50
   7  -5 -12    5.90    9.20
   7  -4 -12   18.70   11.50
   7  -3 -12    7.50    8.50
   7  -2 -12   79.29   18.00
  -7   1  12   17.20    9.30
   7  -1 -12   39.90   13.90
  -7   0  12   63.49   14.20
   7   0 -12   44.70   14.00
  -7  -1  12   29.80    9.60
   7   1 -12   27.70   11.50
  -7  -2  12   95.49   15.10
   7   2 -12   93.29   18.40
  -7  -3  12   -1.90    5.00
   7   3 -12    3.30    7.70
   7   4 -12   24.30   10.20
   7   5 -12   15.10    9.30
   7   6 -12   -8.80    6.90
   8  -6 -12   31.30   14.90
   8  -5 -12    2.10   10.20
   8  -4 -12   74.69   20.10
   8  -3 -12   34.60   14.10
   8  -2 -12  247.38   30.10
   8  -1 -12   30.10   12.90
   8   0 -12   30.00   11.20
   8   1 -12   37.80   12.80
   8   2 -12  287.67   32.20
   8   3 -12    5.20    9.00
   8   4 -12   99.69   22.60
   8   5 -12   -9.90    6.70
   8   6 -12   28.70   12.20
   9  -4 -12    2.10    9.90
   9  -3 -12    2.80    9.70
   9  -2 -12    3.20    8.80
   9  -1 -12   -8.50    7.30
   9   0 -12   45.50   15.30
   9   2 -12   14.50   11.10
   9   3 -12   10.60    9.60
   9   4 -12  -11.10    9.50
  10  -2 -12   31.10   15.70
  10  -1 -12   -8.90    6.40
  10   0 -12  129.99   25.50
  10   1 -12   -0.50   10.60
  10   2 -12   -2.70    9.40
   9   4  13   19.20   10.40
   9   3  13  141.59   20.20
   9   2  13   16.00    9.40
   9   1  13  118.49   17.30
   8   5  13   12.90    9.30
   8   4  13    9.70    8.90
   8   3  13   30.30   10.30
  -8  -3 -13   16.80   10.80
   8   2  13    6.10    6.10
  -8  -2 -13    6.60    8.40
   8   1  13   12.30    6.40
  -8  -1 -13    7.20    8.20
   8   0  13   -4.30    4.00
   8  -1  13   16.50    6.70
  -8   1 -13    7.30    7.70
  -8   2 -13   -2.20    5.80
  -8   3 -13   29.30    9.80
  -8   4 -13    3.90    6.60
  -8   5 -13  -11.60    8.00
   7   6  13    4.30    8.40
   7   5  13  252.07   27.50
  -7  -5 -13  237.38   39.50
   7   4  13   79.59   15.30
  -7  -4 -13   59.79   14.20
  -7  -4 -13   43.40   15.50
   7   3  13   40.10   10.40
  -7  -3 -13   44.00   13.70
  -7  -3 -13   28.50   10.40
   7   2  13   -1.60    7.10
   7   2  13   -5.70    4.00
  -7  -2 -13   -7.80    5.90
  -7  -2 -13   14.30    8.70
   7   1  13  326.57   26.70
   7   1  13  383.06   29.50
  -7  -1 -13  309.77   28.30
  -7  -1 -13  323.17   29.50
   7   0  13   -3.30    5.50
   7   0  13    7.50    4.90
  -7   0 -13    2.50    6.30
  -7   0 -13    5.60    5.70
   7  -1  13  357.26   32.80
   7  -1  13  317.67   24.70
  -7   1 -13  331.97   26.10
   7  -2  13    7.80    4.50
  -7   2 -13    0.30    4.70
   7  -3  13   17.90    8.70
  -7   3 -13   42.40   10.30
   7  -4  13   58.19   16.10
   7  -5  13  249.28   26.40
  -7   5 -13  323.27   28.10
  -7   6 -13   -0.60    6.60
   6   7  13   -6.20    5.30
  -6  -7 -13  -20.00    7.90
   6   6  13   -2.40    5.10
  -6  -6 -13  -12.10    7.70
   6   5  13   78.59   12.10
   6   5  13   74.99   15.10
  -6  -5 -13   67.29   15.70
  -6  -5 -13   46.10   13.90
   6   4  13   -7.50    4.40
   6   4  13    0.80    5.20
  -6  -4 -13    0.40    5.20
  -6  -4 -13   -1.00    5.90
   6   3  13   -0.40    4.30
   6   3  13    4.30    5.40
  -6  -3 -13    6.60    6.40
  -6  -3 -13    2.10    6.30
   6   2  13   -2.40    4.70
   6   2  13    1.20    4.20
  -6  -2 -13    7.50    7.80
  -6  -2 -13   -4.10    5.40
   6   1  13   60.19   12.90
   6   1  13   56.09   10.30
  -6  -1 -13   47.50   12.00
  -6  -1 -13   48.90   11.30
   6   0  13   -1.70    3.10
   6   0  13   -6.80    5.20
  -6   0 -13    0.90    5.40
  -6   0 -13    0.10    5.30
   6  -1  13   68.59    9.50
   6  -1  13   71.79   16.00
  -6   1 -13   67.19   12.20
   6  -2  13   -0.70    2.70
  -6   2 -13   -5.70    3.70
  -6   2 -13   -4.20    5.20
   6  -3  13    1.70    5.00
   6  -3  13   -4.20    3.40
  -6   3 -13    0.60    4.80
   6  -4  13   -3.10    5.00
  -6   4 -13    6.50    6.20
   6  -5  13   72.69   14.70
  -6   5 -13   74.99   14.30
  -6   6 -13    3.00    7.00
  -6   7 -13    3.40    7.40
   5   8  13   35.30   13.90
  -5  -8 -13   14.20   11.40
   5   7  13  219.08   27.20
  -5  -7 -13  226.58   26.00
   5   6  13    3.30    6.30
  -5  -6 -13    5.00    8.40
   5   5  13   22.50    8.40
   5   5  13    5.20    5.80
  -5  -5 -13    6.70    7.30
  -5  -5 -13    4.50    6.80
   5   4  13   44.80   11.00
   5   4  13   56.99   11.30
  -5  -4 -13   28.30    9.80
  -5  -4 -13   30.30    9.70
   5   3  13  623.14   39.30
   5   3  13  592.14   39.80
  -5  -3 -13  529.95   42.80
  -5  -3 -13  608.14   41.60
   5   2  13   14.80    5.80
   5   2  13   16.40    7.20
  -5  -2 -13   23.80    9.00
  -5  -2 -13    7.80    5.60
   5   1  13   72.09   14.10
   5   1  13   98.79   11.30
  -5  -1 -13  100.99   17.50
  -5  -1 -13   92.79   12.60
   5   0  13    1.90    6.30
   5   0  13   -0.50    2.50
  -5   0 -13   -5.30    3.40
  -5   0 -13    1.00    3.90
   5  -1  13   78.29    8.60
   5  -1  13   42.60   12.30
  -5   1 -13   83.29   12.10
  -5   1 -13   80.09   10.40
   5  -2  13   18.40    4.50
   5  -2  13   12.90    7.20
  -5   2 -13   25.50    7.40
  -5   2 -13   23.60    6.30
   5  -3  13  610.74   33.60
   5  -3  13  601.14   38.30
   5  -3  13  556.34   40.30
  -5   3 -13  651.83   40.80
   5  -4  13   22.40    8.20
   5  -4  13   42.30    6.20
  -5   4 -13   42.70   10.30
   5  -5  13    8.50    5.20
  -5   5 -13   10.80    6.50
  -5   6 -13   18.30    8.10
  -5   7 -13  213.28   25.00
   4   8  13   20.70   11.70
  -4  -8 -13    6.80    7.00
   4   7  13   38.40   12.40
  -4  -7 -13   55.29   14.20
   4   6  13    8.20    5.60
   4   6  13    3.80    6.40
  -4  -6 -13   -3.40    5.20
  -4  -6 -13    2.90    6.90
   4   5  13   -2.10    4.00
   4   5  13   -1.00    4.30
  -4  -5 -13   -2.80    6.50
  -4  -5 -13   -1.80    5.30
   4   4  13   54.69   10.50
   4   4  13   57.69   11.70
  -4  -4 -13   48.20   12.10
  -4  -4 -13   47.70   11.20
   4   3  13  148.79   15.90
   4   3  13  130.79   14.90
  -4  -3 -13  148.49   16.70
  -4  -3 -13  128.79   17.00
   4   2  13    8.20    4.40
   4   2  13    0.80    2.70
  -4  -2 -13   -2.00    4.60
  -4  -2 -13   -0.30    3.30
   4   1  13   20.00    7.50
   4   1  13   39.20    7.50
  -4  -1 -13   37.80   10.20
  -4  -1 -13   25.40    6.40
   4   0  13   -2.10    5.50
   4   0  13   -1.40    1.80
  -4   0 -13    3.40    3.10
  -4   0 -13    2.40    4.10
   4  -1  13   39.10    5.10
   4  -1  13   21.30    8.20
  -4   1 -13   29.60    6.00
  -4   1 -13   29.90    8.50
   4  -2  13    4.70    4.60
  -4   2 -13    5.60    4.50
   4  -3  13  133.39   16.00
   4  -3  13  143.99   10.50
   4  -3  13  152.68    9.90
  -4   3 -13  131.19   15.40
   4  -4  13   48.30    5.50
   4  -4  13   56.39   11.80
   4  -4  13   42.10    5.30
  -4   4 -13   51.19   11.30
   4  -5  13   -1.30    4.70
   4  -5  13   -2.10    2.20
  -4   5 -13   -7.30    4.10
   4  -6  13   11.50    6.50
  -4   6 -13   -5.50    5.30
  -4   7 -13   30.50   10.70
   3   9  13   32.10   15.10
  -3  -9 -13   29.70   15.90
   3   8  13   20.20    9.70
  -3  -8 -13  -12.00    7.00
   3   7  13    5.20    6.80
   3   7  13   -2.50    6.20
   3   6  13  154.78   20.00
   3   6  13  155.48   18.50
  -3  -6 -13  169.88   20.00
  -3  -6 -13  203.48   24.30
   3   5  13  402.16   28.80
   3   5  13  346.77   29.40
  -3  -5 -13  315.67   27.90
  -3  -5 -13  326.87   30.20
   3   4  13   17.90    6.40
   3   4  13   18.50    7.10
  -3  -4 -13    1.50    5.20
  -3  -4 -13   21.80    8.30
   3   3  13   32.60    7.80
   3   3  13   28.00    7.70
  -3  -3 -13   30.50    8.80
  -3  -3 -13   24.10    7.90
   3   2  13  159.18   15.00
   3   2  13  200.48   18.90
  -3  -2 -13  158.58   19.00
  -3  -2 -13  168.08   15.80
   3   1  13  117.89   17.10
   3   1  13  178.18   14.00
  -3  -1 -13  166.48   14.30
  -3  -1 -13  231.08   22.40
   3   0  13    1.30    2.00
   3   0  13   -1.40    4.30
  -3   0 -13    2.60    2.20
  -3   0 -13   -0.50    3.70
   3  -1  13  170.08   10.90
   3  -1  13  142.19   17.40
  -3   1 -13  190.38   18.40
  -3   1 -13  183.28   11.90
   3  -2  13  168.78   16.80
  -3   2 -13  161.68   16.20
   3  -3  13   28.10    7.40
  -3   3 -13   20.70    6.70
   3  -4  13    8.90    2.40
   3  -4  13   15.30    2.70
   3  -4  13   14.80    6.20
  -3   4 -13    1.40    5.40
   3  -5  13  346.87   28.60
   3  -5  13  338.57   20.70
   3  -5  13  338.87   20.20
  -3   5 -13  335.97   27.90
   3  -6  13  157.38   18.70
  -3   6 -13  184.38   20.20
  -3   7 -13    3.00    6.40
   3  -9  13   70.29   16.60
   2   9  13   -1.70    9.60
   2   8  13    0.90    7.00
  -2  -8 -13    5.00    8.00
   2   7  13   -2.60    4.80
   2   7  13   -5.10    4.60
  -2  -7 -13    4.20    6.00
   2   6  13   66.89   14.50
   2   6  13  109.09   20.10
  -2  -6 -13   87.69   17.50
  -2  -6 -13   95.29   19.20
   2   5  13   47.80   10.80
   2   5  13   51.29   11.80
  -2  -5 -13   41.10   10.50
  -2  -5 -13   57.19   13.00
   2   4  13    5.40    4.90
   2   4  13    7.00    4.40
  -2  -4 -13   -6.00    3.30
  -2  -4 -13    1.70    5.20
   2   3  13    6.70    4.10
   2   3  13   11.70    5.30
  -2  -3 -13   19.40    6.80
  -2  -3 -13   19.40    7.00
   2   2  13   55.49    8.00
   2   2  13   39.20    9.20
  -2  -2 -13   32.50    9.80
  -2  -2 -13   45.10    8.90
   2   1  13   65.19    7.60
  -2  -1 -13   44.90   11.30
  -2  -1 -13   76.69    8.70
   2   0  13    3.20    1.80
   2   0  13   -0.30    4.30
  -2   0 -13    7.10    2.70
  -2   0 -13   10.80    6.40
   2  -1  13   66.39    5.00
  -2   1 -13   57.99   11.40
   2  -2  13   45.30    9.40
  -2   2 -13   49.50   10.10
   2  -3  13   17.60    6.10
  -2   3 -13   12.60    5.40
   2  -4  13    6.30    2.00
   2  -4  13    3.60    1.50
   2  -4  13    4.70    4.20
  -2   4 -13    0.20    3.90
   2  -5  13   48.90    5.70
   2  -5  13   40.10   10.30
  -2   5 -13   40.90   10.40
  -2   5 -13   45.50    9.60
   2  -6  13   74.49   13.70
  -2   6 -13   93.49   16.30
  -2   6 -13   95.39   16.60
  -2   7 -13   -3.90    5.40
   2  -9  13    1.90    7.30
   1   8  13   60.99   16.00
  -1  -8 -13   29.40   11.50
   1   7  13   80.19   15.00
   1   7  13   87.99   17.60
  -1  -7 -13   74.39   14.50
  -1  -7 -13   90.09   19.30
   1   6  13  110.79   29.20
  -1  -6 -13   81.99   25.20
   1   5  13    0.20    4.20
   1   5  13    3.00    4.90
  -1  -5 -13   -3.00    4.00
  -1  -5 -13    8.70    7.10
   1   4  13  367.56   27.70
   1   4  13  378.56   29.40
  -1  -4 -13  422.96   32.60
  -1  -4 -13  353.16   28.00
   1   3  13   43.70    9.40
   1   3  13   35.20    8.10
  -1  -3 -13   32.70    8.60
  -1  -3 -13   45.30   10.20
   1   2  13  121.89   14.00
  -1  -2 -13  129.59   14.10
  -1  -2 -13  124.19   14.60
   1   1  13   11.60    6.70
   1   1  13   26.10    5.80
  -1  -1 -13   28.80    6.30
  -1  -1 -13   14.50    6.50
   1   0  13    5.30    4.70
   1   0  13    2.20    2.20
  -1   0 -13   -2.10    3.00
  -1   0 -13   -0.30    1.80
   1  -1  13   32.90    8.30
  -1   1 -13   26.60    8.00
  -1   1 -13   35.10    3.50
   1  -2  13  110.09   12.90
  -1   2 -13  137.99   13.80
   1  -3  13   40.00    8.50
  -1   3 -13   34.60    8.40
   1  -4  13  414.26   29.90
   1  -4  13  418.06   22.50
  -1   4 -13  404.26   25.50
  -1   4 -13  401.26   29.40
   1  -5  13    9.30    3.20
   1  -5  13    3.80    5.00
  -1   5 -13    5.60    4.80
  -1   5 -13    0.20    3.80
   1  -6  13   97.59   18.10
   1  -6  13  114.19   11.20
   1  -7  13   89.59   16.30
  -1   7 -13   84.59   16.00
  -1   7 -13  120.59   19.00
   0   9  13  -17.20   10.30
   0   8  13   87.39   19.90
   0  -8 -13   42.60   12.10
   0   7  13    8.10    5.70
   0   7  13   -5.60    5.20
   0  -7 -13  -13.20    6.90
   0  -7 -13    3.90    5.90
   0   5  13    1.40    4.00
   0   5  13    0.70    4.10
   0  -5 -13   -2.70    4.10
   0  -5 -13   -8.40    4.60
   0   4  13   96.09   12.90
   0   4  13  110.09   14.70
   0  -4 -13  112.99   15.80
   0  -4 -13  102.59   13.10
   0   3  13    0.00    2.60
   0   3  13   -2.30    2.50
   0  -3 -13   -3.50    2.50
   0  -3 -13   -1.70    3.20
   0   2  13    3.20    3.30
   0  -2 -13    5.30    4.00
   0   1  13    0.40    3.60
   0   1  13    0.60    3.00
   0  -1 -13   -1.10    2.50
   0  -1 -13   -0.80    3.30
   0   0  13    0.80    3.80
   0   0 -13    2.90    4.40
   0   0 -13   -1.70    2.20
   0   0 -13   -1.00    2.10
   0  -1  13    1.90    3.60
   0   1 -13    0.70    1.60
   0   1 -13    1.10    3.80
   0   1 -13   -2.50    1.60
   0  -2  13    7.90    2.10
   0  -2  13    1.20    2.80
   0   2 -13    4.30    2.00
   0   2 -13    4.40    3.70
   0  -3  13    0.40    2.30
   0  -3  13    0.20    1.50
   0   3 -13    1.50    1.80
   0   3 -13   -2.70    2.80
   0  -4  13   99.39    8.70
   0  -4  13   86.29   12.10
   0   4 -13   97.29    9.90
   0   4 -13   91.89   12.00
   0  -5  13   -1.40    3.20
   0  -5  13   -0.40    2.60
   0   5 -13   -3.70    3.40
   0   5 -13   -4.30    2.80
   0  -6  13    4.80    4.00
   0  -6  13   -2.10    3.90
   0   6 -13    7.40    5.30
   0   6 -13    4.30    5.30
   0  -7  13   -0.80    5.30
   0   7 -13   -4.80    5.50
   0   7 -13    2.50    5.80
   0  -9  13    5.90    8.80
   1  -9 -13   30.50   18.20
  -1   8  13   23.90   12.40
   1  -8 -13   41.80   13.00
  -1   7  13  111.99   21.60
  -1   7  13   79.89   14.90
   1  -7 -13   77.99   15.80
   1  -7 -13  117.99   24.30
   1  -6 -13   96.19   19.80
  -1   5  13    1.70    6.40
  -1   5  13   11.30    6.30
   1  -5 -13    6.50    6.40
   1  -5 -13   -0.80    4.30
  -1   4  13  383.56   34.40
  -1   4  13  404.26   28.90
   1  -4 -13  397.56   29.40
  -1   3  13   29.10    9.60
  -1   3  13   40.10    8.30
   1  -3 -13   24.50    7.40
   1  -3 -13   31.30   10.00
  -1   2  13  103.19   16.00
  -1   2  13  114.09   13.10
   1  -2 -13  118.49   15.30
   1  -2 -13  133.09   14.30
  -1   1  13   26.20    7.40
   1  -1 -13   36.40    9.20
   1  -1 -13   33.10    8.20
  -1   0  13   -4.60    3.80
   1   0 -13    1.20    2.70
   1   0 -13   -4.30    3.00
   1   0 -13    4.90    4.10
  -1  -1  13   23.30    7.10
  -1  -1  13   33.00    5.20
   1   1 -13   27.70    6.10
   1   1 -13   38.30    8.70
  -1  -2  13  121.09    9.90
  -1  -2  13  120.79   12.80
   1   2 -13  110.69   10.30
   1   2 -13  109.39   12.20
  -1  -3  13   49.00    9.20
  -1  -3  13   44.50    6.00
   1   3 -13   50.09    9.20
   1   3 -13   43.50    6.90
  -1  -4  13  400.86   25.20
  -1  -4  13  403.96   28.70
   1   4 -13  392.96   28.40
   1   4 -13  412.66   26.70
  -1  -5  13    5.50    4.50
  -1  -5  13    5.60    3.80
   1   5 -13   14.50    5.50
   1   5 -13    7.00    5.40
  -1  -6  13  114.79   12.50
  -1  -6  13  117.29   15.10
   1   6 -13   90.29   13.50
   1   6 -13   88.49   13.90
  -1  -7  13   94.29   20.70
  -1  -7  13   58.59   12.50
   1   7 -13   42.10   11.60
   1   7 -13   79.19   14.20
  -1  -8  13   47.60   13.20
   1   8 -13   20.80   12.10
  -1  -9  13   31.30   12.40
  -2   9  13  -17.00   12.00
   2  -9 -13    8.00    8.90
  -2   8  13    5.90   12.10
   2  -8 -13   -6.40    6.30
  -2   7  13    3.40    6.00
  -2   7  13    0.90    7.40
   2  -7 -13    3.50    5.90
  -2   6  13   77.69   20.50
   2  -6 -13   78.19   19.30
   2  -6 -13   88.39   18.50
  -2   5  13    5.40    8.30
  -2   5  13   51.49   10.50
   2  -5 -13   20.50    9.70
   2  -5 -13   35.30    9.20
  -2   4  13    9.80    5.10
  -2   4  13    3.30    6.20
   2  -4 -13    2.50    5.50
   2  -4 -13    1.30    3.60
  -2   3  13   11.80    4.80
  -2   3  13   17.60    9.40
   2  -3 -13    9.80    5.30
   2  -3 -13   26.90    9.40
  -2   2  13   67.09   10.80
   2  -2 -13   48.90   12.40
   2  -2 -13   62.29   13.00
   2  -2 -13   39.30    9.00
  -2   1  13   67.49   11.60
   2  -1 -13   61.39   12.10
   2  -1 -13   63.09   13.90
   2  -1 -13   76.59   12.80
  -2   0  13    0.10    4.10
   2   0 -13    4.60    4.30
  -2  -1  13   40.50    9.00
   2   1 -13   48.30    8.80
  -2  -2  13   43.50    6.70
  -2  -2  13   47.70    9.00
   2   2 -13   55.29    8.00
   2   2 -13   48.80    8.60
  -2  -3  13    6.00    3.40
  -2  -3  13   13.90    5.60
   2   3 -13    8.10    3.70
   2   3 -13   17.60    6.80
  -2  -4  13    2.20    3.70
  -2  -4  13    0.10    2.90
   2   4 -13   -0.30    3.50
   2   4 -13    0.90    3.60
  -2  -5  13   37.60    8.70
  -2  -5  13   29.60    7.50
   2   5 -13   35.90    8.40
   2   5 -13   31.20    8.40
  -2  -6  13   72.09   12.80
  -2  -6  13   83.49   11.90
   2   6 -13   86.79   14.50
   2   6 -13  108.79   15.10
  -2  -7  13   -2.00    3.90
  -2  -7  13   -0.30    5.90
   2   7 -13    0.70    5.50
  -2  -8  13   -7.00    5.00
   2   8 -13    7.60    9.70
  -2  -9  13    3.10    8.70
  -3   9  13   30.50   19.90
   3  -9 -13   46.00   13.60
  -3   8  13   33.30   16.60
   3  -8 -13   -3.80    5.60
  -3   7  13    5.40   11.30
   3  -7 -13    3.90    6.00
  -3   6  13  233.58   32.60
  -3   6  13  156.98   18.60
   3  -6 -13  162.98   19.60
  -3   5  13  312.37   25.80
  -3   5  13  339.67   39.10
   3  -5 -13  359.16   27.60
   3  -5 -13  348.47   34.90
  -3   4  13   14.50    5.40
   3  -4 -13   12.30    8.60
   3  -4 -13    6.40    4.80
  -3   3  13   29.40    7.00
   3  -3 -13   28.20   10.20
   3  -3 -13   26.30    7.00
   3  -3 -13   25.20    9.70
  -3   2  13  148.09   13.70
   3  -2 -13  144.09   14.80
   3  -2 -13  134.89   17.90
   3  -2 -13  140.39   20.20
  -3   1  13  171.18   14.90
   3  -1 -13  125.19   18.50
   3  -1 -13  123.39   16.30
   3  -1 -13  164.98   19.30
  -3   0  13    5.10    3.40
  -3   0  13   15.50    5.90
   3   0 -13   -0.10    3.90
  -3  -1  13  191.08   16.40
  -3  -1  13  174.78   17.60
   3   1 -13  177.28   16.00
   3   1 -13  165.88   17.00
  -3  -2  13  162.48   15.00
  -3  -2  13  168.38   15.90
   3   2 -13  157.88   14.40
   3   2 -13  179.98   16.90
  -3  -3  13   26.30    6.70
  -3  -3  13   21.30    5.90
   3   3 -13   30.30    6.80
   3   3 -13   26.30    7.50
  -3  -4  13   20.30    6.20
  -3  -4  13   11.60    5.00
   3   4 -13   14.00    5.60
   3   4 -13   13.00    6.70
  -3  -5  13  367.56   27.30
  -3  -5  13  340.87   26.30
   3   5 -13  374.46   29.70
   3   5 -13  328.57   25.70
  -3  -6  13  178.58   18.50
  -3  -6  13  181.78   18.50
   3   6 -13  186.98   18.70
   3   6 -13  160.78   20.50
  -3  -7  13    4.90    6.60
  -3  -7  13    2.00    5.30
  -3  -7  13   12.50    7.10
   3   7 -13   -9.30    7.00
  -3  -8  13    0.10    6.20
   3   8 -13    3.70    8.80
  -3  -9  13   43.50   12.70
   4  -8 -13    2.80    7.20
   4  -7 -13   24.90    9.40
  -4   6  13    1.10    5.80
   4  -6 -13   -0.70    5.00
   4  -6 -13   10.70   12.60
  -4   5  13    5.80    5.70
   4  -5 -13   -4.60    6.30
   4  -5 -13    2.10    5.40
   4  -5 -13    3.20    7.50
  -4   4  13   46.70    9.50
   4  -4 -13   62.29   17.50
   4  -4 -13   41.40    9.50
   4  -4 -13   54.19   13.90
  -4   3  13  127.39   13.60
   4  -3 -13  128.49   19.70
   4  -3 -13  165.78   24.00
   4  -3 -13  151.98   15.20
  -4   2  13    1.40    3.40
   4  -2 -13    2.20    4.90
   4  -2 -13   -1.60    3.60
   4  -2 -13    1.00    7.70
  -4   1  13   40.40    7.10
   4  -1 -13   13.80    7.20
   4  -1 -13   23.70    7.60
  -4   0  13    2.60    3.70
  -4   0  13    2.20    3.00
   4   0 -13    0.30    3.40
   4   0 -13   -0.50    3.50
  -4  -1  13   28.00    7.20
  -4  -1  13   35.30    8.80
   4   1 -13   36.10    7.00
   4   1 -13   39.10    9.80
  -4  -2  13   14.10    5.80
  -4  -2  13    5.40    3.80
   4   2 -13    4.10    5.10
   4   2 -13    2.80    2.70
  -4  -3  13  138.59   15.50
  -4  -3  13  132.09   13.70
   4   3 -13  133.09   16.40
   4   3 -13  133.49   12.60
  -4  -4  13   51.89    9.60
  -4  -4  13   47.20    9.90
   4   4 -13   55.59    8.60
   4   4 -13   60.79   13.30
  -4  -5  13   -0.20    3.80
  -4  -5  13   -4.20    4.10
   4   5 -13    0.60    3.10
   4   5 -13    1.90    6.00
  -4  -6  13   -2.10    4.90
  -4  -6  13    3.80    5.70
   4   6 -13   12.70    7.90
  -4  -7  13   15.70    8.50
  -4  -7  13   27.90    9.20
  -4  -7  13   32.40    9.90
   4   7 -13   33.00   12.40
  -4  -8  13    8.20    8.90
   4   8 -13    8.80   10.40
   5  -8 -13   37.10   16.10
   5  -8 -13   28.60   11.00
   5  -7 -13  178.58   21.50
   5  -7 -13  216.88   30.90
  -5   6  13   -6.10    6.40
   5  -6 -13   18.60    8.10
   5  -6 -13   -6.20   10.10
  -5   5  13   15.80    6.40
   5  -5 -13    6.20    5.10
   5  -5 -13   -4.70    6.90
  -5   4  13   46.90    9.30
   5  -4 -13   28.30   14.10
   5  -4 -13   44.70   14.40
   5  -4 -13   40.30    9.30
  -5   3  13  641.64   37.60
   5  -3 -13  632.34   38.90
   5  -3 -13  532.25   47.70
   5  -3 -13  612.34   53.79
  -5   2  13   14.70    5.00
   5  -2 -13   21.30    9.70
   5  -2 -13   12.80    7.90
   5  -2 -13   15.30    6.00
  -5   1  13   59.99   12.40
   5  -1 -13   44.40    9.90
   5  -1 -13   74.19   15.40
  -5   0  13    0.10    2.70
  -5   0  13   -3.40    3.30
   5   0 -13    4.30    5.30
   5   0 -13   -1.50    3.00
  -5  -1  13   86.49   13.10
  -5  -1  13   77.89   10.90
   5   1 -13   93.59    9.30
   5   1 -13  100.99   15.50
  -5  -2  13   12.80    6.60
  -5  -2  13    9.90    6.20
   5   2 -13   22.50    5.10
   5   2 -13   22.00    8.70
  -5  -3  13  607.74   37.60
  -5  -3  13  592.34   41.10
   5   3 -13  574.24   37.00
   5   3 -13  639.84   44.30
  -5  -4  13   34.40    8.60
  -5  -4  13   53.89   12.10
   5   4 -13   49.99    7.60
   5   4 -13   36.20   11.30
  -5  -5  13   11.80   10.30
  -5  -5  13   10.70    5.60
   5   5 -13   12.30   11.40
  -5  -6  13    4.20    5.80
  -5  -6  13    3.70    5.80
   5   6 -13   18.70    9.70
  -5  -7  13  219.58   26.40
   5   7 -13  220.48   27.20
   5   8 -13   22.30   13.20
   6  -7 -13    2.30    5.90
   6  -7 -13  -14.50    7.70
   6  -6 -13   15.30   10.20
   6  -6 -13   -4.00    6.90
  -6   5  13   60.99   11.90
   6  -5 -13   85.59   21.40
   6  -5 -13   82.49   12.50
  -6   4  13    5.30    5.20
   6  -4 -13   -1.20    4.60
   6  -4 -13    4.00    9.20
   6  -4 -13    3.50    5.00
   6  -3 -13    5.80    7.00
   6  -3 -13   24.10   10.30
   6  -3 -13   -5.10    3.30
  -6   2  13    1.10    3.70
   6  -2 -13   -5.90    8.10
   6  -2 -13    9.60   10.30
   6  -2 -13    6.20    5.30
  -6   1  13   63.79   14.80
  -6   1  13   61.49    7.70
   6  -1 -13   44.20   13.00
   6  -1 -13   72.89   10.80
  -6   0  13    1.60    2.80
  -6   0  13    1.60    4.90
   6   0 -13   -0.10    2.60
   6   0 -13    8.80    6.80
  -6  -1  13   60.69   12.80
  -6  -1  13   62.39    7.70
   6   1 -13   54.59   14.40
   6   1 -13   62.69    6.50
  -6  -2  13   -5.10    3.80
  -6  -2  13   -2.70    4.30
   6   2 -13    2.90    6.30
   6   2 -13    3.80    2.20
   6   3 -13    2.60    3.50
  -6  -4  13   -7.70    3.80
   6   4 -13    6.20    7.50
  -6  -5  13   58.19   13.50
   6   5 -13   37.60   14.30
   6   6 -13    8.70    9.30
   6   7 -13    6.80   11.50
   7  -6 -13    7.00   11.00
   7  -5 -13  239.78   33.30
   7  -4 -13   50.89   14.80
   7  -3 -13   17.80   10.50
   7  -2 -13   14.40   10.00
   7  -2 -13   21.30   12.80
  -7   1  13  287.57   29.90
   7  -1 -13  338.47   34.00
  -7   0  13   -2.50    5.60
   7   0 -13   -6.80    6.70
  -7  -1  13  309.47   30.10
   7   1 -13  389.36   35.40
  -7  -2  13    4.30    6.40
   7   2 -13    8.60    7.70
  -7  -3  13   42.10   11.20
   7   3 -13   37.50   12.50
   7   4 -13   63.99   16.10
   7   5 -13  316.47   33.60
   7   6 -13   11.80   10.70
   8  -4 -13   -6.10    9.70
   8  -3 -13   23.90   11.40
   8  -2 -13   -2.70    5.60
   8  -1 -13   14.30   10.30
   8   0 -13    1.10    8.00
   8   1 -13    9.40   10.00
   8   2 -13   -6.20    6.50
   8   3 -13   28.60   13.00
   8   4 -13    3.50    8.90
   9  -4 -13   13.40   13.60
   9  -2 -13    7.20   12.50
   9  -1 -13  128.39   26.80
   9   0 -13   -4.50    7.60
   9   1 -13  113.29   22.20
   9   2 -13   34.30   14.10
   9   3 -13  109.69   36.40
   9   4 -13   13.00   12.40
  10  -1 -13   16.80   12.80
  10   0 -13    0.60   11.30
  10   1 -13   -1.30   10.90
   9   4  14    4.40    8.60
   9   3  14   13.30    8.60
   9   2  14   -0.80    6.10
   9   1  14    1.50    7.20
   8   5  14    7.40    9.00
   8   4  14   76.99   16.20
   8   3  14   30.50    9.90
  -8  -3 -14   23.30   13.10
   8   2  14  275.87   26.30
  -8  -2 -14  260.57   28.80
   8   1  14   32.40    9.30
  -8  -1 -14    0.20   10.10
   8   0  14   27.30    8.40
  -8   1 -14   20.00    9.10
  -8   2 -14  267.37   25.00
  -8   3 -14   17.50    9.20
  -8   4 -14   78.19   16.10
  -8   5 -14   -4.30   13.40
   7   6  14    8.90    7.30
   7   5  14    3.50    7.50
  -7  -4 -14   11.50   11.50
  -7  -4 -14  -13.00    6.30
   7   3  14   20.70    8.10
  -7  -3 -14    2.20    8.50
  -7  -3 -14    1.20    6.20
  -7  -2 -14   15.60    7.90
  -7  -2 -14   -2.20    7.20
   7   1  14   35.70   10.40
   7   1  14   29.40    8.50
  -7  -1 -14    9.90    8.80
  -7  -1 -14   17.70    8.60
   7   0  14   -0.10    6.90
   7   0  14   16.50    6.00
  -7   0 -14   -1.10    7.00
  -7   0 -14   15.80    7.40
   7  -1  14   20.00   10.80
   7  -1  14   24.30    6.50
  -7   1 -14   23.90    8.50
  -7   1 -14    9.70    9.80
   7  -2  14   -3.70    6.30
  -7   2 -14   -2.10    4.40
   7  -3  14   12.90    7.60
  -7   3 -14   20.10    8.20
   7  -4  14    4.50    5.50
  -7   4 -14   -3.80    5.80
  -7   5 -14   -8.30    6.10
  -7   6 -14    6.30   10.00
   6   7  14   39.90   14.90
  -6  -7 -14   76.89   18.00
   6   6  14  116.09   18.60
  -6  -6 -14  119.49   20.40
   6   5  14   10.20    9.00
   6   5  14   11.20    8.30
  -6  -5 -14   20.40   11.20
   6   4  14  107.39   14.10
   6   4  14  119.59   17.20
  -6  -4 -14   87.09   16.90
  -6  -4 -14   98.39   18.50
   6   3  14    7.80    5.90
   6   3  14   17.60    6.20
  -6  -3 -14   -5.00    4.70
  -6  -3 -14   -8.00    7.10
   6   2  14  110.19   14.20
   6   2  14  117.99   16.00
  -6  -2 -14  101.39   20.10
  -6  -2 -14  115.39   16.40
   6   1  14  164.88   21.30
   6   1  14  191.18   17.50
  -6  -1 -14  167.08   20.80
  -6  -1 -14  222.28   21.10
   6   0  14  191.98   17.20
   6   0  14  185.88   23.60
  -6   0 -14  235.68   22.50
  -6   0 -14  215.68   20.70
   6  -1  14  183.08   23.80
   6  -1  14  231.88   17.10
  -6   1 -14  149.99   17.20
  -6   1 -14  231.98   21.00
   6  -2  14  117.59   14.00
   6  -2  14   65.89   15.20
  -6   2 -14  104.99   14.10
  -6   2 -14  117.99   14.60
   6  -3  14   12.60    7.30
  -6   3 -14    9.60    5.80
  -6   4 -14  125.39   18.60
   6  -5  14   25.30   10.00
  -6   5 -14   17.30    8.90
  -6   6 -14  171.78   21.30
  -6   7 -14   34.20   11.30
   5   8  14   -8.20    7.80
  -5  -8 -14   -4.30    9.60
   5   7  14    6.80    8.30
  -5  -7 -14   12.30    9.10
   5   6  14    7.00    6.30
   5   6  14    7.90    7.50
  -5  -6 -14    6.70    7.50
   5   5  14    0.80    4.50
   5   5  14  -10.10    4.30
  -5  -5 -14    7.70    7.70
  -5  -5 -14   -9.00    5.50
   5   4  14    8.20    6.70
   5   4  14   18.80    7.80
  -5  -4 -14    9.40    7.10
  -5  -4 -14   19.30   10.90
   5   3  14   24.50    8.20
   5   3  14    8.00    5.90
  -5  -3 -14   21.10   11.00
  -5  -3 -14   21.20    9.10
   5   2  14   -5.70    4.30
   5   2  14    7.60    4.20
  -5  -2 -14   -3.90    6.00
  -5  -2 -14    1.00    4.20
   5   1  14   50.49    9.00
   5   1  14   53.19   12.80
  -5  -1 -14   51.39   13.10
  -5  -1 -14   48.90   10.10
   5   0  14   24.20    6.00
   5   0  14   21.00    9.60
  -5   0 -14   16.80    8.30
  -5   0 -14   20.50    6.30
   5  -1  14   21.10    8.60
   5  -1  14   41.50    6.40
  -5   1 -14   52.19   11.40
  -5   1 -14   28.50    7.10
   5  -2  14    2.40    5.40
   5  -2  14    2.60    2.50
  -5   2 -14    0.70    3.60
  -5   2 -14    5.10    5.20
   5  -3  14   16.50    7.50
   5  -3  14   16.60    3.90
   5  -3  14   13.00    4.90
  -5   3 -14   18.10    7.70
   5  -4  14   20.90    7.30
  -5   4 -14   12.40    7.60
   5  -5  14    9.10    6.60
  -5   5 -14   -0.90    4.30
  -5   6 -14    1.20    6.70
   4   8  14   53.39   17.50
  -4  -8 -14   43.40   13.20
   4   7  14    3.90    7.60
  -4  -7 -14    3.00    6.80
   4   6  14   47.40   11.70
   4   6  14   71.59   15.00
  -4  -6 -14   67.79   14.30
  -4  -6 -14   72.29   16.60
   4   5  14   38.70    9.50
  -4  -5 -14   47.70   19.50
  -4  -5 -14   40.30   11.10
   4   4  14  128.39   16.30
   4   4  14  107.49   14.40
  -4  -4 -14  109.29   16.80
  -4  -4 -14  140.89   17.30
   4   3  14  178.68   17.90
   4   3  14  189.78   18.70
  -4  -3 -14  206.38   22.10
  -4  -3 -14  152.18   17.70
   4   2  14   14.70    5.60
   4   2  14   13.60    7.00
  -4  -2 -14   -2.60    5.10
  -4  -2 -14   12.10    5.20
   4   1  14  240.48   17.90
  -4  -1 -14  215.88   18.30
  -4  -1 -14  221.78   24.20
   4   0  14  278.07   27.50
   4   0  14  278.17   18.60
  -4   0 -14  270.47   19.90
   4  -1  14  203.58   13.60
  -4   1 -14  232.68   21.00
  -4   1 -14  174.68   14.60
   4  -2  14    7.80    2.40
   4  -2  14   19.70    7.30
  -4   2 -14   12.00    5.60
   4  -3  14  175.08   10.70
   4  -3  14  168.98   10.30
   4  -3  14  181.38   18.70
  -4   3 -14  176.18   18.70
   4  -4  14  112.69    8.10
   4  -4  14  118.19    8.30
   4  -4  14   96.69   14.50
  -4   4 -14  138.59   16.70
   4  -5  14   34.80    9.50
  -4   5 -14   37.70   10.70
   4  -6  14   53.89   13.20
  -4   6 -14   60.49   13.00
  -4   7 -14   -1.30    5.70
   3   9  14   -3.10    8.40
  -3  -9 -14   12.20    9.70
   3   8  14   15.60    8.70
  -3  -8 -14   -1.50    6.40
   3   7  14   -7.20    6.30
  -3  -7 -14    8.00    7.30
   3   6  14    5.70    5.60
   3   6  14    9.40    6.20
  -3  -6 -14    1.80    6.30
  -3  -6 -14   -5.40    6.30
   3   5  14    1.30    4.70
   3   5  14    9.00    6.00
  -3  -5 -14   -2.30    5.80
  -3  -5 -14    7.10    8.00
   3   4  14   -6.30    3.30
   3   4  14   -3.70    3.40
  -3  -4 -14   -3.90    4.30
  -3  -4 -14   -1.90    4.70
   3   3  14   -2.20    3.70
   3   3  14    0.30    4.00
  -3  -3 -14    3.10    5.20
  -3  -3 -14    3.90    5.10
   3   2  14  107.39   14.90
   3   2  14   89.39   10.90
  -3  -2 -14   88.89   11.60
  -3  -2 -14   85.99   16.20
   3   1  14   72.59    8.50
  -3  -1 -14   43.40   11.90
  -3  -1 -14   73.89    9.10
   3   0  14    4.00    5.70
   3   0  14    9.00    3.00
  -3   0 -14    4.30    2.90
  -3   0 -14    3.40    4.70
   3  -1  14   30.20    9.70
   3  -1  14   55.89    5.00
  -3   1 -14   57.39    5.90
  -3   1 -14   84.69   12.60
   3  -2  14  115.79   14.20
  -3   2 -14  108.59   14.00
   3  -3  14   -4.80    3.20
  -3   3 -14    1.20    4.00
   3  -4  14   -5.40    3.40
  -3   4 -14    4.40    5.40
   3  -5  14   -3.30    4.30
   3  -5  14    1.60    1.80
  -3   5 -14    6.20    6.20
   3  -6  14   -0.70    4.80
  -3   6 -14    6.80    6.70
  -3   7 -14    9.80    7.90
  -3   8 -14    9.70    8.40
   3  -9  14    8.90    8.10
   2   9  14   11.30    9.80
  -2  -9 -14    4.40    9.40
   2   8  14  173.18   24.00
  -2  -8 -14  139.49   23.00
   2   7  14   58.79   14.40
  -2  -7 -14   40.40   12.00
   2   6  14   19.50    8.10
   2   6  14    3.30    5.90
  -2  -6 -14   18.40    8.70
  -2  -6 -14   11.50    9.10
   2   5  14   18.70    8.00
   2   5  14    9.30    5.60
  -2  -5 -14    7.00    7.80
  -2  -5 -14   14.50    7.80
   2   4  14    9.60    6.20
   2   4  14   10.60    5.90
  -2  -4 -14    4.00    5.80
  -2  -4 -14    7.40    6.90
   2   3  14    7.90    4.70
   2   3  14   14.00    5.90
  -2  -3 -14   18.40    7.20
  -2  -3 -14   11.80    5.90
   2   2  14  211.58   20.30
   2   2  14  181.78   16.20
  -2  -2 -14  209.18   18.30
  -2  -2 -14  214.48   20.90
   2   1  14  135.09   11.80
  -2  -1 -14  145.69   12.90
  -2  -1 -14  128.09   17.30
   2   0  14  552.14   30.70
   2   0  14  580.04   41.00
  -2   0 -14  548.65   40.10
  -2   0 -14  569.44   31.00
   2  -1  14  113.89   15.20
   2  -1  14  109.89    8.30
  -2   1 -14  143.99    9.00
  -2   1 -14  127.89   15.40
   2  -2  14  207.08   19.20
  -2   2 -14  209.78   19.30
   2  -3  14   16.90    6.10
  -2   3 -14   19.90    6.40
   2  -4  14    4.50    4.60
  -2   4 -14    5.60    4.80
   2  -5  14   14.50    6.40
   2  -5  14    8.20    2.90
  -2   5 -14   12.40    6.90
  -2   5 -14   17.50    5.80
   2  -6  14   13.70    6.60
  -2   6 -14   10.20    7.80
  -2   6 -14   11.90    7.60
  -2   7 -14   59.99   13.80
  -2   8 -14  139.89   20.50
   2  -9  14   18.60    9.70
   1   9  14    1.70    9.30
  -1  -9 -14   12.10    9.60
   1   8  14   -4.90    7.30
  -1  -8 -14   -5.50    5.50
   1   7  14   -2.90    5.60
   1   6  14    0.20    5.60
   1   6  14    4.60    5.90
  -1  -6 -14   -5.60    5.90
  -1  -6 -14    3.70    5.30
   1   5  14    3.30    5.60
   1   5  14   -4.60    4.20
  -1  -5 -14    3.70    6.10
  -1  -5 -14   12.20    6.00
   1   4  14   25.30    8.60
  -1  -4 -14   27.30    9.20
   1   3  14    3.70    3.80
   1   3  14    0.90    3.10
  -1  -3 -14    4.00    4.90
  -1  -3 -14    2.30    3.90
   1   2  14   50.49    7.80
   1   2  14   54.99   11.50
  -1  -2 -14   43.50   10.00
  -1  -2 -14   63.59    9.90
   1   1  14   15.40    4.70
   1   1  14   14.40    7.30
  -1  -1 -14   18.10    7.20
  -1  -1 -14    8.40    4.10
   1   0  14  225.58   25.70
   1   0  14  198.38   16.20
  -1   0 -14  211.28   15.60
  -1   0 -14  267.27   23.70
   1  -1  14   19.60    7.20
  -1   1 -14    8.60    2.50
  -1   1 -14   17.00    6.60
  -1   1 -14   15.80    2.80
   1  -2  14   29.40    7.80
  -1   2 -14   61.79   11.30
   1  -3  14    0.40    3.40
  -1   3 -14   -0.70    3.10
   1  -4  14   16.70    6.10
   1  -4  14   20.20    3.20
  -1   4 -14    8.30    4.90
  -1   4 -14   22.10    4.70
   1  -5  14    3.30    4.30
   1  -5  14   -0.10    2.10
  -1   5 -14   11.10    5.20
  -1   5 -14    6.50    5.30
   1  -6  14   -4.90    4.20
  -1   6 -14   -6.70    3.80
  -1   6 -14   -8.60    5.30
  -1   7 -14    3.90    5.90
  -1   8 -14   14.40    8.60
   1  -9  14    7.70    8.80
   0   9  14    1.90   10.10
   0  -9 -14   -4.10    6.80
   0   8  14    3.00    8.20
   0  -8 -14    1.00    5.60
   0   7  14    0.80    6.80
   0  -7 -14  -10.00    4.90
   0   6  14   88.99   15.60
   0   6  14   80.99   18.00
   0  -6 -14  105.39   20.30
   0  -6 -14   95.69   14.40
   0   5  14    1.60    4.20
   0   5  14   -2.50    4.80
   0  -5 -14   -8.70    5.00
   0  -5 -14    3.30    4.50
   0   4  14   41.40   11.00
   0   4  14   70.99   10.80
   0  -4 -14   56.89   11.40
   0  -4 -14   52.79   12.70
   0   3  14    0.70    3.70
   0   3  14    5.00    3.60
   0  -3 -14    0.80    3.90
   0  -3 -14   11.00    5.60
   0   2  14  656.23   41.70
   0   2  14  601.94   41.60
   0  -2 -14  679.53   42.30
   0   1  14    3.90    4.50
   0   1  14    2.30    3.60
   0  -1 -14    0.90    3.30
   0  -1 -14    4.20    5.10
   0   0  14  207.38   20.90
   0   0 -14  197.18   16.40
   0   0 -14  225.68   21.40
   0   0 -14  209.88   16.90
   0  -1  14    1.60    4.20
   0   1 -14   -3.20    1.90
   0   1 -14   -2.40    1.10
   0   1 -14    0.10    3.10
   0  -2  14  562.74   32.90
   0   2 -14  696.73   33.80
   0   2 -14  663.73   40.60
   0  -3  14    2.10    1.50
   0  -3  14   -4.80    2.60
   0   3 -14   -3.90    2.20
   0   3 -14    0.30    1.80
   0  -4  14   62.09   11.00
   0  -4  14   49.30    6.10
   0   4 -14   45.30    9.70
   0   4 -14   52.39    7.10
   0  -5  14    6.60    5.10
   0  -5  14    4.20    3.00
   0   5 -14    2.80    4.70
   0   5 -14    2.30    3.70
   0  -6  14   77.49    9.40
   0  -6  14   91.19   16.20
   0   6 -14   52.59   11.20
   0  -7  14    2.40    5.60
   0   7 -14   -2.30    6.80
   0   7 -14   -3.70    5.00
  -1   9  14   22.30   15.10
   1  -9 -14    9.60    7.60
  -1   8  14   11.70   11.40
   1  -8 -14    4.10    6.40
  -1   7  14    4.60    9.20
   1  -7 -14   10.80    6.70
  -1   6  14   -4.10    5.20
  -1   6  14    8.80    8.10
   1  -6 -14    0.60    5.00
   1  -6 -14   -6.40    7.70
  -1   5  14   -2.90    3.50
  -1   5  14    7.40    7.00
   1  -5 -14    3.60    7.20
   1  -5 -14    2.60    5.00
  -1   4  14   23.50    6.90
  -1   4  14   15.00    9.20
   1  -4 -14    7.10    6.40
   1  -4 -14   30.80    8.90
  -1   3  14    1.30    3.70
  -1   3  14    0.60    4.50
   1  -3 -14   -4.40    4.00
   1  -3 -14    1.00    4.00
  -1   2  14   47.30   10.10
  -1   2  14   37.80   11.10
   1  -2 -14   37.00    9.80
   1  -2 -14   50.49   10.00
  -1   1  14   23.10    7.30
   1  -1 -14   21.80    6.70
   1  -1 -14   12.60    6.70
  -1   0  14  223.38   21.70
   1   0 -14  232.08   20.00
   1   0 -14  225.98   21.80
   1   0 -14  204.88   18.00
  -1  -1  14    4.30    4.00
   1   1 -14    5.10    5.00
   1   1 -14    8.40    3.80
  -1  -2  14   40.10    5.60
   1   2 -14   47.30    9.40
   1   2 -14   46.80    6.60
  -1  -3  14   -1.00    1.80
  -1  -3  14   -0.10    3.10
   1   3 -14   -1.70    2.90
   1   3 -14   -1.10    2.30
  -1  -4  14   13.50    5.80
  -1  -4  14   20.00    5.00
   1   4 -14   17.70    6.10
   1   4 -14   13.70    4.80
  -1  -5  14    1.60    4.30
  -1  -5  14   -2.60    2.70
   1   5 -14    4.50    4.70
   1   5 -14    2.90    4.30
  -1  -6  14    3.60    3.80
  -1  -6  14    6.40    5.70
   1   6 -14    7.90    5.60
   1   6 -14    2.30    5.60
  -1  -7  14    8.80    5.80
   1   7 -14    2.20    4.90
   1   7 -14    5.50    7.60
  -1  -9  14    0.90    8.60
  -2   9  14  -14.10   13.80
   2  -9 -14    8.30    7.30
  -2   8  14  170.38   33.30
   2  -8 -14  137.99   20.30
  -2   7  14   59.49   19.50
   2  -7 -14   41.70   11.90
  -2   6  14   15.70    7.40
  -2   6  14   -7.30    8.50
   2  -6 -14    8.90   10.40
   2  -6 -14    2.40    5.40
  -2   5  14   -6.20    6.90
  -2   5  14    6.70    5.20
   2  -5 -14   -0.30    7.00
   2  -5 -14    9.80    6.30
  -2   4  14    7.80    4.80
  -2   4  14    9.90    9.70
   2  -4 -14    9.50    5.90
   2  -4 -14   -2.60    4.90
  -2   3  14   18.10    9.60
  -2   3  14   13.80    5.70
   2  -3 -14   17.10    8.70
   2  -3 -14   13.70    5.90
  -2   2  14  218.08   19.70
   2  -2 -14  261.07   21.00
   2  -2 -14  231.28   23.20
   2  -2 -14  224.38   23.60
  -2   1  14  154.18   15.90
   2  -1 -14  155.78   17.00
   2  -1 -14  143.19   18.00
   2  -1 -14  134.39   15.80
  -2   0  14  472.95   35.20
   2   0 -14  539.75   36.90
  -2  -1  14   96.89   13.30
  -2  -1  14  131.89   12.20
   2   1 -14  103.59   13.10
   2   1 -14  114.19   12.70
  -2  -2  14  194.98   16.00
  -2  -2  14  234.48   19.30
   2   2 -14  204.08   17.40
   2   2 -14  223.98   18.20
  -2  -3  14    5.40    4.60
  -2  -3  14   15.00    4.70
   2   3 -14   11.00    4.90
   2   3 -14    4.60    4.10
  -2  -4  14    9.00    4.00
  -2  -4  14   -0.80    3.80
   2   4 -14    8.40    4.80
   2   4 -14   14.10    6.00
  -2  -5  14   14.00    6.20
  -2  -5  14    5.50    4.30
   2   5 -14   13.10    5.70
   2   5 -14   23.90    6.90
  -2  -6  14   17.70    6.60
  -2  -6  14   17.40    7.00
   2   6 -14   20.40    7.30
   2   6 -14   13.10    7.80
  -2  -7  14   45.60   11.00
   2   7 -14   55.69   11.80
   2   7 -14   47.30   12.00
  -2  -8  14  133.89   21.20
   2   8 -14   60.29   25.20
  -2  -9  14   -4.50    6.70
  -3   9  14  -14.50   13.10
   3  -9 -14   -4.10    5.70
  -3   8  14   35.00   17.00
  -3   7  14   10.00    9.90
   3  -7 -14   21.50    9.10
  -3   6  14   -1.50   11.10
  -3   6  14   14.30    7.10
   3  -6 -14    4.30    8.00
   3  -6 -14   -0.60    5.10
  -3   5  14   -8.00    3.60
  -3   5  14    2.40    9.20
   3  -5 -14    1.80    6.00
  -3   4  14    3.10    4.50
   3  -4 -14   -0.70    5.20
   3  -4 -14    4.40    4.10
  -3   3  14    6.80    5.00
   3  -3 -14    2.40    4.90
   3  -3 -14   -2.80    5.00
   3  -2 -14   97.89   15.40
   3  -2 -14   85.09   12.10
   3  -2 -14  121.79   19.10
  -3   1  14   58.19   10.50
   3  -1 -14   50.49   11.90
   3  -1 -14   42.70   12.90
   3  -1 -14   68.29   12.40
  -3   0  14   10.30    4.80
  -3   0  14    5.30    4.30
   3   0 -14    9.60    5.70
   3   0 -14    3.20    3.90
  -3  -1  14   62.99    9.70
  -3  -1  14   62.29   11.60
   3   1 -14   50.89    9.90
   3   1 -14   71.29   12.80
  -3  -2  14  103.59   13.00
   3   2 -14   93.19   12.20
   3   2 -14  105.69   11.50
  -3  -3  14    0.20    3.40
  -3  -3  14    8.80    4.50
   3   3 -14    3.40    4.60
   3   3 -14    2.00    2.80
  -3  -4  14   -3.30    3.20
  -3  -4  14    1.80    3.40
   3   4 -14   -0.60    3.80
   3   4 -14   -3.70    2.90
  -3  -5  14    7.40    5.20
  -3  -5  14   -2.00    4.10
   3   5 -14   -3.70    4.40
   3   5 -14    1.30    3.60
  -3  -6  14   14.20    6.20
  -3  -6  14   -2.30    4.70
   3   6 -14   -4.80    5.40
   3   6 -14   -0.10    4.90
  -3  -7  14    7.10    6.80
  -3  -7  14   -3.40    5.00
   3   7 -14    8.00    7.60
  -3  -8  14    8.10    8.40
   3   8 -14    0.30    9.40
  -3  -9  14  -13.70    7.00
   4  -8 -14   38.60   11.20
   4  -7 -14   10.10    6.40
  -4   6  14   53.69   11.60
   4  -6 -14   53.39   12.80
  -4   5  14   54.39   11.30
   4  -5 -14   56.99   16.00
   4  -5 -14   39.30   10.50
   4  -5 -14   28.60   12.20
  -4   4  14  114.39   13.60
   4  -4 -14  148.49   21.40
   4  -4 -14  134.89   15.50
   4  -4 -14  134.09   21.10
  -4   3  14  165.28   16.20
   4  -3 -14  186.98   17.90
   4  -3 -14  190.58   25.90
   4  -3 -14  190.68   23.80
  -4   2  14   10.00    4.40
   4  -2 -14   13.90    9.60
   4  -2 -14    8.20    4.80
   4  -2 -14    4.80    6.60
   4  -1 -14  126.79   15.00
   4  -1 -14  132.59   18.30
  -4   0  14  267.17   23.10
  -4   0  14  248.38   20.50
   4   0 -14  211.78   23.10
   4   0 -14  278.37   22.30
  -4  -1  14  204.48   19.10
  -4  -1  14  193.28   19.20
   4   1 -14  232.18   22.40
   4   1 -14  213.28   17.60
  -4  -2  14    6.10    4.50
  -4  -2  14   12.30    6.30
   4   2 -14    9.00    5.90
   4   2 -14   12.60    4.30
  -4  -3  14  168.08   16.60
  -4  -3  14  162.78   17.50
   4   3 -14  177.08   15.20
   4   3 -14  200.18   20.40
  -4  -4  14  119.09   13.70
  -4  -4  14  117.39   14.90
   4   4 -14  127.99   17.00
   4   4 -14   90.09   11.20
  -4  -5  14   36.30    8.70
  -4  -5  14   38.40    9.70
   4   5 -14   50.29    9.70
   4   5 -14   46.10   12.30
  -4  -6  14   53.69   11.90
  -4  -6  14   54.19   11.10
   4   6 -14   67.19   15.50
  -4  -7  14   -9.20    5.20
  -4  -7  14   -3.30    5.20
  -4  -7  14   -4.80    6.30
   4   7 -14   -2.90    7.30
  -4  -8  14   43.30   12.00
   4   8 -14   32.00   15.10
   5  -8 -14   -0.20   12.50
   5  -8 -14    4.40    6.30
   5  -7 -14  -10.70    8.40
   5  -7 -14    4.10    7.00
  -5   6  14    6.70    6.20
   5  -6 -14   -2.50    4.70
   5  -6 -14   -0.40    7.30
  -5   5  14   -9.10    3.60
   5  -5 -14    2.90    9.60
   5  -5 -14   -3.90    4.00
   5  -5 -14  -19.60    9.10
  -5   4  14   16.30    7.00
   5  -4 -14   28.40   13.50
   5  -4 -14   16.10    7.20
   5  -4 -14   12.20    9.60
  -5   3  14   19.00    6.50
   5  -3 -14    9.10    9.80
   5  -3 -14   16.40   11.70
   5  -3 -14   38.10    9.00
  -5   2  14   -0.70    2.90
   5  -2 -14   -1.60    3.80
   5  -2 -14    4.40    7.20
  -5   1  14   53.39    8.70
   5  -1 -14   40.00   12.80
  -5   0  14   16.00    5.50
  -5   0  14   14.40    7.20
   5   0 -14   14.60    8.40
   5   0 -14   19.50    6.40
  -5  -1  14   49.70   11.20
  -5  -1  14   22.50    7.40
   5   1 -14   49.40    8.10
   5   1 -14   40.70   11.90
  -5  -2  14   10.20    5.80
  -5  -2  14   -3.60    3.20
   5   2 -14   -2.40    2.40
   5   2 -14    4.10    6.10
  -5  -3  14   21.30    7.50
  -5  -3  14   14.70    6.40
   5   3 -14   10.20    7.60
   5   3 -14   15.10    5.00
  -5  -4  14   24.10    7.80
  -5  -4  14   11.70    6.30
   5   4 -14    8.70    7.90
   5   4 -14   14.80    5.30
  -5  -5  14   -3.30    5.10
  -5  -6  14   -1.20    5.50
  -5  -6  14    5.50    5.70
   5   6 -14    4.50    6.90
  -5  -7  14   16.90   13.20
   5   7 -14   -5.50    8.10
   5   8 -14    7.90   10.40
   6  -7 -14   37.70   21.80
   6  -7 -14   37.00   11.30
   6  -6 -14  210.58   38.20
   6  -6 -14  140.59   18.50
  -6   5  14    1.80    9.00
   6  -5 -14   10.90    7.00
   6  -5 -14   13.00   11.00
  -6   4  14  112.19   14.40
   6  -4 -14  119.49   15.00
   6  -4 -14  105.29   21.80
  -6   3  14    4.30    5.00
   6  -3 -14    4.20    5.20
   6  -3 -14    4.50    8.90
   6  -3 -14    5.80    7.60
  -6   2  14  119.59   11.60
   6  -2 -14   93.09   13.30
   6  -2 -14   69.39   19.30
   6  -2 -14   62.29   16.90
  -6   1  14  155.68   21.80
  -6   1  14  226.78   16.00
   6  -1 -14  177.78   27.40
   6  -1 -14  231.28   19.60
  -6   0  14  206.48   23.00
  -6   0  14  224.18   15.50
   6   0 -14  215.48   25.60
   6   0 -14  195.38   16.30
  -6  -1  14  217.08   16.10
  -6  -1  14  201.18   21.90
   6   1 -14  210.78   14.60
   6   1 -14  177.08   23.60
  -6  -2  14   77.49   14.80
  -6  -2  14   98.99   19.80
   6   2 -14   87.59   17.50
   6   2 -14   98.29    9.10
  -6  -3  14    5.40    5.60
   6   3 -14    9.70    7.80
  -6  -4  14  115.19   16.10
   6   4 -14  103.49   19.80
  -6  -5  14    8.30    7.40
   6   5 -14   14.20   10.20
   6   6 -14  161.48   24.30
   6   7 -14   49.40   17.30
   7  -5 -14   -0.50   10.50
   7  -4 -14    9.90    8.10
   7  -3 -14   -1.30    5.60
   7  -2 -14   -1.30    7.10
  -7   1  14    7.30    8.00
   7  -1 -14   11.20    9.70
  -7   0  14   12.10    7.30
   7   0 -14   24.70   10.60
  -7  -1  14   18.00    7.80
   7   1 -14   14.70    9.20
  -7  -2  14    8.60    7.00
   7   2 -14   -3.60    6.90
  -7  -3  14    1.20    6.70
   7   3 -14   12.20    9.00
   7   4 -14   12.60    9.00
   7   5 -14   -0.70    7.60
   7   6 -14    4.00    8.80
   8  -5 -14   -4.00    8.80
   8  -4 -14   77.99   21.80
   8  -3 -14   16.70    9.80
   8  -2 -14  189.48   27.10
   8  -1 -14   -7.20    8.50
   8   0 -14   26.20   12.20
   8   1 -14   26.20   12.50
   8   2 -14  235.78   30.10
   8   3 -14   32.60   14.40
   8   4 -14  120.39   23.30
   8   5 -14   14.40   10.20
   9  -4 -14   21.50   14.20
   9  -3 -14   -4.20    9.40
   9  -1 -14   13.70   11.80
   9   0 -14    7.50    8.50
   9   1 -14   -6.30    7.80
   9   2 -14  -14.50    8.30
   9   3 -14  -17.30   10.00
   9   4 -14    1.90    9.60
   9   3  15   82.49   16.40
   9   2  15   17.40    8.10
   8   5  15   11.70    9.30
   8   4  15   14.10    8.50
   8   3  15    3.10    6.40
  -8  -3 -15   -2.30   12.10
   8   2  15   -2.70    5.90
   8   1  15   14.10    7.20
  -8   1 -15    4.30    8.50
  -8   2 -15    9.90    8.00
  -8   3 -15   -0.60    6.90
  -8   4 -15    0.60    8.00
  -8   5 -15    3.30   12.30
   7   6  15    4.80    7.20
   7   5  15  189.88   22.90
  -7  -5 -15   99.99   28.40
   7   4  15   26.20   10.10
  -7  -4 -15   25.00   12.40
  -7  -4 -15   34.70   15.90
   7   3  15   17.00    8.20
  -7  -3 -15   44.90   14.00
  -7  -3 -15   34.90   11.60
   7   2  15   14.60    7.00
  -7  -2 -15   -3.90    8.00
  -7  -2 -15   -5.50    7.10
   7   1  15  190.08   22.40
   7   1  15  214.88   20.00
  -7  -1 -15  171.38   22.20
  -7  -1 -15  186.68   21.90
   7   0  15    5.20    4.20
   7   0  15    1.30    6.10
  -7   0 -15    5.70    6.10
  -7   0 -15    4.70    7.40
   7  -1  15  199.68   17.60
   7  -1  15  211.18   25.80
  -7   1 -15  178.68   19.80
  -7   2 -15   -4.60    4.60
   7  -3  15    5.40    8.70
  -7   3 -15   25.30    9.40
   7  -4  15   24.90    9.40
  -7   4 -15   30.90   10.70
  -7   5 -15  192.48   22.80
  -7   6 -15   -4.40    7.80
  -6  -7 -15   45.40   17.20
   6   6  15    7.20    6.50
  -6  -6 -15    6.70   10.70
   6   5  15    1.70    6.60
   6   5  15   10.70    5.70
  -6  -5 -15  -13.40    7.20
   6   4  15    7.30    5.80
  -6  -4 -15   -8.10    6.10
  -6  -4 -15   -0.20    7.30
   6   3  15  122.79   16.20
   6   3  15  133.09   15.60
[truncated: 198,008 more chars]
