# Supplementary material for: Two-dimensional organic-inorganic hybrid perovskite quantum-well nanowires enabled by directional noncovalent intermolecular interactions
Source: Nat Commun. 2025 Mar 27;16:2997. doi: 10.1038/s41467-025-58166-x (PMC11950231; doi:10.1038/s41467-025-58166-x)
Supplement: Supplementary file 4 — Supplementary Data 1 [file 41467_2025_58166_MOESM4_ESM.zip › crystal structure cif and checkcif/(2FPMA)2SnI4.cif]

data_exp_14795
_audit_creation_date               2024-07-23
_audit_creation_method
;
Olex2 1.5
(compiled 2024.02.16 svn.r378c4104 for OlexSys, GUI svn.r6928)
;
_shelx_SHELXL_version_number       '2018/3'
_audit_contact_author_address      ?
_audit_contact_author_email        ?
_audit_contact_author_name         ''
_audit_contact_author_phone        ?
_publ_contact_author_id_orcid      ?
_publ_section_references
;
Dolomanov, O.V., Bourhis, L.J., Gildea, R.J, Howard, J.A.K. & Puschmann, H.
 (2009), J. Appl. Cryst. 42, 339-341.

Sheldrick, G.M. (2015). Acta Cryst. A71, 3-8.

Sheldrick, G.M. (2015). Acta Cryst. C71, 3-8.
;
_chemical_name_common              ?
_chemical_name_systematic          ?
_chemical_formula_moiety           'I4 Sn, 2(C7 H9 F N)'
_chemical_formula_sum              'C14 H18 F2 I4 N2 Sn'
_chemical_formula_weight           878.59
_chemical_melting_point            ?
_chemical_oxdiff_formula           'Sn C H N I'
_chemical_oxdiff_usercomment       Sn-2fpma
loop_
  _atom_type_symbol
  _atom_type_description
  _atom_type_scat_dispersion_real
  _atom_type_scat_dispersion_imag
  _atom_type_scat_source
 'C' 'C' 0.0033 0.0016 'International Tables Vol C Tables 4.2.6.8 and 6.1.1.4'
 'H' 'H' 0.0000 0.0000 'International Tables Vol C Tables 4.2.6.8 and 6.1.1.4'
 'F' 'F' 0.0171 0.0103 'International Tables Vol C Tables 4.2.6.8 and 6.1.1.4'
 'I' 'I' -0.4742 1.8119 'International Tables Vol C Tables 4.2.6.8 and 6.1.1.4'
 'N' 'N' 0.0061 0.0033 'International Tables Vol C Tables 4.2.6.8 and 6.1.1.4'
 'Sn' 'Sn' -0.6537 1.4246
 'International Tables Vol C Tables 4.2.6.8 and 6.1.1.4'

_shelx_space_group_comment
;
The symmetry employed for this shelxl refinement is uniquely defined
by the following loop, which should always be used as a source of
symmetry information in preference to the above space-group names.
They are only intended as comments.
;
_space_group_crystal_system        'orthorhombic'
_space_group_IT_number             61
_space_group_name_H-M_alt          'P b c a'
_space_group_name_Hall             '-P 2ac 2ab'
loop_
  _space_group_symop_operation_xyz
 'x, y, z'
 '-x+1/2, -y, z+1/2'
 '-x, y+1/2, -z+1/2'
 'x+1/2, -y+1/2, -z'
 '-x, -y, -z'
 'x-1/2, y, -z-1/2'
 'x, -y-1/2, z-1/2'
 '-x-1/2, y-1/2, z'

_cell_length_a                     9.1042(6)
_cell_length_b                     8.6662(3)
_cell_length_c                     29.0327(16)
_cell_angle_alpha                  90
_cell_angle_beta                   90
_cell_angle_gamma                  90
_cell_volume                       2290.6(2)
_cell_formula_units_Z              4
_cell_measurement_reflns_used      3216
_cell_measurement_temperature      289.98(11)
_cell_measurement_theta_max        27.6690
_cell_measurement_theta_min        2.8070
_shelx_estimated_absorpt_T_max     ?
_shelx_estimated_absorpt_T_min     ?
_exptl_absorpt_coefficient_mu      6.521
_exptl_absorpt_correction_T_max    1.00000
_exptl_absorpt_correction_T_min    0.56059
_exptl_absorpt_correction_type     multi-scan
_exptl_absorpt_process_details
;
CrysAlisPro 1.171.39.33c (Rigaku Oxford Diffraction, 2017)
Empirical absorption correction using spherical harmonics,
 implemented in SCALE3 ABSPACK scaling algorithm.
;
_exptl_absorpt_special_details     ?
_exptl_crystal_colour              'dark red'
_exptl_crystal_colour_modifier     dark
_exptl_crystal_colour_primary      red
_exptl_crystal_density_diffrn      2.548
_exptl_crystal_density_meas        ?
_exptl_crystal_density_method      ?
_exptl_crystal_description         plate
_exptl_crystal_F_000               1584
_exptl_crystal_size_max            ?
_exptl_crystal_size_mid            ?
_exptl_crystal_size_min            ?
_exptl_transmission_factor_max     ?
_exptl_transmission_factor_min     ?
_diffrn_reflns_av_R_equivalents    0.0377
_diffrn_reflns_av_unetI/netI       0.0392
_diffrn_reflns_Laue_measured_fraction_full  0.996
_diffrn_reflns_Laue_measured_fraction_max  0.913
_diffrn_reflns_limit_h_max         12
_diffrn_reflns_limit_h_min         -10
_diffrn_reflns_limit_k_max         10
_diffrn_reflns_limit_k_min         -11
_diffrn_reflns_limit_l_max         39
_diffrn_reflns_limit_l_min         -30
_diffrn_reflns_number              10399
_diffrn_reflns_point_group_measured_fraction_full  0.996
_diffrn_reflns_point_group_measured_fraction_max  0.913
_diffrn_reflns_theta_full          25.242
_diffrn_reflns_theta_max           29.481
_diffrn_reflns_theta_min           2.641
_diffrn_ambient_environment        air
_diffrn_ambient_temperature        289.98(11)
_diffrn_detector                   'CCD plate'
_diffrn_detector_area_resol_mean   ?
_diffrn_measured_fraction_theta_full  0.996
_diffrn_measured_fraction_theta_max  0.913
_diffrn_measurement_details
;
List of Runs (angles in degrees, time in seconds):

  # Type    Start    End  Width  t~exp~   \w     \q     \k     \f   Frames
--------------------------------------------------------------------------
  1  \w   -105.00  13.00   0.50    4.21    --  -15.70  19.00-180.00  236
  2  \w    -18.00  40.00   0.50    4.21    --   15.80  57.00 150.00  116
  3  \w      3.00  57.00   0.50    4.21    --   15.80  57.00-120.00  108
;
_diffrn_measurement_device         'four-circle diffractometer'
_diffrn_measurement_device_type    'XtaLAB AFC12 (RINC): Kappa single'
_diffrn_measurement_method         '\w scans'
_diffrn_orient_matrix_type        
 'CrysAlisPro convention (1999,Acta A55,543-557)'
_diffrn_orient_matrix_UB_11        -0.0242153000
_diffrn_orient_matrix_UB_12        -0.0011866000
_diffrn_orient_matrix_UB_13        0.0232111000
_diffrn_orient_matrix_UB_21        0.0707618000
_diffrn_orient_matrix_UB_22        0.0236676000
_diffrn_orient_matrix_UB_23        0.0073744000
_diffrn_orient_matrix_UB_31        -0.0218599000
_diffrn_orient_matrix_UB_32        0.0783658000
_diffrn_orient_matrix_UB_33        -0.0018486000
_diffrn_radiation_monochromator    mirror
_diffrn_radiation_probe            x-ray
_diffrn_radiation_type             'Mo K\a'
_diffrn_radiation_wavelength       0.71073
_diffrn_source                     'Rotating-anode X-ray tube'
_diffrn_source_type                'Rigaku (Mo) X-ray Source'
_reflns_Friedel_coverage           0.000
_reflns_Friedel_fraction_full      .
_reflns_Friedel_fraction_max       .
_reflns_number_gt                  2238
_reflns_number_total               2902
_reflns_odcompleteness_completeness  99.87
_reflns_odcompleteness_iscentric   1
_reflns_odcompleteness_theta       27.42
_reflns_special_details
;
 Reflections were merged by SHELXL according to the crystal
 class for the calculation of statistics and refinement.
 
 _reflns_Friedel_fraction is defined as the number of unique
 Friedel pairs measured divided by the number that would be
 possible theoretically, ignoring centric projections and
 systematic absences.
;
_reflns_threshold_expression       'I > 2\s(I)'
_computing_cell_refinement         'CrysAlisPro 1.171.39.33c (Rigaku OD, 2017)'
_computing_data_collection         'CrysAlisPro 1.171.39.33c (Rigaku OD, 2017)'
_computing_data_reduction          'CrysAlisPro 1.171.39.33c (Rigaku OD, 2017)'
_computing_molecular_graphics      'Olex2 1.5 (Dolomanov et al., 2009)'
_computing_publication_material    'Olex2 1.5 (Dolomanov et al., 2009)'
_computing_structure_refinement    'SHELXL 2018/3 (Sheldrick, 2015)'
_computing_structure_solution      'SHELXT 2014/5 (Sheldrick, 2014)'
_refine_diff_density_max           2.272
_refine_diff_density_min           -1.112
_refine_diff_density_rms           0.245
_refine_ls_extinction_coef         .
_refine_ls_extinction_method       none
_refine_ls_goodness_of_fit_ref     1.223
_refine_ls_hydrogen_treatment      constr
_refine_ls_matrix_type             full
_refine_ls_number_parameters       107
_refine_ls_number_reflns           2902
_refine_ls_number_restraints       0
_refine_ls_R_factor_all            0.0851
_refine_ls_R_factor_gt             0.0650
_refine_ls_restrained_S_all        1.223
_refine_ls_shift/su_max            0.001
_refine_ls_shift/su_mean           0.000
_refine_ls_structure_factor_coef   Fsqd
_refine_ls_weighting_details      
 'w=1/[\s^2^(Fo^2^)+(0.0647P)^2^+20.2497P] where P=(Fo^2^+2Fc^2^)/3'
_refine_ls_weighting_scheme        calc
_refine_ls_wR_factor_gt            0.1644
_refine_ls_wR_factor_ref           0.1730
_refine_special_details            ?
_olex2_refinement_description
;
1. Fixed Uiso
 At 1.2 times of:
  All C(H) groups, All C(H,H) groups, All N(H,H,H) groups
2.a Secondary CH2 refined with riding coordinates:
 C007(H00D,H00E)
2.b Aromatic/amide H refined with riding coordinates:
 C009(H009), C00A(H00F), C00B(H00G), C00C(H00H)
2.c Idealised Me refined as rotating group:
 N004(H00A,H00B,H00C)
;
_atom_sites_solution_hydrogens     geom
_atom_sites_solution_primary       dual
_atom_sites_solution_secondary     ?
loop_
  _atom_site_label
  _atom_site_type_symbol
  _atom_site_fract_x
  _atom_site_fract_y
  _atom_site_fract_z
  _atom_site_U_iso_or_equiv
  _atom_site_adp_type
  _atom_site_occupancy
  _atom_site_site_symmetry_order
  _atom_site_calc_flag
  _atom_site_refinement_flags_posn
  _atom_site_refinement_flags_adp
  _atom_site_refinement_flags_occupancy
  _atom_site_disorder_assembly
  _atom_site_disorder_group
 Sn00 Sn 0.000000 0.500000 0.500000 0.0374(3) Uani 1 2 d S . P . .
 I002 I 0.20887(8) 0.20624(8) 0.49444(3) 0.0486(2) Uani 1 1 d . . . . .
 I003 I 0.03838(11) 0.52019(9) 0.60783(3) 0.0594(3) Uani 1 1 d . . . . .
 N004 N 0.4156(13) 0.4338(13) 0.5870(4) 0.067(3) Uani 1 1 d . . . . .
 H00A H 0.407529 0.448953 0.556744 0.080 Uiso 1 1 calc R U . . .
 H00B H 0.329403 0.451891 0.600390 0.080 Uiso 1 1 calc R U . . .
 H00C H 0.442538 0.336731 0.592287 0.080 Uiso 1 1 calc R U . . .
 C005 C 0.5579(14) 0.5054(13) 0.6563(4) 0.053(3) Uani 1 1 d . . . . .
 F006 F 0.3631(15) 0.6553(17) 0.6808(5) 0.137(4) Uani 1 1 d . . . . .
 C007 C 0.5286(18) 0.5412(17) 0.6062(5) 0.069(4) Uani 1 1 d . . . . .
 H00D H 0.494502 0.646783 0.603321 0.083 Uiso 1 1 calc R U . . .
 H00E H 0.619057 0.531289 0.588791 0.083 Uiso 1 1 calc R U . . .
 C008 C 0.4857(16) 0.5676(17) 0.6919(5) 0.065(3) Uani 1 1 d . . . . .
 C009 C 0.6680(15) 0.4032(19) 0.6681(6) 0.072(4) Uani 1 1 d . . . . .
 H009 H 0.718969 0.350984 0.645144 0.086 Uiso 1 1 calc R U . . .
 C00A C 0.513(2) 0.5475(18) 0.7368(5) 0.076(4) Uani 1 1 d . . . . .
 H00F H 0.457865 0.596906 0.759462 0.092 Uiso 1 1 calc R U . . .
 C00B C 0.6259(19) 0.4502(18) 0.7474(6) 0.078(4) Uani 1 1 d . . . . .
 H00G H 0.651069 0.432658 0.778033 0.093 Uiso 1 1 calc R U . . .
 C00C C 0.702(2) 0.378(2) 0.7127(7) 0.090(5) Uani 1 1 d . . . . .
 H00H H 0.778499 0.311370 0.720070 0.108 Uiso 1 1 calc R U . . .

loop_
  _atom_site_aniso_label
  _atom_site_aniso_U_11
  _atom_site_aniso_U_22
  _atom_site_aniso_U_33
  _atom_site_aniso_U_23
  _atom_site_aniso_U_13
  _atom_site_aniso_U_12
 Sn00 0.0377(5) 0.0266(4) 0.0478(5) 0.0009(4) 0.0009(4) -0.0002(3)
 I002 0.0511(5) 0.0349(4) 0.0596(5) -0.0021(3) -0.0091(3) 0.0102(3)
 I003 0.0740(6) 0.0504(4) 0.0537(5) 0.0051(3) 0.0097(4) -0.0023(4)
 N004 0.061(7) 0.066(7) 0.073(7) -0.006(6) -0.003(6) 0.013(6)
 C005 0.054(7) 0.040(6) 0.065(7) -0.009(5) 0.006(6) -0.009(5)
 F006 0.128(10) 0.150(11) 0.133(10) -0.026(9) -0.003(8) 0.011(10)
 C007 0.076(10) 0.067(8) 0.064(8) -0.001(7) 0.005(7) -0.009(7)
 C008 0.056(8) 0.061(8) 0.079(9) -0.004(7) 0.002(7) -0.001(6)
 C009 0.039(7) 0.083(10) 0.094(11) -0.003(9) -0.008(7) 0.000(7)
 C00A 0.101(13) 0.074(9) 0.054(8) 0.002(7) 0.005(8) -0.018(9)
 C00B 0.078(11) 0.076(9) 0.079(10) 0.011(9) -0.020(9) -0.021(9)
 C00C 0.089(12) 0.068(10) 0.114(14) 0.012(10) -0.023(11) 0.016(9)

_geom_special_details
;
 All esds (except the esd in the dihedral angle between two l.s. planes)
 are estimated using the full covariance matrix.  The cell esds are taken
 into account individually in the estimation of esds in distances, angles
 and torsion angles; correlations between esds in cell parameters are only
 used when they are defined by crystal symmetry.  An approximate (isotropic)
 treatment of cell esds is used for estimating esds involving l.s. planes.
;
loop_
  _geom_bond_atom_site_label_1
  _geom_bond_atom_site_label_2
  _geom_bond_distance
  _geom_bond_site_symmetry_2
  _geom_bond_publ_flag
 Sn00 I002 3.1817(7) 5_566 ?
 Sn00 I002 3.2009(7) 4_456 ?
 Sn00 I002 3.1817(7) . ?
 Sn00 I002 3.2009(7) 8_665 ?
 Sn00 I003 3.1548(9) . ?
 Sn00 I003 3.1549(9) 5_566 ?
 N004 H00A 0.8900 . ?
 N004 H00B 0.8900 . ?
 N004 H00C 0.8900 . ?
 N004 C007 1.496(19) . ?
 C005 C007 1.510(19) . ?
 C005 C008 1.340(19) . ?
 C005 C009 1.381(19) . ?
 F006 C008 1.388(19) . ?
 C007 H00D 0.9700 . ?
 C007 H00E 0.9700 . ?
 C008 C00A 1.34(2) . ?
 C009 H009 0.9300 . ?
 C009 C00C 1.35(2) . ?
 C00A H00F 0.9300 . ?
 C00A C00B 1.37(2) . ?
 C00B H00G 0.9300 . ?
 C00B C00C 1.37(2) . ?
 C00C H00H 0.9300 . ?

loop_
  _geom_angle_atom_site_label_1
  _geom_angle_atom_site_label_2
  _geom_angle_atom_site_label_3
  _geom_angle
  _geom_angle_site_symmetry_1
  _geom_angle_site_symmetry_3
  _geom_angle_publ_flag
 I002 Sn00 I002 180.0 5_566 . ?
 I002 Sn00 I002 92.905(6) . 4_456 ?
 I002 Sn00 I002 87.095(6) 5_566 4_456 ?
 I002 Sn00 I002 92.905(6) 5_566 8_665 ?
 I002 Sn00 I002 180.0 4_456 8_665 ?
 I002 Sn00 I002 87.095(6) . 8_665 ?
 I003 Sn00 I002 91.63(2) . . ?
 I003 Sn00 I002 91.64(2) 5_566 5_566 ?
 I003 Sn00 I002 85.83(2) . 8_665 ?
 I003 Sn00 I002 88.37(2) 5_566 . ?
 I003 Sn00 I002 88.37(2) . 5_566 ?
 I003 Sn00 I002 94.17(2) . 4_456 ?
 I003 Sn00 I002 85.83(2) 5_566 4_456 ?
 I003 Sn00 I002 94.17(2) 5_566 8_665 ?
 I003 Sn00 I003 180.00(3) . 5_566 ?
 Sn00 I002 Sn00 159.90(3) . 4_556 ?
 H00A N004 H00B 109.5 . . ?
 H00A N004 H00C 109.5 . . ?
 H00B N004 H00C 109.5 . . ?
 C007 N004 H00A 109.5 . . ?
 C007 N004 H00B 109.5 . . ?
 C007 N004 H00C 109.5 . . ?
 C008 C005 C007 125.1(13) . . ?
 C008 C005 C009 114.9(14) . . ?
 C009 C005 C007 120.0(13) . . ?
 N004 C007 C005 110.7(11) . . ?
 N004 C007 H00D 109.5 . . ?
 N004 C007 H00E 109.5 . . ?
 C005 C007 H00D 109.5 . . ?
 C005 C007 H00E 109.5 . . ?
 H00D C007 H00E 108.1 . . ?
 C005 C008 F006 115.8(14) . . ?
 C00A C008 C005 127.6(15) . . ?
 C00A C008 F006 116.5(15) . . ?
 C005 C009 H009 119.7 . . ?
 C00C C009 C005 120.6(16) . . ?
 C00C C009 H009 119.7 . . ?
 C008 C00A H00F 122.0 . . ?
 C008 C00A C00B 116.0(16) . . ?
 C00B C00A H00F 122.0 . . ?
 C00A C00B H00G 120.1 . . ?
 C00A C00B C00C 119.7(16) . . ?
 C00C C00B H00G 120.1 . . ?
 C009 C00C C00B 121.0(16) . . ?
 C009 C00C H00H 119.5 . . ?
 C00B C00C H00H 119.5 . . ?

loop_
  _geom_torsion_atom_site_label_1
  _geom_torsion_atom_site_label_2
  _geom_torsion_atom_site_label_3
  _geom_torsion_atom_site_label_4
  _geom_torsion
  _geom_torsion_site_symmetry_1
  _geom_torsion_site_symmetry_2
  _geom_torsion_site_symmetry_3
  _geom_torsion_site_symmetry_4
  _geom_torsion_publ_flag
 C005 C008 C00A C00B -1(2) . . . . ?
 C005 C009 C00C C00B 2(3) . . . . ?
 F006 C008 C00A C00B 174.5(14) . . . . ?
 C007 C005 C008 F006 9(2) . . . . ?
 C007 C005 C008 C00A -175.5(14) . . . . ?
 C007 C005 C009 C00C 175.4(15) . . . . ?
 C008 C005 C007 N004 -89.9(16) . . . . ?
 C008 C005 C009 C00C -4(2) . . . . ?
 C008 C00A C00B C00C -1(2) . . . . ?
 C009 C005 C007 N004 91.2(16) . . . . ?
 C009 C005 C008 F006 -172.2(13) . . . . ?
 C009 C005 C008 C00A 3(2) . . . . ?
 C00A C00B C00C C009 1(3) . . . . ?

_olex2_submission_special_instructions  'No special instructions were received'
_oxdiff_exptl_absorpt_empirical_details
;
Empirical correction (ABSPACK) includes:
- Absorption correction using spherical harmonics
- Frame scaling
;
_oxdiff_exptl_absorpt_empirical_full_max  1.450
_oxdiff_exptl_absorpt_empirical_full_min  0.602
# start Validation Reply Form
_vrf_PLAT342_exp_14795
;
PROBLEM: Low Bond Precision on  C-C Bonds ...............    0.02243 Ang.  
RESPONSE: For organic-inorganic hybrid halide perovskites, thermal vibrations 
of organic molecules are strong at room temperature, especially in the presence 
of organic cations doping in this structure, which affect the abnormality of 
individual atoms and the precision of the C-C bond. We believed this problem 
will not affect the inorganic components we analyzed.

;
# end Validation Reply Form
