# Supplementary material for: Two-dimensional organic-inorganic hybrid perovskite quantum-well nanowires enabled by directional noncovalent intermolecular interactions
Source: Nat Commun. 2025 Mar 27;16:2997. doi: 10.1038/s41467-025-58166-x (PMC11950231; doi:10.1038/s41467-025-58166-x)
Supplement: Supplementary file 4 — Supplementary Data 1 [file 41467_2025_58166_MOESM4_ESM.zip › crystal structure cif and checkcif/(4CF3PMA)2PbI4.cif]

####################################################################### 
# 
# This file contains crystal structure data downloaded from the 
# Cambridge Structural Database (CSD) hosted by the Cambridge 
# Crystallographic Data Centre (CCDC).
# 
# Full information about CCDC data access policies and citation 
# guidelines are available at http://www.ccdc.cam.ac.uk/access/V1 
# 
# Audit and citation data items may have been added by the CCDC. 
# Please retain this information to preserve the provenance of 
# this file and to allow appropriate attribution of the data. 
# 
#######################################################################

data_WANG_PEI-XI_CRYSTAL2020FEB03A_XRAY2020MAR00A
_audit_block_doi                 10.5517/ccdc.csd.cc26jsp7
_database_code_depnum_ccdc_archive 'CCDC 2041929'
loop_
_citation_id
_citation_doi
_citation_year
1 10.1021/acs.jpclett.0c02909 2020
loop_
_audit_author_name
_audit_author_address
'Alan J. Lough'
;The X Ray Crystallography Laboratory in the Department of Chemistry at the University of Toronto
Canada
;
_audit_update_record             
;
2020-11-01 deposited with the CCDC.	2024-12-08 downloaded from the CCDC.
;

_audit_creation_method           SHELXL-2018/3
_shelx_SHELXL_version_number     2018/3
_chemical_name_systematic        
'Bis{[4-(Trifluoromethyl)phenyl]methanammonium} Lead(II) Tetraiodide'
_chemical_name_common            
'Bis[4-(Trifluoromethyl)benzylammonium] Lead(II) Tetraiodide; [4-(Trifluoromethyl)benzylammonium]2PbI4'
_chemical_melting_point          ?
_chemical_formula_moiety         'I4 Pb, 2(C8 H9 F3 N)'
_chemical_formula_sum            'C16 H18 F6 I4 N2 Pb'
_chemical_formula_weight         1067.11

loop_
_atom_type_symbol
_atom_type_description
_atom_type_scat_dispersion_real
_atom_type_scat_dispersion_imag
_atom_type_scat_source
C C 0.0033 0.0016 'International Tables Vol C Tables 4.2.6.8 and 6.1.1.4'
H H 0.0000 0.0000 'International Tables Vol C Tables 4.2.6.8 and 6.1.1.4'
N N 0.0061 0.0033 'International Tables Vol C Tables 4.2.6.8 and 6.1.1.4'
F F 0.0171 0.0103 'International Tables Vol C Tables 4.2.6.8 and 6.1.1.4'
I I -0.4742 1.8119 'International Tables Vol C Tables 4.2.6.8 and 6.1.1.4'
Pb Pb -3.3944 10.1111 'International Tables Vol C Tables 4.2.6.8 and 6.1.1.4'

_space_group_crystal_system      monoclinic
_space_group_IT_number           14
_space_group_name_H-M_alt        'P 21/c'
_space_group_name_Hall           '-P 2ybc'

_shelx_space_group_comment       
; 
The symmetry employed for this shelxl refinement is uniquely defined 
by the following loop, which should always be used as a source of 
symmetry information in preference to the above space-group names. 
They are only intended as comments. 
;

loop_
_space_group_symop_operation_xyz
'x, y, z'
'-x, y+1/2, -z+1/2'
'-x, -y, -z'
'x, -y-1/2, z-1/2'

_cell_length_a                   18.1441(13)
_cell_length_b                   8.4180(5)
_cell_length_c                   8.6907(6)
_cell_angle_alpha                90
_cell_angle_beta                 98.909(2)
_cell_angle_gamma                90
_cell_volume                     1311.38(15)
_cell_formula_units_Z            2
_cell_measurement_temperature    150(2)
_cell_measurement_reflns_used    5463
_cell_measurement_theta_min      2.27
_cell_measurement_theta_max      25.31

_exptl_crystal_description       'Needle Shaped'
_exptl_crystal_colour            'Yellow Coloured'
_exptl_crystal_density_meas      ?
_exptl_crystal_density_method    ?
_exptl_crystal_density_diffrn    2.702
_exptl_crystal_F_000             952
_exptl_transmission_factor_min   ?
_exptl_transmission_factor_max   ?
_exptl_crystal_size_max          0.080
_exptl_crystal_size_mid          0.020
_exptl_crystal_size_min          0.010
_exptl_absorpt_coefficient_mu    11.189
_shelx_estimated_absorpt_T_min   0.468
_shelx_estimated_absorpt_T_max   0.896
_exptl_absorpt_correction_type   multi-scan
_exptl_absorpt_correction_T_min  0.5356
_exptl_absorpt_correction_T_max  0.7455
_exptl_absorpt_process_details   'SADABS (Krause et al., 2015)'
_exptl_absorpt_special_details   ?
_diffrn_ambient_temperature      150(2)
_diffrn_radiation_wavelength     0.71073
_diffrn_radiation_type           MoK\a
_diffrn_source                   'sealed tube with Bruker Triumph monochromator'
_diffrn_measurement_device_type  'Bruker Kappa APEX-DUO CCD'
_diffrn_measurement_method       '\f and \w scans'
_diffrn_detector_area_resol_mean ?
_diffrn_reflns_number            25600
_diffrn_reflns_av_unetI/netI     0.0420
_diffrn_reflns_av_R_equivalents  0.0645
_diffrn_reflns_limit_h_min       -23
_diffrn_reflns_limit_h_max       21
_diffrn_reflns_limit_k_min       -10
_diffrn_reflns_limit_k_max       10
_diffrn_reflns_limit_l_min       -11
_diffrn_reflns_limit_l_max       11
_diffrn_reflns_theta_min         2.272
_diffrn_reflns_theta_max         27.416
_diffrn_reflns_theta_full        25.242
_diffrn_measured_fraction_theta_max 0.996
_diffrn_measured_fraction_theta_full 1.000
_diffrn_reflns_Laue_measured_fraction_max 0.996
_diffrn_reflns_Laue_measured_fraction_full 1.000
_diffrn_reflns_point_group_measured_fraction_max 0.996
_diffrn_reflns_point_group_measured_fraction_full 1.000
_reflns_number_total             2969
_reflns_number_gt                2362
_reflns_threshold_expression     'I > 2\s(I)'
_reflns_Friedel_coverage         0.000
_reflns_Friedel_fraction_max     .
_reflns_Friedel_fraction_full    .

_reflns_special_details          
; 
 Reflections were merged by SHELXL according to the crystal 
 class for the calculation of statistics and refinement. 
  
 _reflns_Friedel_fraction is defined as the number of unique 
 Friedel pairs measured divided by the number that would be 
 possible theoretically, ignoring centric projections and 
 systematic absences. 
;

_computing_data_collection       'APEX3 (Bruker, 2018)'
_computing_cell_refinement       APEX3
_computing_data_reduction        'SAINT (Bruker, 2014)'
_computing_structure_solution    'SHELXT 2014/5 (Sheldrick, 2015a)'
_computing_structure_refinement  'SHELXL-2018/3 (Sheldrick, 2015b)'
_computing_molecular_graphics    'PLATON (Spek, 2009)'
_computing_publication_material  'SHELXTL (Sheldrick, 2008)'
_refine_special_details          ?
_refine_ls_structure_factor_coef Fsqd
_refine_ls_matrix_type           full
_refine_ls_weighting_scheme      calc
_refine_ls_weighting_details     
'w=1/[\s^2^(Fo^2^)+(0.0349P)^2^] where P=(Fo^2^+2Fc^2^)/3'
_atom_sites_solution_primary     direct
_atom_sites_solution_secondary   ?
_atom_sites_solution_hydrogens   geom
_refine_ls_hydrogen_treatment    constr
_refine_ls_extinction_method     'SHELXL-2018/3 (Sheldrick 2018)'
_refine_ls_extinction_coef       0.00202(15)
_refine_ls_extinction_expression Fc^*^=kFc[1+0.001xFc^2^\l^3^/sin(2\q)]^-1/4^
_refine_ls_number_reflns         2969
_refine_ls_number_parameters     162
_refine_ls_number_restraints     42
_refine_ls_R_factor_all          0.0443
_refine_ls_R_factor_gt           0.0285
_refine_ls_wR_factor_ref         0.0635
_refine_ls_wR_factor_gt          0.0600
_refine_ls_goodness_of_fit_ref   0.999
_refine_ls_restrained_S_all      1.003
_refine_ls_shift/su_max          0.001
_refine_ls_shift/su_mean         0.000

loop_
_atom_site_label
_atom_site_type_symbol
_atom_site_fract_x
_atom_site_fract_y
_atom_site_fract_z
_atom_site_U_iso_or_equiv
_atom_site_adp_type
_atom_site_occupancy
_atom_site_site_symmetry_order
_atom_site_calc_flag
_atom_site_refinement_flags_posn
_atom_site_refinement_flags_adp
_atom_site_refinement_flags_occupancy
_atom_site_disorder_assembly
_atom_site_disorder_group
Pb1 Pb 0.500000 0.500000 0.500000 0.01916(10) Uani 1 2 d S . P . .
I1 I 0.46949(2) 0.18620(4) 0.30032(4) 0.02646(11) Uani 1 1 d . . . . .
I2 I 0.67483(2) 0.43601(5) 0.56776(4) 0.02853(12) Uani 1 1 d . . . . .
F1 F 0.9464(6) 0.1051(12) 0.1160(11) 0.085(3) Uani 0.803(13) 1 d . U P A 1
F2 F 0.9548(5) -0.1515(9) 0.1134(10) 0.071(2) Uani 0.803(13) 1 d . U P A 1
F3 F 1.0214(4) -0.0134(11) 0.2815(8) 0.061(2) Uani 0.803(13) 1 d . U P A 1
F1A F 0.9168(18) 0.021(4) 0.056(3) 0.065(6) Uani 0.197(13) 1 d . U P A 2
F2A F 0.988(2) -0.149(4) 0.184(4) 0.069(6) Uani 0.197(13) 1 d . U P A 2
F3A F 1.0026(19) 0.073(5) 0.243(4) 0.072(6) Uani 0.197(13) 1 d . U P A 2
N1 N 0.6511(3) 0.0236(6) 0.4825(6) 0.0317(12) Uani 1 1 d . . . . .
H1A H 0.655326 0.131185 0.489589 0.048 Uiso 1 1 calc R U . . .
H1B H 0.609088 -0.007936 0.519171 0.048 Uiso 1 1 calc R U . . .
H1C H 0.648323 -0.006455 0.381237 0.048 Uiso 1 1 calc R U . . .
C1 C 0.7824(3) -0.0456(7) 0.4896(6) 0.0264(13) Uani 1 1 d . . . . .
C2 C 0.8022(4) -0.1815(7) 0.4137(7) 0.0314(14) Uani 1 1 d . . . . .
H2A H 0.777114 -0.279169 0.423825 0.038 Uiso 1 1 calc R U . . .
C3 C 0.8588(3) -0.1729(7) 0.3233(7) 0.0314(14) Uani 1 1 d . . . . .
H3A H 0.872704 -0.265660 0.272471 0.038 Uiso 1 1 calc R U . . .
C6 C 0.8214(3) 0.0945(7) 0.4749(7) 0.0315(14) Uani 1 1 d . . . . .
H6A H 0.809740 0.186924 0.529014 0.038 Uiso 1 1 calc R U . . .
C4 C 0.8951(4) -0.0322(7) 0.3062(7) 0.0325(14) Uani 1 1 d . . . . .
C5 C 0.8763(4) 0.1008(8) 0.3840(7) 0.0367(15) Uani 1 1 d . . . . .
H5A H 0.901794 0.197965 0.374217 0.044 Uiso 1 1 calc R U . . .
C7 C 0.7176(4) -0.0517(7) 0.5771(7) 0.0328(14) Uani 1 1 d . . . . .
H7A H 0.706262 -0.163592 0.599615 0.039 Uiso 1 1 calc R U . . .
H7B H 0.730312 0.005078 0.677449 0.039 Uiso 1 1 calc R U . . .
C8 C 0.9533(4) -0.0220(8) 0.2028(8) 0.0409(16) Uani 1 1 d . . . . .

loop_
_atom_site_aniso_label
_atom_site_aniso_U_11
_atom_site_aniso_U_22
_atom_site_aniso_U_33
_atom_site_aniso_U_23
_atom_site_aniso_U_13
_atom_site_aniso_U_12
Pb1 0.02316(18) 0.01698(16) 0.01769(15) 0.00012(10) 0.00427(11) -0.00076(12)
I1 0.0342(2) 0.02285(19) 0.02440(19) -0.00877(13) 0.01095(16) -0.00457(15)
I2 0.0225(2) 0.0288(2) 0.0340(2) -0.00193(15) 0.00357(16) 0.00140(15)
F1 0.082(6) 0.097(6) 0.090(6) 0.058(5) 0.057(5) 0.043(5)
F2 0.058(5) 0.093(4) 0.071(5) -0.045(4) 0.039(4) -0.027(4)
F3 0.029(4) 0.094(6) 0.062(4) 0.005(4) 0.013(3) -0.006(3)
F1A 0.067(12) 0.087(13) 0.053(11) 0.018(10) 0.047(9) -0.006(11)
F2A 0.053(11) 0.077(11) 0.084(12) -0.012(10) 0.036(9) -0.001(10)
F3A 0.038(10) 0.094(12) 0.092(11) 0.006(11) 0.037(9) -0.017(10)
N1 0.026(3) 0.033(3) 0.037(3) 0.003(2) 0.009(2) -0.001(2)
C1 0.020(3) 0.033(3) 0.025(3) 0.005(2) 0.000(2) 0.009(2)
C2 0.029(4) 0.030(3) 0.035(3) 0.002(3) 0.005(3) 0.000(3)
C3 0.029(4) 0.028(3) 0.038(3) -0.003(2) 0.005(3) 0.007(3)
C6 0.025(4) 0.033(4) 0.037(3) -0.006(2) 0.004(3) 0.000(3)
C4 0.027(4) 0.040(4) 0.032(3) 0.002(3) 0.007(3) 0.001(3)
C5 0.021(3) 0.041(4) 0.048(4) -0.003(3) 0.007(3) 0.002(3)
C7 0.036(4) 0.031(3) 0.034(3) 0.010(3) 0.009(3) 0.006(3)
C8 0.029(4) 0.046(4) 0.050(4) 0.001(3) 0.011(3) 0.001(3)

_geom_special_details            
; 
 All esds (except the esd in the dihedral angle between two l.s. planes) 
 are estimated using the full covariance matrix.  The cell esds are taken 
 into account individually in the estimation of esds in distances, angles 
 and torsion angles; correlations between esds in cell parameters are only 
 used when they are defined by crystal symmetry.  An approximate (isotropic) 
 treatment of cell esds is used for estimating esds involving l.s. planes. 
;

loop_
_geom_bond_atom_site_label_1
_geom_bond_atom_site_label_2
_geom_bond_distance
_geom_bond_site_symmetry_2
_geom_bond_publ_flag
Pb1 I1 3.1620(4) . ?
Pb1 I1 3.1620(4) 3_666 ?
Pb1 I1 3.1659(4) 4_566 ?
Pb1 I1 3.1659(4) 2_655 ?
Pb1 I2 3.1813(4) . ?
Pb1 I2 3.1813(4) 3_666 ?
F1 C8 1.304(9) . ?
F2 C8 1.341(9) . ?
F3 C8 1.319(10) . ?
F1A C8 1.39(3) . ?
F2A C8 1.26(3) . ?
F3A C8 1.21(3) . ?
N1 C7 1.492(8) . ?
N1 H1A 0.9100 . ?
N1 H1B 0.9100 . ?
N1 H1C 0.9100 . ?
C1 C6 1.391(8) . ?
C1 C2 1.395(8) . ?
C1 C7 1.496(8) . ?
C2 C3 1.389(8) . ?
C2 H2A 0.9500 . ?
C3 C4 1.374(9) . ?
C3 H3A 0.9500 . ?
C6 C5 1.365(8) . ?
C6 H6A 0.9500 . ?
C4 C5 1.378(8) . ?
C4 C8 1.491(9) . ?
C5 H5A 0.9500 . ?
C7 H7A 0.9900 . ?
C7 H7B 0.9900 . ?

loop_
_geom_angle_atom_site_label_1
_geom_angle_atom_site_label_2
_geom_angle_atom_site_label_3
_geom_angle
_geom_angle_site_symmetry_1
_geom_angle_site_symmetry_3
_geom_angle_publ_flag
I1 Pb1 I1 180.0 . 3_666 ?
I1 Pb1 I1 90.043(6) . 4_566 ?
I1 Pb1 I1 89.958(6) 3_666 4_566 ?
I1 Pb1 I1 89.957(6) . 2_655 ?
I1 Pb1 I1 90.042(6) 3_666 2_655 ?
I1 Pb1 I1 180.0 4_566 2_655 ?
I1 Pb1 I2 92.574(10) . . ?
I1 Pb1 I2 87.425(10) 3_666 . ?
I1 Pb1 I2 93.451(10) 4_566 . ?
I1 Pb1 I2 86.549(10) 2_655 . ?
I1 Pb1 I2 87.425(10) . 3_666 ?
I1 Pb1 I2 92.576(10) 3_666 3_666 ?
I1 Pb1 I2 86.549(10) 4_566 3_666 ?
I1 Pb1 I2 93.451(10) 2_655 3_666 ?
I2 Pb1 I2 180.0 . 3_666 ?
Pb1 I1 Pb1 145.890(12) . 2_645 ?
C7 N1 H1A 109.5 . . ?
C7 N1 H1B 109.5 . . ?
H1A N1 H1B 109.5 . . ?
C7 N1 H1C 109.5 . . ?
H1A N1 H1C 109.5 . . ?
H1B N1 H1C 109.5 . . ?
C6 C1 C2 118.7(5) . . ?
C6 C1 C7 121.8(5) . . ?
C2 C1 C7 119.5(5) . . ?
C3 C2 C1 119.5(6) . . ?
C3 C2 H2A 120.3 . . ?
C1 C2 H2A 120.3 . . ?
C4 C3 C2 121.0(5) . . ?
C4 C3 H3A 119.5 . . ?
C2 C3 H3A 119.5 . . ?
C5 C6 C1 120.9(5) . . ?
C5 C6 H6A 119.5 . . ?
C1 C6 H6A 119.5 . . ?
C3 C4 C5 119.3(6) . . ?
C3 C4 C8 120.7(6) . . ?
C5 C4 C8 120.1(6) . . ?
C6 C5 C4 120.7(6) . . ?
C6 C5 H5A 119.7 . . ?
C4 C5 H5A 119.7 . . ?
N1 C7 C1 109.7(4) . . ?
N1 C7 H7A 109.7 . . ?
C1 C7 H7A 109.7 . . ?
N1 C7 H7B 109.7 . . ?
C1 C7 H7B 109.7 . . ?
H7A C7 H7B 108.2 . . ?
F3A C8 F2A 104(2) . . ?
F1 C8 F3 104.6(7) . . ?
F1 C8 F2 109.9(7) . . ?
F3 C8 F2 104.0(7) . . ?
F3A C8 F1A 108(2) . . ?
F2A C8 F1A 106(2) . . ?
F3A C8 C4 115.2(15) . . ?
F2A C8 C4 116.3(15) . . ?
F1 C8 C4 112.5(6) . . ?
F3 C8 C4 112.7(6) . . ?
F2 C8 C4 112.5(6) . . ?
F1A C8 C4 106.6(12) . . ?

loop_
_geom_torsion_atom_site_label_1
_geom_torsion_atom_site_label_2
_geom_torsion_atom_site_label_3
_geom_torsion_atom_site_label_4
_geom_torsion
_geom_torsion_site_symmetry_1
_geom_torsion_site_symmetry_2
_geom_torsion_site_symmetry_3
_geom_torsion_site_symmetry_4
_geom_torsion_publ_flag
C6 C1 C2 C3 -1.4(9) . . . . ?
C7 C1 C2 C3 175.4(6) . . . . ?
C1 C2 C3 C4 -0.7(9) . . . . ?
C2 C1 C6 C5 2.3(9) . . . . ?
C7 C1 C6 C5 -174.5(6) . . . . ?
C2 C3 C4 C5 2.0(10) . . . . ?
C2 C3 C4 C8 -177.0(6) . . . . ?
C1 C6 C5 C4 -1.0(10) . . . . ?
C3 C4 C5 C6 -1.2(10) . . . . ?
C8 C4 C5 C6 177.8(6) . . . . ?
C6 C1 C7 N1 74.9(7) . . . . ?
C2 C1 C7 N1 -101.8(6) . . . . ?
C3 C4 C8 F3A -149(2) . . . . ?
C5 C4 C8 F3A 32(3) . . . . ?
C3 C4 C8 F2A -27(2) . . . . ?
C5 C4 C8 F2A 154(2) . . . . ?
C3 C4 C8 F1 135.8(9) . . . . ?
C5 C4 C8 F1 -43.2(11) . . . . ?
C3 C4 C8 F3 -106.2(8) . . . . ?
C5 C4 C8 F3 74.8(9) . . . . ?
C3 C4 C8 F2 11.1(11) . . . . ?
C5 C4 C8 F2 -167.9(8) . . . . ?
C3 C4 C8 F1A 90.6(17) . . . . ?
C5 C4 C8 F1A -88.4(17) . . . . ?

loop_
_geom_hbond_atom_site_label_D
_geom_hbond_atom_site_label_H
_geom_hbond_atom_site_label_A
_geom_hbond_distance_DH
_geom_hbond_distance_HA
_geom_hbond_distance_DA
_geom_hbond_angle_DHA
_geom_hbond_site_symmetry_A
_geom_hbond_publ_flag
N1 H1A I2 0.91 2.66 3.562(5) 169.1 . yes
N1 H1B I1 0.91 2.73 3.570(5) 154.5 3_656 yes
N1 H1C I2 0.91 2.90 3.712(5) 149.3 4_565 yes

_refine_diff_density_max         1.135
_refine_diff_density_min         -0.950
_refine_diff_density_rms         0.191

_shelx_res_file                  
; 
TITL WANG_PEI-XI_CRYSTAL2020FEB03A_XRAY2020MAR00A.res in P2(1)/c 
    WANG_PEI-XI_CRYSTAL2020FEB03A_XRAY2020MAR00A.res 
    created by SHELXL-2018/3 at 14:26:54 on 02-Mar-2020 
REM Old TITL WANG_PEI-XI_CRYSTAL2020FEB03A_XRAY2020MAR00 in P2(1)/c 
  
REM SHELXT solution in P2(1)/c 
REM R1 0.088,  Rweak 0.005,  Alpha 0.018,  Orientation as input 
REM Formula found by SHELXT:  C16 F8 I4 Pb 
  
CELL  0.71073  18.1441   8.4180   8.6907   90.000   98.909   90.000 
ZERR    2.000   0.0013   0.0005   0.0006    0.000    0.002    0.000 
LATT  1 
SYMM -X, 1/2+Y, 1/2-Z 
SFAC C H N F I PB 
UNIT 32 36 4 12 8 2 
TEMP -123.130 
SIZE 0.01 0.02 0.08 
ACTA 
L.S. 5 
BOND $H 
CONF 
HTAB 
HTAB N1 I2 
EQIV $5 -x+1, -y, -z+1 
HTAB N1 I1_$5 
EQIV $6 x, -y+1/2, z-1/2 
HTAB N1 I2_$6 
  
FMAP 2 
SIMU 0.01 F1 F2 F3 F1A F2A F3A 
PLAN 20 
WGHT    0.034900 
EXTI    0.002016 
FVAR       0.24513   0.80277 
PB1   6    0.500000    0.500000    0.500000    10.50000    0.02316    0.01698 = 
         0.01769    0.00012    0.00427   -0.00076 
I1    5    0.469493    0.186197    0.300321    11.00000    0.03417    0.02285 = 
         0.02440   -0.00877    0.01095   -0.00457 
I2    5    0.674827    0.436009    0.567761    11.00000    0.02247    0.02883 = 
         0.03402   -0.00193    0.00357    0.00140 
PART   1 
F1    4    0.946394    0.105077    0.116002    21.00000    0.08189    0.09666 = 
         0.09026    0.05757    0.05681    0.04284 
F2    4    0.954844   -0.151506    0.113448    21.00000    0.05770    0.09335 = 
         0.07070   -0.04453    0.03945   -0.02685 
F3    4    1.021441   -0.013423    0.281475    21.00000    0.02857    0.09397 = 
         0.06232    0.00481    0.01280   -0.00584 
PART   2 
F1A   4    0.916767    0.020812    0.056321   -21.00000    0.06663    0.08706 = 
         0.05260    0.01782    0.04719   -0.00606 
F2A   4    0.987734   -0.148644    0.183885   -21.00000    0.05301    0.07730 = 
         0.08366   -0.01198    0.03597   -0.00059 
F3A   4    1.002560    0.073383    0.242572   -21.00000    0.03796    0.09446 = 
         0.09222    0.00616    0.03709   -0.01733 
PART   0 
N1    3    0.651101    0.023618    0.482548    11.00000    0.02605    0.03319 = 
         0.03693    0.00336    0.00857   -0.00127 
AFIX 133 
H1A   2    0.655326    0.131185    0.489589    11.00000   -1.50000 
H1B   2    0.609088   -0.007936    0.519171    11.00000   -1.50000 
H1C   2    0.648323   -0.006455    0.381237    11.00000   -1.50000 
AFIX   0 
C1    1    0.782380   -0.045584    0.489593    11.00000    0.01997    0.03324 = 
         0.02498    0.00540   -0.00001    0.00855 
C2    1    0.802171   -0.181519    0.413720    11.00000    0.02884    0.03044 = 
         0.03483    0.00203    0.00464   -0.00042 
AFIX  43 
H2A   2    0.777114   -0.279169    0.423825    11.00000   -1.20000 
AFIX   0 
C3    1    0.858823   -0.172903    0.323272    11.00000    0.02902    0.02760 = 
         0.03763   -0.00275    0.00518    0.00663 
AFIX  43 
H3A   2    0.872704   -0.265660    0.272471    11.00000   -1.20000 
AFIX   0 
C6    1    0.821430    0.094457    0.474949    11.00000    0.02454    0.03254 = 
         0.03718   -0.00631    0.00421   -0.00019 
AFIX  43 
H6A   2    0.809740    0.186924    0.529014    11.00000   -1.20000 
AFIX   0 
C4    1    0.895064   -0.032200    0.306219    11.00000    0.02697    0.03952 = 
         0.03186    0.00156    0.00702    0.00068 
C5    1    0.876285    0.100811    0.384003    11.00000    0.02092    0.04112 = 
         0.04848   -0.00287    0.00665    0.00192 
AFIX  43 
H5A   2    0.901794    0.197965    0.374217    11.00000   -1.20000 
AFIX   0 
C7    1    0.717633   -0.051730    0.577094    11.00000    0.03553    0.03065 = 
         0.03360    0.01010    0.00947    0.00553 
AFIX  23 
H7A   2    0.706262   -0.163592    0.599615    11.00000   -1.20000 
H7B   2    0.730312    0.005078    0.677449    11.00000   -1.20000 
AFIX   0 
C8    1    0.953276   -0.022040    0.202819    11.00000    0.02888    0.04561 = 
         0.04972    0.00102    0.01057    0.00069 
  
HKLF 4 
  
  
  
  
REM  WANG_PEI-XI_CRYSTAL2020FEB03A_XRAY2020MAR00A.res in P2(1)/c 
REM wR2 = 0.063506, GooF = S = 0.99948, Restrained GooF = 1.00310 for all data 
REM R1 = 0.028542 for 2362 Fo > 4sig(Fo) and 0.044344 for all 2969 data 
REM 162 parameters refined using 42 restraints 
  
END 
  
WGHT      0.0348      0.0000 
  
REM Instructions for potential hydrogen bonds 
HTAB N1 I2 
HTAB N1 I1_$5 
HTAB N1 I2_$6 
  
REM Highest difference peak  1.135,  deepest hole -0.950,  1-sigma level  0.191 
Q1    1   0.4460  0.5022  0.5964  11.00000  0.05    1.13 
Q2    1   0.4447  0.5014  0.3623  11.00000  0.05    0.92 
Q3    1   0.6210  0.4286  0.6559  11.00000  0.05    0.87 
Q4    1   0.6627  0.5742  0.5011  11.00000  0.05    0.86 
Q5    1   0.4983  0.5038  0.6335  11.00000  0.05    0.82 
Q6    1   0.5280  0.1748  0.2138  11.00000  0.05    0.76 
Q7    1   0.6935  0.5842  0.6408  11.00000  0.05    0.69 
Q8    1   0.6577  0.4817  0.6176  11.00000  0.05    0.68 
Q9    1   0.4765  0.6123  0.3944  11.00000  0.05    0.68 
Q10   1   0.6405  0.5868  0.5920  11.00000  0.05    0.68 
Q11   1   0.7283  0.4169  0.7100  11.00000  0.05    0.67 
Q12   1   0.5927  0.0613  0.3347  11.00000  0.05    0.66 
Q13   1   0.6692 -0.2089  0.5721  11.00000  0.05    0.66 
Q14   1   0.6092 -0.1611  0.5441  11.00000  0.05    0.64 
Q15   1   0.6393 -0.2522  0.3306  11.00000  0.05    0.64 
Q16   1   0.6085 -0.0890  0.4433  11.00000  0.05    0.63 
Q17   1   0.7310  0.4062  0.4934  11.00000  0.05    0.63 
Q18   1   0.4078  0.1110  0.3281  11.00000  0.05    0.63 
Q19   1   0.6176  0.3293  0.6930  11.00000  0.05    0.62 
Q20   1   0.8156 -0.0685  0.1592  11.00000  0.05    0.61 
;
_shelx_res_checksum              3798

_shelx_hkl_file                  
; 
   0   0  -1    3.40    2.70 
   0   0   1    3.00    3.40 
   0   0   1   -1.00    3.00 
   0   0   1    8.60    4.90 
   0   0   1    8.20    2.90 
   0   0  -1   -3.50    4.30 
   0   0  -1    1.80    3.10 
   0   0  -2 1138.69   59.29 
   0   0  -2 1126.69   59.49 
   0   0   2 1206.18   61.39 
   0   0   2 1158.48   59.59 
   0   0   2 1165.18   59.39 
   0   0  -2 1156.98   60.99 
   0   0  -2 1109.59   59.39 
   0   0   3   -1.20    7.30 
   0   0  -3  -12.60    7.50 
   0   0  -3   14.80    6.90 
   0   0  -3   15.40    7.30 
   0   0   3  -10.40    6.80 
   0   0  -3   -5.90    9.50 
   0   0   3   -5.50   10.50 
   0   0  -3    0.60    7.20 
   0   0   4 1186.38   63.99 
   0   0  -4 1193.38   63.49 
   0   0  -4 1214.68   63.69 
   0   0  -4 1141.09   67.19 
   0   0  -4 1212.08   63.59 
   0   0   4 1244.48   63.69 
   0   0  -4 1221.88   64.19 
   0   0   4 1172.38   66.99 
   0   0   5  -14.10   11.80 
   0   0  -5   -6.50   11.70 
   0   0  -5   -8.30   17.30 
   0   0  -5  -11.10    8.90 
   0   0   5   -2.30   10.20 
   0   0   5   20.90   16.10 
   0   0  -5   -4.70   11.60 
   0   0  -5   -1.80   10.20 
   0   0  -6  154.28   20.30 
   0   0   6  159.88   26.00 
   0   0   6  171.48   20.10 
   0   0   6  151.48   19.80 
   0   0  -6  173.88   17.90 
   0   0  -6  170.58   27.70 
   0   0  -6  137.39   17.60 
   0   0  -6  162.68   18.50 
   0   0   7   -6.40   26.20 
   0   0  -7   -2.00   14.80 
   0   0  -7   -2.80   29.60 
   0   0   7  -32.20   21.50 
   0   0  -7  -25.30   18.00 
   0   0   7    6.70   17.50 
   0   0  -7    0.50   14.30 
   0   0  -7   22.90   21.10 
   0   0  -8  151.98   26.40 
   0   0   8  170.98   29.60 
   0   0   8  179.88   37.50 
   0   0  -8  161.08   24.20 
   0   0  -8  160.38   23.10 
   0   0   9  -23.00   39.60 
   0   0   9   12.00   30.90 
   0   0  -9   22.60   24.10 
   0   0  -9  -31.40   21.00 
   0   0  -9   35.40   33.50 
   0   0  10  642.34   68.39 
   0   0 -10  632.94   57.69 
   0   0 -10  566.94   48.80 
   0   0 -10  598.04   48.60 
   0   0 -10  682.23   52.19 
   0   0 -11   -1.20   34.90 
   0   0 -11  -11.40   34.20 
   0   0 -11   35.70   35.70 
   0   1   0    3.50    3.20 
   0   1   0    0.50    3.60 
   0  -1   0   -7.00    4.00 
   0   1  -1 2343.37  117.19 
   0   1   1 2309.17  117.29 
   0   1  -1 2349.56  117.19 
   0   1  -1 2143.29  118.69 
   0   1   1 2423.26  118.79 
   0  -1   1 2335.07  117.19 
   0  -1  -1 2302.97  117.29 
   0  -1   1 2251.87  118.69 
   0  -1  -1 2357.56  118.09 
   0  -1  -1 2344.57  117.29 
   0  -1   1 2432.26  117.19 
   0   1  -2  102.79    8.90 
   0   1  -2  112.99    9.00 
   0   1   2  124.49    9.70 
   0   1  -2   86.89    8.50 
   0   1   2  111.39   13.20 
   0   1  -2  116.09   12.60 
   0   1   2   95.19    9.10 
   0   1  -2  114.99    8.80 
   0  -1   2   99.29    8.70 
   0  -1  -2   89.99    9.10 
   0  -1  -2  100.19    8.50 
   0  -1  -2  106.39   10.10 
   0  -1  -2  110.99   12.40 
   0  -1   2  141.49   13.90 
   0  -1  -2   88.99    8.70 
   0   1  -3 2166.78  111.99 
   0   1  -3 2167.48  111.89 
   0   1  -3 2227.18  111.79 
   0   1   3 2275.17  112.19 
   0   1  -3 2180.18  113.89 
   0   1   3 2288.27  111.99 
   0   1   3 2179.68  114.39 
   0   1  -3 2166.68  111.69 
   0  -1  -3 2221.28  111.89 
   0  -1   3 2104.09  114.39 
   0  -1  -3 2160.48  111.79 
   0  -1  -3 2103.29  111.99 
   0   1   4 1549.64   84.99 
   0   1  -4 1577.64   81.29 
   0   1   4 1520.25   81.89 
   0   1  -4 1610.34   81.99 
   0   1  -4 1539.75   81.59 
   0   1  -4 1603.34   81.39 
   0   1   4 1569.74   81.49 
   0   1  -4 1538.75   84.49 
   0  -1  -4 1528.85   81.99 
   0  -1   4 1590.54   81.79 
   0  -1   4 1647.14   85.69 
   0  -1  -4 1551.04   81.49 
   0  -1  -4 1517.75   81.29 
   0  -1  -4 1548.45   85.29 
   0  -1  -4 1542.05   82.59 
   0  -1   4 1507.85   81.29 
   0   1   5   75.89   12.70 
   0   1  -5   51.59   12.10 
   0   1  -5   67.39   13.10 
   0   1   5   91.29   19.30 
   0   1  -5   47.10   10.70 
   0   1  -5   92.99   19.10 
   0   1   5   72.49   14.30 
   0   1  -5   54.69   13.30 
   0  -1  -5   65.79   20.00 
   0  -1   5   61.69   13.20 
   0  -1   5   85.69   20.80 
   0  -1  -5   52.69   13.70 
   0  -1   5   59.29   12.30 
   0  -1  -5   94.89   13.10 
   0  -1  -5   68.49   12.40 
   0  -1  -5   93.79   14.10 
   0   1  -6  332.27   32.50 
   0   1   6  267.67   25.20 
   0   1   6  286.87   30.40 
   0   1  -6  279.77   23.10 
   0   1  -6  291.17   23.30 
   0   1  -6  287.47   22.90 
   0   1  -6  285.57   25.20 
   0  -1   6  309.27   25.10 
   0  -1  -6  244.18   30.20 
   0  -1  -6  248.88   22.20 
   0  -1   6  305.97   25.30 
   0  -1  -6  294.07   24.20 
   0  -1  -6  287.27   23.80 
   0  -1   6  294.57   32.90 
   0   1  -7   65.69   30.20 
   0   1  -7   31.60   16.60 
   0   1   7   81.29   25.90 
   0   1  -7  105.29   19.20 
   0   1   7   92.49   19.40 
   0   1   7   50.79   20.80 
   0   1  -7   52.59   15.60 
   0   1  -7   50.79   21.00 
   0  -1  -7  107.89   18.30 
   0  -1  -7   70.29   21.70 
   0  -1  -7   71.29   18.40 
   0  -1   7  118.09   29.50 
   0  -1  -7   62.29   31.70 
   0  -1   7   66.29   19.10 
   0   1  -8   84.19   19.90 
   0   1  -8   56.99   28.50 
   0   1   8   89.39   24.90 
   0   1   8   33.70   32.40 
   0   1  -8   52.99   24.80 
   0  -1   8   65.39   27.00 
   0  -1   8   61.59   33.70 
   0  -1  -8   66.69   24.10 
   0  -1  -8   77.19   21.40 
   0  -1  -8   47.10   19.60 
   0  -1  -8   54.59   20.00 
   0   1   9    1.30   34.00 
   0   1   9   15.60   39.50 
   0   1  -9   24.80   29.00 
   0   1  -9   12.60   22.20 
   0   1  -9   23.90   24.40 
   0  -1  -9   29.90   34.60 
   0  -1  -9  -10.70   22.70 
   0  -1  -9   22.80   23.20 
   0  -1  -9  -11.40   24.90 
   0  -1   9   13.30   42.10 
   0   1 -10  -12.80   27.30 
   0   1  10    5.30   47.10 
   0   1  10   -1.40   41.20 
   0   1 -10  -17.80   28.50 
   0   1 -10   83.39   45.00 
   0  -1 -10    2.30   28.20 
   0  -1  10   17.80   52.09 
   0  -1 -10   28.90   30.10 
   0  -1 -10   42.00   29.40 
   0   1 -11   70.69   37.40 
   0   1 -11   45.20   34.80 
   0   1 -11   49.70   35.00 
   0  -1 -11   61.09   37.80 
   0  -1 -11   69.29   40.60 
   0   2   0 3220.58  164.28 
   0   2   0 3272.07  164.68 
   0  -2   0 3228.28  164.38 
   0   2   1 1550.84   79.09 
   0   2  -1 1608.64   78.89 
   0   2   1 1551.74   79.09 
   0   2  -1 1601.04   78.79 
   0   2  -1 1614.54   78.89 
   0   2  -1 1573.24   78.89 
   0   2  -1 1485.45   80.39 
   0   2   1 1543.55   81.79 
   0  -2   1 1603.94   80.79 
   0  -2  -1 1534.85   79.09 
   0  -2   1 1536.45   78.89 
   0  -2  -1 1560.64   81.89 
   0  -2   1 1522.35   78.99 
   0  -2  -1 1576.84   81.19 
   0  -2  -1 1574.84   79.09 
   0  -2  -1 1540.05   79.19 
   0   2  -2 5739.03  280.87 
   0   2   2 5745.83  283.77 
   0   2  -2 5542.95  280.77 
   0   2  -2 5618.44  280.77 
   0   2  -2 5043.50  283.37 
   0   2   2 5719.43  282.47 
   0   2   2 5846.52  281.07 
   0   2   2 5567.44  281.07 
   0   2  -2 5640.04  280.87 
   0  -2  -2 5683.23  282.47 
   0  -2  -2 5220.28  280.97 
   0  -2   2 5524.95  280.77 
   0  -2  -2 5616.24  280.97 
   0  -2  -2 5613.14  281.07 
   0  -2  -2 5618.94  280.97 
   0   2   3  224.48   16.20 
   0   2  -3  187.38   14.80 
   0   2  -3  228.68   15.50 
   0   2  -3  238.68   15.90 
   0   2   3  242.08   16.60 
   0   2   3  266.57   21.80 
   0   2  -3  239.28   16.30 
   0   2  -3  303.17   22.40 
   0  -2   3  199.28   15.70 
   0  -2   3  178.38   14.70 
   0  -2  -3  204.98   15.10 
   0  -2  -3  234.38   21.00 
   0  -2  -3  224.68   18.00 
   0  -2  -3  234.68   16.30 
   0  -2  -3  224.98   15.90 
   0  -2   3  183.98   21.10 
   0   2   4  696.63   39.10 
   0   2  -4  561.14   38.00 
   0   2  -4  656.33   37.80 
   0   2   4  727.03   44.30 
   0   2  -4  654.43   37.30 
   0   2  -4  654.63   43.30 
   0   2  -4  679.03   37.90 
   0   2   4  732.53   38.60 
   0  -2   4  668.33   37.50 
   0  -2   4  718.23   38.40 
   0  -2  -4  684.13   40.60 
   0  -2   4  667.23   45.70 
   0  -2  -4  682.53   38.50 
   0  -2  -4  649.64   37.60 
   0  -2  -4  659.23   42.90 
   0  -2  -4  677.43   38.10 
   0   2  -5  246.68   20.50 
   0   2   5  307.47   22.70 
   0   2   5  226.18   26.70 
   0   2   5  288.27   21.50 
   0   2  -5  312.17   28.70 
   0   2  -5  280.07   21.20 
   0   2  -5  283.67   21.20 
   0   2  -5  265.57   21.60 
   0  -2  -5  250.97   21.00 
   0  -2   5  340.67   32.40 
   0  -2  -5  244.68   21.60 
   0  -2   5  257.97   21.30 
   0  -2  -5  354.06   23.40 
   0  -2  -5  301.07   26.20 
   0  -2  -5  281.27   28.30 
   0  -2  -5  312.77   22.00 
   0   2   6   35.70   14.50 
   0   2  -6   40.30   13.60 
   0   2  -6   36.10   13.00 
   0   2  -6   64.89   23.90 
   0   2   6   27.90   16.40 
   0   2  -6   27.30   16.00 
   0   2   6   53.89   21.80 
   0   2  -6   47.40   15.20 
   0  -2   6   35.00   16.50 
   0  -2  -6   41.50   14.80 
   0  -2  -6   37.40   23.60 
   0  -2  -6   72.59   17.90 
   0  -2  -6   47.90   15.30 
   0  -2  -6   41.50   16.20 
   0  -2   6   77.19   25.30 
   0  -2  -6   56.79   14.90 
   0   2  -7  106.09   21.20 
   0   2  -7   98.79   35.10 
   0   2  -7  113.89   23.60 
   0   2  -7  109.99   18.30 
   0   2  -7  117.49   19.20 
   0   2   7  109.29   31.00 
   0   2   7   98.99   20.50 
   0   2   7  119.49   23.40 
   0  -2   7  166.88   32.90 
   0  -2  -7  150.68   22.80 
   0  -2  -7   97.79   21.50 
   0  -2   7  112.09   21.10 
   0  -2  -7  139.19   19.30 
   0  -2  -7   88.19   19.10 
   0   2   8  250.37   39.10 
   0   2  -8  241.48   33.20 
   0   2  -8  290.57   27.40 
   0   2  -8  270.07   29.60 
   0   2   8  297.47   33.50 
   0   2  -8  266.37   26.90 
   0  -2  -8  280.67   29.10 
   0  -2  -8  288.87   29.90 
   0  -2   8  279.87   43.70 
   0  -2  -8  255.47   30.60 
   0  -2  -8  271.57   34.70 
   0   2  -9  177.48   35.40 
   0   2  -9  218.68   29.70 
   0   2   9  277.57   40.50 
   0   2   9  164.28   41.50 
   0  -2  -9  214.18   29.90 
   0  -2  -9  223.08   32.90 
   0  -2   9  224.18   50.69 
   0  -2  -9  225.78   30.50 
   0   2 -10   -4.00   37.00 
   0   2  10  -28.50   41.70 
   0   2  10   47.50   47.80 
   0   2 -10    4.80   26.70 
   0   2 -10   15.50   30.10 
   0  -2 -10   27.00   30.30 
   0  -2 -10    4.20   33.70 
   0  -2 -10   46.70   37.60 
   0  -2  10   33.40   54.39 
   0   3   0    5.40    8.10 
   0   3   0    4.70    8.80 
   0  -3   0    5.50    9.40 
   0   3   1 2446.56  120.19 
   0   3  -1 2320.57  119.79 
   0   3  -1 2340.07  119.79 
   0   3   1 2366.06  124.09 
   0   3  -1 2591.84  120.09 
   0   3  -1 2502.85  119.79 
   0   3  -1 2367.56  122.59 
   0  -3   1 2321.17  122.69 
   0  -3   1 2258.47  119.89 
   0  -3  -1 2424.66  120.29 
   0  -3  -1 2259.57  122.99 
   0  -3  -1 2307.47  120.19 
   0  -3  -1 2446.56  120.29 
   0   3  -2  782.02   40.60 
   0   3  -2  743.93   48.40 
   0   3   2  797.62   46.70 
   0   3  -2  795.52   40.50 
   0   3   2  779.32   41.10 
   0   3  -2  755.62   40.50 
   0   3  -2  767.42   40.50 
   0   3   2  621.04   43.80 
   0   3  -2  790.72   43.40 
   0   3   2  790.22   41.00 
   0  -3  -2  784.02   46.20 
   0  -3  -2  824.42   41.10 
   0  -3  -2  804.02   44.80 
   0  -3  -2  788.02   41.10 
   0   3  -3   35.80    7.30 
   0   3  -3   28.90    7.50 
   0   3  -3   30.30    7.30 
   0   3  -3   99.89   19.90 
   0   3   3   43.30    8.30 
   0   3   3   58.09   16.00 
   0   3   3   42.70    8.90 
   0   3  -3   49.10    7.40 
   0  -3  -3   39.90    8.50 
   0  -3   3   37.90    7.30 
   0  -3  -3   49.40    8.00 
   0  -3   3   35.50    7.60 
   0  -3  -3   47.70   12.90 
   0  -3  -3   42.10    8.20 
   0  -3  -3   57.89    8.60 
   0   3  -4  195.18   14.40 
   0   3  -4  165.38   13.80 
   0   3  -4  160.58   14.00 
   0   3  -4  142.59   13.60 
   0   3   4  129.69   20.40 
   0   3   4  167.88   14.30 
   0   3   4  176.98   15.70 
   0   3  -4  181.98   24.20 
   0  -3  -4  101.89   19.90 
   0  -3  -4  181.78   15.00 
   0  -3  -4  158.78   19.30 
   0  -3   4  169.88   14.70 
   0  -3  -4  133.49   13.90 
   0  -3  -4  160.98   15.20 
   0  -3  -4  142.99   13.80 
   0  -3   4  138.59   13.90 
   0   3   5 1660.53   88.99 
   0   3  -5 1693.33   88.59 
   0   3   5 1623.24   88.09 
   0   3  -5 1604.54   93.79 
   0   3  -5 1673.83   87.89 
   0   3  -5 1722.53   87.89 
   0   3   5 1629.14   94.79 
   0   3  -5 1743.43   87.99 
   0  -3   5 1620.64   96.29 
   0  -3  -5 1634.44   90.89 
   0  -3  -5 1624.34   87.79 
   0  -3  -5 1712.53   88.49 
   0  -3   5 1710.73   89.99 
   0  -3  -5 1660.43   88.59 
   0  -3   5 1651.63   88.09 
   0   3  -6  389.46   27.90 
   0   3  -6  417.96   38.90 
   0   3   6  326.37   28.20 
   0   3   6  406.36   30.60 
   0   3  -6  366.66   26.80 
   0   3   6  340.27   37.50 
   0   3  -6  316.17   25.80 
   0   3  -6  350.76   27.70 
   0  -3   6  360.36   41.10 
   0  -3  -6  333.47   26.50 
   0  -3  -6  340.67   40.70 
   0  -3   6  336.37   28.20 
   0  -3  -6  355.06   27.10 
   0  -3   6  381.76   28.30 
   0  -3  -6  326.97   30.40 
   0  -3  -6  383.46   31.90 
   0   3   7   23.80   18.80 
   0   3   7   13.10   27.00 
   0   3  -7   47.30   16.50 
   0   3   7   26.40   29.50 
   0   3  -7   22.60   15.90 
   0   3  -7   49.99   34.60 
   0   3  -7   46.40   16.50 
   0   3  -7   18.60   20.40 
   0  -3  -7    3.30   22.40 
   0  -3   7    8.10   33.50 
   0  -3  -7   14.10   20.00 
   0  -3  -7   47.50   18.20 
   0  -3  -7    6.00   16.60 
   0   3  -8   60.09   27.60 
   0   3   8   40.60   24.70 
   0   3  -8   77.29   22.20 
   0   3  -8   95.39   21.10 
   0   3  -8   66.89   20.30 
   0   3   8   66.49   35.30 
   0  -3  -8   82.99   23.40 
   0  -3  -8   57.79   25.10 
   0  -3   8  118.49   43.70 
   0  -3  -8  112.89   25.10 
   0   3   9  142.69   47.40 
   0   3   9  173.38   38.30 
   0   3  -9  112.69   26.30 
   0   3  -9  134.49   33.10 
   0   3  -9  173.68   27.90 
   0  -3  -9  137.79   36.80 
   0  -3  -9  149.29   28.80 
   0  -3   9  141.39   54.49 
   0  -3  -9  143.79   30.70 
   0   3 -10   16.70   28.30 
   0   3  10   -5.40   50.09 
   0   3 -10   60.39   31.10 
   0  -3  10   67.59   63.49 
   0  -3 -10   23.30   32.10 
   0  -3 -10    7.50   36.00 
   0  -3 -10   11.80   34.30 
   0   4   0  708.23   42.50 
   0   4   0  741.03   43.20 
   0  -4   0  712.23   42.10 
   0   4   1  198.88   20.10 
   0   4  -1  221.78   19.80 
   0   4  -1  208.18   18.80 
   0   4   1  221.98   18.80 
   0  -4  -1  229.78   21.80 
   0  -4  -1  196.38   12.30 
   0  -4   1  244.38   19.10 
   0  -4  -1  230.68   12.40 
   0  -4  -1  211.98   18.90 
   0  -4  -1  219.78   12.30 
   0  -4  -1  156.28   12.10 
   0   4   2  590.24   31.60 
   0   4   2  553.94   39.20 
   0   4  -2  611.94   30.80 
   0   4  -2  605.14   30.70 
   0   4  -2  579.24   30.70 
   0   4  -2  569.14   35.90 
   0   4   2  562.74   31.60 
   0   4  -2  542.65   30.60 
   0  -4  -2  600.24   31.70 
   0  -4  -2  611.84   31.70 
   0  -4  -2  567.34   32.40 
   0  -4  -2  570.64   31.60 
   0  -4   2  561.54   30.80 
   0  -4  -2  555.24   38.90 
   0   4  -3 2835.52  142.39 
   0   4  -3 2484.15  149.88 
   0   4   3 2801.72  143.09 
   0   4  -3 2824.02  142.49 
   0   4   3 2833.32  148.59 
   0   4   3 2917.71  142.99 
   0   4   3 2810.92  146.69 
   0   4  -3 2848.92  142.49 
   0   4  -3 2802.32  144.89 
   0   4  -3 2795.22  142.29 
   0  -4  -3 2897.71  146.69 
   0  -4  -3 2756.82  148.89 
   0  -4  -3 2908.11  142.99 
   0  -4  -3 2838.12  143.09 
   0  -4  -3 2752.92  142.79 
   0  -4   3 2732.03  142.39 
   0  -4  -3 2766.52  142.99 
   0   4  -4 1105.59   57.89 
   0   4  -4 1077.79   57.99 
   0   4  -4 1069.39   57.69 
   0   4  -4 1003.40   67.79 
   0   4  -4 1054.39   60.59 
   0   4   4 1080.79   66.19 
   0   4   4 1121.39   58.99 
   0   4   4 1113.59   58.59 
   0   4  -4 1101.59   57.69 
   0  -4  -4 1142.29   59.29 
   0  -4  -4 1088.29   58.29 
   0  -4   4 1044.10   57.99 
   0  -4   4 1058.49   57.89 
   0  -4  -4 1060.19   61.99 
   0  -4  -4 1011.70   58.29 
   0  -4  -4 1120.69   58.69 
   0   4  -5  437.96   27.70 
   0   4  -5  401.96   29.50 
   0   4  -5  323.07   26.50 
   0   4   5  428.26   29.10 
   0   4  -5  371.16   37.70 
   0   4   5  358.46   27.30 
   0   4  -5  410.16   27.00 
   0   4   5  379.16   36.70 
   0   4  -5  420.06   27.00 
   0  -4   5  332.57   26.20 
   0  -4   5  363.76   26.50 
   0  -4  -5  409.56   28.90 
   0  -4  -5  355.96   27.50 
   0  -4  -5  326.77   30.50 
   0  -4  -5  412.26   28.10 
   0  -4  -5  388.86   28.10 
   0   4  -6  379.06   41.50 
   0   4  -6  390.36   29.60 
   0   4  -6  347.47   27.40 
   0   4  -6  362.06   27.90 
   0   4   6  396.16   32.10 
   0   4  -6  377.46   27.80 
   0   4   6  421.36   39.80 
   0   4   6  396.06   30.40 
   0  -4  -6  363.86   28.90 
   0  -4  -6  427.56   34.10 
   0  -4  -6  384.26   32.90 
   0   4  -7   63.49   17.60 
   0   4   7   94.89   25.20 
   0   4  -7   78.79   21.60 
   0   4   7   60.59   20.60 
   0   4  -7  105.39   20.20 
   0   4   7   27.00   33.90 
   0   4  -7   98.59   37.40 
   0   4  -7   87.49   26.60 
   0  -4  -7   67.19   23.80 
   0  -4  -7   80.79   20.20 
   0  -4  -7  102.59   19.30 
   0   4  -8  274.87   30.30 
   0   4   8  256.77   35.00 
   0   4  -8  350.26   41.30 
   0   4   8  347.67   44.20 
   0   4  -8  336.47   30.00 
   0   4   8  249.18   47.50 
   0   4  -8  233.58   27.90 
   0  -4  -8  325.67   39.10 
   0  -4  -8  228.78   29.90 
   0  -4  -8  255.57   30.90 
   0   4  -9    8.50   22.90 
   0   4  -9    7.10   29.80 
   0   4  -9   -2.60   24.00 
   0   4   9   49.80   42.80 
   0   4   9   23.70   37.10 
   0  -4  -9   96.99   36.60 
   0  -4  -9   27.70   32.60 
   0  -4   9   29.60   51.49 
   0  -4  -9   12.90   30.90 
   0   4  10   40.30   58.09 
   0   4 -10  110.69   32.70 
   0   4 -10  116.39   31.60 
   0  -4 -10  166.18   36.70 
   0  -4 -10  172.68   42.20 
   0  -4 -10  107.29   40.80 
   0   5   0   15.90   13.10 
   0   5   0    0.20   12.00 
   0  -5   0  -21.80   12.90 
   0   5   1   21.90   15.00 
   0   5  -1   27.70   13.80 
   0   5   1   14.90   14.00 
   0   5  -1   24.40   13.50 
   0  -5  -1   27.80    4.60 
   0  -5  -1   28.50    4.60 
   0  -5  -1   27.80   14.00 
   0  -5   1   27.50   13.90 
   0  -5  -1   29.20    4.70 
   0   5  -2  660.53   34.30 
   0   5  -2  658.33   34.20 
   0   5   2  656.33   35.50 
   0   5   2  719.33   45.30 
   0   5  -2  652.93   41.60 
   0   5  -2  674.33   34.10 
   0   5  -2  662.53   34.40 
   0  -5   2  626.04   34.60 
   0  -5  -2  649.34   43.10 
   0  -5  -2  629.84   46.40 
   0  -5  -2  644.64   35.40 
   0  -5  -2  709.33   35.80 
   0  -5  -2  635.14   35.60 
   0   5   3 1681.93   85.29 
   0   5   3 1667.63   84.99 
   0   5  -3 1699.43   88.99 
   0   5  -3 1605.34   83.99 
   0   5   3 1591.04   92.79 
   0   5  -3 1495.35   96.59 
   0   5  -3 1678.13   84.09 
   0   5  -3 1620.54   84.29 
   0  -5  -3 1614.54   85.19 
   0  -5  -3 1715.13   85.19 
   0  -5  -3 1626.64   90.09 
   0  -5   3 1615.84   84.39 
   0  -5  -3 1645.44   85.29 
   0   5  -4   58.29   31.10 
   0   5  -4   74.79   11.10 
   0   5   4   82.59   23.10 
   0   5  -4   79.99   10.70 
   0   5   4   64.89   12.90 
   0   5  -4   92.09   11.10 
   0   5  -4  102.29   11.10 
   0   5  -4   80.99   18.40 
   0   5   4   86.99   13.20 
   0  -5   4   99.49   12.30 
   0  -5  -4   69.09   12.60 
   0  -5  -4   69.09   19.50 
   0  -5  -4   85.29   14.50 
   0  -5  -4   71.49   12.70 
   0  -5  -4    7.70   11.50 
   0   5  -5   17.70   12.40 
   0   5   5   29.20   24.60 
   0   5  -5   17.50   11.90 
   0   5  -5   39.60   11.70 
   0   5  -5   15.30   18.90 
   0   5  -5    9.70   32.30 
   0   5   5   54.09   15.00 
   0   5  -5   20.80   11.00 
   0  -5  -5   -1.00   12.90 
   0  -5  -5   34.20   13.80 
   0  -5  -5   27.50   19.80 
   0  -5   5   25.20   14.10 
   0   5   6  226.88   35.90 
   0   5   6  271.27   25.60 
   0   5  -6  212.18   26.90 
   0   5  -6  214.48   21.30 
   0   5   6  259.97   26.90 
   0   5  -6  250.87   21.80 
   0   5  -6  275.07   41.90 
   0   5  -6  235.08   22.40 
   0   5  -6  195.48   27.80 
   0  -5  -6  221.98   23.80 
   0  -5  -6  264.47   24.60 
   0  -5  -6  290.87   31.40 
   0   5  -7 1202.58   93.19 
   0   5  -7 1305.57   81.69 
   0   5  -7 1245.48   74.79 
   0   5   7 1298.67   78.09 
   0   5   7 1205.48   87.29 
   0   5  -7 1282.37   72.39 
   0   5  -7 1280.57   71.39 
   0   5   7 1122.69   85.79 
   0   5  -7 1241.38   71.89 
   0  -5  -7 1378.56   74.39 
   0   5  -8  -12.60   23.60 
   0   5   8   10.50   36.00 
   0   5  -8   41.40   29.50 
   0   5  -8   38.40   21.60 
   0   5   8   -0.90   38.80 
   0   5  -8   23.50   31.30 
   0   5   8   11.90   28.20 
   0   5  -8  -19.20   19.60 
   0  -5  -8   -7.50   29.70 
   0  -5  -8   34.80   26.40 
   0  -5  -8    1.80   24.40 
   0   5  -9  140.59   27.60 
   0   5  -9   86.59   25.60 
   0   5  -9   80.99   32.10 
   0   5   9   26.00   51.49 
   0   5  -9   48.40   39.30 
   0   5   9  120.69   39.50 
   0   5  -9   77.29   40.40 
   0  -5  -9  104.29   36.90 
   0  -5  -9  125.09   33.60 
   0  -5  -9  105.69   35.20 
   0   6   0  735.53   49.40 
   0   6   0  770.02   53.69 
   0  -6   0  753.62   48.80 
   0   6  -1  350.26   31.30 
   0   6  -1  380.16   33.60 
   0   6   1  435.86   34.30 
   0   6   1  395.26   35.60 
   0  -6   1  445.86   33.20 
   0  -6  -1  406.06   32.60 
   0   6  -2   48.70   17.20 
   0   6   2   77.59   20.10 
   0   6  -2  108.59   20.40 
   0  -6  -2   56.79   25.60 
   0  -6  -2   70.19    8.40 
   0  -6  -2   54.59   18.80 
   0  -6  -2   66.19    8.60 
   0  -6  -2   68.79    8.80 
   0  -6  -2   55.89    8.30 
   0   6  -3   23.20    7.10 
   0   6   3   38.60    9.80 
   0   6  -3   30.50    7.40 
   0   6  -3   31.80    6.80 
   0   6   3   33.10   22.10 
   0   6  -3   27.90   18.60 
   0   6  -3   23.50   32.50 
   0   6  -3   19.50    6.40 
   0  -6  -3   26.90   10.40 
   0  -6  -3   28.20   18.50 
   0  -6   3   27.10    8.60 
   0  -6  -3   24.90   10.10 
   0  -6  -3   27.80    9.50 
   0  -6  -3   28.50   25.90 
   0   6   4  609.84   52.19 
   0   6  -4  572.44   39.10 
   0   6  -4  670.03   37.50 
   0   6  -4  603.34   35.50 
   0   6   4  609.34   38.30 
   0   6  -4  665.13   35.50 
   0   6   4  639.74   37.50 
   0   6  -4  575.04   46.20 
   0   6  -4  604.64   59.29 
   0  -6   4  597.64   43.70 
   0  -6  -4  615.54   37.50 
   0  -6  -4  593.54   47.40 
   0  -6  -4  573.14   38.60 
   0   6  -5  184.08   17.30 
   0   6   5  200.48   20.20 
   0   6  -5  159.08   17.10 
   0   6  -5  212.98   44.80 
   0   6  -5  150.98   28.60 
   0   6  -5  181.88   18.20 
   0   6   5  183.48   33.00 
   0   6   5  165.78   21.10 
   0   6  -5  179.88   16.80 
   0  -6  -5  218.18   20.60 
   0  -6  -5  184.78   20.60 
   0  -6  -5  207.88   29.20 
   0   6  -6 1045.50   59.29 
   0   6   6 1041.80   62.19 
   0   6  -6 1058.49   58.59 
   0   6  -6 1082.69   60.79 
   0   6  -6  964.50   58.89 
   0   6  -6 1075.99   68.39 
   0   6   6 1038.70   64.49 
   0   6   6 1012.90   77.09 
   0   6  -6  999.20   86.89 
   0  -6  -6 1003.80   61.29 
   0  -6  -6 1053.89   70.79 
   0  -6  -6 1003.50   62.09 
   0   6   7   18.80   24.30 
   0   6   7   26.80   29.50 
   0   6  -7   22.80   22.20 
   0   6  -7    5.50   17.20 
   0   6   7   -5.20   36.40 
   0   6  -7   10.90   20.10 
   0   6  -7   28.90   31.60 
   0   6  -7   12.80   17.60 
   0  -6  -7    8.10   22.40 
   0  -6  -7   51.39   22.60 
   0  -6  -7  -23.90   27.30 
   0   6  -8  108.89   24.10 
   0   6   8  140.69   41.60 
   0   6  -8   93.99   22.70 
   0   6   8   58.89   31.60 
   0   6  -8  113.49   27.20 
   0   6  -8  101.39   31.70 
   0   6   8   79.39   45.10 
   0  -6  -8  124.19   35.50 
   0  -6  -8  107.49   31.50 
   0  -6  -8  119.89   29.00 
   0   6  -9  121.29   40.00 
   0   6  -9   58.99   27.30 
   0   6   9   61.89   56.09 
   0   6  -9  111.39   51.29 
   0  -6  -9  145.89   37.60 
   0  -6  -9   85.69   42.80 
   0   7   0  -15.20   17.80 
   0  -7   0   -1.30   18.50 
   0   7   1   26.70   22.00 
   0   7  -1   38.90   19.30 
   0   7  -1   41.60   36.80 
   0  -7  -1   56.29   22.00 
   0  -7   1   29.80   20.70 
   0   7  -2   39.90   20.20 
   0   7   2   36.20   22.00 
   0   7  -2   28.60   23.50 
   0  -7  -2   36.90    8.80 
   0  -7  -2   33.50   21.30 
   0  -7  -2   40.50    8.00 
   0  -7  -2   35.50    7.20 
   0   7  -3  124.19   24.00 
   0   7   3   96.99   28.60 
   0   7  -3  148.29   70.99 
   0   7  -3   75.29   26.20 
   0  -7  -3   59.49   11.10 
   0  -7  -3   56.69   23.20 
   0  -7  -3   94.99   12.80 
   0   7  -4  476.85   63.89 
   0   7  -4  467.35   28.10 
   0   7  -4  459.45   28.50 
   0   7  -4  449.95   43.00 
   0   7  -4  489.85   27.60 
   0   7  -4  454.65   28.00 
   0  -7  -4  431.26   31.60 
   0  -7  -4  473.05   32.80 
   0  -7  -4  527.55   43.70 
   0   7   5  840.02   49.00 
   0   7  -5  748.93   45.80 
   0   7  -5  779.72   45.60 
   0   7  -5  819.92   45.70 
   0   7   5  786.92   67.29 
   0   7  -5  844.32   76.39 
   0  -7  -5  795.72   50.29 
   0  -7  -5  797.32   48.90 
   0  -7  -5  763.32   60.69 
   0   7   6   87.49   22.60 
   0   7   6   55.09   39.10 
   0   7  -6   63.29   16.70 
   0   7  -6   97.19   18.00 
   0   7  -6   88.39   18.80 
   0   7  -6  110.09   17.20 
   0   7  -6   49.80   79.19 
   0  -7  -6  100.29   21.70 
   0  -7  -6   99.59   30.70 
   0   7   7  279.87   34.80 
   0   7   7  264.07   49.50 
   0   7  -7  306.47   27.80 
   0   7   7  379.86   40.70 
   0   7  -7  295.37   28.90 
   0   7  -7  249.58   30.70 
   0   7  -7  334.27   27.80 
   0  -7  -7  262.67   37.90 
   0  -7  -7  272.57   34.40 
   0  -7  -7  403.76   46.00 
   0   7  -8    4.20   22.30 
   0   7  -8   13.70   26.70 
   0   7  -8   55.89   24.70 
   0   7   8   -1.10   34.20 
   0   7   8   34.20   54.59 
   0  -7  -8   47.10   30.60 
   0  -7  -8   36.70   39.80 
   0   8   0  383.16   39.70 
   0  -8   0  449.16   41.60 
   0   8   1   21.30   25.10 
   0   8  -1   37.20   24.50 
   0  -8  -1    7.20   27.80 
   0  -8   1   29.70   25.20 
   0   8  -2  471.85   41.80 
   0   8   2  393.56   43.30 
   0  -8  -2  445.26   42.50 
   0   8  -3   52.09   54.39 
   0   8  -3   11.10   23.90 
   0   8   3  -16.20   29.80 
   0  -8  -3   -1.10   24.50 
   0  -8  -3   -2.90   11.00 
   0  -8  -3    3.30   11.80 
   0  -8  -3   -0.20   12.60 
   0   8  -4  125.09   30.60 
   0   8   4  100.99   37.50 
   0  -8  -4  142.29   17.40 
   0  -8  -4  140.49   34.10 
   0   8  -5    3.40   10.70 
   0   8   5   27.40   38.90 
   0   8  -5   16.80   12.00 
   0   8  -5    5.10   12.10 
   0   8  -5   26.70   12.80 
   0  -8  -5    7.40   21.30 
   0  -8  -5    6.00   17.70 
   0  -8  -5   44.30   32.90 
   0   8  -6  350.76   25.10 
   0   8   6  298.87   50.79 
   0   8  -6  263.87   24.40 
   0  -8  -6  309.37   43.40 
   0  -8  -6  315.27   31.10 
   0  -8  -6  248.78   33.80 
   0   8  -7   16.10   25.20 
   0   8  -7   29.40   21.50 
   0   8   7   12.60   51.49 
   0   8  -7   -9.80   20.10 
   0  -8  -7   23.70   29.20 
   0  -8  -7   21.80   63.19 
   0  -9   0   -3.30   29.80 
   0   9  -1   99.99   31.80 
   0   9   1   50.89   31.30 
   0  -9  -1   76.59   31.20 
   0  -9   1   78.09   32.70 
   0   9  -2    6.70   28.70 
   0   9   2   16.50   31.90 
   0  -9  -2   -5.30   28.80 
   0   9   3   40.20   37.10 
   0   9  -3   40.80   31.60 
   0  -9  -3  -37.80   28.30 
   0   9  -4  324.97   41.60 
   0   9   4  259.47   49.30 
   0  -9  -4  270.67   23.90 
   0  -9  -4  262.47   42.30 
   0   9   5  372.56   55.89 
   0   9  -5  404.46   49.20 
   0  -9  -5  483.05   53.39 
   0  -9  -5  473.85   34.30 
   0   9  -6   56.99   20.90 
   0   9  -6   72.09   17.50 
   0  -9  -6   61.69   43.30 
   0  10   0  214.28   44.10 
   0 -10   0  169.48   40.40 
   0  10   1  181.88   42.00 
   0  10  -1  123.39   39.60 
   0 -10  -1  110.09   37.50 
   0  10   2   18.60   39.50 
   0  10  -2   22.70   37.50 
   0 -10  -2   27.40   39.40 
   0  10  -3  -15.20   37.20 
   0  10   3    0.10   45.30 
   0  10  -4  231.68   47.40 
   0 -10  -4  200.28   45.30 
   1   0 -11  -23.70   34.80 
   1   0 -11   26.80   33.60 
   1   0 -10  229.48   36.00 
   1   0 -10  158.98   47.90 
  -1   0  10  156.68   50.19 
   1   0 -10  164.88   32.00 
   1   0  -9  -18.70   23.80 
   1   0  -9  -10.30   22.30 
   1   0  -9    6.70   32.50 
  -1   0   9  -27.90   52.19 
  -1   0   9    7.10   29.80 
  -1   0   8  138.99   26.00 
   1   0  -8  122.99   25.90 
  -1   0   8  203.38   38.20 
   1   0  -8  186.08   24.30 
   1   0  -8  161.68   22.80 
   1   0  -7   -6.70   27.10 
  -1   0   7   44.40   25.30 
   1   0  -7  -16.10   16.10 
  -1   0   7  -22.80   19.10 
   1   0  -7  -10.20   14.80 
   1   0  -7   -7.30   20.20 
   1   0  -7   24.90   14.00 
  -1   0   7  -14.40   16.70 
   1   0  -6 1467.45   76.89 
   1   0  -6 1418.16   77.69 
  -1   0   6 1388.16   81.79 
  -1   0   6 1404.36   77.49 
   1   0  -6 1399.76   76.19 
   1   0  -6 1335.97   75.99 
  -1   0   6 1379.26   76.19 
   1   0  -6 1428.06   82.09 
   1   0  -5   -1.40   10.90 
   1   0  -5    1.10   15.70 
   1   0  -5   -2.60    9.40 
  -1   0   5   -6.00   11.30 
   1   0  -5    0.10   10.00 
   1   0  -5    0.70    9.80 
  -1   0   5   -4.40   11.10 
  -1   0   5    1.50   15.00 
   1   0  -4 4088.69  206.28 
   1   0  -4 3976.90  206.38 
   1   0  -4 4050.59  206.28 
  -1   0   4 3933.11  206.38 
   1   0  -4 4160.58  208.58 
   1   0  -4 3903.71  206.38 
  -1   0   4 4000.40  206.28 
  -1   0   4 4264.17  208.98 
  -1   0   4 4184.08  206.48 
  -1   0   3    0.20    9.70 
  -1   0   3   15.40    7.70 
   1   0  -3    7.30    7.40 
  -1   0   3    9.20    7.50 
   1   0  -3    2.60   10.20 
   1   0  -3   -4.00    7.00 
  -1   0   3    0.70    6.90 
   1   0  -3   -4.20    6.50 
   1   0  -3   -8.70    6.30 
   1   0  -2 2908.11  147.39 
   1   0  -2 2828.02  148.09 
  -1   0   2 2959.20  148.29 
  -1   0   2 2917.61  147.29 
   1   0  -2 2920.11  147.29 
  -1   0   2 2961.10  147.39 
  -1   0   2 3003.90  147.49 
   1   0  -2 2920.01  147.19 
  -1   0   2 2818.22  147.19 
   1   0  -2 2894.71  147.39 
   1   0  -1   -0.20    3.30 
   1   0  -1    2.80    2.80 
  -1   0   1    0.30    3.40 
   1   0  -1   -4.50    3.20 
  -1   0   1   -0.80    3.40 
   1   0  -1   -0.10    3.00 
  -1   0   1   -2.70    2.80 
  -1   0   1    3.60    2.90 
  -1   0   1   -4.00    3.70 
  -1   0  -1   -1.90    3.70 
   1   0   1    5.70    6.80 
  -1   0  -1    0.70    3.60 
   1   0   1    4.30    3.30 
  -1   0  -1   -1.20    3.50 
   1   0   1    7.90    3.40 
   1   0   2   10.20    9.70 
  -1   0  -2    5.10    6.00 
  -1   0  -2   15.30    9.50 
   1   0   2   18.50    6.40 
  -1   0  -2   12.70    5.70 
   1   0   2   24.50    6.20 
  -1   0  -3   -2.80    6.80 
  -1   0  -3    2.80   10.90 
  -1   0  -3    2.20    7.00 
  -1   0  -3   -6.50    7.30 
   1   0   3   -5.70    7.30 
   1   0   3   -4.00   10.50 
   1   0   3   -6.40    6.80 
   1   0   4  340.47   22.70 
  -1   0  -4  287.77   21.50 
  -1   0  -4  302.17   28.10 
  -1   0  -4  325.97   21.20 
   1   0   4  321.57   28.60 
   1   0   4  299.77   22.60 
  -1   0  -4  327.67   21.20 
   1   0   5   12.40   18.30 
  -1   0  -5   11.30   10.80 
  -1   0  -5    0.50   10.00 
  -1   0  -5    2.20   10.90 
  -1   0  -5    1.60   17.80 
   1   0   5   -1.20   12.40 
  -1   0  -5  -22.70   11.90 
   1   0   5   -0.70   10.90 
   1   0   6  110.89   26.80 
  -1   0  -6  111.79   18.40 
  -1   0  -6   86.69   14.50 
   1   0   6   97.79   17.70 
  -1   0  -6   85.99   15.30 
  -1   0  -6   73.39   18.10 
  -1   0  -6   83.89   25.70 
   1   0   7  -33.60   25.30 
   1   0   7   14.50   20.40 
  -1   0  -7   18.10   16.00 
  -1   0  -7  -12.90   19.90 
  -1   0  -7    6.80   14.70 
  -1   0  -7  -28.70   30.90 
  -1   0  -7   -7.20   16.60 
  -1   0  -8   45.20   19.00 
   1   0   8   40.80   27.00 
   1   0   8   22.00   34.30 
  -1   0  -8   -4.20   22.60 
  -1   0  -8   28.80   20.00 
   1   0   9   20.50   34.40 
  -1   0  -9    8.10   22.40 
  -1   0  -9   -3.50   33.80 
   1   0   9    6.90   42.70 
  -1   0  -9  -28.90   20.80 
  -1   0  -9   36.40   24.10 
  -1   0 -10  880.51   64.79 
  -1   0 -10  986.00   68.29 
   1   0  10  781.22   80.89 
  -1   0 -10  955.60   65.79 
  -1   0 -10  976.40   73.59 
  -1   0 -11   18.90   36.30 
  -1   0 -11   -2.40   34.90 
   1   1 -11   15.90   36.60 
   1   1 -11   30.30   34.90 
   1  -1 -11  -17.80   36.60 
   1  -1 -11   34.50   39.50 
   1  -1 -11   32.30   51.89 
   1   1 -10   24.60   42.00 
  -1   1  10   24.10   46.50 
   1   1 -10    0.20   29.80 
   1   1 -10   15.50   27.80 
  -1   1  10   45.30   45.10 
  -1  -1  10   10.00   48.40 
   1  -1 -10   13.50   28.00 
   1  -1 -10   35.70   32.20 
   1  -1 -10   -0.40   30.30 
   1   1  -9   53.99   28.70 
   1   1  -9   38.30   24.90 
  -1   1   9  -16.00   33.60 
   1   1  -9   19.90   21.70 
  -1   1   9   66.09   39.20 
  -1  -1   9    4.30   40.80 
   1  -1  -9   51.69   26.10 
   1  -1  -9   81.79   34.20 
   1  -1  -9   61.89   24.10 
   1  -1  -9   42.70   24.60 
  -1   1   8   82.89   34.00 
   1   1  -8  112.39   22.80 
   1   1  -8   73.79   20.70 
  -1   1   8  105.79   27.60 
   1   1  -8  113.49   24.10 
   1   1  -8  112.99   44.30 
  -1  -1   8  130.19   25.50 
   1  -1  -8  120.99   21.70 
   1  -1  -8   92.09   22.80 
  -1  -1   8  102.39   33.90 
   1  -1  -8  137.19   25.70 
  -1   1   7  554.84   38.10 
   1   1  -7  483.35   35.40 
   1   1  -7  555.94   55.39 
   1   1  -7  467.65   34.90 
  -1   1   7  423.66   41.90 
   1   1  -7  418.56   33.40 
  -1   1   7  547.95   37.30 
   1   1  -7  478.85   37.20 
   1  -1  -7  543.75   55.19 
   1  -1  -7  496.35   35.90 
   1  -1  -7  514.45   36.40 
   1  -1  -7  525.45   37.00 
  -1  -1   7  487.65   44.10 
   1  -1  -7  398.86   42.70 
  -1  -1   7  533.45   36.70 
   1   1  -6  233.58   20.30 
  -1   1   6  266.67   28.90 
  -1   1   6  210.58   22.20 
   1   1  -6  153.88   21.50 
   1   1  -6  244.58   20.70 
   1   1  -6  264.47   29.10 
   1   1  -6  226.18   20.70 
  -1  -1   6  250.57   21.50 
   1  -1  -6  253.67   22.60 
   1  -1  -6  268.07   21.90 
   1  -1  -6  204.88   20.60 
  -1  -1   6  177.28   27.20 
   1  -1  -6  272.77   30.60 
  -1  -1   6  242.88   23.00 
   1   1  -5 1005.80   54.39 
  -1   1   5  943.31   54.39 
   1   1  -5  940.51   53.69 
   1   1  -5 1038.70   53.69 
   1   1  -5  928.01   53.59 
  -1   1   5  917.41   61.49 
   1   1  -5  961.80   57.89 
  -1   1   5  994.30   54.89 
   1  -1  -5 1050.89   53.69 
   1  -1  -5  990.90   54.09 
   1  -1  -5  930.41   58.79 
  -1  -1   5  985.70   54.49 
  -1  -1   5  963.00   54.19 
   1  -1  -5  949.90   53.69 
  -1  -1   5 1021.00   59.39 
   1  -1  -5  951.10   54.69 
   1   1  -4 1489.35   84.99 
   1   1  -4 1420.06   73.99 
   1   1  -4 1642.14   76.59 
   1   1  -4 1439.26   73.99 
  -1   1   4 1407.66   74.39 
  -1   1   4 1371.56   77.29 
  -1   1   4 1380.96   73.99 
   1   1  -4 1385.06   74.19 
  -1   1   4 1359.96   74.39 
   1  -1  -4 1354.16   73.99 
   1  -1  -4 1366.66   74.09 
   1  -1  -4 1355.86   74.49 
  -1  -1   4 1415.66   74.29 
   1  -1  -4 1435.36   74.29 
  -1  -1   4 1370.06   74.09 
   1  -1  -4 1392.56   77.69 
  -1  -1   4 1496.45   74.39 
   1   1  -3 6407.06  316.87 
   1   1  -3 6412.86  315.67 
   1   1  -3 6252.37  315.77 
  -1   1   3 6150.58  315.67 
  -1   1   3 6303.27  315.77 
   1   1  -3 6167.28  315.77 
  -1   1   3 6236.78  315.87 
   1   1  -3 6182.08  315.67 
  -1   1   3 6282.77  317.87 
  -1  -1   3 5861.91  316.97 
   1  -1  -3 7061.09  317.47 
   1  -1  -3 6202.18  315.67 
  -1  -1   3 6202.98  316.47 
   1  -1  -3 6331.77  315.77 
   1  -1  -3 6070.99  317.67 
   1  -1  -3 6164.18  315.87 
   1   1  -2 1267.47   63.69 
  -1   1   2 1302.67   63.89 
  -1   1   2 1253.97   63.69 
   1   1  -2 1287.07   63.69 
   1   1  -2 1204.08   63.69 
  -1   1   2 1256.77   65.99 
  -1   1   2 1218.38   63.79 
  -1   1   2 1194.88   63.79 
   1   1  -2 1249.38   64.69 
   1   1  -2 1265.17   63.79 
   1  -1  -2 1253.27   63.89 
  -1  -1   2 1183.98   64.99 
   1  -1  -2 1267.87   65.79 
  -1  -1   2 1244.18   63.79 
  -1  -1   2 1183.18   63.49 
   1  -1  -2 1201.38   63.69 
   1  -1  -2 1231.78   63.59 
   1   1  -1 3936.61  195.28 
  -1   1   1 3860.41  195.38 
  -1   1   1 3923.31  195.38 
   1   1  -1 3863.01  195.28 
  -1   1   1 3873.71  196.68 
   1   1  -1 3978.80  195.28 
   1   1  -1 3476.05  195.78 
  -1   1   1 3918.21  195.48 
   1   1  -1 3880.41  195.28 
   1  -1  -1 3964.40  195.78 
  -1  -1   1 3852.81  195.28 
  -1  -1   1 4011.60  195.28 
   1  -1  -1 3936.21  195.38 
  -1  -1   1 3945.81  195.38 
   1  -1  -1 3892.11  195.38 
  -1   1   0    1.00    2.60 
  -1   1   0    3.80    3.70 
   1   1   0    2.20    2.50 
   1   1   0    2.60    3.50 
  -1   1   0   12.70    2.70 
  -1  -1   0    9.00    3.20 
   1  -1   0   12.20    3.30 
   1  -1   0   -0.50    3.80 
  -1  -1   0    4.20    3.10 
  -1  -1   0    5.80    3.70 
  -1  -1   0    5.30    4.50 
   1   1   1  440.76   24.50 
   1   1   1  466.25   24.10 
   1   1   1  447.16   23.50 
  -1   1  -1  440.86   23.30 
  -1   1  -1  438.46   23.30 
   1   1   1  439.36   25.90 
  -1   1  -1  436.86   23.40 
  -1   1  -1  402.36   27.90 
   1  -1   1  429.66   23.10 
   1  -1   1  463.25   23.40 
  -1  -1  -1  452.45   23.60 
  -1  -1  -1  442.86   24.60 
   1  -1   1  387.56   27.90 
  -1  -1  -1  442.16   23.50 
   1   1   2   -0.40    5.90 
  -1   1  -2    4.20    5.50 
  -1   1  -2   -1.40    5.00 
   1   1   2    6.80    5.50 
  -1   1  -2  -12.30   11.00 
   1   1   2   10.10   10.20 
  -1  -1  -2   -9.80    6.70 
  -1  -1  -2    3.80    6.20 
  -1  -1  -2   -6.80    5.90 
  -1  -1  -2    1.10    5.90 
   1  -1   2   16.30   12.30 
   1  -1   2   -3.10    4.90 
  -1   1  -3  105.79   11.30 
  -1   1  -3  114.89   11.00 
   1   1   3   89.49   15.40 
   1   1   3  146.59   12.30 
  -1   1  -3  125.09   15.90 
   1   1   3  155.18   12.50 
  -1   1  -3  108.29   10.70 
   1  -1   3  165.78   18.50 
  -1  -1  -3  147.39   12.00 
  -1  -1  -3  135.39   16.60 
  -1  -1  -3  121.39   12.20 
   1  -1   3  118.89   11.70 
  -1  -1  -3  150.28   12.20 
  -1  -1  -3  124.19   11.60 
   1   1   4 1152.68   61.29 
  -1   1  -4 1120.89   60.79 
  -1   1  -4 1111.19   60.29 
  -1   1  -4 1189.68   60.99 
   1   1   4 1182.08   61.19 
   1   1   4 1136.69   65.59 
  -1   1  -4 1119.99   65.09 
  -1  -1  -4 1113.89   60.89 
   1  -1   4 1104.39   66.19 
  -1  -1  -4 1153.68   65.69 
  -1  -1  -4 1118.69   60.39 
   1  -1   4 1135.09   60.59 
   1  -1   4 1181.48   61.09 
  -1  -1  -4 1086.79   60.79 
   1   1   5  103.99   21.90 
  -1   1  -5   78.99   14.20 
  -1   1  -5  103.39   13.00 
  -1   1  -5   66.69   21.30 
  -1   1  -5   76.39   12.00 
   1   1   5   76.99   14.50 
  -1   1  -5   94.79   13.10 
   1   1   5   86.69   13.40 
  -1  -1  -5   59.39   11.90 
  -1  -1  -5   91.09   21.40 
  -1  -1  -5   75.59   14.60 
  -1  -1  -5   89.79   12.70 
   1  -1   5   92.49   14.80 
   1  -1   5   72.09   29.70 
   1  -1   5   78.39   13.30 
  -1  -1  -5   83.59   14.40 
  -1   1  -6  809.22   47.60 
  -1   1  -6  709.23   43.80 
  -1   1  -6  820.72   55.39 
   1   1   6  786.62   45.50 
   1   1   6  791.72   47.70 
  -1   1  -6  779.12   46.00 
  -1   1  -6  712.63   44.80 
   1   1   6  775.72   53.29 
  -1  -1  -6  719.03   45.00 
  -1  -1  -6  698.63   44.00 
  -1  -1  -6  721.33   45.00 
   1  -1   6  734.83   46.20 
  -1  -1  -6  549.25   59.69 
   1  -1   6  773.02   46.00 
   1  -1   6  810.92   55.99 
  -1  -1  -6  678.33   46.00 
  -1  -1  -6  790.92   45.50 
  -1   1  -7  236.78   22.60 
   1   1   7  175.68   23.50 
  -1   1  -7  166.28   24.10 
   1   1   7  194.98   27.10 
  -1   1  -7  165.98   26.10 
   1   1   7  158.68   33.60 
  -1   1  -7  174.68   34.70 
  -1   1  -7  177.18   20.60 
  -1  -1  -7  220.48   22.60 
   1  -1   7  188.38   25.40 
   1  -1   7  231.88   34.90 
  -1  -1  -7  136.79   22.00 
  -1  -1  -7  190.48   24.00 
  -1  -1  -7  206.58   22.40 
   1   1   8   64.99   31.10 
  -1   1  -8   87.19   25.10 
   1   1   8   65.29   25.10 
  -1   1  -8   58.39   19.20 
  -1  -1  -8   54.29   21.80 
  -1  -1  -8   72.69   20.70 
   1  -1   8   68.79   37.40 
  -1  -1  -8   84.19   25.30 
  -1  -1  -8   68.79   21.10 
   1  -1   8   81.69   28.50 
   1   1   9  159.08   45.40 
  -1   1  -9  204.68   28.20 
   1   1   9  172.98   35.10 
  -1   1  -9  224.88   29.70 
  -1   1  -9  229.18   36.50 
  -1  -1  -9  205.08   29.30 
  -1  -1  -9  195.68   39.60 
  -1  -1  -9  224.58   30.70 
  -1  -1  -9  233.88   29.30 
  -1   1 -10   19.80   28.20 
  -1   1 -10   50.09   28.20 
  -1   1 -10   21.60   26.00 
   1   1  10  -50.59   49.99 
   1   1  10   17.70   48.30 
  -1   1 -10  -23.50   40.00 
  -1  -1 -10   61.69   29.60 
   1  -1  10   31.00   48.70 
  -1  -1 -10   14.90   29.10 
  -1  -1 -10   26.30   29.30 
   1  -2 -11   -7.90   44.20 
   1   2 -10    7.90   26.90 
  -1   2  10    7.00   46.60 
  -1   2  10   43.20   47.50 
   1   2 -10   34.90   30.00 
   1   2 -10   -4.30   42.10 
  -1  -2  10   20.10   53.29 
   1  -2 -10   48.00   34.60 
   1  -2 -10   11.30   32.60 
   1  -2 -10   40.20   31.30 
  -1   2   9   65.29   37.10 
   1   2  -9   15.10   35.50 
   1   2  -9   92.79   39.90 
   1   2  -9   57.49   24.20 
  -1   2   9   31.60   35.10 
   1  -2  -9  115.49   26.90 
  -1  -2   9  135.09   46.00 
   1  -2  -9   39.90   27.40 
   1  -2  -9  116.19   25.90 
   1   2  -8  391.46   48.90 
  -1   2   8  447.56   39.60 
   1   2  -8  486.05   37.70 
  -1   2   8  478.65   49.20 
   1   2  -8  417.06   39.10 
   1   2  -8  478.75   35.70 
   1   2  -8  495.95   36.20 
   1  -2  -8  453.55   38.70 
   1  -2  -8  427.16   38.60 
  -1  -2   8  436.86   49.60 
   1  -2  -8  397.76   34.60 
   1  -2  -8  439.16   35.90 
   1   2  -7  786.12   48.40 
   1   2  -7  816.32   48.10 
  -1   2   7  763.62   51.79 
   1   2  -7  719.93   49.50 
  -1   2   7  722.23   49.00 
   1   2  -7  802.92   52.09 
  -1   2   7  816.12   59.59 
   1   2  -7  762.72   60.19 
  -1  -2   7  720.23   60.79 
  -1  -2   7  721.83   48.80 
   1  -2  -7  781.12   47.90 
   1  -2  -7  882.71   49.20 
   1  -2  -7  774.42   51.99 
   1  -2  -7  804.02   49.80 
   1   2  -6  262.27   24.60 
  -1   2   6  291.57   25.20 
   1   2  -6  254.87   22.70 
   1   2  -6  326.37   23.70 
  -1   2   6  376.36   27.90 
  -1   2   6  361.06   33.20 
   1   2  -6  329.17   31.70 
   1   2  -6  278.87   22.80 
  -1  -2   6  309.27   33.00 
   1  -2  -6  259.37   26.10 
   1  -2  -6  299.17   24.40 
   1  -2  -6  242.58   33.50 
   1  -2  -6  305.17   26.80 
   1  -2  -6  305.67   24.30 
  -1  -2   6  268.27   23.80 
   1   2  -5  142.19   21.10 
   1   2  -5  159.98   14.80 
  -1   2   5  192.78   18.00 
  -1   2   5  165.38   17.00 
  -1   2   5  125.29   20.80 
   1   2  -5  114.69   13.90 
   1   2  -5  197.18   17.10 
   1   2  -5  153.68   15.10 
   1  -2  -5  146.69   16.90 
   1  -2  -5  154.68   16.10 
   1  -2  -5  165.28   18.20 
   1  -2  -5  128.99   15.40 
   1  -2  -5  161.38   15.40 
   1  -2  -5  158.08   22.30 
  -1  -2   5  172.68   15.70 
  -1  -2   5  162.48   23.40 
  -1   2   4 1502.35   80.59 
   1   2  -4 1370.06   75.79 
   1   2  -4 1466.45   75.59 
   1   2  -4 1479.95   75.69 
   1   2  -4 1447.56   75.49 
  -1   2   4 1549.84   78.49 
   1   2  -4 1398.46   79.89 
  -1   2   4 1517.55   75.79 
   1  -2  -4 1387.86   75.89 
   1  -2  -4 1401.66   75.59 
   1  -2  -4 1473.15   77.79 
   1  -2  -4 1447.16   80.39 
  -1  -2   4 1324.47   75.19 
   1  -2  -4 1410.16   75.79 
  -1  -2   4 1450.45   75.79 
  -1  -2   4 1496.05   80.19 
  -1   2   3    9.10   12.30 
   1   2  -3   25.40    7.30 
   1   2  -3    8.20    7.20 
  -1   2   3   14.50    7.40 
   1   2  -3   16.00    6.60 
   1   2  -3   19.80   11.70 
   1   2  -3   11.20    6.90 
  -1   2   3   37.00    7.20 
  -1   2   3   24.70    7.80 
   1  -2  -3    1.90    6.60 
  -1  -2   3   51.09   13.40 
   1  -2  -3   33.70    8.10 
  -1  -2   3   11.30    6.70 
   1  -2  -3    8.80    7.40 
   1  -2  -3   22.90   12.60 
   1  -2  -3   31.90   10.60 
  -1  -2   3   20.00    6.80 
  -1  -2   3   13.40    7.10 
   1  -2  -3   39.10    7.60 
  -1   2   2 8206.58  400.26 
   1   2  -2 8142.99  400.16 
   1   2  -2 7388.16  401.76 
   1   2  -2 8155.68  400.06 
   1   2  -2 8054.39  400.06 
  -1   2   2 8030.90  400.16 
  -1   2   2 8123.69  402.96 
   1   2  -2 7867.31  400.06 
  -1   2   2 8123.69  400.36 
  -1  -2   2 7923.11  400.06 
   1  -2  -2 8356.16  401.86 
   1  -2  -2 7034.20  400.16 
   1  -2  -2 7945.71  400.16 
   1  -2  -2 7968.20  400.26 
  -1  -2   2 7910.11  400.06 
   1  -2  -2 8243.88  400.26 
   1   2  -1  104.99    7.40 
  -1   2   1   96.39   11.90 
   1   2  -1  109.29    7.50 
   1   2  -1   92.29    7.50 
  -1   2   1  105.29    8.00 
  -1   2   1  106.79    7.60 
   1   2  -1  141.59   11.70 
  -1   2   1  116.59    8.10 
   1   2  -1   95.49    7.40 
   1  -2  -1  124.89    8.20 
   1  -2  -1  113.09    8.20 
   1  -2  -1  104.49    8.00 
  -1  -2   1  113.89    7.40 
  -1  -2   1  101.09    7.70 
   1  -2  -1  135.49   12.10 
  -1  -2   1  101.49    7.50 
   1   2   0  117.19    6.60 
  -1   2   0  112.49    6.50 
  -1   2   0  114.49    6.50 
   1   2   0  109.29    6.50 
  -1   2   0  144.59   10.80 
   1   2   0  148.59   11.20 
  -1  -2   0  105.49    7.40 
   1  -2   0   99.89    7.90 
  -1  -2   0  143.49   11.60 
  -1  -2   0   89.89    7.30 
  -1  -2   0  108.09   10.20 
   1  -2   0  122.19   10.60 
   1  -2   0   78.29    7.30 
   1   2   1 4282.87  213.18 
   1   2   1 4157.48  214.78 
   1   2   1 4409.16  213.18 
  -1   2  -1 4075.99  212.98 
  -1   2  -1 4086.09  212.98 
   1   2   1 4313.77  215.48 
  -1   2  -1 4188.48  213.98 
  -1  -2  -1 4347.96  213.18 
  -1  -2  -1 4155.78  215.38 
  -1  -2  -1 4317.17  214.88 
  -1  -2  -1 4229.78  213.18 
   1  -2   1 4278.57  212.98 
   1  -2   1 4272.27  214.08 
  -1   2  -2 2736.83  132.99 
   1   2   2 2739.13  136.09 
  -1   2  -2 2618.44  133.29 
  -1   2  -2 2779.12  132.89 
  -1   2  -2 2677.63  132.89 
   1   2   2 2556.64  133.09 
  -1   2  -2 2320.87  136.69 
  -1  -2  -2 2721.33  134.59 
   1  -2   2 2263.87  132.69 
  -1  -2  -2 2658.43  133.09 
  -1  -2  -2 2702.03  133.09 
   1  -2   2 2655.93  132.79 
  -1  -2  -2 2657.73  133.19 
  -1   2  -3   63.19   16.80 
   1   2   3   37.60    7.70 
   1   2   3   29.00    8.60 
  -1   2  -3   22.00    7.40 
  -1   2  -3   49.70    7.90 
   1   2   3   29.30   13.50 
  -1  -2  -3   52.59    8.80 
   1  -2   3   26.90    7.40 
  -1  -2  -3   32.00   10.50 
   1  -2   3   30.90    7.20 
  -1  -2  -3   45.80    8.50 
   1  -2   3   69.59   17.70 
  -1  -2  -3   42.80    8.90 
   1   2   4  102.69   12.60 
  -1   2  -4  105.19   12.80 
  -1   2  -4  115.39   20.40 
  -1   2  -4   75.39   10.40 
   1   2   4   98.69   11.80 
  -1   2  -4   75.49   10.60 
   1  -2   4  104.89   12.20 
  -1  -2  -4  102.69   12.80 
  -1  -2  -4  102.99   19.40 
  -1  -2  -4  126.49   12.90 
  -1  -2  -4   84.19   13.30 
   1  -2   4   88.19   12.00 
  -1  -2  -4   97.39   11.90 
   1  -2   4   59.79   19.60 
  -1   2  -5   16.50   10.10 
   1   2   5    5.70   17.50 
  -1   2  -5   -4.90   10.20 
   1   2   5   -8.50   12.20 
  -1   2  -5   -6.20   11.50 
  -1   2  -5   10.30   10.70 
   1   2   5   -7.10   10.60 
  -1   2  -5   -1.40   19.40 
  -1  -2  -5   -2.90   10.80 
  -1  -2  -5   -5.70   19.20 
   1  -2   5    5.30   10.70 
  -1  -2  -5    5.90   13.00 
  -1  -2  -5   28.20   10.90 
  -1  -2  -5   -5.60   11.90 
  -1  -2  -5    1.00   12.50 
   1   2   6  100.89   25.00 
  -1   2  -6   98.99   15.80 
   1   2   6  103.09   16.60 
   1   2   6   81.59   18.10 
  -1   2  -6   58.79   17.10 
  -1   2  -6  136.39   16.40 
  -1   2  -6   73.29   15.40 
  -1   2  -6   78.39   26.60 
   1  -2   6   63.99   28.80 
  -1  -2  -6   67.99   26.10 
   1  -2   6  125.39   18.50 
  -1  -2  -6   77.99   18.60 
  -1  -2  -6   97.19   15.10 
  -1  -2  -6   76.79   16.80 
  -1  -2  -6   98.09   18.70 
  -1  -2  -6  103.89   15.60 
  -1   2  -7   -6.20   20.10 
  -1   2  -7   -2.20   14.50 
   1   2   7   -7.20   21.30 
   1   2   7   20.50   27.80 
  -1   2  -7   17.60   16.30 
  -1   2  -7   23.70   16.90 
  -1   2  -7    6.60   30.60 
  -1  -2  -7   11.20   16.40 
   1  -2   7   19.50   32.50 
  -1  -2  -7   23.40   18.10 
  -1  -2  -7   41.70   16.50 
   1  -2   7   14.50   20.90 
  -1  -2  -7   30.20   25.20 
   1   2   8  404.16   60.09 
  -1   2  -8  623.64   46.20 
  -1   2  -8  653.03   45.10 
  -1   2  -8  662.63   45.80 
  -1   2  -8  737.83   52.39 
   1   2   8  580.44   45.60 
  -1  -2  -8  591.74   45.50 
  -1  -2  -8  630.34   48.30 
   1  -2   8  657.43   59.99 
  -1  -2  -8  680.13   44.80 
  -1  -2  -8  677.33   49.40 
  -1   2  -9  379.16   35.20 
   1   2   9  264.87   49.40 
  -1   2  -9  314.97   52.09 
   1   2   9  371.36   41.90 
  -1   2  -9  368.16   41.60 
  -1  -2  -9  392.96   37.60 
  -1  -2  -9  494.15   38.30 
   1  -2   9  293.07   63.69 
  -1  -2  -9  394.36   36.00 
   1   2  10  118.19   50.89 
  -1   2 -10  128.69   33.10 
  -1   2 -10   68.99   28.40 
  -1   2 -10   89.59   48.80 
   1   2  10  -12.40   49.50 
  -1  -2 -10  100.19   33.20 
   1  -2  10   79.39   57.79 
  -1  -2 -10   75.49   32.30 
  -1  -2 -10   89.59   35.60 
   1   3 -10   10.30   29.30 
  -1   3  10   12.70   48.80 
   1   3 -10   -7.10   26.00 
   1  -3 -10    5.70   32.20 
   1  -3 -10  -42.00   34.10 
   1  -3 -10   -3.70   35.40 
  -1  -3  10  -39.60   57.59 
   1   3  -9  176.08   27.90 
  -1   3   9  200.78   34.90 
   1   3  -9  175.98   26.00 
  -1   3   9  134.09   45.30 
   1   3  -9  170.38   33.40 
   1  -3  -9  150.38   38.40 
   1  -3  -9  141.19   28.80 
   1  -3  -9  178.18   46.30 
  -1  -3   9  165.98   52.39 
   1   3  -8    7.30   37.70 
   1   3  -8   28.10   20.10 
   1   3  -8   10.20   23.10 
   1   3  -8   11.30   26.20 
  -1   3   8   16.60   33.00 
   1   3  -8   11.10   17.60 
  -1   3   8    7.10   26.00 
   1  -3  -8    5.30   19.80 
   1  -3  -8   40.40   19.90 
  -1  -3   8   48.00   40.10 
   1  -3  -8   32.10   25.20 
   1   3  -7   56.09   16.30 
  -1   3   7   31.90   25.70 
   1   3  -7   43.40   14.70 
   1   3  -7   32.30   20.40 
   1   3  -7   30.60   30.10 
   1   3  -7   68.49   16.80 
  -1   3   7   51.69   19.10 
   1  -3  -7   52.99   18.60 
   1  -3  -7   50.59   22.30 
   1  -3  -7   36.90   17.40 
   1  -3  -7   58.99   22.20 
  -1  -3   7   31.00   32.40 
   1   3  -6  731.43   44.00 
   1   3  -6  795.12   45.70 
  -1   3   6  754.52   45.80 
   1   3  -6  710.13   43.60 
  -1   3   6  719.23   54.59 
   1   3  -6  681.83   43.40 
  -1   3   6  719.53   46.80 
   1   3  -6  692.43   52.79 
   1  -3  -6  622.54   56.59 
  -1  -3   6  706.43   45.60 
   1  -3  -6  818.92   47.90 
  -1  -3   6  746.83   56.79 
   1  -3  -6  683.03   44.50 
  -1  -3   6  708.03   44.80 
   1  -3  -6  819.62   48.70 
   1  -3  -6  713.53   44.80 
   1   3  -5 2818.82  146.09 
  -1   3   5 2685.03  151.88 
   1   3  -5 2885.41  145.99 
   1   3  -5 2784.22  145.79 
  -1   3   5 2855.71  146.39 
  -1   3   5 2804.02  146.79 
   1   3  -5 2867.11  149.79 
   1  -3  -5 2767.42  146.09 
   1  -3  -5 3204.38  156.68 
  -1  -3   5 2704.63  146.29 
   1  -3  -5 2795.22  146.49 
  -1  -3   5 2893.61  146.19 
  -1  -3   5 2934.51  152.38 
   1  -3  -5 2838.02  148.99 
   1  -3  -5 2793.02  146.39 
   1   3  -4   40.80    8.90 
   1   3  -4   23.70    9.50 
   1   3  -4   47.00   17.10 
  -1   3   4   42.30   17.60 
   1   3  -4   45.60    8.90 
   1   3  -4   22.00    8.30 
  -1   3   4   33.10   11.00 
  -1   3   4   26.70   10.40 
   1  -3  -4   34.90   14.00 
   1  -3  -4   38.30    9.70 
  -1  -3   4   47.10    9.90 
  -1  -3   4   11.00    9.30 
   1  -3  -4   27.80    9.60 
   1  -3  -4    9.80   16.60 
   1  -3  -4   41.70   11.10 
   1  -3  -4   33.00   10.60 
   1   3  -3    5.40    6.20 
   1   3  -3   21.00    6.40 
   1   3  -3   31.10   15.50 
  -1   3   3   29.60    8.00 
   1   3  -3   11.90    6.50 
   1   3  -3   21.70    7.10 
  -1   3   3   18.70   13.90 
   1  -3  -3   18.60    7.40 
   1  -3  -3   29.00    7.90 
  -1  -3   3    9.80    7.20 
  -1  -3   3   14.90    6.60 
   1  -3  -3   28.40    7.20 
   1  -3  -3   15.50    8.20 
   1  -3  -3   16.10   12.50 
   1   3  -2  -10.10    4.60 
  -1   3   2   -2.30    5.40 
  -1   3   2   -6.60    5.00 
   1   3  -2    6.70    4.80 
  -1   3   2    6.00    5.60 
   1   3  -2   -0.90    4.50 
   1   3  -2  -14.60   13.40 
   1   3  -2    4.40    4.70 
  -1   3   2   -8.30   10.60 
  -1  -3   2    6.20    5.10 
   1  -3  -2   -2.70    4.00 
   1  -3  -2  -12.00   10.50 
   1  -3  -2    4.00    5.60 
   1  -3  -2    6.80    5.50 
   1   3  -1 2967.90  142.39 
   1   3  -1 2814.22  142.29 
  -1   3   1 2830.32  145.59 
  -1   3   1 2823.82  142.69 
   1   3  -1 2790.42  142.39 
   1   3  -1 2771.62  146.59 
  -1   3   1 2902.01  146.79 
   1   3  -1 2758.22  144.89 
  -1  -3   1 2845.42  142.49 
  -1  -3   1 2853.91  145.59 
   1  -3  -1 2817.62  142.79 
   1  -3  -1 2814.22  142.79 
   1  -3  -1 2816.82  142.79 
   1  -3  -1 2867.31  145.69 
   1   3   0 1412.66   74.99 
  -1   3   0 1414.26   74.59 
  -1   3   0 1380.96   75.49 
  -1  -3   0 1475.35   71.59 
  -1  -3   0 1374.86   74.99 
   1  -3   0 1475.25   71.49 
  -1  -3   0 1376.96   74.89 
   1  -3   0 1393.46   74.79 
  -1  -3   0 1541.65   71.49 
   1  -3   0 1282.57   71.59 
   1   3   1 1587.64   81.19 
  -1   3  -1 1487.55   79.09 
   1   3   1 1578.84   76.99 
  -1   3  -1 1585.44   76.79 
   1   3   1 1501.45   76.99 
  -1   3  -1 1561.94   76.59 
  -1   3  -1 1538.45   76.79 
   1  -3   1 1473.25   76.69 
  -1  -3  -1 1508.55   76.99 
   1  -3   1 1416.66   79.29 
  -1  -3  -1 1423.96   79.79 
  -1  -3  -1 1487.45   76.99 
   1   3   2 1319.57   68.79 
  -1   3  -2 1270.27   67.29 
  -1   3  -2 1301.47   73.39 
  -1   3  -2 1242.08   65.49 
   1   3   2 1256.87   65.89 
   1   3   2 1289.97   70.59 
  -1   3  -2 1237.48   65.59 
   1   3   2 1273.77   66.09 
  -1   3  -2 1312.87   65.59 
  -1  -3  -2 1320.27   69.29 
  -1  -3  -2 1277.17   65.99 
  -1  -3  -2 1276.97   70.39 
  -1  -3  -2 1254.07   66.09 
  -1   3  -3   33.70    9.50 
  -1   3  -3   23.90    7.50 
  -1   3  -3   16.40   20.00 
   1   3   3   26.20   11.80 
  -1   3  -3   15.50    7.20 
  -1   3  -3    8.10    7.10 
   1   3   3   22.70    8.40 
   1   3   3   28.70   13.90 
  -1   3  -3   21.90    6.80 
  -1  -3  -3   38.00   12.60 
  -1  -3  -3    7.00    7.90 
   1  -3   3   22.60    7.20 
  -1  -3  -3   21.20    8.00 
   1  -3   3   28.20    7.90 
  -1  -3  -3   26.30   14.40 
  -1  -3  -3   18.80    7.60 
  -1   3  -4    1.50    8.10 
   1   3   4   14.50   17.00 
  -1   3  -4    6.80   21.10 
   1   3   4    0.80    9.50 
  -1   3  -4    1.30    8.70 
   1   3   4    2.50   10.30 
  -1   3  -4  -15.00    8.00 
  -1   3  -4   -3.90    8.30 
  -1  -3  -4   16.20    9.40 
   1  -3   4   -4.00   19.30 
  -1  -3  -4  -18.00   10.10 
  -1  -3  -4   -1.00    8.90 
  -1  -3  -4  -11.40   10.20 
   1  -3   4    0.70    9.10 
   1  -3   4    1.00    9.10 
   1   3   5 1270.37   69.79 
  -1   3  -5 1213.48   71.19 
  -1   3  -5 1317.77   69.59 
  -1   3  -5 1344.77   79.39 
   1   3   5 1388.76   77.39 
  -1   3  -5 1210.08   69.49 
   1   3   5 1266.97   70.99 
  -1   3  -5 1335.07   70.39 
  -1  -3  -5 1305.27   72.39 
   1  -3   5 1226.98   69.79 
  -1  -3  -5 1253.17   70.19 
  -1  -3  -5 1329.57   70.69 
  -1  -3  -5 1346.47   70.19 
   1  -3   5 1319.67   80.59 
  -1   3  -6    3.90   14.70 
  -1   3  -6   14.10   12.90 
  -1   3  -6  -19.40   26.70 
   1   3   6    4.90   16.00 
  -1   3  -6   13.60   15.90 
   1   3   6    5.00   21.40 
  -1   3  -6    5.90   12.90 
   1   3   6   15.20   17.40 
   1  -3   6   -7.80   14.00 
  -1  -3  -6  -22.80   13.80 
  -1  -3  -6    9.50   14.80 
   1  -3   6   -0.80   27.70 
  -1  -3  -6  -12.70   16.30 
  -1  -3  -6    6.80   17.70 
  -1   3  -7    6.00   16.00 
   1   3   7    9.10   30.20 
  -1   3  -7   10.90   34.90 
  -1   3  -7    6.30   16.00 
  -1   3  -7   24.70   20.40 
  -1   3  -7    7.80   17.40 
   1   3   7   25.90   23.70 
   1   3   7   39.20   21.50 
  -1  -3  -7   16.80   20.30 
  -1  -3  -7   21.90   20.00 
  -1  -3  -7    7.40   16.40 
  -1  -3  -7   15.00   16.70 
   1  -3   7   13.40   34.10 
  -1   3  -8  281.07   35.90 
  -1   3  -8  317.07   31.70 
   1   3   8  293.07   46.10 
  -1   3  -8  300.27   32.20 
   1   3   8  315.47   32.80 
  -1   3  -8  272.87   27.90 
   1  -3   8  334.67   53.79 
  -1  -3  -8  238.08   31.90 
  -1  -3  -8  336.27   30.90 
  -1  -3  -8  282.67   29.70 
   1   3   9  414.56   46.50 
  -1   3  -9  498.35   38.20 
  -1   3  -9  326.47   34.40 
  -1   3  -9  377.56   41.50 
   1   3   9  309.67   53.09 
  -1  -3  -9  372.56   37.10 
   1  -3   9  238.48   66.39 
  -1  -3  -9  373.46   36.90 
  -1  -3  -9  381.06   39.70 
  -1   3 -10   49.80   30.70 
   1   3  10   -1.70   52.19 
  -1  -3 -10   52.99   32.70 
  -1  -3 -10   27.60   34.20 
   1  -3  10   22.80   61.79 
  -1  -3 -10   -2.60   35.80 
   1   4 -10  161.48   33.70 
   1   4 -10  115.39   32.30 
   1  -4 -10  126.79   35.50 
   1  -4 -10   88.89   36.60 
   1  -4 -10  127.79   41.70 
  -1   4   9  217.78   47.90 
   1   4  -9  195.98   29.30 
   1   4  -9  287.17   35.70 
   1   4  -9  212.68   29.10 
  -1   4   9  311.97   41.70 
   1  -4  -9  308.97   35.80 
   1  -4  -9  305.07   37.30 
  -1  -4   9  288.47   55.59 
   1  -4  -9  271.97   39.30 
  -1   4   8  449.76   41.70 
   1   4  -8  355.26   50.49 
   1   4  -8  342.97   31.70 
  -1   4   8  302.67   46.90 
  -1   4   8  396.56   35.50 
   1   4  -8  308.47   35.10 
   1   4  -8  369.46   31.80 
   1   4  -8  362.86   36.40 
   1  -4  -8  392.56   34.60 
   1  -4  -8  324.97   33.90 
   1   4  -7    6.50   32.20 
  -1   4   7    6.40   21.20 
   1   4  -7   15.50   16.30 
  -1   4   7    4.70   24.10 
  -1   4   7    1.40   47.70 
   1   4  -7   -5.10   15.60 
   1   4  -7    3.90   19.50 
   1  -4  -7   16.60   18.50 
   1  -4  -7    5.50   18.70 
   1  -4  -7   -1.00   22.70 
   1   4  -6  302.67   25.90 
  -1   4   6  373.86   38.60 
   1   4  -6  302.17   24.40 
   1   4  -6  305.17   24.80 
   1   4  -6  312.07   24.90 
   1   4  -6  314.47   36.40 
  -1   4   6  311.87   25.60 
  -1   4   6  352.66   28.80 
   1  -4  -6  371.86   32.40 
   1  -4  -6  313.97   26.00 
   1   4  -5  626.84   48.80 
  -1   4   5  662.93   39.50 
   1   4  -5  628.14   38.10 
   1   4  -5  705.23   39.00 
  -1   4   5  681.23   47.60 
  -1   4   5  652.03   40.50 
   1   4  -5  624.44   38.10 
   1   4  -5  636.24   37.70 
   1  -4  -5  579.54   44.50 
   1  -4  -5  644.64   38.90 
   1  -4  -5  612.34   39.50 
  -1  -4   5  605.84   38.50 
   1  -4  -5  628.04   40.90 
   1  -4  -5  666.13   39.40 
  -1  -4   5  657.43   39.70 
   1   4  -4  448.16   31.80 
   1   4  -4  434.16   39.20 
   1   4  -4  400.46   26.30 
   1   4  -4  400.26   25.90 
  -1   4   4  416.36   26.90 
  -1   4   4  410.56   27.90 
  -1   4   4  459.35   36.80 
   1   4  -4  393.46   25.20 
   1   4  -4  424.46   25.80 
  -1  -4   4  395.86   26.60 
   1  -4  -4  393.36   31.30 
   1  -4  -4  455.65   26.80 
  -1  -4   4  396.96   25.60 
   1  -4  -4  441.36   27.00 
   1  -4  -4  427.36   27.10 
   1  -4  -4  386.66   27.90 
  -1   4   3  153.08   12.80 
   1   4  -3  150.98   11.60 
   1   4  -3  165.78   11.90 
  -1   4   3  162.48   21.80 
   1   4  -3  146.19   11.60 
   1   4  -3  225.58   30.80 
   1   4  -3  128.59   11.70 
   1   4  -3  151.18   17.50 
  -1   4   3  149.79   13.00 
   1  -4  -3  139.79   12.60 
   1  -4  -3  178.08   22.50 
   1  -4  -3  152.38   12.70 
   1  -4  -3  165.58   19.20 
   1  -4  -3  163.18   13.70 
   1  -4  -3  156.38   12.60 
  -1  -4   3  140.39   12.00 
   1   4  -2 1075.79   55.29 
  -1   4   2 1097.29   55.99 
  -1   4   2 1065.69   62.49 
   1   4  -2 1139.29   55.19 
   1   4  -2 1043.00   55.19 
   1   4  -2 1044.80   55.29 
   1   4  -2  998.10   59.69 
  -1  -4   2 1055.89   55.29 
   1  -4  -2 1038.80   56.49 
   1  -4  -2 1075.09   55.99 
   1  -4  -2 1091.59   55.99 
   1  -4  -2 1128.59   55.99 
   1  -4  -2 1120.79   62.79 
  -1   4   1 2466.15  135.09 
   1   4  -1 2520.05  133.79 
   1   4  -1 2587.34  133.59 
  -1   4   1 2590.24  134.19 
   1  -4  -1 2643.44  134.39 
   1  -4  -1 2496.55  129.99 
   1  -4  -1 2558.34  130.09 
  -1  -4   1 2485.85  133.79 
   1  -4  -1 2706.03  130.09 
   1  -4  -1 2705.13  130.09 
   1   4   0  871.21   50.19 
  -1   4   0  851.21   49.80 
   1   4   0  889.21   50.49 
  -1   4   0  876.61   51.09 
   1  -4   0  865.71   50.19 
  -1  -4   0  935.01   50.69 
  -1   4  -1    8.80   10.10 
   1   4   1   -0.70   10.40 
  -1   4  -1    8.20    2.60 
  -1   4  -1   14.50    3.30 
   1   4   1   12.50    4.30 
   1   4   1   15.20   11.20 
  -1  -4  -1    6.60    4.30 
  -1  -4  -1   10.00    4.80 
  -1  -4  -1    6.30    4.50 
   1  -4   1   15.60    3.10 
  -1  -4  -1   22.80   12.20 
   1  -4   1    5.60    3.20 
  -1  -4  -1   19.90   12.90 
  -1  -4  -1   16.40    4.50 
   1  -4   1   16.70   11.00 
   1   4   2 1079.19   56.49 
  -1   4  -2 1081.89   55.69 
   1   4   2 1102.99   56.29 
   1   4   2 1036.80   61.29 
   1   4   2 1097.09   62.79 
  -1   4  -2 1080.29   59.19 
  -1   4  -2 1072.09   55.89 
  -1   4  -2 1071.59   55.89 
   1  -4   2 1078.39   55.79 
  -1  -4  -2 1096.29   56.49 
  -1  -4  -2 1075.49   56.49 
  -1  -4  -2 1119.19   63.19 
  -1   4  -3 1492.35   74.39 
   1   4   3 1535.65   75.19 
   1   4   3 1356.86   81.39 
  -1   4  -3 1416.66   74.49 
   1   4   3 1488.95   75.29 
  -1   4  -3 1385.76   76.69 
   1   4   3 1493.65   79.09 
  -1   4  -3 1438.16   74.39 
  -1   4  -3 1296.07   84.99 
  -1   4  -3 1420.96   74.49 
  -1  -4  -3 1424.46   75.09 
  -1  -4  -3 1369.36   81.79 
  -1  -4  -3 1460.55   74.99 
  -1  -4  -3 1444.76   75.19 
  -1  -4  -3 1512.55   79.59 
   1  -4   3 1400.16   74.59 
  -1  -4  -3 1450.45   75.39 
  -1   4  -4  482.35   27.70 
  -1   4  -4  535.45   43.50 
  -1   4  -4  387.06   30.90 
  -1   4  -4  438.46   28.10 
   1   4   4  510.85   30.30 
  -1   4  -4  467.85   28.50 
   1   4   4  482.45   29.20 
   1   4   4  433.06   38.60 
  -1   4  -4  443.56   28.00 
   1  -4   4  463.75   33.70 
   1  -4   4  439.06   28.90 
  -1  -4  -4  465.05   33.30 
  -1  -4  -4  419.46   29.10 
  -1  -4  -4  461.05   29.20 
  -1  -4  -4  442.06   28.70 
  -1  -4  -4  474.45   30.40 
   1   4   5   48.10   15.60 
  -1   4  -5   33.80   12.40 
  -1   4  -5   26.80   11.70 
  -1   4  -5   54.59   29.50 
  -1   4  -5   39.80   11.60 
  -1   4  -5   33.40   11.70 
   1   4   5   51.49   21.20 
   1   4   5   27.70   13.60 
  -1   4  -5   26.00   14.40 
  -1  -4  -5   28.20   12.50 
  -1  -4  -5   29.00   17.40 
   1  -4   5   24.80   14.00 
  -1  -4  -5   30.50   14.80 
  -1  -4  -5   35.60   15.90 
  -1  -4  -5   19.40   12.60 
   1  -4   5   39.70   13.30 
   1   4   6  292.67   29.00 
  -1   4  -6  286.87   27.10 
  -1   4  -6  304.27   26.10 
   1   4   6  387.46   28.30 
  -1   4  -6  313.97   24.70 
  -1   4  -6  289.17   41.80 
  -1   4  -6  292.77   24.80 
   1   4   6  304.07   36.30 
  -1   4  -6  306.87   25.30 
  -1  -4  -6  330.77   29.40 
  -1  -4  -6  274.27   25.80 
  -1  -4  -6  327.57   30.90 
  -1   4  -7  394.56   32.90 
  -1   4  -7  441.26   51.49 
  -1   4  -7  423.26   31.70 
  -1   4  -7  373.16   30.00 
   1   4   7  381.06   34.00 
  -1   4  -7  352.96   32.40 
   1   4   7  458.35   38.20 
   1   4   7  331.67   46.20 
  -1  -4  -7  378.66   30.50 
  -1  -4  -7  378.66   35.90 
  -1  -4  -7  340.67   31.10 
  -1   4  -8  314.87   30.20 
  -1   4  -8  348.37   30.60 
  -1   4  -8  417.46   35.20 
  -1   4  -8  301.87   34.20 
   1   4   8  280.37   45.50 
   1   4   8  402.46   38.90 
   1  -4   8  314.27   52.89 
  -1  -4  -8  364.86   37.20 
  -1  -4  -8  325.37   34.50 
  -1  -4  -8  364.76   34.70 
   1   4   9   61.29   46.90 
  -1   4  -9  -14.00   23.90 
   1   4   9   23.20   37.80 
  -1   4  -9  -18.60   32.40 
  -1   4  -9  -36.40   29.20 
  -1   4  -9   10.90   24.50 
   1  -4   9  -13.10   51.19 
  -1  -4  -9   14.10   29.70 
  -1  -4  -9   37.60   31.00 
  -1   4 -10   81.39   32.10 
   1   4  10   29.30   59.19 
  -1   4 -10  111.39   31.90 
  -1  -4 -10  111.89   42.70 
  -1  -4 -10  116.29   39.30 
  -1  -4 -10  140.99   37.90 
   1   5  -9  171.18   33.30 
  -1   5   9  111.69   50.99 
  -1   5   9  122.89   37.80 
   1   5  -9  172.88   29.10 
   1   5  -9  139.99   28.40 
   1   5  -9  166.08   40.50 
   1  -5  -9  158.88   36.30 
   1  -5  -9  128.39   39.10 
  -1   5   8   86.99   44.20 
  -1   5   8  105.19   35.30 
   1   5  -8   73.89   21.70 
   1   5  -8   39.60   20.80 
   1   5  -8   12.20   48.50 
  -1   5   8   95.09   25.70 
   1   5  -8   67.29   24.00 
   1   5  -8   52.99   35.30 
   1   5  -8   75.79   30.00 
   1  -5  -8   43.10   31.80 
   1  -5  -8   49.00   25.60 
   1  -5  -8   93.09   25.90 
  -1   5   7  834.32   71.09 
   1   5  -7  881.71   53.69 
   1   5  -7  854.61   53.39 
  -1   5   7  916.21   61.29 
   1   5  -7  839.72   63.79 
   1   5  -7  785.22   56.29 
   1   5  -7  800.92   82.99 
   1   5  -7  876.11   52.39 
  -1   5   7  844.62   58.79 
   1  -5  -7  932.31   56.09 
   1  -5  -7  792.92   66.39 
   1  -5  -7  978.50   58.59 
   1   5  -6  432.86   31.60 
   1   5  -6  419.36   44.60 
   1   5  -6  405.36   31.10 
  -1   5   6  435.86   44.40 
   1   5  -6  492.45   32.80 
  -1   5   6  521.15   35.90 
  -1   5   6  379.36   31.90 
   1   5  -6  395.86   31.80 
   1   5  -6  394.26   37.00 
   1  -5  -6  431.76   32.00 
   1  -5  -6  527.45   41.40 
   1  -5  -6  470.95   34.60 
   1   5  -5   32.10   12.00 
  -1   5   5   47.80   25.30 
   1   5  -5   45.50   12.10 
  -1   5   5   40.70   25.70 
   1   5  -5   27.70   20.10 
  -1   5   5   42.30   14.10 
   1   5  -5   33.40   29.20 
   1   5  -5   44.50   11.50 
   1   5  -5   27.60   12.70 
   1  -5  -5   22.10   26.30 
   1  -5  -5   31.00   20.80 
  -1  -5   5   45.60   14.40 
   1  -5  -5   36.20   14.30 
   1  -5  -5   55.09   14.60 
  -1   5   4  -11.40   18.70 
   1   5  -4   -4.70    8.30 
  -1   5   4   -8.60   10.90 
   1   5  -4   36.40   17.10 
   1   5  -4    7.40    9.00 
  -1   5   4   15.90   11.80 
   1   5  -4  -23.10   26.40 
   1   5  -4    4.00    8.10 
   1   5  -4    4.50    8.70 
   1  -5  -4  -14.50    9.50 
   1  -5  -4   12.60   10.50 
   1  -5  -4   13.50   12.00 
   1  -5  -4  -12.10   17.20 
   1  -5  -4    3.00   14.90 
  -1  -5   4   -8.50    9.60 
  -1   5   3  954.30   60.19 
  -1   5   3  988.70   51.59 
   1   5  -3  877.91   64.59 
   1   5  -3  931.71   56.59 
   1   5  -3  941.01   50.09 
   1   5  -3  944.71   50.19 
   1   5  -3  983.80   50.39 
   1  -5  -3  990.60   51.49 
   1  -5  -3  973.70   51.69 
   1  -5  -3  933.61   51.39 
   1  -5  -3  949.80   58.19 
   1   5  -2   12.10   14.80 
  -1   5   2    3.50   15.40 
   1   5  -2    7.70    3.80 
   1   5  -2    5.00    4.10 
  -1   5   2   -5.20   14.80 
   1   5  -2   -4.80   11.50 
   1   5  -2   12.30    3.80 
   1   5  -2   -0.80    4.20 
   1  -5  -2    3.20   13.70 
   1  -5  -2   11.40    6.50 
   1  -5  -2   -1.50   17.70 
   1  -5  -2    4.30    6.50 
   1  -5  -2    2.00    6.00 
  -1   5   1   16.70   15.00 
   1   5  -1   15.40   12.10 
  -1   5   1   13.40   14.90 
   1   5  -1   19.70   13.80 
   1  -5  -1   10.70   13.70 
  -1  -5   1   23.20   14.00 
   1  -5  -1   30.90    4.80 
   1  -5  -1   17.60    4.30 
   1  -5  -1   20.80    4.70 
  -1   5   0  555.54   37.20 
   1   5   0  632.14   38.30 
  -1   5   0  510.95   40.80 
   1   5   0  564.54   37.10 
   1  -5   0  554.34   37.60 
  -1  -5   0  579.34   37.20 
   1   5   1  418.96   31.70 
  -1   5  -1  393.16   30.30 
  -1   5  -1  402.76   31.40 
  -1  -5  -1  378.76   21.90 
  -1  -5  -1  429.96   22.40 
  -1  -5  -1  434.26   22.50 
  -1  -5  -1  406.76   31.20 
  -1  -5  -1  362.96   33.20 
   1  -5   1  414.76   33.90 
  -1   5  -2  720.33   37.00 
   1   5   2  755.82   38.40 
  -1   5  -2  736.23   37.80 
  -1   5  -2  728.73   44.20 
  -1   5  -2  753.32   37.80 
  -1   5  -2  717.83   37.20 
   1   5   2  698.93   47.50 
  -1  -5  -2  644.84   44.40 
  -1  -5  -2  678.63   38.40 
   1  -5   2  705.33   37.50 
   1  -5   2  727.53   37.50 
  -1  -5  -2  693.63   48.80 
  -1  -5  -2  686.03   38.70 
  -1  -5  -2  681.83   38.20 
  -1   5  -3 1963.00  103.49 
   1   5   3 2017.40  100.39 
  -1   5  -3 1902.61   99.49 
  -1   5  -3 1957.00  112.99 
  -1   5  -3 1866.41  100.59 
  -1   5  -3 1950.90   99.29 
   1   5   3 1999.40  109.99 
  -1   5  -3 1956.90   99.39 
   1   5   3 1901.81  107.89 
   1   5   3 2021.80  100.49 
  -1  -5  -3 2010.60  100.49 
   1  -5   3 1890.71   99.59 
  -1  -5  -3 1980.60  126.49 
  -1  -5  -3 1922.31  100.29 
  -1  -5  -3 1932.61  105.49 
   1  -5   3 1926.21   99.59 
  -1  -5  -3 1869.11  100.39 
  -1   5  -4   12.60    9.40 
   1   5   4   30.20   11.50 
  -1   5  -4   33.70    9.60 
   1   5   4   10.30   11.70 
  -1   5  -4   11.10   15.40 
  -1   5  -4   74.49   34.10 
  -1   5  -4   25.60    9.40 
  -1   5  -4   15.40    9.60 
   1  -5   4   23.30   10.80 
  -1  -5  -4   33.20   11.90 
  -1  -5  -4   46.30   27.00 
  -1  -5  -4   26.10   11.50 
  -1  -5  -4   37.00   13.40 
  -1  -5  -4   51.79   11.90 
  -1  -5  -4   32.90   17.60 
   1   5   5   55.89   15.10 
  -1   5  -5   71.99   37.70 
  -1   5  -5   54.99   14.30 
   1   5   5   36.10   23.00 
  -1   5  -5   94.19   13.40 
   1   5   5  104.79   17.90 
  -1   5  -5   67.09   13.20 
  -1   5  -5   49.99   12.60 
  -1   5  -5   66.09   19.30 
   1  -5   5   71.89   15.50 
  -1  -5  -5   66.09   15.30 
  -1  -5  -5   65.99   20.00 
  -1  -5  -5   77.79   15.40 
   1   5   6  -15.30   43.50 
  -1   5  -6   -8.50   13.40 
  -1   5  -6  -11.90   25.20 
  -1   5  -6    3.30   13.30 
  -1   5  -6   17.20   20.30 
   1   5   6    4.10   20.10 
   1   5   6    3.40   18.10 
  -1   5  -6   -5.10   39.30 
  -1   5  -6   27.60   15.70 
  -1  -5  -6   29.30   22.70 
  -1  -5  -6    9.20   16.70 
  -1  -5  -6   -9.30   15.20 
  -1   5  -7  987.70   57.39 
  -1   5  -7  932.41   62.09 
   1   5   7  929.91   65.49 
  -1   5  -7 1143.49   98.99 
  -1   5  -7  953.80   56.59 
   1   5   7  871.51   75.49 
  -1   5  -7  891.31   57.69 
  -1   5  -7 1000.80   60.99 
  -1  -5  -7  903.41   59.49 
  -1   5  -8  136.59   23.50 
   1   5   8  181.28   33.40 
  -1   5  -8  146.39   33.20 
   1   5   8  177.88   40.40 
  -1   5  -8  143.39   24.40 
  -1   5  -8  172.08   32.30 
   1   5   8  158.68   44.10 
  -1   5  -8  174.68   27.90 
  -1  -5  -8  141.79   26.30 
  -1  -5  -8  150.38   34.10 
  -1  -5  -8  171.58   28.20 
  -1   5  -9   28.20   26.10 
   1   5   9   20.60   54.09 
   1   5   9  -12.50   53.89 
  -1   5  -9   31.50   25.00 
  -1   5  -9    4.20   31.90 
  -1   5  -9    9.50   42.00 
  -1   5  -9   -8.30   41.10 
  -1  -5  -9   33.70   31.20 
  -1  -5  -9   33.50   35.50 
  -1  -5  -9   62.49   35.00 
   1   6  -9    3.80   35.40 
  -1   6   9    6.70   54.49 
   1   6  -9   99.59   28.00 
   1   6  -9   32.80   26.50 
   1  -6  -9  -11.10   38.20 
   1  -6  -9   30.60   35.00 
   1   6  -8  126.49   23.70 
   1   6  -8  118.79   27.70 
  -1   6   8  119.59   40.70 
   1   6  -8  112.49   32.20 
   1   6  -8  102.89   23.70 
  -1   6   8  110.89   49.00 
  -1   6   8   77.19   31.00 
   1  -6  -8  121.69   30.80 
   1  -6  -8  100.79   29.10 
   1  -6  -8  101.19   37.40 
   1   6  -7  215.98   24.70 
  -1   6   7  255.57   44.70 
   1   6  -7  262.97   28.80 
   1   6  -7  246.68   26.50 
  -1   6   7  199.08   32.90 
   1   6  -7  191.88   23.60 
  -1   6   7  238.78   29.90 
   1   6  -7  238.08   50.09 
   1  -6  -7  332.57   30.30 
   1  -6  -7  286.37   38.00 
   1  -6  -7  332.47   31.30 
   1   6  -6  491.55   34.90 
   1   6  -6  500.65   34.70 
   1   6  -6  415.06   42.40 
   1   6  -6  464.25   52.39 
   1   6  -6  475.55   33.80 
  -1   6   6  503.05   36.30 
  -1   6   6  464.45   50.89 
   1   6  -6  475.95   35.50 
  -1   6   6  614.94   39.60 
   1  -6  -6  541.35   39.50 
   1  -6  -6  497.15   35.70 
   1  -6  -6  519.55   44.50 
   1   6  -5   84.19   26.30 
   1   6  -5   82.39   13.00 
   1   6  -5   94.99   37.90 
  -1   6   5   34.40   27.10 
   1   6  -5   79.49   13.30 
   1   6  -5   57.49   13.30 
  -1   6   5   88.49   17.00 
   1   6  -5   75.29   14.20 
  -1   6   5   50.49   17.20 
   1  -6  -5   76.19   23.70 
   1  -6  -5   97.09   17.00 
   1  -6  -5   97.89   16.40 
   1   6  -4   73.39   10.60 
  -1   6   4   72.89   25.70 
   1   6  -4   74.79   23.50 
   1   6  -4  100.79   38.40 
  -1   6   4   79.29   14.10 
   1   6  -4   70.89   10.40 
   1  -6  -4   65.29   12.70 
   1  -6  -4   76.89   22.00 
   1  -6  -4   76.19   15.20 
   1   6  -3   43.00    6.90 
   1   6  -3   45.00    7.00 
  -1   6   3   37.30   20.30 
   1   6  -3   41.00   32.20 
   1   6  -3   47.10    7.10 
   1   6  -3   45.60    7.10 
   1  -6  -3   34.40   10.40 
   1  -6  -3   38.90   10.80 
   1  -6  -3   65.09   19.90 
   1  -6  -3   40.40    9.70 
   1  -6  -3   74.59   27.50 
  -1   6   2   -9.10   19.20 
  -1   6   2   25.80   17.70 
   1  -6  -2   23.50    7.60 
   1  -6  -2   24.20   16.80 
   1  -6  -2   38.60    7.20 
   1  -6  -2   25.90    7.60 
   1  -6  -2   28.20    7.30 
  -1   6   1   10.00   19.00 
   1   6  -1   17.70   15.50 
  -1   6   1   43.40   18.80 
  -1  -6   1   38.20   17.50 
   1  -6  -1   30.80   16.00 
  -1   6   0  960.30   59.19 
   1   6   0  918.51   58.59 
   1   6   0  884.41   57.89 
   1  -6   0 1067.09   58.49 
  -1  -6   0  929.41   57.69 
   1   6   1 1463.75   83.99 
  -1   6  -1 1457.25   82.79 
  -1   6  -1 1508.75   83.69 
   1   6   1 1595.34   84.79 
   1  -6   1 1590.04   83.19 
  -1  -6  -1 1562.14   83.09 
  -1  -6  -1 1302.07   74.99 
  -1   6  -2  321.17   28.00 
   1   6   2  305.27   30.30 
  -1  -6  -2  331.67   29.30 
  -1  -6  -2  252.67   18.30 
  -1  -6  -2  272.37   18.60 
  -1  -6  -2  390.26   36.00 
  -1  -6  -2  250.47   18.40 
  -1  -6  -2  269.77   18.80 
   1   6   3    9.90    9.30 
  -1   6  -3   11.40    6.50 
  -1   6  -3   24.20    7.90 
  -1   6  -3   14.20   34.00 
   1   6   3    5.40    9.40 
   1   6   3    1.90   21.00 
  -1   6  -3   10.40   17.50 
  -1   6  -3   17.40    6.70 
  -1  -6  -3  -10.50   18.00 
  -1  -6  -3    8.50   26.60 
   1  -6   3    0.60    7.80 
  -1  -6  -3    3.20   10.10 
   1  -6   3    4.20    8.50 
  -1  -6  -3   -4.40   10.10 
  -1   6  -4 1437.96   78.59 
  -1   6  -4 1501.35   78.49 
   1   6   4 1575.44   80.49 
  -1   6  -4 1300.87  103.39 
   1   6   4 1495.25   79.89 
   1   6   4 1618.24   91.19 
  -1   6  -4 1429.86   78.69 
  -1   6  -4 1382.46   84.69 
  -1   6  -4 1550.24   78.79 
   1  -6   4 1453.35   80.99 
  -1  -6  -4 1579.14   80.19 
  -1  -6  -4 1636.24   87.89 
  -1  -6  -4 1512.75   80.79 
  -1   6  -5    4.90   12.80 
  -1   6  -5   -6.30   12.40 
  -1   6  -5   20.00   11.90 
  -1   6  -5   15.30   22.20 
   1   6   5   -4.20   27.60 
   1   6   5    3.40   15.10 
   1   6   5   13.40   16.00 
  -1   6  -5    0.30   44.60 
  -1   6  -5   -2.30   11.80 
  -1  -6  -5   15.00   15.10 
  -1  -6  -5   12.70   15.40 
  -1  -6  -5   54.79   25.10 
  -1   6  -6  821.92   74.69 
   1   6   6  801.62   68.39 
   1   6   6  814.92   55.79 
  -1   6  -6  792.22   48.90 
  -1   6  -6  820.02   50.09 
  -1   6  -6  773.32   51.09 
   1   6   6  910.21   52.69 
  -1   6  -6  818.22   49.80 
  -1  -6  -6  829.62   52.19 
  -1  -6  -6  856.91   61.59 
  -1  -6  -6  799.12   51.79 
  -1   6  -7   15.20   22.60 
  -1   6  -7   11.70   17.40 
  -1   6  -7   18.70   20.00 
  -1   6  -7   18.10   28.90 
   1   6   7   13.30   24.60 
  -1   6  -7   15.50   18.20 
   1   6   7    2.70   27.60 
   1   6   7   46.90   39.20 
  -1  -6  -7   30.20   29.80 
  -1  -6  -7   15.70   24.00 
  -1  -6  -7   -8.20   21.80 
  -1   6  -8   17.50   22.70 
  -1   6  -8   45.00   27.10 
  -1   6  -8   18.20   32.40 
   1   6   8   35.00   40.20 
  -1   6  -8   40.30   34.80 
   1   6   8    9.00   44.90 
  -1   6  -8   28.80   22.10 
   1   6   8   63.49   31.60 
  -1  -6  -8   58.39   34.50 
  -1  -6  -8  100.79   28.50 
  -1  -6  -8   40.60   29.40 
  -1   6  -9   97.59   29.00 
  -1  -6  -9  128.49   42.20 
  -1  -6  -9  113.69   37.60 
  -1   7   8   56.59   34.60 
   1   7  -8   19.50   22.70 
   1   7  -8   26.70   24.50 
   1   7  -8   33.20   27.20 
  -1   7   8   -6.00   50.79 
   1  -7  -8   39.80   31.00 
   1  -7  -8   13.20   38.00 
   1   7  -7   93.69   20.60 
  -1   7   7   92.89   43.00 
   1   7  -7  119.39   22.90 
  -1   7   7  138.99   28.90 
   1   7  -7   55.19   76.89 
   1   7  -7  157.78   26.40 
   1   7  -7  128.19   20.70 
   1  -7  -7   91.39   35.10 
   1  -7  -7  122.49   28.30 
   1   7  -6   82.19   15.90 
   1   7  -6   96.09   17.80 
   1   7  -6   70.99   49.80 
   1   7  -6   56.19   18.30 
  -1   7   6   88.79   22.60 
   1   7  -6   90.39   16.50 
  -1   7   6   71.99   36.30 
   1  -7  -6   93.69   22.30 
   1  -7  -6  129.59   33.90 
   1   7  -5  226.58   19.20 
   1   7  -5  222.98   18.90 
  -1   7   5  242.08   41.20 
   1   7  -5  279.77   19.90 
   1  -7  -5  224.78   33.50 
   1  -7  -5  245.48   24.40 
   1  -7  -5  239.58   22.80 
   1   7  -4  339.97   22.70 
   1   7  -4  326.97   22.50 
   1   7  -4  340.77   55.59 
   1   7  -4  345.77   22.10 
   1   7  -4  352.46   22.40 
   1  -7  -4  286.07   35.50 
   1  -7  -4  385.46   25.80 
   1  -7  -4  366.66   24.90 
   1   7  -3   34.00   20.40 
  -1   7   3    7.90   24.80 
   1   7  -3   33.50   39.80 
   1  -7  -3   30.60    9.80 
   1  -7  -3   14.80   22.20 
   1  -7  -3   19.60   11.00 
  -1   7   2  278.17   34.10 
   1   7  -2  398.46   33.00 
   1  -7  -2  262.17   31.10 
   1  -7  -2  292.67   18.30 
   1  -7  -2  278.87   18.90 
   1  -7  -2  277.47   18.50 
  -1   7   1   38.30   20.90 
   1   7  -1   44.60   20.20 
   1  -7  -1   31.20   19.40 
  -1  -7   1   53.59   22.50 
  -1   7   0   -9.80   20.00 
   1   7   0   36.20   19.70 
   1  -7   0    6.20   19.80 
  -1  -7   0   14.70   20.00 
   1   7   1  342.67   35.00 
  -1   7  -1  379.26   35.00 
  -1   7  -1  290.57   33.00 
   1  -7   1  355.96   33.50 
  -1  -7  -1  318.17   32.50 
  -1   7  -2   36.10   21.10 
  -1   7  -2   34.20   23.70 
   1   7   2   36.10   23.90 
  -1  -7  -2   23.20    8.80 
  -1  -7  -2   10.60   21.30 
  -1  -7  -2   29.00    7.30 
  -1  -7  -2   36.70   10.00 
  -1   7  -3  721.63   55.89 
  -1   7  -3  936.11   72.49 
   1   7   3  796.62   58.69 
  -1  -7  -3  718.93   42.80 
  -1  -7  -3  665.83   55.19 
  -1  -7  -3  755.92   43.60 
  -1  -7  -3  841.32   46.50 
   1   7   4  372.26   28.70 
  -1   7  -4  349.77   24.00 
  -1   7  -4  329.67   22.70 
  -1   7  -4  289.67   60.49 
  -1   7  -4  323.27   23.10 
  -1   7  -4  353.16   36.30 
  -1   7  -4  342.77   24.40 
  -1  -7  -4  336.07   36.00 
  -1  -7  -4  371.66   26.20 
  -1  -7  -4  377.66   27.60 
  -1   7  -5 1192.58   62.49 
   1   7   5 1098.29   66.29 
   1   7   5 1102.89   81.79 
  -1   7  -5 1091.99   93.39 
  -1   7  -5 1117.99   62.99 
  -1   7  -5 1000.80   74.19 
  -1   7  -5 1257.97   68.39 
   1   7   5 1228.18   65.09 
  -1   7  -5 1145.99   62.59 
  -1  -7  -5 1067.59   66.19 
  -1  -7  -5 1168.98   65.59 
  -1  -7  -5 1159.98   75.29 
   1   7   6  286.47   28.70 
   1   7   6  294.87   37.30 
  -1   7  -6  256.97   23.70 
  -1   7  -6  287.07   25.60 
   1   7   6  288.07   43.10 
  -1   7  -6  263.97   47.70 
  -1   7  -6  236.38   23.80 
  -1  -7  -6  281.67   28.40 
  -1  -7  -6  266.57   38.80 
  -1   7  -7  152.88   27.50 
   1   7   7  193.58   35.80 
  -1   7  -7  122.69   22.70 
  -1   7  -7  191.18   24.70 
   1   7   7  188.18   31.20 
   1   7   7  133.49   48.10 
  -1   7  -7  178.18   23.20 
  -1  -7  -7  223.28   37.50 
  -1  -7  -7  151.78   32.10 
  -1  -7  -7  174.68   30.00 
  -1   7  -8   48.20   28.50 
   1   7   8   16.20   51.89 
   1   7   8   13.90   35.00 
  -1   7  -8   18.90   23.40 
  -1   7  -8   12.00   23.50 
  -1  -7  -8   39.80   31.60 
  -1  -7  -8   66.49   38.50 
  -1   8   7  -11.00   48.40 
   1   8  -7   18.30   21.60 
   1   8  -7   -5.20   19.80 
   1  -8  -7   -8.10   27.10 
   1   8  -6   14.40   19.60 
   1   8  -6   40.80   15.30 
   1   8  -6   28.40   15.90 
  -1   8   6   49.90   44.20 
   1   8  -6   87.49   19.80 
   1  -8  -6   23.80   33.20 
   1  -8  -6   -1.10   26.90 
   1  -8  -6   39.30   22.50 
   1   8  -5   17.30   11.70 
   1   8  -5   20.50   11.00 
   1   8  -5   22.30   12.00 
   1   8  -5   15.40   11.10 
   1   8  -5   28.70   28.60 
  -1   8   5   16.40   36.00 
   1   8  -5   17.90   59.99 
   1  -8  -5  -29.30   20.60 
   1  -8  -5   12.90   17.70 
   1  -8  -5   29.10   30.60 
   1   8  -4  -17.30   24.30 
  -1   8   4    5.40   32.40 
   1   8  -4   14.30   58.39 
   1  -8  -4    2.70   13.70 
   1  -8  -4   34.70   29.50 
  -1   8   3   17.30   30.30 
   1   8  -3   -2.50   23.30 
   1   8  -3  -11.60   50.89 
   1  -8  -3  -18.40   24.30 
   1  -8  -3   -7.90   12.00 
   1  -8  -3   11.60   13.50 
   1  -8  -3    4.60   10.50 
   1   8  -2  249.58   32.20 
  -1   8   2  251.27   34.70 
   1  -8  -2  143.89   30.70 
   1   8  -1   -0.80   22.60 
  -1   8   1  -17.90   24.20 
  -1  -8   1   12.20   24.90 
   1   8   0   87.19   25.80 
  -1   8   0   49.50   26.50 
   1  -8   0  113.59   28.50 
  -1  -8   0   84.49   42.20 
  -1   8  -1   29.30   24.20 
   1   8   1   10.30   25.10 
   1  -8   1   41.10   26.00 
  -1  -8  -1   15.20   24.70 
   1   8   2 1517.85   92.29 
  -1   8  -2 1419.96   88.99 
  -1  -8  -2 1453.55   89.19 
   1   8   3   11.10   31.60 
  -1   8  -3   20.90   25.80 
  -1  -8  -3   30.70   27.30 
  -1  -8  -3   -3.00   12.00 
  -1  -8  -3   -6.20   14.00 
  -1  -8  -3   -0.40   11.30 
   1   8   4  383.06   49.20 
  -1   8  -4  351.36   41.60 
  -1  -8  -4  492.75   45.10 
  -1  -8  -4  447.76   29.60 
  -1   8  -5   -7.20   12.10 
  -1   8  -5   -0.50   13.20 
  -1   8  -5   -0.10   11.20 
  -1   8  -5   -7.90   14.00 
   1   8   5   -6.60   35.90 
  -1  -8  -5    0.10   22.00 
  -1  -8  -5   31.40   30.40 
  -1  -8  -5    4.70   18.00 
  -1   8  -6  416.46   30.70 
   1   8   6  357.06   59.29 
   1   8   6  442.66   36.50 
  -1   8  -6  485.45   33.70 
  -1   8  -6  397.36   32.80 
  -1  -8  -6  376.66   38.90 
  -1  -8  -6  514.75   52.79 
  -1  -8  -6  451.45   36.30 
  -1   8  -7   17.70   21.20 
  -1   8  -7   -1.60   20.60 
  -1   8  -7   57.39   22.70 
   1   8   7   25.10   31.40 
   1   8   7   -9.50   47.40 
  -1  -8  -7    6.70   29.50 
  -1  -8  -7  -27.20   60.69 
  -1   9   6   -4.00   45.70 
   1   9  -6   25.10   38.70 
   1   9  -6   24.00   14.70 
   1  -9  -6    4.50   42.00 
  -1   9   5  126.49   49.10 
   1   9  -5  147.09   37.40 
   1  -9  -5  208.38   43.60 
   1  -9  -5  158.58   23.40 
  -1   9   4  224.88   47.20 
   1   9  -4  200.88   37.40 
   1  -9  -4  272.47   22.20 
   1  -9  -4  204.48   41.70 
  -1   9   3   39.60   34.30 
   1   9  -3  -16.30   29.60 
   1  -9  -3   15.30   30.10 
  -1   9   2   90.79   35.00 
   1   9  -2  135.29   31.90 
   1  -9  -2   83.99   31.90 
   1   9  -1   61.29   29.50 
  -1   9   1   82.79   32.30 
   1  -9  -1   62.99   30.00 
   1   9   0   40.00   29.80 
  -1   9   0    6.60   29.90 
   1  -9   0   48.10   30.30 
  -1  -9   0   24.60   28.50 
   1   9   1  239.08   39.60 
  -1   9  -1  277.87   47.90 
  -1  -9  -1  255.37   38.20 
   1  -9   1  289.57   37.80 
  -1   9  -2   -0.20   29.50 
   1   9   2    0.20   31.60 
  -1  -9  -2   -2.50   28.40 
   1   9   3  186.68   44.40 
  -1   9  -3  242.18   38.10 
  -1  -9  -3  145.19   34.20 
   1   9   4  103.99   42.20 
  -1   9  -4  235.08   56.09 
  -1  -9  -4  138.69   39.10 
  -1  -9  -4  104.09   19.60 
   1   9   5  482.45   63.29 
  -1   9  -5  453.35   54.59 
  -1  -9  -5  623.54   45.30 
  -1  -9  -5  731.93   60.19 
  -1   9  -6  105.69   20.20 
  -1  -9  -6  132.49   45.70 
  -1  10   4   54.19   52.99 
   1  10  -4   63.49   39.50 
   1 -10  -4   11.60   43.00 
  -1  10   3   -2.00   42.50 
   1  10  -3    5.60   37.70 
   1  10  -2   28.50   36.80 
  -1  10   2  -16.10   40.50 
   1 -10  -2   46.40   37.50 
  -1  10   1  -25.50   36.50 
   1  10  -1   17.10   35.70 
   1 -10  -1    9.30   36.80 
   1  10   0  262.07   45.10 
  -1  10   0  306.07   46.00 
   1 -10   0  250.57   45.40 
  -1 -10   0  325.27   46.10 
   1  10   1  283.47   46.50 
  -1  10  -1  403.26   50.29 
  -1 -10  -1  376.96   48.50 
  -1  10  -2   77.59   39.40 
   1  10   2   52.39   41.00 
  -1 -10  -2   53.59   37.90 
  -1  10  -3  -30.90   38.90 
   1  10   3  -25.50   44.70 
  -1 -10  -3   -1.00   44.10 
  -1 -10  -4  406.26   51.99 
   2   0 -11   -9.20   35.50 
   2   0 -11   11.80   35.00 
  -2   0  11  -77.19   57.69 
   2   0 -11  -37.80   38.50 
   2   0 -10  418.56   42.10 
   2   0 -10  400.76   39.80 
   2   0 -10  349.57   50.99 
  -2   0  10  287.57   54.59 
  -2   0   9   -9.30   36.30 
   2   0  -9  -24.90   21.30 
   2   0  -9   -8.70   24.10 
   2   0  -9   19.90   32.80 
  -2   0   9    6.30   28.80 
  -2   0   8   58.49   30.80 
  -2   0   8    6.90   22.60 
   2   0  -8   29.80   18.20 
   2   0  -8   10.70   24.80 
   2   0  -8   39.70   18.80 
  -2   0   7    6.60   21.80 
  -2   0   7   -6.60   18.80 
  -2   0   7   -8.70   16.70 
   2   0  -7   18.40   15.40 
   2   0  -7   39.00   20.00 
   2   0  -7  -10.40   16.00 
   2   0  -7   -6.20   13.50 
  -2   0   6 3665.43  197.18 
   2   0  -6 3699.53  193.68 
   2   0  -6 3653.73  196.88 
   2   0  -6 3876.61  194.28 
   2   0  -6 3826.22  193.38 
  -2   0   6 3783.52  193.88 
  -2   0   6 3732.03  193.98 
   2   0  -6 3917.11  193.68 
   2   0  -5    6.90   15.00 
   2   0  -5  -19.60    8.80 
   2   0  -5   14.20   10.20 
  -2   0   5  -16.00    9.90 
   2   0  -5    3.70   11.10 
  -2   0   5    9.20   15.50 
  -2   0   5   -2.50   11.90 
   2   0  -5   -6.80   11.00 
  -2   0   5  -23.10   10.20 
   2   0  -4 2335.47  120.29 
  -2   0   4 2332.47  120.39 
  -2   0   4 2484.15  120.49 
  -2   0   4 2320.27  120.09 
   2   0  -4 2411.66  126.49 
  -2   0   4 2313.77  122.29 
   2   0  -4 2305.87  120.29 
   2   0  -4 2259.67  119.99 
   2   0  -4 2290.37  120.29 
  -2   0   3   14.70    9.30 
  -2   0   3   10.10    7.20 
   2   0  -3   -0.70    6.70 
   2   0  -3   -8.10    6.70 
  -2   0   3    0.70    7.20 
   2   0  -3    8.70    7.30 
  -2   0   3    0.80    6.90 
  -2   0   3    8.00    7.00 
   2   0  -3    0.10    8.70 
   2   0  -3    6.00    6.70 
   2   0  -2   58.19    7.10 
  -2   0   2   40.60    6.90 
  -2   0   2   43.70    7.00 
   2   0  -2   44.00    7.00 
  -2   0   2   40.20    7.00 
   2   0  -2   27.00    6.80 
   2   0  -2   40.30    7.30 
  -2   0   2   29.40    6.30 
  -2   0   2   51.59    7.90 
   2   0  -2   39.30    6.50 
   2   0  -1   -5.20    3.80 
  -2   0   1    9.10    4.10 
  -2   0   1    6.30    3.90 
   2   0  -1    4.30    3.90 
   2   0  -1   -0.80    3.30 
  -2   0   1    0.20    3.90 
  -2   0   0 2166.78  113.69 
   2   0   0 2252.37  113.59 
   2   0   0 2309.27  113.69 
  -2   0  -1    1.80    4.90 
   2   0   1   -0.60    4.10 
  -2   0  -1   -1.30    2.50 
   2   0   1   -0.20    2.70 
   2   0   1    0.50    4.60 
  -2   0  -1    8.40    4.50 
   2   0   1   -2.50    8.00 
  -2   0  -2 5866.21  286.97 
   2   0   2 5565.34  288.87 
   2   0   2 5790.62  286.77 
  -2   0  -2 5622.54  285.97 
  -2   0  -2 5758.02  286.77 
   2   0   2 5751.52  286.87 
  -2   0  -2 5510.85  288.57 
  -2   0  -3   13.20   13.70 
  -2   0  -3    7.50    7.60 
  -2   0  -3    8.20    7.80 
   2   0   3   10.70    8.70 
   2   0   3   20.30   12.30 
   2   0   3   10.90    7.50 
  -2   0  -4  551.34   39.80 
   2   0   4  561.94   39.50 
  -2   0  -4  546.45   32.70 
  -2   0  -4  571.64   33.40 
   2   0   4  524.75   33.40 
  -2   0  -4  575.34   32.60 
   2   0   4  574.14   33.40 
  -2   0  -5   -9.20    9.70 
   2   0   5   21.50   13.00 
  -2   0  -5  -11.10   12.10 
  -2   0  -5   -5.50   10.70 
  -2   0  -5   -2.50   19.80 
   2   0   5  -21.30   19.70 
   2   0   5    4.20   11.30 
  -2   0  -6  450.35   31.00 
  -2   0  -6  378.16   29.90 
  -2   0  -6  422.16   31.10 
   2   0   6  426.16   32.00 
   2   0   6  426.06   31.10 
   2   0   6  333.87   38.50 
  -2   0  -6  454.45   32.10 
  -2   0  -7   -1.20   16.00 
  -2   0  -7   -6.10   13.70 
   2   0   7   10.80   18.60 
  -2   0  -7    6.40   22.00 
   2   0   7   16.60   29.90 
  -2   0  -7   -2.50   19.80 
  -2   0  -7  -16.70   14.30 
   2   0   8  439.46   50.49 
  -2   0  -8  410.26   36.70 
  -2   0  -8  368.76   30.80 
   2   0   8  379.36   39.10 
  -2   0  -8  463.25   35.50 
  -2   0  -8  354.76   32.90 
  -2   0  -9   11.90   22.70 
   2   0   9  -16.80   41.70 
  -2   0  -9  -15.90   21.30 
  -2   0  -9   33.90   32.20 
  -2   0  -9    0.80   23.00 
   2   0   9   -7.30   31.90 
  -2   0 -10 1147.79   75.89 
  -2   0 -10  985.80   76.89 
  -2   0 -10 1171.98   72.29 
   2   0  10  946.71   88.79 
  -2   0 -10 1170.28   73.79 
   2   1 -11   26.70   37.80 
   2   1 -11    9.70   33.10 
   2  -1 -11   -5.30   39.90 
   2  -1 -11   11.60   40.40 
   2  -1 -11  -26.10   36.70 
  -2   1  10   58.29   48.40 
   2   1 -10   49.40   28.10 
   2   1 -10  105.39   35.10 
   2   1 -10   54.99   38.60 
  -2   1  10   74.49   44.80 
   2  -1 -10   34.30   28.70 
  -2  -1  10   48.50   47.20 
   2  -1 -10   22.20   51.39 
   2  -1 -10   20.60   32.40 
   2   1  -9  354.76   33.40 
  -2   1   9  158.98   50.29 
   2   1  -9  323.17   36.90 
  -2   1   9  383.96   42.30 
   2   1  -9  385.66   35.60 
  -2  -1   9  313.07   46.90 
   2  -1  -9  373.56   40.30 
   2  -1  -9  344.07   35.20 
   2  -1  -9  344.87   33.60 
  -2   1   8   97.99   30.90 
   2   1  -8  162.58   21.80 
   2   1  -8  137.79   37.00 
  -2   1   8  174.98   26.40 
   2   1  -8  135.89   26.50 
   2   1  -8  152.18   23.40 
  -2  -1   8  168.08   36.20 
   2  -1  -8  121.99   22.40 
   2  -1  -8  217.38   29.40 
   2  -1  -8  132.49   22.00 
  -2  -1   8  164.18   28.60 
  -2   1   7 1473.35   80.79 
   2   1  -7 1455.95   79.29 
   2   1  -7 1439.06   83.09 
   2   1  -7 1462.55   79.39 
   2   1  -7 1424.66   79.29 
   2   1  -7 1472.15   86.79 
  -2   1   7 1361.06   86.59 
  -2   1   7 1410.76   81.79 
   2  -1  -7 1456.65   79.69 
   2  -1  -7 1405.16   79.49 
  -2  -1   7 1359.86   86.89 
   2  -1  -7 1430.56   88.19 
   2  -1  -7 1491.55   84.29 
   2  -1  -7 1418.16   79.69 
  -2  -1   7 1416.36   79.49 
   2   1  -6  207.08   19.90 
  -2   1   6  332.97   31.70 
  -2   1   6  209.78   23.20 
   2   1  -6  205.48   26.40 
   2   1  -6  209.28   20.70 
   2   1  -6  225.58   22.30 
   2   1  -6  305.97   22.70 
  -2  -1   6  283.67   22.10 
   2  -1  -6  283.97   34.70 
  -2  -1   6  218.08   22.90 
   2  -1  -6  214.98   21.20 
   2  -1  -6  236.78   28.50 
   2  -1  -6  265.97   22.50 
   2  -1  -6  252.47   21.00 
   2   1  -5 1568.64   82.09 
  -2   1   5 1561.14   82.39 
   2   1  -5 1590.74   85.29 
   2   1  -5 1532.95   82.49 
  -2   1   5 1718.93   90.89 
  -2   1   5 1550.04   82.99 
   2   1  -5 1569.74   82.49 
   2   1  -5 1563.34   82.89 
  -2   1   5 1567.84   82.29 
  -2  -1   5 1519.35   82.09 
   2  -1  -5 1517.45   82.49 
   2  -1  -5 1642.94   82.89 
   2  -1  -5 1516.65   82.59 
   2  -1  -5 1496.15   82.99 
  -2  -1   5 1441.36   81.99 
  -2  -1   5 1470.05   82.49 
   2  -1  -5 1629.54   86.99 
  -2  -1   5 1593.14   86.09 
  -2   1   4  632.24   39.00 
   2   1  -4  551.04   34.60 
   2   1  -4  644.24   34.20 
   2   1  -4  625.84   37.20 
  -2   1   4  596.24   34.30 
  -2   1   4  573.04   34.80 
   2   1  -4  639.54   36.70 
  -2   1   4  593.24   35.10 
   2   1  -4  592.34   34.00 
   2  -1  -4  611.74   34.90 
  -2  -1   4  557.34   34.50 
  -2  -1   4  638.54   38.20 
   2  -1  -4  588.64   34.90 
   2  -1  -4  530.15   34.00 
  -2  -1   4  627.14   34.70 
   2  -1  -4  603.74   34.90 
   2  -1  -4  619.34   38.70 
  -2  -1   4  579.34   34.00 
  -2   1   3 4068.59  204.98 
  -2   1   3 4097.89  203.08 
   2   1  -3 4075.49  202.68 
  -2   1   3 4262.67  202.98 
   2   1  -3 4033.60  202.88 
  -2   1   3 3993.60  202.98 
  -2   1   3 4020.60  202.88 
   2   1  -3 4112.49  202.98 
   2   1  -3 4054.79  202.78 
   2   1  -3 3986.00  203.38 
   2  -1  -3 3928.81  204.68 
  -2  -1   3 4333.27  203.08 
  -2  -1   3 4142.29  203.08 
   2  -1  -3 3916.71  202.78 
  -2  -1   3 3844.62  203.68 
   2  -1  -3 4000.90  202.98 
   2  -1  -3 3942.51  202.78 
   2  -1  -3 3995.50  203.18 
  -2  -1   3 3364.16  202.38 
  -2   1   2 2545.95  127.29 
   2   1  -2 2540.35  127.29 
   2   1  -2 2450.65  127.39 
  -2   1   2 2498.45  127.49 
  -2   1   2 2408.16  128.89 
   2   1  -2 2538.65  127.29 
  -2   1   2 2500.95  127.29 
   2   1  -2 2441.16  127.29 
   2   1  -2 2610.74  127.29 
  -2   1   2 2516.95  127.49 
  -2  -1   2 2501.35  127.19 
   2  -1  -2 2544.15  127.49 
   2  -1  -2 2581.24  129.09 
  -2  -1   2 2437.86  127.49 
   2  -1  -2 2543.45  127.49 
  -2  -1   2 2533.25  127.39 
   2  -1  -2 2501.15  127.29 
   2   1  -1  400.36   22.90 
  -2   1   1  459.65   23.10 
  -2   1   1  434.46   25.30 
  -2   1   1  432.66   23.20 
   2   1  -1  447.16   23.00 
   2  -1  -1  428.56   22.90 
   2  -1  -1  416.76   23.10 
  -2  -1   1  433.96   22.90 
   2  -1  -1  424.46   25.10 
  -2  -1   1  425.86   23.00 
   2   1   0   12.60    5.00 
   2   1   0   18.30    4.70 
  -2   1   0   10.60    5.20 
  -2   1   0    7.00    5.10 
   2   1   0    0.70    4.70 
  -2  -1   0   23.60    5.60 
   2  -1   0    9.40    5.60 
  -2  -1   0   13.60    5.90 
   2  -1   0   11.60    4.30 
  -2  -1   0    6.40    4.70 
   2  -1   0   -3.80    3.80 
   2   1   1 1131.99   58.99 
  -2   1  -1 1099.99   56.29 
   2   1   1 1052.09   56.89 
  -2   1  -1 1097.89   61.09 
   2   1   1 1133.39   57.09 
  -2   1  -1 1098.89   57.09 
   2   1   1 1098.29   57.49 
  -2   1  -1 1134.39   56.99 
  -2  -1  -1 1125.09   56.99 
  -2  -1  -1 1102.79   57.49 
   2  -1   1 1116.79   56.59 
   2  -1   1 1070.39   56.89 
  -2  -1  -1 1145.29   59.09 
  -2  -1  -1 1156.68   57.19 
  -2   1  -2  255.07   15.70 
  -2   1  -2  331.77   23.00 
   2   1   2  267.77   21.30 
   2   1   2  226.18   15.60 
   2   1   2  225.28   16.10 
   2   1   2  213.18   15.00 
  -2   1  -2  196.98   15.30 
  -2  -1  -2  238.48   15.80 
  -2  -1  -2  168.78   15.20 
   2  -1   2  210.98   14.70 
   2  -1   2  279.67   24.10 
  -2  -1  -2  240.18   16.10 
  -2   1  -3  268.57   18.50 
   2   1   3  278.07   19.60 
  -2   1  -3  327.67   26.90 
  -2   1  -3  274.37   18.90 
   2   1   3  263.47   23.90 
   2   1   3  308.17   18.60 
   2  -1   3  341.57   26.50 
  -2  -1  -3  256.87   18.90 
   2  -1   3  275.27   18.20 
  -2  -1  -3  207.68   22.20 
  -2  -1  -3  277.47   19.30 
  -2  -1  -3  275.37   18.30 
   2   1   4  168.88   21.50 
  -2   1  -4  222.18   17.70 
  -2   1  -4  231.28   17.20 
   2   1   4  253.77   17.90 
   2   1   4  205.18   17.70 
  -2   1  -4  244.08   24.00 
  -2   1  -4  223.08   17.50 
  -2  -1  -4  219.38   17.10 
   2  -1   4  199.38   17.20 
  -2  -1  -4  188.28   16.70 
   2  -1   4  202.88   17.20 
   2  -1   4  242.38   26.70 
  -2  -1  -4  284.97   25.30 
  -2  -1  -4  196.98   17.00 
  -2  -1  -4  228.08   17.40 
   2   1   5    7.70   12.80 
  -2   1  -5   20.50   10.80 
   2   1   5   27.80   12.90 
  -2   1  -5   30.00   22.00 
  -2   1  -5   -3.60    9.60 
  -2   1  -5   18.90   11.10 
   2   1   5    2.50   17.40 
  -2  -1  -5   28.60   10.90 
  -2  -1  -5    5.10   10.60 
   2  -1   5    3.70   21.40 
   2  -1   5    8.70   11.40 
   2  -1   5   10.30   12.70 
  -2  -1  -5   11.50   21.00 
  -2  -1  -5   10.50   11.30 
  -2  -1  -5    7.80   11.30 
   2   1   6  907.71   53.29 
  -2   1  -6  878.01   52.99 
  -2   1  -6  900.11   50.89 
   2   1   6  768.32   50.59 
  -2   1  -6  949.60   52.09 
   2   1   6  838.12   59.39 
  -2   1  -6  856.61   49.90 
  -2   1  -6  899.11   62.59 
   2  -1   6  883.21   61.99 
  -2  -1  -6  853.91   50.99 
  -2  -1  -6  928.31   52.49 
  -2  -1  -6  858.41   50.09 
   2  -1   6  814.92   51.49 
  -2  -1  -6  786.52   49.90 
  -2  -1  -6  875.21   50.69 
   2  -1   6  936.31   52.39 
  -2  -1  -6  787.22   61.79 
   2   1   7 1141.29   79.49 
  -2   1  -7 1224.08   69.59 
  -2   1  -7 1136.99   84.09 
   2   1   7 1189.58   72.19 
   2   1   7 1184.98   69.89 
  -2   1  -7 1216.78   68.49 
  -2   1  -7 1211.98   71.39 
  -2  -1  -7 1225.18   69.09 
  -2  -1  -7 1226.68   69.89 
   2  -1   7 1301.47   82.89 
  -2  -1  -7 1282.27   69.99 
  -2  -1  -7 1246.18   71.99 
   2  -1   7 1203.98   69.99 
  -2   1  -8   77.89   21.50 
  -2   1  -8   91.89   20.70 
   2   1   8   80.89   38.40 
   2   1   8  104.99   26.10 
  -2   1  -8   82.99   26.80 
  -2  -1  -8   95.09   21.50 
   2  -1   8  115.09   37.90 
  -2  -1  -8   92.19   21.10 
  -2  -1  -8   73.19   21.00 
  -2  -1  -8   88.29   26.10 
  -2   1  -9  506.25   46.80 
   2   1   9  471.25   45.50 
   2   1   9  342.37   55.19 
  -2   1  -9  428.06   37.70 
  -2   1  -9  407.66   34.60 
  -2   1  -9  551.74   40.50 
  -2  -1  -9  476.85   38.40 
  -2  -1  -9  562.04   41.80 
  -2  -1  -9  417.46   44.80 
   2  -1   9  446.96   56.79 
  -2  -1  -9  410.46   37.50 
  -2   1 -10    3.00   45.50 
  -2   1 -10   21.90   25.80 
   2   1  10   -3.30   52.59 
  -2   1 -10   15.70   27.80 
   2   1  10   11.50   55.29 
  -2   1 -10  -14.70   27.80 
  -2  -1 -10  -26.70   28.80 
  -2  -1 -10   22.00   28.80 
   2  -1  10    2.30   52.49 
  -2  -1 -10    5.60   30.00 
   2   2 -11  111.49   35.30 
   2  -2 -11   51.49   38.90 
   2  -2 -11   97.59   43.00 
   2   2 -10  -18.50   36.00 
  -2   2  10   17.60   44.10 
   2   2 -10   -9.20   27.30 
  -2   2  10  -30.80   46.30 
   2   2 -10   26.90   26.50 
   2  -2 -10   14.60   29.90 
   2  -2 -10  -18.40   29.70 
   2  -2 -10   35.80   34.10 
  -2  -2  10  -20.70   51.29 
   2   2  -9   12.40   26.00 
  -2   2   9  -18.90   33.30 
   2   2  -9    7.00   22.00 
  -2   2   9   20.80   36.30 
   2  -2  -9    7.70   26.30 
   2  -2  -9  -14.70   23.70 
   2  -2  -9  -19.40   25.80 
  -2  -2   9   12.30   41.00 
   2   2  -8 1029.60   64.19 
   2   2  -8  960.50   61.79 
  -2   2   8  968.00   72.89 
   2   2  -8  994.00   76.19 
   2   2  -8 1032.10   61.29 
  -2   2   8 1008.50   63.09 
   2   2  -8 1013.20   66.79 
  -2  -2   8  955.70   74.99 
   2  -2  -8  988.70   64.29 
   2  -2  -8 1096.29   63.19 
   2  -2  -8  998.40   62.99 
   2  -2  -8 1120.39   66.29 
   2   2  -7  587.04   37.10 
   2   2  -7  522.65   48.60 
   2   2  -7  571.74   41.50 
   2   2  -7  528.35   37.10 
  -2   2   7  441.96   43.20 
  -2   2   7  577.54   39.90 
  -2   2   7  562.04   40.40 
   2   2  -7  512.45   36.60 
   2  -2  -7  521.65   36.30 
   2  -2  -7  503.05   38.50 
  -2  -2   7  447.16   36.20 
  -2  -2   7  547.65   50.39 
   2  -2  -7  463.15   36.60 
   2  -2  -7  539.05   41.40 
  -2   2   6  445.36   31.90 
  -2   2   6  455.25   33.70 
   2   2  -6  450.55   32.30 
   2   2  -6  482.15   30.60 
   2   2  -6  517.25   32.20 
  -2   2   6  498.25   41.80 
   2   2  -6  448.96   33.90 
   2   2  -6  465.45   39.30 
   2  -2  -6  460.35   32.90 
  -2  -2   6  502.15   41.40 
   2  -2  -6  457.65   34.80 
   2  -2  -6  512.05   32.90 
   2  -2  -6  284.47   42.30 
   2  -2  -6  499.55   34.30 
  -2  -2   6  454.75   31.80 
   2   2  -5   56.99   12.20 
   2   2  -5   78.49   17.00 
  -2   2   5   62.59   11.40 
   2   2  -5   63.19   10.90 
  -2   2   5   79.69   18.40 
   2   2  -5  113.39   12.90 
  -2   2   5   53.29   13.70 
   2   2  -5   68.19   13.40 
  -2   2   5  100.19   14.50 
   2  -2  -5   70.99   13.20 
  -2  -2   5   64.69   11.60 
  -2  -2   5   65.09   13.30 
   2  -2  -5   79.99   20.90 
   2  -2  -5   69.89   12.80 
   2  -2  -5   61.59   13.40 
   2  -2  -5   68.59   13.30 
  -2  -2   5   74.39   19.20 
   2   2  -4 1820.52  109.49 
  -2   2   4 2127.79  113.89 
  -2   2   4 2247.48  110.19 
   2   2  -4 2039.80  109.69 
   2   2  -4 2268.47  111.39 
   2   2  -4 2227.08  109.59 
  -2   2   4 2157.58  110.49 
   2   2  -4 2126.59  109.69 
  -2   2   4 2314.87  110.19 
  -2  -2   4 2025.20  112.49 
  -2  -2   4 2157.78  109.79 
  -2  -2   4 2023.50  109.59 
   2  -2  -4 2178.68  109.99 
   2  -2  -4 2207.68  110.29 
   2  -2  -4 2158.88  113.79 
   2  -2  -4 2066.69  109.69 
  -2  -2   4 2053.29  109.69 
  -2   2   3  743.13   41.20 
   2   2  -3  798.02   42.50 
  -2   2   3  788.82   41.40 
  -2   2   3  762.22   45.30 
   2   2  -3  773.82   40.90 
  -2   2   3  827.12   41.70 
  -2   2   3  765.12   41.30 
   2   2  -3  719.13   40.80 
   2   2  -3  724.53   41.10 
   2   2  -3  756.12   41.10 
  -2  -2   3  749.82   40.90 
   2  -2  -3  755.02   41.20 
   2  -2  -3  811.72   45.60 
   2  -2  -3  764.42   41.40 
   2  -2  -3  758.82   41.50 
  -2  -2   3  798.02   41.10 
  -2  -2   3  674.03   40.80 
  -2  -2   3  735.63   44.10 
  -2  -2   3  763.32   41.20 
   2   2  -2 1505.55   80.19 
   2   2  -2 1569.14   78.99 
   2   2  -2 1614.04   78.89 
  -2   2   2 1524.75   81.99 
  -2   2   2 1592.94   79.09 
   2   2  -2 1563.64   78.99 
  -2   2   2 1550.84   79.29 
  -2   2   2 1508.35   79.19 
   2   2  -2 1520.65   78.89 
  -2   2   2 1575.24   79.19 
   2  -2  -2 1580.24   81.29 
  -2  -2   2 1466.55   78.79 
  -2  -2   2 1544.75   78.89 
   2  -2  -2 1537.25   82.19 
   2  -2  -2 1533.85   79.19 
   2  -2  -2 1511.65   78.99 
  -2  -2   2 1553.64   78.99 
   2  -2  -2 1564.44   79.19 
   2  -2  -2 1525.65   79.29 
  -2   2   1  100.79   12.50 
  -2   2   1   87.89    7.10 
  -2   2   1   79.09    7.10 
   2   2  -1   97.79    8.30 
   2   2  -1  101.19    7.00 
   2   2  -1   85.99    6.80 
   2   2  -1   84.79    6.80 
   2   2  -1  105.89   11.50 
  -2  -2   1   89.59    6.90 
   2  -2  -1  102.49    7.50 
   2  -2  -1  124.39   11.70 
  -2  -2   1   84.99    7.70 
   2  -2  -1   92.69    7.30 
  -2   2   0   89.49    6.50 
  -2   2   0   75.39    6.20 
   2   2   0   87.29    6.50 
   2   2   0   65.69    6.20 
  -2   2   0   80.49    9.10 
   2   2   0   66.69    8.50 
  -2  -2   0   97.99   10.60 
  -2  -2   0   55.19    7.70 
  -2  -2   0   77.59    7.80 
   2  -2   0   65.29    7.70 
   2  -2   0   74.79    9.50 
  -2  -2   0   63.79    8.70 
   2   2   1 2013.30  103.79 
   2   2   1 1919.81  102.89 
  -2   2  -1 1994.70  101.39 
   2   2   1 2000.10  101.39 
   2   2   1 1980.70  101.29 
  -2   2  -1 1970.80  101.79 
  -2   2  -1 2057.19  101.29 
   2  -2   1 1924.81  101.19 
  -2  -2  -1 2020.30  103.69 
  -2  -2  -1 2004.10  102.99 
  -2  -2  -1 1972.40  101.29 
  -2  -2  -1 2117.49  101.59 
   2  -2   1 2002.80  101.89 
   2   2   2  500.75   31.00 
  -2   2  -2  486.25   36.90 
  -2   2  -2  501.65   29.00 
   2   2   2  536.55   34.20 
   2   2   2  520.25   29.30 
  -2   2  -2  534.45   29.10 
   2   2   2  561.74   32.60 
  -2   2  -2  534.65   28.70 
  -2  -2  -2  552.34   29.40 
  -2  -2  -2  521.75   29.10 
  -2  -2  -2  534.95   31.30 
   2   2   3  743.83   42.30 
   2   2   3  817.92   42.80 
  -2   2  -3  780.02   42.00 
  -2   2  -3  776.72   42.20 
  -2   2  -3  810.32   50.09 
   2   2   3  786.52   47.50 
   2  -2   3  723.53   41.90 
  -2  -2  -3  739.73   42.20 
   2  -2   3  755.42   50.09 
  -2  -2  -3  772.02   42.50 
   2  -2   3  752.12   42.20 
  -2  -2  -3  848.32   43.90 
   2   2   4   31.90   16.60 
  -2   2  -4   16.80    8.90 
  -2   2  -4   20.40    9.70 
  -2   2  -4    7.30    9.00 
   2   2   4   20.80   11.00 
   2   2   4   12.60    9.80 
  -2   2  -4   13.50   20.00 
  -2  -2  -4   11.30    8.60 
  -2  -2  -4    2.40   14.90 
   2  -2   4    9.90    9.20 
  -2  -2  -4   18.70   10.70 
  -2  -2  -4   10.50    9.00 
  -2  -2  -4    7.10   10.10 
   2  -2   4   -4.00    9.90 
   2  -2   4   23.70   20.10 
   2   2   5  272.97   20.80 
   2   2   5  202.88   27.80 
   2   2   5  249.18   21.60 
  -2   2  -5  220.18   28.50 
  -2   2  -5  215.38   18.40 
  -2   2  -5  254.77   19.40 
  -2   2  -5  211.88   18.30 
   2  -2   5  181.38   18.40 
  -2  -2  -5  213.88   19.10 
  -2  -2  -5  265.37   20.80 
  -2  -2  -5  178.08   26.50 
   2  -2   5  224.98   30.80 
  -2  -2  -5  201.08   19.00 
  -2  -2  -5  170.38   17.50 
  -2   2  -6  456.95   36.40 
  -2   2  -6  482.75   32.70 
  -2   2  -6  525.65   33.80 
  -2   2  -6  563.74   46.20 
  -2   2  -6  486.35   33.90 
   2   2   6  506.35   37.10 
   2   2   6  529.85   46.60 
   2   2   6  507.15   34.60 
  -2  -2  -6  412.86   34.40 
  -2  -2  -6  529.55   36.30 
  -2  -2  -6  520.55   35.00 
  -2  -2  -6  548.95   33.50 
   2  -2   6  541.35   34.70 
  -2  -2  -6  405.26   42.60 
   2  -2   6  499.05   44.80 
  -2  -2  -6  454.15   34.40 
  -2   2  -7   52.39   40.60 
   2   2   7   45.80   31.40 
   2   2   7   44.90   23.50 
  -2   2  -7   89.09   37.70 
  -2   2  -7   40.50   16.20 
   2   2   7   35.00   28.00 
  -2   2  -7   52.99   20.40 
  -2   2  -7   68.39   17.70 
   2  -2   7   74.89   19.70 
   2  -2   7   81.99   33.10 
  -2  -2  -7   66.79   18.50 
  -2  -2  -7   41.50   16.80 
  -2  -2  -7   51.29   19.10 
  -2   2  -8  718.23   51.79 
   2   2   8  858.51   58.09 
  -2   2  -8  711.23   55.59 
  -2   2  -8  790.62   50.49 
   2   2   8  771.32   69.09 
  -2  -2  -8  813.22   53.99 
  -2  -2  -8  769.42   53.39 
  -2  -2  -8  819.92   59.69 
   2  -2   8  747.53   68.19 
  -2  -2  -8  803.72   53.89 
   2   2   9  146.59   38.50 
  -2   2  -9   58.39   25.90 
  -2   2  -9  104.79   34.30 
  -2   2  -9   52.69   23.70 
   2   2   9   77.39   44.00 
   2  -2   9  105.39   52.89 
  -2  -2  -9   81.89   28.40 
  -2  -2  -9  170.78   28.30 
  -2  -2  -9   93.09   27.50 
  -2   2 -10  145.79   33.90 
   2   2  10   -2.60   54.19 
  -2   2 -10   91.69   25.80 
  -2   2 -10  137.59   30.70 
   2  -2  10  134.19   62.49 
  -2  -2 -10   86.59   32.50 
  -2  -2 -10  110.59   33.20 
  -2  -2 -10  148.99   36.20 
  -2   3  10   23.90   45.60 
   2   3 -10   44.70   30.00 
   2   3 -10  -37.70   56.69 
   2   3 -10   59.59   27.90 
  -2   3  10   39.50   67.69 
  -2  -3  10   -5.50   88.19 
   2  -3 -10   36.80   36.30 
   2  -3 -10   71.69   35.70 
   2  -3 -10   57.19   33.30 
  -2   3   9  154.88   33.60 
   2   3  -9  160.18   33.20 
   2   3  -9  193.98   27.50 
   2   3  -9  188.98   26.60 
  -2   3   9  163.38   45.60 
   2  -3  -9  189.88   32.20 
  -2  -3   9  191.48   51.09 
   2  -3  -9  173.08   35.40 
   2   3  -8  109.19   20.00 
  -2   3   8   67.49   27.40 
   2   3  -8   74.09   36.90 
  -2   3   8  101.99   36.20 
   2   3  -8   72.69   26.90 
   2   3  -8   68.99   19.80 
   2   3  -8   85.99   21.90 
   2  -3  -8   94.99   23.70 
  -2  -3   8   60.19   39.00 
   2  -3  -8   73.89   23.40 
   2  -3  -8  102.39   27.30 
  -2   3   7  194.58   45.10 
   2   3  -7  178.18   25.00 
   2   3  -7  164.78   19.60 
   2   3  -7  172.48   20.80 
  -2   3   7  213.58   26.00 
   2   3  -7  179.48   21.10 
   2   3  -7  172.68   31.20 
  -2   3   7  167.98   32.30 
   2  -3  -7  201.38   28.20 
  -2  -3   7  217.88   37.70 
   2  -3  -7  223.88   23.80 
   2  -3  -7  207.28   23.20 
   2  -3  -7  161.58   24.00 
   2   3  -6  141.29   16.30 
   2   3  -6  165.88   18.50 
   2   3  -6  129.89   16.60 
   2   3  -6  200.98   20.70 
  -2   3   6  156.58   18.60 
   2   3  -6  180.68   26.20 
  -2   3   6  184.48   21.00 
  -2   3   6  191.58   28.80 
   2  -3  -6  176.38   24.00 
  -2  -3   6  211.28   30.60 
   2  -3  -6  124.09   18.10 
   2  -3  -6  164.88   31.00 
  -2  -3   6  142.59   18.10 
  -2  -3   6  181.18   20.80 
   2  -3  -6  159.58   17.80 
   2  -3  -6  128.99   31.50 
   2   3  -5 2966.50  156.78 
   2   3  -5 3097.39  159.68 
   2   3  -5 3029.50  156.78 
   2   3  -5 3002.80  156.98 
  -2   3   5 3035.10  162.48 
  -2   3   5 3054.99  157.48 
  -2   3   5 3105.99  157.88 
  -2  -3   5 2957.10  156.78 
   2  -3  -5 3135.69  157.48 
  -2  -3   5 3006.70  157.28 
   2  -3  -5 2918.21  157.28 
  -2  -3   5 3152.68  161.88 
   2  -3  -5 3193.48  163.38 
   2  -3  -5 3105.39  160.38 
   2  -3  -5 3125.39  157.68 
  -2   3   4  612.04   43.10 
   2   3  -4  618.74   35.80 
   2   3  -4  631.14   35.60 
   2   3  -4  633.84   35.50 
  -2   3   4  636.54   36.70 
  -2   3   4  597.64   35.50 
   2   3  -4  634.14   39.90 
   2   3  -4  624.44   35.10 
  -2   3   4  640.44   35.80 
   2  -3  -4  624.84   43.60 
  -2  -3   4  629.64   35.50 
  -2  -3   4  589.54   35.20 
   2  -3  -4  601.24   35.30 
   2  -3  -4  584.14   35.90 
  -2  -3   4  593.24   35.70 
   2  -3  -4  641.94   40.60 
   2  -3  -4  665.53   36.70 
   2  -3  -4  623.44   36.00 
  -2   3   3  222.48   17.40 
   2   3  -3  228.58   15.50 
   2   3  -3  218.48   15.40 
  -2   3   3  245.78   22.70 
   2   3  -3  215.68   16.00 
   2   3  -3  255.27   20.90 
  -2   3   3  241.88   17.50 
  -2   3   3  238.58   16.30 
   2   3  -3  205.58   16.10 
  -2  -3   3  210.78   15.50 
   2  -3  -3  290.77   24.40 
   2  -3  -3  211.68   19.90 
   2  -3  -3  225.08   16.90 
  -2  -3   3  225.18   16.30 
   2  -3  -3  228.38   17.10 
   2  -3  -3  263.87   16.70 
   2  -3  -3  237.18   16.70 
  -2  -3   3  230.78   15.80 
   2   3  -2  237.08   13.90 
  -2   3   2  222.08   20.40 
   2   3  -2  216.78   13.80 
  -2   3   2  198.28   14.20 
   2   3  -2  183.28   13.80 
  -2   3   2  211.78   14.70 
   2   3  -2  242.08   19.10 
  -2   3   2  205.38   14.30 
   2   3  -2  225.68   13.80 
   2  -3  -2  288.57   20.70 
   2  -3  -2  234.08   14.80 
   2  -3  -2  193.58   14.00 
  -2  -3   2  201.28   13.90 
  -2  -3   2  225.88   13.80 
  -2   3   1 2723.13  141.49 
   2   3  -1 2772.32  141.29 
   2   3  -1 2795.02  143.39 
  -2   3   1 2649.63  145.29 
   2   3  -1 2829.62  141.29 
  -2   3   1 2768.72  141.59 
   2   3  -1 2996.60  141.69 
  -2   3   1 2770.22  144.19 
   2   3  -1 2783.32  144.39 
   2   3  -1 2982.90  141.69 
   2  -3  -1 2815.22  144.49 
  -2  -3   1 2863.51  141.39 
   2  -3  -1 2671.23  141.59 
  -2  -3   1 2852.31  141.39 
   2  -3  -1 2814.52  141.69 
  -2   3   0  851.61   43.00 
   2   3   0  842.82   43.00 
  -2   3   0  834.22   42.90 
   2   3   0  899.61   46.80 
   2   3   0  872.01   43.00 
  -2   3   0  855.01   46.40 
  -2  -3   0  717.53   43.80 
   2  -3   0  786.32   43.70 
  -2  -3   0  864.71   46.70 
  -2  -3   0  848.52   43.80 
  -2  -3   0  866.11   46.90 
   2  -3   0  896.11   46.70 
   2   3   1  126.39    9.50 
  -2   3  -1  175.18   10.80 
  -2   3  -1  139.59   12.60 
   2   3   1  172.58   16.50 
  -2   3  -1  140.99   10.50 
   2   3   1  140.99   10.10 
   2  -3   1  140.69   13.30 
  -2  -3  -1  139.39   10.50 
   2  -3   1  119.99    9.60 
  -2  -3  -1  130.99   14.50 
  -2  -3  -1  138.39   10.50 
  -2   3  -2   42.80    8.80 
   2   3   2   57.99    7.80 
  -2   3  -2   91.99   21.60 
  -2   3  -2   55.19    7.10 
  -2   3  -2   50.89    7.20 
   2   3   2   58.49   14.10 
   2   3   2   56.79   12.30 
   2   3   2   62.19    8.10 
  -2  -3  -2   64.99   13.50 
  -2  -3  -2   51.39   11.40 
  -2  -3  -2   66.19    7.80 
  -2  -3  -2   65.39    8.10 
  -2   3  -3    6.20    6.90 
  -2   3  -3   41.80   21.90 
   2   3   3   15.10   11.80 
   2   3   3    5.60    8.50 
   2   3   3   30.20    9.50 
  -2   3  -3   15.90    7.30 
  -2   3  -3   14.50    8.30 
  -2   3  -3   12.00    7.20 
   2   3   3   17.10   14.90 
  -2  -3  -3    2.30   10.50 
   2  -3   3   11.70    7.70 
  -2  -3  -3    2.60    8.40 
  -2  -3  -3   21.50   15.80 
  -2  -3  -3   14.20    8.10 
  -2  -3  -3   25.80    8.10 
   2  -3   3   21.00    7.80 
  -2   3  -4  351.56   24.50 
  -2   3  -4  376.36   24.60 
   2   3   4  369.76   24.30 
   2   3   4  401.06   32.30 
  -2   3  -4  483.25   40.70 
  -2   3  -4  396.36   26.30 
  -2   3  -4  373.96   24.00 
  -2  -3  -4  323.57   25.10 
   2  -3   4  342.27   24.70 
   2  -3   4  337.27   34.40 
  -2  -3  -4  388.96   25.30 
   2  -3   4  352.86   25.20 
   2   3   5 1913.11  110.19 
  -2   3  -5 2067.89  112.19 
   2   3   5 2010.80  103.79 
  -2   3  -5 1972.30  102.79 
  -2   3  -5 1964.60  103.49 
  -2   3  -5 1887.61  102.89 
   2   3   5 1949.10  104.09 
  -2  -3  -5 1945.91  105.19 
  -2  -3  -5 2046.20  103.39 
   2  -3   5 1910.31  113.09 
   2  -3   5 2013.30  103.69 
  -2  -3  -5 1929.11  103.19 
  -2  -3  -5 1900.81  103.39 
   2  -3   5 1996.40  104.69 
   2   3   6   51.59   24.90 
   2   3   6   66.49   18.10 
  -2   3  -6  122.99   18.60 
  -2   3  -6   71.29   14.60 
  -2   3  -6   61.39   16.10 
  -2   3  -6   82.79   15.10 
   2   3   6   85.69   20.10 
  -2  -3  -6   86.19   16.10 
  -2  -3  -6  101.39   19.90 
   2  -3   6   86.39   32.00 
   2  -3   6   82.29   16.60 
  -2  -3  -6   76.39   18.40 
  -2  -3  -6   68.69   15.70 
  -2   3  -7   15.60   19.80 
  -2   3  -7   35.00   16.90 
  -2   3  -7   55.99   23.00 
   2   3   7    1.40   20.90 
  -2   3  -7   16.40   16.70 
   2   3   7   62.69   31.40 
  -2   3  -7  -10.70   37.30 
   2   3   7   49.50   24.50 
  -2  -3  -7    9.70   26.50 
  -2  -3  -7    3.00   18.80 
   2  -3   7   57.69   39.10 
  -2  -3  -7   25.00   17.60 
  -2  -3  -7   24.40   16.90 
   2   3   8  244.28   30.70 
  -2   3  -8  251.57   27.20 
  -2   3  -8  196.98   34.00 
   2   3   8  144.79   39.50 
  -2   3  -8  209.08   30.50 
  -2  -3  -8  217.58   29.10 
  -2  -3  -8  242.18   29.70 
  -2  -3  -8  262.87   30.90 
   2  -3   8  263.17   51.69 
   2   3   9  569.74   49.50 
   2   3   9  456.95   56.79 
  -2   3  -9  518.45   41.90 
  -2   3  -9  620.54   49.50 
  -2   3  -9  648.94   45.10 
  -2  -3  -9  599.24   45.90 
  -2  -3  -9  515.95   45.40 
  -2  -3  -9  507.65   43.80 
   2  -3   9  500.15   72.39 
  -2   3 -10   48.50   35.10 
  -2   3 -10   22.30   31.20 
   2  -3  10  -11.70   67.69 
  -2  -3 -10   40.20   31.70 
  -2  -3 -10   -1.50   33.10 
  -2  -3 -10   18.00   33.40 
   2   4 -10  140.99   32.80 
  -2   4  10   33.40   65.69 
   2   4 -10  124.19   35.50 
   2  -4 -10   77.89   38.50 
   2  -4 -10  139.59   40.70 
   2  -4 -10  145.29   35.50 
   2   4  -9  609.54   49.00 
   2   4  -9  694.23   52.09 
  -2   4   9  586.54   64.49 
   2   4  -9  911.61   77.69 
  -2   4   9  709.93   55.79 
   2   4  -9  739.03   51.99 
   2  -4  -9  682.13   51.29 
   2  -4  -9  672.83   55.49 
   2  -4  -9  698.83   52.59 
   2   4  -8  229.58   33.50 
   2   4  -8  248.88   25.70 
  -2   4   8  227.88   29.50 
   2   4  -8  173.78   30.20 
  -2   4   8  202.28   40.70 
   2   4  -8  178.48   42.10 
  -2   4   8  264.87   35.30 
   2   4  -8  199.68   25.50 
   2  -4  -8  240.08   29.50 
   2  -4  -8  274.17   35.90 
   2  -4  -8  217.48   29.50 
  -2   4   7   -1.10   31.40 
  -2   4   7   14.00   20.60 
   2   4  -7   17.80   16.40 
   2   4  -7   20.70   16.10 
  -2   4   7   44.50   23.90 
   2   4  -7   14.40   29.30 
   2   4  -7   14.60   19.60 
   2  -4  -7   -1.00   19.00 
   2  -4  -7   -0.90   22.60 
   2  -4  -7   17.80   19.30 
  -2   4   6  229.98   24.30 
   2   4  -6  236.38   21.20 
   2   4  -6  300.97   22.90 
   2   4  -6  218.38   21.00 
  -2   4   6  261.47   24.10 
  -2   4   6  308.77   35.60 
   2   4  -6  255.27   23.00 
   2   4  -6  223.38   30.10 
   2  -4  -6  254.67   29.50 
   2  -4  -6  301.37   35.40 
   2  -4  -6  249.18   23.30 
   2   4  -5   77.59   21.20 
   2   4  -5   26.40   11.00 
  -2   4   5   53.49   14.50 
  -2   4   5   91.39   23.30 
   2   4  -5   51.59   12.90 
  -2   4   5   59.79   13.70 
   2   4  -5   54.39   11.50 
   2   4  -5   41.30   11.80 
  -2  -4   5   60.09   14.10 
   2  -4  -5   55.99   12.80 
   2  -4  -5   30.20   14.30 
   2  -4  -5   16.10   25.20 
   2  -4  -5   60.99   19.30 
  -2  -4   5   56.19   13.40 
   2  -4  -5   52.09   13.00 
   2  -4  -5   66.79   14.00 
  -2   4   4  748.53   49.60 
   2   4  -4  703.93   45.40 
  -2   4   4  732.23   41.60 
   2   4  -4  768.62   40.10 
   2   4  -4  820.32   54.79 
  -2   4   4  686.43   40.70 
   2   4  -4  727.93   39.90 
   2   4  -4  697.93   39.90 
   2   4  -4  720.93   40.30 
   2  -4  -4  676.03   46.00 
   2  -4  -4  674.43   40.50 
  -2  -4   4  677.63   40.10 
   2  -4  -4  748.53   41.10 
  -2  -4   4  723.93   40.60 
   2  -4  -4  697.23   41.50 
   2  -4  -4  687.93   40.70 
  -2   4   3  224.78   15.80 
   2   4  -3  207.98   25.40 
   2   4  -3  192.08   15.20 
   2   4  -3  225.68   21.00 
  -2   4   3  230.28   15.80 
   2   4  -3  207.88   14.70 
   2   4  -3  206.48   15.10 
   2   4  -3  189.08   14.90 
  -2   4   3  146.99   21.10 
   2  -4  -3  229.38   15.60 
   2  -4  -3  208.78   15.40 
  -2  -4   3  192.58   14.50 
   2  -4  -3  240.48   22.50 
   2  -4  -3  217.78   15.30 
   2  -4  -3  204.78   15.70 
   2   4  -2  405.06   30.80 
   2   4  -2  452.05   23.70 
   2   4  -2  415.56   23.40 
  -2   4   2  393.66   29.50 
   2   4  -2  452.45   24.60 
   2   4  -2  439.16   23.60 
   2  -4  -2  462.95   24.70 
  -2  -4   2  379.16   23.60 
   2  -4  -2  456.55   33.90 
   2  -4  -2  422.06   28.30 
   2  -4  -2  445.36   24.80 
  -2   4   1 3440.06  178.88 
   2   4  -1 3390.76  178.38 
   2   4  -1 3460.95  178.38 
   2   4  -1 3656.83  182.28 
  -2   4   1 3424.86  183.88 
   2   4  -1 3480.35  182.78 
   2   4  -1 3945.21  178.58 
  -2   4   1 3446.86  178.98 
  -2   4   1 3496.75  182.78 
   2   4  -1 3580.54  178.78 
   2  -4  -1 3612.74  182.98 
   2  -4  -1 3753.72  179.08 
  -2  -4   1 3478.05  182.98 
  -2  -4   1 3709.43  178.68 
   2  -4  -1 3542.05  179.08 
   2  -4  -1 3429.76  178.98 
  -2   4   0  671.03   41.50 
  -2   4   0  682.93   43.10 
  -2   4   0  663.13   36.10 
   2   4   0  727.23   41.90 
  -2   4   0  696.33   36.00 
   2   4   0  666.73   42.20 
   2   4   0  730.43   36.10 
  -2  -4   0  704.23   42.60 
   2  -4   0  684.53   41.80 
  -2  -4   0  762.02   36.60 
   2  -4   0  739.33   36.70 
   2  -4   0  726.13   36.80 
  -2   4  -1  311.07   20.00 
  -2   4  -1  329.47   24.80 
   2   4   1  325.37   27.00 
   2   4   1  371.46   19.60 
  -2   4  -1  349.27   19.70 
   2   4   1  359.06   19.80 
  -2  -4  -1  354.76   25.80 
   2  -4   1  342.87   19.10 
   2  -4   1  325.47   18.90 
  -2  -4  -1  348.07   27.70 
  -2  -4  -1  378.66   19.90 
  -2  -4  -1  346.97   20.00 
   2  -4   1  370.96   25.20 
  -2   4  -2  668.33   34.90 
   2   4   2  631.94   41.00 
   2   4   2  668.93   35.70 
  -2   4  -2  632.34   35.20 
   2   4   2  679.03   35.80 
   2   4   2  655.33   42.90 
  -2   4  -2  649.14   38.40 
  -2   4  -2  682.83   36.20 
  -2  -4  -2  642.94   43.00 
   2  -4   2  692.93   39.50 
   2  -4   2  613.84   35.00 
  -2  -4  -2  696.63   43.40 
   2  -4   2  651.13   35.10 
  -2  -4  -2  631.54   35.50 
  -2  -4  -2  644.04   35.70 
   2   4   3  186.88   15.30 
  -2   4  -3  159.28   13.30 
  -2   4  -3  157.28   16.20 
  -2   4  -3  192.58   13.80 
   2   4   3  197.48   23.80 
   2   4   3  200.88   15.10 
  -2   4  -3  133.59   29.60 
   2   4   3  203.58   22.20 
  -2   4  -3  178.58   13.90 
  -2  -4  -3  137.19   18.80 
  -2  -4  -3  169.48   14.40 
  -2  -4  -3  197.38   14.80 
   2  -4   3  182.18   14.10 
  -2  -4  -3  162.68   14.30 
  -2  -4  -3  205.78   24.50 
  -2   4  -4  829.62   46.10 
  -2   4  -4  774.62   63.49 
  -2   4  -4  857.01   46.40 
  -2   4  -4  849.22   47.60 
   2   4   4  783.12   55.39 
  -2   4  -4  837.02   46.50 
   2   4   4  724.73   47.30 
  -2   4  -4  836.82   46.10 
   2   4   4  808.52   52.29 
   2   4   4  857.41   47.00 
  -2  -4  -4  822.22   48.50 
  -2  -4  -4  838.82   46.70 
  -2  -4  -4  871.51   48.10 
   2  -4   4  816.42   52.09 
  -2  -4  -4  828.02   51.19 
  -2  -4  -4  845.02   47.10 
   2  -4   4  910.01   47.10 
  -2   4  -5 1001.40   54.49 
  -2   4  -5  896.71   54.19 
   2   4   5  973.70   56.69 
  -2   4  -5  981.60   55.09 
   2   4   5 1008.10   55.29 
  -2   4  -5  999.40   55.09 
  -2   4  -5  937.71   54.29 
  -2   4  -5  956.00   71.79 
   2   4   5  949.40   64.99 
  -2  -4  -5  999.50   59.19 
  -2  -4  -5  975.70   56.89 
  -2  -4  -5  942.81   54.59 
  -2  -4  -5  979.30   55.29 
   2  -4   5  955.60   54.69 
   2  -4   5 1000.00   55.89 
  -2  -4  -5  958.40   54.79 
  -2   4  -6  310.07   27.20 
  -2   4  -6  290.97   25.20 
  -2   4  -6  269.47   24.80 
  -2   4  -6  267.07   44.40 
   2   4   6  337.67   27.90 
  -2   4  -6  290.27   24.30 
   2   4   6  406.56   31.20 
  -2   4  -6  316.87   24.80 
   2   4   6  314.77   37.30 
  -2  -4  -6  328.27   26.60 
  -2  -4  -6  307.67   30.80 
  -2   4  -7  354.16   32.50 
  -2   4  -7  388.76   31.20 
   2   4   7  305.07   30.50 
  -2   4  -7  336.07   28.50 
  -2   4  -7  343.17   29.40 
   2   4   7  305.77   43.70 
  -2  -4  -7  375.36   31.30 
  -2  -4  -7  356.46   29.90 
  -2  -4  -7  420.76   34.80 
   2   4   8  274.07   35.60 
  -2   4  -8  304.67   29.50 
  -2   4  -8  193.78   34.00 
  -2   4  -8  270.57   28.90 
  -2   4  -8  246.68   29.20 
  -2   4  -8  251.07   31.00 
   2   4   8  165.68   46.70 
  -2  -4  -8  300.07   30.00 
  -2  -4  -8  269.37   30.80 
   2  -4   8  241.28   52.69 
  -2  -4  -8  283.27   34.50 
   2   4   9   78.29   39.50 
  -2   4  -9   47.20   26.70 
  -2   4  -9   68.29   29.30 
  -2   4  -9   53.19   24.60 
   2   4   9  -22.60   48.30 
  -2   4  -9   69.09   31.50 
   2  -4   9   98.69   54.39 
  -2  -4  -9   52.59   29.50 
  -2  -4  -9   81.09   32.50 
  -2  -4  -9   75.59   32.70 
  -2   4 -10  106.19   32.90 
  -2   4 -10  112.39   38.40 
  -2  -4 -10  150.78   43.40 
  -2  -4 -10   73.09   38.10 
  -2  -4 -10  100.99   38.50 
   2   5  -9  232.78   30.80 
   2   5  -9  173.28   41.60 
  -2   5   9  154.98   37.50 
   2   5  -9  223.98   34.70 
   2   5  -9  219.08   30.30 
  -2   5   9  130.89   50.39 
   2  -5  -9  232.98   36.00 
   2  -5  -9  167.08   39.60 
   2  -5  -9  203.08   38.00 
  -2   5   8   56.99   39.90 
  -2   5   8   52.59   33.00 
   2   5  -8   62.49   30.20 
  -2   5   8   84.99   27.80 
   2   5  -8   70.89   21.90 
   2   5  -8   66.29   43.90 
   2   5  -8   59.29   21.00 
   2   5  -8  101.49   24.70 
   2  -5  -8   66.39   24.90 
   2  -5  -8   51.19   26.90 
   2  -5  -8   33.80   29.70 
   2   5  -7  394.26   44.70 
   2   5  -7  356.56   30.70 
   2   5  -7  397.36   41.60 
  -2   5   7  459.35   39.00 
   2   5  -7  449.76   32.50 
   2   5  -7  362.36   30.70 
   2   5  -7  431.46   34.30 
  -2   5   7  409.86   46.90 
  -2   5   7  483.35   38.90 
   2  -5  -7  399.76   41.40 
   2  -5  -7  374.76   35.50 
   2  -5  -7  523.55   35.50 
   2   5  -6   51.69   28.80 
  -2   5   6   49.40   17.70 
  -2   5   6   49.10   29.30 
   2   5  -6   65.79   15.90 
   2   5  -6   75.19   14.50 
  -2   5   6   94.39   20.20 
   2   5  -6   74.79   14.90 
   2   5  -6   52.59   16.50 
   2   5  -6   12.00   25.80 
   2  -5  -6   61.09   17.60 
   2  -5  -6   57.09   24.40 
   2  -5  -6   40.30   17.10 
   2   5  -5   29.90   20.90 
  -2   5   5   50.79   24.90 
  -2   5   5   93.99   30.10 
   2   5  -5   23.50   11.90 
   2   5  -5   47.80   11.70 
  -2   5   5   49.50   14.90 
   2   5  -5   55.29   25.60 
   2   5  -5   53.49   12.60 
   2   5  -5   75.39   13.80 
   2  -5  -5   42.60   21.80 
   2  -5  -5   53.79   26.70 
   2  -5  -5   78.19   14.80 
   2  -5  -5   55.79   14.30 
  -2  -5   5   64.39   14.60 
   2   5  -4  541.15   41.60 
   2   5  -4  414.86   27.60 
   2   5  -4  485.35   37.70 
   2   5  -4  453.15   28.20 
  -2   5   4  386.66   28.70 
   2   5  -4  452.75   27.50 
  -2   5   4  458.55   41.30 
   2   5  -4  474.35   27.80 
   2  -5  -4  414.06   29.00 
   2  -5  -4  420.46   29.20 
   2  -5  -4  497.25   37.70 
   2  -5  -4  543.35   34.70 
   2   5  -3 1791.72   95.19 
   2   5  -3 1771.82   89.39 
   2   5  -3 1569.94   98.79 
   2   5  -3 1730.63   89.19 
  -2   5   3 1689.93   97.99 
   2   5  -3 1763.32   89.29 
   2  -5  -3 1773.42   90.49 
   2  -5  -3 1807.32   90.29 
   2  -5  -3 1679.63   95.69 
   2  -5  -3 1771.72   90.19 
   2   5  -2   88.19    6.90 
   2   5  -2   99.19    7.20 
  -2   5   2   96.19   17.60 
   2   5  -2   80.99   17.30 
   2   5  -2   93.99    8.20 
  -2   5   2  130.89   19.90 
   2   5  -2   86.79    8.00 
   2   5  -2  107.59   15.00 
   2  -5  -2   81.79   18.00 
   2  -5  -2   87.29    9.40 
   2  -5  -2   82.09    8.90 
   2  -5  -2  102.69    9.50 
  -2   5   1   76.29   16.70 
  -2   5   1  127.69   19.80 
   2   5  -1  126.39   16.20 
   2   5  -1   99.99   17.80 
   2  -5  -1  106.59    7.80 
   2  -5  -1   85.79   16.70 
  -2  -5   1   78.09   16.40 
   2  -5  -1  105.29    8.00 
   2  -5  -1  102.09    8.70 
  -2   5   0  607.44   40.20 
  -2   5   0  646.24   41.70 
   2   5   0  620.84   40.00 
   2   5   0  637.84   41.10 
  -2  -5   0  602.34   40.40 
   2  -5   0  600.74   39.60 
  -2   5  -1 1446.16   78.19 
   2   5   1 1370.76   72.89 
   2   5   1 1767.22   91.79 
   2   5   1 1443.46   72.79 
  -2  -5  -1 1347.67   72.99 
  -2  -5  -1 1485.05   73.59 
  -2  -5  -1 1381.26   79.39 
   2  -5   1 1488.25   80.99 
  -2  -5  -1 1432.36   80.49 
   2  -5   1 1329.37   72.49 
  -2  -5  -1 1520.45   73.79 
  -2   5  -2  116.09   10.50 
  -2   5  -2  114.49   10.60 
   2   5   2  108.49   20.00 
   2   5   2  114.39   21.20 
  -2   5  -2   73.79   15.20 
  -2   5  -2   96.99    8.50 
   2   5   2   89.19    9.80 
  -2   5  -2  110.69    8.40 
   2   5   2  108.49   10.10 
   2  -5   2   95.49    9.10 
  -2  -5  -2  106.59   10.20 
  -2  -5  -2  105.39   22.30 
   2  -5   2  113.39   17.20 
  -2  -5  -2  100.19   12.90 
  -2  -5  -2  105.59   10.40 
  -2  -5  -2   91.49   18.10 
   2  -5   2  119.59    9.10 
  -2   5  -3 1737.73   86.69 
  -2   5  -3 1644.24   86.69 
   2   5   3 1690.93   87.29 
  -2   5  -3 1725.83  102.59 
  -2   5  -3 1716.93   86.99 
   2   5   3 1696.63   95.59 
  -2   5  -3 1651.03   86.49 
   2   5   3 1655.83   87.59 
   2   5   3 1666.73   93.69 
  -2   5  -3 1650.63   90.09 
  -2  -5  -3 1629.84   87.49 
  -2  -5  -3 1674.43   92.09 
  -2  -5  -3 1711.63   87.79 
   2  -5   3 1653.93   86.89 
  -2  -5  -3 1707.93   87.49 
  -2   5  -4  287.07   22.10 
   2   5   4  307.47   31.30 
   2   5   4  303.67   24.00 
  -2   5  -4  310.07   23.40 
   2   5   4  286.27   33.80 
   2   5   4  332.67   24.30 
  -2   5  -4  360.76   23.00 
  -2   5  -4  350.56   26.80 
  -2   5  -4  395.96   48.00 
  -2   5  -4  328.47   22.90 
  -2  -5  -4  349.47   24.10 
   2  -5   4  355.56   24.90 
  -2  -5  -4  326.17   24.70 
  -2  -5  -4  365.46   38.60 
  -2  -5  -4  337.47   25.40 
  -2  -5  -4  366.06   25.40 
  -2  -5  -4  341.47   30.70 
  -2   5  -5   28.30   13.20 
   2   5   5   14.90   25.90 
   2   5   5   33.00   15.00 
   2   5   5   41.30   16.80 
  -2   5  -5   22.80   16.60 
  -2   5  -5   25.30   12.20 
  -2   5  -5   43.70   12.40 
  -2   5  -5   18.90   12.30 
  -2  -5  -5   49.70   21.20 
  -2  -5  -5   18.60   14.20 
   2  -5   5   41.30   16.10 
  -2  -5  -5    9.30   14.00 
   2   5   6   52.99   21.40 
   2   5   6   20.30   18.90 
  -2   5  -6   38.50   15.50 
  -2   5  -6   49.99   19.50 
  -2   5  -6    2.20   43.10 
  -2   5  -6   54.89   15.10 
  -2   5  -6   17.50   16.50 
  -2  -5  -6   19.00   17.30 
  -2  -5  -6    7.00   27.10 
  -2  -5  -6   27.90   21.70 
  -2   5  -7  732.43   51.89 
  -2   5  -7  765.42   49.20 
   2   5   7  837.32   59.09 
  -2   5  -7  733.93   48.50 
  -2   5  -7  767.32   52.59 
  -2   5  -7  837.02   48.20 
   2   5   7  470.45   59.99 
  -2  -5  -7  803.42   51.29 
  -2  -5  -7  738.83   58.29 
   2   5   8  104.59   47.60 
  -2   5  -8  119.29   33.70 
  -2   5  -8  109.19   24.60 
  -2   5  -8  124.69   28.00 
   2   5   8  186.48   40.90 
  -2   5  -8  135.69   29.50 
  -2   5  -8  165.08   25.10 
   2   5   8  127.49   33.40 
  -2  -5  -8  137.79   33.10 
  -2  -5  -8   93.99   29.00 
  -2  -5  -8  144.29   28.80 
  -2   5  -9   15.10   26.00 
  -2   5  -9   -0.80   33.00 
  -2   5  -9   30.40   26.50 
  -2  -5  -9   -1.70   35.30 
  -2  -5  -9   -8.70   34.10 
   2   6  -9  -10.30   33.60 
  -2   6   9   31.30   52.59 
   2   6  -9  -29.50   24.60 
   2   6  -9   46.10   27.00 
   2  -6  -9   10.10   33.50 
   2  -6  -9  -17.80   38.60 
   2   6  -8  -58.79   46.70 
   2   6  -8   30.20   29.60 
   2   6  -8   25.30   21.20 
  -2   6   8    1.90   28.20 
  -2   6   8    2.50   44.50 
   2   6  -8  -22.90   24.40 
   2   6  -8   23.20   20.80 
   2  -6  -8   -0.90   28.40 
   2  -6  -8  -25.20   24.60 
   2  -6  -8   19.90   32.70 
  -2   6   7  183.38   27.40 
   2   6  -7  192.98   23.30 
  -2   6   7  170.28   42.00 
   2   6  -7  234.88   23.80 
   2   6  -7  229.18   27.60 
   2   6  -7  139.49   59.59 
   2   6  -7  211.28   22.50 
   2  -6  -7  184.38   26.00 
   2  -6  -7  133.19   27.20 
   2  -6  -7  205.78   34.50 
   2   6  -6  291.87   24.00 
   2   6  -6  293.47   23.80 
  -2   6   6  270.37   38.90 
   2   6  -6  213.28   40.70 
   2   6  -6  226.18   21.90 
  -2   6   6  319.07   27.20 
   2   6  -6  293.67   25.20 
   2  -6  -6  277.17   25.90 
   2  -6  -6  302.67   27.10 
   2  -6  -6  304.67   36.30 
   2   6  -5   29.70   12.40 
   2   6  -5    0.00   32.00 
  -2   6   5   28.20   15.40 
   2   6  -5   18.40   11.40 
  -2   6   5   19.00   26.50 
   2   6  -5   20.30   25.80 
   2   6  -5  -10.90   12.40 
   2   6  -5   -5.90   10.60 
   2  -6  -5  -12.60   13.40 
   2  -6  -5   17.80   14.70 
   2  -6  -5   10.90   23.40 
   2   6  -4    4.70    8.70 
   2   6  -4   17.40   31.70 
  -2   6   4   -2.80   21.60 
   2   6  -4   21.40   23.80 
   2   6  -4   32.50    9.30 
   2   6  -4   13.40   14.30 
   2  -6  -4   -5.20   20.90 
   2  -6  -4   34.00   11.70 
   2  -6  -4   15.60   13.40 
   2   6  -3  278.37   24.40 
   2   6  -3  232.78   16.00 
   2   6  -3  268.07   28.90 
   2   6  -3  214.78   15.10 
   2   6  -3  213.18   15.60 
   2   6  -3  205.18   14.80 
  -2   6   3  222.28   29.60 
   2   6  -3  257.97   36.70 
   2  -6  -3  221.18   17.40 
   2  -6  -3  217.68   16.70 
   2  -6  -3  186.98   37.00 
   2  -6  -3  249.18   27.40 
   2  -6  -3  233.18   17.40 
  -2   6   2   83.09   22.50 
   2   6  -2   53.39   16.30 
   2   6  -2   49.40   20.60 
  -2   6   2   63.79   21.80 
   2  -6  -2   51.29    8.80 
   2  -6  -2   62.39    8.10 
   2  -6  -2   66.59   18.80 
   2  -6  -2   64.89    8.80 
   2  -6  -2   71.19    8.80 
   2   6  -1    2.60   16.90 
  -2   6   1    2.20   17.80 
  -2   6   1  -10.80   16.30 
   2   6  -1  -10.10   18.70 
   2  -6  -1   11.60   16.80 
   2  -6  -1    2.50    3.90 
   2  -6  -1   -0.80    4.80 
   2  -6  -1    4.00    8.10 
  -2  -6   1   21.00   15.90 
   2   6   0 2536.85  143.89 
  -2   6   0 2879.71  145.49 
  -2   6   0 2702.03  145.29 
   2   6   0 2770.22  144.09 
  -2  -6   0 2706.93  143.59 
   2  -6   0 2672.53  143.39 
  -2   6  -1  342.97   31.40 
  -2   6  -1  389.96   31.10 
   2   6   1  409.76   34.80 
  -2  -6  -1  379.56   20.20 
  -2  -6  -1  444.26   36.10 
  -2  -6  -1  337.77   22.20 
  -2  -6  -1  307.77   23.00 
  -2  -6  -1  401.86   32.20 
   2  -6   1  442.56   32.10 
  -2   6  -2  427.36   21.70 
   2   6   2  454.05   25.20 
  -2   6  -2  423.86   32.50 
   2   6   2  386.26   24.60 
  -2   6  -2  419.06   21.90 
   2   6   2  429.76   37.90 
  -2  -6  -2  390.26   25.20 
  -2  -6  -2  413.16   24.50 
   2  -6   2  396.66   22.70 
  -2  -6  -2  478.75   39.90 
  -2  -6  -2  369.76   24.60 
   2  -6   2  475.15   34.10 
  -2  -6  -2  434.66   34.10 
  -2  -6  -2  396.76   25.10 
   2  -6   2  356.66   22.90 
  -2   6  -3  329.97   21.40 
  -2   6  -3  345.27   22.70 
   2   6   3  347.77   23.40 
  -2   6  -3  332.77   22.60 
  -2   6  -3  354.36   47.70 
  -2   6  -3  336.67   29.40 
   2   6   3  332.37   23.90 
  -2   6  -3  317.77   20.90 
   2   6   3  293.37   33.60 
  -2  -6  -3  293.67   37.30 
  -2  -6  -3  357.16   24.10 
  -2  -6  -3  340.27   31.60 
  -2  -6  -3  340.97   23.10 
  -2  -6  -3  346.47   24.20 
   2  -6   3  336.07   22.20 
  -2   6  -4 1398.46  108.99 
  -2   6  -4 1538.85   81.29 
   2   6   4 1614.24   82.29 
   2   6   4 1549.74   82.79 
  -2   6  -4 1531.65   80.89 
  -2   6  -4 1466.55   86.09 
   2   6   4 1489.55   93.59 
  -2   6  -4 1517.95   80.49 
  -2   6  -4 1631.14   81.19 
   2  -6   4 1505.85   81.49 
  -2  -6  -4 1519.75   89.39 
  -2  -6  -4 1597.34   82.49 
  -2  -6  -4 1567.34   83.29 
  -2   6  -5   22.80   12.60 
  -2   6  -5   10.10   12.20 
   2   6   5   -2.20   16.70 
  -2   6  -5   29.80   20.70 
   2   6   5   41.40   35.70 
  -2   6  -5   15.00   13.30 
   2   6   5   -0.80   16.10 
  -2   6  -5   13.40   46.10 
  -2  -6  -5   -4.50   21.80 
  -2  -6  -5   24.60   15.70 
  -2  -6  -5    4.30   15.70 
   2   6   6  345.17   42.90 
  -2   6  -6  312.67   32.10 
  -2   6  -6  321.17   25.70 
  -2   6  -6  308.17   26.30 
  -2   6  -6  333.47   27.80 
   2   6   6  304.07   29.80 
  -2   6  -6  310.87   26.20 
   2   6   6  340.67   31.40 
  -2  -6  -6  327.87   36.10 
  -2  -6  -6  348.77   29.80 
  -2  -6  -6  294.57   28.40 
   2   6   7   63.09   27.00 
  -2   6  -7   42.00   24.30 
  -2   6  -7   42.70   28.10 
   2   6   7   17.10   39.50 
  -2   6  -7   55.19   19.30 
   2   6   7   21.20   32.00 
  -2   6  -7   60.29   19.60 
  -2   6  -7   45.20   21.70 
  -2  -6  -7   49.50   25.30 
  -2  -6  -7   87.59   31.90 
  -2  -6  -7   58.99   23.30 
  -2   6  -8   20.20   27.60 
   2   6   8   -5.60   41.10 
  -2   6  -8   -4.30   22.50 
  -2   6  -8    4.80   22.10 
   2   6   8  -27.50   49.90 
  -2   6  -8   21.80   32.40 
   2   6   8   20.80   32.70 
  -2  -6  -8    1.60   30.30 
  -2  -6  -8    9.90   34.10 
  -2  -6  -8  -26.90   28.70 
  -2   6  -9   14.10   28.80 
  -2   6  -9   -9.10   27.50 
  -2  -6  -9   69.69   39.20 
  -2  -6  -9    2.60   36.80 
  -2   7   8   22.20   50.89 
   2   7  -8   -0.70   26.60 
   2   7  -8    9.80   22.30 
   2   7  -8    3.60   27.10 
   2  -7  -8   -5.90   28.90 
   2  -7  -8   23.10   39.80 
   2   7  -7   20.60   17.60 
   2   7  -7   -9.10   17.70 
   2   7  -7   29.20   20.80 
   2   7  -7   41.10   23.90 
   2   7  -7    3.40   48.90 
  -2   7   7    4.90   42.80 
   2  -7  -7   22.10   30.70 
   2  -7  -7   -0.70   32.80 
   2   7  -6  148.89   18.00 
  -2   7   6  134.59   41.20 
   2   7  -6  170.58   19.40 
   2   7  -6  122.99   17.70 
   2   7  -6  161.08   49.80 
   2   7  -6  121.39   19.90 
   2  -7  -6  166.58   35.10 
   2  -7  -6  126.39   22.70 
   2   7  -5   96.09   13.70 
   2   7  -5   80.99   43.00 
   2   7  -5  117.49   14.80 
  -2   7   5  110.09   31.80 
   2   7  -5   88.39   13.80 
   2  -7  -5  103.39   20.10 
   2  -7  -5  115.59   17.90 
   2  -7  -5  105.99   30.20 
  -2   7   4  235.58   50.49 
   2   7  -4  264.47   17.40 
   2   7  -4  238.58   27.80 
   2   7  -4  231.78   18.00 
   2   7  -4  243.98   48.00 
   2   7  -4  254.97   17.10 
   2   7  -4  207.88   16.00 
   2  -7  -4  264.17   20.60 
   2  -7  -4  251.17   21.40 
   2  -7  -4  223.58   32.90 
  -2   7   3   36.30   25.80 
   2   7  -3    3.40   18.50 
   2  -7  -3    0.90   11.00 
   2  -7  -3    1.90    9.30 
   2  -7  -3   -3.50   21.00 
   2   7  -2  568.94   45.10 
  -2   7   2  607.04   50.29 
   2  -7  -2  607.14   33.00 
   2  -7  -2  675.63   46.40 
   2  -7  -2  635.04   34.10 
   2  -7  -2  586.04   33.40 
   2   7  -1  742.13   50.69 
  -2   7   1  674.53   53.49 
   2  -7  -1  727.03   51.89 
  -2  -7   1  763.72   51.79 
   2   7   0   14.70   18.70 
  -2   7   0  -29.20   34.10 
  -2   7   0   16.50   19.90 
   2  -7   0   -2.10   20.20 
  -2  -7   0   32.50   20.80 
  -2   7  -1 1191.18   73.19 
  -2   7  -1 1114.79   72.09 
   2   7   1 1180.48   73.19 
  -2  -7  -1 1144.19   72.09 
   2  -7   1 1229.78   71.49 
   2   7   2   31.40   23.90 
  -2   7  -2   21.40   21.40 
  -2   7  -2   23.50   22.90 
  -2  -7  -2   29.80   11.50 
  -2  -7  -2   34.00    8.30 
  -2  -7  -2   42.90   21.00 
  -2  -7  -2   25.40   10.50 
  -2   7  -3  924.41   60.59 
  -2   7  -3 1124.99   81.49 
   2   7   3  895.11   65.49 
  -2   7  -3  899.21   46.50 
   2   7   3  913.21   49.30 
  -2  -7  -3  899.51   50.09 
  -2  -7  -3  869.41   50.29 
  -2  -7  -3  847.32   50.49 
  -2  -7  -3  886.01   61.69 
  -2   7  -4  125.69   14.80 
  -2   7  -4  112.29   27.70 
   2   7   4   95.19   16.70 
  -2   7  -4  178.48   61.39 
  -2   7  -4  110.99   12.80 
  -2   7  -4  114.79   12.40 
  -2  -7  -4  117.29   17.80 
  -2  -7  -4  115.69   16.40 
  -2  -7  -4  185.78   30.70 
   2  -7   4   99.09   15.00 
  -2   7  -5  571.14   44.90 
  -2   7  -5  525.75   35.60 
   2   7   5  530.75   53.89 
   2   7   5  600.64   41.90 
   2   7   5  587.14   38.90 
  -2   7  -5  526.05   34.90 
  -2   7  -5  552.94   36.00 
  -2   7  -5  505.15   36.20 
  -2  -7  -5  613.34   50.09 
  -2  -7  -5  520.75   39.20 
  -2  -7  -5  547.55   40.70 
   2   7   6  272.67   28.50 
   2   7   6  227.68   30.50 
  -2   7  -6  257.77   35.90 
  -2   7  -6  275.27   24.20 
  -2   7  -6  237.78   23.20 
  -2   7  -6  287.47   24.70 
   2   7   6  159.68   43.50 
  -2   7  -6  225.08   25.10 
  -2  -7  -6  221.68   27.30 
  -2  -7  -6  235.58   36.50 
  -2   7  -7   25.80   34.20 
   2   7   7    9.60   39.50 
  -2   7  -7   31.70   22.50 
   2   7   7   14.40   34.70 
  -2   7  -7    5.90   19.80 
  -2   7  -7   29.30   25.90 
   2   7   7   -9.50   28.30 
  -2   7  -7    1.30   19.10 
  -2  -7  -7   -4.30   35.40 
  -2  -7  -7   39.40   26.60 
  -2  -7  -7   14.10   29.80 
  -2   7  -8   30.50   24.40 
   2   7   8   13.20   50.39 
  -2   7  -8   -9.90   28.90 
  -2   7  -8   49.50   25.60 
  -2  -7  -8    0.70   33.10 
  -2  -7  -8   56.39   40.20 
   2   8  -7   31.50   21.60 
   2   8  -7   13.10   19.60 
  -2   8   7   -1.10   47.20 
   2  -8  -7   -9.40   27.20 
   2   8  -6   55.89   15.00 
   2   8  -6   41.00   55.99 
   2   8  -6   24.60   29.90 
   2   8  -6   60.89   20.10 
   2   8  -6   58.89   17.10 
   2   8  -6   54.19   17.30 
  -2   8   6   70.59   44.10 
   2  -8  -6   22.40   27.50 
   2  -8  -6   68.09   23.20 
   2  -8  -6  100.39   35.40 
   2   8  -5    9.10   26.00 
   2   8  -5    4.70   53.59 
   2   8  -5   -8.50   12.00 
  -2   8   5    3.40   36.70 
   2   8  -5   -4.90   10.20 
   2   8  -5   -4.90   11.70 
   2   8  -5   -6.80   10.90 
   2  -8  -5   -1.10   20.80 
   2  -8  -5    0.40   29.80 
   2  -8  -5   20.90   17.60 
   2   8  -4   64.19   56.99 
   2   8  -4   16.70   24.50 
  -2   8   4   45.40   32.70 
   2  -8  -4    8.70   27.50 
  -2   8   3    8.60   28.50 
   2   8  -3   -1.90   22.50 
   2  -8  -3   26.70   25.50 
   2  -8  -3   16.50   12.40 
   2  -8  -3   13.60   10.20 
   2  -8  -3  -11.80   12.00 
   2   8  -2  514.55   46.60 
   2  -8  -2  513.75   45.10 
  -2   8   1    6.60   27.20 
   2   8  -1   17.60   23.30 
  -2   8   0  208.38   33.40 
   2   8   0  203.68   30.20 
   2  -8   0  202.18   31.20 
  -2  -8   0  116.99   36.50 
  -2   8  -1   -7.00   23.30 
   2   8   1    8.90   24.40 
  -2  -8  -1   12.60   23.10 
   2  -8   1   -6.00   24.10 
  -2   8  -2 2628.74  142.59 
   2   8   2 2579.24  144.39 
  -2  -8  -2 2455.95  140.79 
   2   8   3    9.50   29.10 
  -2   8  -3   12.00   25.90 
  -2  -8  -3   -0.40   26.80 
  -2  -8  -3   12.70   12.30 
  -2  -8  -3  -19.30   15.30 
  -2  -8  -3   30.30   13.70 
   2   8   4  254.07   43.20 
  -2  -8  -4  197.38   34.50 
  -2   8  -5   -8.50   13.20 
   2   8   5   19.00   19.00 
  -2   8  -5    4.50   15.70 
  -2   8  -5   -1.00   12.00 
   2   8   5   -4.80   35.40 
  -2   8  -5   13.50   15.10 
  -2  -8  -5   15.70   23.00 
  -2  -8  -5    6.40   18.90 
  -2  -8  -5  -14.10   31.30 
  -2   8  -6  176.88   22.40 
   2   8   6   89.89   46.60 
  -2   8  -6  208.98   21.40 
  -2   8  -6  159.28   22.60 
   2   8   6  213.08   32.40 
   2   8   6  173.28   27.60 
  -2  -8  -6  184.98   39.10 
  -2  -8  -6  160.48   32.90 
  -2  -8  -6  204.78   28.40 
  -2   8  -7   23.80   22.10 
  -2   8  -7   10.80   21.40 
   2   8   7   -5.50   31.70 
  -2   8  -7   26.60   22.80 
   2   8   7   33.70   52.59 
  -2  -8  -7    9.20   31.10 
   2   9  -6   -0.60   36.70 
   2   9  -6   34.90   14.10 
  -2   9   6   66.19   48.50 
   2  -9  -6   41.70   44.20 
   2   9  -5   43.30   33.30 
  -2   9   5   78.69   45.20 
   2  -9  -5   41.50   37.60 
   2  -9  -5   48.10   20.60 
   2   9  -4  130.49   33.30 
  -2   9   4   48.60   41.80 
   2  -9  -4  100.89   37.00 
   2  -9  -4  133.99   17.90 
  -2   9   3   -1.30   35.60 
   2   9  -3  -23.90   28.10 
   2  -9  -3  -11.60   29.30 
  -2   9   2  321.97   45.20 
   2   9  -2  295.67   38.10 
   2  -9  -2  263.57   40.30 
   2   9  -1  549.65   48.10 
  -2   9   1  452.75   50.09 
   2  -9  -1  437.76   46.30 
   2   9   0   17.30   28.90 
  -2   9   0    5.80   30.60 
   2  -9   0   -3.80   28.00 
  -2  -9   0  -20.00   27.20 
   2   9   1  398.66   61.59 
  -2   9  -1  677.83   56.79 
   2  -9   1  686.43   55.29 
  -2  -9  -1  596.04   53.69 
   2   9   2   37.20   34.90 
  -2   9  -2   -3.80   35.80 
  -2  -9  -2   35.80   29.00 
  -2   9  -3  238.78   39.00 
   2   9   3  360.16   48.70 
  -2  -9  -3  288.37   39.30 
  -2   9  -4    2.70   34.40 
   2   9   4   -7.60   38.30 
  -2  -9  -4   11.90   19.40 
  -2  -9  -4    9.70   35.00 
   2   9   5  349.17   56.49 
  -2  -9  -5  425.26   54.19 
  -2  10   4   40.10   48.30 
   2  10  -4   45.50   38.90 
   2 -10  -4   47.40   41.30 
  -2  10   3   20.00   44.90 
   2  10  -3   50.99   38.30 
  -2  10   2   60.19   41.40 
   2 -10  -2   44.70   37.50 
  -2  10   1    7.00   37.80 
   2  10  -1    0.60   34.90 
   2 -10  -1    3.20   35.60 
  -2  10   0  469.85   55.79 
   2  10   0  603.04   55.49 
   2 -10   0  585.84   55.49 
   2  10   1  220.08   45.00 
  -2  10  -1  192.88   43.30 
   2 -10   1  220.38   43.40 
  -2 -10  -1  231.38   44.10 
   2  10   2  100.19   43.30 
  -2  10  -2   83.49   41.40 
  -2 -10  -2  127.39   39.20 
  -2  10  -3   29.10   41.20 
   2  10   3  106.59   46.10 
  -2 -10  -3   66.99   40.40 
  -2 -10  -4  364.26   51.79 
  -3   0  11    4.90   55.49 
   3   0 -11   -6.90   37.90 
   3   0 -11    4.00   41.70 
   3   0 -10 1028.50   67.99 
   3   0 -10  932.51   71.89 
   3   0 -10 1015.30   69.69 
  -3   0  10 1049.99   87.69 
   3   0  -9   -0.80   24.00 
  -3   0   9   -4.00   36.20 
   3   0  -9  -14.90   21.20 
  -3   0   9    4.00   28.80 
   3   0  -9    3.50   32.10 
   3   0  -8  141.19   22.10 
  -3   0   8  152.38   33.10 
  -3   0   8  173.38   26.00 
   3   0  -8  175.98   26.00 
   3   0  -8  105.29   35.40 
   3   0  -8  168.08   23.50 
  -3   0   7   -2.20   18.90 
   3   0  -7   -4.70   13.30 
   3   0  -7  -17.10   19.20 
   3   0  -7    8.60   24.10 
  -3   0   7  -13.20   21.90 
  -3   0   7  -23.00   16.20 
   3   0  -7   -9.10   16.10 
   3   0  -7    7.00   15.30 
   3   0  -6 3916.41  205.68 
   3   0  -6 3900.71  202.68 
   3   0  -6 4002.30  203.28 
  -3   0   6 3920.01  205.98 
  -3   0   6 3893.71  203.08 
   3   0  -6 4160.88  202.98 
   3   0  -6 4046.10  202.98 
  -3   0   6 3739.43  202.48 
  -3   0   6 3988.00  202.68 
   3   0  -5   -7.40    9.80 
  -3   0   5   -2.60    9.80 
  -3   0   5   -2.00   11.30 
   3   0  -5   -6.00   11.00 
   3   0  -5  -15.30   13.30 
  -3   0   5   -0.80    9.90 
   3   0  -5  -10.50    9.30 
   3   0  -5    9.90   10.30 
  -3   0   5   14.30   14.50 
   3   0  -4  420.36   26.50 
  -3   0   4  399.86   29.70 
  -3   0   4  428.16   27.10 
   3   0  -4  439.56   27.10 
   3   0  -4  406.76   27.30 
  -3   0   4  445.76   27.30 
  -3   0   4  458.85   27.60 
   3   0  -4  452.65   26.50 
  -3   0   4  463.35   27.50 
   3   0  -4  448.56   29.50 
   3   0  -3   -4.30    7.80 
   3   0  -3    6.20    7.00 
   3   0  -3    0.90    6.90 
  -3   0   3   11.90    7.10 
  -3   0   3    3.30    7.40 
   3   0  -3   -3.00    7.50 
  -3   0   3    4.10    8.60 
  -3   0   3   -8.10    6.60 
  -3   0   3   -9.20    7.20 
   3   0  -3   -8.50    7.50 
  -3   0   2   23.30    6.60 
  -3   0   2   40.00    6.50 
   3   0  -2   35.80    7.40 
  -3   0   2   35.90    7.10 
   3   0  -2   21.30    6.80 
   3   0  -2   30.20    6.90 
  -3   0   2   28.30    6.60 
   3   0  -2   21.40    6.80 
   3   0  -2   29.30    7.00 
   3   0  -1    4.00    4.50 
  -3   0   1   -2.50    5.10 
   3   0  -1    9.30    4.90 
  -3   0   1   13.90    4.80 
   3   0   0  373.66   23.40 
   3   0   0  390.56   23.10 
  -3   0   0  350.86   23.30 
  -3   0   0  413.76   24.00 
   3   0   0  429.86   25.20 
  -3   0   0  430.06   25.00 
   3   0   1    3.60    6.00 
   3   0   1   -7.90    5.70 
   3   0   1    3.70   10.80 
   3   0   1   -0.70    3.60 
  -3   0  -1    9.40    6.00 
  -3   0  -1   -9.20    5.90 
   3   0   2  759.92   40.90 
  -3   0  -2  743.53   39.50 
  -3   0  -2  775.92   40.90 
   3   0   2  751.12   44.80 
  -3   0  -2  812.22   41.40 
   3   0   2  766.12   41.30 
  -3   0  -3   -8.80   12.70 
  -3   0  -3    3.80    5.50 
   3   0   3   11.20    7.70 
  -3   0  -3    7.20    7.50 
   3   0   3    8.30    8.20 
  -3   0  -3   14.50    8.30 
   3   0   3  -14.80   14.50 
   3   0   4 3008.80  161.78 
  -3   0  -4 3043.60  161.68 
  -3   0  -4 3076.69  157.68 
   3   0   4 3147.98  157.48 
  -3   0  -4 3117.89  156.18 
   3   0   4 3019.80  157.78 
  -3   0  -4 3096.09  157.38 
  -3   0  -5   10.10    8.70 
  -3   0  -5  -21.20   10.50 
  -3   0  -5    6.00   10.30 
   3   0   5   22.30   13.60 
  -3   0  -5    3.50   20.80 
  -3   0  -5   22.30   11.90 
   3   0   5  -11.90   21.00 
   3   0   5    1.20   11.80 
   3   0   6 1322.47   76.29 
   3   0   6 1272.77   74.79 
  -3   0  -6 1323.27   72.89 
  -3   0  -6 1467.65   75.29 
  -3   0  -6 1401.26   74.49 
  -3   0  -6 1422.26   84.69 
  -3   0  -6 1407.16   75.19 
   3   0   6 1304.97   82.89 
  -3   0  -7  -12.80   16.30 
   3   0   7   20.60   31.90 
  -3   0  -7    3.00   15.20 
  -3   0  -7  -13.30   18.20 
  -3   0  -7   -3.80   13.30 
   3   0   7   27.60   19.30 
  -3   0  -8  588.74   43.00 
   3   0   8  638.44   61.19 
   3   0   8  600.34   50.49 
  -3   0  -8  571.94   44.60 
   3   0   9   41.90   42.50 
  -3   0  -9   19.20   36.70 
   3   0   9  -34.90   48.40 
  -3   0  -9  -24.20   23.20 
  -3   0  -9   -1.80   20.90 
  -3   0  -9   -8.30   25.40 
  -3   0 -10  532.25   41.70 
  -3   0 -10  524.85   46.20 
   3   0  10  453.75   70.99 
  -3   0 -10  560.24   47.10 
  -3   0 -10  515.05   57.19 
   3   1 -11   69.49   36.60 
   3   1 -11   86.69   34.60 
   3  -1 -11   17.70   36.40 
   3  -1 -11   99.19   40.00 
  -3  -1  11   66.69   58.49 
   3  -1 -11   74.99   36.70 
   3   1 -10   49.70   33.80 
  -3   1  10  129.79   41.20 
   3   1 -10  134.99   44.00 
   3   1 -10   56.69   28.00 
  -3   1  10   53.79   43.50 
   3  -1 -10   79.99   32.70 
   3  -1 -10   34.00   29.70 
  -3  -1  10   36.30   45.60 
   3   1  -9  597.94   49.60 
  -3   1   9  705.43   54.49 
   3   1  -9  645.64   48.30 
  -3   1   9  678.63   70.09 
   3   1  -9  608.44   47.30 
   3  -1  -9  735.13   54.39 
   3  -1  -9  646.44   49.70 
  -3  -1   9  771.62   62.49 
   3  -1  -9  663.23   48.90 
  -3   1   8    6.80   26.70 
   3   1  -8    1.90   20.60 
   3   1  -8    8.80   19.40 
   3   1  -8  -16.60   29.80 
  -3   1   8    5.80   22.10 
   3   1  -8   16.40   18.00 
   3  -1  -8  -29.00   19.10 
   3  -1  -8   11.00   19.00 
  -3  -1   8   -3.10   30.00 
   3  -1  -8  -10.90   21.80 
  -3  -1   8  -21.10   21.20 
  -3   1   7 1410.46   87.49 
   3   1  -7 1466.55   80.79 
  -3   1   7 1511.25   81.19 
   3   1  -7 1475.85   86.39 
  -3   1   7 1441.06   83.19 
   3   1  -7 1579.84   81.29 
   3   1  -7 1463.85   80.79 
   3   1  -7 1521.85   85.39 
   3  -1  -7 1463.35   81.19 
   3  -1  -7 1398.16   81.09 
  -3  -1   7 1474.25   87.89 
   3  -1  -7 1488.25   86.39 
   3  -1  -7 1458.55   81.29 
   3  -1  -7 1338.67   87.79 
  -3  -1   7 1457.55   80.99 
  -3   1   6  369.06   32.80 
   3   1  -6  401.66   27.90 
   3   1  -6  375.56   34.40 
   3   1  -6  362.36   27.70 
  -3   1   6  348.27   26.70 
   3   1  -6  421.76   28.60 
  -3   1   6  388.36   28.70 
   3   1  -6  409.66   29.20 
   3  -1  -6  322.67   41.30 
   3  -1  -6  364.56   33.30 
   3  -1  -6  397.16   28.90 
  -3  -1   6  433.36   29.00 
  -3  -1   6  338.37   28.00 
   3  -1  -6  345.47   26.60 
   3  -1  -6  339.07   26.90 
  -3  -1   6  352.56   31.80 
  -3  -1   6  338.77   27.10 
   3   1  -5  676.13   42.40 
   3   1  -5  706.53   40.40 
  -3   1   5  652.33   40.50 
  -3   1   5  640.64   39.00 
   3   1  -5  710.53   39.00 
   3   1  -5  670.13   39.60 
   3   1  -5  720.43   39.80 
  -3   1   5  662.73   40.00 
  -3   1   5  677.83   44.30 
  -3  -1   5  650.93   40.10 
   3  -1  -5  681.03   39.10 
  -3  -1   5  665.53   43.20 
  -3  -1   5  636.94   38.90 
   3  -1  -5  691.13   39.50 
   3  -1  -5  647.14   40.50 
  -3  -1   5  677.83   39.10 
   3  -1  -5  676.43   44.30 
   3  -1  -5  639.64   39.00 
  -3   1   4  382.36   24.30 
   3   1  -4  371.86   23.10 
   3   1  -4  373.16   24.00 
   3   1  -4  382.76   23.00 
   3   1  -4  326.17   24.00 
  -3   1   4  356.76   23.20 
  -3   1   4  354.56   24.20 
   3   1  -4  365.06   25.30 
  -3   1   4  387.86   28.10 
  -3   1   4  366.86   24.80 
  -3  -1   4  378.16   24.10 
   3  -1  -4  361.46   27.50 
   3  -1  -4  350.56   24.00 
  -3  -1   4  347.27   26.30 
   3  -1  -4  350.96   23.20 
  -3  -1   4  336.47   22.90 
   3  -1  -4  342.17   25.70 
  -3  -1   4  364.16   23.90 
   3  -1  -4  373.06   23.90 
  -3  -1   4  350.76   22.90 
   3   1  -3 1872.91   94.59 
   3   1  -3 1827.42   94.29 
   3   1  -3 1864.01   94.49 
  -3   1   3 1815.72   94.39 
  -3   1   3 1905.21   94.69 
  -3   1   3 1780.32   96.39 
   3   1  -3 1817.22   94.49 
  -3   1   3 1841.02   94.59 
   3   1  -3 1865.81   94.59 
  -3   1   3 1871.61   94.69 
   3  -1  -3 1780.72   94.59 
  -3  -1   3 1780.42   94.19 
  -3  -1   3 1843.12   94.59 
   3  -1  -3 1871.61   96.49 
   3  -1  -3 1649.63   94.19 
  -3  -1   3 1796.72   94.69 
   3  -1  -3 1866.01   94.69 
  -3  -1   3 2021.70   94.59 
   3  -1  -3 1820.42   94.69 
   3   1  -2 2001.80  102.59 
  -3   1   2 1990.80  103.39 
   3   1  -2 2025.80  103.49 
   3   1  -2 2110.39  103.39 
  -3   1   2 1977.80  104.99 
   3   1  -2 2113.19  103.59 
  -3   1   2 2013.70  103.59 
   3   1  -2 2003.50  103.29 
  -3  -1   2 1941.11  103.39 
   3  -1  -2 1965.70  104.99 
   3  -1  -2 2067.19  103.69 
  -3  -1   2 2059.49  103.29 
   3  -1  -2 2065.59  103.39 
  -3  -1   2 2072.49  102.89 
  -3   1   1  125.99    9.00 
   3   1  -1  119.49    8.90 
  -3   1   1  109.19   10.90 
   3   1  -1  134.29    9.80 
  -3   1   1  128.89    9.30 
   3  -1  -1  117.09    9.00 
  -3  -1   1  123.09    9.10 
  -3  -1   1  112.09    8.90 
  -3   1   0  416.96   24.70 
   3   1   0  441.76   24.70 
  -3   1   0  403.96   25.00 
   3   1   0  384.26   24.80 
   3   1   0  497.05   24.40 
  -3  -1   0  406.46   25.40 
  -3  -1   0  465.75   24.40 
   3  -1   0  370.06   24.70 
  -3  -1   0  377.96   25.00 
   3   1   1  228.98   15.20 
  -3   1  -1  248.68   15.70 
   3   1   1  226.28   16.00 
   3   1   1  227.78   18.90 
   3   1   1  211.68   15.30 
  -3   1  -1  245.08   14.90 
  -3  -1  -1  238.08   15.20 
   3  -1   1  236.78   13.40 
  -3  -1  -1  251.57   15.50 
  -3  -1  -1  233.68   15.80 
  -3  -1  -1  226.48   19.00 
   3  -1   1  229.28   15.20 
   3  -1   1  304.37   23.50 
   3   1   2   20.70    7.50 
   3   1   2    7.20    7.00 
   3   1   2   16.90    7.20 
  -3   1  -2   28.10    7.40 
  -3   1  -2   29.30    7.10 
  -3   1  -2   16.00   14.20 
   3   1   2   40.80   12.40 
   3  -1   2   18.30    6.40 
   3  -1   2   46.20   16.00 
  -3  -1  -2   31.90    7.70 
  -3  -1  -2   36.40    7.90 
  -3  -1  -2   20.40    6.60 
  -3  -1  -2   31.50   12.30 
  -3   1  -3  766.92   49.80 
  -3   1  -3  836.62   43.80 
   3   1   3  734.63   47.90 
   3   1   3  779.62   45.00 
  -3   1  -3  803.72   43.20 
   3   1   3  754.52   43.60 
  -3  -1  -3  798.02   43.80 
   3  -1   3  786.02   44.90 
  -3  -1  -3  790.62   43.30 
   3  -1   3  789.52   49.99 
  -3  -1  -3  880.81   43.40 
   3   1   4   27.20   10.80 
   3   1   4   13.70   10.70 
  -3   1  -4   40.80    9.60 
  -3   1  -4   44.40   20.20 
  -3  -1  -4   35.80    9.40 
  -3  -1  -4   28.90   10.20 
   3  -1   4   26.20   17.30 
   3  -1   4   16.50    9.70 
  -3  -1  -4   35.80   10.50 
   3  -1   4   17.70   10.60 
  -3  -1  -4    4.70   15.50 
  -3   1  -5 1025.70   56.99 
   3   1   5 1062.79   64.99 
  -3   1  -5 1019.40   65.89 
   3   1   5 1014.50   57.19 
  -3   1  -5 1098.79   57.59 
   3   1   5 1089.09   58.59 
  -3   1  -5 1050.29   57.09 
  -3  -1  -5 1025.00   57.69 
  -3  -1  -5 1000.90   57.29 
  -3  -1  -5 1061.09   66.49 
  -3  -1  -5 1035.40   56.59 
   3  -1   5 1030.00   64.69 
   3  -1   5  953.40   57.99 
   3  -1   5 1005.80   57.09 
  -3  -1  -5  984.20   57.79 
  -3   1  -6  649.43   52.39 
  -3   1  -6  573.94   41.00 
  -3   1  -6  597.94   39.40 
   3   1   6  669.13   42.20 
  -3   1  -6  590.14   38.70 
   3   1   6  671.43   51.09 
   3  -1   6  563.94   41.50 
   3  -1   6  635.34   52.79 
  -3  -1  -6  636.84   40.60 
   3  -1   6  636.74   42.50 
  -3  -1  -6  567.24   38.60 
  -3  -1  -6  691.63   39.50 
  -3  -1  -6  645.64   40.40 
  -3  -1  -6  625.34   54.79 
   3   1   7 1840.12  106.09 
  -3   1  -7 1787.72   97.49 
  -3   1  -7 1723.23   96.39 
  -3   1  -7 1758.32   95.39 
   3   1   7 1757.72   97.09 
  -3   1  -7 1699.43   94.19 
  -3  -1  -7 1646.64   95.19 
   3  -1   7 1749.53   97.89 
  -3  -1  -7 1714.23   95.69 
  -3  -1  -7 1728.73   95.49 
   3  -1   7 1758.02  106.99 
  -3  -1  -7 1766.32  102.79 
  -3   1  -8  305.77   30.60 
  -3   1  -8  247.08   27.50 
   3   1   8  314.97   35.30 
  -3   1  -8  297.87   34.30 
   3   1   8  231.78   45.40 
  -3   1  -8  273.87   24.60 
  -3  -1  -8  326.57   31.40 
   3  -1   8  298.27   35.90 
  -3  -1  -8  303.97   30.60 
  -3  -1  -8  295.17   28.00 
   3  -1   8  305.57   45.60 
  -3   1  -9  294.87   39.70 
  -3   1  -9  365.96   40.40 
  -3   1  -9  373.46   36.50 
  -3   1  -9  292.37   33.10 
   3   1   9  229.28   52.49 
  -3  -1  -9  325.37   31.90 
   3  -1   9  347.87   57.79 
  -3  -1  -9  365.86   35.30 
  -3  -1  -9  335.77   34.00 
  -3  -1  -9  368.96   45.90 
  -3   1 -10   22.30   29.00 
   3   1  10  -37.30   51.89 
  -3   1 -10  -28.40   63.19 
  -3   1 -10    9.40   29.60 
  -3   1 -10  -16.50   24.30 
  -3  -1 -10  -11.00   29.40 
  -3  -1 -10    8.10   27.40 
  -3  -1 -10    5.60   29.60 
   3  -1  10  -10.10   60.49 
   3   2 -11   96.29   37.60 
   3   2 -11  131.99   38.90 
   3  -2 -11   93.09   44.00 
   3  -2 -11   66.99   38.10 
   3  -2 -11  131.89   44.50 
   3   2 -10   83.99   37.10 
   3   2 -10   36.80   28.90 
  -3   2  10   75.29   49.70 
  -3   2  10   75.19   41.00 
   3   2 -10   82.19   28.00 
   3  -2 -10   98.29   31.00 
   3  -2 -10   87.39   31.50 
  -3  -2  10   79.29   57.69 
   3  -2 -10   48.20   33.20 
   3   2  -9   16.00   26.10 
  -3   2   9  -11.00   33.30 
  -3   2   9   19.80   36.00 
   3   2  -9    9.90   21.70 
   3  -2  -9  -16.70   24.10 
   3  -2  -9   16.30   30.00 
  -3  -2   9   37.30   39.60 
   3  -2  -9   43.70   27.30 
  -3   2   8 1821.02  102.39 
   3   2  -8 1822.22   99.39 
   3   2  -8 1827.52  100.49 
   3   2  -8 1854.91  101.69 
  -3   2   8 1743.53  109.49 
   3   2  -8 1790.92  103.59 
   3  -2  -8 1861.61  103.79 
   3  -2  -8 1860.91  100.89 
  -3  -2   8 1762.52  109.59 
   3  -2  -8 1886.01  100.29 
   3   2  -7  104.59   26.80 
   3   2  -7  154.98   21.50 
  -3   2   7  132.09   22.10 
  -3   2   7   74.49   27.00 
   3   2  -7  129.89   18.90 
   3   2  -7  139.39   23.50 
   3   2  -7  110.49   18.50 
  -3   2   7  144.49   23.80 
  -3  -2   7  133.19   29.00 
   3  -2  -7  127.29   19.50 
   3  -2  -7  104.59   31.50 
   3  -2  -7  131.79   23.30 
   3  -2  -7   99.49   18.80 
  -3  -2   7  116.49   20.60 
   3   2  -6  542.25   37.70 
  -3   2   6  545.85   35.10 
  -3   2   6  570.94   39.10 
   3   2  -6  533.75   35.70 
   3   2  -6  506.15   41.20 
   3   2  -6  592.74   35.90 
  -3   2   6  579.44   44.10 
   3   2  -6  536.35   36.00 
  -3   2   6  534.65   37.00 
   3  -2  -6  592.44   38.60 
   3  -2  -6  547.55   35.30 
  -3  -2   6  533.35   36.90 
  -3  -2   6  540.85   36.30 
   3  -2  -6  528.15   35.90 
   3  -2  -6  562.94   36.20 
  -3  -2   6  540.85   43.50 
  -3   2   5 1086.69   62.89 
   3   2  -5 1058.59   57.19 
  -3   2   5 1021.20   57.49 
   3   2  -5 1031.80   57.59 
   3   2  -5 1057.89   57.09 
  -3   2   5 1030.70   58.09 
  -3   2   5  994.90   56.89 
   3   2  -5 1039.30   56.89 
   3   2  -5  994.60   63.59 
  -3  -2   5 1053.29   57.19 
  -3  -2   5 1054.99   61.09 
   3  -2  -5  977.90   56.79 
   3  -2  -5 1016.50   62.69 
   3  -2  -5 1097.79   57.59 
   3  -2  -5 1059.49   58.09 
  -3  -2   5 1074.99   57.29 
   3  -2  -5 1010.80   56.79 
  -3   2   4  805.32   47.60 
  -3   2   4  734.13   41.90 
   3   2  -4  675.93   42.20 
  -3   2   4  811.52   42.70 
  -3   2   4  754.22   43.00 
  -3   2   4  692.13   44.30 
   3   2  -4  769.92   43.40 
   3   2  -4  788.42   42.30 
   3   2  -4  795.22   41.70 
   3   2  -4  713.13   42.30 
   3  -2  -4  781.92   42.60 
  -3  -2   4  811.12   42.30 
   3  -2  -4  778.62   42.70 
  -3  -2   4  762.32   42.30 
   3  -2  -4  745.13   47.30 
  -3  -2   4  708.53   42.20 
  -3  -2   4  753.92   45.20 
   3  -2  -4  710.63   41.90 
  -3  -2   4  812.12   42.70 
  -3   2   3  461.65   28.30 
   3   2  -3  510.45   28.30 
  -3   2   3  518.95   28.60 
   3   2  -3  519.95   28.20 
   3   2  -3  498.65   32.00 
   3   2  -3  484.75   28.30 
   3   2  -3  496.85   28.40 
  -3   2   3  486.45   28.50 
  -3   2   3  479.55   32.60 
   3  -2  -3  469.25   27.80 
  -3  -2   3  475.75   28.00 
  -3  -2   3  474.25   28.00 
   3  -2  -3  481.65   32.90 
   3  -2  -3  480.75   28.70 
  -3  -2   3  510.85   28.40 
   3  -2  -3  488.65   28.00 
  -3  -2   3  482.95   30.10 
  -3   2   2  477.05   26.50 
  -3   2   2  445.76   30.40 
  -3   2   2  487.45   26.80 
   3   2  -2  513.55   27.20 
   3   2  -2  448.06   26.30 
   3   2  -2  492.85   26.60 
   3   2  -2  468.65   26.20 
   3   2  -2  461.55   26.40 
   3  -2  -2  396.16   30.90 
   3  -2  -2  457.95   26.50 
  -3  -2   2  490.95   26.20 
   3  -2  -2  500.75   26.60 
   3  -2  -2  502.25   26.90 
  -3  -2   2  485.75   26.60 
   3   2  -1  236.78   13.80 
   3   2  -1  222.48   13.60 
  -3   2   1  205.18   13.30 
   3   2  -1  197.48   13.10 
  -3   2   1  216.28   18.60 
  -3   2   1  193.18   12.90 
  -3  -2   1  205.98   13.00 
   3  -2  -1  205.68   12.70 
   3  -2  -1  196.68   13.20 
   3  -2  -1  219.28   16.80 
  -3   2   0 1251.87   58.69 
   3   2   0 1142.69   59.49 
   3   2   0 1219.28   62.19 
   3   2   0 1171.18   58.69 
  -3   2   0 1210.58   58.89 
   3   2   0 1199.98   58.59 
  -3  -2   0 1147.09   60.39 
   3  -2   0  922.51   59.09 
  -3  -2   0  897.61   59.59 
  -3  -2   0 1136.49   59.39 
   3  -2   0 1148.79   59.39 
  -3   2  -1   36.90    6.50 
  -3   2  -1   28.30    6.70 
   3   2   1   50.49   10.70 
  -3   2  -1   29.50    6.60 
   3   2   1   25.00    9.10 
   3   2   1   47.40    6.60 
  -3  -2  -1   21.90    8.70 
   3  -2   1   34.30    5.70 
  -3  -2  -1   44.60    6.50 
  -3  -2  -1   30.40   10.30 
  -3  -2  -1   25.10    6.10 
   3  -2   1   24.20    6.00 
   3  -2   1   24.20    6.30 
  -3   2  -2 2210.98  115.59 
   3   2   2 2248.08  115.89 
  -3   2  -2 2195.98  114.89 
  -3   2  -2 2567.44  127.09 
   3   2   2 2444.86  117.09 
   3   2   2 2231.98  118.89 
   3   2   2 2169.58  115.69 
  -3   2  -2 2300.97  115.79 
   3  -2   2 2262.67  115.59 
  -3  -2  -2 2181.88  115.89 
  -3  -2  -2 2276.17  115.79 
  -3  -2  -2 2255.97  116.79 
  -3   2  -3 2093.99  118.09 
   3   2   3 2219.38  116.09 
   3   2   3 2165.08  111.99 
  -3   2  -3 2162.78  111.79 
  -3   2  -3 2302.77  112.19 
  -3   2  -3 2217.48  110.59 
   3   2   3 1827.62  111.89 
  -3  -2  -3 2217.48  116.29 
   3  -2   3 2250.27  111.99 
  -3  -2  -3 2313.67  112.39 
  -3  -2  -3 2225.48  112.99 
   3  -2   3 2154.98  111.99 
  -3   2  -4  228.78   26.50 
   3   2   4  224.98   25.10 
  -3   2  -4  163.98   15.50 
   3   2   4  187.08   17.00 
  -3   2  -4  211.38   16.70 
   3  -2   4  224.18   28.30 
  -3  -2  -4  187.68   17.20 
   3  -2   4  211.78   18.60 
   3  -2   4  177.98   15.60 
  -3  -2  -4  159.88   16.10 
  -3  -2  -4  169.28   15.60 
  -3   2  -5   -8.80   12.40 
  -3   2  -5    9.40   10.80 
   3   2   5   -3.20   19.20 
   3   2   5   21.80   12.00 
   3   2   5    4.30   13.50 
  -3   2  -5  -27.20   22.00 
  -3   2  -5    7.70   10.10 
  -3  -2  -5    7.00   14.00 
  -3  -2  -5   -4.00   11.50 
   3  -2   5   16.90   23.30 
   3  -2   5   27.20   13.70 
  -3  -2  -5   11.50   11.00 
  -3   2  -6 1496.15   80.59 
   3   2   6 1469.75   89.89 
   3   2   6 1464.75   80.99 
   3   2   6 1434.36   82.79 
  -3   2  -6 1436.56   80.19 
  -3   2  -6 1563.04   80.69 
  -3   2  -6 1470.45   93.39 
  -3  -2  -6 1502.25   80.39 
   3  -2   6 1562.04   93.19 
  -3  -2  -6 1512.25   81.09 
  -3  -2  -6 1442.26   80.99 
  -3  -2  -6 1398.06   80.69 
   3  -2   6 1482.95   89.19 
  -3   2  -7   33.70   18.20 
  -3   2  -7   21.10   17.10 
  -3   2  -7  -12.30   15.20 
   3   2   7   -6.80   28.40 
   3   2   7    9.30   19.40 
  -3   2  -7  -16.50   20.90 
   3   2   7   27.90   22.90 
  -3  -2  -7    2.70   15.90 
  -3  -2  -7   -7.70   20.10 
   3  -2   7   38.90   33.60 
  -3  -2  -7    2.20   16.70 
   3  -2   7    1.70   22.10 
  -3  -2  -7  -16.10   17.20 
  -3   2  -8  871.31   58.69 
   3   2   8  780.42   60.29 
  -3   2  -8  864.11   55.39 
   3   2   8  841.72   71.49 
  -3   2  -8  805.02   53.59 
  -3  -2  -8  814.22   61.59 
   3  -2   8  896.31   79.39 
  -3  -2  -8  766.52   53.59 
  -3  -2  -8  875.91   55.69 
  -3  -2  -8  814.82   55.29 
  -3   2  -9    6.20   30.70 
  -3   2  -9  -12.30   23.10 
   3   2   9   15.40   45.20 
  -3   2  -9  -11.00   18.40 
   3   2   9  -37.50   32.90 
  -3   2  -9   15.60   22.90 
   3  -2   9   -9.40   52.19 
  -3  -2  -9   -4.20   23.50 
  -3  -2  -9  -15.40   26.70 
  -3  -2  -9    0.10   25.40 
   3   2  10   22.70   60.79 
  -3   2 -10   63.49   33.30 
  -3   2 -10   49.20   39.20 
   3  -2  10   79.89   63.09 
  -3  -2 -10   44.90   30.50 
  -3  -2 -10   57.29   32.40 
  -3  -2 -10    0.30   30.70 
  -3   3  10   72.79   49.10 
   3   3 -10   -2.70   27.30 
   3   3 -10   97.89   52.49 
   3   3 -10   17.40   26.30 
  -3   3  10   39.70   61.59 
   3  -3 -10    9.40   31.20 
   3  -3 -10   46.80   37.00 
   3  -3 -10   -4.90   30.40 
  -3  -3  10   37.90   56.19 
   3   3  -9  186.38   28.70 
  -3   3   9  166.18   33.30 
  -3   3   9  153.38   43.40 
   3   3  -9  107.49   25.10 
   3   3  -9  204.48   71.39 
   3   3  -9  204.08   33.80 
   3  -3  -9  126.99   31.10 
  -3  -3   9  139.09   48.30 
   3  -3  -9  183.78   33.70 
   3   3  -8   11.90   22.50 
   3   3  -8   10.40   18.70 
   3   3  -8  -27.70   33.70 
   3   3  -8  -27.60   18.50 
  -3   3   8   17.20   22.80 
   3   3  -8   50.79   27.10 
   3  -3  -8   10.20   24.50 
   3  -3  -8  -10.00   19.40 
  -3  -3   8   20.10   36.50 
   3  -3  -8   17.90   19.60 
   3   3  -7  413.96   33.20 
  -3   3   7  394.26   33.40 
   3   3  -7  377.46   29.90 
   3   3  -7  405.16   30.40 
   3   3  -7  337.87   29.40 
   3   3  -7  383.46   38.10 
  -3   3   7  460.75   43.50 
   3  -3  -7  432.16   32.70 
  -3  -3   7  496.55   45.30 
   3  -3  -7  463.95   33.60 
   3  -3  -7  404.06   37.40 
   3  -3  -7  356.26   32.20 
   3   3  -6   11.10   13.20 
   3   3  -6   48.50   13.10 
  -3   3   6   24.30   15.60 
   3   3  -6   20.40   19.30 
  -3   3   6   -1.30   16.70 
   3   3  -6    4.50   12.60 
   3   3  -6   17.60   15.10 
  -3   3   6   35.20   23.00 
   3  -3  -6   13.40   25.70 
   3  -3  -6   25.50   19.10 
   3  -3  -6    2.50   13.90 
  -3  -3   6    9.80   13.90 
  -3  -3   6   25.80   16.20 
  -3  -3   6   33.60   15.80 
   3  -3  -6    8.30   14.80 
  -3  -3   6    4.50   22.80 
   3  -3  -6   25.30   17.10 
   3   3  -5 2463.05  127.79 
  -3   3   5 2428.26  126.49 
  -3   3   5 2348.17  125.79 
   3   3  -5 2342.97  125.39 
  -3   3   5 2460.25  126.19 
   3   3  -5 2513.55  125.89 
  -3   3   5 2435.36  131.69 
   3   3  -5 2418.06  125.49 
   3  -3  -5 2466.65  129.39 
  -3  -3   5 2392.16  125.59 
   3  -3  -5 2358.86  125.99 
  -3  -3   5 2476.95  129.49 
  -3  -3   5 2345.87  125.89 
   3  -3  -5 2392.36  125.69 
   3  -3  -5 2463.85  132.09 
  -3  -3   5 2424.36  125.59 
   3  -3  -5 2532.75  126.29 
  -3   3   4 1271.57   73.49 
  -3   3   4 1246.58   68.09 
   3   3  -4 1250.27   67.39 
   3   3  -4 1263.67   68.99 
   3   3  -4 1330.37   67.99 
  -3   3   4 1255.17   68.49 
   3   3  -4 1241.68   67.69 
   3   3  -4 1291.37   67.49 
  -3   3   4 1396.16   68.19 
   3  -3  -4 1304.57   73.99 
   3  -3  -4 1254.87   71.49 
   3  -3  -4 1268.07   69.39 
  -3  -3   4 1290.17   67.89 
  -3  -3   4 1236.68   67.79 
   3  -3  -4 1297.87   68.09 
  -3  -3   4 1272.77   67.79 
  -3  -3   4 1266.87   67.59 
   3  -3  -4 1263.97   68.19 
   3  -3  -4 1302.77   68.49 
  -3   3   3  181.98   14.10 
   3   3  -3  204.88   14.70 
   3   3  -3  196.58   14.20 
  -3   3   3  219.48   22.00 
  -3   3   3  188.98   14.40 
   3   3  -3  205.18   14.40 
   3   3  -3  229.28   17.60 
   3   3  -3  167.38   13.80 
   3  -3  -3  209.58   15.00 
   3  -3  -3  163.48   18.30 
   3  -3  -3  178.98   15.10 
   3  -3  -3  203.58   14.90 
  -3  -3   3  177.18   14.10 
   3  -3  -3  173.18   14.70 
  -3  -3   3  193.98   14.30 
   3  -3  -3  251.17   23.10 
  -3  -3   3  194.58   14.20 
   3   3  -2  218.18   20.30 
   3   3  -2  258.57   15.80 
  -3   3   2  254.97   16.40 
  -3   3   2  265.97   16.50 
  -3   3   2  255.67   22.50 
   3   3  -2  249.28   15.80 
   3   3  -2  240.38   16.00 
   3   3  -2  254.37   15.90 
   3  -3  -2  266.77   16.80 
   3  -3  -2  246.48   16.80 
  -3  -3   2  251.77   17.30 
  -3  -3   2  265.57   15.90 
   3  -3  -2  249.97   16.00 
   3  -3  -2  275.67   21.10 
   3   3  -1 3275.17  155.18 
   3   3  -1 3031.50  157.58 
   3   3  -1 3126.89  155.88 
   3   3  -1 3266.77  155.18 
  -3   3   1 2958.10  158.38 
  -3   3   1 2986.00  154.58 
  -3   3   1 2976.30  154.68 
  -3  -3   1 3055.29  154.48 
  -3  -3   1 3033.70  154.88 
   3  -3  -1 3066.49  157.28 
   3  -3  -1 2920.21  154.78 
   3   3   0   92.49    6.90 
  -3   3   0   61.69   10.30 
  -3   3   0   67.79    6.50 
  -3   3   0   70.09    6.40 
   3   3   0   74.59   10.10 
   3   3   0   78.99    6.90 
   3  -3   0   85.49   11.20 
  -3  -3   0   70.89   10.90 
  -3  -3   0   56.29    8.50 
   3  -3   0   44.10    8.30 
  -3  -3   0   52.89    9.00 
  -3  -3   0   68.29   11.50 
   3  -3   0    6.50    7.90 
   3   3   1  452.15   30.60 
  -3   3  -1  460.65   27.20 
   3   3   1  490.85   25.80 
   3   3   1  487.05   25.90 
  -3   3  -1  415.36   27.00 
  -3   3  -1  449.36   27.80 
  -3  -3  -1  479.45   30.10 
  -3  -3  -1  514.05   29.60 
   3  -3   1  444.66   27.90 
  -3  -3  -1  475.25   26.00 
  -3   3  -2  636.74   34.50 
   3   3   2  645.54   34.70 
   3   3   2  585.04   37.60 
   3   3   2  628.64   39.70 
   3   3   2  664.13   34.80 
  -3   3  -2  637.94   34.40 
  -3   3  -2  574.24   45.90 
  -3   3  -2  621.04   35.00 
  -3  -3  -2  659.43   34.80 
  -3  -3  -2  592.74   37.10 
  -3  -3  -2  632.64   34.80 
   3  -3   2  668.63   35.90 
   3  -3   2  610.14   34.30 
  -3  -3  -2  607.24   39.60 
  -3   3  -3  152.18   12.70 
  -3   3  -3  193.98   28.70 
   3   3   3  120.59   16.50 
   3   3   3  169.58   13.70 
   3   3   3  130.19   13.20 
  -3   3  -3  134.09   17.40 
  -3   3  -3  136.59   12.30 
  -3  -3  -3  134.59   20.90 
  -3  -3  -3  154.78   16.90 
   3  -3   3  141.39   12.70 
  -3  -3  -3  171.18   14.20 
   3  -3   3  152.88   12.90 
  -3  -3  -3  148.19   12.80 
  -3   3  -4  911.41   50.09 
   3   3   4  901.61   50.79 
  -3   3  -4  800.92   62.79 
   3   3   4  909.01   51.49 
  -3   3  -4  905.31   49.10 
  -3   3  -4  901.91   51.39 
   3   3   4  962.70   58.09 
  -3   3  -4  922.51   50.39 
   3  -3   4  937.21   50.99 
  -3  -3  -4  936.81   50.79 
  -3  -3  -4  926.11   58.69 
  -3  -3  -4  933.21   55.49 
  -3  -3  -4  908.61   50.39 
   3  -3   4  890.61   49.90 
   3  -3   4  888.21   61.69 
  -3  -3  -4  934.61   50.99 
   3   3   5 1889.01  107.69 
   3   3   5 1862.01  100.99 
  -3   3  -5 1923.81  111.59 
  -3   3  -5 1977.10  100.19 
   3   3   5 1864.41  100.09 
  -3   3  -5 1815.62   98.19 
  -3   3  -5 1803.32   99.69 
  -3   3  -5 1915.61  100.09 
  -3  -3  -5 1909.91  100.59 
   3  -3   5 1902.91  100.59 
  -3  -3  -5 1996.60  102.09 
  -3  -3  -5 1923.71  100.29 
   3  -3   5 1923.71  111.69 
  -3  -3  -5 1895.31  100.69 
  -3   3  -6   -3.50   12.40 
  -3   3  -6  -42.00   34.50 
  -3   3  -6   -1.80   13.90 
   3   3   6  -11.10   17.40 
   3   3   6    0.50   19.00 
  -3   3  -6   -5.70   13.30 
  -3   3  -6   -7.30   16.60 
   3   3   6   41.50   25.90 
  -3   3  -6    5.00   15.50 
   3  -3   6    4.30   15.70 
  -3  -3  -6  -11.10   16.00 
   3  -3   6   -9.40   32.60 
  -3  -3  -6   -8.10   14.90 
  -3  -3  -6  -22.60   15.80 
  -3  -3  -6   39.80   15.50 
  -3   3  -7    9.60   18.90 
   3   3   7   18.80   23.80 
  -3   3  -7   54.89   23.00 
  -3   3  -7   46.20   17.60 
   3   3   7    1.50   19.60 
   3   3   7   54.09   51.69 
  -3   3  -7   17.60   18.80 
  -3  -3  -7   31.80   20.50 
  -3  -3  -7   57.79   19.20 
  -3  -3  -7   44.10   17.50 
   3  -3   7   34.50   39.40 
  -3   3  -8  -11.70   25.60 
  -3   3  -8    4.30   30.30 
  -3   3  -8  -11.20   17.90 
  -3   3  -8   -5.60   19.20 
   3   3   8  -22.80   39.30 
  -3  -3  -8   -0.70   20.70 
  -3  -3  -8    0.10   21.50 
   3  -3   8  -15.30   44.00 
  -3  -3  -8   19.40   22.70 
   3   3   9  707.83   58.49 
   3   3   9  481.25   63.99 
  -3   3  -9  694.03   52.29 
  -3   3  -9  708.73   52.89 
  -3   3  -9  697.13   49.99 
  -3  -3  -9  724.13   51.49 
  -3  -3  -9  618.54   51.29 
   3  -3   9  607.54   76.19 
  -3  -3  -9  713.13   56.19 
   3   3  10   29.90   63.59 
  -3   3 -10  162.58   35.30 
  -3   3 -10  119.99   32.30 
  -3   3 -10   79.19   27.40 
  -3  -3 -10  105.39   35.00 
  -3  -3 -10   77.99   35.80 
   3  -3  10   40.00   67.49 
  -3  -3 -10   72.69   34.40 
  -3   4  10  105.19   55.39 
   3   4 -10  173.78   34.10 
   3   4 -10  118.19   34.90 
   3  -4 -10  181.18   45.20 
   3  -4 -10  161.98   41.70 
   3  -4 -10  146.79   37.50 
  -3   4   9  344.67   42.20 
   3   4  -9  350.56   34.40 
   3   4  -9  376.06   35.00 
   3   4  -9  333.97   36.80 
   3   4  -9  328.77   47.90 
  -3   4   9  282.17   51.29 
   3   4  -9  206.08   53.39 
   3  -4  -9  340.07   38.20 
   3  -4  -9  382.96   45.80 
   3  -4  -9  262.57   35.10 
  -3   4   8  302.77   46.00 
   3   4  -8  293.87   34.20 
   3   4  -8  235.98   40.60 
   3   4  -8  304.97   42.60 
   3   4  -8  209.38   27.40 
  -3   4   8  285.27   37.70 
  -3   4   8  282.77   33.80 
   3   4  -8  288.37   28.20 
   3  -4  -8  277.47   29.80 
   3  -4  -8  255.97   35.70 
   3  -4  -8  248.38   28.90 
   3   4  -7  483.55   35.40 
   3   4  -7  478.65   35.90 
  -3   4   7  456.05   38.30 
   3   4  -7  466.45   42.40 
   3   4  -7  513.95   37.00 
  -3   4   7  428.86   46.10 
  -3   4   7  545.55   37.90 
   3  -4  -7  456.75   41.60 
   3  -4  -7  510.65   37.20 
   3  -4  -7  570.24   38.30 
   3   4  -6  297.37   24.10 
   3   4  -6  306.47   24.90 
  -3   4   6  315.27   28.10 
  -3   4   6  301.67   26.10 
   3   4  -6  289.57   30.30 
   3   4  -6  316.67   23.80 
   3   4  -6  290.47   23.50 
  -3   4   6  310.87   35.40 
   3  -4  -6  273.17   31.20 
   3  -4  -6  298.77   24.40 
  -3   4   5   18.80   19.60 
   3   4  -5   15.00   16.90 
  -3   4   5   17.10   13.70 
   3   4  -5   17.60   10.90 
   3   4  -5   31.00   11.00 
   3   4  -5   52.39   12.60 
   3   4  -5   20.40   10.80 
  -3   4   5   26.70   10.20 
  -3   4   5   27.50   13.40 
   3  -4  -5   21.60   11.90 
   3  -4  -5   35.40   19.10 
   3  -4  -5   37.70   14.30 
   3  -4  -5   17.70   12.40 
  -3  -4   5   15.20   12.60 
   3  -4  -5   15.40   27.10 
   3  -4  -5   22.10   13.80 
  -3  -4   5   26.90   12.30 
  -3   4   4  394.46   27.20 
  -3   4   4  433.86   36.60 
   3   4  -4  426.96   26.10 
   3   4  -4  404.06   32.70 
   3   4  -4  421.26   26.50 
  -3   4   4  436.66   28.30 
   3   4  -4  432.26   27.10 
   3   4  -4  466.15   26.20 
   3  -4  -4  412.46   27.40 
   3  -4  -4  431.76   27.70 
  -3  -4   4  403.56   26.80 
  -3  -4   4  420.56   26.50 
   3  -4  -4  405.06   27.20 
   3  -4  -4  434.06   33.90 
   3  -4  -4  482.95   39.10 
   3  -4  -4  420.46   28.70 
   3   4  -3  480.65   27.20 
  -3   4   3  489.45   35.80 
   3   4  -3  503.15   34.60 
   3   4  -3  465.65   27.30 
   3   4  -3  441.76   27.00 
   3   4  -3  458.95   27.30 
  -3   4   3  489.05   27.90 
   3   4  -3  402.06   35.10 
   3  -4  -3  473.55   28.90 
   3  -4  -3  490.65   28.40 
   3  -4  -3  506.75   33.80 
  -3  -4   3  470.05   27.50 
  -3  -4   3  477.45   27.60 
   3  -4  -3  512.65   28.40 
   3  -4  -3  492.05   28.30 
   3   4  -2  538.55   33.40 
   3   4  -2  585.14   30.70 
   3   4  -2  613.04   31.00 
  -3   4   2  642.64   41.50 
   3   4  -2  556.24   30.90 
   3   4  -2  539.85   37.60 
  -3   4   2  546.55   31.00 
  -3   4   2  573.44   31.40 
   3  -4  -2  512.35   39.50 
  -3  -4   2  583.24   30.80 
   3  -4  -2  542.65   31.50 
   3  -4  -2  562.94   31.40 
   3  -4  -2  573.04   31.50 
  -3  -4   2  590.14   31.40 
  -3   4   1  677.43   41.00 
  -3   4   1  696.63   43.90 
   3   4  -1  676.83   35.90 
   3   4  -1  693.43   36.80 
   3   4  -1  692.83   40.00 
  -3   4   1  716.03   36.30 
  -3   4   1  701.33   36.50 
   3   4  -1  711.83   42.40 
   3   4  -1  677.93   36.00 
   3  -4  -1  695.33   36.70 
  -3  -4   1  650.73   36.40 
   3  -4  -1  705.83   36.90 
  -3  -4   1  711.03   36.20 
   3  -4  -1  674.83   42.10 
   3  -4  -1  720.83   36.70 
   3   4   0  528.25   32.10 
  -3   4   0  468.75   26.20 
   3   4   0  496.85   26.40 
  -3   4   0  476.55   26.40 
  -3   4   0  438.26   32.00 
   3  -4   0  495.25   32.20 
  -3  -4   0  538.35   27.60 
  -3  -4   0  548.05   27.80 
   3  -4   0  499.05   27.60 
  -3  -4   0  501.15   32.90 
  -3   4  -1 2153.28  115.69 
  -3   4  -1 2069.19  115.89 
   3   4   1 2224.68  119.19 
   3   4   1 2404.86  120.19 
   3   4   1 2363.86  115.39 
   3   4   1 2268.07  115.39 
  -3   4  -1 2307.77  117.89 
  -3  -4  -1 2355.76  115.79 
   3  -4   1 2231.18  115.09 
   3  -4   1 2402.56  118.39 
  -3  -4  -1 2276.47  119.99 
  -3  -4  -1 2245.18  119.59 
  -3   4  -2  829.72   46.80 
   3   4   2  810.62   51.19 
  -3   4  -2  848.62   44.90 
  -3   4  -2  851.11   44.80 
   3   4   2  803.22   49.99 
  -3   4  -2  811.32   57.89 
   3   4   2  880.31   44.80 
   3   4   2  883.91   45.00 
  -3  -4  -2  830.72   45.00 
   3  -4   2  836.82   44.60 
   3  -4   2  815.92   44.40 
  -3  -4  -2  873.81   49.70 
   3  -4   2  813.22   47.70 
  -3  -4  -2  793.12   44.70 
  -3  -4  -2  817.12   51.49 
   3   4   3    7.50   16.70 
  -3   4  -3   16.50    8.10 
   3   4   3    9.10    9.10 
  -3   4  -3    8.90   28.50 
  -3   4  -3   27.90    8.20 
   3   4   3  -12.70   15.40 
  -3   4  -3    3.10    8.00 
   3   4   3   14.60    9.50 
   3  -4   3   14.80    8.70 
  -3  -4  -3   13.30   17.20 
  -3  -4  -3   20.70    9.00 
   3  -4   3   -1.60    7.40 
  -3  -4  -3   11.80    8.90 
  -3  -4  -3   11.50   13.80 
   3   4   4  398.96   36.60 
   3   4   4  381.56   32.40 
   3   4   4  417.06   28.30 
  -3   4  -4  400.56   27.30 
  -3   4  -4  424.96   26.80 
  -3   4  -4  444.06   27.50 
  -3   4  -4  467.35   46.30 
   3   4   4  420.66   29.80 
  -3  -4  -4  424.26   36.40 
   3  -4   4  414.96   27.60 
  -3  -4  -4  401.06   27.80 
   3  -4   4  390.96   28.40 
  -3  -4  -4  446.16   28.80 
  -3  -4  -4  429.56   33.20 
  -3  -4  -4  449.46   39.30 
   3   4   5  833.92   53.59 
  -3   4  -5  842.32   50.59 
  -3   4  -5  862.41   51.59 
  -3   4  -5  930.41   51.69 
  -3   4  -5  986.10   79.59 
  -3   4  -5  917.41   51.69 
   3   4   5  880.31   60.99 
  -3  -4  -5  915.01   52.99 
  -3  -4  -5  958.00   52.29 
   3  -4   5  881.51   52.19 
  -3  -4  -5  915.61   52.49 
  -3  -4  -5  969.90   56.59 
   3  -4   5  909.61   52.99 
   3   4   6  199.88   33.40 
  -3   4  -6  205.58   23.80 
  -3   4  -6  192.08   21.90 
   3   4   6  241.48   24.60 
  -3   4  -6  253.57   21.80 
  -3   4  -6  142.99   20.80 
   3   4   6  248.08   27.40 
  -3   4  -6  180.78   20.20 
  -3   4  -6  233.48   44.90 
  -3  -4  -6  286.57   24.70 
  -3  -4  -6  208.78   23.00 
  -3  -4  -6  211.98   26.50 
  -3   4  -7   -2.80   16.50 
  -3   4  -7    8.20   22.90 
  -3   4  -7   -4.40   16.20 
   3   4   7    2.10   20.00 
   3   4   7   -4.00   29.90 
  -3   4  -7    0.80   21.70 
   3   4   7  -10.00   25.70 
  -3   4  -7   28.80   28.00 
  -3  -4  -7  -26.50   20.00 
  -3  -4  -7    1.30   19.10 
  -3  -4  -7   14.20   22.10 
  -3   4  -8  291.97   27.00 
  -3   4  -8  255.77   31.90 
   3   4   8  237.18   35.20 
   3   4   8  250.77   44.70 
  -3   4  -8  215.58   35.20 
  -3   4  -8  252.17   28.30 
  -3   4  -8  255.97   27.00 
  -3  -4  -8  249.88   32.80 
  -3  -4  -8  267.47   32.60 
  -3  -4  -8  296.47   33.50 
   3   4   9   72.69   54.49 
   3   4   9  212.78   45.00 
  -3   4  -9  196.38   29.30 
  -3   4  -9  192.88   37.40 
  -3   4  -9  142.99   27.70 
  -3   4  -9  205.28   31.10 
  -3  -4  -9  185.58   36.40 
  -3  -4  -9  177.88   33.40 
  -3  -4  -9  179.38   34.70 
  -3  -4 -10   70.39   41.20 
  -3  -4 -10   81.89   43.20 
   3  -5 -10  -37.30   47.50 
   3   5  -9   89.69   52.59 
   3   5  -9  196.98   43.10 
  -3   5   9  129.09   48.10 
   3   5  -9  200.48   33.90 
   3   5  -9  158.48   27.50 
   3   5  -9   91.99   27.00 
  -3   5   9  144.99   34.50 
   3  -5  -9  175.08   37.40 
   3  -5  -9  163.58   42.40 
   3  -5  -9  229.28   35.30 
   3   5  -8   17.70   20.20 
   3   5  -8    1.30   20.90 
   3   5  -8    6.90   22.90 
  -3   5   8   20.70   27.00 
  -3   5   8    4.20   35.60 
   3   5  -8   -6.30   41.80 
   3   5  -8   25.80   27.90 
   3  -5  -8  -44.40   31.60 
   3  -5  -8   -7.80   25.50 
   3  -5  -8  -10.30   24.50 
   3   5  -7  475.05   43.10 
  -3   5   7  371.96   48.00 
   3   5  -7  364.96   34.20 
   3   5  -7  402.66   32.40 
   3   5  -7  403.76   31.30 
   3   5  -7  412.96   31.60 
  -3   5   7  466.95   39.60 
   3  -5  -7  447.76   35.10 
   3  -5  -7  384.56   40.20 
   3  -5  -7  427.66   37.60 
  -3   5   6   -3.70   25.90 
   3   5  -6   48.00   14.00 
   3   5  -6   20.80   14.50 
   3   5  -6   18.50   13.10 
   3   5  -6   58.59   16.60 
   3   5  -6   58.09   25.00 
   3   5  -6   20.60   26.90 
  -3   5   6   32.00   17.40 
   3  -5  -6   43.80   23.70 
   3  -5  -6   25.50   17.00 
   3  -5  -6   32.30   16.10 
   3   5  -5   -5.10   10.30 
   3   5  -5    3.90   10.90 
   3   5  -5   10.20   12.20 
  -3   5   5   14.20   23.80 
   3   5  -5   17.00   22.90 
  -3   5   5    5.60   14.10 
   3   5  -5   -1.70   21.20 
   3   5  -5    7.00   11.80 
   3  -5  -5  -29.70   18.90 
   3  -5  -5    6.40   13.40 
   3  -5  -5   -9.90   12.20 
   3   5  -4  874.31   46.90 
   3   5  -4  796.92   55.39 
   3   5  -4  839.22   55.69 
   3   5  -4  841.92   47.30 
   3   5  -4  844.22   47.00 
   3   5  -4  883.61   47.10 
  -3   5   4  797.42   57.89 
   3  -5  -4  913.01   48.30 
   3  -5  -4  914.41   49.50 
   3  -5  -4  842.42   48.20 
   3  -5  -4  840.92   55.59 
  -3   5   3 2547.34  129.59 
   3   5  -3 2611.84  129.09 
  -3   5   3 2482.75  136.89 
   3   5  -3 2519.05  129.19 
   3   5  -3 2508.65  134.79 
   3   5  -3 2591.44  131.99 
   3   5  -3 2544.95  128.99 
   3   5  -3 2451.55  129.89 
   3  -5  -3 2544.05  130.09 
   3  -5  -3 2469.65  129.79 
   3  -5  -3 2585.44  129.99 
   3  -5  -3 2567.74  135.19 
   3   5  -2   93.89    9.80 
  -3   5   2  121.59   20.90 
  -3   5   2   96.39    8.80 
   3   5  -2   82.59    7.60 
   3   5  -2   89.79   18.90 
   3   5  -2   83.69    9.40 
   3   5  -2  116.69    8.10 
   3   5  -2   75.59   14.00 
   3  -5  -2  124.59   19.60 
   3  -5  -2  101.39   10.10 
   3  -5  -2   97.89    9.90 
  -3  -5   2  103.49    8.70 
   3   5  -1  323.57   18.90 
  -3   5   1  338.77   20.10 
   3   5  -1  405.46   30.40 
   3   5  -1  360.66   19.00 
  -3   5   1  401.66   30.10 
   3   5  -1  379.96   27.70 
  -3   5   1  362.96   19.90 
  -3   5   1  408.66   32.70 
   3  -5  -1  375.36   20.70 
   3  -5  -1  374.66   29.80 
  -3  -5   1  376.16   19.90 
   3  -5  -1  395.96   22.30 
   3  -5  -1  352.26   21.90 
  -3  -5   1  378.96   19.70 
  -3   5   0   30.00    3.60 
  -3   5   0   39.70    4.00 
  -3   5   0   45.00   15.10 
   3   5   0   27.70    3.90 
  -3   5   0   15.70   14.70 
   3   5   0   17.20   12.40 
   3   5   0   45.70   16.20 
  -3  -5   0   34.80    5.90 
   3  -5   0   36.80    6.00 
  -3  -5   0   32.30    5.20 
  -3  -5   0   25.50   13.80 
   3  -5   0   47.10   14.60 
   3   5   1 1973.90  108.59 
   3   5   1 2024.30   98.39 
  -3   5  -1 1958.60   98.09 
  -3   5  -1 1849.91  102.59 
  -3   5  -1 1910.01   97.89 
   3  -5   1 1916.81   98.19 
   3  -5   1 2009.00  103.19 
  -3  -5  -1 1927.31  103.89 
  -3  -5  -1 1945.01  104.99 
  -3  -5  -1 1899.11   99.49 
   3  -5   1 1891.01   98.09 
   3   5   2  205.58   15.40 
   3   5   2  229.78   25.50 
  -3   5  -2  217.98   16.40 
  -3   5  -2  230.38   20.50 
  -3   5  -2  196.08   16.20 
   3   5   2  210.88   15.10 
   3   5   2  260.87   25.10 
  -3   5  -2  199.18   14.50 
  -3  -5  -2  229.58   17.20 
   3  -5   2  212.38   15.40 
   3  -5   2  226.28   21.50 
  -3  -5  -2  219.88   25.60 
  -3  -5  -2  220.38   23.50 
   3  -5   2  216.28   15.40 
   3   5   3 1270.67   74.89 
  -3   5  -3 1239.78   68.89 
  -3   5  -3 1253.77   65.69 
   3   5   3 1249.38   66.69 
   3   5   3 1267.47   66.89 
  -3   5  -3 1266.47   85.29 
  -3   5  -3 1271.67   66.09 
   3   5   3 1243.38   73.69 
  -3   5  -3 1239.38   66.19 
  -3  -5  -3 1234.98   66.79 
  -3  -5  -3 1280.27   66.79 
   3  -5   3 1265.97   66.19 
  -3  -5  -3 1174.98   71.79 
  -3   5  -4  610.74   38.50 
  -3   5  -4  635.64   38.20 
   3   5   4  645.54   50.69 
  -3   5  -4  641.24   41.40 
  -3   5  -4  660.13   38.10 
   3   5   4  669.53   40.70 
   3   5   4  642.34   49.60 
  -3   5  -4  639.64   38.70 
  -3   5  -4  782.12   63.69 
   3   5   4  690.03   40.20 
  -3  -5  -4  681.83   39.50 
   3  -5   4  665.63   39.70 
  -3  -5  -4  665.33   46.50 
  -3  -5  -4  675.63   40.10 
  -3  -5  -4  667.13   46.00 
  -3  -5  -4  652.03   55.59 
  -3   5  -5   18.70   44.30 
  -3   5  -5   13.70   13.30 
  -3   5  -5  -11.70   12.10 
   3   5   5   21.50   15.10 
  -3   5  -5    6.30   12.30 
  -3   5  -5   19.90   13.90 
  -3   5  -5   11.70   15.10 
   3   5   5   11.10   26.60 
  -3  -5  -5   25.20   15.40 
  -3  -5  -5   17.30   19.10 
  -3  -5  -5    9.40   15.00 
  -3   5  -6    1.30   15.60 
  -3   5  -6   -1.40   15.30 
   3   5   6    8.00   18.70 
   3   5   6  -14.40   25.90 
  -3   5  -6    1.10   14.70 
  -3   5  -6    3.60   17.30 
  -3   5  -6    9.40   17.50 
   3   5   6   15.00   22.70 
  -3  -5  -6   39.10   19.10 
  -3  -5  -6  -21.80   16.00 
  -3  -5  -6  -21.40   21.20 
  -3   5  -7  515.15   40.10 
   3   5   7  418.76   51.09 
  -3   5  -7  443.26   35.20 
  -3   5  -7  485.05   37.20 
   3   5   7  462.05   42.30 
  -3   5  -7  470.75   35.70 
  -3   5  -7  473.75   35.40 
   3   5   7  510.75   53.29 
  -3  -5  -7  624.94   40.30 
  -3  -5  -7  552.04   43.80 
  -3  -5  -7  447.86   37.50 
  -3   5  -8  -10.00   20.40 
  -3   5  -8  -33.50   32.40 
  -3   5  -8   16.70   22.50 
   3   5   8   -0.30   40.10 
  -3   5  -8   19.80   26.20 
   3   5   8   16.10   28.20 
  -3   5  -8   23.60   23.60 
  -3  -5  -8   -9.30   28.70 
  -3  -5  -8   -7.90   27.60 
  -3  -5  -8   12.60   26.10 
  -3   5  -9   30.80   30.00 
   3   5   9  -17.00   55.89 
  -3   5  -9   16.70   26.60 
  -3  -5  -9   33.90   37.20 
  -3  -5  -9  -17.70   34.50 
  -3  -5  -9  -28.30   31.60 
   3   6  -9   49.99   26.30 
   3   6  -9   18.70   34.40 
   3   6  -9   -2.70   25.60 
  -3   6   9   40.80   53.59 
   3  -6  -9   25.60   42.20 
   3  -6  -9   22.10   34.30 
   3   6  -8   92.29   30.60 
  -3   6   8   62.29   45.10 
  -3   6   8   87.39   31.10 
   3   6  -8   30.80   21.90 
   3   6  -8   58.79   21.30 
   3   6  -8   37.00   24.60 
   3  -6  -8   92.09   36.50 
   3  -6  -8   83.59   27.50 
   3  -6  -8   50.69   30.00 
   3   6  -7   25.30   19.60 
   3   6  -7   10.50   35.10 
   3   6  -7   29.60   22.30 
  -3   6   7   22.50   24.20 
   3   6  -7   22.30   18.10 
  -3   6   7   45.40   33.70 
   3   6  -7   10.40   17.00 
   3  -6  -7    2.30   22.80 
   3  -6  -7   30.00   21.50 
   3  -6  -7   86.19   33.10 
   3   6  -6  300.67   25.30 
   3   6  -6  357.46   27.40 
   3   6  -6  328.87   25.90 
   3   6  -6  256.77   37.70 
   3   6  -6  311.87   24.80 
  -3   6   6  307.87   42.60 
   3  -6  -6  337.97   28.30 
   3  -6  -6  349.96   28.90 
   3   6  -5  308.67   52.79 
   3   6  -5  247.88   22.50 
   3   6  -5  392.16   38.10 
  -3   6   5  319.87   40.20 
   3   6  -5  329.47   22.90 
   3   6  -5  337.17   24.60 
   3   6  -5  275.47   21.80 
   3  -6  -5  342.77   25.50 
   3  -6  -5  303.97   24.70 
   3  -6  -5  246.68   31.70 
   3   6  -4  182.28   14.00 
   3   6  -4  123.69   14.00 
   3   6  -4  236.48   35.10 
   3   6  -4  167.28   20.30 
  -3   6   4  126.49   27.10 
   3   6  -4  158.88   13.70 
   3   6  -4  168.28   27.90 
   3   6  -4  137.69   18.90 
   3  -6  -4  154.18   16.50 
   3  -6  -4   87.99   23.90 
   3  -6  -4  162.68   17.70 
   3   6  -3  215.68   35.10 
   3   6  -3  252.07   18.50 
   3   6  -3  257.67   29.50 
   3   6  -3  255.27   16.70 
  -3   6   3  268.77   32.30 
   3   6  -3  311.17   25.10 
   3   6  -3  230.08   18.10 
   3  -6  -3  269.87   19.40 
   3  -6  -3  262.57   29.50 
   3  -6  -3  271.17   19.00 
   3   6  -2  746.93   53.19 
  -3   6   2  839.32   54.59 
   3   6  -2  794.02   48.80 
  -3   6   2  759.22   53.09 
   3  -6  -2  779.32   42.00 
   3  -6  -2  786.62   52.19 
   3  -6  -2  744.03   42.30 
   3  -6  -2  787.92   42.70 
   3  -6  -2  809.62   42.30 
  -3   6   1   66.09   20.10 
  -3   6   1   45.80   19.20 
   3   6  -1   54.79   15.90 
   3   6  -1   60.79   20.50 
   3  -6  -1   57.89    7.10 
   3  -6  -1   43.00   10.00 
   3  -6  -1   51.19    8.90 
   3  -6  -1   62.49    6.50 
   3  -6  -1   63.49   18.90 
  -3   6   0 2729.23  144.49 
   3   6   0 2454.55  142.79 
  -3   6   0 2745.03  142.19 
   3   6   0 2699.83  142.39 
   3  -6   0 2724.23  142.19 
  -3  -6   0 2728.83  142.89 
   3   6   1   20.30   17.10 
   3   6   1   23.00    5.30 
  -3   6  -1   11.60   16.60 
  -3   6  -1   31.60   18.10 
   3   6   1   13.30    4.90 
  -3  -6  -1   21.90    6.50 
  -3  -6  -1   48.30   22.00 
  -3  -6  -1   37.80   17.30 
  -3  -6  -1   24.50    9.50 
  -3  -6  -1   19.80    6.00 
   3  -6   1   20.40    4.30 
  -3  -6  -1   19.30   10.70 
   3  -6   1   25.50   16.90 
  -3   6  -2  139.89    9.60 
   3   6   2  129.29   24.20 
   3   6   2  143.19   12.20 
  -3   6  -2  135.19   10.40 
  -3   6  -2  133.49    9.70 
  -3   6  -2  138.99   11.20 
   3   6   2  155.08   11.90 
  -3   6  -2  127.59   21.00 
  -3  -6  -2  138.39   12.70 
  -3  -6  -2  131.69   13.60 
  -3  -6  -2  118.69   12.30 
   3  -6   2  111.99   20.10 
   3  -6   2  122.49   11.00 
   3  -6   2  136.69   10.70 
  -3  -6  -2   99.19   26.70 
  -3  -6  -2  142.09   21.60 
  -3  -6  -2  144.59   13.60 
  -3   6  -3  992.40   54.29 
  -3   6  -3 1024.50   52.99 
  -3   6  -3  957.10   80.99 
   3   6   3 1055.39   54.19 
   3   6   3  984.50   54.39 
  -3   6  -3  940.51   59.29 
   3   6   3  981.10   65.39 
  -3   6  -3  971.70   53.89 
  -3  -6  -3  992.90   54.39 
  -3  -6  -3 1062.99   61.89 
  -3  -6  -3  916.61   54.89 
   3  -6   3  981.40   53.29 
   3   6   4  524.65   45.60 
  -3   6  -4  514.25   31.50 
   3   6   4  558.44   35.30 
  -3   6  -4  618.54   66.09 
   3   6   4  426.36   33.50 
  -3   6  -4  473.95   39.60 
  -3   6  -4  564.34   33.00 
  -3   6  -4  503.45   31.80 
  -3   6  -4  503.05   32.40 
  -3  -6  -4  476.05   33.90 
   3  -6   4  512.65   33.70 
  -3  -6  -4  485.55   40.40 
   3   6   5   -5.20   18.40 
  -3   6  -5    5.40   12.70 
  -3   6  -5   -5.50   13.50 
  -3   6  -5   -8.00   19.90 
  -3   6  -5   -1.30   13.20 
   3   6   5   22.80   17.30 
  -3   6  -5  -21.10   12.90 
  -3  -6  -5  -15.20   15.50 
  -3  -6  -5  -12.10   17.10 
  -3  -6  -5   11.10   23.70 
  -3   6  -6   22.50   17.10 
   3   6   6   28.70   24.60 
  -3   6  -6   28.20   16.30 
   3   6   6    7.80   21.60 
  -3   6  -6   31.50   21.70 
   3   6   6   38.70   35.30 
  -3   6  -6   12.50   18.40 
  -3  -6  -6   22.30   26.80 
  -3  -6  -6   25.30   19.20 
  -3  -6  -6    0.00   20.50 
   3   6   7  -23.30   32.80 
  -3   6  -7    4.30   25.00 
  -3   6  -7   -2.50   21.90 
  -3   6  -7    3.30   19.60 
   3   6   7   49.30   26.90 
  -3   6  -7    3.80   18.70 
  -3   6  -7   30.10   25.50 
   3   6   7   34.40   37.00 
  -3  -6  -7   49.30   30.50 
  -3  -6  -7    1.50   24.90 
  -3  -6  -7   35.90   25.00 
   3   6   8  -15.40   44.10 
   3   6   8    1.80   47.80 
  -3   6  -8   33.70   33.40 
   3   6   8   40.90   34.30 
  -3   6  -8   -1.60   23.50 
  -3   6  -8   -6.90   56.09 
  -3   6  -8    0.70   27.30 
  -3   6  -8   29.40   24.20 
  -3  -6  -8   -9.40   29.00 
  -3  -6  -8   -8.10   32.80 
  -3  -6  -8   -0.80   34.00 
   3   7  -8   19.60   34.80 
  -3   7   8   59.09   54.89 
   3   7  -8    1.60   26.10 
   3   7  -8  -33.00   21.50 
   3  -7  -8   -6.30   40.10 
   3  -7  -8    1.80   29.80 
   3   7  -7   22.50   17.30 
   3   7  -7    0.70   20.40 
   3   7  -7  -24.10   41.60 
   3   7  -7   17.30   18.50 
   3   7  -7   15.80   23.20 
  -3   7   7   10.20   40.50 
   3  -7  -7    7.40   35.10 
   3  -7  -7   22.80   31.10 
   3   7  -6  106.99   16.70 
   3   7  -6  120.19   39.60 
   3   7  -6   86.99   17.70 
   3   7  -6   87.69   18.40 
   3   7  -6   80.19   16.20 
  -3   7   6   75.29   34.90 
   3  -7  -6   99.89   21.80 
   3  -7  -6   75.59   32.30 
   3   7  -5  294.97   21.10 
   3   7  -5  287.47   21.80 
   3   7  -5  271.37   21.20 
  -3   7   5  225.68   40.50 
   3   7  -5  342.97   44.10 
   3   7  -5  334.57   31.20 
   3  -7  -5  247.98   24.10 
   3  -7  -5  286.27   38.10 
   3  -7  -5  297.57   26.50 
   3   7  -4  106.59   13.10 
  -3   7   4  165.38   33.60 
   3   7  -4  124.19   13.10 
   3   7  -4   97.89   11.50 
   3   7  -4  120.69   41.40 
   3   7  -4  142.39   26.30 
   3   7  -4  125.09   11.30 
   3  -7  -4   94.19   16.70 
   3  -7  -4  128.69   15.60 
   3  -7  -4   97.99   27.60 
  -3   7   3  450.15   42.80 
   3   7  -3  460.15   36.90 
   3  -7  -3  356.56   27.80 
   3  -7  -3  368.96   36.50 
   3  -7  -3  384.76   25.90 
   3  -7  -3  413.16   27.60 
   3   7  -2  427.96   38.80 
  -3   7   2  439.96   41.50 
   3  -7  -2  453.35   26.40 
   3  -7  -2  458.65   27.20 
   3  -7  -2  530.05   41.10 
   3  -7  -2  470.25   28.70 
  -3   7   1 1936.71  110.59 
   3   7  -1 1926.61  106.59 
   3  -7  -1 1921.01  107.79 
  -3   7   0  150.68   26.70 
   3   7   0  184.88   25.40 
  -3   7   0  152.08   26.40 
  -3  -7   0  160.68   25.10 
   3  -7   0  114.39   23.90 
   3   7   1 1030.40   66.39 
  -3   7  -1  973.00   65.69 
  -3   7  -1 1007.80   67.09 
  -3  -7  -1 1074.09   64.59 
   3  -7   1 1053.09   64.89 
   3   7   2    3.50    6.90 
   3   7   2   15.10   23.10 
  -3   7  -2    0.80   22.70 
   3   7   2    5.90    7.60 
  -3  -7  -2  -15.30    8.70 
  -3  -7  -2    4.30   21.60 
  -3  -7  -2   10.00   11.40 
   3  -7   2  -17.20   20.70 
  -3  -7  -2   -9.20   13.00 
  -3   7  -3  449.66   28.80 
   3   7   3  432.06   44.40 
  -3   7  -3  461.05   27.50 
  -3   7  -3  493.75   26.50 
  -3   7  -3  549.15   39.90 
   3   7   3  490.45   30.50 
  -3   7  -3  483.15   27.20 
  -3  -7  -3  472.25   32.90 
  -3  -7  -3  464.95   32.50 
   3  -7   3  499.95   29.10 
  -3  -7  -3  456.95   40.40 
  -3   7  -4   78.09   11.90 
  -3   7  -4   70.89   16.80 
  -3   7  -4   69.39   15.00 
  -3   7  -4   68.09   25.50 
  -3   7  -4   79.19   14.80 
   3   7   4  102.29   17.00 
  -3  -7  -4   34.70   26.10 
  -3  -7  -4   50.09   17.30 
   3  -7   4   67.39   14.90 
  -3  -7  -4   67.89   15.90 
  -3   7  -5  138.39   29.00 
  -3   7  -5  107.09   17.40 
   3   7   5   84.59   36.20 
  -3   7  -5  153.28   17.80 
   3   7   5  125.89   22.90 
  -3   7  -5  144.39   16.90 
   3   7   5  126.79   21.40 
  -3  -7  -5  138.99   31.50 
  -3  -7  -5  122.69   23.30 
  -3  -7  -5  121.69   20.60 
  -3   7  -6  210.68   33.10 
  -3   7  -6  209.08   24.80 
  -3   7  -6  208.28   23.30 
   3   7   6  178.68   30.20 
  -3   7  -6  197.78   22.40 
   3   7   6  218.98   47.70 
  -3   7  -6  192.48   22.90 
   3   7   6  292.77   29.20 
  -3  -7  -6  218.58   27.50 
  -3  -7  -6  190.08   35.80 
  -3   7  -7    3.60   19.80 
  -3   7  -7   35.70   32.90 
   3   7   7    6.90   30.20 
   3   7   7   28.40   36.10 
  -3   7  -7   22.40   23.40 
   3   7   7    4.80   47.40 
  -3   7  -7  -16.50   26.00 
  -3   7  -7  -25.50   20.50 
  -3  -7  -7   20.60   27.80 
  -3  -7  -7  -17.90   34.00 
  -3  -7  -7  -16.30   30.60 
  -3   7  -8  112.39   31.90 
  -3   7  -8   88.59   27.80 
  -3   7  -8   77.89   27.20 
  -3  -7  -8  115.89   40.20 
  -3  -7  -8  121.89   42.10 
  -3   8   7   -9.80   44.00 
   3   8  -7   -8.50   32.90 
   3   8  -7  -11.80   21.70 
   3   8  -7   19.70   19.10 
   3  -8  -7   -6.10   27.40 
   3  -8  -7   12.50   56.79 
  -3   8   6   53.69   40.30 
   3   8  -6   42.30   17.20 
   3   8  -6   35.70   19.80 
   3   8  -6   59.99   29.30 
   3   8  -6   49.20   15.00 
   3   8  -6   22.60   17.40 
   3  -8  -6   41.60   22.20 
   3  -8  -6    5.70   27.90 
   3  -8  -6   23.80   34.70 
   3   8  -5   17.50   13.40 
   3   8  -5    7.00   11.10 
   3   8  -5   -1.30   13.00 
   3   8  -5  -64.09   47.90 
  -3   8   5   11.50   35.00 
   3   8  -5    0.60   24.90 
   3   8  -5    9.50   10.10 
   3  -8  -5   56.09   33.30 
   3  -8  -5    7.80   17.40 
   3  -8  -5   25.80   21.60 
   3   8  -4  315.17   60.09 
  -3   8   4  428.76   49.80 
   3   8  -4  427.26   38.10 
   3  -8  -4  410.86   30.30 
   3  -8  -4  388.96   42.10 
  -3   8   3  -10.80   27.40 
   3   8  -3    4.10   21.90 
   3  -8  -3   20.50   13.60 
   3  -8  -3  -20.30   24.10 
   3  -8  -3    4.20   10.50 
   3  -8  -3    2.60   12.50 
   3   8  -2 1225.28   76.89 
  -3   8   2 1221.08   82.29 
   3  -8  -2 1275.17   79.49 
   3   8  -1  -12.50   22.30 
  -3   8   1   27.40   27.30 
   3  -8  -1   28.80   39.80 
   3   8   0  283.17   32.60 
  -3   8   0  252.87   34.60 
   3  -8   0  189.68   31.10 
  -3  -8   0  231.08   32.10 
  -3   8  -1    0.40   25.90 
   3   8   1    0.20   24.20 
  -3  -8  -1   -1.10   24.40 
   3  -8   1   -5.90   23.70 
  -3   8  -2 1750.32  102.89 
   3   8   2 1759.22  103.39 
  -3  -8  -2 1571.64   85.99 
   3  -8   2 1820.02  100.69 
  -3  -8  -2 1729.83  100.89 
   3   8   3  -12.90   30.10 
  -3   8  -3   -8.00   28.40 
  -3  -8  -3    4.20   14.90 
  -3  -8  -3    6.80   13.70 
  -3  -8  -3   -1.70   17.20 
  -3  -8  -3   -1.50   25.80 
  -3   8  -4    3.10    8.80 
  -3   8  -4   -6.20   10.60 
   3   8   4  -39.30   35.60 
   3   8   4   -1.40   14.70 
  -3  -8  -4   17.80   25.10 
  -3  -8  -4    8.30   24.80 
  -3  -8  -4   25.40   30.20 
   3   8   5    2.80   40.30 
  -3   8  -5    8.60   14.50 
   3   8   5    9.30   21.60 
  -3   8  -5    5.90   12.80 
  -3   8  -5   -2.00   17.00 
  -3   8  -5   30.00   17.50 
   3   8   5    6.60   19.40 
  -3  -8  -5    0.80   20.20 
  -3  -8  -5   -0.60   24.70 
  -3  -8  -5   44.10   34.50 
   3   8   6   38.10   47.10 
  -3   8  -6    5.30   19.60 
   3   8   6   40.40   44.70 
  -3   8  -6   36.70   20.40 
   3   8   6   31.10   24.80 
  -3  -8  -6   34.00   25.70 
  -3  -8  -6   61.09   37.50 
  -3  -8  -6   71.49   31.90 
  -3   8  -7   20.60   23.50 
  -3   8  -7   -1.00   24.00 
  -3   8  -7    7.80   23.10 
   3   8   7   -5.00   32.50 
  -3  -8  -7   38.90   37.80 
   3   9  -6   96.89   14.50 
  -3   9   6   87.19   51.09 
   3   9  -6   87.19   37.40 
   3  -9  -6   82.99   42.20 
   3   9  -5  196.28   37.00 
   3   9  -5  287.87  110.29 
  -3   9   5  136.39   47.60 
   3  -9  -5  168.78   40.70 
   3  -9  -5  183.88   24.10 
   3   9  -4   19.50   69.09 
   3   9  -4   63.09   31.40 
  -3   9   4   21.30   36.20 
   3  -9  -4   69.19   35.50 
   3  -9  -4   46.00   15.90 
   3   9  -3  151.68   32.70 
   3   9  -3  225.08   66.99 
  -3   9   3  127.19   37.00 
   3  -9  -3  199.88   38.30 
   3   9  -2  229.98   34.60 
  -3   9   2  203.28   38.20 
   3  -9  -2  214.48   37.70 
   3   9  -1 1032.90   71.59 
  -3   9   1  997.40   76.89 
   3  -9  -1  924.21   72.29 
  -3   9   0   62.49   32.70 
   3   9   0   58.49   30.20 
   3  -9   0  100.29   33.40 
  -3  -9   0   83.39   31.30 
  -3   9  -1  593.14   54.29 
   3  -9   1  557.54   51.49 
  -3  -9  -1  680.63   55.29 
   3   9   2    8.20   33.40 
  -3   9  -2   52.09   32.70 
  -3  -9  -2   57.49   30.60 
  -3   9  -3   88.89   35.80 
   3   9   3  116.09   38.50 
  -3  -9  -3   89.79   34.10 
  -3   9  -4    3.70   36.90 
   3   9   4    9.60   40.70 
  -3  -9  -4   -7.40   21.00 
  -3  -9  -4    6.60   34.40 
   3   9   5  165.48   50.69 
  -3  -9  -5  112.69   57.59 
  -3  10   4  143.19   50.99 
   3  10  -4  114.19   40.00 
   3 -10  -4   81.69   42.70 
   3  10  -3   36.60   36.50 
  -3  10   3    9.90   43.80 
  -3  10   2  230.78   48.70 
   3  10  -2  220.08   41.60 
   3 -10  -2  244.28   44.70 
   3  10  -1   -8.40   37.30 
  -3  10   1    7.40   38.30 
   3 -10  -1   -8.70   37.90 
  -3  10   0  781.02   68.19 
   3  10   0  781.72   71.19 
   3 -10   0  683.43   62.99 
  -3  10  -1   21.90   40.40 
   3  10   1   17.10   39.50 
  -3 -10  -1   35.80   36.30 
   3 -10   1   25.70   37.00 
   3  10   2   68.89   43.00 
  -3  10  -2   74.79   41.90 
  -3 -10  -2   25.00   57.09 
   3  10   3  200.78   50.09 
  -3  10  -3  203.78   47.60 
  -3 -10  -3  179.98   43.00 
   4   0 -11   -3.40   61.99 
   4   0 -11  -19.60   38.10 
  -4   0  11   -4.50   54.19 
   4   0 -10 1056.19   70.99 
  -4   0  10 1134.49   91.59 
   4   0 -10 1121.09   79.99 
   4   0 -10 1048.50   72.49 
   4   0  -9    4.70   21.90 
  -4   0   9  -20.10   28.50 
   4   0  -9   23.60   32.90 
  -4   0   9   -7.60   34.90 
   4   0  -9   -3.20   24.20 
  -4   0   8  101.19   30.40 
   4   0  -8   63.49   32.60 
   4   0  -8   87.29   20.10 
   4   0  -8   83.99   26.30 
  -4   0   8   94.59   24.20 
   4   0  -8   89.89   22.10 
  -4   0   7  -18.10   16.30 
   4   0  -7   20.70   20.30 
   4   0  -7  -11.00   16.10 
  -4   0   7    5.40   21.10 
   4   0  -7  -13.00   22.80 
   4   0  -7  -10.60   13.80 
   4   0  -7  -10.10   15.00 
  -4   0   7  -14.20   18.70 
  -4   0   7    8.10   16.90 
   4   0  -6 1188.08   73.39 
   4   0  -6 1298.07   70.09 
  -4   0   6 1166.88   70.99 
   4   0  -6 1331.47   71.19 
  -4   0   6 1302.27   69.59 
   4   0  -6 1297.97   69.29 
   4   0  -6 1244.88   70.09 
  -4   0   6 1291.67   69.99 
   4   0  -5   -5.90   12.80 
   4   0  -5   -7.60   11.40 
  -4   0   5   -5.70   11.30 
  -4   0   5  -12.40   10.40 
  -4   0   5    1.40    9.80 
  -4   0   5    1.10   13.30 
   4   0  -5   18.80   10.90 
   4   0  -5    5.20    9.70 
   4   0  -5   18.80   12.20 
  -4   0   4  391.16   25.60 
   4   0  -4  385.46   25.80 
  -4   0   4  444.26   28.10 
   4   0  -4  440.66   27.50 
   4   0  -4  382.96   24.90 
   4   0  -4  357.46   25.50 
  -4   0   4  375.86   25.60 
  -4   0   4  398.16   26.30 
   4   0  -4  401.96   26.00 
  -4   0   4  370.06   24.90 
   4   0  -3    8.40    7.90 
   4   0  -3    1.00    8.10 
   4   0  -3   -2.60    7.00 
   4   0  -3    1.70    7.80 
  -4   0   3   -2.40    8.00 
   4   0  -3    0.70    7.90 
  -4   0   3    4.20    7.60 
  -4   0   3    6.30    7.40 
  -4   0   3    2.30    7.30 
   4   0  -2 1310.07   69.79 
  -4   0   2 1337.37   69.89 
   4   0  -2 1363.56   70.09 
   4   0  -2 1360.66   70.09 
  -4   0   2 1407.76   70.09 
   4   0  -2 1331.47   69.79 
  -4   0   2 1354.46   70.09 
   4   0  -1    5.60    6.20 
  -4   0   1   11.60    5.80 
   4   0  -1   -5.40    5.50 
  -4   0   1   -5.40    6.60 
  -4   0   0 2577.14  123.19 
  -4   0   0 2267.97  122.09 
   4   0   0 2468.65  122.39 
   4   0   0 2453.95  123.39 
   4   0   0 2324.07  121.99 
  -4   0   0 2208.38  122.19 
   4   0   1   -5.20   11.20 
   4   0   1   -5.10    7.70 
   4   0   1    3.10    7.00 
  -4   0  -1   -1.70    6.60 
  -4   0  -1   31.00   13.20 
  -4   0  -1    4.50    7.60 
  -4   0  -2  762.92   42.10 
  -4   0  -2  767.82   40.10 
   4   0   2  767.02   41.80 
   4   0   2  797.82   47.50 
   4   0   2  797.42   40.20 
   4   0   2  779.02   42.20 
  -4   0  -2  759.22   42.00 
   4   0   3   -2.40    8.70 
   4   0   3   12.40    9.10 
  -4   0  -3    7.60    7.80 
  -4   0  -3    3.30    4.80 
   4   0   3    2.60   16.50 
  -4   0  -3  -14.90    8.60 
  -4   0  -3   -7.80   12.60 
   4   0   4 7429.96  374.66 
  -4   0  -4 7307.77  369.36 
  -4   0  -4 7283.87  369.86 
  -4   0  -4 7254.57  367.76 
   4   0   4 7666.53  369.76 
   4   0   4 7194.58  369.56 
  -4   0  -4 7044.10  373.26 
  -4   0  -5   -2.90   11.40 
  -4   0  -5    7.10   11.00 
   4   0   5   15.40   23.10 
  -4   0  -5   -3.40   23.90 
  -4   0  -5    3.90    8.00 
   4   0   5   -5.10   11.80 
   4   0   5    3.00   14.10 
  -4   0  -6  650.93   38.80 
   4   0   6  642.84   45.00 
  -4   0  -6  648.24   44.00 
   4   0   6  698.33   42.80 
  -4   0  -6  682.13   42.50 
  -4   0  -6  616.44   58.49 
  -4   0  -6  710.33   42.40 
   4   0   6  624.14   55.59 
   4   0   7  -15.80   27.60 
  -4   0  -7   -1.60   16.20 
  -4   0  -7   -4.70   19.30 
  -4   0  -7    5.50   12.90 
  -4   0  -7   20.70   18.20 
   4   0   7   18.10   20.10 
  -4   0  -8  179.48   26.60 
  -4   0  -8  178.08   29.90 
  -4   0  -8  156.08   24.70 
   4   0   8  226.18   45.80 
  -4   0  -8  154.58   20.10 
   4   0   9  -23.00   44.60 
  -4   0  -9   -2.70   37.60 
  -4   0  -9  -17.60   19.90 
  -4   0  -9  -18.10   24.50 
  -4   0  -9  -26.00   26.30 
  -4   0 -10  246.18   36.40 
  -4   0 -10  170.38   57.29 
  -4   0 -10  215.58   53.79 
   4   0  10  150.58   57.29 
  -4   0 -10  147.89   27.90 
   4   1 -11  179.78   41.10 
  -4   1  11   81.09   56.89 
   4   1 -11  140.79   36.00 
  -4  -1  11   81.59   58.29 
   4  -1 -11  236.88   44.50 
   4  -1 -11  123.29   41.80 
   4  -1 -11  164.88   44.00 
   4   1 -10   48.80   29.80 
   4   1 -10   95.09   43.90 
  -4   1  10   43.20   44.40 
  -4   1  10   99.89   40.10 
   4   1 -10  128.79   28.80 
  -4  -1  10   78.79   51.09 
   4  -1 -10   74.99   29.60 
   4  -1 -10   61.59   30.20 
   4   1  -9  861.01   59.79 
   4   1  -9  974.40   65.89 
   4   1  -9  871.21   57.99 
  -4   1   9  800.72   72.39 
  -4   1   9  969.60   64.19 
   4  -1  -9  869.61   59.29 
   4  -1  -9  916.61   58.69 
  -4  -1   9  900.91   73.59 
   4  -1  -9  866.51   63.29 
  -4   1   8   97.49   31.90 
   4   1  -8   87.89   21.10 
  -4   1   8   98.09   26.90 
   4   1  -8   66.99   19.30 
   4   1  -8   60.49   31.90 
   4   1  -8   35.10   24.10 
   4  -1  -8   52.99   20.10 
   4  -1  -8  107.89   26.90 
  -4  -1   8   57.09   25.90 
   4  -1  -8   70.49   19.70 
  -4  -1   8   99.19   30.80 
   4   1  -7  697.83   51.49 
  -4   1   7  639.14   43.70 
   4   1  -7  643.44   43.60 
  -4   1   7  613.44   42.70 
   4   1  -7  582.64   46.20 
   4   1  -7  729.33   44.30 
  -4   1   7  597.64   50.39 
  -4   1   7  703.83   48.10 
   4   1  -7  698.43   42.80 
  -4  -1   7  640.34   42.90 
   4  -1  -7  736.53   44.80 
  -4  -1   7  666.03   43.90 
   4  -1  -7  691.83   44.50 
   4  -1  -7  700.13   53.19 
   4  -1  -7  668.13   42.90 
   4  -1  -7  741.33   59.79 
  -4  -1   7  734.53   52.49 
  -4   1   6  493.05   36.40 
  -4   1   6  466.65   31.50 
   4   1  -6  459.45   31.10 
   4   1  -6  475.65   32.70 
   4   1  -6  445.26   36.60 
   4   1  -6  437.76   34.30 
  -4   1   6  440.76   38.60 
  -4   1   6  422.06   33.80 
   4   1  -6  452.65   32.80 
   4  -1  -6  482.25   32.10 
  -4  -1   6  470.05   37.30 
   4  -1  -6  518.55   42.20 
   4  -1  -6  551.64   32.10 
  -4  -1   6  445.86   33.20 
  -4  -1   6  424.56   31.20 
   4  -1  -6  447.76   39.60 
   4  -1  -6  512.05   33.10 
  -4  -1   6  451.25   33.70 
  -4   1   5   46.20   11.80 
   4   1  -5   36.10   14.60 
  -4   1   5   29.20   11.30 
   4   1  -5   35.10   10.50 
   4   1  -5   27.10   12.10 
  -4   1   5   43.90   12.50 
  -4   1   5   29.40   12.30 
   4   1  -5   41.00   11.60 
  -4   1   5   23.80   15.50 
   4   1  -5   30.10   10.40 
   4  -1  -5   42.30   13.10 
  -4  -1   5   35.00   12.60 
  -4  -1   5   13.60   11.50 
   4  -1  -5   23.80   10.40 
  -4  -1   5   19.40   10.40 
   4  -1  -5   40.50   16.10 
  -4  -1   5   21.40   11.10 
   4  -1  -5   31.20   12.50 
  -4  -1   5   41.70   14.20 
   4   1  -4  613.04   35.20 
  -4   1   4  626.84   34.90 
   4   1  -4  535.65   34.30 
   4   1  -4  618.94   35.20 
  -4   1   4  645.14   35.50 
  -4   1   4  620.14   38.60 
  -4   1   4  580.44   35.10 
   4   1  -4  584.64   35.30 
   4   1  -4  611.74   34.50 
  -4  -1   4  601.74   35.40 
   4  -1  -4  642.04   35.70 
  -4  -1   4  546.05   34.30 
  -4  -1   4  605.14   35.10 
   4  -1  -4  561.24   37.90 
   4  -1  -4  669.63   35.00 
   4  -1  -4  581.04   35.40 
  -4  -1   4  622.94   36.10 
  -4   1   3   59.19    9.90 
   4   1  -3   50.29    9.00 
   4   1  -3   58.39    7.60 
  -4   1   3   44.50    8.40 
   4   1  -3   64.39    8.90 
  -4   1   3   53.79    8.40 
   4   1  -3   49.30    9.50 
  -4   1   3   54.39   11.40 
   4   1  -3   42.80    8.20 
   4  -1  -3   50.69    8.60 
   4  -1  -3   45.00    8.60 
   4  -1  -3   57.69    9.70 
  -4  -1   3   60.69    8.60 
  -4  -1   3   21.20    7.80 
   4  -1  -3   33.60    8.90 
  -4  -1   3   62.09    9.20 
   4  -1  -3   36.50   11.60 
  -4  -1   3   39.40    8.00 
  -4   1   2  996.40   54.09 
   4   1  -2 1054.89   54.29 
   4   1  -2 1028.00   54.39 
  -4   1   2 1018.70   54.49 
  -4   1   2 1064.19   56.19 
   4   1  -2 1060.29   54.19 
  -4  -1   2 1046.80   54.39 
   4  -1  -2 1034.50   55.99 
  -4  -1   2 1029.40   54.09 
   4  -1  -2 1019.80   54.19 
   4  -1  -2 1055.79   54.29 
  -4   1   1   68.19    8.00 
   4   1  -1   60.69    8.20 
  -4   1   1   72.09    8.20 
   4   1  -1   75.09    7.90 
  -4  -1   1   84.89    6.90 
   4  -1  -1   62.29    8.00 
  -4  -1   1   70.09    9.50 
  -4  -1   1   89.79    8.70 
   4   1   0 1689.83   89.49 
   4   1   0 1744.23   89.69 
   4   1   0 2046.30   89.69 
  -4   1   0 1607.64   89.59 
  -4   1   0 1651.53   89.29 
  -4  -1   0 1634.04   90.89 
  -4  -1   0 1661.73   89.99 
   4  -1   0 1750.82   89.49 
   4   1   1 2642.44  143.29 
   4   1   1 2754.52  141.79 
   4   1   1 2837.12  141.79 
  -4   1  -1 2847.32  141.99 
  -4   1  -1 2772.52  141.79 
   4   1   1 2786.62  141.89 
  -4  -1  -1 2810.72  142.49 
  -4  -1  -1 2850.21  141.89 
   4  -1   1 2802.72  141.79 
  -4  -1  -1 2795.52  143.49 
   4   1   2   62.99   13.80 
  -4   1  -2   98.99   20.90 
  -4   1  -2   94.89   10.10 
  -4   1  -2   75.19    8.90 
   4   1   2   97.89   10.00 
   4   1   2   84.59   10.10 
   4   1   2   70.99    8.80 
  -4  -1  -2   79.69    9.70 
   4  -1   2   82.99   17.00 
  -4  -1  -2   76.99    9.80 
   4  -1   2   76.19    8.90 
  -4  -1  -2   53.49    8.40 
   4   1   3 2922.31  149.69 
   4   1   3 2956.60  149.39 
   4   1   3 2875.91  153.08 
  -4   1  -3 2960.60  149.59 
  -4   1  -3 2876.71  153.88 
  -4   1  -3 2945.51  149.29 
   4   1   3 2847.92  148.89 
   4  -1   3 2870.41  149.49 
  -4  -1  -3 3027.60  149.69 
  -4  -1  -3 2982.20  148.79 
   4  -1   3 2932.91  154.58 
   4  -1   3 2911.21  149.29 
  -4  -1  -3 2891.51  149.29 
  -4   1  -4  239.88   18.70 
  -4   1  -4  215.58   14.00 
   4   1   4  242.88   26.00 
   4   1   4  235.08   18.30 
  -4   1  -4  245.08   28.70 
  -4   1  -4  222.08   17.90 
   4   1   4  201.88   18.70 
   4  -1   4  223.58   18.50 
  -4  -1  -4  217.68   18.00 
   4  -1   4  233.98   19.00 
  -4  -1  -4  216.08   17.90 
  -4  -1  -4  233.78   18.60 
   4  -1   4  308.17   33.20 
  -4   1  -5 1272.57   69.19 
   4   1   5 1441.26   72.89 
  -4   1  -5 1385.76   72.49 
   4   1   5 1357.16   79.59 
  -4   1  -5 1246.48   81.79 
  -4   1  -5 1319.97   73.69 
   4   1   5 1376.76   73.89 
  -4  -1  -5 1354.46   71.39 
  -4  -1  -5 1256.67   72.59 
  -4  -1  -5 1412.46   80.79 
  -4  -1  -5 1422.06   73.29 
   4  -1   5 1246.68   80.69 
   4  -1   5 1331.77   73.69 
   4  -1   5 1338.67   72.49 
  -4   1  -6  207.78   15.30 
   4   1   6  182.18   24.30 
   4   1   6  175.78   29.60 
  -4   1  -6  177.38   20.00 
  -4   1  -6  217.38   36.20 
  -4   1  -6  209.58   20.90 
  -4   1  -6  121.69   19.50 
   4   1   6  211.58   21.80 
  -4  -1  -6  164.58   19.90 
  -4  -1  -6  157.68   19.30 
  -4  -1  -6  158.98   33.10 
   4  -1   6  173.58   32.20 
  -4  -1  -6  221.18   22.30 
   4  -1   6  209.98   21.70 
  -4  -1  -6  191.98   18.50 
   4  -1   6  178.18   23.30 
  -4   1  -7 1129.29   60.39 
  -4   1  -7 1106.79   65.19 
   4   1   7 1097.39   67.79 
   4   1   7 1176.38   79.79 
  -4   1  -7 1129.39   67.09 
  -4   1  -7 1027.80   63.59 
   4  -1   7 1060.39   79.79 
  -4  -1  -7 1152.68   63.39 
  -4  -1  -7 1139.79   65.39 
  -4  -1  -7 1077.29   65.39 
  -4  -1  -7 1056.59   65.79 
  -4   1  -8  429.56   37.00 
   4   1   8  420.66   40.50 
  -4   1  -8  359.46   30.40 
  -4   1  -8  354.36   32.90 
  -4   1  -8  380.56   34.40 
   4   1   8  370.96   51.19 
  -4  -1  -8  415.56   43.60 
  -4  -1  -8  397.96   30.90 
   4  -1   8  368.86   62.69 
  -4  -1  -8  386.56   33.20 
   4  -1   8  335.47   37.50 
  -4  -1  -8  350.86   45.00 
  -4   1  -9   32.20   18.50 
   4   1   9   -5.30   41.80 
  -4   1  -9   21.60   27.40 
  -4   1  -9   37.20   24.60 
  -4   1  -9   49.50   37.70 
   4   1   9   72.59   46.90 
  -4  -1  -9   29.60   28.00 
  -4  -1  -9   18.10   25.90 
   4  -1   9   26.90   46.10 
  -4  -1  -9   44.50   39.90 
  -4  -1  -9   19.30   22.10 
  -4   1 -10   19.60   31.00 
  -4   1 -10    3.00   29.70 
   4   1  10  -22.40   52.39 
  -4  -1 -10   11.10   27.20 
   4  -1  10  -11.20   56.49 
  -4  -1 -10   -4.30   32.30 
  -4  -1 -10   54.49   32.00 
   4   2 -11  -14.90   34.30 
   4   2 -11  -30.70   36.70 
   4  -2 -11   19.20   37.90 
   4  -2 -11   32.50   42.80 
   4  -2 -11   16.60   37.80 
   4   2 -10  138.99   43.00 
  -4   2  10  131.69   48.40 
   4   2 -10  174.08   30.50 
  -4   2  10  240.28   48.50 
   4   2 -10  160.18   31.70 
  -4  -2  10  133.69   51.39 
   4  -2 -10  156.88   38.50 
   4  -2 -10  150.98   32.60 
   4  -2 -10   97.49   35.90 
  -4   2   9  285.87   40.00 
   4   2  -9  221.68   29.40 
  -4   2   9  307.37   45.30 
   4   2  -9  275.27   41.70 
   4   2  -9  192.88   44.50 
   4  -2  -9  340.17   34.10 
  -4  -2   9  261.77   45.50 
   4  -2  -9  244.58   34.00 
   4   2  -8 1316.47   77.89 
   4   2  -8 1344.97   74.69 
   4   2  -8 1308.07   74.39 
   4   2  -8 1255.17   73.79 
  -4   2   8 1226.08   74.79 
  -4   2   8 1281.97   84.39 
   4   2  -8 1222.48   82.59 
  -4  -2   8 1350.86   84.69 
   4  -2  -8 1290.97   75.49 
   4  -2  -8 1327.87   76.59 
   4  -2  -8 1164.88   73.29 
   4   2  -7    6.60   21.80 
  -4   2   7   71.29   20.30 
  -4   2   7   17.80   17.00 
   4   2  -7   -1.00   15.70 
  -4   2   7   27.20   20.80 
   4   2  -7   23.70   20.30 
   4   2  -7    2.30   14.70 
   4   2  -7   25.20   18.00 
  -4   2   7   18.50   25.40 
  -4  -2   7   22.20   18.00 
  -4  -2   7   34.70   28.10 
   4  -2  -7   12.70   16.30 
   4  -2  -7    8.40   29.70 
   4  -2  -7    0.70   17.30 
  -4  -2   7   22.00   15.30 
   4  -2  -7   39.00   20.60 
  -4   2   6   16.10   15.60 
  -4   2   6   -1.70   13.10 
  -4   2   6   53.19   13.40 
   4   2  -6   17.90   16.90 
  -4   2   6   17.80   18.50 
   4   2  -6   20.10   12.40 
   4   2  -6   10.70   13.80 
   4   2  -6   20.90   15.40 
   4   2  -6   36.40   13.40 
   4  -2  -6   17.90   16.80 
  -4  -2   6    9.80   12.30 
   4  -2  -6   15.30   14.10 
  -4  -2   6   13.90   15.40 
   4  -2  -6   28.80   14.30 
  -4  -2   6   36.40   19.70 
   4  -2  -6    3.60   14.10 
   4  -2  -6   31.30   24.60 
  -4   2   5  893.81   56.19 
   4   2  -5  886.41   50.09 
   4   2  -5  927.61   51.89 
   4   2  -5  883.41   50.29 
  -4   2   5  899.91   51.09 
   4   2  -5  933.31   51.09 
   4   2  -5  862.41   50.99 
  -4   2   5  887.51   51.39 
  -4   2   5  871.71   52.09 
  -4   2   5  807.42   56.49 
  -4  -2   5  921.51   50.49 
   4  -2  -5  847.82   50.49 
  -4  -2   5  935.71   50.49 
   4  -2  -5  931.01   56.99 
  -4  -2   5  867.01   53.49 
   4  -2  -5  996.50   51.99 
   4  -2  -5  958.20   50.89 
   4  -2  -5  918.91   51.19 
  -4  -2   5  976.40   51.59 
   4   2  -4  357.06   23.40 
  -4   2   4  344.37   28.60 
  -4   2   4  374.16   26.00 
  -4   2   4  364.56   23.20 
  -4   2   4  366.46   23.30 
   4   2  -4  342.07   23.70 
   4   2  -4  375.86   23.50 
   4   2  -4  365.56   22.70 
  -4  -2   4  321.87   25.90 
  -4  -2   4  324.87   23.50 
   4  -2  -4  376.06   23.20 
   4  -2  -4  364.46   23.30 
   4  -2  -4  375.36   30.20 
   4  -2  -4  334.77   23.80 
  -4  -2   4  348.37   23.70 
  -4  -2   4  328.27   23.60 
   4   2  -3    2.70    7.40 
  -4   2   3    0.90    6.80 
  -4   2   3    2.30    7.70 
   4   2  -3   -1.50    7.50 
   4   2  -3   -1.30    5.50 
  -4   2   3  -10.00   11.00 
   4   2  -3    5.80    7.50 
  -4  -2   3    2.10    7.10 
   4  -2  -3    0.70   12.60 
   4  -2  -3   -2.70    7.70 
   4  -2  -3    7.60    7.20 
  -4  -2   3    0.80    7.30 
   4   2  -2   28.10    6.50 
  -4   2   2   34.90   10.70 
  -4   2   2   37.10    7.50 
  -4   2   2   35.10    7.30 
   4   2  -2   16.80    6.40 
   4   2  -2   38.20    7.00 
  -4  -2   2   23.30    6.70 
  -4  -2   2   26.80    6.70 
   4  -2  -2   43.50    7.60 
   4   2  -1 1157.48   58.99 
  -4   2   1 1118.99   59.49 
   4   2  -1 1250.07   60.19 
  -4   2   1 1113.09   59.39 
   4   2  -1 1215.38   60.09 
  -4  -2   1 1132.59   58.89 
   4  -2  -1 1090.49   59.59 
   4  -2  -1 1166.28   59.59 
  -4  -2   1 1128.19   59.59 
  -4  -2   1 1142.89   59.49 
   4   2   0   38.80    9.10 
   4   2   0   43.50    8.50 
   4   2   0   35.60    8.50 
   4   2   0   40.60    9.60 
  -4   2   0   55.39    8.90 
  -4   2   0   23.90    8.00 
  -4  -2   0   26.10    8.20 
  -4  -2   0   31.60    9.80 
   4  -2   0   34.10    9.00 
  -4  -2   0   24.30    9.80 
   4  -2   0   28.80    9.60 
   4  -2   0   38.90    7.90 
   4   2   1    4.70    6.20 
  -4   2  -1   20.80    8.10 
   4   2   1  -12.30    8.40 
   4   2   1    2.90    6.30 
   4   2   1   28.80   11.20 
  -4   2  -1   18.40    8.20 
   4  -2   1   14.70    8.20 
   4  -2   1    1.30    5.50 
  -4  -2  -1    8.70   10.00 
  -4  -2  -1    6.10    8.70 
  -4  -2  -1   23.20    6.60 
  -4  -2  -1    9.20    6.80 
   4   2   2 3734.73  186.48 
  -4   2  -2 3805.92  186.48 
  -4   2  -2 3547.94  191.88 
   4   2   2 3883.41  189.78 
  -4   2  -2 3850.41  185.08 
   4   2   2 3585.04  188.58 
  -4   2  -2 3754.02  186.58 
   4   2   2 3848.42  186.68 
  -4  -2  -2 3735.03  186.68 
   4  -2   2 3577.24  186.18 
   4  -2   2 3062.69  186.08 
  -4  -2  -2 3727.73  187.28 
   4   2   3 1647.34   89.69 
  -4   2  -3 1572.64   92.19 
   4   2   3 1659.93   85.09 
   4   2   3 1685.63   85.29 
  -4   2  -3 1597.04   84.99 
  -4   2  -3 1621.34   82.49 
  -4   2  -3 1655.63   84.89 
   4  -2   3 1616.54   84.89 
  -4  -2  -3 1573.64   85.19 
  -4  -2  -3 1725.13   85.69 
  -4  -2  -3 1566.64   89.19 
  -4  -2  -3 1644.74   85.09 
   4  -2   3 1578.34   84.99 
   4  -2   3 1648.83   92.69 
  -4   2  -4  740.43   56.69 
   4   2   4  760.12   50.49 
  -4   2  -4  736.73   40.70 
   4   2   4  755.82   44.80 
   4   2   4  804.02   45.50 
  -4   2  -4  814.02   44.60 
   4  -2   4  742.23   43.80 
   4  -2   4  802.62   56.19 
  -4  -2  -4  796.12   45.10 
  -4  -2  -4  877.31   45.20 
  -4  -2  -4  816.42   44.20 
  -4   2  -5  235.68   36.20 
   4   2   5  259.17   30.50 
  -4   2  -5  239.58   21.10 
   4   2   5  226.98   20.70 
  -4   2  -5  263.97   20.30 
   4   2   5  259.67   22.70 
  -4   2  -5  215.58   19.90 
  -4  -2  -5  236.38   20.80 
   4  -2   5  276.87   22.60 
  -4  -2  -5  215.28   20.00 
  -4  -2  -5  228.28   21.00 
   4  -2   5  289.57   36.00 
   4   2   6 1549.94   87.49 
   4   2   6 1605.94   95.89 
  -4   2  -6 1581.44   85.79 
  -4   2  -6 1578.84   85.89 
  -4   2  -6 1580.24   99.59 
  -4   2  -6 1593.44   86.49 
   4   2   6 1606.14   86.29 
  -4  -2  -6 1591.74   88.19 
   4  -2   6 1679.43   88.79 
   4  -2   6 1530.35   98.09 
  -4  -2  -6 1524.05   86.19 
  -4  -2  -6 1545.85   86.09 
  -4  -2  -6 1559.04   87.09 
   4   2   7  135.79   23.10 
  -4   2  -7  121.09   21.90 
  -4   2  -7  120.49   21.10 
   4   2   7  118.89   27.00 
   4   2   7  125.39   36.40 
  -4   2  -7  114.09   19.80 
   4  -2   7  147.49   42.60 
   4  -2   7  105.19   25.90 
  -4  -2  -7  137.09   22.60 
  -4  -2  -7  102.19   19.70 
  -4  -2  -7   90.09   23.70 
  -4  -2  -7  117.59   22.00 
   4   2   8  247.28   32.70 
   4   2   8  164.78   44.40 
  -4   2  -8  247.28   30.70 
  -4   2  -8  258.87   27.20 
  -4   2  -8  234.28   20.50 
  -4   2  -8  274.97   29.70 
  -4  -2  -8  289.07   28.00 
   4  -2   8  220.08   55.29 
  -4  -2  -8  197.78   28.30 
  -4  -2  -8  283.37   31.20 
   4   2   9    8.50   48.70 
   4   2   9  -23.10   39.20 
  -4   2  -9   -6.40   23.60 
  -4   2  -9   33.50   26.00 
  -4   2  -9    6.10   35.10 
  -4   2  -9   -5.40   16.60 
  -4  -2  -9  -17.90   28.90 
  -4  -2  -9  -11.60   27.70 
  -4  -2  -9   11.90   24.10 
   4  -2   9   13.00   50.89 
  -4   2 -10    7.00   37.70 
  -4   2 -10   13.70   32.90 
  -4   2 -10   23.50   20.00 
  -4  -2 -10   32.70   32.60 
  -4  -2 -10   26.60   29.50 
  -4  -2 -10    9.80   33.60 
   4  -2  10   31.40   66.99 
   4   3 -10   -0.50   57.39 
   4   3 -10  -11.60   27.80 
  -4   3  10    3.10   49.10 
  -4   3  10   18.60   47.60 
   4   3 -10  -51.39   25.40 
   4  -3 -10  -10.30   35.80 
  -4  -3  10  -16.00   54.89 
   4  -3 -10  -11.50   29.90 
   4  -3 -10   21.00   34.40 
   4   3  -9  167.28   27.80 
   4   3  -9  145.59   32.80 
   4   3  -9   94.29   24.70 
  -4   3   9  116.49   32.30 
   4   3  -9   85.19   43.10 
   4  -3  -9  140.39   30.50 
  -4  -3   9  151.98   46.40 
   4  -3  -9  116.29   35.00 
  -4   3   8  118.09   27.80 
   4   3  -8   74.69   26.80 
   4   3  -8   58.39   32.20 
   4   3  -8   66.69   22.70 
   4   3  -8   77.79   19.80 
   4   3  -8   60.59   19.00 
   4  -3  -8   67.69   20.70 
   4  -3  -8   77.79   28.80 
   4  -3  -8   79.59   22.50 
  -4  -3   8   98.99   36.20 
  -4   3   7  277.27   44.80 
   4   3  -7  198.28   27.90 
  -4   3   7  201.28   25.50 
   4   3  -7  178.38   24.60 
   4   3  -7  166.78   20.40 
  -4   3   7  225.28   33.00 
   4   3  -7  195.28   21.60 
   4   3  -7  207.48   23.00 
  -4  -3   7  242.28   24.20 
   4  -3  -7  158.78   24.40 
   4  -3  -7  207.28   23.90 
   4  -3  -7  260.77   23.70 
   4  -3  -7  193.58   27.90 
  -4  -3   7  219.88   34.80 
  -4   3   6  192.68   19.00 
  -4   3   6  154.18   21.50 
   4   3  -6  211.38   19.90 
  -4   3   6  249.48   29.50 
  -4   3   6  181.88   20.00 
   4   3  -6  177.18   19.10 
   4   3  -6  209.98   19.90 
   4   3  -6  158.48   19.80 
   4   3  -6  201.78   23.00 
  -4  -3   6  157.58   21.30 
   4  -3  -6  168.68   20.20 
   4  -3  -6  191.88   25.00 
   4  -3  -6  212.58   20.80 
  -4  -3   6  146.59   18.20 
  -4  -3   6  215.68   21.60 
   4  -3  -6  185.08   31.90 
   4  -3  -6  139.69   23.10 
  -4  -3   6  242.58   28.20 
  -4   3   5 1045.30   66.59 
  -4   3   5 1067.69   60.29 
   4   3  -5 1148.99   59.99 
   4   3  -5 1082.89   60.79 
   4   3  -5 1109.09   60.99 
  -4   3   5 1069.49   59.99 
   4   3  -5 1058.19   59.99 
   4   3  -5 1106.89   60.59 
   4  -3  -5 1103.79   60.09 
  -4  -3   5 1113.29   63.49 
  -4  -3   5 1115.39   60.29 
   4  -3  -5 1043.10   59.79 
   4  -3  -5 1148.89   65.29 
  -4  -3   5 1043.80   60.19 
   4  -3  -5 1130.09   68.69 
   4  -3  -5 1162.28   60.79 
  -4  -3   5 1082.99   59.99 
  -4   3   4  502.65   29.80 
   4   3  -4  470.65   29.80 
   4   3  -4  481.25   29.50 
  -4   3   4  478.25   36.40 
  -4   3   4  504.45   30.20 
   4   3  -4  486.95   29.80 
   4   3  -4  477.45   29.20 
   4   3  -4  521.85   29.90 
  -4   3   4  456.55   30.00 
  -4  -3   4  485.95   29.60 
   4  -3  -4  478.55   34.10 
   4  -3  -4  487.75   38.60 
   4  -3  -4  454.85   29.90 
  -4  -3   4  489.65   29.50 
   4  -3  -4  501.75   30.20 
  -4  -3   4  463.65   29.70 
   4  -3  -4  487.55   30.70 
  -4   3   3   79.79   15.50 
   4   3  -3  102.09   10.40 
   4   3  -3   79.49    9.90 
  -4   3   3  107.89   11.10 
   4   3  -3  115.69   10.90 
  -4   3   3  100.39   11.00 
   4   3  -3   92.59   10.20 
   4   3  -3   75.09   10.10 
   4  -3  -3  105.89   11.80 
  -4  -3   3   96.99   10.50 
   4  -3  -3  126.29   11.90 
   4  -3  -3   94.79   17.90 
  -4  -3   3  129.39   10.90 
   4  -3  -3  125.19   11.70 
   4  -3  -3   79.59   10.70 
   4  -3  -3  101.09   18.50 
   4   3  -2  647.64   36.00 
   4   3  -2  664.63   35.90 
   4   3  -2  624.74   35.90 
   4   3  -2  682.93   35.70 
  -4   3   2  661.93   36.40 
  -4   3   2  657.73   41.50 
  -4   3   2  710.03   36.10 
   4   3  -2  671.23   36.10 
   4  -3  -2  631.84   36.40 
   4  -3  -2  641.74   36.10 
   4  -3  -2  694.73   36.50 
   4  -3  -2  685.03   40.40 
  -4  -3   2  692.73   35.90 
  -4  -3   2  674.03   36.00 
   4  -3  -2  662.13   36.40 
  -4   3   1 2381.86  118.69 
   4   3  -1 2185.28  114.89 
   4   3  -1 2234.58  115.09 
  -4   3   1 2263.47  114.29 
   4   3  -1 2148.19  114.89 
  -4   3   1 2239.08  114.09 
  -4  -3   1 2289.97  114.19 
  -4  -3   1 2235.88  114.29 
   4  -3  -1 2265.87  116.79 
   4   3   0  413.86   26.60 
   4   3   0  472.75   24.70 
   4   3   0  447.56   24.40 
  -4   3   0  433.16   24.20 
  -4   3   0  463.55   24.60 
   4  -3   0  398.96   26.60 
  -4  -3   0  413.06   26.70 
  -4  -3   0  340.87   25.90 
  -4  -3   0  383.86   27.40 
  -4  -3   0  407.16   27.20 
   4   3   1  204.48   18.70 
  -4   3  -1  173.48   15.80 
  -4   3  -1  212.78   16.30 
   4   3   1  177.08   17.40 
   4   3   1  201.28   14.40 
   4   3   1  197.58   14.50 
  -4   3  -1  222.38   16.00 
  -4  -3  -1  213.88   15.30 
  -4  -3  -1  200.28   17.80 
  -4  -3  -1  215.58   15.60 
   4  -3   1  214.48   16.70 
  -4   3  -2  778.12   42.60 
   4   3   2  750.82   42.80 
  -4   3  -2  850.41   42.80 
   4   3   2  752.22   42.80 
   4   3   2  839.22   48.10 
  -4   3  -2  808.72   43.10 
  -4   3  -2  759.12   55.69 
   4   3   2  754.92   45.60 
  -4  -3  -2  826.32   48.30 
  -4  -3  -2  794.12   43.10 
   4  -3   2  741.33   42.20 
   4  -3   2  827.72   42.80 
  -4  -3  -2  780.82   42.80 
   4  -3   2  824.32   43.20 
  -4  -3  -2  746.43   45.30 
  -4   3  -3 1028.40   55.09 
  -4   3  -3 1036.30   57.09 
   4   3   3  981.30   58.09 
   4   3   3 1050.49   56.89 
   4   3   3 1088.59   61.99 
  -4   3  -3  999.00   53.89 
  -4   3  -3  961.50   68.59 
   4   3   3 1078.59   55.79 
   4  -3   3 1022.70   55.39 
  -4  -3  -3 1045.90   57.69 
  -4  -3  -3 1005.20   55.69 
  -4  -3  -3 1000.50   55.39 
  -4  -3  -3 1021.70   61.59 
   4  -3   3 1059.99   55.49 
  -4   3  -4   61.89   29.50 
   4   3   4   34.60   20.00 
  -4   3  -4   63.29   11.60 
   4   3   4   31.30   12.70 
  -4   3  -4   48.30   11.60 
   4   3   4   53.09   12.10 
  -4   3  -4   39.70    8.00 
   4   3   4   59.19   16.00 
  -4  -3  -4   37.80   11.80 
  -4  -3  -4   45.90   12.60 
   4  -3   4   61.39   11.40 
   4  -3   4   34.90   11.70 
  -4  -3  -4   48.40   21.40 
   4  -3   4   57.39   26.60 
  -4  -3  -4   41.60   15.20 
   4   3   5 2232.88  123.19 
   4   3   5 2206.08  116.99 
  -4   3  -5 2257.47  115.89 
   4   3   5 2193.98  115.99 
  -4   3  -5 2151.18  115.69 
  -4   3  -5 2065.59  144.89 
  -4   3  -5 2312.87  116.19 
  -4   3  -5 2196.28  113.09 
  -4  -3  -5 2296.87  116.29 
   4  -3   5 2283.17  116.19 
  -4  -3  -5 2117.79  117.69 
  -4  -3  -5 2177.88  117.19 
   4  -3   5 2273.97  128.39 
   4  -3   5 2170.68  116.29 
  -4  -3  -5 2175.28  116.49 
   4   3   6  251.47   25.00 
  -4   3  -6  234.68   23.80 
   4   3   6  222.48   35.10 
  -4   3  -6  248.58   23.20 
   4   3   6  219.08   26.40 
  -4   3  -6  255.27   23.10 
  -4   3  -6  245.28   18.30 
  -4   3  -6  192.18   44.50 
   4  -3   6  279.77   26.60 
  -4  -3  -6  264.77   25.10 
  -4  -3  -6  259.37   24.20 
   4  -3   6  241.28   43.40 
  -4  -3  -6  238.08   26.10 
  -4  -3  -6  264.27   25.50 
  -4   3  -7    5.30   18.10 
   4   3   7   63.69   25.90 
  -4   3  -7   17.50   27.20 
  -4   3  -7   30.40   21.30 
   4   3   7   39.20   21.10 
  -4   3  -7   43.40   13.10 
   4   3   7   -7.30   33.30 
  -4   3  -7   48.00   16.80 
  -4  -3  -7   -8.00   19.00 
   4  -3   7   82.59   42.00 
  -4  -3  -7   28.00   20.20 
  -4  -3  -7   52.29   20.30 
   4   3   8   59.79   37.00 
  -4   3  -8   82.19   23.00 
   4   3   8    4.60   35.00 
  -4   3  -8   37.20   22.20 
  -4   3  -8   45.20   23.90 
  -4   3  -8   49.40   24.70 
  -4  -3  -8  -31.50   23.70 
  -4  -3  -8   29.10   24.10 
   4  -3   8   67.39   48.00 
  -4  -3  -8   19.70   22.70 
  -4   3  -9  360.66   45.40 
   4   3   9  260.87   56.99 
  -4   3  -9  379.46   30.70 
  -4   3  -9  411.26   39.00 
  -4   3  -9  376.06   36.10 
   4   3   9  364.26   45.30 
   4  -3   9  408.86   67.99 
  -4  -3  -9  484.45   42.50 
  -4  -3  -9  389.66   39.20 
  -4  -3  -9  433.06   42.40 
  -4   3 -10   79.39   33.50 
  -4   3 -10   55.19   34.20 
  -4  -3 -10   53.59   37.10 
  -4  -3 -10   80.89   36.50 
  -4  -3 -10   66.69   38.60 
   4  -3  10   94.49   72.09 
   4   4 -10  147.69   33.20 
   4   4 -10  163.68   34.00 
  -4   4  10  129.69   53.09 
   4  -4 -10  156.98   41.60 
   4  -4 -10  143.89   44.20 
   4  -4 -10  227.88   39.20 
  -4   4   9   -1.00   40.00 
   4   4  -9  -17.20   42.30 
   4   4  -9   55.19   29.80 
   4   4  -9   53.29   24.60 
   4   4  -9   12.70   43.30 
  -4   4   9   10.00   34.00 
   4   4  -9    9.20   23.90 
   4  -4  -9   38.10   28.20 
   4  -4  -9   36.30   30.50 
   4  -4  -9   64.39   35.90 
   4   4  -8  276.47   27.00 
   4   4  -8  190.48   26.40 
  -4   4   8  265.97   42.90 
   4   4  -8  267.37   38.70 
   4   4  -8  300.87   39.70 
  -4   4   8  216.88   30.00 
   4   4  -8  273.07   33.30 
   4  -4  -8  288.87   37.90 
   4  -4  -8  252.67   31.00 
   4  -4  -8  323.67   31.50 
   4   4  -7 1493.05   89.89 
   4   4  -7 1424.96   80.39 
   4   4  -7 1406.16   85.39 
  -4   4   7 1417.76   92.49 
  -4   4   7 1499.35   81.69 
   4   4  -7 1491.25   82.79 
   4   4  -7 1452.15   80.99 
   4  -4  -7 1485.65   82.29 
   4  -4  -7 1468.05   88.39 
   4  -4  -7 1433.06   80.69 
  -4   4   6  259.77   22.40 
   4   4  -6  275.37   21.70 
  -4   4   6  196.78   22.30 
   4   4  -6  187.68   21.70 
   4   4  -6  246.38   25.30 
   4   4  -6  232.98   21.60 
   4   4  -6  195.78   20.70 
  -4   4   6  204.68   30.30 
  -4  -4   6  228.98   21.70 
   4  -4  -6  267.07   30.20 
   4  -4  -6  229.78   24.30 
   4  -4  -6  246.18   25.20 
  -4   4   5   -1.30   10.70 
   4   4  -5    1.00   10.70 
   4   4  -5  -11.90   10.50 
   4   4  -5    4.60   11.80 
   4   4  -5    7.30   14.20 
   4   4  -5  -13.80   10.20 
  -4   4   5   21.50   13.50 
  -4   4   5   10.40   18.30 
   4  -4  -5   19.90   19.70 
  -4  -4   5   27.00   12.70 
   4  -4  -5    4.90   25.30 
  -4  -4   5   18.40   12.20 
   4  -4  -5   17.50   12.40 
   4  -4  -5   39.30   15.70 
   4  -4  -5   24.10   14.30 
   4  -4  -5   18.30   12.40 
  -4   4   4  783.32   50.89 
   4   4  -4  756.42   41.80 
  -4   4   4  690.33   42.20 
  -4   4   4  743.03   42.90 
   4   4  -4  792.12   42.20 
   4   4  -4  737.83   42.20 
   4   4  -4  752.82   44.50 
   4   4  -4  775.52   42.50 
   4  -4  -4  774.92   43.10 
  -4  -4   4  723.43   42.10 
   4  -4  -4  771.62   49.20 
   4  -4  -4  758.32   69.49 
   4  -4  -4  726.23   42.90 
  -4  -4   4  757.42   42.50 
   4  -4  -4  745.73   42.70 
   4  -4  -4  779.82   43.70 
   4   4  -3   46.10    8.40 
   4   4  -3   58.79   17.70 
   4   4  -3   45.60    8.20 
  -4   4   3   44.60    8.90 
   4   4  -3   42.40    8.40 
   4   4  -3   51.79   14.70 
  -4   4   3   54.79    8.90 
  -4   4   3   64.39   16.90 
   4   4  -3   57.49    9.50 
   4   4  -3   57.19    8.80 
   4  -4  -3   41.00    9.30 
   4  -4  -3   34.40   15.20 
   4  -4  -3   57.39   10.60 
  -4  -4   3   59.49    9.30 
   4  -4  -3   55.29    9.90 
   4  -4  -3   58.19   10.00 
   4  -4  -3   67.29   18.50 
  -4  -4   3   57.19    8.90 
  -4   4   2  844.82   44.50 
  -4   4   2  810.02   44.70 
   4   4  -2  933.11   45.00 
   4   4  -2  817.12   44.10 
   4   4  -2  846.12   45.80 
   4   4  -2  814.82   50.59 
   4   4  -2  794.82   44.60 
   4   4  -2  807.32   44.20 
  -4   4   2  811.22   51.69 
   4  -4  -2  857.31   44.80 
  -4  -4   2  866.21   44.40 
   4  -4  -2  858.31   45.00 
   4  -4  -2  874.11   50.29 
   4  -4  -2  811.52   44.90 
  -4  -4   2  822.22   44.30 
   4   4  -1  163.38   14.80 
   4   4  -1  187.98   13.30 
   4   4  -1  165.08   18.90 
  -4   4   1  142.99   12.00 
  -4   4   1  161.58   12.00 
  -4   4   1  194.98   24.00 
   4  -4  -1  158.48   12.50 
   4  -4  -1  175.08   18.70 
  -4  -4   1  165.58   11.30 
  -4  -4   1  152.98   11.20 
   4  -4  -1  163.48   12.50 
  -4   4   0  753.12   42.40 
  -4   4   0  714.53   37.90 
   4   4   0  766.42   38.10 
   4   4   0  705.93   42.40 
   4   4   0  693.93   38.50 
  -4   4   0  728.73   38.10 
   4  -4   0  688.43   39.40 
  -4  -4   0  725.63   45.00 
   4  -4   0  738.53   42.70 
  -4  -4   0  712.33   39.60 
  -4  -4   0  693.93   39.30 
  -4   4  -1 4071.59  198.38 
  -4   4  -1 3954.00  198.68 
   4   4   1 3849.21  200.48 
  -4   4  -1 3596.94  197.38 
   4   4   1 3851.71  196.68 
   4   4   1 3875.01  200.38 
   4   4   1 3951.60  196.58 
   4  -4   1 3852.91  196.48 
  -4  -4  -1 3795.52  200.38 
  -4  -4  -1 4084.19  197.28 
  -4  -4  -1 3639.54  206.28 
   4  -4   1 3782.42  196.58 
  -4  -4  -1 4252.67  201.98 
   4  -4   1 3949.20  198.88 
  -4   4  -2  594.34   43.70 
   4   4   2  457.45   33.30 
  -4   4  -2  436.66   27.30 
   4   4   2  444.06   38.00 
   4   4   2  418.86   26.50 
   4   4   2  461.05   26.50 
  -4   4  -2  430.56   27.20 
   4  -4   2  453.95   26.30 
  -4  -4  -2  419.66   34.90 
   4  -4   2  450.05   29.20 
  -4  -4  -2  415.46   31.70 
  -4  -4  -2  433.76   26.70 
  -4  -4  -2  433.36   26.90 
  -4   4  -3  159.38   15.80 
   4   4   3  191.08   16.30 
   4   4   3  253.37   24.30 
  -4   4  -3  241.78   36.80 
  -4   4  -3  180.08   15.70 
   4   4   3  217.18   17.30 
   4   4   3  183.78   24.20 
  -4   4  -3  234.38   16.50 
   4  -4   3  181.58   15.60 
   4  -4   3  195.88   15.90 
  -4  -4  -3  228.58   16.90 
  -4  -4  -3  268.17   28.30 
  -4  -4  -3  191.58   20.70 
  -4  -4  -3  200.88   16.60 
  -4   4  -4  364.16   25.20 
  -4   4  -4  381.66   26.30 
  -4   4  -4  367.16   25.40 
   4   4   4  430.26   28.90 
   4   4   4  343.67   35.20 
   4   4   4  411.46   33.20 
  -4   4  -4  392.06   26.40 
  -4   4  -4  456.45   47.60 
   4  -4   4  323.17   25.10 
  -4  -4  -4  343.27   26.80 
  -4  -4  -4  365.66   26.60 
  -4  -4  -4  372.16   29.60 
  -4  -4  -4  411.66   38.50 
  -4   4  -5   40.50   13.70 
  -4   4  -5   53.49   14.10 
   4   4   5   53.89   17.70 
  -4   4  -5   33.50   13.60 
   4   4   5   56.79   18.70 
  -4   4  -5   56.49   37.90 
  -4   4  -5   44.10   11.70 
   4   4   5   51.99   26.10 
  -4  -4  -5   64.39   15.90 
   4  -4   5   48.70   17.50 
  -4  -4  -5   28.50   16.90 
  -4  -4  -5   32.20   17.30 
  -4   4  -6  274.57   24.70 
   4   4   6  242.18   37.50 
  -4   4  -6  258.27   24.80 
   4   4   6  265.87   27.00 
  -4   4  -6  299.47   27.70 
   4   4   6  251.57   28.80 
  -4   4  -6  252.77   20.70 
  -4  -4  -6  275.57   25.90 
  -4  -4  -6  236.48   28.00 
  -4  -4  -6  306.77   26.90 
   4   4   7  201.98   41.90 
   4   4   7  270.87   33.70 
   4   4   7  198.08   27.70 
  -4   4  -7  267.17   26.70 
  -4   4  -7  236.58   26.30 
  -4   4  -7  239.98   31.60 
  -4  -4  -7  289.67   29.70 
  -4  -4  -7  241.68   28.60 
  -4  -4  -7  253.57   30.00 
   4   4   8  239.38   35.90 
  -4   4  -8  232.88   29.40 
  -4   4  -8  226.78   37.60 
  -4   4  -8  235.58   33.00 
   4   4   8  182.78   46.70 
  -4   4  -8  301.47   31.10 
  -4  -4  -8  235.38   32.70 
  -4  -4  -8  290.87   33.20 
  -4  -4  -8  316.67   33.10 
   4   4   9  111.29   52.69 
  -4   4  -9  161.08   30.00 
  -4   4  -9  172.18   31.50 
   4   4   9  194.28   56.19 
  -4  -4  -9  178.18   37.80 
  -4  -4  -9  245.88   36.10 
  -4  -4  -9  221.28   35.70 
   4   5  -9   90.79   49.40 
   4   5  -9  112.79   26.30 
   4   5  -9  152.88   42.20 
   4   5  -9  125.19   27.90 
  -4   5   9  138.69   36.10 
  -4   5   9   60.39   47.40 
   4   5  -9   98.29   31.90 
   4  -5  -9  163.18   42.50 
   4  -5  -9  124.69   33.80 
   4  -5  -9   93.69   35.60 
   4   5  -8   -6.50   19.70 
   4   5  -8   23.80   20.70 
   4   5  -8    2.20   22.10 
   4   5  -8   13.50   29.20 
  -4   5   8    1.00   26.00 
   4   5  -8    1.90   34.60 
  -4   5   8   24.20   36.30 
   4  -5  -8  -37.90   23.70 
   4  -5  -8   -8.20   24.40 
   4  -5  -8   26.90   33.50 
   4   5  -7  302.57   26.40 
   4   5  -7  335.47   30.50 
  -4   5   7  252.77   40.50 
   4   5  -7  260.27   26.10 
   4   5  -7  255.57   25.30 
  -4   5   7  212.98   42.20 
   4   5  -7  280.77   33.90 
   4  -5  -7  270.77   28.30 
   4  -5  -7  283.77   36.50 
   4   5  -6  160.78   19.00 
   4   5  -6  128.89   24.00 
   4   5  -6  160.88   18.50 
   4   5  -6  131.99   23.00 
  -4   5   6  185.08   31.30 
   4   5  -6  195.18   18.40 
   4  -5  -6  113.99   19.40 
   4  -5  -6  153.68   28.80 
   4  -5  -6  126.59   20.30 
  -4   5   5  118.19   15.30 
   4   5  -5  112.89   14.80 
   4   5  -5   87.79   26.80 
   4   5  -5  115.49   14.70 
  -4   5   5  119.09   28.70 
   4   5  -5  108.09   14.10 
   4   5  -5  115.29   15.50 
   4  -5  -5  118.59   16.30 
   4  -5  -5  147.89   26.80 
  -4  -5   5  130.79   16.10 
   4  -5  -5   76.69   16.30 
  -4   5   4  274.37   20.20 
   4   5  -4  245.68   19.50 
   4   5  -4  283.57   21.10 
  -4   5   4  249.97   30.40 
   4   5  -4  323.97   20.40 
   4   5  -4  337.17   27.70 
   4   5  -4  275.17   20.80 
   4  -5  -4  282.17   21.30 
   4  -5  -4  307.67   21.90 
   4  -5  -4  233.58   21.00 
   4  -5  -4  276.27   22.10 
   4  -5  -4  244.78   27.80 
  -4  -5   4  302.17   27.00 
  -4   5   3 3254.17  177.58 
  -4   5   3 3409.26  170.38 
   4   5  -3 3351.36  169.78 
   4   5  -3 3338.67  169.98 
   4   5  -3 3442.56  171.88 
   4   5  -3 3329.17  170.18 
   4   5  -3 3319.07  175.58 
   4   5  -3 3424.46  170.08 
   4  -5  -3 3275.27  170.68 
   4  -5  -3 3206.68  175.28 
   4  -5  -3 3295.97  170.78 
  -4  -5   3 3484.15  170.18 
   4  -5  -3 3358.76  170.58 
  -4   5   2  510.65   30.00 
   4   5  -2  548.95   29.20 
   4   5  -2  475.35   34.70 
  -4   5   2  535.75   40.10 
  -4   5   2  529.15   29.80 
   4   5  -2  541.45   29.00 
   4   5  -2  503.05   31.30 
   4   5  -2  569.24   34.20 
   4   5  -2  591.24   40.30 
  -4  -5   2  425.16   29.30 
   4  -5  -2  580.74   31.00 
   4  -5  -2  541.95   38.70 
  -4  -5   2  600.04   29.70 
   4  -5  -2  557.34   31.00 
   4   5  -1  122.39    8.80 
   4   5  -1  136.69    9.70 
  -4   5   1  119.69    9.90 
   4   5  -1  111.99   19.60 
  -4   5   1  140.69    9.90 
  -4   5   1  141.19   19.30 
  -4   5   1  114.39   19.10 
   4   5  -1  124.89    9.00 
   4   5  -1  149.49    9.60 
   4   5  -1  115.89   15.40 
  -4  -5   1  127.29    9.60 
   4  -5  -1   96.89   10.00 
  -4  -5   1  150.28    9.90 
   4  -5  -1  112.19   17.60 
   4  -5  -1  127.09   12.70 
   4  -5  -1  124.49   12.80 
  -4   5   0  282.87   23.60 
   4   5   0  243.38   14.90 
  -4   5   0  220.58   14.70 
   4   5   0  241.58   14.80 
   4   5   0  244.08   22.00 
  -4   5   0  227.38   14.50 
  -4   5   0  180.28   23.70 
   4  -5   0  240.38   16.70 
   4  -5   0  255.37   17.00 
  -4  -5   0  269.77   23.30 
  -4  -5   0  291.17   24.50 
  -4  -5   0  247.08   16.80 
  -4  -5   0  246.68   16.50 
   4  -5   0  296.77   23.90 
   4   5   1 1063.89   64.09 
  -4   5  -1 1092.29   55.89 
  -4   5  -1 1060.29   60.59 
   4   5   1 1073.69   62.99 
  -4   5  -1 1102.49   55.59 
   4   5   1 1100.99   55.59 
   4  -5   1 1030.20   55.49 
  -4  -5  -1 1097.49   63.09 
  -4  -5  -1 1033.40   57.49 
   4  -5   1 1032.80   55.49 
   4  -5   1 1051.89   60.49 
  -4  -5  -1 1059.69   62.39 
   4   5   2  477.15   37.10 
   4   5   2  479.35   38.30 
  -4   5  -2  437.76   32.20 
   4   5   2  497.65   27.90 
   4   5   2  470.55   27.40 
  -4   5  -2  392.66   28.90 
  -4   5  -2  373.36   30.20 
   4  -5   2  486.95   33.10 
   4  -5   2  447.76   26.90 
  -4  -5  -2  511.65   28.60 
  -4  -5  -2  430.36   28.10 
  -4  -5  -2  510.55   35.20 
  -4  -5  -2  438.26   38.80 
  -4   5  -3  298.87   43.40 
  -4   5  -3  297.67   19.90 
  -4   5  -3  242.38   18.00 
   4   5   3  235.28   29.60 
  -4   5  -3  228.58   21.30 
  -4   5  -3  272.97   19.40 
   4   5   3  278.37   20.10 
   4   5   3  288.47   29.70 
   4   5   3  215.38   18.90 
  -4  -5  -3  264.27   26.50 
  -4  -5  -3  269.77   20.00 
  -4  -5  -3  269.77   20.10 
  -4  -5  -3  188.88   29.40 
   4  -5   3  244.18   18.70 
   4   5   4  127.39   25.80 
   4   5   4  146.09   18.30 
  -4   5  -4  161.78   15.30 
  -4   5  -4  130.89   14.90 
   4   5   4  148.09   27.80 
   4   5   4  141.89   16.90 
  -4   5  -4  154.78   44.10 
  -4   5  -4  138.39   15.70 
  -4   5  -4  133.19   17.30 
  -4  -5  -4  138.39   17.00 
   4  -5   4  137.49   16.40 
  -4  -5  -4  103.39   35.80 
  -4  -5  -4  112.09   16.00 
  -4  -5  -4  146.59   22.40 
  -4   5  -5    3.90   45.40 
  -4   5  -5   -4.50   12.90 
  -4   5  -5   17.30   13.40 
  -4   5  -5   17.80   14.50 
   4   5   5    2.30   17.20 
   4   5   5   -0.20   15.20 
   4   5   5   17.30   25.40 
  -4   5  -5    4.10   14.70 
  -4   5  -5   33.80   13.10 
  -4  -5  -5   12.70   14.70 
  -4  -5  -5   -9.10   20.30 
  -4  -5  -5   17.20   15.80 
  -4   5  -6  200.48   23.30 
  -4   5  -6  277.87   24.90 
  -4   5  -6  252.77   26.30 
  -4   5  -6  230.78   23.40 
  -4   5  -6  238.88   22.40 
   4   5   6  281.37   39.80 
   4   5   6  227.98   28.70 
  -4  -5  -6  221.08   30.00 
  -4  -5  -6  262.87   26.00 
  -4  -5  -6  297.27   27.70 
   4   5   7  670.93   65.59 
  -4   5  -7  714.43   47.70 
  -4   5  -7  739.73   55.69 
  -4   5  -7  856.31   51.69 
  -4   5  -7  761.32   51.19 
   4   5   7  823.42   55.29 
  -4   5  -7  739.83   51.29 
  -4  -5  -7  775.52   53.99 
  -4  -5  -7  729.23   56.99 
  -4  -5  -7  795.22   53.79 
  -4   5  -8   -8.40   22.80 
  -4   5  -8    5.20   22.60 
  -4   5  -8   17.40   18.60 
   4   5   8   28.20   47.40 
   4   5   8   30.60   32.50 
  -4   5  -8  -16.00   27.60 
  -4  -5  -8    7.20   29.70 
  -4  -5  -8   21.70   26.00 
  -4  -5  -8   46.60   27.90 
   4   5   9   -2.40   53.69 
  -4   5  -9   53.79   42.80 
  -4   5  -9   34.90   41.10 
  -4  -5  -9   45.30   35.80 
  -4  -5  -9   37.20   38.40 
  -4  -5  -9   43.00   34.20 
   4   6  -9  136.49   29.90 
   4   6  -9  198.98   30.30 
  -4   6   9   88.19   55.19 
   4   6  -9  156.48   35.50 
   4  -6  -9  194.78   38.30 
   4  -6  -9  196.08   52.19 
  -4   6   8  -12.80   40.60 
   4   6  -8   87.49   31.40 
   4   6  -8   17.80   38.40 
   4   6  -8   -4.90   21.00 
   4   6  -8   41.30   26.20 
   4   6  -8   10.70   21.50 
   4  -6  -8   -4.20   28.80 
   4  -6  -8    9.40   37.10 
   4  -6  -8   29.60   27.50 
   4   6  -7    2.20   21.80 
   4   6  -7    5.30   19.80 
   4   6  -7    2.00   30.50 
   4   6  -7  -16.10   16.90 
  -4   6   7   18.20   34.60 
   4   6  -7   -6.50   16.20 
   4  -6  -7   -7.60   32.40 
   4  -6  -7    0.50   21.60 
   4  -6  -7  -14.20   22.80 
   4   6  -6  907.71   54.99 
   4   6  -6  899.01   56.29 
   4   6  -6  895.01   63.69 
   4   6  -6  952.20   55.19 
  -4   6   6  963.30   70.99 
   4   6  -6  956.00   54.29 
   4  -6  -6  924.91   67.99 
   4  -6  -6 1038.50   57.69 
   4  -6  -6  947.51   58.19 
   4   6  -5  392.06   26.70 
   4   6  -5  367.46   35.20 
   4   6  -5  325.27   25.80 
  -4   6   5  425.46   48.40 
   4   6  -5  365.16   26.80 
   4   6  -5  357.16   27.10 
   4  -6  -5  368.86   27.80 
   4  -6  -5  471.65   43.20 
   4  -6  -5  358.36   27.60 
   4   6  -4  601.54   34.10 
  -4   6   4  629.84   50.79 
   4   6  -4  561.34   34.40 
   4   6  -4  517.25   49.80 
   4   6  -4  724.73   65.09 
   4   6  -4  578.54   34.70 
   4   6  -4  579.14   38.90 
   4   6  -4  568.64   33.60 
   4  -6  -4  554.84   36.00 
   4  -6  -4  579.64   47.60 
   4  -6  -4  569.34   37.70 
   4   6  -3   12.10    9.90 
   4   6  -3   -2.70    6.70 
   4   6  -3    7.80   14.00 
   4   6  -3   -5.00   23.90 
   4   6  -3   17.90    7.10 
   4   6  -3    1.10    9.10 
   4   6  -3   -9.50   24.20 
  -4   6   3   -7.60   20.40 
   4  -6  -3  -10.00    9.90 
   4  -6  -3   13.90   18.70 
   4  -6  -3  -14.60    8.70 
   4  -6  -3   -4.30   10.80 
  -4  -6   3    2.00    9.00 
   4   6  -2  927.71   50.09 
   4   6  -2 1057.69   57.89 
  -4   6   2  951.70   63.89 
   4   6  -2 1014.50   51.09 
   4   6  -2  953.60   50.39 
  -4   6   2  996.20   51.59 
   4   6  -2  953.90   62.49 
   4   6  -2 1044.00   50.59 
   4  -6  -2  999.20   60.49 
   4  -6  -2 1027.80   53.29 
   4  -6  -2  972.10   52.39 
   4  -6  -2  929.91   52.89 
   4  -6  -2  988.30   52.29 
  -4  -6   2  958.30   51.19 
  -4   6   1  364.96   35.00 
  -4   6   1  406.56   32.50 
  -4   6   1  316.57   19.00 
   4   6  -1  370.56   30.20 
   4   6  -1  373.96   33.70 
   4  -6  -1  333.67   29.70 
   4  -6  -1  330.07   20.70 
   4  -6  -1  311.77   22.60 
   4  -6  -1  309.47   23.60 
  -4  -6   1  348.67   19.40 
  -4  -6   1  367.86   19.00 
   4  -6  -1  331.57   20.40 
  -4   6   0 1573.24   83.39 
  -4   6   0 1704.53   91.89 
  -4   6   0 1626.84   94.49 
   4   6   0 1729.53   91.69 
  -4  -6   0 1681.03   84.19 
   4  -6   0 1562.54   84.19 
   4  -6   0 1672.83   91.59 
  -4  -6   0 1707.13   84.09 
   4  -6   0 1735.33   84.19 
   4  -6   0 1593.14   83.99 
  -4  -6   0 1635.44   92.59 
   4   6   1    6.30   16.80 
  -4   6  -1  -23.80   16.90 
   4   6   1    4.80    6.50 
  -4   6  -1   10.20    4.50 
  -4   6  -1    4.00    4.20 
  -4  -6  -1   10.90   20.30 
   4  -6   1   -0.10    6.50 
  -4  -6  -1    8.40   10.60 
  -4  -6  -1   16.30   16.30 
  -4  -6  -1   13.10   12.50 
   4  -6   1   11.40   16.10 
   4  -6   1    0.80    5.80 
  -4   6  -2   36.50    8.80 
   4   6   2   26.70   10.60 
   4   6   2   61.19   34.90 
  -4   6  -2   29.80   18.20 
   4   6   2   40.30   21.50 
  -4   6  -2   27.00    7.80 
   4   6   2   26.10    9.10 
  -4  -6  -2    1.90   17.60 
  -4  -6  -2   37.80   12.20 
   4  -6   2   63.89   17.90 
  -4  -6  -2   26.30   24.80 
   4  -6   2   27.40    9.00 
   4  -6   2   27.00    8.50 
  -4   6  -3  596.84   60.99 
  -4   6  -3  430.76   33.20 
   4   6   3  404.56   29.30 
  -4   6  -3  376.26   29.80 
  -4   6  -3  435.76   27.50 
  -4   6  -3  457.95   30.80 
   4   6   3  461.35   30.20 
   4   6   3  472.25   43.70 
   4  -6   3  407.56   28.70 
  -4  -6  -3  493.25   30.50 
  -4  -6  -3  515.75   46.10 
  -4  -6  -3  465.45   37.40 
   4   6   4  203.68   20.70 
   4   6   4  191.68   19.60 
  -4   6  -4  282.47   56.19 
  -4   6  -4  230.38   19.10 
  -4   6  -4  181.08   17.90 
  -4   6  -4  210.88   19.10 
  -4   6  -4  172.78   17.20 
   4   6   4  229.78   35.50 
  -4   6  -4  225.58   24.20 
  -4  -6  -4  217.18   20.50 
   4  -6   4  177.98   19.10 
  -4  -6  -4  186.38   22.70 
  -4  -6  -4  262.57   29.10 
  -4   6  -5  163.38   19.10 
   4   6   5  174.78   22.40 
  -4   6  -5  156.08   19.60 
  -4   6  -5  213.58   19.60 
  -4   6  -5  155.48   19.50 
  -4   6  -5  179.58   23.30 
   4   6   5  171.78   37.80 
   4   6   5  181.48   26.00 
  -4  -6  -5  166.68   22.30 
  -4  -6  -5  156.48   27.70 
  -4  -6  -5  181.98   21.50 
  -4   6  -6   14.00   20.30 
  -4   6  -6   17.30   21.00 
   4   6   6  -14.40   35.20 
   4   6   6    7.40   22.30 
  -4   6  -6   22.40   17.50 
  -4   6  -6   11.80   17.60 
  -4   6  -6   17.60   16.40 
   4   6   6   29.00   25.30 
  -4  -6  -6    2.90   26.60 
  -4  -6  -6   13.10   32.30 
  -4  -6  -6    0.40   22.10 
  -4   6  -7   -5.10   24.80 
   4   6   7   26.40   33.70 
  -4   6  -7   26.10   20.70 
  -4   6  -7    3.10   19.70 
   4   6   7  -32.80   27.00 
   4   6   7   45.90   45.80 
  -4   6  -7   38.70   23.10 
  -4   6  -7   -8.90   21.20 
  -4  -6  -7   11.30   27.10 
  -4  -6  -7   -5.90   30.00 
  -4  -6  -7   33.30   25.30 
   4   6   8   66.39   34.90 
   4   6   8   71.59   52.79 
  -4   6  -8   78.49   25.30 
  -4   6  -8   61.69   29.60 
  -4   6  -8   70.59   26.00 
  -4  -6  -8   14.90   33.40 
  -4  -6  -8   78.99   31.60 
  -4  -6  -8   92.49   37.90 
   4   7  -8    6.60   22.20 
   4   7  -8   30.20   24.70 
  -4   7   8   -0.20   52.09 
   4   7  -8  -27.10   26.80 
   4  -7  -8    4.90   30.70 
   4  -7  -8  -49.99   58.39 
   4   7  -7   66.49   19.40 
   4   7  -7   61.29   24.00 
   4   7  -7   56.99   18.80 
   4   7  -7   50.29   37.60 
  -4   7   7  101.39   41.30 
   4   7  -7   48.10   21.80 
   4  -7  -7   71.89   28.60 
   4  -7  -7   -2.70   35.50 
   4  -7  -7   85.49   30.80 
   4   7  -6   41.40   33.00 
   4   7  -6   68.99   16.40 
  -4   7   6   60.89   38.40 
   4   7  -6  121.09   32.80 
   4   7  -6   87.79   16.30 
   4   7  -6   68.19   18.10 
   4   7  -6   93.59   19.10 
   4  -7  -6   81.29   33.10 
   4  -7  -6   69.49   20.90 
   4   7  -5  942.51   58.49 
   4   7  -5  838.32   68.39 
   4   7  -5  901.31   51.19 
  -4   7   5  925.01   70.69 
   4   7  -5  936.41   52.49 
   4   7  -5  876.71   51.69 
   4  -7  -5 1037.60   55.29 
   4  -7  -5  993.30   68.99 
   4  -7  -5  864.11   56.09 
   4   7  -4  295.17   21.40 
   4   7  -4  346.47   29.20 
   4   7  -4  274.77   20.90 
  -4   7   4  229.78   35.60 
   4   7  -4  279.37   42.40 
   4   7  -4  319.37   20.40 
   4   7  -4  286.27   21.30 
   4  -7  -4  295.87   23.60 
   4  -7  -4  263.07   33.70 
   4  -7  -4  299.37   23.00 
   4   7  -3  737.03   39.00 
   4   7  -3  708.63   49.00 
  -4   7   3  802.92   58.99 
   4  -7  -3  680.53   54.39 
   4  -7  -3  774.72   43.70 
   4  -7  -3  755.32   41.90 
   4  -7  -3  703.03   42.40 
  -4   7   2  330.37   37.10 
   4   7  -2  310.37   42.40 
   4  -7  -2  263.87   20.40 
   4  -7  -2  296.77   21.30 
   4  -7  -2  240.18   19.10 
   4  -7  -2  324.47   33.50 
  -4   7   1 1363.36   87.99 
   4   7  -1 1448.56   83.29 
   4  -7  -1 1410.86   73.99 
   4  -7  -1 1506.55   73.79 
   4  -7  -1 1497.35   85.09 
  -4   7   0  415.76   40.50 
   4   7   0  422.56   38.70 
  -4   7   0  478.95   39.90 
  -4  -7   0  548.25   41.30 
   4  -7   0  412.46   36.80 
   4   7   1  320.37   32.80 
  -4   7  -1  273.97   30.00 
  -4   7  -1  274.47   33.40 
  -4  -7  -1  210.18   16.10 
  -4  -7  -1  245.08   17.70 
  -4  -7  -1  273.17   19.40 
   4  -7   1  265.37   29.30 
  -4  -7  -1  251.37   30.20 
   4   7   2  100.29   10.60 
   4   7   2   84.59   27.00 
  -4   7  -2   77.29    5.80 
  -4   7  -2  105.69   25.30 
   4   7   2   66.99   10.60 
   4  -7   2   79.09    9.00 
  -4  -7  -2   42.90   24.40 
  -4  -7  -2   36.40   16.00 
  -4  -7  -2   81.09   14.80 
   4  -7   2  104.69   23.50 
  -4  -7  -2   93.09   12.30 
   4   7   3   55.19   13.40 
   4   7   3   73.59   27.90 
  -4   7  -3   67.79   12.50 
   4   7   3   58.49   13.10 
  -4   7  -3   70.39   10.00 
  -4   7  -3  230.08   28.70 
  -4   7  -3   56.89   11.20 
  -4   7  -3   58.09    9.40 
  -4  -7  -3   57.79   15.30 
  -4  -7  -3   36.50   34.50 
  -4  -7  -3   47.90   15.70 
  -4  -7  -3   47.90   14.70 
  -4   7  -4   57.19   16.60 
  -4   7  -4   34.80   15.50 
  -4   7  -4   51.09   11.90 
   4   7   4   49.40   16.90 
  -4   7  -4   44.60   15.60 
   4   7   4   28.70   34.10 
  -4  -7  -4   67.59   25.70 
  -4  -7  -4   57.59   16.70 
  -4  -7  -4   45.70   18.30 
   4   7   5    9.10   19.00 
   4   7   5   21.80   21.50 
  -4   7  -5   44.90   27.40 
  -4   7  -5   20.30   16.20 
   4   7   5   -9.50   34.60 
  -4   7  -5   26.90   15.60 
  -4   7  -5   48.20   15.00 
  -4   7  -5   13.80   16.10 
  -4  -7  -5   33.10   21.10 
  -4  -7  -5   29.50   19.90 
  -4  -7  -5   34.20   27.40 
  -4   7  -6   91.59   20.90 
   4   7   6   93.69   26.90 
  -4   7  -6  105.29   20.70 
  -4   7  -6  108.49   22.30 
  -4   7  -6  137.39   29.80 
   4   7   6   93.49   29.60 
   4   7   6  124.49   43.80 
  -4  -7  -6  110.19   33.70 
  -4  -7  -6  130.79   26.00 
  -4   7  -7    4.50   21.70 
  -4   7  -7   24.90   22.00 
   4   7   7   18.50   31.70 
  -4   7  -7   20.40   23.70 
   4   7   7  -19.60   45.00 
  -4   7  -7   17.80   37.60 
  -4  -7  -7   57.49   28.60 
  -4  -7  -7   30.90   34.00 
  -4  -7  -7   19.70   32.70 
  -4   7  -8  148.09   32.70 
  -4  -7  -8  185.08   47.70 
   4   8  -7   -0.20   29.10 
   4   8  -7   -1.70   30.60 
   4   8  -7  -18.70   18.90 
  -4   8   7   21.20   44.80 
   4  -8  -7   13.90   28.80 
   4  -8  -7   -4.60   43.80 
   4   8  -6    2.20   25.00 
  -4   8   6    1.90   38.00 
   4   8  -6   38.00   17.80 
   4   8  -6   51.39   15.20 
   4   8  -6  -14.00   42.60 
   4   8  -6   48.40   27.10 
   4  -8  -6   12.60   22.60 
   4  -8  -6   34.50   28.30 
   4  -8  -6   18.80   36.60 
   4   8  -5  -32.90   42.50 
   4   8  -5    4.80   15.20 
  -4   8   5   -9.90   35.50 
   4   8  -5   -1.40    9.90 
   4   8  -5    8.70   11.20 
   4   8  -5   28.50   14.80 
   4   8  -5   -3.30   24.40 
   4  -8  -5    0.00   33.40 
   4  -8  -5   10.90   17.70 
   4  -8  -5   18.70   22.00 
  -4   8   4 1157.18   85.19 
   4   8  -4 1224.08   73.79 
   4   8  -4 1017.40   95.79 
   4  -8  -4 1332.27   78.29 
   4  -8  -4 1199.68   81.49 
   4   8  -3   -1.00   21.50 
  -4   8   3   16.60   30.20 
   4  -8  -3   -7.30   11.00 
   4  -8  -3   -2.30   25.40 
   4  -8  -3   -4.60   13.10 
   4  -8  -3   24.30   15.30 
   4   8  -2 1106.59   66.49 
  -4   8   2 1096.99   74.09 
   4  -8  -2  987.10   54.29 
   4  -8  -2  979.60   69.99 
   4   8  -1  192.98   29.50 
   4  -8  -1   37.90   41.60 
   4   8   0   72.19   25.70 
  -4   8   0   72.99   30.10 
  -4  -8   0   42.10   24.50 
   4  -8   0   71.09   25.40 
  -4   8  -1   33.60   27.60 
   4   8   1   31.90   25.30 
   4  -8   1   59.89   27.60 
  -4  -8  -1   18.10   27.20 
   4   8   2  564.14   50.09 
  -4   8  -2  609.44   50.89 
  -4  -8  -2  542.25   38.90 
  -4  -8  -2  465.65   31.10 
   4  -8   2  491.85   44.40 
  -4  -8  -2  440.86   44.60 
  -4  -8  -2  487.65   32.80 
   4   8   3    9.00   11.40 
   4   8   3  -15.30   30.30 
   4   8   3  -12.10   12.30 
  -4  -8  -3    9.90   20.10 
   4  -8   3   -0.30   11.00 
  -4  -8  -3   20.30   29.00 
  -4  -8  -3   16.70   16.90 
   4   8   4  148.99   19.20 
  -4   8  -4  179.58   15.40 
  -4   8  -4  156.78   16.60 
  -4   8  -4  140.59   15.00 
   4   8   4  173.08   40.40 
  -4   8  -4  183.48   13.80 
   4   8   4  189.38   23.70 
  -4  -8  -4  151.88   25.40 
  -4  -8  -4  182.38   33.90 
   4   8   5  -24.10   41.90 
  -4   8  -5   16.90   18.90 
  -4   8  -5    4.10   14.10 
  -4   8  -5    9.20   19.00 
   4   8   5   10.90   22.50 
  -4   8  -5  -19.80   15.10 
   4   8   5  -26.00   19.40 
  -4  -8  -5   44.20   32.30 
  -4  -8  -5  -11.00   21.80 
  -4  -8  -5   -1.50   26.10 
   4   8   6  108.19   52.79 
  -4   8  -6  102.69   20.70 
  -4   8  -6   80.89   23.00 
   4   8   6   89.49   28.00 
  -4   8  -6   57.59   22.90 
  -4   8  -6   97.19   32.80 
  -4  -8  -6  127.19   29.30 
  -4  -8  -6   92.09   38.10 
  -4   8  -7    9.00   29.50 
   4   8   7    0.60   35.00 
   4   9  -6  114.29   15.00 
   4  -9  -6  129.79   43.30 
   4   9  -5  381.56   41.70 
  -4   9   5  382.06   61.29 
   4  -9  -5  353.76   58.79 
   4  -9  -5  471.35   35.40 
   4   9  -4   44.10   63.99 
  -4   9   4   50.49   39.40 
   4   9  -4   59.09   30.00 
   4  -9  -4   34.10   34.80 
   4  -9  -4   69.49   16.80 
   4   9  -3  333.27   37.50 
  -4   9   3  385.46   48.30 
   4  -9  -3  225.08   41.20 
  -4   9   2  115.39   37.50 
   4   9  -2  121.59   30.30 
   4  -9  -2  117.29   32.70 
   4   9  -1  865.11   64.59 
  -4   9   1  777.52   70.99 
   4  -9  -1  860.91   66.79 
  -4   9   0  232.48   41.40 
   4   9   0  254.77   37.60 
   4  -9   0  218.88   36.90 
   4   9   1  213.68   41.20 
  -4   9  -1  156.58   39.50 
   4  -9   1  170.38   36.90 
  -4  -9  -1  231.78   37.90 
  -4   9  -2    2.60   30.90 
   4   9   2   30.10   35.60 
  -4  -9  -2  -14.90   31.60 
   4   9   3  -19.50   36.50 
  -4   9  -3    2.20   35.70 
  -4  -9  -3   44.70   33.60 
   4   9   4   31.20   41.30 
  -4   9  -4   -1.20   39.50 
  -4  -9  -4    5.50   34.40 
  -4  -9  -4   21.50   24.00 
   4   9   5  100.89   23.20 
   4   9   5  -41.30   50.79 
   4 -10  -4  209.68   48.50 
   4  10  -3    0.70   34.90 
  -4  10   3   -5.10   49.30 
   4  10  -2  187.58   39.80 
  -4  10   2  235.68   49.60 
   4 -10  -2  177.68   42.40 
  -4  10   1  114.49   43.10 
   4  10  -1  119.59   43.90 
   4 -10  -1  152.58   39.40 
  -4  10   0  345.87   52.39 
   4  10   0  310.57   46.80 
   4 -10   0  400.26   50.19 
  -4  10  -1  -26.00   40.90 
   4  10   1  -11.80   39.10 
   4 -10   1   -1.80   37.40 
  -4  10  -2    0.30   40.00 
   4  10   2   12.30   43.20 
   4  10   3  120.99   49.80 
  -4  10  -3   90.59   45.80 
  -4 -10  -3  153.78   42.70 
  -5   0  11  -25.80   54.19 
   5   0 -11   -5.70   37.90 
   5   0 -11  -35.20   39.40 
  -5   0  10  486.85   62.09 
   5   0 -10  566.54   48.10 
   5   0 -10  729.43   52.39 
   5   0 -10  708.03   61.39 
   5   0  -9    5.10   32.80 
   5   0  -9  -13.50   24.10 
   5   0  -9  -17.20   21.60 
  -5   0   9   -7.10   32.20 
  -5   0   9  -32.70   33.00 
   5   0  -8  162.68   23.20 
  -5   0   8  147.99   31.80 
   5   0  -8  173.68   23.80 
   5   0  -8  154.98   26.30 
   5   0  -8  180.28   34.20 
  -5   0   8  163.58   26.20 
  -5   0   8  145.99   23.50 
  -5   0   7    3.90   15.20 
   5   0  -7   -4.30   22.40 
   5   0  -7    1.10   15.00 
  -5   0   7   -1.30   17.20 
   5   0  -7    0.60   14.90 
   5   0  -7   16.90   20.80 
  -5   0   7    8.90   21.50 
  -5   0   7    2.60   31.30 
   5   0  -7   -6.80   16.00 
   5   0  -6  619.94   38.90 
  -5   0   6  586.84   39.20 
  -5   0   6  634.64   43.80 
   5   0  -6  623.04   43.50 
   5   0  -6  643.34   39.50 
   5   0  -6  640.04   40.20 
   5   0  -6  629.64   41.90 
  -5   0   6  646.94   40.40 
  -5   0   6  638.34   40.30 
   5   0  -5   -2.00   12.20 
   5   0  -5   20.80   12.70 
  -5   0   5   40.40   10.60 
   5   0  -5  -11.30   10.50 
   5   0  -5   -9.50   10.20 
   5   0  -5    4.20   10.20 
  -5   0   5    2.10   12.40 
  -5   0   5   -0.50   10.70 
  -5   0   5    4.50   10.40 
  -5   0   4  733.63   42.20 
   5   0  -4  737.53   42.30 
   5   0  -4  760.62   43.10 
   5   0  -4  788.32   44.00 
   5   0  -4  744.13   42.50 
  -5   0   4  771.02   43.20 
  -5   0   4  784.12   44.10 
  -5   0   4  755.42   42.50 
   5   0  -4  758.42   43.40 
  -5   0   3    8.30    8.00 
   5   0  -3   -5.90    7.20 
   5   0  -3    4.20    7.90 
   5   0  -3    4.30    8.10 
   5   0  -3    4.70    8.40 
  -5   0   3    0.00    7.00 
   5   0  -3   11.10    7.70 
  -5   0   3   -0.20    8.00 
   5   0  -2 2452.95  124.29 
   5   0  -2 2633.44  124.69 
  -5   0   2 2425.46  124.49 
  -5   0   2 2338.27  124.49 
  -5   0   2 2353.36  124.29 
  -5   0   1  -13.80    6.80 
   5   0  -1    5.80    7.50 
   5   0  -1   10.70    7.80 
  -5   0   1   -3.40    7.40 
  -5   0   0 5980.90  315.37 
  -5   0   0 6082.69  315.27 
   5   0   0 6527.05  316.57 
   5   0   0 6319.87  315.17 
  -5   0   0 6279.47  316.07 
   5   0   0 6220.88  315.37 
  -5   0  -1    3.80   13.00 
  -5   0  -1    0.30    7.50 
  -5   0  -1   25.30    8.90 
   5   0   1   -1.30    8.70 
   5   0   1    3.90    8.20 
   5   0   1   -5.60   12.30 
  -5   0  -2  116.19   11.60 
   5   0   2  111.99    8.70 
   5   0   2  139.59   19.80 
   5   0   2  138.39   13.20 
  -5   0  -2  132.89   12.50 
   5   0   2  134.59   12.00 
   5   0   3   10.70   10.10 
   5   0   3   11.00   16.40 
  -5   0  -3    7.50    8.40 
  -5   0  -3   10.50    9.40 
  -5   0  -3    4.50    4.80 
   5   0   3    5.50    8.80 
  -5   0  -4 4328.57  213.68 
  -5   0  -4 3967.40  217.88 
  -5   0  -4 4088.89  211.28 
   5   0   4 4031.50  214.88 
   5   0   4 4307.17  219.28 
  -5   0  -4 4324.37  213.98 
   5   0   4 4278.47  213.88 
  -5   0  -5   -6.30   12.40 
  -5   0  -5   -3.40   11.30 
   5   0   5  -15.10   22.80 
   5   0   5    0.70   14.40 
   5   0   5   15.20   14.20 
  -5   0  -5    0.40    7.50 
   5   0   6   19.00   16.80 
   5   0   6    5.60   18.70 
  -5   0  -6   22.80   33.50 
   5   0   6   -1.20   24.80 
  -5   0  -6   32.00   15.50 
  -5   0  -6   19.40   10.00 
  -5   0  -6   32.80   18.40 
  -5   0  -7    6.50   18.70 
  -5   0  -7  -18.70   16.10 
   5   0   7   33.60   33.00 
   5   0   7   27.20   21.40 
  -5   0  -7   -5.60   22.30 
  -5   0  -7    8.40   12.40 
  -5   0  -8   17.50   15.10 
  -5   0  -8    7.50   26.30 
  -5   0  -8   -2.70   21.50 
  -5   0  -8   23.80   20.60 
   5   0   8   12.90   31.00 
   5   0   8  -15.70   40.80 
  -5   0  -9   -8.20   40.60 
  -5   0  -9  -17.40   26.30 
  -5   0  -9    3.50   18.10 
  -5   0  -9   16.80   25.20 
   5   0   9   -4.50   51.39 
  -5   0 -10   62.89   33.60 
  -5   0 -10   55.69   38.20 
   5   0  10   37.10   59.19 
  -5   0 -10   89.99   37.90 
   5   1 -11  129.89   38.00 
   5   1 -11  110.49   35.30 
   5  -1 -11  134.59   38.10 
   5  -1 -11  160.38   50.19 
   5   1 -10   26.00   28.70 
  -5   1  10   44.60   44.80 
  -5   1  10   97.39   45.50 
   5   1 -10  128.59   44.00 
   5   1 -10   58.29   27.50 
  -5  -1  10   67.59   45.20 
   5  -1 -10   54.79   32.10 
   5  -1 -10   54.79   28.90 
   5   1  -9  391.86   34.50 
  -5   1   9  374.56   47.30 
   5   1  -9  356.26   40.60 
  -5   1   9  341.17   39.00 
   5   1  -9  277.07   50.39 
   5   1  -9  377.06   35.40 
   5  -1  -9  410.06   35.50 
  -5  -1   9  352.26   45.70 
   5  -1  -9  409.36   43.70 
   5  -1  -9  316.37   35.10 
  -5   1   8   73.69   20.30 
  -5   1   8  106.99   24.70 
   5   1  -8   32.40   21.70 
   5   1  -8   59.49   32.10 
   5   1  -8   58.69   19.50 
   5   1  -8  101.89   25.20 
  -5   1   8   82.59   29.20 
  -5  -1   8   77.29   23.80 
  -5  -1   8   73.99   20.50 
   5  -1  -8   68.29   24.20 
   5  -1  -8   63.79   20.20 
   5  -1  -8   55.69   20.80 
  -5  -1   8   39.30   29.20 
   5   1  -7   17.30   17.00 
  -5   1   7   21.50   22.30 
  -5   1   7   31.10   17.50 
   5   1  -7   -8.70   16.20 
  -5   1   7   -4.90   18.80 
   5   1  -7   27.20   21.70 
   5   1  -7   -2.80   19.80 
  -5   1   7    8.60   20.60 
   5   1  -7   23.10   15.10 
  -5  -1   7   61.79   16.90 
  -5  -1   7   30.20   18.00 
   5  -1  -7   20.60   16.30 
   5  -1  -7   19.30   15.40 
  -5  -1   7   17.70   22.60 
   5  -1  -7   21.70   18.20 
   5   1  -6   65.49   14.90 
  -5   1   6   84.19   16.00 
   5   1  -6   68.29   17.80 
   5   1  -6   61.19   15.40 
  -5   1   6   70.89   14.30 
   5   1  -6   73.69   14.60 
  -5   1   6   90.49   21.30 
  -5   1   6   64.99   15.70 
   5   1  -6   71.79   17.00 
   5  -1  -6  115.09   17.00 
   5  -1  -6   96.09   15.30 
  -5  -1   6   91.49   19.10 
  -5  -1   6   63.89   15.40 
  -5  -1   6  120.89   17.50 
   5  -1  -6   92.99   22.20 
  -5  -1   6   91.79   16.80 
   5  -1  -6   94.19   16.10 
   5  -1  -6   59.39   17.30 
   5   1  -5   53.59   11.80 
   5   1  -5   45.40   12.50 
  -5   1   5   31.00   12.30 
   5   1  -5   56.59   12.60 
  -5   1   5   46.80   11.60 
  -5   1   5   52.89   15.60 
  -5   1   5   55.89   13.30 
   5   1  -5   29.00   11.10 
   5   1  -5   49.40   13.90 
  -5  -1   5   37.60   10.90 
  -5  -1   5   22.50   11.30 
  -5  -1   5   48.10   11.80 
   5  -1  -5   49.40   12.10 
   5  -1  -5   50.19   16.50 
   5  -1  -5   31.00   13.20 
   5  -1  -5   48.20   12.10 
   5  -1  -5   64.69   12.00 
  -5  -1   5   62.29   14.20 
   5   1  -4  757.82   42.40 
  -5   1   4  723.03   45.40 
   5   1  -4  734.43   42.10 
  -5   1   4  759.62   42.40 
   5   1  -4  731.33   43.10 
   5   1  -4  732.23   42.70 
  -5   1   4  782.02   43.20 
  -5   1   4  750.22   42.60 
   5   1  -4  802.12   43.20 
   5  -1  -4  785.22   43.10 
   5  -1  -4  781.82   43.40 
  -5  -1   4  738.43   42.30 
  -5  -1   4  772.62   42.70 
  -5  -1   4  794.22   43.00 
  -5  -1   4  756.52   43.10 
   5  -1  -4  798.72   42.60 
   5  -1  -4  748.83   42.50 
   5  -1  -4  744.73   45.80 
   5   1  -3 1391.66   72.19 
   5   1  -3 1339.57   71.79 
  -5   1   3 1326.37   71.99 
   5   1  -3 1390.36   70.89 
   5   1  -3 1416.66   71.79 
  -5   1   3 1468.15   72.29 
   5   1  -3 1479.85   72.39 
  -5   1   3 1346.67   73.69 
  -5  -1   3 1332.47   71.89 
   5  -1  -3 1488.95   72.29 
  -5  -1   3 1311.57   70.89 
   5  -1  -3 1349.86   72.09 
  -5  -1   3 1330.77   72.09 
   5  -1  -3 1330.07   71.79 
   5  -1  -3 1316.47   72.19 
   5  -1  -3 1407.76   73.79 
  -5   1   2  363.06   21.80 
  -5   1   2  361.36   23.60 
   5   1  -2  382.56   21.60 
  -5   1   2  335.07   20.90 
   5   1  -2  358.56   21.70 
  -5  -1   2  361.66   21.10 
   5  -1  -2  369.26   21.00 
  -5  -1   2  349.77   21.50 
  -5  -1   2  294.97   20.10 
  -5   1   1 1086.19   56.09 
   5   1  -1 1077.59   55.99 
  -5   1   1 1050.59   56.09 
   5   1  -1 1097.39   56.39 
  -5  -1   1 1027.70   55.39 
  -5  -1   1 1020.80   56.19 
   5  -1  -1 1049.40   55.79 
  -5  -1   1 1111.09   55.99 
   5   1   0 1799.42   98.09 
  -5   1   0 1826.72   98.49 
   5   1   0 2075.09   98.49 
  -5   1   0 1811.12   97.99 
   5   1   0 1786.42   98.29 
  -5  -1   0 1916.51   98.69 
  -5  -1   0 1824.72   98.49 
  -5  -1   0 2031.10   98.19 
   5  -1   0 1900.91   98.39 
   5   1   1 6324.27  313.87 
   5   1   1 5831.22  315.37 
   5   1   1 6521.75  313.97 
  -5   1  -1 6338.77  314.27 
  -5   1  -1 6285.57  314.07 
   5   1   1 6427.86  314.17 
   5  -1   1 5817.82  317.17 
  -5  -1  -1 6051.49  315.37 
  -5  -1  -1 6305.47  314.07 
   5  -1   1 6422.36  314.07 
  -5  -1  -1 6122.59  313.77 
   5   1   2   12.80    8.80 
   5   1   2   22.30    7.60 
  -5   1  -2    8.70    8.60 
   5   1   2   18.40    9.00 
  -5   1  -2   12.50    7.80 
   5   1   2   31.80   15.20 
  -5  -1  -2   17.70    7.60 
   5  -1   2    6.40   15.90 
  -5  -1  -2    7.50    8.50 
   5  -1   2   10.20    8.70 
  -5  -1  -2   10.00   11.70 
  -5  -1  -2   13.10    6.70 
   5  -1   2   -4.80    6.50 
   5   1   3 3736.63  185.88 
   5   1   3 3632.84  180.78 
  -5   1  -3 3480.55  181.18 
  -5   1  -3 3487.45  186.48 
   5   1   3 3574.14  181.58 
  -5   1  -3 3674.13  181.68 
   5   1   3 3403.46  181.18 
   5  -1   3 3418.56  181.28 
  -5  -1  -3 3530.75  181.28 
   5  -1   3 3552.84  181.38 
  -5  -1  -3 3647.44  181.68 
  -5  -1  -3 3536.05  185.18 
  -5  -1  -3 3570.04  180.48 
   5   1   4  144.09   16.10 
  -5   1  -4  198.68   16.70 
   5   1   4  186.18   24.10 
   5   1   4  187.08   17.70 
  -5   1  -4  196.38   17.40 
  -5   1  -4  178.48   28.40 
  -5  -1  -4  207.28   17.90 
   5  -1   4  174.38   26.30 
  -5  -1  -4  191.88   17.50 
   5  -1   4  128.39   17.00 
  -5  -1  -4  183.98   14.50 
   5  -1   4  160.78   17.20 
   5   1   5  678.43   41.10 
  -5   1  -5  585.94   33.70 
  -5   1  -5  608.94   39.80 
   5   1   5  650.23   50.09 
  -5   1  -5  864.51   71.39 
   5   1   5  574.84   40.50 
  -5   1  -5  716.43   41.40 
  -5  -1  -5  660.83   37.40 
  -5  -1  -5  722.33   40.20 
  -5  -1  -5  632.94   38.90 
   5  -1   5  587.54   39.20 
   5  -1   5  566.24   43.70 
   5  -1   5  673.63   52.39 
  -5   1  -6   38.60   15.50 
   5   1   6   68.89   27.30 
   5   1   6   36.90   20.20 
   5   1   6   49.80   17.40 
  -5   1  -6   55.79   15.10 
  -5   1  -6   25.90   34.90 
  -5   1  -6   41.40    8.50 
  -5   1  -6   28.20   16.20 
   5  -1   6   15.50   16.70 
   5  -1   6   12.40   26.40 
  -5  -1  -6    4.30   14.40 
  -5  -1  -6   41.00   19.70 
  -5  -1  -6   39.40   15.80 
  -5  -1  -6   39.80   12.90 
  -5   1  -7  269.47   22.30 
   5   1   7  315.97   30.80 
  -5   1  -7  318.37   29.60 
  -5   1  -7  278.07   27.30 
  -5   1  -7  269.07   29.00 
   5   1   7  320.17   44.20 
  -5  -1  -7  325.17   25.10 
  -5  -1  -7  337.47   33.50 
   5  -1   7  389.16   31.80 
   5  -1   7  332.27   45.30 
  -5  -1  -7  273.87   28.30 
   5   1   8  237.88   33.90 
  -5   1  -8  257.47   30.00 
  -5   1  -8  252.67   20.60 
   5   1   8  311.27   48.40 
  -5   1  -8  289.67   35.20 
  -5   1  -8  248.18   28.60 
  -5  -1  -8  209.68   29.00 
  -5  -1  -8  287.37   31.90 
  -5  -1  -8  248.88   34.20 
  -5  -1  -8  273.77   26.30 
   5  -1   8  224.48   48.20 
  -5   1  -9    8.30   25.40 
  -5   1  -9   32.70   39.30 
  -5   1  -9    7.50   27.80 
   5   1   9   31.10   37.10 
   5   1   9   19.70   47.80 
  -5   1  -9   -1.00   16.00 
  -5  -1  -9    5.50   26.10 
  -5  -1  -9   24.30   33.40 
  -5  -1  -9  -11.90   28.90 
   5  -1   9    5.10   53.09 
  -5   1 -10   51.79   31.70 
   5   1  10   12.20   69.59 
  -5   1 -10   79.39   20.50 
  -5  -1 -10   64.69   38.00 
   5  -1  10   20.60   64.99 
  -5  -1 -10   38.70   34.50 
  -5  -1 -10   46.00   27.00 
   5   2 -11   11.90   38.10 
   5  -2 -11   14.60   43.60 
   5  -2 -11    0.50   42.50 
   5   2 -10  105.59   31.80 
   5   2 -10  129.49   43.60 
  -5   2  10  177.18   47.50 
  -5   2  10   99.69   46.40 
   5   2 -10  107.79   29.30 
   5  -2 -10  101.89   35.40 
   5  -2 -10   73.29   36.60 
   5  -2 -10  113.39   33.50 
  -5  -2  10   56.59   49.40 
   5   2  -9  263.37   45.80 
  -5   2   9  441.16   44.20 
  -5   2   9  445.96   49.20 
   5   2  -9  457.85   50.39 
   5   2  -9  356.56   34.70 
   5   2  -9  351.36   43.00 
  -5  -2   9  268.77   46.30 
   5  -2  -9  393.46   36.40 
   5  -2  -9  506.15   39.50 
  -5   2   8  464.25   38.80 
   5   2  -8  471.95   36.30 
   5   2  -8  447.26   40.90 
   5   2  -8  508.35   38.90 
  -5   2   8  485.15   37.50 
   5   2  -8  491.45   36.80 
   5   2  -8  365.06   41.10 
  -5   2   8  449.26   44.70 
   5  -2  -8  476.25   38.00 
  -5  -2   8  399.76   35.10 
  -5  -2   8  463.85   45.10 
   5  -2  -8  478.05   36.90 
   5  -2  -8  482.55   41.50 
  -5   2   7   39.00   15.60 
   5   2  -7    6.20   15.70 
   5   2  -7   30.30   21.10 
  -5   2   7   16.60   22.40 
   5   2  -7    8.60   19.70 
   5   2  -7   10.70   16.30 
   5   2  -7   23.10   15.70 
  -5   2   7    8.50   22.20 
   5  -2  -7   19.50   21.10 
  -5  -2   7   13.30   18.30 
   5  -2  -7   22.10   29.10 
  -5  -2   7   17.40   15.80 
   5  -2  -7   17.50   16.90 
  -5  -2   7    2.60   23.40 
   5  -2  -7   26.80   16.00 
   5   2  -6   89.39   15.70 
  -5   2   6   80.19   21.50 
   5   2  -6  103.89   17.30 
   5   2  -6   84.09   17.20 
   5   2  -6   83.99   15.10 
  -5   2   6   69.59   17.20 
  -5   2   6   96.69   16.50 
   5   2  -6   97.19   16.00 
  -5   2   6   82.49   16.00 
   5  -2  -6  101.29   16.70 
   5  -2  -6   85.59   18.40 
  -5  -2   6  113.09   21.50 
   5  -2  -6   83.79   18.10 
  -5  -2   6  129.69   17.60 
   5  -2  -6   68.29   24.30 
  -5  -2   6   68.19   16.20 
  -5  -2   6   83.49   17.30 
   5  -2  -6  108.59   16.90 
  -5   2   5  164.98   16.70 
  -5   2   5  138.09   16.40 
  -5   2   5  193.18   23.30 
   5   2  -5  156.68   15.50 
   5   2  -5  182.68   18.00 
   5   2  -5  133.19   15.30 
   5   2  -5  154.98   16.60 
   5   2  -5  158.98   16.50 
   5  -2  -5  180.48   24.30 
  -5  -2   5  160.08   17.60 
   5  -2  -5  154.88   16.80 
  -5  -2   5  189.68   16.90 
   5  -2  -5  186.08   17.50 
  -5  -2   5  180.88   19.20 
  -5  -2   5  142.59   15.60 
   5  -2  -5  172.38   18.00 
   5  -2  -5  159.68   17.50 
   5   2  -4  355.96   24.00 
   5   2  -4  350.66   23.60 
   5   2  -4  324.27   23.50 
  -5   2   4  382.26   24.10 
  -5   2   4  305.17   28.50 
   5   2  -4  342.37   26.50 
  -5   2   4  327.27   24.00 
   5   2  -4  341.67   21.70 
  -5  -2   4  381.26   22.90 
   5  -2  -4  330.87   24.30 
   5  -2  -4  319.67   29.70 
   5  -2  -4  317.17   24.20 
  -5  -2   4  369.56   24.00 
  -5  -2   4  360.76   24.10 
   5  -2  -4  400.26   24.80 
   5   2  -3  894.91   48.20 
  -5   2   3  898.11   51.99 
   5   2  -3  902.51   48.40 
  -5   2   3  877.21   48.20 
   5   2  -3  892.21   48.30 
  -5   2   3  863.01   48.40 
   5   2  -3  924.31   48.10 
  -5  -2   3  927.21   48.20 
   5  -2  -3  861.41   52.09 
   5  -2  -3  884.71   48.70 
   5  -2  -3  895.41   48.50 
  -5  -2   3  892.21   48.30 
  -5   2   2 1129.49   64.19 
  -5   2   2 1185.88   61.09 
  -5   2   2 1188.78   60.99 
   5   2  -2 1177.28   60.89 
   5   2  -2 1142.59   60.99 
  -5  -2   2 1199.38   60.99 
  -5  -2   2 1164.28   60.79 
   5  -2  -2 1124.19   60.89 
   5   2  -1 1050.19   55.69 
   5   2  -1 1013.00   54.09 
  -5   2   1 1058.39   54.99 
   5   2  -1 1074.29   55.89 
  -5   2   1  991.60   54.69 
  -5  -2   1 1041.70   53.99 
  -5  -2   1 1084.99   55.29 
  -5  -2   1 1064.19   54.99 
   5   2   0 1263.97   66.79 
   5   2   0 1220.58   67.09 
  -5   2   0 1245.88   67.19 
  -5   2   0 1300.57   66.99 
   5   2   0 1308.97   66.99 
  -5  -2   0 1212.78   67.69 
  -5  -2   0 1314.07   66.89 
  -5  -2   0 1238.78   67.39 
  -5   2  -1  373.96   25.40 
   5   2   1  388.36   27.50 
   5   2   1  394.26   25.50 
   5   2   1  414.56   24.60 
  -5   2  -1  389.76   25.80 
   5  -2   1  420.66   24.60 
   5  -2   1  399.56   22.80 
  -5  -2  -1  358.16   27.30 
  -5  -2  -1  399.26   24.30 
  -5  -2  -1  393.86   25.40 
  -5  -2  -1  405.26   24.90 
   5   2   2 5053.39  255.37 
  -5   2  -2 5143.58  255.47 
  -5   2  -2 5037.90  255.57 
  -5   2  -2 4844.82  260.87 
   5   2   2 5123.79  258.57 
   5   2   2 4992.20  255.47 
   5  -2   2 5303.87  253.77 
   5  -2   2 4944.51  255.27 
   5  -2   2 5019.10  255.47 
  -5  -2  -2 5170.18  255.47 
  -5  -2  -2 4916.81  258.17 
  -5  -2  -2 4979.30  255.57 
  -5  -2  -2 5067.49  255.97 
   5   2   3   23.40   16.60 
   5   2   3    2.50    9.40 
  -5   2  -3    1.30    7.90 
  -5   2  -3   16.40   22.40 
   5   2   3    0.30   10.00 
   5  -2   3    2.10    8.50 
  -5  -2  -3    3.30    9.30 
  -5  -2  -3   18.20   16.80 
   5  -2   3    6.40   22.50 
  -5  -2  -3    0.40    9.50 
   5  -2   3   -4.20    8.80 
  -5  -2  -3   25.90    9.80 
  -5   2  -4  192.68   29.70 
   5   2   4  178.48   17.70 
   5   2   4  137.49   22.50 
   5   2   4  135.79   16.30 
  -5   2  -4  124.09   15.40 
  -5   2  -4  168.18   16.30 
  -5  -2  -4  146.09   15.60 
   5  -2   4  205.88   31.80 
   5  -2   4  144.69   15.50 
  -5  -2  -4  155.28   24.80 
  -5  -2  -4  159.88   15.50 
   5   2   5  872.71   58.69 
  -5   2  -5  826.32   49.20 
   5   2   5  860.41   50.19 
  -5   2  -5  785.02   74.09 
  -5   2  -5  855.41   49.30 
   5   2   5  831.12   50.99 
   5  -2   5  842.22   48.90 
  -5  -2  -5  811.62   49.50 
   5  -2   5  867.81   63.89 
  -5  -2  -5  845.82   49.90 
  -5  -2  -5  816.92   48.70 
  -5   2  -6  448.36   25.80 
   5   2   6  450.45   35.30 
  -5   2  -6  472.15   53.99 
  -5   2  -6  445.06   32.90 
   5   2   6  535.85   48.40 
   5   2   6  468.65   37.30 
  -5   2  -6  431.66   33.10 
  -5   2  -6  466.65   34.80 
  -5  -2  -6  503.75   35.40 
   5  -2   6  535.65   36.40 
   5  -2   6  490.85   51.69 
  -5  -2  -6  476.95   36.00 
  -5  -2  -6  443.66   37.70 
  -5  -2  -6  504.65   34.70 
   5   2   7   25.50   23.70 
  -5   2  -7   59.79   19.30 
  -5   2  -7   13.70   19.60 
  -5   2  -7   35.30    9.10 
   5  -2   7   57.39   36.80 
  -5  -2  -7   21.80   19.50 
  -5  -2  -7   27.10   20.30 
  -5  -2  -7   -2.20   23.90 
  -5  -2  -7   17.30   16.90 
   5   2   8    4.60   40.30 
  -5   2  -8   18.10   20.80 
  -5   2  -8   27.30   11.00 
   5   2   8   32.50   31.30 
  -5   2  -8   62.59   24.00 
   5  -2   8   25.00   46.60 
  -5  -2  -8   49.40   20.60 
  -5  -2  -8  -14.50   30.70 
  -5   2  -9    2.00   12.30 
   5   2   9   -0.80   53.49 
  -5   2  -9    4.40   26.00 
   5   2   9  -17.90   40.40 
  -5   2  -9   38.60   37.60 
  -5   2  -9    7.00   25.20 
  -5  -2  -9   -5.00   24.00 
  -5  -2  -9  -25.60   30.40 
  -5  -2  -9    5.50   29.00 
   5  -2   9  -49.50   52.69 
  -5   2 -10  -20.00   32.10 
  -5   2 -10   -2.00   32.70 
   5   2  10  -58.29   59.59 
   5  -2  10   43.50   72.79 
  -5  -2 -10  -23.70   29.20 
  -5  -2 -10   -4.40   34.00 
  -5  -2 -10  -14.80   33.30 
  -5   3  10   74.39   51.99 
   5   3 -10   80.89   30.40 
   5   3 -10  151.28   33.00 
   5  -3 -10   99.59   37.10 
  -5  -3  10  109.19   54.49 
   5  -3 -10  114.69   40.10 
   5  -3 -10  149.99   35.90 
   5   3  -9   10.50   26.60 
   5   3  -9  -16.20   39.90 
  -5   3   9   -7.20   38.00 
  -5   3   9   -3.10   32.60 
   5   3  -9   12.40   22.00 
   5   3  -9   30.70   24.40 
  -5  -3   9   20.80   42.70 
   5  -3  -9   39.80   33.00 
   5  -3  -9   18.70   36.70 
   5  -3  -9  -12.70   24.20 
  -5   3   8  152.18   26.20 
   5   3  -8   89.59   22.50 
   5   3  -8  142.69   30.20 
   5   3  -8  125.59   21.90 
   5   3  -8   89.29   25.20 
   5   3  -8   90.39   29.40 
  -5   3   8  103.29   40.70 
   5  -3  -8  148.69   25.30 
   5  -3  -8  128.59   25.50 
  -5  -3   8   87.29   35.20 
   5   3  -7  322.37   30.50 
  -5   3   7  322.87   28.30 
  -5   3   7  348.57   30.40 
   5   3  -7  316.67   26.60 
  -5   3   7  307.27   37.70 
   5   3  -7  340.67   28.60 
   5   3  -7  280.07   26.80 
   5   3  -7  317.87   29.90 
   5  -3  -7  383.56   29.50 
   5  -3  -7  302.57   29.40 
  -5  -3   7  315.47   28.30 
  -5  -3   7  369.16   37.30 
   5  -3  -7  297.87   27.80 
   5   3  -6    0.20   15.10 
  -5   3   6   11.30   21.70 
   5   3  -6    0.90   12.30 
   5   3  -6   13.90   12.40 
  -5   3   6    7.00   12.30 
  -5   3   6   19.00   16.20 
   5   3  -6   13.10   13.20 
   5  -3  -6   -4.00   13.20 
   5  -3  -6    6.00   14.00 
  -5  -3   6  -12.80   15.40 
   5  -3  -6   -3.10   15.10 
  -5  -3   6   25.80   15.30 
  -5  -3   6    9.10   19.90 
   5  -3  -6  -10.50   25.80 
   5   3  -5  804.32   51.39 
   5   3  -5  881.21   50.99 
   5   3  -5  922.81   50.59 
  -5   3   5  881.71   51.59 
   5   3  -5  878.31   50.79 
  -5   3   5  987.10   58.79 
  -5   3   5  993.50   51.79 
   5  -3  -5  819.72   59.69 
   5  -3  -5  893.81   51.49 
  -5  -3   5  966.20   51.69 
   5  -3  -5  915.51   51.19 
   5  -3  -5  934.41   51.99 
  -5  -3   5  893.61   51.09 
  -5   3   4   62.69   11.60 
  -5   3   4   36.60   16.10 
   5   3  -4   60.79    8.80 
  -5   3   4   55.39   10.80 
   5   3  -4   61.39   10.50 
   5   3  -4   55.39   10.80 
   5   3  -4   73.09   11.70 
   5  -3  -4   48.10   12.20 
  -5  -3   4   56.89   10.90 
   5  -3  -4   58.89   10.50 
   5  -3  -4   45.30   11.20 
   5  -3  -4   73.89   12.40 
  -5  -3   4   74.69   11.60 
   5  -3  -4   91.19   20.50 
   5   3  -3   94.39   12.10 
   5   3  -3  114.39   11.30 
   5   3  -3  107.89   11.00 
   5   3  -3  112.09   11.30 
  -5   3   3   86.19   12.30 
  -5   3   3   86.79   11.90 
  -5  -3   3  116.99   11.20 
   5  -3  -3  132.89   11.80 
   5  -3  -3   87.39   11.50 
   5  -3  -3  101.79   11.60 
   5  -3  -3   81.79   11.40 
   5  -3  -3  113.19   19.40 
  -5  -3   3  117.39   11.40 
   5   3  -2 2191.98  108.49 
  -5   3   2 2058.89  112.49 
   5   3  -2 2212.58  108.59 
  -5   3   2 2125.59  108.29 
   5   3  -2 2050.49  107.09 
   5   3  -2 2125.19  108.09 
  -5   3   2 2117.69  108.49 
   5  -3  -2 2117.19  108.59 
  -5  -3   2 2106.89  108.09 
   5  -3  -2 2027.40  108.29 
   5  -3  -2 2088.89  110.89 
   5  -3  -2 2123.19  108.39 
  -5  -3   2 2164.68  108.29 
   5   3  -1 3788.42  191.28 
  -5   3   1 3754.62  191.08 
  -5   3   1 3897.61  190.98 
   5   3  -1 3399.66  191.88 
   5   3  -1 3212.08  191.68 
   5  -3  -1 3951.90  191.48 
   5  -3  -1 3822.12  193.18 
   5  -3  -1 3932.91  191.68 
  -5  -3   1 4020.30  191.28 
  -5  -3   1 3824.02  191.38 
  -5  -3   1 3915.01  191.28 
   5   3   0  363.26   23.00 
   5   3   0  348.97   26.70 
   5   3   0  407.76   23.10 
   5   3   0  346.77   24.00 
  -5   3   0  378.36   22.30 
  -5   3   0  357.16   23.00 
   5  -3   0  360.96   24.50 
  -5  -3   0  349.27   24.70 
  -5  -3   0  322.47   24.60 
  -5  -3   0  353.56   24.40 
  -5   3  -1  486.35   33.00 
   5   3   1  582.24   35.10 
  -5   3  -1  444.26   32.20 
   5   3   1  548.35   31.00 
   5   3   1  531.65   34.60 
   5   3   1  582.14   30.70 
   5  -3   1  548.15   31.20 
  -5  -3  -1  519.85   31.90 
   5  -3   1  540.55   31.50 
   5  -3   1  601.94   31.70 
  -5  -3  -1  520.85   34.00 
  -5  -3  -1  578.74   31.50 
   5   3   2   35.20    9.10 
  -5   3  -2   58.89    9.70 
  -5   3  -2   59.49    8.30 
   5   3   2   67.09   14.30 
  -5   3  -2   45.40   10.70 
  -5   3  -2   55.69   23.80 
   5   3   2   80.19   16.60 
   5  -3   2   54.19    9.70 
  -5  -3  -2   55.29   10.30 
  -5  -3  -2   72.29   17.10 
  -5  -3  -2   56.99    9.60 
   5  -3   2   65.49    9.30 
   5  -3   2   57.49    9.30 
  -5  -3  -2   67.29   13.30 
  -5   3  -3 1291.07   65.79 
   5   3   3 1249.47   68.29 
  -5   3  -3 1319.17   68.19 
   5   3   3 1286.97   70.49 
  -5   3  -3 1335.87   67.89 
   5   3   3 1185.48   73.59 
   5   3   3 1228.48   69.49 
  -5   3  -3 1234.38   81.09 
  -5  -3  -3 1287.07   67.99 
  -5  -3  -3 1269.97   68.29 
  -5  -3  -3 1267.87   69.79 
   5  -3   3 1259.27   67.99 
  -5  -3  -3 1327.07   74.69 
   5  -3   3 1263.47   67.69 
  -5   3  -4  229.78   19.90 
   5   3   4  216.28   28.40 
   5   3   4  250.47   23.90 
   5   3   4  230.68   20.50 
  -5   3  -4  343.97   42.20 
  -5   3  -4  255.67   19.60 
   5   3   4  230.58   21.00 
  -5   3  -4  213.58   15.00 
  -5  -3  -4  232.38   32.50 
   5  -3   4  250.07   20.90 
   5  -3   4  249.88   20.30 
  -5  -3  -4  226.58   20.60 
   5   3   5 1298.47   75.19 
   5   3   5 1424.46   76.49 
  -5   3  -5 1363.76   69.99 
  -5   3  -5 1306.17   74.49 
  -5   3  -5 1367.56   91.89 
   5   3   5 1330.77   83.89 
  -5   3  -5 1507.15   75.29 
  -5  -3  -5 1381.26   74.49 
   5  -3   5 1349.16   75.69 
   5  -3   5 1256.97   88.99 
  -5  -3  -5 1412.66   75.39 
   5  -3   5 1370.56   75.19 
  -5  -3  -5 1368.46   76.09 
   5   3   6  411.56   33.10 
   5   3   6  485.05   35.90 
  -5   3  -6  505.65   34.60 
  -5   3  -6  484.35   34.60 
  -5   3  -6  417.36   25.30 
  -5   3  -6  432.96   33.20 
  -5  -3  -6  460.15   34.20 
  -5  -3  -6  462.05   36.10 
  -5  -3  -6  490.15   34.90 
   5  -3   6  449.86   52.29 
  -5  -3  -6  412.06   34.90 
  -5   3  -7   25.00   18.00 
  -5   3  -7    5.40    8.60 
   5   3   7    5.10   34.10 
   5   3   7   23.40   28.70 
   5   3   7   -7.80   24.00 
  -5   3  -7    7.40   18.30 
  -5   3  -7   35.40   19.90 
  -5  -3  -7  -12.40   19.90 
  -5  -3  -7   15.10   19.00 
   5  -3   7    6.10   40.30 
  -5  -3  -7  -12.20   20.40 
   5   3   8  -20.00   30.30 
  -5   3  -8  -14.80   20.10 
   5   3   8   14.90   42.80 
  -5   3  -8    6.70   22.80 
  -5   3  -8   28.00   27.60 
  -5  -3  -8  -13.20   24.50 
  -5  -3  -8   16.30   26.10 
  -5  -3  -8   -3.00   22.10 
   5  -3   8  -18.70   49.60 
  -5   3  -9  374.06   38.60 
   5   3   9  359.36   46.70 
   5   3   9  185.18   60.29 
  -5   3  -9  370.46   37.70 
  -5   3  -9  360.46   45.50 
   5  -3   9  284.77   68.09 
  -5  -3  -9  354.76   36.80 
  -5  -3  -9  438.46   42.30 
  -5   3 -10    9.00   33.40 
  -5   3 -10   -8.80   33.40 
  -5  -3 -10  -22.00   42.70 
  -5  -3 -10    1.70   35.00 
  -5  -3 -10   36.90   38.10 
  -5   4  10  161.28   54.69 
   5   4 -10  127.19   32.90 
   5   4 -10  126.79   32.30 
   5  -4 -10   74.39   42.90 
   5  -4 -10  140.09   35.70 
   5  -4 -10  149.49   37.70 
  -5   4   9   38.10   40.60 
   5   4  -9   15.10   29.90 
   5   4  -9  -19.70   23.60 
   5   4  -9  -18.60   23.50 
  -5   4   9   -6.20   35.00 
   5   4  -9   -5.30   39.20 
   5  -4  -9   -6.60   33.20 
   5  -4  -9  -36.20   29.80 
   5  -4  -9    0.50   28.80 
  -5   4   8  164.98   38.40 
   5   4  -8  173.88   33.10 
  -5   4   8  128.29   30.20 
   5   4  -8  163.78   25.10 
   5   4  -8  195.18   32.90 
   5   4  -8  178.98   30.30 
   5   4  -8  215.48   25.70 
   5  -4  -8  212.58   37.40 
   5  -4  -8  213.88   29.10 
   5  -4  -8  213.98   29.50 
  -5   4   7  942.21   68.79 
  -5   4   7  974.90   57.69 
  -5   4   7  935.61   57.59 
   5   4  -7  877.51   59.39 
   5   4  -7  987.80   66.19 
   5   4  -7  880.81   59.29 
   5   4  -7  953.60   56.39 
   5   4  -7  941.51   59.99 
   5  -4  -7  993.70   58.69 
   5  -4  -7  954.80   66.89 
   5  -4  -7  944.51   58.59 
  -5  -4   7  934.31   57.69 
   5   4  -6  470.85   40.30 
  -5   4   6  481.75   34.90 
   5   4  -6  541.95   34.40 
   5   4  -6  480.85   35.40 
   5   4  -6  494.65   34.90 
  -5   4   6  525.95   47.60 
   5   4  -6  529.75   36.90 
   5  -4  -6  475.95   41.10 
   5  -4  -6  501.45   36.40 
  -5  -4   6  526.05   35.50 
   5   4  -5  679.63   40.20 
   5   4  -5  665.93   40.70 
  -5   4   5  673.13   49.10 
   5   4  -5  709.23   39.80 
   5   4  -5  657.33   40.00 
   5   4  -5  700.43   40.10 
  -5   4   5  625.34   40.70 
  -5   4   5  692.13   40.30 
   5  -4  -5  631.84   41.00 
  -5  -4   5  715.73   40.90 
  -5  -4   5  709.33   40.40 
   5  -4  -5  626.14   42.50 
   5  -4  -5  549.65   52.79 
   5  -4  -5  712.43   47.30 
   5  -4  -5  656.53   40.70 
   5  -4  -5  626.84   41.40 
   5   4  -4  572.44   33.90 
   5   4  -4  562.64   33.50 
   5   4  -4  573.34   33.70 
  -5   4   4  563.64   42.90 
  -5   4   4  581.64   34.60 
   5   4  -4  527.05   34.20 
   5   4  -4  573.44   33.40 
  -5   4   4  554.64   33.90 
  -5  -4   4  584.94   34.40 
   5  -4  -4  580.14   40.60 
   5  -4  -4  572.14   34.60 
   5  -4  -4  596.94   35.70 
  -5  -4   4  585.04   34.20 
   5  -4  -4  556.44   34.90 
   5   4  -3  218.38   16.10 
  -5   4   3  242.68   16.90 
  -5   4   3  224.78   16.30 
   5   4  -3  194.78   15.50 
   5   4  -3  245.38   16.50 
   5   4  -3  226.68   18.00 
   5   4  -3  206.78   15.70 
   5   4  -3  220.48   16.30 
  -5   4   3  212.58   24.80 
   5  -4  -3  182.38   16.50 
  -5  -4   3  227.58   17.10 
   5  -4  -3  267.67   23.30 
   5  -4  -3  173.98   16.40 
   5  -4  -3  245.78   17.60 
   5  -4  -3  202.48   16.90 
  -5  -4   3  226.88   16.30 
  -5   4   2  496.55   29.80 
  -5   4   2  530.05   30.20 
   5   4  -2  494.05   30.80 
   5   4  -2  511.75   38.00 
   5   4  -2  607.04   31.30 
   5   4  -2  503.25   30.40 
   5   4  -2  519.75   29.80 
   5   4  -2  512.75   29.70 
  -5   4   2  503.15   38.10 
  -5  -4   2  551.14   30.00 
   5  -4  -2  568.14   30.70 
   5  -4  -2  570.04   31.10 
   5  -4  -2  532.45   36.60 
  -5  -4   2  535.85   29.90 
   5  -4  -2  535.15   30.10 
  -5   4   1   79.79   16.90 
  -5   4   1   97.09    9.50 
  -5   4   1  113.79    9.80 
   5   4  -1  105.29   12.10 
   5   4  -1   97.89   12.00 
   5   4  -1  101.89   12.30 
  -5  -4   1  120.39   10.10 
  -5  -4   1  120.89   10.30 
   5  -4  -1  122.99   12.50 
   5  -4  -1   99.99   15.00 
  -5   4   0  642.84   33.60 
   5   4   0  518.25   38.50 
   5   4   0  598.34   37.30 
   5   4   0  684.13   33.90 
   5   4   0  641.14   34.00 
  -5   4   0  637.34   33.80 
  -5  -4   0  580.74   36.30 
   5  -4   0  590.24   35.50 
   5  -4   0  628.74   37.60 
  -5  -4   0  517.55   35.40 
   5   4   1  810.12   47.70 
  -5   4  -1  779.32   43.90 
  -5   4  -1  756.42   44.70 
   5   4   1  790.92   42.70 
  -5   4  -1  770.42   44.50 
   5   4   1  830.42   42.60 
   5   4   1  731.73   47.50 
   5  -4   1  781.42   42.90 
  -5  -4  -1  773.62   47.30 
  -5  -4  -1  834.92   44.20 
   5  -4   1  811.72   45.40 
  -5  -4  -1  806.72   47.80 
  -5  -4  -1  779.82   44.40 
  -5   4  -2  810.72   45.10 
  -5   4  -2  803.12   45.20 
   5   4   2  732.33   44.00 
   5   4   2  623.84   63.09 
   5   4   2  805.32   44.40 
   5   4   2  813.82   49.90 
  -5   4  -2  772.52   60.39 
  -5  -4  -2  853.61   45.00 
  -5  -4  -2  795.92   48.40 
   5  -4   2  783.42   44.10 
  -5  -4  -2  794.62   44.30 
  -5  -4  -2  851.71   51.39 
   5  -4   2  913.61   46.30 
   5   4   3 1563.14   82.29 
  -5   4  -3 1634.74   81.49 
  -5   4  -3 1609.84   98.29 
  -5   4  -3 1567.54   82.19 
   5   4   3 1556.24   86.19 
   5   4   3 1480.65   82.09 
  -5   4  -3 1662.83   82.29 
   5   4   3 1547.95   88.79 
   5  -4   3 1558.54   83.09 
  -5  -4  -3 1603.74   85.49 
  -5  -4  -3 1466.35   82.19 
   5  -4   3 1502.45   81.89 
  -5  -4  -3 1508.15   89.59 
  -5  -4  -3 1536.35   82.39 
   5   4   4  543.15   40.50 
  -5   4  -4  592.74   68.09 
   5   4   4  489.05   33.90 
  -5   4  -4  504.75   32.40 
  -5   4  -4  507.45   29.90 
   5   4   4  461.55   43.70 
  -5   4  -4  511.15   31.90 
  -5  -4  -4  493.25   33.00 
   5  -4   4  542.55   33.90 
  -5  -4  -4  396.06   40.70 
  -5  -4  -4  526.35   37.10 
  -5  -4  -4  489.05   33.60 
   5  -4   4  466.95   32.40 
  -5   4  -5  -29.10   39.90 
  -5   4  -5   11.70   13.10 
  -5   4  -5    4.30   13.80 
   5   4   5   -0.80   17.40 
   5   4   5   12.60   15.20 
  -5   4  -5   18.40    9.60 
  -5   4  -5   13.00   12.70 
   5   4   5   17.00   23.50 
  -5  -4  -5   -8.30   16.70 
  -5  -4  -5   19.20   17.80 
  -5  -4  -5   -6.50   15.30 
  -5  -4  -5   -9.80   14.50 
  -5   4  -6  150.48   24.20 
   5   4   6  147.59   25.50 
  -5   4  -6  189.48   15.90 
   5   4   6  198.88   24.70 
   5   4   6  172.68   38.20 
  -5   4  -6  242.98   23.40 
  -5   4  -6  220.08   22.50 
  -5  -4  -6  243.18   24.60 
  -5  -4  -6  208.68   25.50 
  -5  -4  -6  198.78   24.40 
  -5   4  -7  237.78   33.90 
  -5   4  -7  296.37   21.60 
   5   4   7  304.77   35.60 
  -5   4  -7  350.16   30.10 
  -5   4  -7  365.06   29.40 
   5   4   7  221.88   46.00 
   5   4   7  324.77   31.70 
  -5   4  -7  289.37   31.50 
  -5  -4  -7  275.37   30.10 
  -5  -4  -7  302.47   29.20 
  -5  -4  -7  270.87   31.80 
   5   4   8  180.58   49.20 
   5   4   8  226.68   37.90 
  -5   4  -8  258.67   30.40 
  -5   4  -8  206.08   33.70 
  -5   4  -8  195.78   40.10 
  -5   4  -8  168.28   27.40 
  -5  -4  -8  251.17   30.90 
  -5  -4  -8  213.98   32.60 
  -5  -4  -8  269.27   32.30 
  -5   4  -9   27.30   28.70 
  -5   4  -9   17.60   25.50 
  -5  -4  -9   62.79   32.80 
  -5  -4  -9   27.60   35.80 
  -5  -4  -9   17.40   32.10 
   5   5  -9  496.95   47.30 
   5   5  -9  337.47   35.30 
   5   5  -9  316.57   58.09 
  -5   5   9  326.47   56.49 
   5   5  -9  313.77   35.30 
   5   5  -9  359.46   39.60 
   5  -5  -9  389.26   41.70 
   5  -5  -9  408.96   52.49 
   5  -5  -9  429.86   44.00 
   5   5  -8   16.30   21.20 
   5   5  -8   22.80   23.60 
   5   5  -8   41.60   20.80 
   5   5  -8   60.89   30.50 
   5   5  -8   45.10   31.40 
  -5   5   8   24.80   37.70 
   5  -5  -8  -21.80   23.50 
   5  -5  -8   14.70   34.50 
   5  -5  -8    3.40   22.90 
   5   5  -7  444.86   33.30 
   5   5  -7  347.57   34.00 
  -5   5   7  438.96   47.30 
   5   5  -7  361.16   35.50 
   5   5  -7  481.75   33.20 
   5   5  -7  402.46   31.40 
   5  -5  -7  389.26   43.20 
   5  -5  -7  484.05   35.30 
   5   5  -6   13.60   14.60 
   5   5  -6   26.20   15.70 
   5   5  -6   -4.80   13.70 
  -5   5   6    2.30   14.00 
  -5   5   6    0.90   27.50 
   5  -5  -6   -1.30   16.70 
   5  -5  -6   -1.80   15.80 
  -5  -5   6   25.60   16.70 
   5  -5  -6  -17.30   25.40 
  -5   5   5  205.78   18.80 
  -5   5   5  211.88   31.50 
   5   5  -5  178.58   17.70 
   5   5  -5  139.49   30.10 
   5   5  -5  163.98   18.60 
   5   5  -5  194.78   18.50 
   5   5  -5  218.18   18.20 
   5   5  -5  189.78   20.60 
   5  -5  -5  215.38   29.00 
   5  -5  -5  175.38   20.10 
  -5  -5   5  211.88   19.70 
   5  -5  -5  208.48   20.40 
   5   5  -4   45.50   10.20 
   5   5  -4   34.80   11.00 
  -5   5   4   53.19   21.90 
   5   5  -4   46.20   10.80 
   5   5  -4   46.80   11.30 
  -5   5   4   37.20   11.70 
  -5   5   4   40.80   11.10 
   5   5  -4   41.10   11.10 
   5   5  -4   19.80   15.10 
   5   5  -4   30.00   21.70 
   5  -5  -4   21.00   12.80 
   5  -5  -4   49.00   13.10 
   5  -5  -4   35.10   12.00 
  -5  -5   4   39.30   11.10 
   5  -5  -4   54.09   14.10 
  -5  -5   4   35.40   11.90 
   5  -5  -4   54.59   21.10 
   5   5  -3 2434.06  119.69 
  -5   5   3 2356.06  119.69 
   5   5  -3 2252.77  125.79 
   5   5  -3 2265.47  123.49 
  -5   5   3 2337.37  127.79 
   5   5  -3 2416.36  119.39 
  -5   5   3 2292.77  119.89 
   5   5  -3 2228.28  120.19 
   5   5  -3 2353.16  119.09 
   5   5  -3 2327.27  119.69 
   5  -5  -3 2337.27  120.09 
  -5  -5   3 2294.57  120.09 
   5  -5  -3 2408.06  120.19 
   5  -5  -3 2304.27  124.89 
   5  -5  -3 2312.47  120.29 
  -5   5   2 1315.27   64.79 
  -5   5   2 1217.68   72.49 
   5   5  -2 1240.38   66.69 
   5   5  -2 1293.87   64.19 
   5   5  -2 1231.78   75.29 
  -5   5   2 1285.67   64.39 
   5   5  -2 1022.90   65.49 
   5   5  -2 1271.07   63.99 
   5  -5  -2 1234.68   64.99 
   5  -5  -2 1267.77   65.59 
  -5  -5   2 1364.36   65.09 
   5  -5  -2 1019.10   64.59 
   5  -5  -2 1245.08   71.09 
   5   5  -1   30.50   12.10 
  -5   5   1   32.40    6.90 
   5   5  -1   30.70    8.00 
  -5   5   1   33.40   16.60 
   5   5  -1   32.00   18.00 
   5   5  -1   30.50    7.90 
  -5   5   1   42.70    6.90 
   5  -5  -1   10.00   13.90 
  -5  -5   1    6.10    7.50 
   5  -5  -1   41.10   11.50 
   5  -5  -1   19.50   11.20 
  -5  -5   1   23.90    6.90 
   5   5   0  126.69   17.80 
  -5   5   0  143.19   10.70 
   5   5   0  132.89   10.70 
  -5   5   0  145.19   18.60 
  -5   5   0  128.69   10.30 
   5   5   0  120.39   12.60 
  -5  -5   0   96.49   11.90 
   5  -5   0  148.69   13.00 
  -5  -5   0  136.59   18.30 
   5  -5   0  143.69   13.10 
   5  -5   0  138.49   18.70 
   5   5   1  887.81   57.69 
  -5   5  -1  909.01   47.30 
  -5   5  -1  903.31   47.70 
   5   5   1  927.61   55.19 
   5   5   1  883.01   47.00 
   5   5   1  867.01   46.80 
  -5   5  -1  842.42   51.29 
  -5  -5  -1  879.51   54.69 
   5  -5   1  921.11   51.99 
   5  -5   1  869.51   47.00 
   5  -5   1  906.31   47.10 
  -5  -5  -1  874.61   53.69 
  -5  -5  -1  731.13   49.10 
  -5   5  -2   23.30   32.60 
   5   5   2    4.30    8.90 
  -5   5  -2   -3.10   11.00 
   5   5   2   16.50    9.10 
   5   5   2   -8.50   17.30 
  -5   5  -2   22.00   12.80 
   5   5   2    0.10   22.00 
  -5   5  -2   -4.70   11.10 
  -5  -5  -2    7.00   10.60 
  -5  -5  -2    7.90   19.60 
   5  -5   2   -5.70   13.00 
  -5  -5  -2   -0.40    9.90 
   5  -5   2    2.30    8.90 
  -5  -5  -2   13.20   15.40 
  -5   5  -3  146.19   17.20 
   5   5   3  177.18   26.30 
  -5   5  -3  163.08   42.70 
   5   5   3  143.09   14.70 
   5   5   3  139.09   15.70 
  -5   5  -3   96.19   14.60 
  -5   5  -3  134.79   15.50 
   5   5   3  155.28   24.90 
  -5  -5  -3  156.68   22.20 
  -5  -5  -3  147.29   16.10 
  -5  -5  -3  138.79   27.90 
   5  -5   3  125.99   14.40 
  -5  -5  -3  131.59   15.90 
   5   5   4   45.60   25.50 
  -5   5  -4   57.39   12.80 
   5   5   4   49.50   26.50 
  -5   5  -4   26.80   13.20 
  -5   5  -4   60.19   13.40 
   5   5   4   47.50   15.70 
  -5   5  -4   80.09   46.40 
  -5   5  -4   27.50   12.80 
   5   5   4   52.29   14.40 
   5  -5   4   52.59   14.60 
  -5  -5  -4   30.30   14.50 
  -5  -5  -4   46.10   18.80 
  -5  -5  -4   40.80   14.50 
   5   5   5   40.50   17.70 
   5   5   5   42.70   30.60 
  -5   5  -5   30.40   13.70 
  -5   5  -5   35.70   14.40 
  -5   5  -5   57.79   15.50 
  -5   5  -5   26.40   14.90 
   5   5   5   63.89   19.40 
  -5  -5  -5   59.09   17.40 
  -5  -5  -5   35.30   16.80 
  -5  -5  -5   16.20   21.50 
   5   5   6  330.07   40.00 
  -5   5  -6  352.16   28.80 
  -5   5  -6  368.36   33.40 
  -5   5  -6  379.26   29.80 
   5   5   6  353.76   34.90 
   5   5   6  366.96   44.60 
  -5   5  -6  305.57   30.30 
  -5  -5  -6  455.85   33.20 
  -5  -5  -6  331.57   35.20 
  -5  -5  -6  315.47   30.20 
   5   5   7  856.61   77.59 
  -5   5  -7  646.24   52.69 
  -5   5  -7  854.21   52.79 
   5   5   7  815.72   57.59 
  -5   5  -7  835.82   53.99 
  -5   5  -7  817.02   53.99 
   5   5   7  826.72   58.99 
  -5   5  -7  734.73   46.00 
  -5  -5  -7  877.91   61.09 
  -5  -5  -7  820.32   56.39 
  -5   5  -8   -2.80   23.90 
  -5   5  -8    8.00   27.30 
  -5   5  -8   12.20   24.60 
   5   5   8    8.70   33.50 
  -5   5  -8   24.50   36.00 
  -5   5  -8    4.30   12.90 
   5   5   8  -41.60   42.20 
  -5  -5  -8   21.50   30.30 
  -5  -5  -8   15.40   30.00 
  -5  -5  -8   -6.80   30.30 
  -5   5  -9   77.19   31.10 
  -5   5  -9   38.10   47.00 
  -5  -5  -9   21.10   37.40 
  -5  -5  -9   37.10   35.90 
  -5   6   9  127.99   55.69 
   5   6  -9  116.19   29.90 
   5   6  -9  219.28   38.80 
   5   6  -9  200.78   30.70 
   5  -6  -9  190.58   38.70 
   5   6  -8   43.50   31.20 
   5   6  -8   68.89   22.80 
  -5   6   8   20.70   43.70 
   5   6  -8   90.09   23.10 
   5   6  -8   15.60   33.80 
   5   6  -8  106.39   27.10 
   5  -6  -8   49.50   29.10 
   5  -6  -8   51.79   29.60 
   5  -6  -8   51.99   37.50 
   5   6  -7   22.10   20.60 
   5   6  -7   16.50   17.80 
   5   6  -7   64.19   23.10 
  -5   6   7   23.40   37.70 
   5   6  -7    6.20   25.30 
   5   6  -7   26.90   18.10 
   5  -6  -7   16.70   23.90 
   5  -6  -7   30.10   21.90 
   5  -6  -7   54.39   34.30 
  -5   6   6 1750.72  111.29 
   5   6  -6 1739.93   97.69 
   5   6  -6 1734.93   96.69 
   5   6  -6 1765.22   96.79 
   5   6  -6 1818.62   96.39 
   5   6  -6 1887.61  102.29 
   5  -6  -6 1811.42   98.69 
   5  -6  -6 1948.41   99.59 
   5  -6  -6 1848.22  107.49 
   5   6  -5   37.10   12.70 
   5   6  -5   35.60   15.00 
   5   6  -5   26.60   13.60 
   5   6  -5   26.80   13.90 
   5  -6  -5   31.70   15.30 
   5  -6  -5   40.40   17.00 
  -5  -6   5   12.60   15.10 
   5   6  -4  323.97   25.90 
  -5   6   4  407.96   40.00 
   5   6  -4  365.66   24.30 
   5   6  -4  336.17   24.40 
   5   6  -4  367.76   25.80 
   5   6  -4  395.16   39.90 
   5   6  -4  330.37   28.40 
  -5   6   4  343.27   25.00 
   5  -6  -4  385.46   27.20 
   5  -6  -4  326.47   34.60 
  -5  -6   4  347.87   26.10 
   5  -6  -4  391.66   27.50 
  -5   6   3  199.98   29.90 
   5   6  -3  211.68   15.60 
   5   6  -3  240.78   21.50 
   5   6  -3  218.38   20.40 
   5   6  -3  238.68   16.20 
  -5   6   3  220.88   16.90 
   5  -6  -3  175.78   26.50 
   5  -6  -3  251.87   19.70 
  -5  -6   3  253.77   17.40 
   5  -6  -3  195.78   17.50 
  -5  -6   3  273.27   17.30 
  -5   6   2  670.23   49.30 
   5   6  -2  574.14   39.60 
  -5   6   2  598.84   34.20 
   5   6  -2  625.74   34.10 
   5   6  -2  620.24   46.50 
   5   6  -2  612.44   33.00 
   5   6  -2  621.14   32.80 
   5   6  -2  584.74   34.40 
  -5   6   2  570.84   33.80 
   5  -6  -2  618.14   37.60 
   5  -6  -2  597.24   35.30 
   5  -6  -2  654.93   46.00 
  -5  -6   2  645.54   33.70 
   5  -6  -2  610.14   36.90 
  -5  -6   2  623.54   33.90 
   5   6  -1  286.27   17.70 
   5   6  -1  310.87   28.20 
   5   6  -1  349.37   33.70 
   5   6  -1  312.07   17.20 
  -5   6   1  271.17   18.10 
   5   6  -1  296.67   17.60 
  -5   6   1  345.77   33.00 
   5   6  -1  300.97   17.40 
   5  -6  -1  321.77   22.30 
   5  -6  -1  272.87   22.00 
   5  -6  -1  301.07   19.70 
  -5  -6   1  314.67   19.10 
   5  -6  -1  257.07   20.10 
  -5  -6   1  308.37   18.60 
   5  -6  -1  380.76   31.10 
  -5   6   0  327.97   32.60 
  -5   6   0  314.37   18.90 
   5   6   0  340.87   19.00 
  -5   6   0  320.07   18.60 
  -5   6   0  374.36   31.00 
   5   6   0  304.17   19.10 
   5  -6   0  283.77   20.80 
   5  -6   0  392.06   30.10 
  -5  -6   0  329.97   20.60 
   5  -6   0  289.87   21.30 
  -5  -6   0  327.07   21.20 
  -5   6  -1   58.89   18.70 
   5   6   1   72.29    9.80 
  -5   6  -1   62.79    7.80 
   5   6   1   74.09   20.60 
  -5   6  -1   78.79   12.50 
   5  -6   1   57.99   18.50 
   5  -6   1   47.30    9.00 
  -5  -6  -1   59.19   22.30 
  -5  -6  -1   68.49   18.80 
   5  -6   1   69.89    9.70 
  -5  -6  -1   61.09   13.40 
  -5  -6  -1   48.00   15.10 
   5   6   2  190.38   15.70 
   5   6   2  181.58   26.70 
  -5   6  -2  148.99   22.00 
  -5   6  -2  185.08   15.60 
   5   6   2  168.48   15.20 
  -5   6  -2  154.28   15.90 
   5  -6   2  194.88   23.80 
  -5  -6  -2  248.88   32.30 
   5  -6   2  192.48   14.90 
  -5  -6  -2  140.89   24.60 
  -5  -6  -2  182.48   18.40 
   5   6   3    7.60   11.80 
   5   6   3  -22.90   22.40 
  -5   6  -3   27.70   48.30 
  -5   6  -3   10.50   13.40 
  -5   6  -3  -10.00   13.30 
   5   6   3   -1.30   12.40 
  -5   6  -3   20.80    9.70 
  -5   6  -3  -19.40   16.70 
  -5  -6  -3   12.10   13.00 
  -5  -6  -3  -27.60   20.00 
  -5  -6  -3    6.20   36.70 
   5  -6   3   15.00   11.70 
  -5   6  -4  646.94   41.30 
  -5   6  -4  709.83   45.00 
  -5   6  -4  698.43   42.10 
   5   6   4  644.34   43.60 
   5   6   4  652.33   56.59 
   5   6   4  649.93   42.40 
  -5   6  -4  627.34   39.80 
  -5  -6  -4  659.93   50.69 
  -5  -6  -4  712.43   43.20 
  -5  -6  -4  644.74   42.80 
   5   6   5  563.54   37.90 
  -5   6  -5  457.85   34.20 
  -5   6  -5  494.75   36.50 
  -5   6  -5  425.96   32.90 
  -5   6  -5  456.75   37.50 
   5   6   5  502.25   35.70 
   5   6   5  555.44   49.70 
  -5   6  -5  469.55   33.80 
  -5  -6  -5  490.85   35.80 
  -5  -6  -5  459.75   35.90 
  -5  -6  -5  520.05   43.00 
  -5   6  -6  167.38   22.40 
   5   6   6  161.88   26.90 
  -5   6  -6  177.98   23.30 
  -5   6  -6  148.39   22.40 
  -5   6  -6  180.58   25.20 
  -5   6  -6  132.89   21.60 
   5   6   6   79.39   42.70 
   5   6   6  195.18   31.50 
  -5  -6  -6  163.88   25.80 
  -5  -6  -6  171.18   26.90 
  -5  -6  -6  185.18   32.10 
  -5   6  -7    4.80   24.30 
   5   6   7   34.60   43.90 
  -5   6  -7    0.10   19.30 
   5   6   7   -9.40   28.30 
   5   6   7   37.40   36.00 
  -5   6  -7   10.10   27.60 
  -5   6  -7  -21.50   21.20 
  -5   6  -7   31.00   21.70 
  -5  -6  -7    0.10   29.60 
  -5  -6  -7   26.80   27.10 
  -5  -6  -7    6.70   27.90 
   5   6   8  136.99   63.79 
  -5   6  -8  219.08   34.70 
  -5   6  -8  206.18   31.70 
  -5  -6  -8  273.77   38.40 
  -5  -6  -8  198.68   40.20 
  -5   7   8    6.40   49.99 
   5   7  -8   11.00   28.20 
   5   7  -8   54.99   23.70 
   5   7  -8   43.00   22.90 
   5  -7  -8   53.39   31.30 
  -5   7   7  228.98   48.10 
   5   7  -7  319.87   37.90 
   5   7  -7  270.67   31.80 
   5   7  -7  326.17   30.30 
   5   7  -7  358.76   28.50 
   5   7  -7  344.27   28.40 
   5   7  -7  264.67   30.90 
   5  -7  -7  311.17   34.10 
   5  -7  -7  280.57   36.50 
   5  -7  -7  345.17   44.50 
  -5   7   6   11.70   37.40 
   5   7  -6   11.30   18.00 
   5   7  -6   24.30   15.30 
   5   7  -6   12.70   27.00 
   5   7  -6    5.70   17.40 
   5   7  -6    2.90   20.10 
   5  -7  -6   -2.90   32.50 
   5  -7  -6   17.80   20.90 
   5   7  -5 1096.69   59.29 
  -5   7   5 1085.39   77.89 
   5   7  -5 1006.10   59.29 
   5   7  -5 1010.90   57.59 
   5   7  -5  993.80   68.19 
   5   7  -5 1070.79   62.49 
   5   7  -5 1051.69   58.19 
   5  -7  -5 1099.09   61.29 
   5  -7  -5 1056.99   61.69 
   5  -7  -5  982.00   73.89 
   5   7  -4  240.08   37.70 
  -5   7   4  285.17   39.00 
   5   7  -4  297.27   26.10 
   5   7  -4  264.17   21.20 
   5   7  -4  243.88   19.40 
   5   7  -4  274.67   21.50 
   5   7  -4  251.07   18.30 
   5  -7  -4  299.47   35.00 
   5  -7  -4  237.68   21.40 
   5  -7  -4  227.48   22.40 
   5   7  -3  354.16   24.70 
   5   7  -3  390.86   31.10 
   5   7  -3  389.66   23.30 
  -5   7   3  465.45   46.40 
   5   7  -3  374.46   21.80 
   5   7  -3  372.66   22.40 
   5  -7  -3  411.06   27.40 
   5  -7  -3  376.36   25.90 
   5  -7  -3  359.26   37.10 
  -5   7   2  148.19   28.80 
   5   7  -2  189.18   23.00 
   5  -7  -2  217.98   29.20 
   5  -7  -2  159.88   13.90 
   5  -7  -2  170.18   15.10 
   5  -7  -2  140.29   18.40 
  -5   7   1  374.86   40.30 
   5   7  -1  374.36   31.60 
   5  -7  -1  359.06   22.50 
   5  -7  -1  300.27   32.00 
   5  -7  -1  359.66   21.50 
   5  -7  -1  323.47   23.20 
   5   7   0  429.16   36.60 
  -5   7   0  476.65   39.60 
  -5   7   0  435.46   40.70 
   5  -7   0  384.76   23.90 
   5  -7   0  408.46   35.70 
   5  -7   0  445.56   24.40 
  -5  -7   0  443.56   23.90 
  -5   7  -1   68.89   23.70 
  -5   7  -1   26.70   25.30 
   5   7   1   30.80    6.80 
   5   7   1   31.40    7.40 
   5   7   1    5.40   21.70 
  -5  -7  -1   30.60   13.30 
   5  -7   1    4.30   20.90 
   5  -7   1   31.80    7.40 
  -5  -7  -1   22.20   26.60 
  -5  -7  -1   34.30   10.60 
  -5  -7  -1   38.60   22.80 
   5   7   2   16.10    9.90 
  -5   7  -2   18.30    7.60 
  -5   7  -2   17.20    7.30 
   5   7   2   15.20   23.70 
   5   7   2   17.10   11.10 
  -5   7  -2   -7.50   22.40 
  -5   7  -2   20.40    6.70 
  -5   7  -2   23.80    6.80 
  -5  -7  -2   33.60   22.90 
  -5  -7  -2    8.00   15.00 
  -5  -7  -2   50.69   18.10 
   5  -7   2   24.20    9.40 
   5  -7   2   51.39   22.70 
  -5   7  -3   22.90   13.10 
   5   7   3   21.90   26.80 
   5   7   3   21.00   13.10 
  -5   7  -3   32.40   10.00 
  -5   7  -3   19.20   13.90 
  -5   7  -3   33.10    9.80 
   5   7   3   37.00   13.80 
  -5  -7  -3   47.80   16.00 
  -5  -7  -3   17.50   30.50 
   5  -7   3   18.00   12.20 
  -5  -7  -3   35.60   17.50 
  -5   7  -4   38.60   17.00 
  -5   7  -4   41.40   12.90 
   5   7   4   59.79   17.70 
   5   7   4   65.09   31.90 
  -5   7  -4    6.20   16.30 
  -5   7  -4   29.00   13.10 
  -5   7  -4   18.90   23.80 
   5   7   4   66.99   19.40 
  -5  -7  -4   30.40   17.80 
  -5  -7  -4  -20.00   23.70 
  -5  -7  -4   52.09   19.90 
  -5   7  -5  142.29   21.20 
  -5   7  -5  120.89   20.90 
   5   7   5  125.09   42.00 
  -5   7  -5   91.79   26.90 
   5   7   5  161.38   23.90 
  -5   7  -5  100.69   18.00 
  -5   7  -5  172.58   20.00 
   5   7   5  178.58   25.50 
  -5  -7  -5  163.18   24.40 
  -5  -7  -5  109.59   29.90 
  -5  -7  -5   99.59   26.30 
  -5   7  -6   69.79   21.50 
  -5   7  -6   41.60   20.60 
  -5   7  -6   33.00   22.40 
   5   7   6   11.30   25.00 
   5   7   6   27.40   40.30 
  -5   7  -6   35.40   26.10 
  -5   7  -6   55.89   19.90 
   5   7   6   49.60   29.80 
  -5  -7  -6   63.09   25.70 
  -5  -7  -6   39.60   33.70 
  -5   7  -7  219.98   29.00 
  -5   7  -7  157.08   29.00 
   5   7   7  199.08   37.20 
   5   7   7  135.49   69.89 
  -5  -7  -7  172.38   40.10 
  -5  -7  -7  179.48   34.50 
   5   8  -7  -14.20   28.10 
  -5   8   7   49.70   47.40 
   5   8  -7    6.80   19.90 
   5   8  -7    5.80   19.60 
   5   8  -7   12.40   23.70 
   5  -8  -7   10.30   39.00 
   5  -8  -7    4.80   28.50 
   5   8  -6  115.09   21.30 
   5   8  -6   86.89   36.50 
   5   8  -6  122.49   17.50 
   5   8  -6   79.39   19.50 
  -5   8   6  156.38   45.10 
   5  -8  -6   48.70   39.80 
   5  -8  -6  146.19   25.40 
   5  -8  -6  108.29   30.40 
   5   8  -5    8.20   16.50 
   5   8  -5   -2.20   36.70 
   5   8  -5   -7.40   16.80 
  -5   8   5   -5.70   36.50 
   5   8  -5    2.80   10.90 
   5   8  -5   -7.60   22.40 
   5   8  -5  -16.90   11.30 
   5  -8  -5    7.20   18.50 
   5  -8  -5    2.70   23.00 
   5  -8  -5   13.90   33.00 
  -5   8   4 1302.47   86.49 
   5   8  -4 1204.18   91.69 
   5  -8  -4 1107.29   71.29 
   5  -8  -4 1234.98   83.19 
  -5   8   3    3.80   30.40 
   5   8  -3    6.90   21.00 
   5  -8  -3   13.80   14.20 
   5  -8  -3   -2.40   17.40 
   5  -8  -3   34.40   28.60 
   5  -8  -3   11.90   11.80 
  -5   8   2  337.47   43.10 
   5   8  -2  380.16   34.20 
   5  -8  -2  336.57   38.50 
   5  -8  -2  312.07   21.60 
   5  -8  -2  323.77   23.00 
   5  -8  -2  291.37   22.20 
   5   8  -1   -2.90   22.30 
  -5   8   1  -10.10   27.40 
   5  -8  -1    7.30   35.00 
   5   8   0   17.30   24.10 
  -5   8   0   19.10   53.49 
   5  -8   0   40.80   26.10 
   5   8   1  -16.80   25.50 
   5  -8   1  -20.60   24.80 
  -5  -8  -1    7.00   24.10 
   5   8   2  295.57   18.60 
   5   8   2  297.97   20.50 
   5   8   2  307.37   40.40 
  -5   8  -2  198.78   51.69 
  -5  -8  -2  204.48   34.80 
  -5  -8  -2  272.77   26.00 
   5  -8   2  279.77   36.10 
  -5  -8  -2  297.97   23.30 
  -5  -8  -2  300.77   20.80 
   5   8   3    2.60   14.00 
  -5   8  -3   -0.10    6.50 
  -5   8  -3   -1.30    7.80 
   5   8   3   -5.80   12.90 
   5   8   3   -1.20   32.10 
  -5  -8  -3  -11.50   18.40 
   5  -8   3   -0.60   11.80 
  -5  -8  -3  -17.60   26.50 
  -5   8  -4   76.89   12.30 
  -5   8  -4   40.40   13.80 
  -5   8  -4   25.00   35.60 
   5   8   4   71.89   19.70 
  -5   8  -4   61.39   15.70 
   5   8   4   72.49   18.20 
   5   8   4   51.29   36.00 
  -5  -8  -4   48.80   20.90 
  -5  -8  -4   48.40   33.00 
  -5  -8  -4   91.59   24.70 
  -5   8  -5   11.40   15.40 
   5   8   5  -19.00   24.00 
  -5   8  -5  -29.40   32.60 
   5   8   5   18.80   45.10 
  -5   8  -5    7.00   20.10 
   5   8   5   23.50   21.90 
  -5  -8  -5   16.30   33.30 
  -5  -8  -5   -9.30   23.30 
  -5  -8  -5   10.70   29.30 
  -5   8  -6  358.46   34.50 
   5   8   6  297.47   58.69 
  -5   8  -6  412.76   31.60 
   5   8   6  372.36   38.20 
  -5  -8  -6  381.26   39.40 
  -5  -8  -6  412.56   50.69 
   5   9  -6   14.40   14.20 
   5  -9  -6   31.80   45.20 
   5   9  -5  452.05   43.00 
  -5   9   5  678.13   92.79 
  -5   9   4  116.79   41.90 
   5   9  -4  205.68   60.59 
   5   9  -4  159.38   31.10 
   5  -9  -4  148.79   19.90 
   5  -9  -4  174.68   40.10 
   5   9  -3  193.18   31.90 
  -5   9   3  190.48   42.90 
   5  -9  -3  111.69   35.20 
   5  -9  -3  126.69   19.20 
  -5   9   2   65.69   37.70 
   5   9  -2   69.49   27.90 
   5  -9  -2   47.90   34.10 
   5   9  -1  277.37   36.90 
  -5   9   1  244.28   44.70 
   5  -9  -1  270.67   40.60 
   5   9   0  233.18   37.30 
  -5   9   0  262.87   44.70 
   5  -9   0  216.08   38.90 
   5   9   1    0.30   31.20 
  -5   9  -1   -1.80   34.90 
   5  -9   1   32.70   33.00 
  -5  -9  -1   -2.10   30.00 
  -5   9  -2   55.99   35.10 
   5   9   2   19.00   34.90 
   5  -9   2   27.30   35.00 
  -5  -9  -2   29.20   33.70 
   5   9   3  -13.30   40.30 
  -5   9  -3   25.50   38.80 
  -5  -9  -3    7.60   20.80 
  -5  -9  -3    5.90   34.20 
   5   9   4    2.60   42.20 
  -5  -9  -4   25.70   26.60 
  -5  -9  -4   31.00   37.50 
  -5   9  -5  217.38   20.80 
  -5   9  -5  219.98   20.10 
   5   9   5  182.58   58.19 
   5   9   5  192.98   28.20 
  -5  -9  -5  220.28   49.99 
   5 -10  -4  174.48   50.19 
   5  10  -3   73.69   37.00 
  -5  10   3   57.89   78.89 
   5  10  -2  109.49   37.40 
  -5  10   2   91.59   46.30 
   5 -10  -2  147.29   40.80 
  -5  10   1  125.49   42.90 
   5  10  -1  118.79   39.70 
   5 -10  -1  145.29   42.00 
  -5  10   0   99.49   45.70 
   5  10   0   92.29   40.20 
   5 -10   0  197.38   44.50 
   5  10   1    5.20   38.70 
  -5  10  -1   37.70   44.30 
   5 -10   1   36.00   39.60 
   5  10   2   14.60   43.20 
  -5  10  -2  -20.90   42.80 
  -5 -10  -2   35.50   39.00 
  -5 -10  -3   38.40   41.50 
   6   0 -11   -1.50   33.90 
   6   0 -11  -40.20   34.80 
  -6   0  11  -26.10   54.39 
   6   0 -10  111.89   32.00 
   6   0 -10  134.39   47.40 
   6   0 -10  133.29   30.20 
  -6   0   9  -49.50   32.50 
   6   0  -9  -13.20   24.80 
   6   0  -9   -3.70   29.30 
  -6   0   9  -18.50   33.50 
  -6   0   9   -1.60   23.20 
   6   0  -9  -18.60   21.90 
   6   0  -8  129.69   22.50 
   6   0  -8  173.28   26.40 
   6   0  -8  183.08   24.60 
  -6   0   8  157.08   25.50 
   6   0  -8  102.89   32.60 
  -6   0   8  148.39   30.80 
  -6   0   8  169.58   29.20 
  -6   0   7  -44.10   16.80 
   6   0  -7    5.80   22.30 
  -6   0   7  -10.60   20.80 
  -6   0   7    3.00   16.20 
   6   0  -7   22.70   21.20 
   6   0  -7    7.90   16.10 
  -6   0   7  -28.40   16.80 
   6   0  -7    4.40   17.30 
   6   0  -7    0.20   15.00 
   6   0  -6 1422.86   77.49 
   6   0  -6 1440.06   79.59 
  -6   0   6 1401.76   77.69 
  -6   0   6 1451.35   79.79 
   6   0  -6 1408.86   76.79 
  -6   0   6 1376.76   77.39 
  -6   0   6 1402.26   77.59 
   6   0  -6 1398.86   77.79 
   6   0  -6 1383.06   76.89 
   6   0  -5   -1.00   10.40 
   6   0  -5    5.80   12.30 
  -6   0   5    4.20   13.00 
  -6   0   5   -4.50   11.40 
   6   0  -5   22.70   11.90 
   6   0  -5    9.40   13.20 
   6   0  -5  -15.20   12.60 
  -6   0   5   -4.40   11.10 
   6   0  -4  663.53   39.20 
   6   0  -4  710.03   38.30 
   6   0  -4  666.23   38.80 
  -6   0   4  627.64   37.70 
   6   0  -4  725.33   38.30 
   6   0  -4  621.74   39.10 
  -6   0   4  624.94   39.20 
  -6   0   4  676.63   38.80 
  -6   0   3    3.60    8.60 
  -6   0   3    3.30    8.00 
  -6   0   3   -3.30    8.30 
   6   0  -3    2.90    7.80 
   6   0  -3    2.30    9.00 
   6   0  -3  -13.80    7.60 
  -6   0   2 3386.16  171.38 
   6   0  -2 3339.07  171.18 
   6   0  -2 3390.06  171.28 
  -6   0   2 3344.47  171.28 
  -6   0   2 3383.56  171.08 
   6   0  -1    8.60    8.50 
  -6   0   1    0.70    9.10 
   6   0  -1    4.20    9.10 
  -6   0   1    8.20    8.90 
  -6   0   0 8101.19  390.96 
   6   0   0 8206.38  390.56 
  -6   0   0 7452.85  390.36 
   6   0   0 6660.63  390.16 
  -6   0   0 7829.92  391.36 
   6   0   0 8137.99  392.16 
   6   0   1  -15.80    8.70 
  -6   0  -1    0.70    9.90 
  -6   0  -1   11.10   10.20 
   6   0   1    2.70   10.10 
   6   0   1  -11.60   14.70 
   6   0   2  489.95   37.10 
  -6   0  -2  549.45   31.50 
   6   0   2  531.25   31.90 
  -6   0  -2  456.65   37.70 
  -6   0  -2  512.75   30.40 
   6   0   2  529.25   28.10 
   6   0   2  521.25   30.80 
   6   0   3    2.30   10.70 
  -6   0  -3   -7.00    8.60 
   6   0   3    2.00   10.50 
  -6   0  -3    6.60   10.30 
   6   0   3   14.80   19.70 
  -6   0  -4 1202.18   63.09 
   6   0   4 1143.79   62.99 
   6   0   4 1120.29   63.89 
   6   0   4 1155.78   71.69 
  -6   0  -4 1115.69   59.49 
  -6   0  -4 1200.48   63.79 
  -6   0  -5    3.00   12.40 
  -6   0  -5   -5.60    7.10 
  -6   0  -5   -8.20   12.80 
  -6   0  -5    3.20   27.50 
   6   0   5   -9.20   22.30 
   6   0   5  -20.30   15.00 
   6   0   6  211.78   27.90 
  -6   0  -6  206.58   16.10 
   6   0   6  227.78   26.40 
  -6   0  -6  208.58   23.50 
  -6   0  -6  224.58   23.70 
   6   0   6  168.38   35.90 
  -6   0  -7   12.50   22.00 
  -6   0  -7   23.10   18.00 
  -6   0  -7   24.30   19.00 
   6   0   7  -15.00   24.50 
  -6   0  -7  -10.20   11.00 
   6   0   7  -31.20   34.10 
   6   0   8   31.20   32.90 
  -6   0  -8   29.70   22.30 
   6   0   8   76.99   46.80 
  -6   0  -8   26.90   14.70 
  -6   0  -8   49.70   22.80 
  -6   0  -8   39.80   32.30 
  -6   0  -9   13.90   17.60 
  -6   0  -9  -11.50   26.10 
  -6   0  -9   27.10   29.10 
  -6   0  -9  -11.90   37.60 
   6   0   9   59.29   52.39 
  -6   0 -10  180.18   25.10 
  -6   0 -10  230.98   38.60 
   6   0  10    9.80  112.99 
   6   1 -11   25.90   34.00 
   6   1 -11   44.60   38.40 
   6  -1 -11   44.90   39.50 
  -6   1  10  -14.20   42.00 
   6   1 -10   23.00   27.50 
   6   1 -10   54.69   43.60 
  -6   1  10  101.79   46.40 
   6   1 -10   66.69   31.00 
   6  -1 -10   57.49   31.00 
  -6  -1  10   14.90   43.60 
   6  -1 -10  126.79   33.70 
   6   1  -9  115.89   25.40 
  -6   1   9  126.19   36.70 
  -6   1   9  100.89   31.20 
   6   1  -9   49.00   38.40 
   6   1  -9   67.69   25.50 
   6   1  -9   88.79   33.80 
  -6   1   9   79.89   26.80 
   6  -1  -9   87.39   27.90 
   6  -1  -9  119.99   32.60 
  -6  -1   9  123.29   36.80 
   6  -1  -9   94.19   24.50 
   6   1  -8  138.99   26.50 
  -6   1   8  117.89   22.30 
   6   1  -8  123.29   23.80 
   6   1  -8   95.19   29.60 
  -6   1   8  145.39   26.00 
  -6   1   8  117.49   30.20 
   6  -1  -8  101.09   35.00 
   6  -1  -8  137.99   29.40 
  -6  -1   8  161.38   31.30 
   6  -1  -8  158.38   23.90 
  -6  -1   8  114.59   22.90 
  -6  -1   8  155.58   29.30 
   6  -1  -8   98.79   22.00 
  -6   1   7   -4.70   15.30 
  -6   1   7    7.60   19.50 
   6   1  -7  -13.90   18.70 
  -6   1   7    6.20   22.10 
   6   1  -7    6.20   19.70 
   6   1  -7   -7.90   16.50 
   6   1  -7  -12.70   20.40 
   6   1  -7    2.90   15.00 
  -6   1   7   11.00   16.80 
   6  -1  -7    4.30   15.60 
  -6  -1   7   11.30   18.10 
  -6  -1   7   -1.60   17.70 
   6  -1  -7   17.00   35.60 
  -6  -1   7    1.80   16.90 
   6  -1  -7   -0.90   16.70 
   6  -1  -7   27.40   18.90 
  -6   1   6   24.70   13.40 
  -6   1   6   39.20   14.50 
  -6   1   6   41.20   14.40 
   6   1  -6   70.79   14.60 
   6   1  -6   44.40   14.90 
   6   1  -6   32.70   14.10 
   6   1  -6   45.80   16.60 
  -6   1   6   70.19   19.80 
   6   1  -6   38.20   15.90 
   6  -1  -6   27.70   14.70 
   6  -1  -6   -2.00   16.40 
  -6  -1   6   55.39   17.50 
  -6  -1   6   46.80   15.40 
   6  -1  -6   35.70   20.20 
   6  -1  -6   31.30   13.70 
   6  -1  -6   29.80   16.70 
  -6  -1   6   51.49   15.10 
  -6  -1   6   43.50   15.40 
  -6   1   5   67.19   17.20 
  -6   1   5  117.99   14.50 
   6   1  -5  121.39   16.10 
   6   1  -5  121.59   15.80 
   6   1  -5   96.99   14.10 
  -6   1   5  123.89   15.20 
   6   1  -5  130.89   14.80 
   6   1  -5  129.19   15.90 
  -6  -1   5  143.29   16.30 
  -6  -1   5  119.49   15.60 
   6  -1  -5   93.39   18.40 
   6  -1  -5  138.49   16.00 
   6  -1  -5  143.09   17.70 
  -6  -1   5  110.29   15.30 
   6  -1  -5   70.19   13.80 
   6  -1  -5  159.28   15.70 
   6   1  -4 1180.08   62.59 
   6   1  -4 1221.68   61.19 
  -6   1   4 1104.69   63.09 
  -6   1   4  996.80   68.19 
   6   1  -4 1109.09   59.89 
   6   1  -4 1132.09   60.59 
   6   1  -4 1166.58   61.39 
  -6   1   4 1053.19   60.39 
   6  -1  -4 1122.59   63.19 
   6  -1  -4 1184.08   61.29 
   6  -1  -4 1096.29   60.59 
  -6  -1   4 1107.99   60.79 
  -6  -1   4 1113.39   61.09 
  -6  -1   4 1161.08   60.29 
   6  -1  -4 1126.99   61.09 
   6  -1  -4 1117.29   61.39 
  -6   1   3 1949.20  101.69 
  -6   1   3 1952.10   99.89 
   6   1  -3 1684.53  101.29 
   6   1  -3 1970.70  100.09 
   6   1  -3 1976.00   99.89 
  -6   1   3 2016.60  100.29 
  -6  -1   3 1938.41   98.69 
  -6  -1   3 1800.22   99.59 
   6  -1  -3 1944.71  100.39 
  -6  -1   3 1968.20  100.19 
   6  -1  -3 2044.40  100.09 
   6  -1  -3 1939.31  100.19 
  -6   1   2  746.33   41.20 
  -6   1   2  716.13   43.30 
  -6   1   2  752.02   41.80 
   6   1  -2  798.82   41.70 
   6   1  -2  719.33   41.10 
  -6  -1   2  781.42   41.30 
   6  -1  -2  823.32   41.50 
   6  -1  -2  747.53   41.60 
  -6  -1   2  785.52   41.90 
  -6  -1   2  750.12   39.70 
  -6   1   1 1783.82   93.69 
   6   1  -1 1871.21   94.29 
   6   1  -1 1798.72   94.39 
  -6   1   1 1893.01   94.29 
   6  -1  -1 1786.12   93.69 
  -6  -1   1 1862.91   94.29 
  -6  -1   1 1866.81   94.39 
  -6  -1   1 1688.23   93.49 
  -6   1   0  651.93   38.60 
   6   1   0  647.04   38.60 
   6   1   0  609.44   38.50 
   6   1   0  645.14   37.60 
  -6   1   0  632.84   43.70 
  -6   1   0  605.64   38.00 
  -6  -1   0  665.83   38.30 
  -6  -1   0  652.73   39.20 
   6  -1   0  655.43   37.80 
  -6  -1   0  703.33   39.20 
  -6   1  -1 3691.23  185.48 
   6   1   1 3704.93  184.98 
  -6   1  -1 3511.95  184.88 
   6   1   1 3653.33  184.58 
   6   1   1 4032.90  185.48 
   6   1   1 3568.64  186.68 
   6  -1   1 3177.68  184.58 
   6  -1   1 3517.25  188.98 
  -6  -1  -1 3600.84  184.78 
  -6  -1  -1 3791.52  188.08 
  -6  -1  -1 3684.53  185.08 
   6   1   2 1012.70   51.99 
   6   1   2  997.60   57.89 
  -6   1  -2 1004.70   52.89 
   6   1   2  910.11   53.09 
  -6   1  -2  985.80   52.99 
   6   1   2  951.50   52.39 
   6  -1   2  965.20   59.69 
  -6  -1  -2  929.11   52.59 
  -6  -1  -2  914.01   57.39 
  -6  -1  -2 1000.90   52.39 
   6  -1   2  981.00   52.99 
  -6   1  -3  812.92   46.00 
  -6   1  -3  634.04   53.59 
   6   1   3  833.02   47.00 
   6   1   3  859.11   46.30 
  -6   1  -3  859.71   55.59 
   6   1   3  890.81   45.60 
   6   1   3  845.12   69.59 
   6  -1   3  820.82   46.10 
   6  -1   3  793.72   46.90 
  -6  -1  -3  834.42   44.80 
  -6  -1  -3  824.12   53.49 
  -6  -1  -3  937.91   47.10 
  -6  -1  -3  779.72   45.90 
  -6   1  -4   86.89   13.70 
   6   1   4   92.09   15.20 
   6   1   4  155.48   26.50 
  -6   1  -4  113.79   27.80 
  -6   1  -4   69.69   14.00 
   6   1   4   84.19   15.30 
   6  -1   4   28.30   21.80 
   6  -1   4   99.89   15.80 
   6  -1   4   82.39   14.10 
  -6  -1  -4  128.89   15.10 
  -6  -1  -4   79.89   10.80 
  -6  -1  -4  110.49   15.00 
  -6   1  -5    4.50   14.20 
  -6   1  -5   26.80   29.60 
   6   1   5   18.10   15.70 
  -6   1  -5   -5.30   12.70 
   6   1   5  -20.30   18.00 
   6   1   5   10.40   24.70 
   6  -1   5    6.20   14.20 
   6  -1   5    4.90   15.60 
  -6  -1  -5   13.40   10.20 
  -6  -1  -5   31.90   13.40 
  -6  -1  -5    5.50   14.30 
   6  -1   5   15.80   27.30 
   6   1   6  123.89   21.50 
  -6   1  -6  147.79   11.40 
   6   1   6  163.48   35.40 
  -6   1  -6  173.88   20.40 
  -6   1  -6  148.09   20.70 
   6   1   6  160.18   25.30 
   6  -1   6  160.18   22.50 
  -6  -1  -6  192.98   21.80 
   6  -1   6  171.08   34.40 
  -6  -1  -6  143.89   19.80 
  -6  -1  -6  171.08   16.80 
  -6   1  -7  113.29   23.30 
   6   1   7  120.69   27.00 
  -6   1  -7   87.59   19.90 
  -6   1  -7   46.90   24.00 
  -6   1  -7   60.19    9.40 
  -6  -1  -7   50.09   15.00 
  -6  -1  -7   47.20   21.50 
  -6  -1  -7   66.89   20.10 
   6  -1   7  111.69   38.50 
  -6  -1  -7   66.29   23.80 
   6  -1   7  115.19   27.80 
   6   1   8   60.89   31.10 
  -6   1  -8  151.78   26.00 
  -6   1  -8  116.89   29.30 
  -6   1  -8  114.09   24.70 
  -6   1  -8  102.19   12.70 
   6   1   8   50.49   40.10 
  -6  -1  -8   98.09   19.60 
  -6  -1  -8   93.19   35.20 
   6  -1   8  169.58   45.80 
  -6  -1  -8  120.59   26.60 
  -6  -1  -8   74.69   24.30 
  -6   1  -9   40.50   41.00 
   6   1   9   -1.40   49.99 
  -6   1  -9   13.50   12.50 
  -6   1  -9   11.10   27.60 
   6   1   9    9.00   38.80 
  -6  -1  -9   18.60   21.00 
   6  -1   9  -16.60   50.69 
  -6  -1  -9    0.10   30.20 
  -6  -1  -9   21.90   28.30 
  -6   1 -10  142.59   36.90 
  -6   1 -10  165.98   40.30 
  -6  -1 -10  121.99   38.10 
  -6  -1 -10  127.19   28.60 
  -6  -1 -10  141.19   42.70 
   6  -2 -11  -24.70   46.70 
   6   2 -10   -3.90   27.10 
  -6   2  10    4.00   45.70 
   6   2 -10    2.30   42.30 
  -6   2  10   26.30   46.00 
   6  -2 -10   -5.80   28.90 
   6  -2 -10  -10.10   29.60 
  -6  -2  10  -36.60   45.50 
   6   2  -9   44.50   28.50 
   6   2  -9   44.50   37.30 
   6   2  -9   67.99   23.60 
  -6   2   9  109.99   31.70 
  -6   2   9   34.20   36.60 
   6  -2  -9   67.99   25.20 
  -6  -2   9   56.69   36.60 
   6  -2  -9   73.99   25.70 
  -6   2   8  609.54   55.39 
   6   2  -8  495.35   43.90 
   6   2  -8  498.25   44.20 
  -6   2   8  599.64   41.60 
   6   2  -8  573.24   41.80 
   6   2  -8  519.15   40.70 
  -6   2   8  530.15   42.40 
   6   2  -8  600.44   43.50 
  -6  -2   8  650.83   43.70 
   6  -2  -8  599.44   43.00 
   6  -2  -8  513.15   43.10 
   6  -2  -8  525.25   41.20 
  -6  -2   8  602.74   49.20 
  -6   2   7  560.24   47.40 
  -6   2   7  547.55   39.30 
   6   2  -7  489.95   38.90 
   6   2  -7  532.15   36.80 
   6   2  -7  549.85   37.80 
   6   2  -7  506.25   41.20 
   6   2  -7  475.85   38.40 
   6  -2  -7  573.64   39.50 
  -6  -2   7  510.15   45.70 
  -6  -2   7  525.45   39.40 
  -6  -2   7  505.35   38.50 
   6  -2  -7  574.74   47.60 
   6  -2  -7  600.84   53.39 
   6  -2  -7  534.95   39.80 
   6   2  -6   29.70   16.90 
   6   2  -6   51.89   14.80 
  -6   2   6   40.30   13.70 
  -6   2   6   41.50   14.90 
   6   2  -6   65.19   15.20 
  -6   2   6   66.59   21.60 
  -6   2   6   12.10   14.60 
   6   2  -6   30.60   15.40 
  -6  -2   6   36.00   15.00 
   6  -2  -6   45.80   18.30 
   6  -2  -6   46.50   15.60 
   6  -2  -6   26.40   14.80 
  -6  -2   6   57.49   15.50 
   6  -2  -6   41.90   23.20 
   6  -2  -6   40.00   15.70 
  -6  -2   6   36.30   15.60 
  -6  -2   6   70.79   19.30 
  -6   2   5   10.00   11.70 
  -6   2   5   -3.70   10.30 
   6   2  -5    4.50   10.90 
   6   2  -5    7.50    9.60 
  -6   2   5    3.90   15.70 
   6   2  -5    0.80   11.60 
   6   2  -5   -9.50   12.20 
   6   2  -5   19.90   11.20 
   6  -2  -5   -2.10   13.40 
   6  -2  -5   13.00   18.00 
   6  -2  -5    0.70   10.80 
   6  -2  -5   13.20   13.60 
  -6  -2   5    3.60   12.40 
  -6  -2   5   16.80   12.00 
  -6  -2   5   10.50   11.70 
   6   2  -4 2753.82  139.99 
  -6   2   4 2686.63  143.09 
   6   2  -4 2704.33  139.79 
  -6   2   4 2768.52  139.99 
   6   2  -4 2722.23  140.09 
   6   2  -4 2732.53  137.79 
  -6   2   4 2701.63  140.19 
  -6  -2   4 2654.63  138.39 
   6  -2  -4 2744.03  143.29 
   6  -2  -4 2797.32  140.19 
   6  -2  -4 2696.93  140.09 
   6  -2  -4 2605.94  140.19 
  -6  -2   4 2801.52  140.19 
   6   2  -3 1008.40   50.99 
  -6   2   3  932.81   51.19 
  -6   2   3  935.91   50.69 
   6   2  -3  903.11   50.89 
  -6   2   3  990.10   54.89 
   6   2  -3  966.80   51.19 
   6   2  -3  955.80   51.09 
   6  -2  -3  923.11   50.79 
   6  -2  -3  929.01   50.79 
   6  -2  -3  913.91   51.19 
  -6  -2   3  928.11   51.09 
  -6  -2   3  917.21   52.39 
  -6   2   2 1866.81  100.09 
   6   2  -2 1834.12   97.79 
  -6   2   2 1887.71   97.29 
  -6   2   2 1862.61   97.09 
   6   2  -2 1922.01   97.39 
  -6  -2   2 1890.11   96.99 
   6  -2  -2 1960.70   98.69 
   6  -2  -2 1847.32   97.09 
  -6  -2   2 1889.81   97.29 
  -6   2   1   22.50    8.20 
  -6   2   1   16.50    8.30 
   6   2  -1   28.70   10.80 
  -6  -2   1    7.60    6.10 
   6  -2  -1   17.20    8.70 
  -6  -2   1   19.50    9.30 
  -6  -2   1   21.00    8.80 
   6  -2  -1   11.10    9.10 
   6   2   0 1619.84   90.99 
  -6   2   0 1599.64   90.79 
   6   2   0 1825.22   91.19 
  -6   2   0 1552.74   90.99 
  -6  -2   0 1821.72   91.29 
  -6  -2   0 1889.81   91.09 
   6  -2   0 1719.33   91.29 
  -6  -2   0 1841.32   91.99 
  -6   2  -1 1151.28   61.39 
   6   2   1 1180.78   59.89 
   6   2   1 1142.89   60.19 
  -6   2  -1 1090.29   60.89 
   6   2   1 1163.88   62.49 
   6  -2   1 1064.99   58.19 
   6  -2   1 1101.59   60.19 
  -6  -2  -1 1125.59   60.39 
   6  -2   1 1058.69   60.19 
   6   2   2 3103.89  164.38 
   6   2   2 3213.68  167.48 
  -6   2  -2 3257.07  164.28 
   6   2   2 3171.48  164.18 
  -6   2  -2 3321.47  164.68 
  -6   2  -2 3238.78  170.88 
   6  -2   2 3139.49  164.28 
   6  -2   2 3248.97  161.98 
  -6  -2  -2 3286.87  164.58 
  -6  -2  -2 3295.67  167.78 
  -6  -2  -2 3179.28  164.58 
   6  -2   2 3134.69  164.38 
  -6   2  -3   -8.90    9.40 
   6   2   3   -5.20   17.40 
  -6   2  -3    7.40    8.80 
  -6   2  -3   36.20   23.50 
   6   2   3    9.30    9.50 
   6   2   3   -9.80   10.70 
   6  -2   3    7.40   11.00 
  -6  -2  -3  -18.90    9.80 
   6  -2   3  -18.90   21.80 
  -6  -2  -3  -14.20    9.00 
  -6  -2  -3    0.40   17.00 
  -6  -2  -3   -8.60   10.20 
  -6   2  -4   15.70   11.90 
   6   2   4    3.50   12.50 
   6   2   4    9.10   13.10 
   6   2   4   22.70   11.40 
  -6   2  -4   17.90   11.50 
   6   2   4    5.20   18.30 
  -6   2  -4   30.40   30.50 
   6  -2   4   -3.60   22.60 
  -6  -2  -4   19.80   12.50 
   6  -2   4   14.90   13.30 
  -6  -2  -4   12.20   11.10 
  -6  -2  -4   24.10   11.10 
  -6  -2  -4   26.00   21.70 
  -6   2  -5  865.81   48.50 
  -6   2  -5  701.63   67.49 
  -6   2  -5  868.01   48.40 
   6   2   5  848.92   59.79 
   6   2   5  797.32   50.39 
   6   2   5  743.23   49.10 
   6  -2   5  782.82   65.39 
  -6  -2  -5  805.02   47.20 
  -6  -2  -5  789.62   47.60 
   6  -2   5  787.02   47.80 
  -6  -2  -5  807.32   48.60 
  -6   2  -6  381.86   27.60 
   6   2   6  304.17   30.10 
   6   2   6  249.68   40.10 
   6   2   6  285.97   28.00 
  -6   2  -6  348.17   28.00 
  -6  -2  -6  351.66   29.30 
  -6  -2  -6  310.27   26.10 
   6  -2   6  342.17   44.80 
   6  -2   6  289.57   28.30 
  -6  -2  -6  371.66   30.10 
   6   2   7   59.89   23.00 
   6   2   7   32.90   36.00 
  -6   2  -7   61.39   20.00 
  -6   2  -7   47.90   18.90 
  -6   2  -7   17.10   23.90 
  -6  -2  -7   85.99   21.00 
   6  -2   7   38.40   43.80 
  -6  -2  -7   61.19   18.00 
  -6  -2  -7   36.30   20.60 
  -6  -2  -7   30.10   24.60 
  -6   2  -8    6.90   22.40 
   6   2   8   41.60   30.30 
  -6   2  -8   17.20   27.20 
   6   2   8    0.50   41.30 
  -6   2  -8   39.10   24.20 
   6  -2   8   -7.10   51.09 
  -6  -2  -8   37.70   20.60 
  -6  -2  -8   16.90   23.20 
  -6  -2  -8   11.90   23.30 
  -6   2  -9   55.89   29.60 
  -6   2  -9   66.69   27.80 
   6   2   9   46.60   43.70 
   6   2   9   51.29   58.39 
  -6   2  -9   41.10   40.60 
   6  -2   9   69.59   63.89 
  -6  -2  -9   54.29   25.20 
  -6  -2  -9   42.60   32.70 
  -6  -2  -9   85.49   32.10 
  -6   2 -10   96.79   34.10 
  -6   2 -10   21.20   35.70 
  -6  -2 -10   60.59   42.60 
  -6  -2 -10   66.39   31.10 
  -6  -2 -10   12.80   38.10 
   6   3 -10   94.19   78.09 
   6   3 -10  193.08   33.80 
  -6   3  10  107.39   48.70 
   6   3 -10   60.59   29.20 
   6  -3 -10  137.19   35.20 
  -6  -3  10  102.49   51.59 
   6  -3 -10  146.69   34.40 
   6  -3 -10  188.48   42.00 
  -6   3   9  -15.30   36.40 
   6   3  -9   30.10   22.70 
   6   3  -9  -20.70   34.20 
   6   3  -9    2.10   28.60 
  -6   3   9   18.70   34.60 
   6   3  -9    5.80   24.30 
   6  -3  -9  -17.20   25.30 
  -6  -3   9  -17.00   39.40 
   6  -3  -9   16.90   25.00 
   6  -3  -9  -31.00   32.40 
   6   3  -8   24.30   27.60 
   6   3  -8   27.00   19.70 
  -6   3   8  -15.60   25.70 
  -6   3   8   14.30   32.30 
  -6   3   8   17.70   19.00 
   6   3  -8   -7.80   25.60 
   6   3  -8    0.40   23.10 
   6   3  -8   -7.10   27.50 
   6  -3  -8  -20.70   22.90 
   6  -3  -8   17.50   22.00 
  -6  -3   8   21.70   54.39 
  -6  -3   8    5.00   20.20 
  -6   3   7  263.67   25.80 
   6   3  -7  221.78   24.70 
   6   3  -7  247.18   28.00 
   6   3  -7  275.37   25.60 
   6   3  -7  239.48   25.50 
  -6   3   7  236.48   35.40 
   6   3  -7  228.98   24.70 
   6  -3  -7  257.27   25.00 
   6  -3  -7  261.27   26.50 
  -6  -3   7  233.98   23.80 
  -6  -3   7  253.57   31.90 
   6  -3  -7  170.38   26.10 
   6   3  -6  225.08   20.30 
   6   3  -6  240.28   24.00 
   6   3  -6  205.98   20.60 
  -6   3   6  230.28   30.60 
   6   3  -6  245.58   22.20 
  -6   3   6  177.28   20.30 
  -6   3   6  280.87   23.60 
   6   3  -6  229.18   21.10 
  -6  -3   6  254.97   25.20 
  -6  -3   6  255.17   24.90 
   6  -3  -6  230.48   22.60 
   6  -3  -6  213.88   24.00 
  -6  -3   6  221.88   23.40 
   6  -3  -6  215.48   22.70 
   6  -3  -6  181.68   32.40 
   6   3  -5  704.13   44.00 
  -6   3   5  770.02   44.00 
   6   3  -5  803.72   45.40 
   6   3  -5  719.23   44.20 
  -6   3   5  801.82   45.20 
   6   3  -5  708.23   49.99 
   6   3  -5  757.32   41.70 
  -6   3   5  766.92   51.59 
   6  -3  -5  812.12   55.79 
  -6  -3   5  775.92   44.90 
  -6  -3   5  754.52   44.50 
   6  -3  -5  726.73   45.40 
   6  -3  -5  758.32   45.00 
   6  -3  -5  764.12   44.20 
  -6   3   4  229.18   18.90 
   6   3  -4  260.77   19.10 
   6   3  -4  253.37   18.60 
   6   3  -4  224.78   19.00 
  -6   3   4  239.78   19.10 
  -6   3   4  241.68   25.10 
   6   3  -4  260.07   19.10 
   6  -3  -4  241.28   20.00 
   6  -3  -4  232.58   18.80 
   6  -3  -4  272.87   28.10 
   6  -3  -4  207.48   19.00 
  -6  -3   4  230.18   18.30 
   6  -3  -4  226.58   18.50 
  -6  -3   4  250.37   19.10 
  -6   3   3   50.59   10.00 
  -6   3   3   48.30    9.60 
   6   3  -3   40.10    9.10 
   6   3  -3   67.89   10.00 
   6   3  -3   51.09   11.20 
   6   3  -3   42.80   10.20 
  -6   3   3   46.90   14.90 
   6  -3  -3   43.90   10.50 
   6  -3  -3   70.39   11.10 
  -6  -3   3   48.70    9.50 
   6  -3  -3   67.69   10.30 
  -6  -3   3   61.99   10.00 
   6  -3  -3   54.49   11.20 
  -6   3   2  626.74   41.20 
  -6   3   2  616.24   35.30 
  -6   3   2  613.04   35.60 
   6   3  -2  646.84   35.90 
   6   3  -2  650.53   36.30 
   6  -3  -2  617.54   35.70 
  -6  -3   2  636.74   35.60 
   6  -3  -2  636.84   36.10 
  -6  -3   2  668.73   35.30 
   6   3  -1 4708.73  268.67 
   6   3  -1 4783.82  268.57 
  -6   3   1 5504.35  267.77 
   6   3  -1 4967.10  270.57 
   6   3  -1 5351.56  267.67 
  -6   3   1 5455.75  267.97 
  -6  -3   1 5608.54  268.27 
   6  -3  -1 5395.86  269.47 
   6  -3  -1 5371.76  268.27 
  -6  -3   1 5742.13  268.07 
   6  -3  -1 5402.66  268.57 
  -6  -3   1 5274.47  267.57 
  -6   3   0  364.76   23.90 
   6   3   0  350.86   24.50 
  -6   3   0  370.56   23.90 
   6   3   0  360.66   28.10 
   6   3   0  356.66   24.00 
   6   3   0  348.57   23.20 
  -6  -3   0  354.26   25.40 
   6  -3   0  361.46   24.20 
  -6  -3   0  338.17   24.40 
   6  -3   0  299.87   24.20 
   6  -3   0  344.27   24.50 
  -6  -3   0  332.57   24.30 
   6   3   1  123.99   17.70 
  -6   3  -1  144.09   16.10 
   6   3   1  159.38   13.90 
   6   3   1  169.48   18.40 
  -6   3  -1  170.28   16.30 
   6   3   1  153.08   13.30 
  -6   3  -1  134.59   26.10 
   6  -3   1  137.39   14.20 
   6  -3   1  139.79   13.40 
  -6  -3  -1  122.09   14.30 
   6  -3   1  169.38   15.30 
  -6  -3  -1  147.79   15.00 
   6   3   2  346.07   25.10 
   6   3   2  268.57   20.60 
   6   3   2  291.57   20.70 
  -6   3  -2  447.66   39.40 
  -6   3  -2  304.97   21.30 
   6   3   2  325.07   27.80 
   6  -3   2  265.07   19.40 
   6  -3   2  277.37   21.00 
  -6  -3  -2  311.57   27.50 
  -6  -3  -2  256.47   21.90 
  -6  -3  -2  297.77   21.90 
  -6  -3  -2  244.08   20.10 
   6  -3   2  293.87   21.80 
  -6   3  -3  648.54   38.80 
   6   3   3  681.43   39.60 
  -6   3  -3  675.83   38.60 
   6   3   3  639.94   38.60 
   6   3   3  637.34   41.60 
  -6   3  -3  633.24   57.49 
   6   3   3  665.73   46.10 
  -6  -3  -3  657.03   39.30 
  -6  -3  -3  689.23   48.40 
   6  -3   3  637.44   38.60 
  -6  -3  -3  679.43   40.90 
   6  -3   3  651.73   39.10 
   6   3   4  454.25   29.10 
  -6   3  -4  455.95   28.50 
  -6   3  -4  400.66   29.60 
   6   3   4  451.75   35.10 
   6   3   4  376.66   37.00 
   6   3   4  445.26   31.40 
   6  -3   4  473.85   31.80 
  -6  -3  -4  422.26   28.90 
  -6  -3  -4  462.95   30.80 
   6  -3   4  441.56   31.00 
  -6  -3  -4  321.07   36.90 
  -6   3  -5  471.75   34.40 
   6   3   5  509.75   34.90 
   6   3   5  507.95   45.40 
  -6   3  -5  533.15   33.50 
  -6   3  -5  585.94   57.49 
   6   3   5  543.55   37.80 
  -6  -3  -5  503.45   36.10 
   6  -3   5  482.75   50.29 
  -6  -3  -5  433.16   36.10 
   6  -3   5  511.15   36.40 
  -6  -3  -5  481.75   34.10 
  -6   3  -6   74.59   17.50 
  -6   3  -6   68.39   19.70 
   6   3   6   81.39   28.70 
   6   3   6   57.49   20.60 
  -6   3  -6   80.49   18.60 
   6   3   6   38.00   31.80 
  -6  -3  -6   88.19   20.70 
  -6  -3  -6   71.69   20.10 
  -6  -3  -6   31.10   22.90 
  -6  -3  -6   27.80   17.90 
   6  -3   6   75.69   39.60 
   6   3   7   -6.10   22.30 
  -6   3  -7    6.40   19.20 
   6   3   7   -2.10   32.80 
  -6   3  -7   -3.40   20.00 
  -6   3  -7   10.80   22.70 
  -6  -3  -7   14.30   20.20 
  -6  -3  -7  -18.60   18.80 
  -6  -3  -7    1.40   20.90 
  -6   3  -8   78.59   23.50 
  -6   3  -8  121.59   26.50 
  -6   3  -8  111.49   28.90 
   6   3   8   57.09   44.10 
   6   3   8  106.09   32.40 
  -6  -3  -8  141.19   27.90 
  -6  -3  -8  172.98   48.60 
  -6  -3  -8   91.89   25.40 
   6  -3   8   65.49   55.39 
  -6   3  -9  400.76   40.30 
   6   3   9  367.96   55.89 
  -6   3  -9  366.86   39.20 
  -6   3  -9  366.96   52.39 
   6   3   9  169.88   63.19 
  -6  -3  -9  456.15   45.00 
  -6  -3  -9  392.46   38.70 
   6  -3   9  270.37   70.09 
  -6  -3  -9  421.56   45.10 
   6   4 -10  183.08   34.70 
  -6   4  10   99.29   56.49 
   6   4 -10  124.29   32.80 
   6  -4 -10  136.39   44.20 
   6  -4 -10  198.68   39.50 
   6  -4 -10  175.38   43.20 
   6   4  -9   27.30   35.10 
  -6   4   9   23.80   39.80 
   6   4  -9   50.99   26.80 
   6   4  -9    9.10   24.30 
   6   4  -9   62.59   25.20 
   6  -4  -9   67.09   31.90 
   6  -4  -9   26.70   36.70 
   6   4  -8  361.26   33.10 
   6   4  -8  234.58   32.00 
   6   4  -8  288.07   29.00 
  -6   4   8  282.57   42.20 
   6   4  -8  249.97   28.30 
   6  -4  -8  278.57   40.80 
   6  -4  -8  351.06   33.50 
  -6  -4   8  283.17   32.70 
   6  -4  -8  295.67   33.20 
  -6   4   7   41.40   31.30 
   6   4  -7   55.29   20.00 
   6   4  -7   49.50   23.20 
   6   4  -7   47.40   19.20 
  -6   4   7   19.50   16.50 
   6   4  -7   21.50   22.40 
   6  -4  -7   17.70   17.70 
  -6  -4   7   36.70   20.10 
   6  -4  -7   22.60   18.90 
   6  -4  -7  111.89   51.99 
   6   4  -6  208.78   21.40 
  -6   4   6  207.18   21.80 
   6   4  -6  223.78   22.00 
  -6   4   6  275.77   34.80 
   6   4  -6  218.18   21.90 
   6   4  -6  207.78   19.80 
   6   4  -6  201.58   22.90 
   6  -4  -6  219.08   23.10 
  -6  -4   6  251.17   22.40 
   6  -4  -6  222.38   26.90 
  -6  -4   6  295.97   24.40 
   6  -4  -6  215.58   30.20 
  -6   4   5 1762.82   93.89 
   6   4  -5 1751.52   93.29 
   6   4  -5 1740.13   93.29 
  -6   4   5 1733.93  100.79 
   6   4  -5 1834.72   90.79 
   6   4  -5 1780.52   95.79 
   6   4  -5 1750.62   92.89 
  -6   4   5 1756.32   93.49 
   6  -4  -5 1629.94  102.19 
  -6  -4   5 1801.42   93.79 
   6  -4  -5 1860.81   99.79 
   6  -4  -5 1719.13   93.99 
   6  -4  -5 1824.32   93.89 
  -6  -4   5 1784.02   93.29 
   6  -4  -5 1720.63   93.89 
   6  -4  -5 1673.53   94.59 
   6   4  -4  708.13   42.10 
   6   4  -4  691.63   42.10 
  -6   4   4  742.03   42.50 
  -6   4   4  739.03   42.60 
   6   4  -4  730.33   42.10 
   6   4  -4  758.02   42.10 
  -6   4   4  688.13   49.99 
   6  -4  -4  704.83   44.20 
   6  -4  -4  782.52   43.30 
   6  -4  -4  719.43   42.60 
   6  -4  -4  779.72   44.90 
  -6  -4   4  718.73   41.80 
   6  -4  -4  782.32   50.09 
  -6  -4   4  742.23   42.30 
   6   4  -3   40.30    9.20 
  -6   4   3   41.90   18.00 
   6   4  -3   59.59    9.80 
   6   4  -3   21.00    9.80 
   6   4  -3   20.20    9.50 
  -6   4   3   43.90    9.60 
  -6   4   3   35.50   10.00 
  -6  -4   3   28.70    9.30 
   6  -4  -3   20.00    9.90 
   6  -4  -3   39.00   10.80 
   6  -4  -3   45.90   10.30 
   6  -4  -3   17.40   16.60 
   6  -4  -3   15.80   10.60 
  -6  -4   3   39.60    9.60 
  -6   4   2  747.93   40.80 
   6   4  -2  711.33   40.60 
   6   4  -2  787.62   48.50 
   6   4  -2  808.32   43.00 
   6   4  -2  754.52   42.70 
   6   4  -2  737.03   40.80 
  -6   4   2  710.73   41.30 
  -6   4   2  756.32   49.30 
   6  -4  -2  706.73   41.20 
   6  -4  -2  696.93   41.70 
   6  -4  -2  792.42   47.30 
  -6  -4   2  750.12   41.00 
  -6  -4   2  802.72   41.30 
   6  -4  -2  827.42   42.60 
  -6   4   1   18.80   15.10 
  -6   4   1    9.20    7.10 
  -6   4   1    9.50    6.90 
   6   4  -1   10.50   10.60 
   6   4  -1   13.20    9.20 
   6   4  -1   21.30   10.10 
   6  -4  -1   -2.10    8.70 
  -6  -4   1    7.90    9.40 
  -6  -4   1   18.20    8.40 
   6  -4  -1   -1.70   12.50 
   6  -4  -1    7.90   10.70 
  -6  -4   1   10.60    7.90 
   6   4   0  485.95   29.20 
   6   4   0  514.35   28.80 
  -6   4   0  497.85   28.90 
   6   4   0  456.35   35.80 
  -6   4   0  527.55   28.50 
   6   4   0  488.15   31.80 
   6  -4   0  428.76   30.60 
  -6  -4   0  450.25   30.70 
  -6  -4   0  452.55   30.60 
   6  -4   0  450.65   32.10 
   6   4   1    4.80    8.50 
  -6   4  -1   16.50   10.20 
   6   4   1   28.60   16.70 
  -6   4  -1    8.90   10.80 
   6   4   1    7.30   13.70 
   6   4   1   13.60    8.20 
  -6  -4  -1   15.50   14.00 
   6  -4   1  -10.20   10.50 
  -6  -4  -1   -4.10   11.40 
   6  -4   1    9.90    9.60 
  -6  -4  -1   16.00   11.40 
   6  -4   1   -5.30    8.00 
  -6  -4  -1   21.40   13.80 
  -6   4  -2  434.46   30.30 
   6   4   2  442.46   34.70 
   6   4   2  419.56   28.40 
  -6   4  -2  406.96   30.20 
   6   4   2  432.36   35.70 
  -6   4  -2  597.94   49.40 
   6   4   2  487.55   28.40 
  -6  -4  -2  425.96   32.70 
   6  -4   2  476.05   28.60 
  -6  -4  -2  478.35   37.40 
   6  -4   2  454.85   29.30 
  -6  -4  -2  405.66   28.30 
   6  -4   2  425.06   28.00 
  -6  -4  -2  454.25   29.30 
   6   4   3 2607.04  126.49 
  -6   4  -3 2324.17  145.89 
  -6   4  -3 2452.65  126.09 
   6   4   3 2361.66  131.99 
   6   4   3 2521.15  129.69 
  -6   4  -3 2382.86  126.19 
   6   4   3 2395.06  125.79 
  -6  -4  -3 2387.96  132.79 
   6  -4   3 2356.56  125.49 
  -6  -4  -3 2382.86  125.89 
  -6  -4  -3 2497.05  128.69 
  -6  -4  -3 2427.46  126.39 
   6  -4   3 2460.95  125.89 
  -6   4  -4  289.77   21.20 
  -6   4  -4  336.07   50.19 
   6   4   4  322.17   24.70 
   6   4   4  343.47   31.70 
  -6   4  -4  357.06   25.30 
  -6   4  -4  373.56   25.20 
   6   4   4  335.37   26.10 
   6   4   4  310.27   35.20 
   6  -4   4  303.37   25.20 
  -6  -4  -4  332.57   25.70 
  -6  -4  -4  304.17   38.30 
  -6  -4  -4  319.87   27.90 
   6  -4   4  341.07   25.60 
  -6  -4  -4  379.66   27.10 
   6   4   5   37.00   28.60 
  -6   4  -5   21.90   14.70 
  -6   4  -5   36.30   14.00 
   6   4   5   42.60   17.40 
   6   4   5   41.20   19.80 
  -6   4  -5   36.70    8.00 
   6   4   5    8.90   24.00 
  -6  -4  -5   17.60   16.10 
  -6  -4  -5   27.70   18.30 
  -6  -4  -5   29.60   16.80 
   6   4   6  290.07   43.50 
  -6   4  -6  312.87   29.20 
   6   4   6  323.07   31.00 
  -6   4  -6  348.57   28.80 
   6   4   6  324.37   33.40 
  -6   4  -6  414.16   41.90 
  -6  -4  -6  364.36   31.50 
  -6  -4  -6  357.46   32.30 
  -6  -4  -6  319.07   30.00 
  -6   4  -7   22.10   20.90 
  -6   4  -7   10.80   19.40 
  -6   4  -7   41.20   20.40 
   6   4   7   -0.10   31.60 
   6   4   7   55.39   27.60 
   6   4   7   -5.70   37.50 
  -6  -4  -7   18.20   24.60 
  -6  -4  -7    3.30   24.10 
  -6  -4  -7   12.90   23.50 
   6   4   8  173.08   38.60 
  -6   4  -8  217.48   35.20 
  -6   4  -8  237.58   30.50 
   6   4   8  121.19   49.90 
  -6   4  -8  231.98   28.30 
  -6  -4  -8  219.08   35.20 
  -6  -4  -8  283.37   34.70 
  -6  -4  -8  227.08   33.40 
   6   4   9  -10.00   56.79 
  -6   4  -9   24.20   36.20 
  -6   4  -9   54.69   27.90 
  -6  -4  -9   70.79   34.80 
  -6  -4  -9   24.00   38.70 
  -6  -4  -9   32.30   36.60 
   6   5  -9  401.06   51.99 
   6   5  -9  568.54   43.70 
   6   5  -9  443.56   42.40 
   6   5  -9  665.13   49.00 
  -6   5   9  534.25   65.19 
   6  -5  -9  560.74   58.99 
   6  -5  -9  577.54   49.30 
   6  -5  -9  603.04   48.00 
   6   5  -8   35.60   24.40 
   6   5  -8   16.40   19.90 
   6   5  -8    6.00   28.40 
   6   5  -8    7.80   25.50 
  -6   5   8   -3.90   37.80 
   6   5  -8   21.40   21.10 
   6  -5  -8   35.80   26.20 
   6  -5  -8   55.99   24.80 
   6  -5  -8   15.90   36.60 
   6   5  -7  411.86   34.40 
   6   5  -7  419.46   32.40 
   6   5  -7  316.77   35.80 
   6   5  -7  370.46   30.80 
  -6   5   7  408.16   32.70 
  -6   5   7  469.25   49.40 
   6   5  -7  411.26   31.70 
   6  -5  -7  413.56   44.20 
  -6  -5   7  376.56   33.60 
   6  -5  -7  407.86   33.60 
   6  -5  -7  373.96   48.40 
   6   5  -6   68.59   17.40 
   6   5  -6   41.60   14.70 
   6   5  -6   51.39   16.60 
  -6   5   6   35.00   27.40 
  -6   5   6   47.70   16.10 
   6   5  -6   65.09   15.60 
   6  -5  -6   43.50   18.40 
  -6  -5   6   43.60   18.40 
   6   5  -5  156.28   17.30 
  -6   5   5  167.78   18.00 
  -6   5   5  214.88   30.70 
   6   5  -5  175.18   15.90 
   6   5  -5  164.78   17.50 
   6   5  -5  171.98   14.40 
  -6   5   5  166.58   18.60 
   6   5  -5  148.59   18.10 
   6   5  -5  164.68   17.80 
  -6  -5   5  173.68   18.60 
   6  -5  -5  164.08   19.70 
  -6  -5   5  137.69   18.40 
   6  -5  -5  158.58   19.00 
   6  -5  -5   89.79   25.60 
  -6   5   4  151.78   26.60 
   6   5  -4  117.49   14.10 
   6   5  -4  162.58   15.90 
   6   5  -4  132.79   12.00 
   6   5  -4  145.39   28.30 
  -6   5   4  147.29   15.00 
   6   5  -4  108.79   13.50 
   6   5  -4  121.69   14.90 
   6   5  -4  118.59   13.90 
  -6   5   4  116.39   14.70 
  -6  -5   4  156.58   15.70 
   6  -5  -4  123.29   16.40 
   6  -5  -4  124.79   24.70 
   6  -5  -4  121.19   16.20 
   6  -5  -4  149.19   17.90 
  -6  -5   4  131.39   14.70 
   6   5  -3 1258.17   66.79 
   6   5  -3 1277.07   66.79 
   6   5  -3 1236.78   65.59 
   6   5  -3 1281.17   65.79 
   6   5  -3 1258.47   65.79 
  -6   5   3 1266.57   66.09 
   6   5  -3 1261.27   75.19 
   6   5  -3 1282.67   69.19 
  -6   5   3 1284.57   66.49 
  -6   5   3 1127.99   74.89 
   6  -5  -3 1226.28   66.79 
   6  -5  -3 1257.67   73.59 
   6  -5  -3 1221.78   67.29 
  -6  -5   3 1194.28   65.99 
   6  -5  -3 1203.98   66.59 
   6   5  -2  473.65   37.60 
  -6   5   2  473.05   39.20 
   6   5  -2  426.56   26.50 
   6   5  -2  351.96   29.90 
  -6   5   2  435.86   26.80 
  -6   5   2  432.16   27.10 
   6   5  -2  446.66   26.50 
   6   5  -2  408.66   30.30 
   6   5  -2  488.95   28.90 
   6  -5  -2  408.56   27.40 
   6  -5  -2  447.96   27.60 
   6  -5  -2  447.86   36.00 
   6  -5  -2  494.05   29.70 
  -6  -5   2  522.55   27.90 
  -6   5   1  221.98   26.90 
  -6   5   1  168.38   13.00 
   6   5  -1  177.38   14.90 
  -6   5   1  163.88   13.20 
   6   5  -1  154.68   17.30 
   6   5  -1  162.08   14.70 
  -6  -5   1  176.28   16.10 
   6  -5  -1  137.59   17.30 
   6  -5  -1  187.68   21.80 
   6   5   0  232.88   16.80 
   6   5   0  240.78   22.60 
   6   5   0  236.18   17.50 
  -6   5   0  219.68   16.10 
  -6  -5   0  242.68   18.60 
  -6  -5   0  277.27   23.90 
   6  -5   0  257.97   23.50 
   6  -5   0  228.38   18.90 
   6   5   1  969.60   64.59 
  -6   5  -1  999.60   52.59 
   6   5   1 1010.80   51.99 
  -6   5  -1  990.70   52.99 
   6   5   1  966.70   51.69 
  -6  -5  -1  926.91   57.59 
  -6  -5  -1 1010.70   59.49 
  -6  -5  -1  882.91   54.69 
  -6  -5  -1  779.82   54.39 
   6  -5   1  972.50   52.49 
   6  -5   1 1047.10   56.39 
  -6   5  -2  201.98   19.60 
  -6   5  -2  218.78   38.90 
  -6   5  -2  173.58   19.00 
   6   5   2  223.88   25.90 
   6   5   2  221.48   17.60 
   6   5   2  198.18   17.40 
   6   5   2  214.88   28.20 
  -6   5  -2  183.28   19.70 
  -6  -5  -2  195.08   23.70 
  -6  -5  -2  237.58   28.00 
  -6  -5  -2  218.18   19.60 
   6  -5   2  250.17   21.90 
  -6  -5  -2  248.38   19.60 
   6  -5   2  206.38   17.40 
  -6   5  -3  426.16   54.79 
   6   5   3  263.57   22.90 
  -6   5  -3  294.77   24.10 
  -6   5  -3  313.57   23.50 
  -6   5  -3  348.87   24.80 
   6   5   3  316.97   23.30 
   6   5   3  265.27   32.60 
   6   5   3  375.66   34.00 
  -6  -5  -3  413.46   31.30 
  -6  -5  -3  290.87   35.80 
  -6  -5  -3  321.07   24.20 
  -6  -5  -3  255.97   23.10 
   6  -5   3  309.47   22.90 
  -6   5  -4  230.68   20.50 
  -6   5  -4  249.78   21.20 
   6   5   4  183.88   20.40 
   6   5   4  227.38   22.20 
   6   5   4  168.58   33.40 
   6   5   4  245.38   33.80 
  -6  -5  -4  217.28   21.50 
  -6  -5  -4  187.38   25.40 
  -6  -5  -4  222.28   21.90 
  -6   5  -5  264.27   26.00 
  -6   5  -5  306.27   25.40 
   6   5   5  257.57   28.50 
  -6   5  -5  294.07   24.20 
   6   5   5  314.87   40.40 
   6   5   5  229.68   25.20 
  -6   5  -5  246.58   20.20 
  -6  -5  -5  277.57   26.20 
  -6  -5  -5  269.57   26.40 
  -6  -5  -5  321.47   31.90 
   6   5   6   78.79   34.60 
   6   5   6   98.99   28.20 
  -6   5  -6  111.89   21.00 
   6   5   6  116.49   23.60 
  -6   5  -6   97.69   20.80 
  -6   5  -6  140.49   14.30 
  -6   5  -6  133.59   21.90 
  -6  -5  -6  143.29   27.70 
  -6  -5  -6  157.38   25.40 
  -6  -5  -6  150.28   23.80 
  -6   5  -7  790.22   53.59 
   6   5   7  822.22   57.89 
  -6   5  -7  876.81   52.49 
   6   5   7  808.62   59.19 
  -6   5  -7  794.22   53.89 
  -6   5  -7  583.34   52.29 
   6   5   7  573.14   66.19 
  -6  -5  -7  732.53   55.99 
  -6  -5  -7  763.52   56.69 
  -6  -5  -7  840.92   59.79 
   6   5   8  104.19   38.20 
  -6   5  -8   96.39   40.10 
  -6   5  -8   77.39   26.60 
  -6   5  -8  114.59   28.10 
   6   5   8   26.70   52.39 
  -6   5  -8   62.59   31.30 
  -6  -5  -8  120.59   33.60 
  -6  -5  -8   95.49   35.10 
  -6  -5  -8  110.29   33.50 
  -6   5  -9   35.40   34.60 
  -6  -5  -9   81.49   40.10 
   6   6  -9   38.70   28.20 
  -6   6   9    8.70   49.40 
   6  -6  -9   55.79   34.50 
   6  -6  -9   93.99   44.70 
  -6   6   8   87.09   45.40 
   6   6  -8  135.09   27.90 
   6   6  -8  108.99   24.90 
   6   6  -8   95.69   24.40 
   6   6  -8  149.79   33.90 
   6   6  -8  117.09   40.50 
   6  -6  -8  137.99   30.90 
   6  -6  -8   81.99   38.20 
   6  -6  -8  122.09   30.20 
   6   6  -7  216.38   29.00 
   6   6  -7  231.88   28.70 
   6   6  -7  195.38   23.90 
   6   6  -7  258.57   27.30 
  -6   6   7  279.57   47.70 
   6   6  -7  237.38   25.10 
   6  -6  -7  216.38   29.30 
   6  -6  -7  265.97   41.40 
   6  -6  -7  273.47   30.20 
   6   6  -6 1148.19   64.69 
   6   6  -6 1149.69   65.09 
   6   6  -6 1151.78   64.89 
   6   6  -6 1194.28   65.59 
   6   6  -6 1042.00   66.49 
  -6   6   6 1093.59   81.59 
   6   6  -6 1148.29   63.19 
   6  -6  -6 1142.29   77.79 
   6  -6  -6 1152.68   68.49 
   6  -6  -6 1178.98   67.09 
   6   6  -5   -3.80   12.30 
   6   6  -5   10.30   15.20 
  -6   6   5   10.70   15.60 
   6   6  -5   13.40   12.40 
   6   6  -5   11.80   14.30 
   6   6  -5    4.40   13.60 
  -6   6   5   12.70   27.10 
   6   6  -5    1.40   12.30 
  -6  -6   5  -10.00   15.20 
   6  -6  -5   22.20   17.70 
   6  -6  -5   -2.70   14.90 
   6  -6  -5  -13.30   26.20 
   6   6  -4   51.69   11.60 
   6   6  -4   51.19   13.90 
  -6   6   4   41.10   12.20 
  -6   6   4   30.00   24.90 
   6   6  -4   25.20   17.70 
   6   6  -4   51.29   12.50 
   6   6  -4   69.89   11.90 
   6   6  -4   53.99   13.60 
   6  -6  -4   48.90   19.30 
  -6  -6   4   47.00   13.80 
  -6  -6   4   46.30   12.20 
   6  -6  -4   45.70   13.70 
   6  -6  -4   36.90   23.90 
   6   6  -3  356.76   23.30 
  -6   6   3  399.96   37.90 
  -6   6   3  339.07   24.00 
   6   6  -3  317.37   22.70 
  -6   6   3  355.06   24.60 
   6   6  -3  309.97   26.80 
   6   6  -3  373.56   28.60 
   6  -6  -3  379.96   26.10 
  -6  -6   3  355.76   24.30 
   6  -6  -3  353.86   34.60 
   6  -6  -3  390.16   25.80 
  -6   6   2  115.49   11.30 
  -6   6   2   95.99   24.30 
   6   6  -2  110.39   16.20 
   6   6  -2   91.59   10.00 
  -6   6   2  109.29   11.60 
   6   6  -2  114.69   10.50 
   6  -6  -2   93.59   13.10 
  -6  -6   2   93.19   11.60 
   6  -6  -2   98.59   23.00 
   6  -6  -2   97.99   15.40 
  -6  -6   2  108.59   11.30 
  -6   6   1   13.10    7.50 
   6   6  -1    6.90   11.00 
  -6   6   1   -4.30    6.90 
   6   6  -1  -13.70   14.10 
  -6   6   1  -10.50   20.80 
   6   6  -1   -1.50    7.50 
   6   6  -1    0.40    6.70 
   6  -6  -1  -12.30    9.10 
   6  -6  -1   19.70   18.30 
  -6  -6   1   10.30    7.70 
  -6  -6   1   -2.30    8.60 
   6  -6  -1   -9.40   14.30 
   6  -6  -1  -12.20   13.40 
  -6   6   0  216.48   14.50 
  -6   6   0  154.28   26.40 
  -6   6   0  225.78   15.90 
  -6  -6   0  224.98   17.30 
   6  -6   0  158.38   22.40 
  -6  -6   0  236.58   25.80 
   6  -6   0  228.48   17.20 
  -6  -6   0  223.08   16.50 
   6  -6   0  185.18   17.20 
   6   6   1  408.66   27.30 
   6   6   1  415.46   37.30 
  -6   6  -1  401.96   24.90 
  -6   6  -1  392.06   25.60 
   6   6   1  405.66   25.50 
  -6  -6  -1  362.66   33.60 
  -6  -6  -1  415.36   36.40 
   6  -6   1  394.26   26.10 
  -6  -6  -1  468.55   30.00 
   6  -6   1  469.15   34.30 
  -6   6  -2   -4.70   16.70 
   6   6   2   -1.40   20.20 
  -6   6  -2   13.40   12.00 
   6   6   2    6.20   10.80 
  -6   6  -2    5.20   11.10 
  -6  -6  -2    5.60   25.90 
  -6  -6  -2   -9.80   14.80 
   6  -6   2   14.90   11.00 
   6  -6   2   12.90   18.50 
  -6  -6  -2   -5.70   19.20 
  -6  -6  -2    5.90   14.20 
  -6   6  -3   -5.30   14.80 
   6   6   3   13.60   13.20 
   6   6   3   23.40   13.90 
  -6   6  -3    6.10   16.40 
   6   6   3   51.49   26.70 
  -6   6  -3    7.50   15.10 
  -6  -6  -3   43.90   20.80 
   6  -6   3   12.90   13.00 
  -6  -6  -3   13.90   14.10 
   6   6   4 1076.49   74.59 
   6   6   4  912.31   61.39 
  -6   6  -4 1080.39   61.19 
   6   6   4 1017.00   60.09 
  -6   6  -4 1051.59   58.69 
  -6   6  -4 1109.19   70.29 
  -6   6  -4 1057.49   61.29 
  -6  -6  -4 1140.19   62.19 
  -6  -6  -4 1009.40   67.39 
  -6  -6  -4 1093.89   61.99 
  -6   6  -5  292.67   26.20 
  -6   6  -5  298.57   25.70 
   6   6   5  274.17   28.70 
   6   6   5  305.67   44.00 
   6   6   5  353.66   31.90 
  -6   6  -5  281.17   26.60 
  -6   6  -5  280.77   25.50 
  -6  -6  -5  300.67   28.50 
  -6  -6  -5  345.77   30.30 
  -6  -6  -5  334.17   36.50 
  -6   6  -6  287.47   29.40 
  -6   6  -6  336.17   30.40 
  -6   6  -6  273.07   31.30 
   6   6   6  384.26   37.80 
   6   6   6  275.07   50.29 
   6   6   6  341.77   33.50 
  -6   6  -6  278.17   29.00 
  -6   6  -6  320.27   26.20 
  -6  -6  -6  423.66   35.10 
  -6  -6  -6  240.48   33.00 
  -6  -6  -6  375.56   37.50 
   6   6   7   55.19   47.40 
  -6   6  -7   42.80   26.70 
  -6   6  -7   35.90   31.70 
   6   6   7   61.19   40.00 
  -6   6  -7   62.79   24.50 
   6   6   7   60.99   31.70 
  -6   6  -7   20.30   23.00 
  -6  -6  -7   35.70   32.50 
  -6  -6  -7   46.90   27.70 
  -6  -6  -7   29.30   31.80 
  -6   6  -8  248.48   36.60 
  -6   6  -8  210.78   33.20 
  -6   6  -8  283.27   42.40 
   6   6   8  178.08   60.79 
  -6  -6  -8  287.87   41.20 
  -6  -6  -8  302.67   43.90 
   6   7  -8   74.19   29.60 
   6   7  -8   20.00   23.00 
  -6   7   8   23.60   52.09 
   6   7  -8   40.20   23.80 
   6  -7  -8   11.00   44.60 
   6  -7  -8   60.69   32.80 
   6   7  -7  400.36   35.20 
   6   7  -7  309.87   37.50 
  -6   7   7  432.66   55.59 
   6   7  -7  445.66   32.80 
   6   7  -7  474.25   35.60 
   6   7  -7  398.46   36.60 
   6   7  -7  383.06   32.40 
   6  -7  -7  466.25   38.40 
   6  -7  -7  531.55   41.50 
   6  -7  -7  348.37   48.60 
   6   7  -6    8.80   18.40 
   6   7  -6   15.00   19.60 
   6   7  -6    0.40   20.70 
   6   7  -6    3.40   15.20 
   6   7  -6   -1.70   15.80 
   6   7  -6   -3.70   17.00 
  -6   7   6   35.10   38.40 
   6  -7  -6   11.70   21.50 
   6  -7  -6   27.60   35.30 
   6   7  -5  540.75   35.20 
  -6   7   5  555.94   54.59 
   6   7  -5  452.25   43.70 
   6   7  -5  535.75   34.30 
   6   7  -5  536.35   37.80 
   6   7  -5  548.65   37.90 
   6   7  -5  549.45   38.10 
   6  -7  -5  520.35   49.20 
   6  -7  -5  535.55   38.60 
   6  -7  -5  585.64   41.40 
   6   7  -4  272.97   19.00 
   6   7  -4  250.77   18.20 
  -6   7   4  225.98   37.90 
   6   7  -4  212.28   22.50 
   6   7  -4  241.58   23.30 
   6  -7  -4  259.27   22.40 
   6  -7  -4  243.58   35.00 
   6  -7  -4  235.28   23.10 
  -6  -7   4  269.47   21.60 
   6   7  -3    0.50    8.00 
   6   7  -3   19.20   11.90 
   6   7  -3   16.60   15.80 
   6   7  -3    4.20   10.70 
  -6   7   3  -31.90   44.10 
   6   7  -3   -9.90    7.40 
  -6  -7   3   17.10   11.80 
   6  -7  -3   34.60   23.90 
   6  -7  -3   13.40   13.50 
   6  -7  -3   -5.20   16.00 
   6   7  -2  246.48   25.60 
  -6   7   2  244.98   18.30 
   6   7  -2  242.68   16.80 
  -6   7   2  357.56   39.20 
   6  -7  -2  284.07   20.20 
   6  -7  -2  292.17   33.80 
   6  -7  -2  257.97   24.00 
  -6  -7   2  278.97   22.20 
  -6  -7   2  254.67   18.40 
   6  -7  -2  259.87   18.80 
  -6   7   1   69.89    7.70 
  -6   7   1   69.19   25.80 
  -6   7   1   60.79    8.30 
   6   7  -1   45.80    5.60 
   6   7  -1   56.99   19.80 
   6   7  -1   57.09    6.20 
  -6  -7   1   66.89    9.00 
   6  -7  -1   35.80   12.90 
   6  -7  -1   50.59   11.30 
   6  -7  -1   41.20   21.90 
   6  -7  -1   51.09    9.80 
  -6  -7   1   63.89   15.50 
  -6   7   0  212.58   14.00 
   6   7   0  232.78   28.10 
  -6   7   0  238.88   32.50 
   6   7   0  223.28   14.30 
   6   7   0  198.48   13.70 
  -6   7   0  192.68   14.80 
   6   7   0  211.88   14.90 
  -6  -7   0  241.88   15.90 
   6  -7   0  219.28   28.40 
  -6  -7   0  259.57   16.90 
   6  -7   0  229.18   16.00 
  -6   7  -1    6.20    6.20 
  -6   7  -1   10.00    7.00 
   6   7   1   -8.90   21.80 
   6   7   1   10.20    8.90 
  -6   7  -1   -0.90   23.20 
   6   7   1    4.30    8.50 
  -6  -7  -1    2.80   11.80 
  -6  -7  -1    7.10   15.00 
  -6  -7  -1    6.40   27.10 
   6  -7   1    7.90    9.30 
  -6  -7  -1    2.90   21.40 
   6  -7   1    2.30   21.40 
  -6   7  -2  246.78   16.20 
  -6   7  -2  236.58   16.50 
  -6   7  -2  237.88   17.40 
  -6   7  -2  175.78   28.10 
   6   7   2  179.28   31.40 
  -6  -7  -2  223.68   33.40 
   6  -7   2  229.28   18.00 
   6  -7   2  247.08   29.60 
  -6  -7  -2  195.28   24.90 
   6   7   3  444.36   31.90 
  -6   7  -3  336.57   34.20 
  -6   7  -3  372.16   26.40 
  -6   7  -3  377.26   27.40 
   6   7   3  344.77   42.10 
   6   7   3  394.26   29.00 
  -6   7  -3  412.86   28.60 
  -6  -7  -3  456.85   31.20 
   6  -7   3  352.36   27.10 
  -6  -7  -3  467.95   41.20 
  -6  -7  -3  452.75   31.50 
   6   7   4   71.99   18.30 
  -6   7  -4   45.50   19.10 
  -6   7  -4   48.60   24.00 
   6   7   4   46.90   33.90 
  -6   7  -4   52.99   14.90 
   6   7   4   72.29   19.70 
  -6   7  -4   44.50   14.40 
  -6   7  -4   60.59   19.30 
  -6  -7  -4   84.89   20.30 
  -6  -7  -4   48.70   21.70 
  -6  -7  -4   85.39   27.30 
  -6   7  -5  485.85   32.80 
   6   7   5  591.34   37.30 
  -6   7  -5  441.96   35.10 
  -6   7  -5  464.45   37.50 
   6   7   5  461.55   56.39 
  -6   7  -5  435.16   35.10 
  -6   7  -5  402.06   33.20 
  -6  -7  -5  388.26   43.00 
  -6  -7  -5  466.75   37.10 
   6   7   6   85.29   28.70 
  -6   7  -6   49.10   21.50 
  -6   7  -6   58.99   22.50 
  -6   7  -6   67.19   23.40 
   6   7   6   30.90   44.50 
   6   7   6   86.59   33.20 
  -6   7  -6   28.50   24.50 
  -6   7  -6   59.69   24.30 
  -6  -7  -6   49.20   33.20 
   6   7   7  117.99  101.99 
  -6   7  -7  280.87   32.40 
  -6   7  -7  278.97   34.10 
   6   7   7  262.47   41.00 
  -6   7  -7  260.37   33.50 
  -6  -7  -7  264.47   43.00 
  -6  -7  -7  283.17   39.10 
   6   8  -7   -1.30   19.20 
   6   8  -7  -10.60   25.30 
   6   8  -7    8.30   19.70 
  -6   8   7   37.00   50.79 
   6  -8  -7   14.90   44.70 
   6  -8  -7   -3.50   29.70 
  -6   8   6   52.49   41.40 
   6   8  -6   18.90   16.00 
   6   8  -6   25.60   16.70 
   6   8  -6   32.90   21.50 
   6   8  -6   30.60   21.60 
   6  -8  -6   61.19   30.10 
   6  -8  -6   14.80   36.20 
   6  -8  -6   38.60   24.30 
   6   8  -5    7.60   12.00 
   6   8  -5  -37.30   27.50 
   6   8  -5   -8.50   20.40 
   6   8  -5   -2.30   18.50 
   6   8  -5   18.60   12.70 
   6   8  -5   31.60   19.70 
  -6   8   5    8.00   38.30 
   6  -8  -5  -10.80   33.30 
   6  -8  -5   25.00   23.70 
   6  -8  -5   11.10   19.40 
   6   8  -4  504.15   27.80 
   6   8  -4  473.95   31.70 
   6   8  -4  559.74   42.50 
  -6   8   4  412.66   49.20 
   6   8  -4  507.15   29.20 
   6   8  -4  627.54   51.59 
   6  -8  -4  431.36   47.10 
   6  -8  -4  551.34   36.10 
  -6   8   3    6.10   32.40 
   6   8  -3   14.30   31.10 
   6  -8  -3    4.30   12.70 
   6  -8  -3   -7.20   30.30 
  -6   8   2   32.50   31.50 
   6   8  -2   -9.80   21.50 
   6  -8  -2   -1.70   12.70 
   6  -8  -2   15.10   25.50 
   6  -8  -2   -1.10   10.30 
   6  -8  -2   26.60   15.10 
   6   8  -1   -7.60   22.20 
  -6   8   1   26.40   29.50 
   6  -8  -1    3.30    8.20 
  -6   8   0    2.30   29.90 
   6   8   0   30.70   24.30 
   6  -8   0   35.30   25.70 
   6   8   1   21.50   27.60 
  -6   8  -1   23.00   29.20 
  -6  -8  -1   12.20   10.30 
  -6  -8  -1    0.50   11.70 
   6  -8   1   23.60   27.40 
   6  -8   1    7.10    6.40 
   6   8   2  580.24   35.60 
   6   8   2  623.44   36.40 
   6   8   2  619.94   54.29 
  -6  -8  -2  669.93   53.29 
  -6  -8  -2  575.24   44.70 
  -6  -8  -2  626.64   38.50 
   6  -8   2  718.63   52.59 
  -6  -8  -2  585.24   41.00 
  -6   8  -3   25.30   10.80 
   6   8   3   29.70   14.90 
  -6   8  -3   22.90    9.00 
  -6   8  -3   19.10    9.30 
   6   8   3  -30.10   31.70 
  -6   8  -3   29.30   10.30 
  -6  -8  -3    6.30   29.50 
  -6   8  -4   65.29   17.10 
  -6   8  -4   34.70   31.80 
  -6   8  -4   52.99   15.50 
  -6   8  -4   66.59   14.80 
   6   8   4   57.09   19.50 
   6   8   4   62.79   40.90 
  -6   8  -4   45.30   13.60 
   6   8   4   61.89   21.50 
  -6  -8  -4   45.10   27.70 
  -6  -8  -4   81.39   33.20 
  -6  -8  -4   55.99   22.80 
   6   8   5    1.70   23.80 
   6   8   5  -16.80   48.40 
  -6   8  -5  -12.50   16.70 
  -6   8  -5   12.90   21.10 
  -6   8  -5    1.20   21.90 
   6   8   5   40.20   27.10 
  -6   8  -5    8.20   32.20 
  -6  -8  -5  -26.30   34.50 
  -6  -8  -5    6.60   25.70 
  -6  -8  -5   -0.30   31.70 
  -6   8  -6  668.93   49.99 
  -6   8  -6  705.53   49.90 
   6   8   6  699.43   86.69 
  -6   8  -6  551.74   48.40 
   6   8   6  859.11   59.49 
  -6  -8  -6  753.42   53.99 
  -6  -8  -6  824.22   63.59 
   6   9  -6    9.50   20.20 
   6  -9  -6   -4.70   43.40 
   6   9  -5  202.08   30.60 
  -6   9   5   56.69   52.19 
   6   9  -4  164.28   56.19 
   6   9  -4  204.28   32.50 
  -6   9   4  155.68   43.40 
   6  -9  -4  205.98   40.30 
   6  -9  -4  188.28   22.30 
   6   9  -3   17.20   26.20 
  -6   9   3   -2.30   35.70 
   6  -9  -3   33.70   34.00 
   6  -9  -3   13.90   15.70 
  -6   9   2  113.49   41.60 
   6   9  -2   87.49   29.70 
   6  -9  -2   86.09   32.70 
  -6   9   1   69.69   38.80 
   6   9  -1   53.69   30.30 
   6  -9  -1   45.20   31.20 
   6   9   0   68.39   32.00 
  -6   9   0   64.89   39.10 
   6  -9   0   89.09   33.40 
   6   9   1   23.60   33.30 
   6  -9   1   17.80   33.50 
  -6   9  -2   96.09   40.80 
   6   9   2  129.39   38.70 
   6  -9   2  223.58   41.10 
  -6  -9  -2  154.88   38.10 
  -6  -9  -2  119.49   14.00 
   6   9   3   83.99   41.00 
  -6   9  -3   21.60   40.00 
  -6  -9  -3   84.69   23.40 
  -6  -9  -3   69.29   35.50 
   6   9   4   18.90   21.60 
   6   9   4  -10.30   43.30 
  -6  -9  -4  -12.10   38.10 
  -6  -9  -4  -25.70   37.50 
  -6   9  -5  427.66   30.10 
   6   9   5  429.46   36.00 
  -6  -9  -5  385.26   51.69 
   6  10  -3  104.49   37.90 
  -6  10   3   91.19   48.90 
   6 -10  -3  151.48   51.49 
   6  10  -2   79.09   36.90 
  -6  10   2   77.49   52.69 
   6 -10  -2   31.90   40.70 
   6  10  -1  -16.20   36.00 
  -6  10   1  -23.40   41.50 
   6 -10  -1   23.40   40.30 
   6  10   0  112.99   39.70 
  -6  10   0  132.49   48.50 
   6 -10   0   75.69   41.80 
   6  10   1   77.99   42.60 
  -6  10  -1   99.19   47.80 
   6 -10   1   52.99   41.10 
   6  10   2  -29.90   44.60 
  -6  10  -2    5.70   46.70 
   7   0 -11   13.40   39.50 
   7   0 -11  -30.00   33.70 
   7   0 -10   43.70   46.90 
   7   0 -10   71.19   32.10 
  -7   0  10   85.49   43.40 
   7   0 -10   66.09   29.30 
   7   0  -9    4.10   24.00 
  -7   0   9   35.10   26.90 
  -7   0   9  -36.00   29.00 
   7   0  -9  -52.19   29.80 
  -7   0   9  -11.90   32.40 
   7   0  -9  -17.90   21.70 
   7   0  -8   10.00   34.00 
  -7   0   8    8.70   21.80 
  -7   0   8   42.40   26.50 
   7   0  -8   31.60   20.80 
  -7   0   8   10.00   24.10 
   7   0  -8   39.00   19.70 
   7   0  -8   -8.00   25.80 
  -7   0   7   -0.30   20.50 
  -7   0   7  -28.60   14.90 
   7   0  -7    0.80   17.30 
  -7   0   7   25.10   16.90 
   7   0  -7   -4.20   21.80 
   7   0  -7   -7.50   21.70 
   7   0  -7   38.60   18.70 
   7   0  -7    7.70   15.40 
  -7   0   6 2978.50  158.38 
   7   0  -6 3178.88  158.68 
   7   0  -6 3001.10  160.08 
  -7   0   6 2988.30  160.18 
   7   0  -6 3171.88  158.88 
  -7   0   6 3069.99  159.18 
   7   0  -6 3042.70  158.98 
   7   0  -5   10.60   12.10 
   7   0  -5    9.50   13.00 
   7   0  -5    1.20   15.30 
   7   0  -5  -12.40   13.30 
  -7   0   5   -9.80   12.70 
  -7   0   5  -20.90   11.00 
  -7   0   5    3.70   12.00 
   7   0  -5   -2.70   10.90 
   7   0  -4  415.36   26.70 
   7   0  -4  442.46   28.10 
  -7   0   4  386.76   27.00 
  -7   0   4  421.86   27.30 
   7   0  -4  440.46   28.00 
   7   0  -4  395.46   26.60 
  -7   0   4  376.46   27.50 
  -7   0   3   -2.80    8.00 
  -7   0   3   -9.10    8.50 
   7   0  -3  -10.90    9.40 
   7   0  -3   -2.10    8.40 
   7   0  -3  -10.70    9.00 
  -7   0   3   -3.70    8.10 
   7   0  -2 9426.16  492.25 
   7   0  -2 9806.12  492.15 
  -7   0   2 9999.00  492.45 
  -7   0   2 9874.21  492.15 
   7   0  -1    3.80    9.60 
  -7   0   1    6.90   10.50 
  -7   0   1    1.90   12.50 
  -7   0   1    5.90    9.60 
   7   0   0 2385.46  126.49 
   7   0   0 2508.35  128.99 
   7   0   0 2563.64  129.49 
  -7   0   0 2418.96  127.29 
  -7   0   0 2340.07  126.49 
   7   0   1  -18.00   11.40 
  -7   0  -1   15.70   10.40 
  -7   0  -1   14.00   11.90 
   7   0   1   -9.50   10.00 
   7   0   1    3.10   15.80 
  -7   0  -2  299.77   21.00 
   7   0   2  297.07   21.80 
  -7   0  -2  299.17   29.30 
   7   0   2  259.17   21.30 
   7   0   2  230.38   26.80 
   7   0   2  284.27   17.70 
  -7   0  -2  250.87   20.30 
   7   0   3   -5.60   19.00 
  -7   0  -3    2.60   10.00 
  -7   0  -3  -14.60   20.50 
   7   0   3    7.60   13.60 
   7   0   3    0.20   11.70 
   7   0   3   -5.00    5.70 
   7   0   4  925.81   55.09 
  -7   0  -4  977.30   54.59 
   7   0   4  933.01   63.19 
   7   0   4  966.10   54.89 
  -7   0  -4  951.80   54.49 
   7   0   5   23.30   27.80 
   7   0   5  -20.90   16.20 
  -7   0  -5    9.00   14.40 
   7   0   5  -14.80   14.80 
  -7   0  -5  -12.50   13.70 
  -7   0  -5    6.90    6.80 
   7   0   6   82.89   35.10 
  -7   0  -6   83.19   10.60 
  -7   0  -6   95.69   20.40 
   7   0   6   93.89   21.50 
  -7   0  -6   80.29   19.00 
  -7   0  -7   17.00   20.10 
  -7   0  -7  -10.50   10.20 
   7   0   7    0.80   27.00 
   7   0   7   18.20   37.20 
  -7   0  -7   16.90   21.40 
  -7   0  -7   -5.10   26.20 
  -7   0  -8  531.45   49.60 
  -7   0  -8  651.43   46.20 
  -7   0  -8  459.85   42.40 
   7   0   8  586.74   66.09 
  -7   0  -8  550.14   34.90 
   7   0   8  613.44   49.30 
  -7   0  -9    7.00   27.90 
  -7   0  -9   -6.10   29.70 
  -7   0  -9   -8.00   15.00 
   7   0   9   20.20   51.49 
  -7   0  -9  -43.70   40.00 
  -7   0 -10  488.35   52.19 
  -7   0 -10  358.16   46.70 
   7   1 -11  -11.50   33.60 
   7   1 -11  -14.80   36.40 
   7  -1 -11   34.90   43.70 
   7   1 -10  219.48   46.50 
   7   1 -10  171.68   34.20 
   7   1 -10  174.58   32.00 
  -7   1  10  168.58   47.10 
   7  -1 -10  217.28   34.00 
  -7  -1  10  145.09   46.50 
   7  -1 -10  183.98   33.40 
   7   1  -9  131.59   31.80 
  -7   1   9   82.19   25.80 
  -7   1   9  146.39   37.90 
  -7   1   9  112.79   33.30 
   7   1  -9  182.98   30.00 
   7   1  -9  144.99   26.30 
   7   1  -9  180.58   39.90 
   7  -1  -9  163.78   28.60 
   7  -1  -9  142.99   27.30 
  -7  -1   9  204.88   50.69 
   7  -1  -9  137.79   34.70 
  -7  -1   9  174.38   38.60 
   7   1  -8   33.50   27.10 
   7   1  -8   57.39   20.00 
  -7   1   8   50.39   20.80 
   7   1  -8   67.89   23.20 
   7   1  -8   75.69   22.10 
  -7   1   8   47.30   26.60 
  -7  -1   8   57.39   27.90 
   7  -1  -8    4.00   24.30 
   7  -1  -8   36.90   20.30 
   7  -1  -8   43.90   21.00 
  -7  -1   8   33.80   23.00 
   7  -1  -8   56.49   33.60 
   7   1  -7  121.39   23.30 
   7   1  -7  152.98   24.90 
  -7   1   7  178.68   22.40 
  -7   1   7   99.99   20.40 
   7   1  -7   78.59   19.50 
  -7   1   7  114.39   24.90 
   7   1  -7  169.18   19.70 
  -7  -1   7  135.79   19.90 
  -7  -1   7  153.28   24.90 
  -7  -1   7  116.09   19.80 
   7  -1  -7  113.69   20.70 
   7  -1  -7  145.09   22.70 
   7  -1  -7   96.09   28.20 
   7  -1  -7   82.39   18.90 
  -7   1   6   75.59   18.40 
  -7   1   6   72.09   16.00 
   7   1  -6   30.80   15.10 
   7   1  -6   51.99   14.20 
   7   1  -6   48.50   15.30 
   7   1  -6   37.80   15.80 
   7   1  -6   56.59   18.20 
  -7   1   6   64.39   19.40 
   7  -1  -6   28.60   14.60 
  -7  -1   6   64.09   17.00 
  -7  -1   6   29.80   15.10 
   7  -1  -6   48.80   20.60 
   7  -1  -6   56.99   15.20 
   7  -1  -6   60.19   16.30 
   7  -1  -6   69.09   18.40 
  -7  -1   6   57.49   14.40 
   7   1  -5 1165.08   64.39 
  -7   1   5 1165.18   64.69 
  -7   1   5 1183.98   67.49 
   7   1  -5 1251.87   64.09 
   7   1  -5 1087.39   64.69 
   7   1  -5 1131.19   65.09 
   7   1  -5 1138.39   64.19 
  -7   1   5 1140.19   64.49 
   7  -1  -5 1252.87   65.39 
  -7  -1   5 1174.28   64.49 
   7  -1  -5 1094.29   64.29 
   7  -1  -5 1159.88   64.39 
  -7  -1   5 1325.87   65.49 
  -7  -1   5 1222.08   64.79 
   7  -1  -5 1202.08   67.59 
   7  -1  -5 1102.79   65.59 
  -7   1   4  345.47   26.40 
  -7   1   4  325.17   22.80 
   7   1  -4  314.47   22.90 
  -7   1   4  297.37   23.10 
   7   1  -4  265.47   21.70 
   7   1  -4  352.46   23.30 
   7   1  -4  341.57   23.70 
   7  -1  -4  313.47   22.60 
   7  -1  -4  339.67   23.00 
   7  -1  -4  317.67   23.50 
  -7  -1   4  321.37   23.10 
   7  -1  -4  268.77   26.20 
   7  -1  -4  295.17   23.30 
  -7  -1   4  331.07   22.20 
  -7  -1   4  315.27   21.60 
   7   1  -3 3900.81  199.98 
   7   1  -3 3798.92  200.08 
  -7   1   3 4055.49  200.28 
  -7   1   3 3919.51  201.48 
   7   1  -3 4060.29  199.98 
  -7   1   3 3943.51  199.88 
  -7  -1   3 3925.11  198.58 
  -7  -1   3 3780.22  199.68 
   7  -1  -3 3848.31  200.18 
   7  -1  -3 3945.81  199.98 
   7  -1  -3 4095.89  201.48 
  -7  -1   3 3905.11  200.08 
   7   1  -2 1258.37   65.49 
  -7   1   2 1197.78   64.79 
   7   1  -2 1170.68   65.09 
  -7   1   2 1223.68   65.39 
  -7  -1   2 1268.67   65.59 
   7  -1  -2 1185.68   65.19 
   7  -1  -2 1234.48   64.89 
  -7  -1   2 1245.28   65.19 
  -7  -1   2 1255.77   64.79 
   7   1  -1 1112.69   60.39 
   7   1  -1  940.81   60.49 
  -7   1   1 1176.18   60.09 
  -7   1   1 1203.78   60.79 
   7  -1  -1 1113.59   60.59 
  -7  -1   1 1231.68   60.49 
  -7  -1   1 1142.99   60.89 
   7  -1  -1 1086.39   59.99 
  -7  -1   1 1071.19   60.19 
  -7   1   0  370.96   27.50 
   7   1   0  312.37   25.60 
   7   1   0  397.96   28.80 
  -7   1   0  407.06   27.50 
   7   1   0  347.27   25.50 
   7  -1   0  364.56   26.30 
  -7  -1   0  383.76   26.40 
   7  -1   0  385.26   26.10 
  -7  -1   0  376.36   28.40 
  -7  -1   0  352.06   26.70 
   7   1   1 1160.48   61.49 
  -7   1  -1 1115.59   66.89 
  -7   1  -1 1139.59   61.99 
   7   1   1 1212.28   61.39 
   7   1   1 1080.29   64.29 
  -7   1  -1 1085.29   62.59 
   7  -1   1 1224.88   67.69 
   7  -1   1 1072.49   62.09 
  -7  -1  -1 1162.28   61.59 
   7  -1   1 1030.40   62.99 
  -7  -1  -1 1183.78   62.59 
   7   1   2 1004.50   55.09 
  -7   1  -2 1009.10   54.79 
   7   1   2  972.40   60.29 
   7   1   2  988.20   53.79 
   7   1   2 1033.50   55.59 
  -7   1  -2 1034.30   54.69 
  -7   1  -2  990.30   62.59 
   7  -1   2  975.20   50.79 
   7  -1   2  982.40   54.59 
  -7  -1  -2  959.30   60.09 
   7  -1   2  956.10   63.59 
  -7  -1  -2 1040.10   55.19 
  -7  -1  -2  949.60   54.49 
   7  -1   2 1045.30   55.49 
   7   1   3  253.77   20.30 
  -7   1  -3  277.47   21.50 
   7   1   3  290.27   21.50 
   7   1   3  361.46   32.60 
  -7   1  -3  278.57   21.60 
   7   1   3  290.97   22.50 
  -7  -1  -3  315.47   29.50 
   7  -1   3  293.97   32.90 
   7  -1   3  242.48   20.90 
   7  -1   3  282.07   22.40 
  -7  -1  -3  231.58   20.20 
  -7  -1  -3  263.67   21.70 
  -7   1  -4   36.70   26.60 
  -7   1  -4   32.50   13.60 
   7   1   4   20.70   12.90 
   7   1   4   83.89   22.20 
  -7   1  -4   25.50   11.80 
   7   1   4   14.30   14.20 
   7  -1   4   29.70   13.30 
   7  -1   4   19.10   24.30 
  -7  -1  -4   37.20   13.70 
  -7  -1  -4   18.90    8.70 
  -7  -1  -4   13.00   11.60 
   7  -1   4   42.40   15.50 
  -7   1  -5   57.99   16.10 
  -7   1  -5   56.99   15.70 
   7   1   5   49.10   26.00 
  -7   1  -5   19.80   30.40 
   7   1   5   46.20   15.90 
  -7  -1  -5   21.60   10.80 
  -7  -1  -5   60.49   15.10 
   7  -1   5   38.60   17.90 
   7  -1   5   50.49   31.00 
  -7  -1  -5   38.90   16.10 
   7  -1   5   33.00   17.10 
   7   1   6  174.58   28.40 
  -7   1  -6  233.48   23.90 
   7   1   6  120.69   34.20 
  -7   1  -6  218.48   24.30 
   7   1   6  176.38   24.20 
  -7  -1  -6  197.38   23.80 
  -7  -1  -6  195.78   18.20 
   7  -1   6  176.28   24.30 
  -7  -1  -6  215.28   23.20 
   7  -1   6  240.88   41.00 
  -7   1  -7  187.18   26.50 
   7   1   7  165.78   28.70 
  -7   1  -7  210.88   25.90 
  -7   1  -7  151.48   27.10 
   7   1   7  183.38   43.30 
  -7  -1  -7  169.68   30.70 
  -7  -1  -7  173.28   25.30 
  -7  -1  -7  162.88   19.10 
  -7  -1  -7  182.28   25.20 
   7  -1   7  187.68   29.50 
   7  -1   7  217.38   43.40 
  -7   1  -8   -3.10   29.40 
   7   1   8  -18.70   43.40 
   7   1   8   37.70   32.00 
  -7   1  -8   30.30   23.40 
  -7   1  -8   -4.60   25.70 
  -7  -1  -8   28.10   23.80 
   7  -1   8  357.96   60.09 
  -7  -1  -8   13.80   35.50 
  -7  -1  -8   30.00   17.30 
  -7  -1  -8   30.20   24.80 
   7   1   9   89.49   53.59 
  -7   1  -9  105.19   31.30 
   7   1   9  134.99   48.00 
  -7   1  -9  136.19   33.90 
  -7   1  -9  161.48   47.30 
  -7  -1  -9  132.99   28.40 
   7  -1   9   69.39   59.79 
  -7  -1  -9  133.29   35.70 
  -7  -1  -9  115.59   32.20 
  -7   1 -10  123.29   41.30 
  -7  -1 -10   35.90   41.50 
   7   2 -10    8.60   54.79 
   7   2 -10   84.59   44.50 
   7   2 -10   -9.50   28.70 
  -7   2  10   60.19   45.10 
   7   2 -10   16.90   29.50 
   7  -2 -10   50.99   34.70 
  -7  -2  10  -30.00   45.00 
   7  -2 -10   45.10   32.10 
   7   2  -9  -25.20   38.30 
  -7   2   9   -5.10   23.50 
   7   2  -9   17.00   22.70 
   7   2  -9   -2.40   34.20 
   7   2  -9  -10.00   30.70 
  -7  -2   9  -16.20   28.40 
   7  -2  -9  -19.10   22.80 
  -7  -2   9  -22.70   34.00 
   7  -2  -9  -18.60   24.30 
  -7   2   8  509.35   47.40 
   7   2  -8  453.65   37.20 
  -7   2   8  460.25   36.20 
   7   2  -8  490.35   39.80 
   7   2  -8  415.16   35.00 
   7   2  -8  445.46   39.10 
   7  -2  -8  474.05   42.60 
   7  -2  -8  455.95   38.30 
  -7  -2   8  446.26   62.09 
   7  -2  -8  408.06   37.00 
  -7  -2   8  520.55   39.30 
   7   2  -7  892.51   51.29 
   7   2  -7  785.72   50.69 
  -7   2   7  785.92   51.19 
   7   2  -7  836.62   50.29 
  -7   2   7  871.61   59.89 
  -7   2   7  750.22   49.30 
   7   2  -7  835.12   50.19 
  -7  -2   7  712.13   54.69 
   7  -2  -7  728.23   49.50 
  -7  -2   7  787.42   49.40 
  -7  -2   7  778.72   50.59 
   7  -2  -7  784.32   61.19 
   7  -2  -7  885.01   50.39 
   7  -2  -7  779.12   66.59 
   7   2  -6  310.17   25.00 
  -7   2   6  281.07   24.40 
  -7   2   6  324.07   32.40 
  -7   2   6  352.16   26.70 
   7   2  -6  269.47   25.00 
   7   2  -6  319.37   25.40 
   7   2  -6  273.07   26.10 
   7   2  -6  258.97   24.80 
   7  -2  -6  276.07   32.20 
   7  -2  -6  297.37   26.90 
  -7  -2   6  325.57   25.80 
   7  -2  -6  273.17   24.50 
   7  -2  -6  317.67   25.60 
  -7  -2   6  309.87   25.80 
  -7  -2   6  341.17   27.60 
   7  -2  -6  291.57   27.20 
   7   2  -5   30.50   11.30 
  -7   2   5   37.20   12.10 
   7   2  -5   32.10    9.30 
   7   2  -5    8.60   13.30 
   7   2  -5   20.10   11.80 
  -7   2   5   44.90   18.20 
   7   2  -5   54.09   13.20 
  -7   2   5   35.80   12.60 
  -7  -2   5   51.59   13.00 
   7  -2  -5   51.99   13.70 
   7  -2  -5    8.60   14.40 
   7  -2  -5   26.90   12.10 
   7  -2  -5   41.70   14.40 
  -7  -2   5   13.60   12.40 
  -7  -2   5   45.40   12.80 
   7  -2  -5   31.40   19.70 
   7   2  -4 3602.54  179.48 
  -7   2   4 3396.86  179.18 
   7   2  -4 3478.15  179.58 
  -7   2   4 3566.04  182.98 
   7   2  -4 3566.34  179.28 
   7   2  -4 3595.64  179.68 
  -7   2   4 3582.84  179.78 
  -7  -2   4 3541.55  179.58 
  -7  -2   4 3519.95  179.18 
   7  -2  -4 3533.65  179.58 
   7  -2  -4 3536.25  179.78 
   7  -2  -4 3340.27  179.28 
   7  -2  -4 3333.07  179.58 
   7   2  -3  155.48   13.20 
   7   2  -3  152.08   14.70 
  -7   2   3  103.79   15.30 
  -7   2   3  138.19   13.70 
  -7   2   3  132.09   17.50 
   7   2  -3  136.99   13.50 
   7  -2  -3  112.89   14.10 
   7  -2  -3  144.19   13.30 
  -7  -2   3  120.29   13.50 
  -7  -2   3  151.38   13.90 
   7   2  -2 2032.10  104.69 
  -7   2   2 1968.40  104.19 
  -7   2   2 2037.30  107.49 
  -7   2   2 1984.00  104.39 
   7   2  -2 2063.29  104.49 
   7  -2  -2 1966.90  104.19 
  -7  -2   2 2077.59  104.59 
  -7   2   1  446.16   25.80 
   7   2  -1  353.06   28.60 
   7   2  -1  388.36   26.50 
  -7   2   1  417.56   26.90 
   7   2  -1  410.46   27.30 
  -7  -2   1  387.46   27.40 
  -7  -2   1  470.95   28.90 
  -7  -2   1  427.06   25.10 
   7  -2  -1  448.56   27.60 
   7  -2  -1  398.56   27.40 
   7   2   0  856.51   51.49 
  -7   2   0  873.81   51.29 
   7   2   0  858.91   52.09 
   7   2   0  855.61   50.39 
   7   2   0 1008.10   51.79 
  -7   2   0  828.52   51.39 
  -7  -2   0  934.31   51.19 
  -7  -2   0  914.81   52.29 
   7  -2   0 1019.10   52.39 
   7  -2   0  944.01   51.89 
  -7   2  -1 1106.69   72.39 
  -7   2  -1  992.90   60.29 
  -7   2  -1  929.21   59.29 
   7   2   1 1141.79   61.89 
   7   2   1 1171.78   59.29 
   7   2   1 1071.69   59.59 
   7  -2   1 1041.70   58.89 
  -7  -2  -1 1161.58   59.29 
   7  -2   1 1071.89   59.69 
  -7  -2  -1 1095.99   59.99 
   7  -2   1 1116.99   56.89 
  -7   2  -2  746.93   47.70 
   7   2   2  984.80   49.50 
   7   2   2  887.01   53.39 
   7   2   2  901.11   48.70 
  -7   2  -2  819.52   51.19 
  -7  -2  -2  837.52   53.69 
  -7  -2  -2  874.01   47.80 
  -7  -2  -2  826.62   48.50 
   7  -2   2  862.41   44.60 
   7  -2   2  911.91   48.90 
   7   2   3  224.18   25.50 
   7   2   3  237.98   20.10 
  -7   2  -3  246.68   33.40 
  -7   2  -3  196.58   18.50 
  -7   2  -3  214.88   18.60 
   7   2   3  188.78   18.40 
  -7  -2  -3  193.68   17.40 
   7  -2   3  194.78   31.80 
  -7  -2  -3  169.08   18.00 
  -7  -2  -3  237.28   27.50 
  -7  -2  -3  191.88   18.60 
   7  -2   3  252.27   19.90 
  -7   2  -4   68.89   45.00 
  -7   2  -4   46.20   13.70 
   7   2   4   47.40   14.40 
  -7   2  -4   26.20   12.70 
   7   2   4   43.30   13.20 
   7   2   4   37.40   15.20 
   7   2   4   15.40   23.80 
  -7  -2  -4   20.30   11.60 
  -7  -2  -4   26.70   12.70 
   7  -2   4   20.20   14.90 
  -7  -2  -4   42.00   13.90 
  -7  -2  -4    4.30   32.30 
   7  -2   4   51.79   29.50 
  -7   2  -5   29.40   14.50 
   7   2   5   19.30   18.30 
  -7   2  -5   -9.90   36.40 
  -7   2  -5   11.50   13.50 
   7   2   5   -8.90   26.00 
   7   2   5  -17.50   16.80 
   7  -2   5   -1.10   18.00 
  -7  -2  -5   20.40   15.10 
  -7  -2  -5   12.90   12.70 
   7  -2   5    0.50   31.30 
  -7  -2  -5   14.70   14.50 
  -7   2  -6  522.95   36.90 
   7   2   6  545.85   40.60 
  -7   2  -6  487.95   37.70 
   7   2   6  411.86   48.70 
  -7  -2  -6  499.95   36.90 
  -7  -2  -6  517.75   37.30 
  -7  -2  -6  481.05   35.40 
   7  -2   6  449.56   55.89 
   7  -2   6  523.05   38.70 
  -7   2  -7  270.37   28.50 
   7   2   7  244.58   33.80 
  -7   2  -7  194.08   28.40 
  -7   2  -7  194.38   26.50 
   7   2   7  191.98   44.70 
   7  -2   7  366.26   52.69 
  -7  -2  -7  250.47   30.70 
  -7  -2  -7  227.78   23.90 
  -7  -2  -7  213.38   34.70 
  -7  -2  -7  265.97   30.10 
  -7   2  -8  124.69   31.50 
   7   2   8  176.18   51.19 
  -7   2  -8  212.98   30.40 
   7   2   8  192.08   36.40 
  -7  -2  -8  129.89   28.70 
  -7  -2  -8  182.58   24.50 
   7  -2   8  101.49   51.49 
  -7  -2  -8  155.28   31.60 
  -7   2  -9   69.19   29.10 
  -7   2  -9   33.40   29.30 
  -7   2  -9   88.39   47.10 
   7   2   9   55.79   48.90 
   7   2   9   14.80   59.69 
   7  -2   9   21.10   65.29 
  -7  -2  -9   38.10   24.70 
  -7  -2  -9   36.10   35.20 
  -7  -2  -9   46.40   32.90 
   7   3 -10   -4.00   33.80 
   7   3 -10    9.50   27.10 
  -7   3  10  -19.50   47.40 
   7  -3 -10   -5.10   33.20 
  -7  -3  10   42.70   48.20 
   7  -3 -10   23.70   38.80 
   7  -3 -10   38.80   37.20 
   7   3  -9  -28.20   31.20 
   7   3  -9   44.20   23.60 
   7   3  -9    3.90   24.30 
  -7   3   9   32.50   40.20 
  -7   3   9    4.30   26.70 
   7   3  -9    2.00   33.60 
  -7  -3   9  -27.20   28.10 
  -7  -3   9   24.00   38.60 
   7  -3  -9   13.90   25.90 
   7  -3  -9   -7.00   28.00
[truncated: 421,862 more chars]
