# Supplementary material for: Two-dimensional organic-inorganic hybrid perovskite quantum-well nanowires enabled by directional noncovalent intermolecular interactions
Source: Nat Commun. 2025 Mar 27;16:2997. doi: 10.1038/s41467-025-58166-x (PMC11950231; doi:10.1038/s41467-025-58166-x)
Supplement: Supplementary file 4 — Supplementary Data 1 [file 41467_2025_58166_MOESM4_ESM.zip › crystal structure cif and checkcif/(4FPMA)2PbI4.cif]

####################################################################### 
# 
# This file contains crystal structure data downloaded from the 
# Cambridge Structural Database (CSD) hosted by the Cambridge 
# Crystallographic Data Centre (CCDC).
# 
# Full information about CCDC data access policies and citation 
# guidelines are available at http://www.ccdc.cam.ac.uk/access/V1 
# 
# Audit and citation data items may have been added by the CCDC. 
# Please retain this information to preserve the provenance of 
# this file and to allow appropriate attribution of the data. 
# 
#######################################################################

data_fluorobenzylammonium_300K
_audit_block_doi                 10.5517/ccdc.csd.cc23cyhy
_database_code_depnum_ccdc_archive 'CCDC 1947900'
loop_
_citation_id
_citation_doi
_citation_year
1 10.1021/jacs.9b11809 2020
loop_
_audit_author_name
_audit_author_address
'Andrew Bond'
;University of Cambridge
United Kingdom
;
_audit_update_record             
;
2019-08-19 deposited with the CCDC.	2024-12-08 downloaded from the CCDC.
;
#===============================================================================
_audit_creation_method           SHELXL-2018/1

#-------------------------------------------------------------------------------
# Inserted by local software: cifUpdate ver. 3.1  (Andrew D. Bond, March 2019)
#-------------------------------------------------------------------------------
_cambridge_user_name             'Tanja Schmitt'
_cambridge_user_crsid            trs49
_cambridge_supervisor_name       'Sian Dutton'
_cambridge_supervisor_crsid      sed33
_cambridge_crystallographer_name 'Andrew Bond'
_cambridge_crystallographer_crsid adb29
_cambridge_sample_id             ?
_cambridge_data_id               AB_B1_0023
#-------------------------------------------------------------------------------
# start Validation Reply Form
_vrf_PLAT971_fluorobenzylammonium_300K 
;
PROBLEM: Check Calcd Resid. Dens.  1.12A   From Pb1             4.69 eA-3  
RESPONSE: The crystals were thin plates. To achieve sufficient diffracted
intensity at 300K, a Cu microsource instrument was used. This is not ideal for
a Pb compound. Combined with the plate-like crystal, anisotropic absorption is
likely to be significant and probably is one factor leading to the relatively
large residual electron density in the vicinity of the Pb and I atoms. This
structure is presented alongside a 180 K structure obtained using Mo radiation.
;
# end Validation Reply Form
#-------------------------------------------------------------------------------

_chemical_name_systematic        ?
_chemical_name_common            ?
_chemical_melting_point          ?
_chemical_formula_moiety         '2(C7 H9 F N +), I4 Pb 2-'
_chemical_formula_sum            'C14 H18 F2 I4 N2 Pb'
_chemical_formula_weight         967.09

loop_
_atom_type_symbol
_atom_type_description
_atom_type_scat_dispersion_real
_atom_type_scat_dispersion_imag
_atom_type_scat_source
C C 0.0181 0.0091 'International Tables Vol C Tables 4.2.6.8 and 6.1.1.4'
H H 0.0000 0.0000 'International Tables Vol C Tables 4.2.6.8 and 6.1.1.4'
N N 0.0311 0.0180 'International Tables Vol C Tables 4.2.6.8 and 6.1.1.4'
F F 0.0727 0.0534 'International Tables Vol C Tables 4.2.6.8 and 6.1.1.4'
I I -0.3257 6.8362 'International Tables Vol C Tables 4.2.6.8 and 6.1.1.4'
Pb Pb -4.0753 8.5060 'International Tables Vol C Tables 4.2.6.8 and 6.1.1.4'

_space_group_crystal_system      monoclinic
_space_group_IT_number           14
_space_group_name_H-M_alt        'P 21/c'
_space_group_name_Hall           '-P 2ybc'

_shelx_space_group_comment       
;
The symmetry employed for this shelxl refinement is uniquely defined
by the following loop, which should always be used as a source of
symmetry information in preference to the above space-group names.
They are only intended as comments.
;

loop_
_space_group_symop_operation_xyz
'x, y, z'
'-x, y+1/2, -z+1/2'
'-x, -y, -z'
'x, -y-1/2, z-1/2'

_cell_length_a                   8.7568(2)
_cell_length_b                   9.3392(2)
_cell_length_c                   28.1157(7)
_cell_angle_alpha                90
_cell_angle_beta                 99.9178(14)
_cell_angle_gamma                90
_cell_volume                     2264.98(9)
_cell_formula_units_Z            4
_cell_measurement_temperature    300(2)
_cell_measurement_reflns_used    8657
_cell_measurement_theta_min      3.19
_cell_measurement_theta_max      70.35

_exptl_crystal_description       plate
_exptl_crystal_colour            orange
_exptl_crystal_density_meas      ?
_exptl_crystal_density_method    ?
_exptl_crystal_density_diffrn    2.836
_exptl_crystal_F_000             1712
_exptl_transmission_factor_min   ?
_exptl_transmission_factor_max   ?
_exptl_crystal_size_max          0.080
_exptl_crystal_size_mid          0.060
_exptl_crystal_size_min          0.010
_exptl_absorpt_coefficient_mu    57.433
_shelx_estimated_absorpt_T_min   0.091
_shelx_estimated_absorpt_T_max   0.597
_exptl_absorpt_correction_type   multi-scan
_exptl_absorpt_correction_T_min  0.3413
_exptl_absorpt_correction_T_max  0.7533
_exptl_absorpt_process_details   'SADABS (Bruker, 2014)'

_diffrn_ambient_temperature      300(2)
_diffrn_radiation_wavelength     1.54178
_diffrn_radiation_type           CuK\a
_diffrn_source                   'Incoatec I\mS Cu microsource'
_diffrn_measurement_device_type  'Bruker D8-QUEST PHOTON-100'
_diffrn_measurement_method       '\w and \f-scans'
_diffrn_detector_area_resol_mean ?
_diffrn_reflns_number            26092
_diffrn_reflns_av_unetI/netI     0.0612
_diffrn_reflns_av_R_equivalents  0.0970
_diffrn_reflns_limit_h_min       -9
_diffrn_reflns_limit_h_max       10
_diffrn_reflns_limit_k_min       -11
_diffrn_reflns_limit_k_max       11
_diffrn_reflns_limit_l_min       -34
_diffrn_reflns_limit_l_max       34
_diffrn_reflns_theta_min         7.965
_diffrn_reflns_theta_max         70.373
_diffrn_reflns_theta_full        67.679
_diffrn_measured_fraction_theta_max 0.993
_diffrn_measured_fraction_theta_full 0.995
_diffrn_reflns_Laue_measured_fraction_max 0.993
_diffrn_reflns_Laue_measured_fraction_full 0.995
_diffrn_reflns_point_group_measured_fraction_max 0.993
_diffrn_reflns_point_group_measured_fraction_full 0.995
_reflns_number_total             4309
_reflns_number_gt                3147
_reflns_threshold_expression     'I > 2\s(I)'
_reflns_Friedel_coverage         0.000
_reflns_Friedel_fraction_max     .
_reflns_Friedel_fraction_full    .

_reflns_special_details          
;
Reflections were merged by SHELXL according to the crystal
class for the calculation of statistics and refinement.

_reflns_Friedel_fraction is defined as the number of unique
Friedel pairs measured divided by the number that would be
possible theoretically, ignoring centric projections and
systematic absences.
;

_computing_data_collection       'APEX3 (Bruker, 2016)'
_computing_cell_refinement       'SAINT (Bruker, 2016)'
_computing_data_reduction        SAINT
_computing_structure_solution    'SHELXT (Sheldrick, 2015)'
_computing_structure_refinement  'SHELXL (Sheldrick, 2015)'
_computing_molecular_graphics    'Mercury (Macrae et al., 2008)'
_computing_publication_material  SHELXL

_refine_special_details          ?

_refine_ls_structure_factor_coef Fsqd
_refine_ls_matrix_type           full
_refine_ls_weighting_scheme      calc
_refine_ls_weighting_details     
'w=1/[\s^2^(Fo^2^)+(0.0841P)^2^] where P=(Fo^2^+2Fc^2^)/3'
_atom_sites_solution_primary     dual
_atom_sites_solution_secondary   difmap
_atom_sites_solution_hydrogens   geom
_refine_ls_hydrogen_treatment    constr
_refine_ls_extinction_method     'SHELXL-2018/1 (Sheldrick 2018)'
_refine_ls_extinction_coef       0.00036(3)
_refine_ls_number_reflns         4309
_refine_ls_number_parameters     211
_refine_ls_number_restraints     0
_refine_ls_R_factor_all          0.0749
_refine_ls_R_factor_gt           0.0532
_refine_ls_wR_factor_ref         0.1420
_refine_ls_wR_factor_gt          0.1291
_refine_ls_goodness_of_fit_ref   1.029
_refine_ls_restrained_S_all      1.029
_refine_ls_shift/su_max          0.000
_refine_ls_shift/su_mean         0.000
_refine_diff_density_max         4.608
_refine_diff_density_min         -1.270
_refine_diff_density_rms         0.359

loop_
_atom_site_label
_atom_site_type_symbol
_atom_site_fract_x
_atom_site_fract_y
_atom_site_fract_z
_atom_site_U_iso_or_equiv
_atom_site_adp_type
_atom_site_occupancy
_atom_site_site_symmetry_order
_atom_site_calc_flag
_atom_site_refinement_flags_posn
_atom_site_refinement_flags_adp
_atom_site_refinement_flags_occupancy
_atom_site_disorder_assembly
_atom_site_disorder_group
Pb1 Pb 0.75167(5) 0.47260(5) 0.24934(2) 0.03010(18) Uani 1 1 d . . . . .
I1 I 0.71345(10) 0.42567(11) 0.13413(3) 0.0445(2) Uani 1 1 d . . . . .
I2 I 0.79776(10) 0.51219(11) 0.36127(3) 0.0469(3) Uani 1 1 d . . . . .
I3 I 1.03989(9) 0.68229(10) 0.24226(3) 0.0441(3) Uani 1 1 d . . . . .
I4 I 0.46013(9) 0.26334(9) 0.25712(3) 0.0422(2) Uani 1 1 d . . . . .
F1 F 0.5869(13) 0.6748(14) 0.4448(4) 0.085(3) Uani 1 1 d . . . . .
N1 N 0.6257(14) 0.4440(15) 0.6571(4) 0.055(3) Uani 1 1 d . . . . .
H1A H 0.530114 0.476852 0.647281 0.083 Uiso 1 1 calc R U . . .
H1B H 0.644338 0.438136 0.689166 0.083 Uiso 1 1 calc R U . . .
H1C H 0.634789 0.357536 0.644532 0.083 Uiso 1 1 calc R U . . .
C1 C 0.6226(17) 0.6425(19) 0.4930(5) 0.054(4) Uani 1 1 d . . . . .
C2 C 0.7154(16) 0.5266(15) 0.5071(5) 0.046(3) Uani 1 1 d . . . . .
H2 H 0.750921 0.469551 0.484141 0.055 Uiso 1 1 calc R U . . .
C3 C 0.7555(18) 0.4954(17) 0.5554(5) 0.050(3) Uani 1 1 d . . . . .
H3 H 0.822877 0.420055 0.565363 0.060 Uiso 1 1 calc R U . . .
C4 C 0.6954(15) 0.5764(17) 0.5892(5) 0.046(3) Uani 1 1 d . . . . .
C5 C 0.6063(19) 0.6944(17) 0.5739(7) 0.060(4) Uani 1 1 d . . . . .
H5 H 0.569650 0.751867 0.596449 0.072 Uiso 1 1 calc R U . . .
C6 C 0.5695(18) 0.7297(19) 0.5244(6) 0.059(4) Uani 1 1 d . . . . .
H6 H 0.510704 0.810234 0.514022 0.071 Uiso 1 1 calc R U . . .
C7 C 0.738(2) 0.542(2) 0.6411(5) 0.065(5) Uani 1 1 d . . . . .
H7A H 0.839882 0.498185 0.647033 0.077 Uiso 1 1 calc R U . . .
H7B H 0.742823 0.629582 0.659768 0.077 Uiso 1 1 calc R U . . .
F2 F 0.9655(14) 0.2160(14) 0.5401(4) 0.095(4) Uani 1 1 d . . . . .
N2 N 0.8612(14) -0.1085(15) 0.3439(5) 0.057(3) Uani 1 1 d . . . . .
H2A H 0.950747 -0.062624 0.344888 0.085 Uiso 1 1 calc R U . . .
H2B H 0.827456 -0.139496 0.314000 0.085 Uiso 1 1 calc R U . . .
H2C H 0.874844 -0.182711 0.364025 0.085 Uiso 1 1 calc R U . . .
C8 C 0.909(2) 0.1636(17) 0.4963(5) 0.055(4) Uani 1 1 d . . . . .
C9 C 0.974(2) 0.2054(19) 0.4582(7) 0.073(5) Uani 1 1 d . . . . .
H9 H 1.054969 0.270817 0.462621 0.088 Uiso 1 1 calc R U . . .
C10 C 0.9184(17) 0.1499(18) 0.4124(6) 0.056(4) Uani 1 1 d . . . . .
H10 H 0.961088 0.178574 0.385875 0.067 Uiso 1 1 calc R U . . .
C11 C 0.8003(14) 0.0528(15) 0.4074(5) 0.042(3) Uani 1 1 d . . . . .
C12 C 0.7376(16) 0.0095(18) 0.4462(6) 0.053(4) Uani 1 1 d . . . . .
H12 H 0.657803 -0.057532 0.442019 0.063 Uiso 1 1 calc R U . . .
C13 C 0.7918(19) 0.064(2) 0.4918(6) 0.060(4) Uani 1 1 d . . . . .
H13 H 0.750140 0.034951 0.518486 0.072 Uiso 1 1 calc R U . . .
C14 C 0.7477(18) -0.012(2) 0.3582(6) 0.060(4) Uani 1 1 d . . . . .
H14A H 0.651545 -0.063157 0.358224 0.072 Uiso 1 1 calc R U . . .
H14B H 0.726916 0.064879 0.334611 0.072 Uiso 1 1 calc R U . . .

loop_
_atom_site_aniso_label
_atom_site_aniso_U_11
_atom_site_aniso_U_22
_atom_site_aniso_U_33
_atom_site_aniso_U_23
_atom_site_aniso_U_13
_atom_site_aniso_U_12
Pb1 0.0272(3) 0.0331(3) 0.0311(3) -0.00093(15) 0.00809(17) -0.00052(16)
I1 0.0420(5) 0.0594(6) 0.0317(4) 0.0057(3) 0.0052(3) -0.0017(4)
I2 0.0440(5) 0.0648(6) 0.0316(4) 0.0042(3) 0.0055(3) 0.0034(4)
I3 0.0373(5) 0.0475(5) 0.0490(5) -0.0048(3) 0.0120(3) -0.0174(3)
I4 0.0343(4) 0.0430(5) 0.0508(5) -0.0050(3) 0.0118(3) -0.0132(3)
F1 0.079(8) 0.113(10) 0.058(6) 0.011(6) -0.001(5) -0.010(7)
N1 0.051(7) 0.070(9) 0.050(7) 0.003(6) 0.023(6) 0.004(6)
C1 0.039(8) 0.069(10) 0.052(8) 0.001(7) 0.003(6) -0.013(7)
C2 0.044(8) 0.051(9) 0.045(7) -0.005(6) 0.016(6) -0.009(6)
C3 0.053(9) 0.049(8) 0.048(8) -0.006(6) 0.013(7) 0.004(7)
C4 0.040(7) 0.063(9) 0.038(6) 0.001(6) 0.017(6) -0.016(7)
C5 0.057(10) 0.047(9) 0.084(12) -0.014(8) 0.030(9) 0.004(7)
C6 0.046(9) 0.058(10) 0.072(10) 0.008(8) 0.007(7) 0.013(7)
C7 0.068(11) 0.090(14) 0.039(8) -0.009(7) 0.017(7) -0.024(9)
F2 0.090(8) 0.106(9) 0.076(7) -0.040(6) -0.020(6) 0.038(7)
N2 0.048(7) 0.066(9) 0.056(7) -0.010(6) 0.007(6) -0.011(6)
C8 0.070(10) 0.046(9) 0.050(8) -0.010(6) 0.012(7) 0.020(8)
C9 0.079(13) 0.050(10) 0.086(13) -0.015(9) 0.002(10) -0.025(9)
C10 0.041(8) 0.060(10) 0.064(9) 0.008(8) 0.005(7) -0.007(7)
C11 0.025(6) 0.049(8) 0.050(7) -0.002(6) 0.002(5) 0.008(5)
C12 0.027(7) 0.068(10) 0.064(9) 0.007(7) 0.010(6) 0.001(6)
C13 0.057(10) 0.081(12) 0.047(8) 0.003(8) 0.020(7) 0.009(8)
C14 0.039(8) 0.091(13) 0.047(8) 0.005(8) -0.003(7) 0.008(8)

_geom_special_details            
;
All esds (except the esd in the dihedral angle between two l.s. planes)
are estimated using the full covariance matrix.  The cell esds are taken
into account individually in the estimation of esds in distances, angles
and torsion angles; correlations between esds in cell parameters are only
used when they are defined by crystal symmetry.  An approximate (isotropic)
treatment of cell esds is used for estimating esds involving l.s. planes.
;

loop_
_geom_bond_atom_site_label_1
_geom_bond_atom_site_label_2
_geom_bond_distance
_geom_bond_site_symmetry_2
_geom_bond_publ_flag
Pb1 I2 3.1251(9) . ?
Pb1 I3 3.2277(9) . ?
Pb1 I1 3.2284(9) . ?
Pb1 I4 3.2523(9) . ?
Pb1 I3 3.2542(9) 2_745 ?
Pb1 I4 3.2756(9) 2_655 ?
F1 C1 1.370(18) . ?
N1 C7 1.47(2) . ?
N1 H1A 0.8900 . ?
N1 H1B 0.8900 . ?
N1 H1C 0.8900 . ?
C1 C6 1.34(2) . ?
C1 C2 1.37(2) . ?
C2 C3 1.37(2) . ?
C2 H2 0.9300 . ?
C3 C4 1.39(2) . ?
C3 H3 0.9300 . ?
C4 C5 1.38(2) . ?
C4 C7 1.48(2) . ?
C5 C6 1.41(2) . ?
C5 H5 0.9300 . ?
C6 H6 0.9300 . ?
C7 H7A 0.9700 . ?
C7 H7B 0.9700 . ?
F2 C8 1.340(18) . ?
N2 C14 1.45(2) . ?
N2 H2A 0.8900 . ?
N2 H2B 0.8900 . ?
N2 H2C 0.8900 . ?
C8 C9 1.35(3) . ?
C8 C13 1.37(2) . ?
C9 C10 1.40(2) . ?
C9 H9 0.9300 . ?
C10 C11 1.36(2) . ?
C10 H10 0.9300 . ?
C11 C12 1.36(2) . ?
C11 C14 1.51(2) . ?
C12 C13 1.39(2) . ?
C12 H12 0.9300 . ?
C13 H13 0.9300 . ?
C14 H14A 0.9700 . ?
C14 H14B 0.9700 . ?

loop_
_geom_angle_atom_site_label_1
_geom_angle_atom_site_label_2
_geom_angle_atom_site_label_3
_geom_angle
_geom_angle_site_symmetry_1
_geom_angle_site_symmetry_3
_geom_angle_publ_flag
I2 Pb1 I3 91.35(3) . . ?
I2 Pb1 I1 178.25(3) . . ?
I3 Pb1 I1 88.14(2) . . ?
I2 Pb1 I4 88.28(2) . . ?
I3 Pb1 I4 179.49(3) . . ?
I1 Pb1 I4 92.24(2) . . ?
I2 Pb1 I3 92.97(3) . 2_745 ?
I3 Pb1 I3 94.314(12) . 2_745 ?
I1 Pb1 I3 85.39(2) . 2_745 ?
I4 Pb1 I3 86.07(3) . 2_745 ?
I2 Pb1 I4 86.07(2) . 2_655 ?
I3 Pb1 I4 86.27(3) . 2_655 ?
I1 Pb1 I4 95.57(3) . 2_655 ?
I4 Pb1 I4 93.343(12) . 2_655 ?
I3 Pb1 I4 178.89(2) 2_745 2_655 ?
Pb1 I3 Pb1 159.36(3) . 2_755 ?
Pb1 I4 Pb1 159.71(3) . 2_645 ?
C7 N1 H1A 109.5 . . ?
C7 N1 H1B 109.5 . . ?
H1A N1 H1B 109.5 . . ?
C7 N1 H1C 109.5 . . ?
H1A N1 H1C 109.5 . . ?
H1B N1 H1C 109.5 . . ?
C6 C1 F1 118.1(16) . . ?
C6 C1 C2 123.0(15) . . ?
F1 C1 C2 118.9(15) . . ?
C1 C2 C3 119.4(14) . . ?
C1 C2 H2 120.3 . . ?
C3 C2 H2 120.3 . . ?
C2 C3 C4 120.0(14) . . ?
C2 C3 H3 120.0 . . ?
C4 C3 H3 120.0 . . ?
C5 C4 C3 118.8(14) . . ?
C5 C4 C7 121.2(15) . . ?
C3 C4 C7 119.8(15) . . ?
C4 C5 C6 121.2(14) . . ?
C4 C5 H5 119.4 . . ?
C6 C5 H5 119.4 . . ?
C1 C6 C5 117.4(15) . . ?
C1 C6 H6 121.3 . . ?
C5 C6 H6 121.3 . . ?
N1 C7 C4 111.8(13) . . ?
N1 C7 H7A 109.3 . . ?
C4 C7 H7A 109.3 . . ?
N1 C7 H7B 109.3 . . ?
C4 C7 H7B 109.3 . . ?
H7A C7 H7B 107.9 . . ?
C14 N2 H2A 109.5 . . ?
C14 N2 H2B 109.5 . . ?
H2A N2 H2B 109.5 . . ?
C14 N2 H2C 109.5 . . ?
H2A N2 H2C 109.5 . . ?
H2B N2 H2C 109.5 . . ?
F2 C8 C9 118.7(17) . . ?
F2 C8 C13 119.0(15) . . ?
C9 C8 C13 122.2(15) . . ?
C8 C9 C10 119.7(16) . . ?
C8 C9 H9 120.1 . . ?
C10 C9 H9 120.1 . . ?
C11 C10 C9 118.6(16) . . ?
C11 C10 H10 120.7 . . ?
C9 C10 H10 120.7 . . ?
C10 C11 C12 121.1(14) . . ?
C10 C11 C14 117.8(14) . . ?
C12 C11 C14 120.9(14) . . ?
C11 C12 C13 120.6(15) . . ?
C11 C12 H12 119.7 . . ?
C13 C12 H12 119.7 . . ?
C8 C13 C12 117.8(14) . . ?
C8 C13 H13 121.1 . . ?
C12 C13 H13 121.1 . . ?
N2 C14 C11 112.8(12) . . ?
N2 C14 H14A 109.0 . . ?
C11 C14 H14A 109.0 . . ?
N2 C14 H14B 109.0 . . ?
C11 C14 H14B 109.0 . . ?
H14A C14 H14B 107.8 . . ?

loop_
_geom_torsion_atom_site_label_1
_geom_torsion_atom_site_label_2
_geom_torsion_atom_site_label_3
_geom_torsion_atom_site_label_4
_geom_torsion
_geom_torsion_site_symmetry_1
_geom_torsion_site_symmetry_2
_geom_torsion_site_symmetry_3
_geom_torsion_site_symmetry_4
_geom_torsion_publ_flag
C6 C1 C2 C3 1(2) . . . . ?
F1 C1 C2 C3 178.2(13) . . . . ?
C1 C2 C3 C4 3(2) . . . . ?
C2 C3 C4 C5 -5(2) . . . . ?
C2 C3 C4 C7 179.5(14) . . . . ?
C3 C4 C5 C6 3(2) . . . . ?
C7 C4 C5 C6 178.1(15) . . . . ?
F1 C1 C6 C5 179.5(14) . . . . ?
C2 C1 C6 C5 -3(2) . . . . ?
C4 C5 C6 C1 1(2) . . . . ?
C5 C4 C7 N1 92.2(19) . . . . ?
C3 C4 C7 N1 -92.8(18) . . . . ?
F2 C8 C9 C10 178.7(15) . . . . ?
C13 C8 C9 C10 2(3) . . . . ?
C8 C9 C10 C11 -1(3) . . . . ?
C9 C10 C11 C12 0(2) . . . . ?
C9 C10 C11 C14 -176.9(16) . . . . ?
C10 C11 C12 C13 1(2) . . . . ?
C14 C11 C12 C13 177.0(14) . . . . ?
F2 C8 C13 C12 -178.5(13) . . . . ?
C9 C8 C13 C12 -2(3) . . . . ?
C11 C12 C13 C8 0(2) . . . . ?
C10 C11 C14 N2 69.9(19) . . . . ?
C12 C11 C14 N2 -106.6(16) . . . . ?

_shelx_res_file                  
;
TITL ab_b1_0023 in P2(1)/c
    AB_B1_0023.res
    created by SHELXL-2018/1 at 15:02:18 on 17-May-2019
CELL 1.54178   8.7568   9.3392  28.1157  90.0000  99.9178  90.0000
ZERR    4.00   0.0002   0.0002   0.0007   0.0000   0.0014   0.0000
LATT    1
SYMM   -X,1/2+Y,1/2-Z
SFAC C H N F I PB
UNIT 56 72 8 8 16 4
SIZE 0.08 0.06 0.01
TEMP 27
L.S. 30
ACTA
BOND $H
CONF
LIST 4
FMAP 2
PLAN -10
SHEL 5.8 0
WGHT    0.084100
EXTI    0.000363
FVAR       0.04137
PB1   6    0.751672    0.472600    0.249337    11.00000    0.02717    0.03314 =
         0.03109   -0.00093    0.00809   -0.00052
I1    5    0.713454    0.425668    0.134131    11.00000    0.04202    0.05936 =
         0.03170    0.00567    0.00518   -0.00172
I2    5    0.797765    0.512193    0.361269    11.00000    0.04396    0.06483 =
         0.03163    0.00417    0.00553    0.00338
I3    5    1.039894    0.682288    0.242257    11.00000    0.03732    0.04746 =
         0.04902   -0.00481    0.01198   -0.01740
I4    5    0.460129    0.263337    0.257120    11.00000    0.03432    0.04303 =
         0.05079   -0.00505    0.01183   -0.01316
F1    4    0.586862    0.674845    0.444835    11.00000    0.07906    0.11350 =
         0.05788    0.01123   -0.00149   -0.01030
N1    3    0.625742    0.443962    0.657092    11.00000    0.05111    0.06957 =
         0.05025    0.00338    0.02321    0.00423
AFIX 137
H1A   2    0.530114    0.476852    0.647281    11.00000   -1.50000
H1B   2    0.644338    0.438136    0.689166    11.00000   -1.50000
H1C   2    0.634789    0.357536    0.644532    11.00000   -1.50000
AFIX   0
C1    1    0.622641    0.642487    0.492981    11.00000    0.03923    0.06900 =
         0.05161    0.00065    0.00347   -0.01319
C2    1    0.715418    0.526587    0.507067    11.00000    0.04362    0.05109 =
         0.04550   -0.00546    0.01647   -0.00937
AFIX  43
H2    2    0.750921    0.469551    0.484141    11.00000   -1.20000
AFIX   0
C3    1    0.755519    0.495391    0.555359    11.00000    0.05300    0.04942 =
         0.04797   -0.00555    0.01276    0.00422
AFIX  43
H3    2    0.822877    0.420055    0.565363    11.00000   -1.20000
AFIX   0
C4    1    0.695402    0.576442    0.589249    11.00000    0.04016    0.06266 =
         0.03820    0.00125    0.01670   -0.01611
C5    1    0.606289    0.694382    0.573855    11.00000    0.05655    0.04708 =
         0.08403   -0.01404    0.03042    0.00438
AFIX  43
H5    2    0.569650    0.751867    0.596449    11.00000   -1.20000
AFIX   0
C6    1    0.569503    0.729675    0.524431    11.00000    0.04565    0.05829 =
         0.07191    0.00790    0.00746    0.01324
AFIX  43
H6    2    0.510704    0.810234    0.514022    11.00000   -1.20000
AFIX   0
C7    1    0.737873    0.541870    0.641089    11.00000    0.06761    0.08960 =
         0.03903   -0.00934    0.01654   -0.02373
AFIX  23
H7A   2    0.839882    0.498185    0.647033    11.00000   -1.20000
H7B   2    0.742823    0.629582    0.659768    11.00000   -1.20000
AFIX   0
F2    4    0.965462    0.216040    0.540125    11.00000    0.08992    0.10583 =
         0.07597   -0.04044   -0.01953    0.03818
N2    3    0.861150   -0.108466    0.343895    11.00000    0.04799    0.06587 =
         0.05612   -0.00989    0.00664   -0.01136
AFIX 137
H2A   2    0.950747   -0.062624    0.344888    11.00000   -1.50000
H2B   2    0.827456   -0.139496    0.314000    11.00000   -1.50000
H2C   2    0.874844   -0.182711    0.364025    11.00000   -1.50000
AFIX   0
C8    1    0.908535    0.163591    0.496273    11.00000    0.06990    0.04641 =
         0.05003   -0.00975    0.01230    0.01965
C9    1    0.973683    0.205398    0.458241    11.00000    0.07861    0.05035 =
         0.08595   -0.01529    0.00201   -0.02464
AFIX  43
H9    2    1.054969    0.270817    0.462621    11.00000   -1.20000
AFIX   0
C10   1    0.918382    0.149938    0.412428    11.00000    0.04126    0.05968 =
         0.06439    0.00846    0.00492   -0.00692
AFIX  43
H10   2    0.961088    0.178574    0.385875    11.00000   -1.20000
AFIX   0
C11   1    0.800336    0.052818    0.407420    11.00000    0.02486    0.04943 =
         0.05024   -0.00171    0.00192    0.00799
C12   1    0.737576    0.009456    0.446202    11.00000    0.02727    0.06799 =
         0.06400    0.00709    0.00963    0.00091
AFIX  43
H12   2    0.657803   -0.057532    0.442019    11.00000   -1.20000
AFIX   0
C13   1    0.791750    0.064442    0.491818    11.00000    0.05668    0.08058 =
         0.04702    0.00325    0.02036    0.00872
AFIX  43
H13   2    0.750140    0.034951    0.518486    11.00000   -1.20000
AFIX   0
C14   1    0.747665   -0.011556    0.358199    11.00000    0.03947    0.09090 =
         0.04651    0.00501   -0.00256    0.00819
AFIX  23
H14A  2    0.651545   -0.063157    0.358224    11.00000   -1.20000
H14B  2    0.726916    0.064879    0.334611    11.00000   -1.20000

AFIX   0
HKLF 4


REM  ab_b1_0023 in P2(1)/c
REM R1 =  0.0532 for    3147 Fo > 4sig(Fo)  and  0.0749 for all    4309 data
REM    211 parameters refined using      0 restraints

END

WGHT      0.0841      0.0000

REM Highest difference peak  4.608,  deepest hole -1.270,  1-sigma level  0.359
Q1    1   0.7405  0.4760  0.2111  11.00000  0.05    4.61
Q2    1   0.7644  0.4673  0.2883  11.00000  0.05    4.49
Q3    1   0.4697  0.2660  0.2928  11.00000  0.05    2.97
Q4    1   0.7207  0.4191  0.1722  11.00000  0.05    2.92
Q5    1   0.8038  0.5106  0.3997  11.00000  0.05    2.79
Q6    1   1.0341  0.6815  0.2054  11.00000  0.05    2.78
Q7    1   0.7064  0.4313  0.0969  11.00000  0.05    2.67
Q8    1   0.7941  0.5333  0.3189  11.00000  0.05    2.63
Q9    1   0.4541  0.2649  0.2181  11.00000  0.05    2.53
Q10   1   1.0449  0.6794  0.2816  11.00000  0.05    2.50
;
_shelx_res_checksum              85390

_shelx_hkl_file                  
;
  -1   0   1   -0.14    0.18
  -1   0   1   -0.02    0.15
   1   0  -1    0.08    0.17
   1   0  -1   -0.02    0.08
   2   0  -2  151.06   12.87
  -2   0   2  142.21   12.91
   2   0  -2  136.50   12.66
  -3   0   3    0.23    0.88
   3   0  -3    0.47    0.20
  -3   0   3    0.88    0.42
  -4   0   4  113.69   11.92
  -4   0   4  132.02   11.11
  -5   0   5    3.82    1.98
  -5   0   5    3.07    3.47
   6   0  -6    7.33    1.23
   6   0  -6    6.77    1.93
   6   0  -6    5.21    1.07
   6   0  -6    7.15    1.15
   6   0  -6    2.53    1.44
   7   0  -7    1.36    0.70
   7   0  -7    0.22    0.81
   7   0  -7   -1.64    1.26
   7   0  -7   -0.75    0.90
   8   0  -8    6.46    1.26
   8   0  -8    7.52    1.85
   8   0  -8    6.39    1.15
   8   0  -8    8.97    1.46
   9   0  -9    0.02    0.73
   9   0  -9   -0.96    1.15
   9   0  -9   -0.09    1.09
   9   0  -9   -1.84    1.23
  10   0 -10   41.73    4.47
  10   0 -10   35.74    4.77
  10   0 -10   46.50    4.09
   0   1   0    0.13    0.14
   0  -1   0    0.10    0.11
   0  -1   0    0.83    0.22
  -1   1   1  227.60   22.56
   1   1  -1  273.20   22.58
   1   1  -1  275.18   22.63
  -1  -1   1  263.47   22.59
  -1  -1   1  245.16   22.62
   1  -1  -1  249.03   22.58
   2   1  -2   46.97    4.58
   2   1  -2   50.98    4.33
  -2   1   2   50.66    4.60
  -2   1   2   48.61    4.34
  -2  -1   2   43.28    4.44
  -2  -1   2   47.15    4.36
   3   1  -3  305.94   25.92
   3   1  -3  285.24   26.24
  -3   1   3  301.28   26.37
  -3   1   3  299.58   25.96
  -3  -1   3  273.35   26.11
  -4   1   4   84.44    7.25
  -4   1   4   75.31    8.05
   4  -1  -4   84.04    7.10
  -4  -1   4   73.43    7.58
  -5   1   5   -0.62    0.63
  -5   1   5    0.46    3.19
   5   1  -5   -0.55    1.03
   5   1  -5    0.23    0.74
   5   1  -5   -0.40    1.98
   5   1  -5    0.03    0.73
   5  -1  -5    1.33    1.45
  -5  -1   5   -0.22    1.86
   5  -1  -5    0.35    0.61
  -5  -1   5   -3.47    3.99
   5  -1  -5    0.93    0.66
   5  -1  -5    1.69    0.92
  -5  -1   5    1.27    1.08
   6   1  -6   69.18    6.19
   6   1  -6   66.66    6.49
   6   1  -6   65.98    6.17
   6   1  -6   65.91    6.38
   6  -1  -6   63.26    6.68
   6  -1  -6   69.65    6.18
   6  -1  -6   65.27    6.29
   6  -1  -6   69.76    6.15
   7   1  -7    6.25    1.57
   7   1  -7    5.14    1.08
   7   1  -7    5.05    0.98
   7   1  -7    6.52    1.41
   7  -1  -7    5.45    1.22
   7  -1  -7    4.71    0.94
   7  -1  -7    6.19    1.05
   7  -1  -7    2.26    1.75
   8   1  -8   20.07    2.24
   8   1  -8   20.81    3.05
   8   1  -8   18.69    2.36
   8  -1  -8   18.87    2.77
   8  -1  -8   22.27    2.30
   8  -1  -8   18.98    2.25
   9   1  -9    0.98    1.15
   9   1  -9    0.53    0.86
   9   1  -9    0.30    0.75
   9  -1  -9    1.29    0.76
   9  -1  -9    3.01    1.71
   9  -1  -9    0.92    0.91
   9  -1  -9    3.13    1.66
  10   1 -10    1.30    1.05
  10   1 -10   -0.16    0.77
  10   1 -10    1.25    1.19
  10  -1 -10   -0.50    0.74
  10  -1 -10    2.28    1.51
   0   2   0  130.63   12.04
   0  -2   0  135.38   12.01
   0  -2   0  122.67   12.08
   0  -2   0  150.42   12.04
   1   2  -1    0.44    0.39
   1   2  -1    0.20    0.88
  -1   2   1    0.87    0.45
   1   2  -1    0.15    0.29
  -1  -2   1    0.71    0.29
   1  -2  -1    0.97    0.32
  -1  -2   1    0.38    0.38
   1  -2  -1    0.66    0.25
  -2   2   2  477.86   42.96
  -2  -2   2  480.34   43.08
   2  -2  -2  479.55   42.96
  -2  -2   2  506.86   43.00
  -3   2   3  165.03   13.65
   3   2  -3  141.45   13.52
  -3   2   3  148.94   13.13
  -3  -2   3  138.99   13.32
  -3  -2   3  140.41   13.19
   3  -2  -3  146.86   13.09
  -4   2   4   12.22    2.44
   4   2  -4    9.43    2.07
  -4   2   4   10.97    1.33
  -4  -2   4    3.47    3.40
   4  -2  -4    8.55    1.24
  -4  -2   4    9.30    1.80
   5   2  -5   10.83    1.74
   5   2  -5   10.31    1.29
  -5   2   5   10.95    4.06
   5   2  -5    5.68    2.44
   5  -2  -5   11.50    1.30
   5  -2  -5    8.50    1.33
  -5  -2   5    7.05    2.28
   5  -2  -5    9.77    2.43
  -5  -2   5   11.00    2.78
   6   2  -6    0.84    0.74
   6   2  -6    0.17    1.11
   6   2  -6   -0.11    1.88
   6  -2  -6   -0.30    1.72
   6  -2  -6   -0.33    0.55
   6  -2  -6   -0.12    1.60
   7   2  -7    7.81    1.31
   7   2  -7    7.87    1.17
   7   2  -7    7.76    1.62
   7  -2  -7    7.04    1.12
   7  -2  -7    4.99    1.81
   7  -2  -7    3.47    2.11
   7  -2  -7    6.69    1.17
   8   2  -8   20.25    2.31
   8   2  -8   19.66    2.79
   8   2  -8   21.63    2.42
   8  -2  -8   22.44    2.44
   8  -2  -8   21.00    2.31
   8  -2  -8   20.26    3.69
   9   2  -9    1.58    0.82
   9   2  -9    1.12    1.01
   9   2  -9    1.62    0.79
   9  -2  -9    0.91    0.76
   9  -2  -9    0.56    0.81
   9  -2  -9    2.87    1.84
  10   2 -10    1.48    0.88
  10   2 -10    0.83    0.97
  10   2 -10    1.00    1.01
  10  -2 -10   -0.97    1.46
  10  -2 -10   -0.40    1.16
  10  -2 -10    1.25    0.78
   0   3   0   -0.30    0.48
   0  -3   0   -0.46    0.65
   0  -3   0    0.18    0.35
   0  -3   0   -0.29    0.53
  -1   3   1  364.29   34.43
   1   3  -1  411.94   34.45
  -1  -3   1  385.54   34.38
  -1  -3   1  394.63   34.40
   1  -3  -1  414.66   34.41
   1  -3  -1  392.75   34.36
  -1  -3   1  350.51   34.46
   2   3  -2   -1.02    1.55
   2   3  -2    0.91    0.78
  -2   3   2   -0.69    0.94
   2  -3  -2    0.10    0.64
  -2  -3   2   -0.22    0.73
  -2  -3   2    0.01    0.49
   2  -3  -2    0.16    0.42
  -3   3   3   50.77    4.90
  -3   3   3   39.70    5.14
   3   3  -3   38.79    5.12
   3  -3  -3   42.43    4.52
  -3  -3   3   44.20    4.50
  -3  -3   3   42.27    4.23
   3  -3  -3   41.30    4.09
   4   3  -4  125.56   11.57
  -4   3   4  141.16   12.84
   4   3  -4  119.02   11.46
   4   3  -4  131.76   12.44
   4  -3  -4  131.26   11.54
   4  -3  -4  128.15   11.46
  -4  -3   4  118.06   11.82
  -4  -3   4  137.19   12.24
   5   3  -5   93.21    8.12
   5   3  -5   90.95    7.94
   5  -3  -5   83.91    7.81
  -5  -3   5   61.09   13.30
   5  -3  -5   87.05    7.96
   5  -3  -5   90.41    7.93
   6   3  -6   10.99    1.60
   6   3  -6    9.15    1.86
   6   3  -6    7.86    2.36
   6   3  -6   13.24    1.89
   6  -3  -6   11.51    1.17
   6  -3  -6    9.56    1.53
   6  -3  -6   10.49    1.37
   6  -3  -6   12.51    2.74
   7   3  -7   -0.48    1.87
   7   3  -7    0.11    1.08
   7   3  -7    1.60    0.81
   7   3  -7    0.45    0.73
   7  -3  -7    0.92    0.67
   7  -3  -7    0.80    0.76
   7  -3  -7    3.22    2.31
   8   3  -8    1.89    1.22
   8   3  -8    3.09    0.95
   8   3  -8    2.27    0.79
   8  -3  -8    5.30    2.47
   8  -3  -8    3.03    1.72
   8  -3  -8    4.05    0.88
   9   3  -9    6.68    1.07
   9   3  -9    5.52    1.38
   9   3  -9    3.80    0.90
   9  -3  -9    4.74    2.09
   9  -3  -9    3.91    1.02
   9  -3  -9    4.44    0.96
  10   3 -10    3.46    1.11
  10   3 -10    5.64    0.95
  10  -3 -10    4.93    1.02
  10  -3 -10    3.70    1.01
  10  -3 -10    2.70    1.62
   0   4   0  222.32   21.37
   0  -4   0  202.78   21.60
   0  -4   0  259.10   21.37
   0  -4   0  268.42   21.46
   1   4  -1  116.22   11.08
  -1   4   1  124.87   11.14
  -1  -4   1  120.62   11.01
   1  -4  -1  115.54   10.97
   1  -4  -1  121.80   11.13
  -1  -4   1  122.33   11.34
  -1  -4   1  125.96   11.12
   2   4  -2   26.63    3.10
  -2   4   2   20.66    3.04
   2  -4  -2   24.20    2.62
  -2  -4   2   24.16    3.02
  -2  -4   2   24.30    2.64
  -2  -4   2   20.15    3.06
   2  -4  -2   18.53    3.04
   3   4  -3    2.64    2.77
  -3   4   3    7.39    2.34
  -3   4   3    1.92    2.36
  -3  -4   3    1.88    1.13
  -3  -4   3    5.79    1.66
   3  -4  -3    3.97    1.08
  -3  -4   3    7.93    2.00
   4   4  -4   71.90    6.62
  -4   4   4   68.54   10.60
   4   4  -4   72.08    6.55
   4   4  -4   69.58    6.46
  -4  -4   4   71.21    7.30
   4  -4  -4   74.09    6.57
   4  -4  -4   68.72    6.45
   4  -4  -4   71.29    6.37
   5   4  -5   14.24    1.87
   5   4  -5   12.94    1.86
   5   4  -5   12.80    1.51
   5   4  -5   14.30    2.75
   5  -4  -5   12.74    1.52
   5  -4  -5    8.43    2.86
   5  -4  -5   12.69    1.65
   5  -4  -5   12.05    1.30
   6   4  -6    8.49    1.31
   6   4  -6    6.11    2.08
   6   4  -6    9.89    1.38
   6   4  -6    7.60    1.45
   6  -4  -6    9.54    1.40
   6  -4  -6    8.62    1.22
   6  -4  -6    7.07    2.83
   6  -4  -6    6.97    0.94
   7   4  -7    4.45    1.24
   7   4  -7    3.63    0.90
   7   4  -7    1.73    1.82
   7   4  -7    4.01    1.05
   7  -4  -7    4.13    1.13
   7  -4  -7    4.10    2.49
   7  -4  -7    4.18    0.87
   8   4  -8   -0.06    0.94
   8   4  -8   -0.44    1.57
   8  -4  -8    1.20    2.11
   9   4  -9   11.94    1.56
   9   4  -9   10.86    1.92
   9  -4  -9   13.46    1.84
   9  -4  -9   14.12    1.74
   9  -4  -9   10.19    2.38
   0   5   0   -0.74    1.44
   0  -5   0    1.47    2.50
  -1   5   1   10.59    2.18
   1   5  -1    4.53    4.09
   1   5  -1   10.18    2.21
   1  -5  -1    8.08    1.67
  -1  -5   1   12.32    2.62
  -1  -5   1   16.54    2.93
  -1  -5   1   11.96    1.78
  -2   5   2   18.11    3.05
   2   5  -2   15.63    1.98
   2   5  -2   20.47    2.77
   2   5  -2    8.02    5.24
  -2   5   2   16.03    2.04
  -2  -5   2   15.70    2.64
   2  -5  -2   16.09    2.70
  -2  -5   2   16.95    1.92
  -2  -5   2   19.42    3.37
  -2  -5   2   22.47    3.67
   2  -5  -2   18.29    1.72
  -3   5   3   88.51   12.01
  -3   5   3  107.39    9.78
   3   5  -3  108.27    9.74
   3   5  -3  112.43    9.81
  -3  -5   3  112.31   10.50
   3  -5  -3  110.20    9.66
  -3  -5   3  114.12    9.77
   3  -5  -3  103.23    9.71
   3  -5  -3  107.11    9.89
  -4   5   4    5.98    1.06
   4   5  -4    7.06    1.12
   4   5  -4    4.93    1.00
   4   5  -4    2.02    2.10
   4   5  -4    5.89    1.09
   4  -5  -4    3.75    1.05
   4  -5  -4    4.25    2.61
  -4  -5   4    5.91    1.10
   4  -5  -4    5.40    0.77
   4  -5  -4    4.41    0.84
  -5   5   5    0.20    0.94
   5   5  -5   -0.85    0.83
   5   5  -5   -0.02    0.61
   5   5  -5    0.45    0.84
   5   5  -5    0.62    1.84
   5  -5  -5    1.17    0.88
   5  -5  -5    0.62    0.59
   5  -5  -5    1.58    2.32
   5  -5  -5    0.19    0.34
  -5  -5   5   -1.04    0.93
   6   5  -6    4.57    2.12
   6   5  -6    4.54    1.17
  -6   5   6    4.99    1.23
   6   5  -6    3.44    0.86
   6  -5  -6    5.76    1.25
   6  -5  -6    5.12    0.93
  -6  -5   6    5.38    1.38
   6  -5  -6    5.26    2.55
   6  -5  -6    5.97    0.80
   7   5  -7   30.89    3.17
   7   5  -7   27.00    4.18
   7   5  -7   32.87    3.42
  -7  -5   7   31.35    4.04
   7  -5  -7   31.59    3.41
   7  -5  -7   32.04    3.16
   8   5  -8    2.51    0.95
   8   5  -8    2.78    0.82
   8  -5  -8    2.63    0.81
   8  -5  -8    1.39    0.96
   9   5  -9   -0.22    0.78
   9   5  -9   -0.33    0.54
   9  -5  -9    0.59    0.88
   9  -5  -9    0.79    0.72
   0   6   0   14.27    1.89
   0   6   0   22.18    2.77
   0  -6   0   18.40    6.32
   0  -6   0   16.62    1.81
   0  -6   0   13.77    2.68
   0  -6   0   14.86    1.76
   1   6  -1    5.69    1.48
   1   6  -1    2.99   11.45
  -1   6   1    6.00    1.00
   1   6  -1    3.06    0.96
  -1  -6   1    4.03    2.07
  -1  -6   1    4.09    0.85
   1  -6  -1    8.63    2.13
   1  -6  -1    5.43    0.95
  -1  -6   1    4.70    1.07
   1  -6  -1    4.27    0.73
   2   6  -2   11.05    2.14
  -2   6   2   16.62    1.73
   2   6  -2   14.48    2.04
  -2  -6   2    6.59    2.99
  -2  -6   2   14.66    1.64
   2  -6  -2   12.62    1.42
   2  -6  -2   13.98    2.95
   2  -6  -2   13.54    1.92
   2  -6  -2    9.94    2.33
  -3   6   3   32.45    3.14
   3   6  -3   23.30    4.07
   3   6  -3   30.62    3.21
  -3  -6   3   32.57    3.11
   3  -6  -3   30.96    3.09
   3  -6  -3   34.98    3.60
   4   6  -4    9.50    1.54
  -4   6   4   10.08    1.62
   4   6  -4   10.43    2.33
   4   6  -4   10.99    1.67
   4  -6  -4   10.52    1.42
   4  -6  -4   10.90    1.19
  -4  -6   4   10.55    1.55
   4  -6  -4   11.70    2.03
   5   6  -5    2.81    0.81
   5   6  -5    4.98    1.07
   5   6  -5    5.06    1.95
  -5   6   5    5.44    1.06
   5  -6  -5    3.55    0.80
  -5  -6   5    2.92    0.94
   5  -6  -5    3.89    1.30
   5  -6  -5    4.15    0.62
   6   6  -6   15.23    2.79
   6   6  -6   17.31    1.90
  -6   6   6   12.53    2.14
   6   6  -6   13.33    2.13
  -6  -6   6   14.65    2.21
   6  -6  -6   15.62    2.33
   6  -6  -6   15.14    1.87
   6  -6  -6   14.99    1.57
  -7   6   7   -1.62    1.14
   7   6  -7    0.39    0.63
   7   6  -7    0.19    1.50
   7   6  -7    1.01    0.86
   7  -6  -7    0.28    1.16
  -7  -6   7    0.37    1.26
   7  -6  -7   -0.18    0.75
   8   6  -8    1.09    0.72
   8   6  -8    3.16    1.03
   8  -6  -8    1.97    1.26
   8  -6  -8    1.78    0.73
   9   6  -9    1.54    0.68
   9   6  -9    0.48    0.85
   9  -6  -9    3.93    1.20
   9  -6  -9    0.59    0.97
   0   7   0   -0.05    0.77
   0   7   0   -0.05    1.20
   0  -7   0    0.48    0.60
  -1   7   1    9.45    1.71
  -1   7   1   10.76    1.49
   1   7  -1    5.68    1.70
   1   7  -1   10.87    1.57
   1  -7  -1    8.91    1.24
  -1  -7   1    9.24    1.35
  -1  -7   1    9.25    1.33
   1  -7  -1    9.30    1.49
   2   7  -2   -0.15    1.43
  -2   7   2    0.40    0.68
   2  -7  -2    0.72    0.47
  -2  -7   2    0.92    0.66
   2  -7  -2    0.28    0.85
   2  -7  -2   -2.86    2.29
   3   7  -3    2.59    0.97
  -3   7   3    2.54    0.87
   3   7  -3    1.02    1.74
   3  -7  -3    3.16    1.14
   3  -7  -3   -0.58    1.73
  -3  -7   3    1.91    0.63
  -4   7   4    0.36    0.72
   4   7  -4    0.28    1.78
   4   7  -4    1.26    0.84
   4   7  -4    1.79    1.03
  -4  -7   4    0.83    0.72
   4  -7  -4    1.06    0.46
   4  -7  -4    1.02    1.52
   4  -7  -4    1.83    0.90
  -5   7   5   19.44    2.30
   5   7  -5   18.00    2.27
   5   7  -5   21.63    2.35
   5   7  -5   26.58    3.78
   5  -7  -5   14.13    2.55
  -5  -7   5   19.13    2.24
   5  -7  -5   18.38    1.89
   5  -7  -5   17.08    2.20
   6   7  -6    2.11    1.65
   6   7  -6    1.15    0.86
   6   7  -6    1.57    0.82
  -6   7   6    1.16    0.87
  -6  -7   6    1.81    0.86
   6  -7  -6    3.03    1.43
   6  -7  -6    1.76    0.51
   6  -7  -6    1.14    0.78
   7   7  -7   -0.09    1.43
   7   7  -7   -0.21    0.76
   7   7  -7    0.68    0.80
  -7   7   7   -1.20    1.03
   7  -7  -7    1.82    0.72
  -7  -7   7    0.15    0.95
   7  -7  -7    1.14    1.43
   8   7  -8   -0.42    0.94
   8   7  -8    0.93    0.90
   8  -7  -8    1.73    0.80
   8  -7  -8   -1.00    1.94
   0   8   0   -0.35    0.88
   0   8   0    0.89    1.38
   0  -8   0    0.16    0.63
   0  -8   0    0.00    0.66
   1   8  -1    5.48    1.73
  -1   8   1    1.90    0.84
  -1   8   1    3.45    1.39
   1   8  -1    2.08    1.23
   1  -8  -1    0.59    0.56
  -1  -8   1    1.81    0.86
  -1  -8   1    2.64    0.70
   1  -8  -1    1.77    0.74
  -2   8   2    3.04    1.44
  -2   8   2    0.82    0.71
   2   8  -2    2.09    1.55
  -2  -8   2    1.05    0.62
   2  -8  -2    2.38    1.23
   2  -8  -2    0.06    0.55
  -2  -8   2   -2.77    1.12
  -3   8   3    1.17    0.74
   3   8  -3    1.27    1.85
   3   8  -3   -0.91    0.90
   3  -8  -3    1.38    0.53
  -3  -8   3    0.00    0.60
  -4   8   4    0.85    0.80
   4   8  -4    5.02    1.05
   4   8  -4    2.70    1.77
   4  -8  -4   -0.23    1.43
  -4  -8   4    2.49    0.76
   4  -8  -4    1.68    2.14
   4  -8  -4    2.47    0.58
   5   8  -5   -0.64    0.83
  -5   8   5    0.33    0.77
   5   8  -5    3.03    1.66
   5  -8  -5   -0.37    1.07
   5  -8  -5   -2.53    1.76
  -5  -8   5    1.98    0.72
   5  -8  -5    0.13    0.43
   6   8  -6    2.83    1.41
  -6   8   6    2.08    0.95
   6   8  -6    1.17    1.25
   6   8  -6    0.86    0.90
   6  -8  -6   -1.26    1.66
   6  -8  -6    0.69    1.02
   6  -8  -6    1.37    0.60
  -6  -8   6    0.48    0.85
   7   8  -7    0.04    1.18
   7   8  -7    1.87    1.32
  -7   8   7   -1.59    1.93
   7  -8  -7    4.08    1.71
   7  -8  -7   -0.07    1.68
   0   9   0   -1.15    1.04
   0   9   0    1.59    1.42
   0  -9   0   -0.46    0.65
   0  -9   0    0.43    0.65
   1   9  -1    0.26    1.47
  -1   9   1   -1.17    0.91
  -1   9   1    2.37    1.48
  -1  -9   1    0.22    0.59
   1  -9  -1   -0.97    0.87
   1  -9  -1    1.86    0.64
  -1  -9   1   -0.91    0.91
   2   9  -2    2.10    1.74
  -2   9   2   -0.17    0.79
  -2   9   2    0.66    1.13
   2  -9  -2    0.26    0.54
  -2  -9   2   -0.72    1.19
  -2  -9   2    0.78    0.68
  -3   9   3    0.98    0.78
   3   9  -3    0.47    1.58
   3   9  -3    0.44    0.92
  -3   9   3    1.08    1.36
   3  -9  -3   -0.48    0.61
  -3  -9   3    1.28    0.70
   4   9  -4    0.55    1.57
  -4   9   4   -0.64    1.04
  -4   9   4    0.62    0.72
   4   9  -4    0.24    0.89
  -4  -9   4    0.71    0.62
   4  -9  -4   -0.22    0.43
   5   9  -5   -0.44    0.94
  -5   9   5    1.13    1.03
  -5   9   5    0.24    0.75
   5   9  -5    0.94    1.32
  -5  -9   5   -0.76    0.61
   5  -9  -5    0.40    0.52
  -6   9   6   -0.34    1.08
   6   9  -6    1.87    1.26
  -6   9   6   -0.68    0.96
   6   9  -6   -0.76    1.15
  -6  -9   6    1.09    0.73
   0  10   0    1.37    1.32
   0 -10   0    0.00    0.83
   0 -10   0    0.09    0.67
  -1  10   1   -1.65    1.10
   1  10  -1    0.86    1.34
  -1  10   1   -0.61    0.88
  -1 -10   1   -0.13    0.89
   1 -10  -1    0.48    0.53
  -1 -10   1    0.50    0.67
  -2  10   2   -1.11    1.08
  -2  10   2   -0.03    0.87
   2  10  -2    0.40    1.33
  -2 -10   2   -1.50    1.53
   2 -10  -2    0.78    0.51
  -2 -10   2    0.32    0.62
   3  10  -3    1.15    1.42
  -3  10   3    0.07    1.02
  -3  10   3    0.70    0.85
   3 -10  -3    0.53    0.50
  -3 -10   3    0.10    0.57
  -4  10   4   -0.12    1.07
   4  10  -4   -1.81    1.16
  -4  10   4    0.94    0.82
  -4 -10   4   -0.02    0.60
   4 -10  -4    1.08    0.47
   5  10  -5   -0.63    1.18
  -5 -10   5   -0.57    1.14
   0  11   0    0.41    1.09
   0 -11   0    1.49    0.83
   1  11  -1   -0.61    1.10
  -1  11   1   -1.47    0.96
  -1 -11   1   -1.61    1.19
  -1 -11   1    3.09    1.09
   1 -11  -1   -0.24    0.53
  -2  11   2   -0.05    0.90
   2  11  -2   -0.22    1.16
  -2 -11   2    0.82    1.05
   2 -11  -2   -0.55    0.48
  10   0  -9    0.92    1.27
  10   0  -9    0.60    0.72
  10   0  -9   -2.65    2.44
   9   0  -8    0.06    0.67
   9   0  -8    2.06    1.39
   9   0  -8    1.70    1.11
   9   0  -8   -1.08    1.21
   8   0  -7   -0.26    0.67
   8   0  -7   -2.03    1.48
   8   0  -7    0.91    0.95
   8   0  -7   -0.43    0.90
   7   0  -6    1.30    0.80
   7   0  -6    2.53    0.91
   7   0  -6    0.75    1.41
   7   0  -6    0.41    0.63
   6   0  -5   -1.52    0.84
   6   0  -5    0.42    0.59
   6   0  -5   -0.06    1.27
   6   0  -5    0.95    0.98
   6   0  -5   -0.25    0.76
   5   0  -4    3.12    1.40
   5   0  -4    1.33    0.68
  -5   0   4    1.41    3.45
  -5   0   4    4.42    1.74
  -4   0   3    0.36    0.86
  -4   0   3    1.16    1.46
  -4   0   3    0.02    0.28
  -3   0   2   13.49    1.29
  -3   0   2   11.57    1.91
  -2   0   1   -0.03    0.18
  -2   0   1   -0.05    0.38
  -1   0   0    0.94    0.25
  -1   0   2    0.19    0.28
   1   0  -2   -0.07    0.17
   1   0  -2   -0.01    0.24
  -1   0   2    0.01    0.23
  -2   0   3    0.04    0.38
  -2   0   3    0.36    0.50
   2   0  -3   -0.09    0.42
   2   0  -3   -0.24    0.24
  -3   0   4    2.99    0.98
   3   0  -4    1.79    0.41
  -3   0   4    0.77    0.64
  -4   0   5   -0.85    0.64
   4   0  -5   -0.41    0.32
  -5   0   6    0.02    3.43
   5   0  -6    1.17    0.87
  -5   0   6    3.62    2.13
   5   0  -6    4.64    1.31
  -5   0   6    2.36    0.84
   5   0  -6    1.59    0.74
   6   0  -7    1.42    1.03
   6   0  -7    3.26    1.35
   6   0  -7    0.48    0.64
   6   0  -7    0.64    0.76
   6   0  -7    0.40    0.84
   7   0  -8    0.61    0.84
   7   0  -8    0.20    1.34
   7   0  -8    1.03    0.82
   7   0  -8    0.62    0.68
   8   0  -9   -0.71    0.72
   8   0  -9   -0.23    0.94
   8   0  -9   -0.97    0.94
   8   0  -9   -0.46    1.42
   9   0 -10   -1.14    1.03
   9   0 -10    0.62    1.32
   9   0 -10    1.79    0.75
   9   0 -10    0.40    1.20
  10   0 -11    0.62    0.79
  10   0 -11    3.03    1.25
  10   0 -11   -0.27    1.50
  10   1  -9    1.33    1.23
  10   1  -9   -1.10    1.08
  10   1  -9   -0.63    0.78
  10  -1  -9    2.32    1.69
  10  -1  -9   -0.03    0.69
   9   1  -8    0.30    0.70
   9   1  -8    0.62    0.86
   9   1  -8    1.30    1.27
   9  -1  -8   -3.83    1.71
   9  -1  -8    0.70    0.89
   9  -1  -8    0.66    0.74
   9  -1  -8    1.47    1.72
   8   1  -7    0.35    0.70
   8   1  -7    0.56    0.84
   8   1  -7    0.07    1.36
   8  -1  -7    1.04    0.78
   8  -1  -7    0.00    1.26
   8  -1  -7    1.58    1.67
   8  -1  -7    0.37    0.73
   7   1  -6    1.00    0.81
   7   1  -6    2.29    1.33
   7  -1  -6   -0.62    0.62
   7  -1  -6    0.43    0.72
   7  -1  -6   -1.70    1.62
   7  -1  -6   -1.02    1.02
   6   1  -5    3.09    0.81
   6   1  -5    5.29    1.35
   6   1  -5    3.92    1.35
   6   1  -5    4.13    0.84
   6  -1  -5    3.84    0.81
   6  -1  -5    3.86    1.21
   6  -1  -5    2.86    0.80
   6  -1  -5    5.86    1.68
   5   1  -4   -0.41    0.74
   5   1  -4    2.38    1.13
  -5   1   4    3.70    3.22
   5   1  -4    0.01    0.66
   5  -1  -4   -0.22    1.68
   5  -1  -4    1.08    0.63
   5  -1  -4   -0.15    0.65
  -5  -1   4    0.95    0.64
  -5  -1   4   -0.44    1.77
  -5  -1   4    0.45    0.52
  -5  -1   4   -4.78    3.99
  -4   1   3    5.93    1.83
  -4   1   3    5.47    0.74
  -4  -1   3    4.84    1.18
  -4  -1   3    5.70    2.35
  -4  -1   3    2.71    0.94
  -3   1   2    9.79    1.60
  -3   1   2    9.30    0.94
   3   1  -2    8.58    1.40
  -3  -1   2    7.78    1.27
   3  -1  -2    8.99    0.87
  -3  -1   2    6.12    1.68
   2   1  -1    0.37    0.39
  -2   1   1    0.36    0.17
  -2  -1   1   -0.07    0.20
   2  -1  -1   -0.01    0.27
  -2  -1   1    0.86    0.78
   2  -1  -1   -0.04    0.13
  -2  -1   1   -0.64    0.30
   1   1   0   14.91    1.41
   1  -1   0   13.16    1.31
  -1  -1   0   15.53    1.41
   1  -1   0   13.44    1.32
  -1  -1   0   14.37    1.33
   0   1  -1    0.22    0.14
   0   1  -1    0.08    0.13
   0   1   1    0.22    0.21
   0  -1   1   -0.08    0.15
   0  -1  -1    0.09    0.21
   0  -1  -1    0.17    0.14
   1   1  -2   11.66    1.06
  -1   1   2    9.51    1.03
  -1  -1   2   11.18    1.06
   1  -1  -2   10.23    1.06
  -1  -1   2    9.66    1.09
  -2   1   3    1.48    0.56
   2   1  -3    0.82    0.63
   2   1  -3    1.05    0.30
  -2   1   3    1.09    0.30
   2  -1  -3    0.11    0.40
  -2  -1   3    1.12    0.33
  -2  -1   3    0.47    0.90
  -2  -1   3    1.07    0.50
   3   1  -4    1.19    0.90
  -3   1   4    0.90    0.35
  -3   1   4    1.50    0.91
   3   1  -4    0.84    0.37
  -3  -1   4   -0.29    0.50
   3  -1  -4   -0.03    0.70
  -3  -1   4    0.74    0.65
  -3  -1   4    1.11    1.35
  -4   1   5    3.03    1.64
   4   1  -5    0.42    1.36
  -4   1   5    1.30    0.55
   4   1  -5    1.27    0.48
  -4  -1   5    2.29    1.14
  -4  -1   5    1.18    2.23
   4  -1  -5    0.26    0.60
  -4  -1   5    0.07    1.14
  -5   1   6   -1.77    3.56
   5   1  -6    0.49    0.72
   5   1  -6    2.70    1.24
  -5   1   6    2.53    0.82
   5   1  -6    3.62    2.05
   5   1  -6    1.38    0.76
   5  -1  -6    0.47    1.40
   5  -1  -6    1.76    0.71
  -5  -1   6    1.18    1.50
  -5  -1   6    4.55    4.67
   5  -1  -6    3.77    1.02
  -5  -1   6    2.03    2.24
   6   1  -7    9.00    1.25
   6   1  -7    7.16    1.33
   6   1  -7    7.83    1.49
   6   1  -7    8.10    1.65
   6   1  -7   11.20    1.42
   6  -1  -7    6.64    1.70
   6  -1  -7    9.57    1.43
   6  -1  -7    6.88    1.23
   6  -1  -7    9.10    1.49
   6  -1  -7    8.11    1.32
   7   1  -8    2.57    1.20
   7   1  -8    1.58    1.35
   7   1  -8    0.68    0.77
   7   1  -8    1.58    0.77
   7  -1  -8    1.35    1.09
   7  -1  -8    2.64    0.81
   7  -1  -8    3.19    1.50
   7  -1  -8    2.36    0.80
   8   1  -9   -0.79    0.86
   8   1  -9    0.67    0.79
   8   1  -9    0.46    1.22
   8  -1  -9    0.45    1.29
   8  -1  -9    2.49    1.54
   8  -1  -9    1.04    0.80
   8  -1  -9    1.15    0.80
   9   1 -10    1.97    1.21
   9   1 -10    1.96    0.95
   9   1 -10    1.52    0.78
   9  -1 -10    2.01    0.96
   9  -1 -10    2.34    1.61
   9  -1 -10    2.06    0.84
   9  -1 -10    1.83    1.48
  10   1 -11    3.00    1.20
  10   1 -11    1.65    0.84
  10   1 -11    0.98    1.10
  10  -1 -11    0.64    1.36
  10  -1 -11    2.51    0.89
  10   2  -9    1.25    1.08
  10   2  -9    1.81    1.10
  10   2  -9    1.21    0.87
  10  -2  -9    0.14    1.77
  10  -2  -9    0.89    0.75
  10  -2  -9    1.72    1.67
   9   2  -8    1.84    0.80
   9   2  -8    1.59    0.86
   9   2  -8    0.67    1.16
   9  -2  -8    2.82    0.85
   9  -2  -8    2.25    0.85
   9  -2  -8    0.87    1.89
   8   2  -7    4.27    1.01
   8   2  -7    4.20    1.53
   8   2  -7    3.57    0.90
   8  -2  -7    3.00    2.01
   8  -2  -7    2.41    0.89
   8  -2  -7    2.00    0.84
   7   2  -6   -0.28    0.70
   7   2  -6    0.28    0.71
   7   2  -6   -0.27    1.18
   7  -2  -6   -0.02    0.61
   7  -2  -6   -1.16    2.00
   7  -2  -6    0.84    0.73
   6   2  -5    0.04    0.69
   6   2  -5    0.02    0.61
   6   2  -5    0.15    1.79
   6   2  -5    1.06    1.11
   6  -2  -5    3.56    1.96
   6  -2  -5    0.69    0.58
   6  -2  -5   -0.11    0.57
   5   2  -4   -3.12    2.01
   5   2  -4    1.83    0.85
  -5   2   4    8.96    3.75
   5   2  -4    2.68    0.73
   5   2  -4    1.32    1.01
  -5  -2   4    2.21    1.78
   5  -2  -4    2.15    2.14
   5  -2  -4    2.86    0.71
   5  -2  -4    3.44    0.72
  -5  -2   4    4.57    2.31
  -5  -2   4   -1.73    5.40
   4   2  -3    5.89    1.94
  -4   2   3    7.21    2.05
   4  -2  -3    6.13    0.90
   4  -2  -3    3.12    1.13
  -4  -2   3    6.95    1.49
  -4  -2   3    3.68    1.10
  -4  -2   3    7.08    3.12
   3   2  -2    6.17    1.22
  -3   2   2    9.05    1.67
  -3  -2   2    6.58    0.98
  -3  -2   2    5.79    1.12
   3  -2  -2    4.77    1.05
   2   2  -1  134.69   14.72
   2   2  -1  175.92   14.67
  -2  -2   1  167.83   14.65
   2  -2  -1  165.63   14.54
  -2  -2   1  173.11   14.55
   2  -2  -1  162.03   14.50
   1   2   0    8.68    1.04
  -1   2   0    7.35    1.04
  -1  -2   0    8.83    1.09
   1  -2   0    7.84    0.89
   1  -2   0    8.24    0.94
  -1  -2   0    8.36    0.92
  -1  -2   0    8.12    0.92
   0   2  -1   12.76    1.28
   0   2  -1   11.97    1.27
   0   2   1   13.51    1.35
   0  -2  -1   13.30    1.44
   0  -2   1   12.34    1.24
   0  -2  -1   10.87    1.23
   0  -2   1   11.14    1.34
   0  -2  -1   12.63    1.26
   1   2  -2    0.04    0.34
  -1   2   2   -0.27    0.24
  -1   2   2    1.31    0.61
   1   2  -2    0.46    0.88
   1   2  -2    0.58    0.37
   1  -2  -2    0.29    0.31
  -1  -2   2    0.13    0.27
  -1  -2   2   -0.32    0.38
  -2   2   3   30.89    3.08
   2   2  -3   30.20    2.81
  -2   2   3   27.26    2.75
   2  -2  -3   28.29    2.86
  -2  -2   3   29.13    2.81
  -2  -2   3   29.11    2.92
   3   2  -4   12.48    2.22
   3   2  -4   10.36    1.42
  -3   2   4   13.31    1.34
  -3   2   4   12.50    1.97
  -3  -2   4   10.43    1.71
  -3  -2   4    5.57    2.52
   3  -2  -4    9.06    1.59
  -3  -2   4   10.13    1.46
   4   2  -5    2.44    1.80
  -4   2   5    2.21    0.74
  -4   2   5    4.49    1.85
   4  -2  -5    1.32    0.65
   4  -2  -5    1.41    1.70
  -4  -2   5   -0.11    3.29
  -4  -2   5    2.65    1.37
  -4  -2   5    0.50    1.04
  -5   2   6    5.83    3.93
   5   2  -6    3.22    1.09
   5   2  -6    4.00    0.85
  -5   2   6    2.14    1.03
   5   2  -6    3.92    2.25
  -5  -2   6    4.30    6.39
   5  -2  -6    1.50    1.81
  -5  -2   6   -1.07    2.59
   5  -2  -6    3.63    0.83
   5  -2  -6    3.16    0.74
  -5  -2   6    3.17    2.20
   6   2  -7   -0.20    0.69
   6   2  -7    3.45    1.41
   6   2  -7   -2.20    1.62
   6  -2  -7   -1.60    1.36
   6  -2  -7    0.15    2.00
   7   2  -8    0.88    0.78
   7   2  -8    0.50    1.34
   7   2  -8    0.91    1.19
   7   2  -8    0.66    0.76
   7  -2  -8    0.81    0.76
   7  -2  -8    0.22    1.60
   7  -2  -8    2.17    1.70
   7  -2  -8   -0.34    0.66
   8   2  -9    8.84    1.52
   8   2  -9    6.31    1.75
   8   2  -9    8.30    1.42
   8  -2  -9    9.37    1.47
   8  -2  -9    6.32    2.18
   8  -2  -9    8.59    1.40
   9   2 -10    0.07    0.74
   9   2 -10   -1.27    1.03
   9   2 -10   -0.08    0.75
   9  -2 -10   -0.54    0.77
   9  -2 -10    0.40    1.78
   9  -2 -10   -1.07    0.75
  10   2 -11   -0.27    0.99
  10   2 -11    2.23    0.89
  10   2 -11    1.15    0.93
  10  -2 -11    1.29    1.09
  10  -2 -11    1.34    1.53
  10  -2 -11   -0.04    0.72
  10   3  -9    2.50    0.84
  10   3  -9    1.93    1.02
  10  -3  -9    1.27    0.75
  10  -3  -9    1.72    1.77
  10  -3  -9    0.68    1.02
   9   3  -8    1.72    0.74
   9   3  -8    2.20    0.95
   9   3  -8    0.81    0.97
   9  -3  -8    1.90    0.73
   9  -3  -8   -1.50    1.88
   9  -3  -8    1.79    0.78
   8   3  -7    4.19    1.06
   8   3  -7    6.56    1.61
   8   3  -7    5.30    1.03
   8  -3  -7    5.37    1.17
   8  -3  -7    2.86    0.84
   8  -3  -7    3.33    2.36
   7   3  -6    2.02    1.82
   7   3  -6    2.70    0.89
   7   3  -6    1.92    1.22
   7   3  -6    1.80    0.74
   7  -3  -6    0.92    2.31
   7  -3  -6    0.84    0.72
   6   3  -5    2.00    2.39
   6   3  -5    1.61    0.74
   6   3  -5    0.03    0.96
   6   3  -5   -0.14    0.81
   6  -3  -5   -0.02    2.14
   6  -3  -5   -0.05    0.57
   6  -3  -5   -0.32    0.60
   5   3  -4   34.16    3.67
   5   3  -4   37.91    3.46
   5   3  -4   25.34    4.35
   5  -3  -4   35.43    3.29
   5  -3  -4   39.25    3.45
   5  -3  -4   38.54    3.47
   4   3  -3   15.60    1.73
  -4   3   3   20.63    3.43
  -4   3   3   16.12    3.52
   4   3  -3   15.20    3.12
   4   3  -3   16.39    2.02
  -4  -3   3   11.85    2.29
   4  -3  -3   16.09    1.72
   4  -3  -3   15.24    1.66
  -4  -3   3   19.91    2.45
   4  -3  -3   12.50    2.92
  -4  -3   3   10.17    2.60
   3   3  -2   12.51    2.69
  -3   3   2   16.17    2.60
   3  -3  -2   16.02    1.81
  -3  -3   2   19.51    2.40
   3  -3  -2   15.13    2.40
  -3  -3   2   17.19    1.99
  -3  -3   2   15.12    1.91
   2   3  -1   12.71    1.71
   2   3  -1    8.27    2.13
  -2   3   1   10.02    1.75
  -2  -3   1   12.75    1.50
  -2  -3   1   10.91    1.45
  -2  -3   1   12.65    1.74
   2  -3  -1   12.52    1.38
   2  -3  -1   11.99    1.57
  -1   3   0  143.60   12.61
   1   3   0  144.96   12.65
   1  -3   0  133.68   12.53
  -1  -3   0  135.68   12.57
   1  -3   0  136.05   12.58
  -1  -3   0  137.70   12.56
  -1  -3   0  149.65   12.73
   0   3   1   19.36    2.02
   0   3  -1   18.25    1.91
   0  -3   1   18.02    2.13
   0  -3  -1   17.47    1.85
   0  -3  -1   18.63    1.95
   0  -3  -1   18.94    2.24
   0  -3   1   16.98    1.86
   1   3  -2   79.79    7.04
  -1   3   2   74.97    7.13
   1   3  -2   79.42    7.02
   1  -3  -2   73.12    6.94
  -1  -3   2   73.05    6.96
  -1  -3   2   78.71    7.11
   1  -3  -2   75.27    7.00
   2   3  -3    5.77    0.98
  -2   3   3    4.24    0.79
  -2   3   3    4.48    1.47
   2   3  -3    3.83    1.03
   2   3  -3    2.82    1.97
   2  -3  -3    5.75    1.08
   2  -3  -3    6.59    0.97
  -2  -3   3    5.26    0.89
  -2  -3   3    5.87    1.16
  -3   3   4    0.63    0.66
  -3   3   4    1.55    1.96
  -3   3   4    1.77    1.37
   3  -3  -4    1.55    0.65
   3  -3  -4   -0.09    1.33
  -3  -3   4    1.11    1.20
  -3  -3   4    1.23    0.86
  -4   3   5   22.40    5.31
   4   3  -5   35.48    5.58
   4   3  -5   37.63    5.85
   4   3  -5   37.13    3.35
  -4   3   5   36.78    5.53
   4   3  -5   38.04    3.57
   4  -3  -5   35.73    3.38
  -4  -3   5   28.28    6.17
  -4  -3   5   32.01    3.96
  -4  -3   5   35.18    4.76
   5   3  -6   13.05    1.49
   5   3  -6   11.41    2.55
   5   3  -6   12.80    1.83
   5  -3  -6   13.52    1.46
   5  -3  -6   11.21    1.30
   5  -3  -6   13.25    1.57
  -5  -3   6    5.78    8.51
   6   3  -7    8.41    1.40
   6   3  -7    4.02    2.01
   6   3  -7    6.67    1.25
   6   3  -7   10.52    1.64
   6  -3  -7    8.53    1.26
   6  -3  -7    6.17    2.21
   6  -3  -7    8.45    0.97
   6  -3  -7   11.33    1.38
   7   3  -8   -0.24    0.66
   7   3  -8    0.65    1.09
   7   3  -8    1.76    1.81
   7   3  -8   -0.08    0.78
   7  -3  -8   -0.19    0.81
   7  -3  -8   -0.30    0.61
   7  -3  -8    3.70    2.17
   8   3  -9    0.80    0.84
   8   3  -9    0.87    1.20
   8   3  -9    0.75    0.86
   8  -3  -9    0.87    0.76
   8  -3  -9    2.41    2.14
   8  -3  -9   -0.21    0.85
   9   3 -10    8.67    1.44
   9   3 -10   10.55    1.49
   9   3 -10    8.04    1.55
   9  -3 -10    8.19    2.05
   9  -3 -10   11.79    1.61
   9  -3 -10   10.15    1.52
  10   3 -11    2.03    0.79
  10   3 -11    3.63    1.01
  10  -3 -11    2.92    1.54
  10  -3 -11    1.85    0.95
  10  -3 -11    3.76    0.94
   9   4  -8    4.80    1.14
   9   4  -8    5.51    0.91
   9  -4  -8    2.89    2.03
   9  -4  -8    3.93    0.94
   9  -4  -8    5.35    1.16
   8   4  -7   -0.70    1.23
   8  -4  -7    0.88    1.02
   8  -4  -7    1.44    1.08
   8  -4  -7   -3.89    2.11
   7   4  -6   12.13    1.57
   7   4  -6   11.10    2.39
   7   4  -6   10.72    1.95
   7  -4  -6    7.06    2.89
   7  -4  -6   11.18    1.52
   7  -4  -6   11.33    1.64
   6   4  -5    3.23    1.10
   6   4  -5    3.37    0.81
   6   4  -5    4.32    1.08
   6   4  -5    2.97    1.08
   6   4  -5    3.34    1.91
   6  -4  -5    2.11    0.84
   6  -4  -5    2.28    0.48
   6  -4  -5    4.02    0.80
   6  -4  -5   -1.41    2.56
   5   4  -4   22.83    2.46
   5   4  -4   21.43    2.14
   5   4  -4   18.19    2.32
   5   4  -4   19.53    3.33
   5  -4  -4   22.28    2.24
   5  -4  -4   20.50    2.14
  -5  -4   4   21.12    6.32
   5  -4  -4   19.58    1.95
   4   4  -3   50.52    4.65
  -4   4   3   51.24    8.03
   4   4  -3   48.07    4.71
   4   4  -3   37.43    6.21
   4   4  -3   50.36    4.54
   4  -4  -3   50.24    4.53
   4  -4  -3   47.85    4.42
   4  -4  -3   49.95    4.61
  -4  -4   3   48.38    5.29
   3   4  -2    1.76    2.25
  -3   4   2    2.94    1.79
  -3  -4   2   -0.11    1.69
  -3  -4   2    2.17    1.57
   3  -4  -2    0.01    0.92
  -2   4   1   30.66    3.28
   2   4  -1   30.96    3.54
  -2  -4   1   28.33    3.51
   2  -4  -1   24.80    3.45
  -2  -4   1   27.16    2.99
   2  -4  -1   25.21    2.96
  -2  -4   1   31.29    3.33
   1   4   0   21.88    2.45
   1   4   0   14.53    3.03
  -1   4   0   20.47    2.40
  -1  -4   0   20.81    2.19
   1  -4   0   16.21    2.10
   1  -4   0   19.30    2.49
  -1  -4   0   19.47    2.48
   0   4  -1  140.35   13.36
   0   4   1  143.74   13.46
   0  -4  -1  139.23   13.69
   0  -4  -1  165.05   13.49
   0  -4  -1  153.77   13.36
   0  -4   1  133.49   13.68
   0  -4   1  152.30   13.36
   0  -4   1  151.92   13.46
   1   4  -2  152.09   13.14
  -1   4   2  138.40   13.21
  -1  -4   2  149.65   13.34
  -1  -4   2  140.89   13.14
   1  -4  -2  148.27   13.19
   1  -4  -2  137.01   13.02
  -1  -4   2  143.84   13.06
  -2   4   3    3.82    1.60
   2   4  -3    3.83    2.86
   2   4  -3    3.80    1.43
   2  -4  -3    3.93    0.90
  -2  -4   3    5.11    1.53
  -2  -4   3    2.71    1.25
   2  -4  -3    1.46    1.44
  -2  -4   3    3.24    1.14
  -3   4   4    1.79    2.24
  -3   4   4    1.68    2.68
   3   4  -4    2.53    3.47
  -3  -4   4    2.61    1.66
   3  -4  -4    1.43    1.12
   3  -4  -4    2.06    0.50
  -3  -4   4    4.24    1.99
  -3  -4   4    2.23    1.13
   4   4  -5    6.57    1.16
   4   4  -5    5.47    2.33
   4   4  -5    7.56    1.12
   4   4  -5    8.14    1.32
   4   4  -5    2.30    4.60
  -4  -4   5    9.79    2.12
   4  -4  -5    6.69    1.17
   4  -4  -5    6.92    0.86
  -4  -4   5    3.85    1.28
   4  -4  -5    6.37    2.56
   4  -4  -5    6.14    1.03
   5   4  -6   -0.64    0.58
   5   4  -6    1.41    0.95
  -5   4   6    1.32    1.25
   5   4  -6    0.92    0.83
   5   4  -6    0.05    1.82
   5  -4  -6    0.96    0.62
   5  -4  -6    1.27    2.26
   5  -4  -6   -0.01    0.78
  -5  -4   6   -0.54    1.18
   5  -4  -6    0.30    0.35
   6   4  -7    5.66    1.16
   6   4  -7    5.25    1.27
   6   4  -7    2.41    1.85
   6   4  -7    5.83    0.99
   6  -4  -7    6.55    1.07
   6  -4  -7    6.27    1.19
   6  -4  -7    6.05    2.51
   6  -4  -7    6.95    0.84
   7   4  -8    0.39    1.05
   7   4  -8   -1.49    1.71
   7   4  -8    0.77    0.92
   7   4  -8   -0.25    0.69
   7  -4  -8    1.57    2.27
   7  -4  -8   -0.25    0.90
   7  -4  -8   -0.51    0.62
   8   4  -9    7.50    1.48
   8   4  -9    5.95    1.53
   8   4  -9    5.37    1.17
   8  -4  -9    7.47    1.29
   8  -4  -9    6.06    1.56
   8  -4  -9    5.95    2.30
   9   4 -10   12.60    1.95
   9   4 -10   12.59    1.60
   9  -4 -10   11.38    2.28
   9  -4 -10   13.46    1.82
   9  -4 -10   15.20    1.91
   9   5  -8    1.60    0.69
   9   5  -8    1.37    0.92
   9  -5  -8    2.04    0.97
   9  -5  -8    2.62    0.80
   8   5  -7    1.35    0.89
   8   5  -7    0.61    0.63
   8  -5  -7    1.28    0.66
   8  -5  -7    2.30    0.99
   7   5  -6   31.85    4.26
   7   5  -6   30.16    3.51
   7   5  -6   34.53    3.26
   7  -5  -6   35.27    3.24
   7  -5  -6   22.42    4.23
   7  -5  -6   33.08    3.41
   6   5  -5   19.41    2.43
   6   5  -5   21.90    2.15
   6   5  -5   17.00    3.15
  -6   5   5   23.67    2.66
   6   5  -5   17.09    2.29
   6  -5  -5   20.42    2.09
   6  -5  -5   15.68    3.33
   6  -5  -5   18.30    1.86
  -6  -5   5   15.62    2.72
   6  -5  -5   19.51    2.35
   5   5  -4    0.23    2.05
   5   5  -4    0.50    0.62
   5   5  -4    3.15    0.95
   5   5  -4    1.15    0.83
   5  -5  -4    1.13    0.38
   5  -5  -4    1.37    2.52
   5  -5  -4    1.76    0.64
   5  -5  -4    1.30    0.80
   4   5  -3    9.66    1.46
  -4   5   3    9.44    1.53
   4   5  -3    7.09    2.27
   4   5  -3    8.44    1.31
   4   5  -3    7.96    1.55
   4  -5  -3    8.59    1.36
   4  -5  -3    9.02    1.00
   4  -5  -3    9.44    1.21
  -4  -5   3    7.66    1.29
   4  -5  -3    7.77    2.67
   3   5  -2  126.12   11.77
   3   5  -2  132.02   11.83
  -3   5   2  133.49   11.82
   3  -5  -2  131.59   11.90
  -3  -5   2  127.80   11.79
   3  -5  -2  129.11   11.69
   3  -5  -2  133.49   11.77
  -3  -5   2  141.31   12.49
   2   5  -1    2.48    0.90
   2   5  -1   -4.25    4.35
  -2   5   1    1.03    2.06
   2   5  -1    4.38    1.88
  -2  -5   1   10.43    2.91
   2  -5  -1    5.42    1.41
   2  -5  -1    3.26    0.59
  -2  -5   1    2.79    1.34
  -2  -5   1    8.01    2.75
  -2  -5   1    5.39    0.90
  -1   5   0   41.08    4.82
   1   5   0   45.37    5.01
  -1  -5   0   40.42    5.37
   1  -5   0   40.85    4.41
  -1  -5   0   42.70    4.45
  -1  -5   0   50.40    5.69
   0   5  -1   18.51    2.98
   0   5   1   19.24    2.90
   0  -5  -1   22.05    3.74
   0  -5   1   19.85    3.62
   0  -5  -1   22.91    2.67
   1   5  -2   10.15    4.71
   1   5  -2   12.22    2.34
  -1   5   2   16.81    2.68
   1  -5  -2   15.22    2.34
  -1  -5   2   18.65    3.33
  -1  -5   2   14.12    2.80
  -1  -5   2   14.56    2.26
  -2   5   3   46.87    4.40
   2   5  -3   47.74    4.40
   2   5  -3   41.65    5.03
  -2   5   3   55.17    6.26
   2  -5  -3   47.92    4.24
  -2  -5   3   44.71    6.50
  -2  -5   3   45.00    4.34
  -2  -5   3   51.69    6.32
  -2  -5   3   46.42    4.99
   2  -5  -3   41.33    4.88
   3   5  -4  101.35    9.19
   3   5  -4  102.23    9.12
   3   5  -4   99.53    9.15
  -3   5   4   98.49    9.14
   3  -5  -4  101.80    9.09
  -3  -5   4  101.88    9.12
   3  -5  -4  101.85    9.30
  -3  -5   4  104.81    9.90
   3  -5  -4   98.01    9.01
   4   5  -5    6.09    0.95
   4   5  -5    3.90    1.04
   4   5  -5    2.67    1.81
  -4   5   5    3.98    0.94
   4   5  -5    1.74    0.86
   4  -5  -5    4.03    2.22
   4  -5  -5    5.18    0.70
   4  -5  -5    3.98    0.80
   4  -5  -5    3.88    1.14
  -4  -5   5    3.04    0.94
   5   5  -6    2.90    1.91
  -5   5   6    1.55    0.88
   5   5  -6    0.52    0.82
   5   5  -6    1.74    0.73
   5  -5  -6    1.32    0.95
   5  -5  -6   -0.91    2.19
   5  -5  -6    1.70    0.67
  -5  -5   6    0.49    0.92
   5  -5  -6    1.50    0.39
   6   5  -7    0.94    0.89
   6   5  -7    1.01    0.66
   6   5  -7    2.31    1.94
  -6   5   7    0.13    1.02
  -6  -5   7    0.34    1.15
   6  -5  -7    2.61    2.34
   6  -5  -7    3.05    1.07
   6  -5  -7    0.59    0.38
   6  -5  -7   -0.17    0.67
   7   5  -8   37.68    3.76
   7   5  -8   32.55    4.61
   7   5  -8   39.40    4.00
  -7   5   8   44.58    4.30
   7  -5  -8   36.36    4.01
  -7  -5   8   35.53    4.47
   7  -5  -8   40.43    3.77
   8   5  -9   12.80    1.57
   8   5  -9   10.29    1.68
   8  -5  -9   14.26    1.66
   8  -5  -9   10.49    1.94
   9   5 -10    3.59    0.93
   9  -5 -10    2.48    1.13
   9  -5 -10    3.95    0.87
   9   6  -8    2.20    0.81
   9   6  -8    3.21    1.00
   9  -6  -8    2.36    1.12
   9  -6  -8    2.16    1.02
   8   6  -7    6.05    1.04
   8   6  -7    6.74    1.28
   8  -6  -7    5.61    1.42
   8  -6  -7    8.32    1.36
   7   6  -6    0.63    0.84
  -7   6   6    0.39    1.15
   7   6  -6    1.48    0.72
   7   6  -6    1.19    1.44
  -7  -6   6    2.77    1.36
   7  -6  -6    0.90    0.69
   7  -6  -6   -0.46    1.04
   6   6  -5   23.79    2.54
  -6   6   5   20.82    2.82
   6   6  -5   23.31    2.80
   6   6  -5   21.31    3.86
   6  -6  -5   25.33    2.56
   6  -6  -5   23.89    2.32
  -6  -6   5   26.53    2.87
   6  -6  -5   24.61    2.87
   5   6  -4   14.40    1.77
   5   6  -4   10.49    2.60
   5   6  -4   13.85    1.92
  -5   6   4   14.84    2.01
   5  -6  -4   11.74    2.11
  -5  -6   4   17.20    1.97
   5  -6  -4   15.91    1.72
   5  -6  -4   13.07    1.47
   4   6  -3   15.42    1.88
   4   6  -3   10.09    2.62
  -4   6   3   15.69    1.91
   4   6  -3   13.48    1.80
   4   6  -3   13.06    1.93
   4  -6  -3   13.73    2.11
   4  -6  -3   14.91    1.49
  -4  -6   3   13.44    1.84
   4  -6  -3   16.72    1.70
  -3   6   2   52.88    4.72
   3   6  -2   53.64    5.02
   3   6  -2   48.06    4.72
   3   6  -2   42.65    5.55
   3  -6  -2   51.70    4.68
   3  -6  -2   45.37    5.03
  -3  -6   2   51.14    4.70
  -2   6   1   38.26    3.23
   2   6  -1   29.55    4.11
   2   6  -1   27.93    3.79
  -2  -6   1   23.73    4.26
   2  -6  -1   30.15    5.06
   2  -6  -1   33.64    3.02
   2  -6  -1   25.27    3.84
  -2  -6   1   34.27    3.14
   2  -6  -1   34.07    3.32
   1   6   0   64.47    7.03
  -1   6   0   71.52    6.58
   1   6   0   72.84    6.68
  -1  -6   0   74.71    7.53
  -1  -6   0   67.15    6.52
   1  -6   0   74.80    6.49
   1  -6   0   74.32    6.57
  -1  -6   0   73.77    6.62
   1  -6   0   71.65    7.46
   0   6  -1   32.91    3.16
   0   6   1   32.38    3.17
   0   6   1   31.31    3.73
   0   6  -1   35.05    3.62
   0  -6  -1   32.28    3.07
   0  -6   1   30.88    3.08
   0  -6  -1   30.65    3.06
   0  -6   1   28.57    7.10
   0  -6   1   32.22    4.34
   0  -6  -1   27.70    4.19
   0  -6   1   29.91    3.07
   0  -6  -1   30.23    6.49
  -1   6   2    0.35    0.74
   1   6  -2    0.52    0.89
   1   6  -2    0.64    1.16
   1  -6  -2   -0.01    0.70
   1  -6  -2   -0.50    1.93
  -1  -6   2   -0.01    0.68
  -1  -6   2   -0.64    1.88
   1  -6  -2    0.25    0.47
  -1  -6   2    0.14    0.87
   2   6  -3   31.39    4.18
  -2   6   3   39.31    3.59
   2  -6  -3   36.78    3.41
   2  -6  -3   41.81    5.55
  -2  -6   3   36.05    5.38
  -2  -6   3   34.62    3.51
   2  -6  -3   38.38    3.66
   3   6  -4   78.26    7.14
   3   6  -4   79.62    7.11
  -3   6   4   80.17    7.08
   3  -6  -4   83.70    7.03
  -3  -6   4   76.10    7.18
   3  -6  -4   68.97    7.00
   3  -6  -4   71.10    7.36
  -4   6   5   12.40    1.86
   4   6  -5   14.62    1.84
   4   6  -5   12.19    2.62
   4   6  -5   15.27    1.84
   4  -6  -5   12.42    1.66
   4  -6  -5   13.02    2.31
  -4  -6   5   16.15    1.80
   4  -6  -5   12.85    1.44
  -5   6   6    0.54    0.85
   5   6  -6    0.30    0.70
   5   6  -6    2.12    1.96
   5   6  -6    1.11    0.92
  -5  -6   6    0.56    0.76
   5  -6  -6    0.17    0.38
   5  -6  -6   -0.24    1.15
   5  -6  -6    0.41    0.60
   6   6  -7   22.86    2.46
   6   6  -7   22.38    3.63
   6   6  -7   22.83    2.69
  -6   6   7   23.43    2.74
   6  -6  -7   20.38    2.90
   6  -6  -7   23.99    2.48
  -6  -6   7   23.51    2.78
   6  -6  -7   22.60    2.21
   7   6  -8   17.39    2.62
   7   6  -8   17.13    2.33
   7   6  -8   19.11    2.13
  -7   6   8   16.66    2.76
   7  -6  -8   17.08    2.58
   7  -6  -8   22.76    2.19
  -7  -6   8   19.20    2.70
   8   6  -9    7.75    1.14
   8   6  -9    7.27    1.29
   8  -6  -9    5.90    1.44
   8  -6  -9    8.81    1.47
   8   7  -7    0.73    0.82
   8   7  -7   -0.25    0.93
   8  -7  -7    0.85    1.27
   8  -7  -7    1.45    0.82
   7   7  -6   -0.40    1.30
   7   7  -6   -0.16    0.74
   7   7  -6    0.48    0.77
  -7   7   6    2.06    1.13
  -7  -7   6   -1.89    0.99
   7  -7  -6   -1.22    1.22
   7  -7  -6    0.62    0.77
   6   7  -5   12.48    2.23
   6   7  -5    9.82    1.54
  -6   7   5    9.47    1.74
   6   7  -5    7.92    1.90
   6  -7  -5   10.91    1.60
  -6  -7   5    9.83    1.46
   6  -7  -5   11.43    1.23
   6  -7  -5    8.60    1.85
   5   7  -4   75.19    6.86
   5   7  -4   60.65    7.69
  -5   7   4   75.91    6.90
   5   7  -4   73.49    6.96
   5  -7  -4   77.05    6.86
  -5  -7   4   77.04    6.89
   5  -7  -4   81.57    6.71
   5  -7  -4   65.13    7.20
   4   7  -3    4.11    1.09
   4   7  -3    4.98    1.08
  -4   7   3    5.12    1.06
   4   7  -3    3.58    2.19
   4  -7  -3    6.64    1.67
   4  -7  -3    5.60    0.88
   4  -7  -3    6.38    1.13
  -4  -7   3    5.19    0.99
  -3   7   2    0.47    0.70
   3   7  -2   -1.36    1.78
   3  -7  -2    1.74    1.05
   3  -7  -2    2.27    1.74
   3  -7  -2   -0.03    0.42
  -3  -7   2    0.59    0.62
  -2   7   1    4.70    0.95
   2   7  -1    3.19    1.77
  -2  -7   1    7.67    1.08
   2  -7  -1    6.48    1.17
   2  -7  -1    6.90    0.96
   2  -7  -1    7.37    2.84
  -1   7   0   30.21    3.72
   1   7   0   36.53    4.02
  -1   7   0   36.16    3.78
   1   7   0   30.19    3.46
   1  -7   0   33.31    3.23
  -1  -7   0   32.48    3.33
  -1  -7   0   32.86    3.18
   1  -7   0   31.02    3.10
   0   7   1   16.03    2.72
   0   7   1   11.48    1.70
   0   7  -1   11.65    1.74
   0   7  -1   13.04    2.04
   0  -7  -1   11.47    1.55
   0  -7   1   11.54    1.55
   0  -7  -1   13.45    2.11
   1   7  -2   54.57    5.37
   1   7  -2   57.43    5.75
  -1   7   2   55.99    5.24
  -1  -7   2   53.01    5.17
  -1  -7   2   59.74    5.25
   1  -7  -2   55.80    5.21
   1  -7  -2   54.89    5.12
   2   7  -3   27.80    3.70
  -2   7   3   28.46    2.99
  -2  -7   3   30.78    3.31
   2  -7  -3   27.14    3.07
   2  -7  -3   29.59    2.78
  -2  -7   3   29.75    2.89
   3   7  -4    2.96    1.00
  -3   7   4    2.81    0.88
   3   7  -4    1.68    1.50
   3  -7  -4    4.33    1.09
   3  -7  -4    3.02    2.04
  -3  -7   4    2.49    0.73
   3  -7  -4    1.40    0.48
   4   7  -5    4.07    1.93
  -4   7   5    0.15    0.72
   4   7  -5   -0.26    0.84
   4   7  -5   -0.57    1.08
   4  -7  -5    0.29    0.82
   4  -7  -5   -0.02    0.42
   4  -7  -5   -1.23    1.68
  -4  -7   5    0.79    0.72
   5   7  -6   98.91    9.13
  -5   7   6  101.03    9.12
   5   7  -6   97.39    9.07
   5   7  -6  105.47    9.77
   5  -7  -6  104.83    9.07
   5  -7  -6   81.35    9.37
   5  -7  -6  103.18    8.92
  -5  -7   6  102.21    9.09
  -6   7   7    0.72    0.84
   6   7  -7    1.05    0.85
   6   7  -7   -0.04    0.78
   6   7  -7   -1.20    1.48
   6  -7  -7   -2.16    1.40
   6  -7  -7    1.05    0.84
  -6  -7   7    0.01    0.77
   6  -7  -7    0.26    0.46
   7   7  -8    2.00    0.82
   7   7  -8    1.38    0.93
  -7   7   8    2.38    1.07
   7   7  -8    0.13    1.32
  -7  -7   8    2.37    0.99
   7  -7  -8    0.42    0.83
   7  -7  -8    2.62    1.41
   8   7  -9    1.56    1.42
   8   7  -9    3.52    0.89
  -8  -7   9   -0.03    1.77
   8  -7  -9    2.11    0.87
   8  -7  -9    0.34    1.26
  -7   8   6    2.38    1.15
  -7   8   6    5.14    2.68
   7   8  -6    2.48    0.94
   7   8  -6    1.90    1.40
   7  -8  -6    3.79    1.32
   7  -8  -6    0.74    1.56
  -6   8   5    8.17    1.33
   6   8  -5    9.11    1.56
   6   8  -5    7.49    1.47
   6   8  -5    6.40    1.71
   6  -8  -5    5.88    1.79
   6  -8  -5    9.00    1.40
   6  -8  -5    7.51    0.99
   5   8  -4   11.94    2.25
   5   8  -4   10.88    1.67
  -5   8   4   11.12    1.66
   5   8  -4   13.20    2.17
   5  -8  -4    5.41    2.02
   5  -8  -4    8.97    1.20
   5  -8  -4    9.63    1.53
  -5  -8   4   10.71    1.58
  -4   8   3    6.45    1.22
   4   8  -3    8.49    2.41
   4   8  -3    8.92    1.61
   4  -8  -3   12.27    1.84
   4  -8  -3    4.36    2.21
  -4  -8   3   10.13    1.45
   4  -8  -3   10.07    1.19
   3   8  -2    1.39    0.98
   3   8  -2    1.87    1.70
  -3   8   2    1.99    0.80
   3  -8  -2    2.23    0.66
  -3  -8   2    3.72    0.83
   3  -8  -2   -0.88    2.12
  -2   8   1   17.50    2.15
  -2   8   1   18.44    2.74
   2   8  -1   20.00    3.07
  -2  -8   1   17.92    2.67
  -2  -8   1   19.16    2.01
   2  -8  -1   17.59    1.90
   2  -8  -1   15.20    2.53
   1   8   0   13.78    2.07
  -1   8   0   11.87    1.86
  -1   8   0   15.09    2.56
   1   8   0   13.34    2.55
   1  -8   0   15.41    1.65
   1  -8   0   13.34    1.78
  -1  -8   0   14.74    1.91
   0   8   1    0.63    1.51
   0   8  -1    0.35    0.92
   0   8  -1   -0.23    1.34
   0   8   1   -0.30    0.84
   0  -8  -1    0.81    0.66
   0  -8  -1    0.70    0.66
   0  -8   1    0.85    0.69
   0  -8   1    0.48    0.62
   1   8  -2   58.33    6.13
   1   8  -2   52.98    5.67
  -1   8   2   57.03    5.54
  -1   8   2   60.71    6.08
  -1  -8   2   59.40    5.44
  -1  -8   2   58.03    5.51
   1  -8  -2   62.03    5.41
   1  -8  -2   59.26    5.46
  -2   8   3   46.42    4.65
   2   8  -3   34.31    4.68
  -2   8   3   40.58    4.04
   2   8  -3   40.53    4.05
   2  -8  -3   39.68    3.82
   2  -8  -3   38.82    4.11
  -2  -8   3   42.64    4.14
   3   8  -4    0.17    0.89
  -3   8   4   -0.57    0.77
   3   8  -4    0.83    1.54
   3  -8  -4    0.30    0.50
  -3  -8   4    0.00    0.58
   4   8  -5   29.53    4.52
  -4   8   5   37.68    3.68
   4   8  -5   36.55    3.74
   4  -8  -5   47.99    5.29
   4  -8  -5   25.99    4.88
   4  -8  -5   37.80    3.46
  -4  -8   5   37.56    3.62
   5   8  -6    3.73    1.43
   5   8  -6    1.13    0.93
  -5   8   6    1.50    0.79
   5  -8  -6    2.89    1.13
   5  -8  -6    0.74    0.49
  -5  -8   6    0.91    0.72
   5  -8  -6   -3.11    1.86
   6   8  -7   11.58    2.02
  -6   8   7   13.31    2.02
   6   8  -7   10.66    1.85
  -6  -8   7   10.99    1.74
   6  -8  -7   11.36    2.23
   6  -8  -7   12.23    1.44
   6  -8  -7   12.09    2.02
   7   8  -8    1.37    1.03
  -7   8   8    0.84    1.49
   7   8  -8    0.21    1.27
  -7  -8   8   -0.39    1.84
   6   9  -5   -1.29    1.08
  -6   9   5   -0.76    1.01
  -6   9   5   -0.70    1.03
   6   9  -5   -1.20    1.23
  -6  -9   5    0.04    0.77
  -5   9   4    1.29    0.79
   5   9  -4    0.24    1.40
  -5   9   4    1.50    1.09
   5   9  -4    2.01    0.91
   5  -9  -4    0.88    0.54
  -5  -9   4    1.20    0.69
  -4   9   3   16.67    1.89
   4   9  -3   13.67    1.97
  -4   9   3   16.57    2.34
   4   9  -3   12.21    2.36
  -4  -9   3   14.62    1.76
   4  -9  -3   14.39    1.60
  -3   9   2   17.48    2.67
   3   9  -2   20.90    2.34
  -3   9   2   23.64    3.23
   3   9  -2   21.24    3.57
   2   9  -1   -0.41    1.70
  -2   9   1    1.69    0.95
  -2  -9   1    1.61    1.28
  -2  -9   1    0.84    0.59
   2  -9  -1    1.26    0.57
   1   9   0    1.25    1.79
  -1   9   0    3.01    0.95
  -1   9   0    1.75    1.44
   1  -9   0    1.33    0.64
   1  -9   0    2.94    0.98
  -1  -9   0    0.26    0.96
  -1  -9   0    1.56    0.65
   0   9  -1    2.67    1.46
   0   9   1    2.14    1.22
   0   9  -1    2.11    1.08
   0   9   1    1.44    1.59
   0  -9  -1    1.63    0.76
   0  -9   1    3.04    0.82
   0  -9  -1    2.37    0.78
   0  -9   1    0.46    0.71
   1   9  -2    4.89    1.55
  -1   9   2    6.72    1.26
  -1   9   2    6.87    1.74
   1   9  -2    6.50    1.52
   1  -9  -2    5.61    0.96
   1  -9  -2    6.75    1.21
  -1  -9   2    8.06    1.27
  -1  -9   2    5.37    0.96
   2   9  -3    0.50    1.12
  -2   9   3   -2.12    1.10
   2   9  -3    2.18    1.50
  -2   9   3   -1.53    0.78
   2  -9  -3   -0.17    0.54
  -2  -9   3   -0.33    0.60
  -2  -9   3   -0.80    1.16
  -3   9   4   45.93    4.51
   3   9  -4   43.98    5.10
  -3   9   4   47.02    4.95
   3   9  -4   48.69    4.44
   3  -9  -4   44.06    4.27
  -3  -9   4   40.81    4.52
  -4   9   5   14.22    2.14
   4   9  -5   13.21    2.15
   4   9  -5   12.91    2.32
  -4   9   5   11.17    1.77
  -4  -9   5   13.26    1.64
   4  -9  -5   13.18    1.47
  -5   9   6    4.16    1.43
  -5   9   6    7.31    1.18
   5   9  -6    9.43    1.66
   5   9  -6    5.42    1.34
   5  -9  -6    5.27    0.83
  -5  -9   6    5.30    1.02
  -6   9   7    4.41    1.33
  -6   9   7    2.36    1.17
   6   9  -7    2.88    1.29
  -6  -9   7    2.96    0.82
  -5  10   4   -0.16    1.15
  -5  10   4   -0.03    1.22
   5  10  -4    2.78    1.31
  -4  10   3    9.85    1.56
   4  10  -3    7.99    1.62
  -4 -10   3    9.00    1.27
   4 -10  -3    7.61    1.11
  -3  10   2    1.87    0.88
  -3  10   2    1.82    1.16
   3  10  -2    3.37    1.61
   3 -10  -2    4.52    0.68
  -3 -10   2    2.99    0.75
  -2  10   1    0.66    0.83
   2  10  -1   -1.39    1.50
   2  10  -1    1.16    1.52
  -2  10   1    1.00    1.10
  -2 -10   1    1.46    0.67
   2 -10  -1    0.76    0.50
  -2 -10   1    0.72    1.52
   1  10   0    3.46    1.52
  -1  10   0    5.64    1.38
  -1 -10   0    7.93    1.21
   1 -10   0    4.68    0.78
  -1 -10   0    4.21    0.89
   0  10  -1   22.66    2.96
   0  10   1   20.53    3.14
   0 -10  -1   22.53    2.33
   0 -10  -1   20.78    2.45
   0 -10   1   22.51    2.33
   0 -10   1   19.77    2.43
  -1  10   2    0.81    1.40
   1  10  -2    2.76    1.23
  -1  10   2    1.07    1.03
  -1 -10   2    1.09    0.72
  -1 -10   2    0.75    0.84
   1 -10  -2    1.76    0.65
   2  10  -3    1.08    1.33
  -2  10   3    2.54    0.97
  -2  10   3    2.35    1.28
   2 -10  -3    1.24    0.58
  -2 -10   3    1.50    1.49
  -2 -10   3    1.05    0.63
   3  10  -4    6.21    1.71
  -3  10   4    3.86    1.01
  -3  10   4    3.80    1.38
   3 -10  -4    3.62    0.70
  -3 -10   4    5.59    0.87
   4  10  -5   26.69    2.87
  -4  10   5   16.31    2.62
  -4  10   5   22.09    2.46
   4 -10  -5   22.36    2.12
  -4 -10   5   19.35    2.22
  -5  10   6    0.13    1.47
   5  10  -6    2.53    1.12
  -5  10   6   -0.93    1.92
  -5 -10   6   -0.86    1.13
   2  11  -1    0.62    1.42
  -2  11   1    0.29    1.04
   2 -11  -1    1.05    0.55
  -1  11   0    1.47    0.96
   1  11   0    1.07    1.22
  -1 -11   0    4.53    1.31
  -1 -11   0    3.19    1.20
   1 -11   0    1.53    0.64
   0  11   1    0.84    1.04
   0  11  -1    0.35    0.96
   0 -11  -1   -0.82    0.71
   0 -11   1   -1.65    0.64
  -1  11   2    2.49    1.09
   1  11  -2    5.66    1.34
  -1 -11   2    5.46    1.19
   1 -11  -2    5.10    0.89
  -1 -11   2    5.66    1.43
   2  11  -3    0.63    1.14
  -2  11   3    2.51    1.13
   2 -11  -3    3.21    0.67
  -2 -11   3    1.95    0.89
  10   0  -8   17.17    1.92
  10   0  -8   16.17    2.81
  10   0  -8   15.37    3.36
   9   0  -7    0.93    1.53
   9   0  -7   -0.07    1.24
   9   0  -7    0.45    1.11
   9   0  -7   -0.67    0.66
   8   0  -6    4.00    0.88
   8   0  -6    1.90    1.65
   8   0  -6    2.83    1.06
   8   0  -6    3.91    1.08
   7   0  -5    0.07    0.90
   7   0  -5    2.29    1.56
   7   0  -5   -0.36    0.61
   7   0  -5   -1.30    0.77
   6   0  -4  107.87    9.00
   6   0  -4   88.68    9.28
   6   0  -4   99.22    8.94
   6   0  -4   98.92    8.95
  -5   0   3    0.21    1.51
   5   0  -3    0.55    0.64
   5   0  -3    0.01    1.42
  -5   0   3    0.84    3.27
  -4   0   2  531.73   45.21
  -4   0   2  486.14   45.63
  -3   0   1    0.23    0.12
  -3   0   1    0.29    0.75
  -3   0   1    0.19    0.44
  -2   0   0  167.63   15.38
  -2   0   0  181.94   15.62
  -1   0  -1    0.12    0.12
  -1   0  -1    0.00    0.10
   0   0   2   72.59    7.07
   0   0   2   83.84    7.00
   1   0  -3    0.03    0.36
  -1   0   3    0.31    0.38
   1   0  -3   -0.36    0.26
  -1   0   3   -0.19    0.29
   2   0  -4  130.11   10.63
  -2   0   4  120.97   10.62
   2   0  -4   97.19   10.35
   3   0  -5    0.55    0.89
  -3   0   5   -0.05    0.66
  -3   0   5    1.15    0.97
   3   0  -5   -0.42    0.43
   4   0  -6    5.01    0.84
  -4   0   6    7.18    2.20
  -4   0   6    6.27    1.19
  -5   0   7   -0.92    1.02
   5   0  -7   -0.87    1.09
   5   0  -7   -0.17    1.14
  -5   0   7    1.55    3.84
   5   0  -7    0.88    0.69
   5   0  -7   -0.08    0.89
  -5   0   7    6.80    2.52
   6   0  -8   37.53    3.82
   6   0  -8   39.49    3.65
   6   0  -8   34.18    3.98
   6   0  -8   34.81    3.60
   6   0  -8   39.59    3.70
   7   0  -9   -0.90    0.72
   7   0  -9   -1.84    1.01
   7   0  -9   -0.62    1.27
   7   0  -9    0.90    0.86
   7   0  -9   -0.60    0.77
   8   0 -10    5.82    1.26
   8   0 -10    8.47    1.34
   8   0 -10    8.86    1.44
   8   0 -10    6.84    1.75
   9   0 -11    0.07    0.73
   9   0 -11   -0.32    1.23
   9   0 -11   -0.30    1.06
   9   0 -11   -0.34    1.48
  10   0 -12   76.78    7.33
  10   0 -12   77.08    7.07
  10   1  -8    0.92    1.13
  10   1  -8    0.62    0.86
  10   1  -8    2.87    1.35
  10  -1  -8    1.85    0.80
  10  -1  -8    2.64    1.74
   9   1  -7    2.81    0.98
   9   1  -7    2.49    1.48
   9   1  -7    2.89    0.81
   9  -1  -7    4.48    1.04
   9  -1  -7    3.52    0.87
   9  -1  -7    2.29    1.75
   8   1  -6   11.59    1.51
   8   1  -6    9.56    2.05
   8   1  -6   11.38    1.71
   8  -1  -6   12.60    1.57
   8  -1  -6   11.27    1.54
   8  -1  -6    7.23    1.72
   8  -1  -6    6.87    2.22
   7   1  -5   43.57    4.84
   7   1  -5   50.28    4.45
   7   1  -5   47.39    4.39
   7  -1  -5   48.32    4.38
   7  -1  -5   41.69    5.33
   7  -1  -5   47.06    4.40
   7  -1  -5   42.60    4.60
   6   1  -4   87.95    8.72
   6   1  -4   94.18    8.44
   6   1  -4   99.23    8.48
   6  -1  -4   77.99    8.92
   6  -1  -4   97.12    8.45
   6  -1  -4   92.67    8.57
   6  -1  -4  100.84    8.45
   5   1  -3  148.21   13.60
  -5   1   3  157.44   15.26
   5   1  -3  163.02   13.43
  -5   1   3  151.67   13.96
  -5  -1   3  140.93   13.97
   5  -1  -3  157.94   13.41
   5  -1  -3  152.11   13.41
   5  -1  -3  128.80   13.75
  -4  -1   2   35.95    4.68
  -4  -1   2   28.44    3.03
  -3   1   1  493.58   42.66
  -3  -1   1  463.94   42.42
   2   1   0   83.15    8.10
  -2  -1   0   88.29    8.13
   2  -1   0   97.99    8.00
   2  -1   0   88.48    8.02
  -2  -1   0   92.44    8.03
  -1   1  -1  317.05   27.60
   1   1   1  337.68   27.66
  -1  -1  -1  301.96   27.58
  -1  -1  -1  306.49   27.64
   1  -1   1  299.03   27.58
   1  -1   1  313.75   27.59
   0   1  -2    7.20    0.73
   0   1   2    7.77    0.88
   0   1   2    6.57    0.74
   0   1  -2    8.62    0.79
   0  -1   2    6.62    0.75
   0  -1   2    7.80    0.77
   0  -1  -2    7.49    0.77
   0  -1  -2    7.73    0.88
  -1   1   3  104.69    9.54
  -1   1   3  105.01    9.62
   1   1  -3  113.02    9.55
   1  -1  -3  102.16    9.56
  -1  -1   3  108.23    9.57
  -1  -1   3  108.66    9.56
  -2   1   4  194.22   15.76
   2   1  -4  153.10   15.88
   2   1  -4  190.12   15.52
  -2   1   4  182.42   15.54
  -2  -1   4  150.91   15.53
  -2  -1   4  174.79   15.61
  -3   1   5    0.15    0.45
   3   1  -5   -1.26    1.05
  -3   1   5    0.39    0.84
   3   1  -5    0.46    0.43
  -3  -1   5    0.21    0.69
   3  -1  -5    0.78    0.86
  -3  -1   5   -1.04    0.60
  -3  -1   5   -1.73    1.33
  -4   1   6  116.23   10.09
  -4   1   6  116.67   10.91
   4   1  -6  126.99   10.89
   4   1  -6  112.04    9.99
   4  -1  -6   92.37   10.09
  -4  -1   6  104.22   10.38
   5   1  -7    1.64    1.88
   5   1  -7    3.50    0.88
  -5   1   7    2.07    0.99
   5   1  -7    1.99    1.14
  -5   1   7    2.08    3.76
   5  -1  -7   -0.32    1.23
  -5  -1   7    4.91    2.36
  -5  -1   7    3.57    1.85
   5  -1  -7    3.04    0.76
   5  -1  -7    1.84    1.46
  -5  -1   7    1.32    4.62
   5  -1  -7    2.47    0.98
   6   1  -8   34.42    3.25
   6   1  -8   34.15    3.28
   6   1  -8   35.33    3.66
   6   1  -8   26.37    3.34
   6  -1  -8   34.24    3.27
   6  -1  -8   33.57    3.19
   6  -1  -8   30.08    3.77
   6  -1  -8   32.21    3.38
   6  -1  -8   33.14    3.44
   7   1  -9   27.11    3.21
   7   1  -9   28.60    2.84
   7   1  -9   26.79    3.22
   7   1  -9   30.56    3.17
   7   1  -9   28.32    2.85
   7  -1  -9   22.21    2.97
   7  -1  -9   25.13    3.48
   7  -1  -9   23.85    2.71
   7  -1  -9   29.41    2.87
   8   1 -10   17.15    2.27
   8   1 -10   18.25    2.15
   8   1 -10   17.95    2.81
   8  -1 -10   17.80    2.17
   8  -1 -10   20.94    2.29
   8  -1 -10   21.46    3.05
   8  -1 -10   17.24    2.60
   9   1 -11   24.33    3.13
   9   1 -11   25.49    3.36
   9   1 -11   32.27    3.09
   9  -1 -11   32.11    3.73
   9  -1 -11   34.31    3.17
   9  -1 -11   30.36    3.11
  10   1 -12    0.82    0.93
  10   1 -12    0.44    0.79
  10   1 -12   -1.09    0.97
  10  -1 -12   -0.51    0.76
  10  -1 -12    2.11    1.28
  10   2  -8    3.38    1.32
  10   2  -8    4.07    0.97
  10  -2  -8    2.38    0.81
  10  -2  -8    0.97    1.83
   9   2  -7    4.76    1.59
   9   2  -7    7.08    1.18
   9   2  -7    5.91    1.06
   9  -2  -7    4.53    2.32
   9  -2  -7    4.99    0.99
   9  -2  -7    6.70    1.11
   8   2  -6   26.61    2.92
   8   2  -6   27.40    2.85
   8   2  -6   28.39    3.55
   8  -2  -6   24.23    4.08
   8  -2  -6   27.80    2.83
   8  -2  -6   30.27    2.94
   7   2  -5    1.73    0.74
   7   2  -5    3.69    1.45
   7   2  -5    2.39    0.84
   7  -2  -5   -1.13    2.12
   7  -2  -5    1.42    0.73
   7  -2  -5    1.85    0.75
   6   2  -4   42.30    5.97
   6   2  -4   55.31    5.10
   6   2  -4   55.03    5.12
   6   2  -4   55.90    5.39
   6  -2  -4   59.91    5.10
   6  -2  -4   55.69    5.11
   5   2  -3   18.46    2.01
   5   2  -3   16.82    3.11
   5   2  -3   15.93    2.31
  -5   2   3   17.11    4.32
  -5  -2   3   10.93    5.37
  -5  -2   3   17.92    3.15
  -5  -2   3   21.05    2.50
   5  -2  -3   21.77    2.01
   5  -2  -3   19.96    2.01
   5  -2  -3   17.50    3.35
  -4   2   2  122.41   12.22
   4  -2  -2  123.40   11.29
  -4  -2   2  121.98   11.79
  -4  -2   2  140.99   11.48
   3   2  -1    9.70    1.42
  -3  -2   1    9.38    1.47
  -3  -2   1    8.68    1.12
  -3  -2   1    5.14    1.83
  -3  -2   1   10.29    1.12
   3  -2  -1    7.50    1.20
   2   2   0  972.16   86.76
   2  -2   0  984.13   86.62
   2  -2   0  973.49   86.64
  -2  -2   0 1000.00   86.64
  -2  -2   0  992.50   86.65
  -2  -2   0  971.74   86.76
  -1   2  -1  214.68   20.06
  -1   2  -1  245.14   20.09
   1   2   1  221.57   20.13
   1  -2   1  223.10   20.06
  -1  -2  -1  225.77   20.06
  -1  -2  -1  223.63   20.06
   1  -2   1  231.72   20.05
  -1  -2  -1  224.01   20.15
   0   2  -2    4.41    0.67
   0   2   2    5.47    0.62
   0   2   2    3.60    0.74
   0   2  -2    4.30    0.66
   0  -2   2    3.53    0.66
   0  -2  -2    3.93    0.64
   0  -2   2    4.96    0.63
   0  -2  -2    3.56    0.76
  -1   2   3    3.93    0.59
  -1   2   3    2.61    0.89
   1   2  -3    2.17    1.16
   1   2  -3    3.22    0.61
   1   2  -3    3.76    0.62
   1  -2  -3    5.12    0.73
  -1  -2   3    3.20    0.58
  -1  -2   3    3.87    0.66
  -2   2   4  205.17   16.84
   2   2  -4  194.76   16.58
  -2   2   4  178.67   16.54
   2  -2  -4  177.28   16.62
  -2  -2   4  160.26   16.62
  -2  -2   4  198.18   16.62
  -3   2   5    9.67    1.25
   3   2  -5   13.75    2.69
   3   2  -5   10.17    1.41
  -3   2   5   10.74    1.95
   3  -2  -5    6.74    1.51
  -3  -2   5   10.48    1.71
  -3  -2   5    4.09    2.56
  -3  -2   5    8.93    1.43
   4   2  -6    6.75    1.19
  -4   2   6    4.56    0.98
   4   2  -6    4.88    2.30
  -4   2   6    5.04    2.20
   4  -2  -6    8.29    2.20
  -4  -2   6    2.85    3.77
  -4  -2   6    5.00    1.61
  -4  -2   6    6.26    1.49
  -5   2   7    1.93    1.16
   5   2  -7    2.84    0.76
   5   2  -7    4.15    4.72
   5   2  -7    3.68    2.06
   5   2  -7    3.57    1.35
   5   2  -7    3.83    1.11
  -5  -2   7    2.91    2.38
   5  -2  -7    3.64    1.67
   5  -2  -7    3.54    0.83
   5  -2  -7    3.07    0.97
  -5  -2   7    4.54    6.97
   6   2  -8    4.19    1.24
   6   2  -8    4.39    0.97
   6   2  -8    3.12    0.84
   6   2  -8    5.01    1.39
   6  -2  -8    3.23    0.56
   6  -2  -8    4.25    0.94
   6  -2  -8    5.14    2.93
   6  -2  -8    4.15    1.12
   6  -2  -8    2.58    1.37
   7   2  -9   16.82    2.07
   7   2  -9   17.13    2.57
   7   2  -9   17.57    2.08
   7   2  -9   16.58    2.66
   7  -2  -9   18.20    2.55
   7  -2  -9   18.43    2.19
   7  -2  -9   17.93    3.18
   7  -2  -9   18.33    1.99
   8   2 -10   81.43    7.51
   8   2 -10   80.81    7.80
   8   2 -10   82.55    7.48
   8  -2 -10   85.87    7.60
   8  -2 -10   81.71    7.45
   8  -2 -10   72.53    8.06
   9   2 -11    1.47    0.75
   9   2 -11    3.35    0.93
   9   2 -11    2.67    1.10
   9  -2 -11    2.74    0.92
   9  -2 -11    4.66    1.85
   9  -2 -11    3.86    0.92
  10   2 -12    2.40    0.87
  10   2 -12    2.42    0.94
  10   2 -12    2.75    0.99
  10  -2 -12    0.64    0.66
  10  -2 -12    0.77    1.28
  10  -2 -12    2.89    1.17
  10   3  -8    0.77    0.95
  10   3  -8    1.90    0.79
  10  -3  -8    3.61    1.95
  10  -3  -8    1.00    0.77
   9   3  -7   11.75    1.59
   9   3  -7    8.76    1.74
   9  -3  -7    6.01    2.33
   9  -3  -7   12.13    1.55
   9  -3  -7   13.03    1.64
   8   3  -6   20.77    2.27
   8   3  -6   19.02    2.75
   8   3  -6   20.38    2.30
   8  -3  -6   18.47    2.14
   8  -3  -6   13.87    3.33
   8  -3  -6   20.49    2.23
   7   3  -5    3.65    0.88
   7   3  -5    3.59    0.96
   7   3  -5    3.50    1.32
   7  -3  -5    3.65    0.95
   7  -3  -5    3.14    0.84
   7  -3  -5    4.28    2.49
   6   3  -4    3.63    0.79
   6   3  -4    2.26    1.02
   6   3  -4    4.07    0.99
   6   3  -4    3.86    1.34
   6  -3  -4    1.90    0.74
   6  -3  -4    1.82    0.65
   5   3  -3  252.61   23.38
   5   3  -3  257.92   23.37
   5   3  -3  253.30   23.42
   5   3  -3  269.84   23.52
   5  -3  -3  273.15   23.41
   5  -3  -3  275.71   23.37
   5  -3  -3  261.48   23.26
   4   3  -2   36.63    3.87
   4   3  -2   34.87    2.97
  -4   3   2   32.33    4.77
   4   3  -2   29.50    3.09
  -4   3   2   29.75    5.13
  -4  -3   2   30.08    3.41
   4  -3  -2   28.96    2.93
  -4  -3   2   33.09    4.05
   4  -3  -2   21.83    3.77
   4  -3  -2   28.99    2.90
  -4  -3   2   25.26    3.28
  -3   3   1   56.06    6.16
   3   3  -1   59.17    6.03
  -3  -3   1   66.56    5.87
  -3  -3   1   66.43    6.14
   3  -3  -1   57.43    5.94
  -3  -3   1   65.98    5.84
  -2   3   0   64.86    5.89
   2   3   0   56.56    5.94
   2  -3   0   60.80    5.83
  -2  -3   0   65.25    5.81
   2  -3   0   60.69    5.74
  -2  -3   0   63.43    6.03
  -2  -3   0   66.15    5.83
   1   3   1  118.07   10.45
  -1   3  -1  109.40   10.32
  -1  -3  -1  116.37   10.37
   1  -3   1  111.66   10.32
  -1  -3  -1  114.75   10.34
  -1  -3  -1  119.22   10.52
   0   3  -2   89.41    7.87
   0   3   2   85.08    7.93
   0   3  -2   87.14    7.81
   0  -3  -2   84.42    7.81
   0  -3   2   86.28    7.81
   0  -3  -2   87.49    7.86
   0  -3   2   82.30    7.96
   0  -3  -2   85.35    8.03
  -1   3   3  107.98   10.44
   1   3  -3  128.34   10.55
  -1   3   3  116.94   10.72
   1   3  -3  119.44   10.50
   1  -3  -3  108.88   10.44
   1  -3  -3  118.45   10.52
  -1  -3   3  116.08   10.48
  -1  -3   3  112.14   10.57
  -2   3   4    1.36    0.97
  -2   3   4    1.49    0.51
   2   3  -4    2.22    2.23
  -2   3   4    1.68    1.38
   2   3  -4    0.54    0.73
  -2  -3   4    1.57    0.62
  -2  -3   4    0.94    0.85
   2  -3  -4    1.68    0.55
   2  -3  -4    2.01    0.86
   3   3  -5   11.81    2.01
  -3   3   5   10.56    2.14
  -3   3   5   10.35    1.53
  -3   3   5    9.27    2.65
   3   3  -5    9.80    2.95
   3  -3  -5   10.71    1.49
   3  -3  -5   10.48    1.99
  -3  -3   5   11.78    1.71
  -3  -3   5    9.57    1.89
  -4   3   6   22.32    4.63
   4   3  -6   23.07    2.34
  -4   3   6   22.75    5.48
   4   3  -6   18.08    3.28
  -4   3   6   27.22    2.81
   4   3  -6   29.70    5.95
   4   3  -6   23.69    2.62
   4  -3  -6   23.54    2.41
  -4  -3   6   23.53    3.50
  -4  -3   6   19.37    5.77
   4  -3  -6   19.90    3.19
  -4  -3   6   19.70    3.23
   5   3  -7   60.26    6.46
   5   3  -7   63.46    5.75
   5   3  -7   49.28    5.96
   5   3  -7   61.96    5.56
   5  -3  -7   62.78    5.55
   5  -3  -7   64.82    5.64
  -5  -3   7   33.70   11.84
   5  -3  -7   61.01    5.42
   6   3  -8   54.00    4.96
   6   3  -8   53.39    5.93
   6   3  -8   54.21    5.37
   6   3  -8   51.98    5.19
   6  -3  -8   43.55    5.66
   6  -3  -8   56.94    4.96
   6  -3  -8   53.70    5.05
   7   3  -9    1.76    0.83
   7   3  -9    1.11    1.10
   7   3  -9    0.83    0.85
   7   3  -9    0.96    1.71
   7  -3  -9    2.96    1.02
   7  -3  -9   -1.83    1.82
   7  -3  -9    0.41    0.62
   8   3 -10   -0.67    1.14
   8   3 -10    0.07    0.81
   8   3 -10    2.42    0.84
   8  -3 -10   -0.45    0.69
   8  -3 -10    3.09    1.93
   8  -3 -10   -0.44    0.88
   9   3 -11   19.09    2.14
   9   3 -11   17.14    2.05
   9   3 -11   18.14    2.33
   9  -3 -11   16.76    2.21
   9  -3 -11   23.89    3.16
   9  -3 -11   17.78    2.13
  10   3 -12    0.92    0.93
  10   3 -12    0.54    0.86
  10  -3 -12   -1.01    0.69
  10  -3 -12    0.44    1.42
  10  -3 -12   -0.44    0.89
   9   4  -7    2.32    0.74
   9   4  -7    3.55    1.18
   9  -4  -7    2.54    0.83
   9  -4  -7    4.07    0.95
   9  -4  -7    1.43    2.07
   8   4  -6    7.05    1.63
   8   4  -6    9.67    1.47
   8  -4  -6    9.89    1.54
   8  -4  -6   12.25    1.64
   8  -4  -6    7.61    2.72
   7   4  -5   23.03    2.54
   7   4  -5   26.47    3.00
   7   4  -5   23.58    3.84
   7  -4  -5   24.52    2.67
   7  -4  -5   25.67    2.51
   7  -4  -5   17.61    3.74
   6   4  -4   32.62    4.56
   6   4  -4   34.83    3.15
   6   4  -4   31.76    3.29
   6   4  -4   28.60    3.36
   6  -4  -4   31.15    2.95
   6  -4  -4   35.22    3.24
   6  -4  -4   33.11    3.09
   6  -4  -4   21.21    4.43
   5   4  -3   28.32    2.86
   5   4  -3   27.80    2.70
   5   4  -3   19.11    3.63
   5   4  -3   31.95    3.01
   5  -4  -3   27.81    2.53
  -5  -4   3   16.23    4.32
   5  -4  -3   29.32    2.79
   5  -4  -3   19.04    4.01
   5  -4  -3   28.43    2.69
   4   4  -2   94.01    8.29
   4   4  -2   87.78    8.19
  -4   4   2   82.25   10.14
   4   4  -2   89.10    8.33
   4  -4  -2   89.31    8.10
  -4  -4   2   93.88    8.85
   4  -4  -2   94.27    8.27
   4  -4  -2   92.70    8.19
   3   4  -1    5.57    1.85
  -3   4   1    5.74    1.75
   3  -4  -1    4.72    1.21
  -3  -4   1    4.13    1.92
   2   4   0   44.42    4.75
  -2   4   0   42.07    4.49
  -2  -4   0   50.96    4.91
  -2  -4   0   44.69    4.40
   2  -4   0   41.24    4.32
   2  -4   0   42.52    4.64
  -2  -4   0   46.67    4.63
  -1   4  -1    3.63    0.98
   1   4   1    7.44    1.34
   1   4   1    4.50    2.17
  -1  -4  -1    5.49    1.25
  -1  -4  -1    5.62    1.51
   1  -4   1    5.82    1.27
   1  -4   1    3.81    0.86
  -1  -4  -1    4.67    0.95
   0   4  -2  130.05   11.75
   0   4   2  125.74   11.90
   0  -4  -2  119.13   12.12
   0  -4  -2  145.84   11.89
   0  -4  -2  131.67   11.75
   0  -4   2  132.87   11.86
   0  -4   2  116.00   12.06
   0  -4   2  130.73   11.74
  -1   4   3  183.13   17.11
   1   4  -3  187.27   16.93
   1  -4  -3  193.91   17.03
  -1  -4   3  183.49   17.14
  -1  -4   3  191.51   17.00
  -1  -4   3  184.56   16.90
   1  -4  -3  189.79   16.89
   2   4  -4    2.93    3.29
  -2   4   4    2.14    1.73
   2  -4  -4    0.52    0.77
  -2  -4   4   -0.85    1.44
  -3   4   5   -0.93    3.03
   3   4  -5    5.17    4.21
   3   4  -5    3.26    1.71
  -3   4   5    4.04    2.20
   3  -4  -5    2.22    0.52
  -3  -4   5    0.38    2.10
  -3  -4   5    5.07    1.34
   3  -4  -5    3.11    1.26
   4   4  -6   18.45    6.47
   4   4  -6   14.36    2.11
   4   4  -6   12.91    2.74
   4   4  -6   13.95    1.77
   4   4  -6   18.88    2.05
  -4   4   6   16.90    2.41
  -4  -4   6   19.71    2.22
  -4  -4   6   13.51    2.62
   4  -4  -6   15.26    1.57
   4  -4  -6   21.20    3.17
   4  -4  -6   12.45    1.92
   4  -4  -6   16.32    1.73
   5   4  -7   10.84    1.89
   5   4  -7   12.57    1.84
   5   4  -7   10.88    2.00
  -5   4   7   14.54    1.92
   5   4  -7   16.44    3.05
  -5  -4   7   14.52    2.31
   5  -4  -7   10.20    1.68
   5  -4  -7   11.97    2.70
   5  -4  -7   12.20    1.29
   6   4  -8    2.85    1.83
   6   4  -8    5.79    1.28
  -6   4   8    7.15    1.58
   6   4  -8    5.81    0.97
   6  -4  -8    5.55    0.83
   6  -4  -8    7.30    1.29
  -6  -4   8    7.12    1.67
   6  -4  -8    4.95    0.95
   6  -4  -8    8.00    2.46
   7   4  -9    0.86    0.72
   7   4  -9   -0.22    1.67
   7   4  -9    0.24    0.88
   7   4  -9    0.41    1.07
   7  -4  -9   -0.71    0.95
   7  -4  -9    0.65    0.67
   7  -4  -9    2.40    2.17
   8   4 -10    4.23    1.10
   8   4 -10    2.55    1.03
   8   4 -10    4.99    1.00
   8  -4 -10    4.23    1.01
   8  -4 -10    5.93    2.03
   8  -4 -10    4.46    1.13
   9   4 -11    4.55    1.11
   9   4 -11    6.75    1.17
   9  -4 -11    7.21    1.86
   9  -4 -11    6.78    1.18
   9  -4 -11    5.77    1.23
   9   5  -7    3.92    0.96
   9   5  -7    1.24    0.65
   9  -5  -7    0.52    0.65
   9  -5  -7    2.59    1.00
   8   5  -6   -0.43    0.55
   8   5  -6    1.87    1.06
   8  -5  -6   -0.39    0.85
   8  -5  -6    0.17    0.63
   7   5  -5   35.09    4.74
   7   5  -5   43.49    4.17
   7   5  -5   38.87    3.81
   7  -5  -5   27.39    5.24
   7  -5  -5   41.01    3.82
   7  -5  -5   40.73    4.00
   6   5  -4   20.24    2.33
   6   5  -4   20.28    2.41
  -6   5   4   21.70    2.76
   6   5  -4   20.69    2.14
   6   5  -4   14.43    2.98
   6  -5  -4   21.29    3.48
   6  -5  -4   17.85    2.30
  -6  -5   4   16.56    2.80
   6  -5  -4   19.32    2.11
   6  -5  -4   19.63    1.92
   5   5  -3    0.82    0.64
   5   5  -3    1.13    2.07
   5   5  -3    1.48    0.83
   5   5  -3    1.34    0.94
   5  -5  -3    0.82    0.35
   5  -5  -3    1.48    0.82
   5  -5  -3    0.33    0.56
   5  -5  -3   -0.25    2.84
   4   5  -2    0.30    0.61
   4   5  -2    0.22    0.71
   4   5  -2   -2.10    2.20
  -4   5   2   -0.43    0.91
   4   5  -2    0.29    0.84
   4  -5  -2   -0.05    0.33
   4  -5  -2    0.16    0.55
  -4  -5   2    0.45    0.79
   4  -5  -2    1.82    0.86
  -3   5   1   92.24    8.74
  -3   5   1  102.27   10.05
   3   5  -1   98.98    8.76
   3   5  -1   90.91    8.68
  -3  -5   1   98.16    9.37
   3  -5  -1   92.73    8.67
   3  -5  -1   97.18    8.60
   3  -5  -1  101.21    8.84
  -3  -5   1   97.40    8.73
  -2   5   0    7.03    1.95
   2   5   0    3.91    3.95
  -2   5   0    8.32    1.32
   2   5   0    1.31    2.02
   2   5   0    4.91    1.09
  -2  -5   0    5.41    0.94
  -2  -5   0    5.26    1.42
   2  -5   0    5.51    0.82
  -2  -5   0    5.33    2.66
  -2  -5   0    6.11    2.69
   2  -5   0    2.75    1.34
  -1   5  -1   34.47    4.01
   1   5   1   29.85    4.44
  -1  -5  -1   40.88    5.27
  -1  -5  -1   28.99    4.66
   1  -5   1   31.82    3.56
  -1  -5  -1   32.73    3.65
   0   5  -2   18.34    2.99
   0   5   2   25.37    3.48
   0  -5   2   19.92    3.85
   0  -5  -2   28.28    4.59
   0  -5  -2   19.80    2.68
   1   5  -3   16.14    5.16
   1   5  -3   25.23    3.17
  -1   5   3   29.45    3.24
   1   5  -3   20.51    3.70
  -1   5   3   23.69    4.13
   1  -5  -3   27.50    3.12
  -1  -5   3   26.13    3.08
  -1  -5   3   31.86    4.70
  -1  -5   3   24.83    2.61
  -2   5   4   19.33    4.20
   2   5  -4    8.01    6.10
  -2   5   4   21.02    2.25
   2   5  -4   16.73    3.10
  -2   5   4   23.44    4.68
   2  -5  -4   19.98    1.99
  -2  -5   4   25.91    3.00
   2  -5  -4   16.19    2.98
  -2  -5   4   25.67    4.26
  -2  -5   4   22.76    3.85
  -2  -5   4   18.68    2.15
   3   5  -5   77.12   15.07
   3   5  -5   82.69    7.36
   3   5  -5   80.02    7.27
  -3   5   5   83.76    7.29
   3   5  -5   71.28    7.79
   3  -5  -5   76.19    7.21
   3  -5  -5   77.88    7.44
  -3  -5   5   88.99    8.30
  -3  -5   5   82.39    7.25
   3  -5  -5   75.47    7.13
  -4   5   6    1.08    0.85
   4   5  -6    1.72    0.85
   4   5  -6    1.57    1.63
   4   5  -6    0.76    0.73
   4  -5  -6   -0.58    2.06
  -4  -5   6    0.70    0.70
   4  -5  -6    0.70    0.36
   4  -5  -6    0.49    0.61
   4  -5  -6    0.63    0.96
  -5   5   7    1.91    0.90
   5   5  -7    0.57    1.70
   5   5  -7    1.26    0.88
   5   5  -7    1.07    0.73
   5  -5  -7    1.02    2.18
   5  -5  -7    1.19    0.62
   5  -5  -7    1.31    0.97
  -5  -5   7   -0.35    0.93
   5  -5  -7    1.09    0.40
  -6   5   8    0.92    1.00
   6   5  -8    2.71    1.75
   6   5  -8    1.64    0.76
   6   5  -8    0.10    0.93
   6   5  -8    1.47    1.11
  -6  -5   8   -0.80    1.08
   6  -5  -8    1.66    2.17
   6  -5  -8    1.29    0.69
   6  -5  -8    1.96    1.08
   6  -5  -8    0.35    0.40
   7   5  -9   18.22    2.79
   7   5  -9   16.08    2.08
   7   5  -9   18.68    2.45
   7  -5  -9   19.59    2.16
   7  -5  -9   20.12    2.47
   7  -5  -9   13.75    3.02
  -7  -5   9   17.82    3.22
   8   5 -10    5.21    1.07
   8   5 -10    4.37    0.87
   8  -5 -10    4.25    1.32
   9   5 -11    1.29    0.62
   9   5 -11    0.92    0.83
   9  -5 -11    1.20    0.73
   9  -5 -11    0.63    0.90
   9   6  -7    4.00    0.91
   9  -6  -7    5.54    1.24
   9  -6  -7    3.72    0.94
   8   6  -6    3.96    1.02
   8   6  -6    5.46    0.99
   8  -6  -6    5.23    1.20
   8  -6  -6    4.79    0.88
   7   6  -5    0.41    0.71
   7   6  -5   -0.28    0.92
   7   6  -5    2.29    1.61
  -7   6   5    2.03    1.22
   7  -6  -5   -0.41    0.94
   7  -6  -5    0.51    0.68
  -7  -6   5    0.80    1.36
   6   6  -4   19.18    2.09
  -6   6   4   20.56    2.49
   6   6  -4   17.70    2.43
   6  -6  -4   18.31    1.86
   6  -6  -4   17.73    2.11
  -6  -6   4   18.37    2.49
   6  -6  -4   17.21    2.43
   5   6  -3    0.31    0.74
  -5   6   3    0.16    0.82
   5   6  -3    2.05    1.98
   5   6  -3   -0.13    0.83
   5   6  -3    0.11    0.68
   5  -6  -3    0.37    0.38
  -5  -6   3    1.12    0.82
   5  -6  -3    0.50    0.61
   5  -6  -3    1.70    0.99
   4   6  -2    4.91    1.01
   4   6  -2    6.88    2.22
  -4   6   2    8.83    1.41
   4   6  -2    5.05    1.00
   4   6  -2    8.10    1.42
   4  -6  -2    4.90    1.23
   4  -6  -2    3.70    0.86
   4  -6  -2    5.48    0.82
  -4  -6   2    6.78    1.10
  -3   6   1    4.82    0.98
   3   6  -1    5.12    2.03
   3   6  -1    4.42    0.98
  -3  -6   1    5.18    0.90
   3  -6  -1    6.42    1.39
   3  -6  -1    3.85    0.93
   2   6   0   13.91    2.18
  -2   6   0   16.95    1.76
   2   6   0   15.63    1.86
   2   6   0    9.46    2.40
  -2  -6   0   11.16    3.00
   2  -6   0    8.26    3.05
   2  -6   0   13.94    1.46
   2  -6   0   10.72    1.90
  -2  -6   0   14.92    1.65
   2  -6   0   13.57    2.26
   1   6   1   48.48    5.76
   1   6   1   55.46    5.26
  -1   6  -1   55.41    5.14
  -1  -6  -1   57.06    5.11
   1  -6   1   58.86    6.25
  -1  -6  -1   50.84    6.18
  -1  -6  -1   56.29    5.22
   1  -6   1   55.77    5.13
   1  -6   1   56.08    5.05
   0   6  -2    9.46    1.68
   0   6  -2    8.76    1.42
   0   6   2    7.04    1.23
   0  -6  -2    8.23    1.29
   0  -6  -2    9.56    1.33
   0  -6  -2    5.98    2.18
   0  -6   2    7.43    1.27
   0  -6   2    2.75    6.32
   0  -6   2    9.59    1.33
   0  -6   2    7.98    2.15
  -1   6   3    2.13    0.82
   1   6  -3    2.98    1.25
   1   6  -3    0.82    0.87
   1  -6  -3    2.43    2.09
  -1  -6   3    1.64    0.73
   1  -6  -3    1.44    0.55
  -1  -6   3    3.30    1.92
   1  -6  -3    1.24    0.74
  -1  -6   3    0.31    0.87
   2   6  -4   25.13    3.36
   2   6  -4   20.66    4.75
  -2   6   4   29.71    2.69
   2  -6  -4   23.57    2.81
   2  -6  -4   25.85    2.48
  -2  -6   4   26.20    2.60
   2  -6  -4   20.70    3.88
   3   6  -5   14.00    1.78
   3   6  -5   11.25    1.87
   3   6  -5   14.07    2.30
   3  -6  -5   10.34    1.31
   3  -6  -5    9.23    1.95
   3  -6  -5    9.74    1.53
  -4   6   6    7.70    1.28
   4   6  -6    6.23    1.19
   4   6  -6    6.45    1.92
   4   6  -6    8.54    1.27
   4  -6  -6    6.40    0.95
   4  -6  -6    8.00    1.23
  -4  -6   6    7.73    1.21
   4  -6  -6    7.38    1.69
   5   6  -7    0.73    0.83
  -5   6   7    0.53    0.84
   5   6  -7    0.90    1.59
   5   6  -7    0.57    0.79
   5  -6  -7    0.11    0.41
  -5  -6   7    0.97    0.81
   5  -6  -7   -0.07    1.17
   5  -6  -7    0.27    0.66
   6   6  -8    2.19    0.82
   6   6  -8    3.66    1.54
   6   6  -8    2.19    0.96
  -6   6   8    3.80    1.05
  -6  -6   8    1.76    1.02
   6  -6  -8    0.67    1.35
   6  -6  -8    2.70    0.83
   6  -6  -8    1.99    0.51
   7   6  -9    5.59    1.19
   7   6  -9    2.96    0.83
  -7   6   9    2.63    1.24
   7   6  -9    2.41    1.41
   7  -6  -9    3.23    0.85
  -7  -6   9    3.37    1.22
   7  -6  -9    4.19    1.35
   8   6 -10    0.80    0.60
   8   6 -10   -0.74    0.78
   8  -6 -10    1.10    0.83
   8  -6 -10   -1.06    1.10
   8   7  -6    1.39    0.78
   8   7  -6    1.90    0.86
   8  -7  -6   -0.41    1.21
   8  -7  -6   -0.59    0.71
   7   7  -5    1.48    1.41
   7   7  -5    0.80    0.74
   7   7  -5   -1.05    0.74
  -7   7   5    1.39    1.21
   7  -7  -5    0.36    0.71
   7  -7  -5    3.88    1.28
  -7  -7   5    0.25    1.13
  -6   7   4    1.15    0.84
   6   7  -4   -0.19    1.55
   6   7  -4   -0.06    0.71
   6  -7  -4   -0.27    0.74
   6  -7  -4    2.06    1.25
  -6  -7   4    1.61    0.91
   6  -7  -4    0.31    0.47
  -5   7   3   16.66    1.95
   5   7  -3   14.57    1.92
   5   7  -3   14.04    2.04
   5   7  -3    8.68    2.59
   5  -7  -3   14.02    1.56
   5  -7  -3   13.73    2.24
   5  -7  -3   15.09    1.88
  -5  -7   3   16.74    1.96
  -4   7   2    0.80    0.75
   4   7  -2    0.67    0.86
   4   7  -2    0.28    0.92
   4   7  -2    4.65    2.24
   4  -7  -2    0.41    0.43
   4  -7  -2    0.06    1.34
   4  -7  -2   -0.36    0.82
  -4  -7   2   -0.25    0.59
  -3   7   1   -0.57    0.64
   3   7  -1   -0.42    1.81
  -3  -7   1    0.49    0.65
   3  -7  -1    0.41    0.39
   3  -7  -1   -0.65    1.03
   3  -7  -1   -0.46    1.57
   2   7   0   -2.17    1.78
  -2   7   0   -0.96    0.68
   2  -7   0    0.08    0.43
   2  -7   0   -6.05    3.08
  -2  -7   0    0.03    0.61
   2  -7   0    2.00    1.32
  -1   7  -1    3.68    1.20
  -1   7  -1    4.36    1.45
   1   7   1    3.49    1.66
   1   7   1    6.23    1.20
  -1  -7  -1    2.34    0.71
   1  -7   1    6.01    2.31
   1  -7   1    2.66    0.79
  -1  -7  -1    5.10    1.04
   1  -7   1    3.70    0.70
   0   7   2    0.33    1.41
   0   7   2    1.85    0.84
   0   7  -2   -0.17    1.14
   0   7  -2    0.38    0.73
   0  -7  -2    0.32    0.62
   0  -7   2    0.80    0.65
  -1   7   3   11.88    1.76
   1   7  -3   12.01    2.05
   1   7  -3   13.78    2.23
   1  -7  -3   12.47    1.70
  -1  -7   3   15.35    1.61
  -1  -7   3   12.62    2.12
   1  -7  -3   11.79    1.50
  -2   7   4    2.59    0.88
   2   7  -4    1.23    1.35
   2  -7  -4    2.36    0.99
  -2  -7   4    3.96    0.76
   2  -7  -4    2.67    0.59
   3   7  -5    0.57    0.92
   3   7  -5    0.13    1.39
  -3   7   5    0.10    0.83
  -3  -7   5    0.57    0.61
   3  -7  -5   -1.00    0.98
   3  -7  -5    2.43    2.07
   3  -7  -5    0.78    0.45
   4   7  -6    2.00    1.14
   4   7  -6    0.24    1.64
  -4   7   6   -0.19    0.76
   4   7  -6    0.37    0.84
   4  -7  -6   -1.18    0.86
  -4  -7   6   -0.78    0.66
   4  -7  -6   -1.60    1.69
   4  -7  -6    0.30    0.43
   5   7  -7   12.21    1.67
   5   7  -7   11.71    2.33
  -5   7   7   13.04    1.88
   5   7  -7   11.21    1.88
   5  -7  -7   11.05    1.76
  -5  -7   7   13.26    1.76
   5  -7  -7   12.44    1.37
   5  -7  -7    8.75    2.20
   6   7  -8   -0.25    0.84
   6   7  -8   -0.13    0.79
   6   7  -8   -0.79    1.27
  -6   7   8   -0.56    0.81
   6  -7  -8   -0.01    0.44
   6  -7  -8   -1.46    1.41
   6  -7  -8    0.13    0.85
  -6  -7   8    0.70    0.84
   7   7  -9    0.28    0.87
   7   7  -9    1.68    0.78
  -7   7   9   -0.22    1.06
   7   7  -9    0.47    1.23
  -7  -7   9   -0.24    0.92
   7  -7  -9    1.47    1.37
   7  -7  -9   -0.79    0.76
   8   7 -10   -0.25    0.85
   8   7 -10   -1.17    0.93
  -8   7  10   -4.03    2.92
   8  -7 -10    0.35    0.86
  -8  -7  10    2.03    1.63
   7   8  -5   -0.11    1.27
   7   8  -5    2.12    0.93
  -7   8   5   -1.96    1.04
  -7   8   5   -0.45    1.48
  -7  -8   5   -1.17    1.47
   7  -8  -5   -1.64    1.05
   7  -8  -5   -0.65    1.87
   6   8  -4    0.40    1.42
  -6   8   4    1.71    0.92
   6   8  -4    1.03    0.82
   6   8  -4    0.94    1.11
   6  -8  -4    0.72    0.98
   6  -8  -4    0.47    1.51
  -6  -8   4    0.95    0.81
   6  -8  -4   -0.57    0.64
   5   8  -3   -1.28    1.14
   5   8  -3    0.54    0.87
   5   8  -3    0.28    1.66
  -5   8   3    0.34    0.76
   5  -8  -3   -0.97    2.86
   5  -8  -3   -1.62    1.57
  -5  -8   3    0.98    0.73
   5  -8  -3   -0.12    0.44
   5  -8  -3   -0.16    1.06
   4   8  -2    0.23    0.84
  -4   8   2    0.95    0.76
   4   8  -2    0.22    1.92
  -4  -8   2    0.74    0.68
   4  -8  -2    0.30    0.48
   4  -8  -2   -0.72    1.92
   4  -8  -2    0.72    1.43
   3   8  -1    0.96    1.86
   3   8  -1    0.86    0.90
  -3   8   1    0.59    0.74
   3  -8  -1    0.25    2.00
   3  -8  -1    1.11    0.58
  -3  -8   1    1.07    0.61
  -2   8   0    1.85    1.11
  -2   8   0    0.76    0.72
   2   8   0    2.30    1.79
   2  -8   0    0.08    1.51
   2  -8   0    1.39    0.55
  -2  -8   0    0.94    0.60
  -2  -8   0   -1.16    1.44
   2  -8   0    5.00    2.27
   1   8   1    1.00    1.30
   1   8   1    2.33    1.80
  -1   8  -1    1.74    0.77
  -1  -8  -1    0.83    0.65
   1  -8   1   -0.29    0.79
  -1  -8  -1    1.54    0.91
   1  -8   1    0.29    0.56
   0   8   2    1.62    1.71
   0   8  -2    1.38    0.93
   0   8  -2    0.74    1.44
   0   8   2    1.19    1.00
   0  -8   2    0.02    0.61
   0  -8  -2   -0.31    0.59
   0  -8  -2    0.37    0.69
   0  -8   2    1.38    0.66
  -1   8   3    3.05    1.66
   1   8  -3   -0.62    1.41
  -1   8   3    2.29    0.90
   1   8  -3    6.68    2.47
   1  -8  -3    1.32    0.64
  -1  -8   3    2.93    0.73
  -1  -8   3    1.11    0.81
   1  -8  -3    1.08    0.77
   2   8  -4    1.97    1.46
   2   8  -4    4.17    1.13
  -2  -8   4    2.07    1.19
   2  -8  -4    3.73    0.70
  -2  -8   4    3.92    0.84
   2  -8  -4    3.27    1.09
   3   8  -5   -0.81    1.43
   3   8  -5    0.03    0.93
  -3   8   5    1.38    0.89
  -3  -8   5    1.52    0.70
   3  -8  -5   -0.35    0.51
  -4   8   6    3.09    0.97
   4   8  -6   -0.43    1.51
   4   8  -6    2.07    1.03
  -4  -8   6    2.38    0.79
   4  -8  -6    0.89    0.49
   5   8  -7    1.52    1.41
   5   8  -7    1.23    0.95
  -5   8   7    2.79    0.89
  -5  -8   7    1.76    0.70
   5  -8  -7    0.75    1.94
   5  -8  -7    1.99    0.53
   5  -8  -7    0.84    1.14
   6   8  -8   -0.80    1.21
   6   8  -8    0.51    0.97
  -6   8   8    1.33    0.93
   6  -8  -8   -0.36    1.07
   6  -8  -8   -2.42    1.83
   6  -8  -8    0.44    0.57
  -6  -8   8   -0.02    0.75
  -7   8   9    2.00    1.57
   7   8  -9    0.32    1.20
  -7  -8   9   -2.12    1.80
   7  -8  -9    1.13    1.21
  -6   9   4   -0.01    1.07
  -6   9   4   -0.82    1.00
   6   9  -4    0.88    1.03
   6   9  -4    0.58    1.39
  -6  -9   4    0.28    0.76
  -5   9   3   -0.57    0.99
   5   9  -3   -0.83    1.39
  -5   9   3    0.87    0.79
   5   9  -3   -0.33    0.86
   5  -9  -3   -0.56    0.49
  -5  -9   3   -0.95    0.62
   4   9  -2   -0.18    0.80
  -4   9   2    1.00    0.72
  -4   9   2    1.28    1.04
   4   9  -2    0.02    1.72
   4  -9  -2   -0.11    0.45
  -4  -9   2    0.91    0.64
   3   9  -1    2.83    1.83
  -3   9   1    1.35    1.61
   3   9  -1   -0.25    0.75
   3  -9  -1    0.84    0.66
  -2   9   0    0.87    0.91
  -2   9   0    1.64    1.21
   2   9   0   -1.09    1.77
   2   9   0   -1.84    1.34
   2  -9   0    0.07    0.54
  -2  -9   0   -0.54    0.56
  -2  -9   0   -1.98    1.33
  -1   9  -1   -0.01    0.88
   1   9   1    0.40    1.55
  -1   9  -1    0.29    1.21
  -1  -9  -1   -0.24    0.57
   1  -9   1    0.42    0.61
  -1  -9  -1   -0.40    0.97
   1  -9   1    0.22    0.98
   0   9   2    0.36    1.72
   0   9   2    1.00    1.18
   0   9  -2   -1.27    0.95
   0   9  -2    3.10    1.38
   0  -9  -2    0.77    0.65
   0  -9   2   -0.96    0.66
   0  -9  -2    0.91    0.76
   0  -9   2   -0.05    0.64
  -1   9   3    2.00    1.05
   1   9  -3   -1.34    1.26
  -1   9   3    1.88    1.52
  -1  -9   3   -0.23    0.83
   1  -9  -3    1.54    0.91
  -1  -9   3    0.87    0.62
   1  -9  -3    0.20    0.62
   2   9  -4   -0.14    1.35
  -2   9   4   -0.31    1.40
  -2   9   4   -1.07    0.80
  -2  -9   4   -1.60    1.11
   2  -9  -4    0.06    0.56
  -2  -9   4   -0.12    0.68
  -3   9   5    0.58    0.74
   3   9  -5    1.62    1.16
  -3   9   5    0.74    1.15
   3   9  -5   -0.30    1.45
  -3  -9   5    2.25    0.68
   3  -9  -5    1.70    0.54
   4   9  -6    0.13    1.15
  -4   9   6   -0.02    1.08
  -4   9   6    1.17    0.80
   4   9  -6   -0.76    1.23
   4  -9  -6    0.92    0.46
  -4  -9   6    0.76    0.60
  -5   9   7   -0.24    0.83
  -5   9   7    1.36    1.13
   5   9  -7   -0.54    1.13
   5  -9  -7    0.72    0.49
  -5  -9   7   -0.34    0.68
  -6   9   8   -0.01    1.05
  -6   9   8    1.94    1.06
   6   9  -8   -1.67    2.06
  -6  -9   8   -0.60    0.72
   5  10  -3   -3.57    1.81
  -5  10   3    1.45    1.64
  -5  10   3    0.32    1.16
  -5 -10   3   -0.81    0.91
  -4  10   2   -0.11    0.76
  -4  10   2   -0.02    0.97
   4  10  -2    2.13    1.26
   4  10  -2   -1.12    1.28
  -4 -10   2   -0.36    0.57
   4 -10  -2   -0.42    0.45
  -3  10   1    1.22    1.04
   3  10  -1   -0.61    1.38
  -3  10   1    0.91    0.84
   3  10  -1   -0.93    1.10
  -3 -10   1   -0.03    0.58
   3 -10  -1    0.74    0.47
  -2  10   0   -1.06    0.79
  -2  10   0    0.79    1.03
   2  10   0    1.53    1.00
   2  10   0    3.18    1.59
  -2 -10   0    0.21    1.84
   2 -10   0   -0.55    0.45
  -2 -10   0   -0.47    0.60
   1  10   1    0.43    1.05
  -1  10  -1    0.28    1.86
  -1  10  -1    0.51    1.04
   1  10   1    1.23    1.49
   1 -10   1    0.16    0.50
  -1 -10  -1   -0.46    0.86
  -1 -10  -1    0.09    0.65
   0  10  -2    0.91    1.12
   0  10   2    0.87    1.35
   0 -10  -2    1.09    0.87
   0 -10   2    1.62    0.93
   0 -10  -2    1.12    0.77
   0 -10   2    2.06    0.77
   1  10  -3    0.80    1.11
  -1  10   3   -0.47    1.05
  -1  10   3    0.03    1.22
   1 -10  -3   -0.64    0.61
  -1 -10   3    1.24    0.84
   1 -10  -3   -0.07    1.58
  -1 -10   3   -0.18    0.69
  -2  10   4    0.05    1.20
   2  10  -4    0.96    1.29
  -2  10   4   -0.01    0.91
   2 -10  -4    0.17    0.47
  -2 -10   4    0.03    0.59
  -2 -10   4   -2.37    1.31
  -3  10   5    1.68    1.20
   3  10  -5    0.10    1.16
  -3  10   5   -1.14    0.80
   3 -10  -5   -0.42    0.48
  -3 -10   5    0.34    0.64
   4  10  -6   -0.05    1.07
  -4  10   6    1.86    0.89
  -4  10   6    1.08    1.09
   4 -10  -6    1.74    0.53
  -4 -10   6    2.09    0.66
   2  11   0   -0.29    1.21
  -2  11   0    0.33    1.01
   2 -11   0    0.19    0.49
  -2 -11   0    1.29    1.45
   1  11   1    2.34    1.28
  -1  11  -1    1.44    0.93
   1 -11   1    1.31    0.62
  -1 -11  -1    0.12    1.22
  -1 -11  -1   -0.84    1.18
   0  11   2   -0.32    1.13
   0  11  -2    0.31    0.91
   0 -11  -2   -0.70    0.99
  -1  11   3    1.80    1.15
   1  11  -3    0.40    0.98
   1 -11  -3    1.29    0.63
  -1 -11   3    2.13    1.65
  -1 -11   3    4.10    1.04
   2  11  -4   -0.17    1.04
  -2  11   4   -1.21    1.03
  -2 -11   4    0.78    0.90
   2 -11  -4    1.21    0.55
  10   0  -7    1.93    0.82
  10   0  -7   -0.41    2.18
  10   0  -7    0.64    1.56
   9   0  -6   -1.85    1.15
   9   0  -6   -3.11    1.68
   9   0  -6   -1.26    1.23
   9   0  -6    0.06    0.67
   8   0  -5   -0.35    0.64
   8   0  -5   -1.68    0.88
   8   0  -5    0.07    1.57
   8   0  -5    0.62    0.97
   7   0  -4    2.61    0.88
   7   0  -4    4.76    1.80
   7   0  -4    3.80    0.84
   7   0  -4    2.28    0.94
  -6   0   3   16.63    9.26
   6   0  -3    1.35    0.85
   6   0  -3    1.40    1.53
   5   0  -2   -0.90    1.54
  -5   0   2    0.46    1.51
  -5   0   2   -0.51    3.50
  -4   0   1    0.32    0.77
  -4   0   1    1.33    1.49
  -3   0   0    0.37    0.48
  -3   0   0    0.91    0.74
  -2   0  -1    0.36    0.35
  -2   0  -1    0.27    0.26
  -1   0  -2   -0.09    0.18
  -1   0  -2   -0.08    0.12
   1   0   2    0.02    0.11
   1   0   2    0.08    0.15
   0   0   3    0.26    0.45
   0   0   3    0.50    0.31
   0   0  -3   -0.23    0.24
   0   0  -3    0.34    0.41
  -1   0   4    0.31    0.45
   1   0  -4    0.45    0.61
  -1   0   4    0.01    0.39
   1   0  -4    0.19    0.37
   2   0  -5   -0.48    0.65
  -2   0   5   -0.61    0.63
  -2   0   5   -0.26    0.52
   2   0  -5   -0.28    0.47
  -3   0   6    2.87    1.18
  -3   0   6    2.25    0.99
   3   0  -6    2.57    0.69
   4   0  -7    0.32    0.79
  -4   0   7   -0.71    1.07
  -4   0   7   -0.61    1.84
   5   0  -8    3.32    1.20
  -5   0   8    4.99    1.46
  -5   0   8   -0.91    4.24
   5   0  -8    1.97    0.94
   5   0  -8    4.74    0.97
   5   0  -8    2.86    1.36
   6   0  -9    0.18    0.97
   6   0  -9    0.59    0.79
  -6   0   9   -2.40    2.02
   6   0  -9    0.37    1.13
   6   0  -9    0.98    0.85
   6   0  -9    0.86    0.71
   7   0 -10    2.11    1.17
   7   0 -10    1.03    0.79
   7   0 -10    0.83    1.23
   7   0 -10   -0.34    0.87
   7   0 -10    1.96    0.88
   8   0 -11   -0.37    0.80
   8   0 -11    0.55    0.97
   8   0 -11   -0.44    1.41
   8   0 -11    1.13    0.98
   9   0 -12    4.25    1.24
   9   0 -12    1.94    1.16
   9   0 -12    1.63    1.91
  10   0 -13    0.06    0.75
  10   0 -13    2.88    1.08
  10   1  -7   -0.79    1.38
  10   1  -7    1.48    1.20
  10   1  -7    0.36    0.86
  10  -1  -7    0.17    1.72
  10  -1  -7    0.26    0.70
   9   1  -6    0.84    0.74
   9   1  -6   -0.16    0.93
   9   1  -6    1.25    1.39
   9  -1  -6    0.92    1.90
   9  -1  -6   -2.84    1.92
   9  -1  -6   -0.46    0.85
   9  -1  -6    0.98    0.72
   8   1  -5    0.85    1.50
   8   1  -5   -0.25    0.89
   8   1  -5    1.38    0.74
   8  -1  -5    2.22    1.42
   8  -1  -5    2.26    0.79
   8  -1  -5    0.47    0.76
   8  -1  -5    0.82    2.02
   7   1  -4    2.99    1.57
   7   1  -4    3.96    0.89
   7   1  -4    1.85    0.73
   7  -1  -4    1.16    0.75
   7  -1  -4    4.61    1.21
   7  -1  -4    4.47    2.00
   7  -1  -4    1.65    0.69
   6   1  -3   -0.91    1.25
  -6   1   3   -3.20    3.69
   6   1  -3    0.53    0.65
   6   1  -3    0.93    0.69
   6  -1  -3    1.16    0.63
   6  -1  -3    0.14    1.08
   6  -1  -3    0.01    1.74
   6  -1  -3    0.71    0.64
  -5   1   2    4.80    3.16
   5   1  -2    3.91    1.38
   5   1  -2    4.15    0.86
  -5   1   2    3.81    1.73
   5  -1  -2    3.61    0.82
  -5  -1   2   -2.89    3.86
  -5  -1   2    0.50    1.65
   5  -1  -2    4.44    0.80
  -4   1   1   20.54    3.05
  -4  -1   1   19.83    2.41
  -4  -1   1   12.05    3.10
  -4  -1   1   21.21    1.82
  -3   1   0   27.49    3.26
  -3  -1   0   25.58    2.55
  -3  -1   0   22.11    2.21
  -3  -1   0   25.91    2.19
  -3  -1   0   17.80    2.91
   2   1   1    0.09    0.40
   2  -1   1    0.15    0.16
  -2  -1  -1    0.53    0.35
   2  -1   1    0.26    0.16
  -2  -1  -1    0.16    0.16
  -2  -1  -1   -0.56    0.56
  -2  -1  -1    0.16    0.16
   1   1   2    2.78    0.52
  -1   1  -2    3.56    0.47
  -1   1  -2    3.53    0.41
   1   1   2    3.37    0.43
  -1  -1  -2    3.37    0.45
  -1  -1  -2    3.64    0.57
   1  -1   2    3.72    0.47
   0   1  -3    0.14    0.20
   0   1   3    0.03    0.19
   0   1   3    0.10    0.19
   0   1  -3   -0.33    0.43
   0   1   3    0.13    0.42
   0  -1  -3    0.03    0.19
   0  -1   3    0.00    0.16
   0  -1   3    0.19    0.19
   0  -1  -3   -0.09    0.31
   1   1  -4    0.58    0.30
  -1   1   4    0.48    0.33
  -1   1   4    0.21    0.35
   1   1  -4    0.32    0.87
  -1  -1   4    0.56    0.96
  -1  -1   4    0.37    0.31
   1  -1  -4    0.30    0.32
  -2   1   5   15.02    1.58
   2   1  -5   15.20    1.50
  -2   1   5   12.89    1.71
   2   1  -5   12.63    2.25
  -2  -1   5   11.15    1.52
  -3   1   6    1.26    1.02
  -3   1   6    1.53    0.66
   3   1  -6    0.68    0.55
   3  -1  -6    0.18    1.00
  -3  -1   6    0.98    1.53
  -3  -1   6    0.88    0.74
   4   1  -7    2.83    2.00
  -4   1   7    1.30    0.83
   4   1  -7    1.31    0.85
  -4   1   7    2.02    1.76
   4  -1  -7    2.66    1.30
  -4  -1   7   -0.66    1.36
  -4  -1   7    2.63    1.40
  -4  -1   7   -0.96    2.60
   5   1  -8    1.87    0.75
   5   1  -8    0.99    1.86
  -5   1   8    4.73    4.15
   5   1  -8    3.14    1.26
  -5   1   8    1.71    1.15
   5   1  -8    0.99    1.07
  -5  -1   8    1.74    2.14
   5  -1  -8    0.79    0.96
  -5  -1   8   -2.97    5.44
   5  -1  -8    2.59    1.35
   5  -1  -8    1.05    0.94
  -5  -1   8    1.47    2.67
   6   1  -9    0.58    0.95
  -6   1   9    4.84    2.08
   6   1  -9    0.81    0.73
   6   1  -9   -0.97    1.12
   6   1  -9   -0.02    1.33
   6   1  -9    0.22    0.73
   6  -1  -9    0.63    0.99
  -6  -1   9    3.08    2.94
   6  -1  -9    0.39    0.68
   6  -1  -9    1.26    0.94
   6  -1  -9    2.15    1.39
   6  -1  -9    0.48    0.77
   7   1 -10    7.05    1.41
   7   1 -10    3.10    1.36
   7   1 -10    5.66    1.23
   7   1 -10    5.07    1.03
   7   1 -10    2.86    0.97
   7  -1 -10    4.70    0.93
   7  -1 -10    3.72    1.02
   7  -1 -10    3.17    1.51
   7  -1 -10    6.29    1.26
   8   1 -11    5.35    1.93
   8   1 -11    9.00    1.53
   8   1 -11    9.21    1.60
   8  -1 -11    9.57    1.47
   8  -1 -11    8.96    1.49
   8  -1 -11    5.91    1.54
   8  -1 -11    7.91    2.01
   9   1 -12    0.11    0.81
   9   1 -12    0.24    1.13
   9   1 -12    1.53    0.80
   9  -1 -12    0.94    1.44
   9  -1 -12    1.09    0.90
   9  -1 -12    3.10    1.32
   9  -1 -12    0.62    0.94
  10   1 -13    3.12    1.12
  10   1 -13    2.61    0.80
  10   1 -13    2.83    1.02
  10  -1 -13    1.57    0.81
  10  -1 -13    3.91    1.33
  10   2  -7    2.97    1.36
  10   2  -7    2.71    0.96
  10  -2  -7    4.74    1.96
  10  -2  -7    0.95    0.79
  10  -2  -7   -3.90    1.83
   9   2  -6    0.44    0.84
   9   2  -6    0.48    0.83
   9   2  -6   -0.80    1.37
   9  -2  -6    1.26    0.72
   9  -2  -6    1.90    2.24
   9  -2  -6    1.19    0.78
   8   2  -5    3.34    0.91
   8   2  -5    2.00    1.46
   8   2  -5    3.93    0.90
   8  -2  -5    3.02    0.87
   8  -2  -5    3.35    0.82
   8  -2  -5   -0.64    2.19
   7   2  -4    1.44    0.73
   7   2  -4    1.63    0.79
   7   2  -4    0.66    1.31
   7  -2  -4    0.66    0.67
   7  -2  -4    1.16    0.63
   7  -2  -4    1.02    2.32
   6   2  -3   15.68    2.42
   6   2  -3   16.17    2.06
   6   2  -3   18.39    1.99
   6   2  -3   17.51    2.83
   6   2  -3   19.31    2.54
   6  -2  -3   16.86    3.35
   6  -2  -3   20.58    1.98
   6  -2  -3   18.68    1.99
   5   2  -2    6.54    1.01
   5   2  -2    5.46    1.32
  -5   2   2    3.37    3.51
  -5  -2   2    3.32    1.45
   5  -2  -2    6.93    1.00
   5  -2  -2    1.62    2.82
  -5  -2   2    8.98    1.32
  -5  -2   2    6.34    4.55
   5  -2  -2    4.67    0.86
  -5  -2   2    5.51    2.39
  -4   2   1   29.51    4.17
  -4  -2   1   34.22    3.19
  -4  -2   1   32.36    3.67
   3   2   0    3.07    0.71
   3  -2   0    2.90    0.52
  -3  -2   0    2.88    0.57
  -3  -2   0    1.60    1.18
  -3  -2   0    4.37    0.94
  -3  -2   0    3.39    0.59
   3  -2   0    3.52    0.75
   2   2   1   90.98    8.22
  -2   2  -1   86.07    8.28
   2   2   1   91.36    8.38
   2  -2   1   87.81    8.21
  -2  -2  -1   95.79    8.23
  -2  -2  -1  104.11    8.39
  -2  -2  -1   86.59    8.20
   2  -2   1   90.40    8.20
   1   2   2   32.56    3.20
  -1   2  -2   33.98    3.12
  -1   2  -2   35.00    3.06
   1  -2   2   33.50    3.09
  -1  -2  -2   33.15    3.21
  -1  -2  -2   30.76    3.08
   0   2  -3    8.16    0.90
   0   2   3    9.29    1.20
   0   2   3    7.47    0.89
   0   2  -3    8.61    0.98
   0  -2   3    7.10    0.95
   0  -2  -3    7.15    0.93
   0  -2  -3    7.17    1.16
   0  -2   3    7.23    0.91
   1   2  -4    0.08    1.02
  -1   2   4    0.16    0.82
   1   2  -4    0.68    0.40
  -1   2   4    0.09    0.41
  -1   2   4    0.34    0.31
  -1  -2   4    0.51    0.32
   1  -2  -4    0.16    0.39
  -1  -2   4   -0.40    0.39
  -2   2   5    3.53    0.63
   2   2  -5    1.16    1.71
   2   2  -5    3.64    0.70
  -2   2   5    3.72    0.92
   2  -2  -5    3.00    0.82
  -2  -2   5   -0.14    1.65
  -2  -2   5    4.02    0.72
  -2  -2   5    2.72    0.78
   3   2  -6    1.40    0.70
  -3   2   6    1.39    0.59
   3   2  -6    0.69    1.85
   3  -2  -6    0.48    1.17
  -3  -2   6    0.04    2.48
  -3  -2   6   -0.17    0.67
   4   2  -7    3.10    2.70
  -4   2   7    1.43    0.84
   4   2  -7    0.01    1.08
  -4   2   7    0.30    2.01
  -4  -2   7    0.93    1.73
  -4  -2   7    0.95    3.75
   4  -2  -7   -0.05    2.36
  -4  -2   7   -1.98    1.19
   5   2  -8    4.66    1.89
  -5   2   8    5.39    1.48
   5   2  -8    4.70    1.46
   5   2  -8    3.49    1.17
   5   2  -8    6.71    0.99
   5  -2  -8    6.07    1.05
   5  -2  -8    5.50    1.39
  -5  -2   8    1.19    2.66
  -5  -2   8   -0.17    7.48
   5  -2  -8    6.46    1.77
   6   2  -9    9.26    1.63
   6   2  -9    8.42    1.54
   6   2  -9    8.24    2.04
   6   2  -9   10.52    1.45
   6   2  -9   13.23    1.87
   6  -2  -9    9.27    1.97
   6  -2  -9   10.36    1.46
   6  -2  -9    7.47    1.76
   6  -2  -9   11.16    1.40
   7   2 -10   11.37    1.60
   7   2 -10   11.02    1.87
   7   2 -10   11.71    1.87
   7   2 -10   10.09    1.61
   7  -2 -10   10.76    1.71
   7  -2 -10    8.80    1.90
   7  -2 -10    9.68    1.49
   7  -2 -10   12.40    2.29
   8   2 -11   24.83    3.05
   8   2 -11   23.10    2.61
   8   2 -11   22.60    2.61
   8  -2 -11   22.20    3.41
   8  -2 -11   24.63    2.55
   8  -2 -11   24.81    2.77
   9   2 -12    0.86    0.78
   9   2 -12    1.62    0.85
   9   2 -12    0.96    0.91
   9  -2 -12   -0.23    0.88
   9  -2 -12    1.56    0.86
   9  -2 -12    3.90    1.61
  10   2 -13    1.70    0.81
  10   2 -13    0.83    0.89
  10   2 -13   -0.16    0.71
  10  -2 -13    1.79    1.27
  10  -2 -13    0.22    1.19
  10  -2 -13   -0.06    0.80
  10   3  -7    0.10    1.07
  10   3  -7    0.66    0.72
  10  -3  -7   -0.21    0.67
   9   3  -6    2.13    0.77
   9   3  -6    4.75    1.42
   9  -3  -6    3.01    0.82
   9  -3  -6    3.21    0.83
   9  -3  -6    0.80    2.17
   8   3  -5    7.17    1.74
   8   3  -5    8.03    1.27
   8  -3  -5    6.66    2.73
   8  -3  -5    8.29    1.32
   8  -3  -5    5.80    1.19
   7   3  -4    0.79    0.67
   7   3  -4    0.14    0.94
   7   3  -4    1.92    1.25
   7  -3  -4    2.16    2.60
   7  -3  -4    1.31    0.67
   7  -3  -4    0.86    0.70
   6   3  -3    4.32    1.10
   6   3  -3    4.34    2.06
   6   3  -3    6.74    1.07
   6   3  -3    7.28    1.21
   6   3  -3    5.83    1.32
   6  -3  -3    4.06    3.76
   6  -3  -3    6.03    1.07
   6  -3  -3    7.61    1.19
   5   3  -2   78.59    7.69
   5   3  -2   85.97    7.82
   5   3  -2   85.97    7.60
   5  -3  -2   87.82    7.59
   5  -3  -2   83.35    7.62
   5  -3  -2   82.02    7.47
  -4   3   1    2.19    2.28
  -4   3   1    7.58    2.38
   4   3  -1    1.37    1.14
   4   3  -1    3.12    0.67
   4  -3  -1    2.22    0.66
   4  -3  -1    2.05    0.73
  -4  -3   1    2.64    1.75
   4  -3  -1    3.27    2.07
  -4  -3   1    3.21    0.99
   4  -3  -1    0.29    0.83
  -4  -3   1    1.98    1.07
   3   3   0   21.27    2.45
  -3   3   0   22.03    2.82
  -3  -3   0   22.90    2.40
   3  -3   0   21.72    2.35
  -3  -3   0   22.58    2.47
   3  -3   0   20.94    2.65
  -3  -3   0   25.72    2.85
   2   3   1   49.17    4.78
  -2   3  -1   51.80    4.60
  -2  -3  -1   47.45    4.56
   2  -3   1   45.32    4.60
  -2  -3  -1   47.93    4.55
  -2  -3  -1   51.44    4.79
   2  -3   1   47.15    4.52
   1   3   2   20.42    2.29
  -1   3  -2   21.00    2.04
  -1  -3  -2   20.28    2.06
   1  -3   2   17.00    2.51
  -1  -3  -2   20.24    2.11
   1  -3   2   21.68    2.17
  -1  -3  -2   20.31    2.36
   1  -3   2   18.63    2.03
   0   3   3   36.03    3.38
   0   3  -3   33.01    3.09
   0  -3  -3   30.85    3.40
   0  -3  -3   30.40    3.09
   0  -3   3   32.77    3.32
   0  -3   3   30.70    3.09
  -1   3   4    7.65    1.03
  -1   3   4    6.46    1.43
   1   3  -4    3.52    1.78
   1   3  -4    8.41    1.25
   1   3  -4    6.91    1.05
  -1  -3   4    6.14    1.04
   1  -3  -4    6.95    1.24
  -1  -3   4    6.97    1.18
  -2   3   5    2.65    1.07
  -2   3   5    0.02    1.58
   2   3  -5    1.60    0.85
  -2   3   5    2.71    0.66
   2  -3  -5    2.67    1.03
  -2  -3   5    1.83    1.01
  -2  -3   5    2.72    0.78
   3   3  -6    4.35    1.33
   3   3  -6    4.33    3.00
  -3   3   6    4.92    2.85
  -3   3   6    5.46    1.21
  -3   3   6    6.03    1.83
  -3  -3   6    5.32    1.62
  -3  -3   6    4.35    1.34
   3  -3  -6    6.11    1.80
  -4   3   7    5.94    1.29
   4   3  -7    2.25    4.10
  -4   3   7    5.16    5.39
   4   3  -7    5.97    0.93
   4   3  -7    5.83    1.19
   4   3  -7    1.75    2.05
  -4   3   7    5.99    2.86
  -4  -3   7    2.07    2.24
   4  -3  -7    1.21    1.19
  -4  -3   7    3.97    1.56
   4  -3  -7    4.56    1.92
  -4  -3   7    1.64    5.93
   4  -3  -7    3.32    0.97
   5   3  -8   49.66    5.45
   5   3  -8   46.10    4.67
   5   3  -8   50.29    4.50
   5   3  -8   44.42    5.02
  -5   3   8   48.26    5.52
  -5  -3   8   41.05   12.69
   5  -3  -8   49.96    4.61
   6   3  -9   20.86    2.55
   6   3  -9   24.20    3.65
   6   3  -9   20.43    2.25
   6  -3  -9   19.78    2.01
   6  -3  -9   22.89    2.24
   6  -3  -9   20.86    2.36
   6  -3  -9   19.91    3.30
   7   3 -10   14.11    2.12
   7   3 -10   12.13    1.76
   7   3 -10   13.71    1.74
   7   3 -10   14.09    2.58
   7  -3 -10   10.16    1.80
   7  -3 -10   13.37    1.66
   7  -3 -10   11.81    2.51
   8   3 -11    1.34    1.32
   8   3 -11   -0.43    0.73
   8   3 -11    1.04    1.15
   8  -3 -11    3.10    1.87
   8  -3 -11    0.63    0.81
   8  -3 -11    1.53    1.05
   9   3 -12   11.98    1.53
   9   3 -12    9.66    1.74
   9   3 -12   10.13    1.62
   9  -3 -12   10.06    1.62
   9  -3 -12   16.90    2.36
   9  -3 -12   10.00    1.72
  10   3 -13    0.86    0.82
  10  -3 -13    0.07    0.92
  10  -3 -13    0.86    0.92
  10   4  -7    2.64    0.98
  10   4  -7    0.99    1.29
  10  -4  -7    2.77    0.84
  10  -4  -7    2.72    0.95
   9   4  -6    0.53    0.95
   9   4  -6    0.95    0.61
   9  -4  -6   -1.51    2.06
   9  -4  -6    0.65    0.70
   9  -4  -6   -0.09    0.59
   8   4  -5    2.19    1.35
   8   4  -5    2.63    0.85
   8  -4  -5    1.96    2.31
   8  -4  -5    2.85    0.84
   8  -4  -5    3.32    1.06
   7   4  -4   15.10    1.79
   7   4  -4   15.46    2.56
   7   4  -4   13.14    2.42
   7  -4  -4   15.04    1.84
   7  -4  -4    9.83    3.12
   7  -4  -4   15.32    1.79
   6   4  -3   16.10    2.96
   6   4  -3   19.89    2.53
   6   4  -3   20.87    2.34
   6   4  -3   21.24    2.14
   6  -4  -3   19.24    2.22
   6  -4  -3   20.45    2.11
   6  -4  -3   15.18    3.70
   5   4  -2   -0.50    0.76
   5   4  -2   -1.10    2.34
   5   4  -2    0.40    0.54
   5   4  -2    0.84    0.95
   5  -4  -2   -0.23    0.51
   5  -4  -2    0.76    0.34
   5  -4  -2    2.73    2.93
   5  -4  -2   -0.50    0.60
  -5  -4   2    4.31    3.22
   5  -4  -2    5.95    2.40
   4   4  -1   96.55    8.79
  -4   4   1   93.09    9.98
   4   4  -1   91.60    8.72
   4   4  -1   95.85    8.64
   4  -4  -1   95.45    8.54
   4  -4  -1  108.67    8.87
  -4  -4   1   89.41    9.15
   4  -4  -1   95.53    8.63
   3   4   0   56.82    6.98
   3   4   0   57.24    5.95
  -3   4   0   65.90    6.17
  -3  -4   0   65.52    6.18
  -3  -4   0   53.28    6.38
  -3  -4   0   60.72    5.86
   2   4   1   25.82    3.17
   2   4   1   18.40    3.54
  -2   4  -1   24.82    2.66
   2  -4   1   22.19    2.94
   2  -4   1   20.31    2.64
  -2  -4  -1   19.18    2.83
  -2  -4  -1   24.48    3.26
  -2  -4  -1   25.71    2.94
   1   4   2    0.27    1.08
  -1   4  -2    1.34    0.70
   1   4   2   -0.28    1.85
  -1  -4  -2    0.36    0.61
  -1  -4  -2    0.34    1.17
  -1  -4  -2   -0.18    0.96
   1  -4   2   -0.19    0.55
   1  -4   2    0.08    1.03
   0   4   3   56.39    5.62
   0  -4  -3   54.73    5.49
   0  -4   3   56.51    5.33
   0  -4  -3   56.74    5.35
   0  -4   3   51.40    5.49
   0  -4   3   62.34    5.90
   1   4  -4   77.84    7.15
  -1   4   4   77.29    7.46
   1   4  -4   75.28    6.99
   1  -4  -4   71.01    6.91
  -1  -4   4   69.95    6.94
  -1  -4   4   76.32    7.28
   1  -4  -4   72.87    7.18
  -2   4   5    0.72    2.14
  -2   4   5    2.64    1.47
   2   4  -5   -0.29    3.47
  -2  -4   5   -0.42    1.52
   2  -4  -5    1.29    0.83
  -2  -4   5    1.55    0.89
   3   4  -6   18.12    5.39
  -3   4   6   22.44    4.05
  -3   4   6   19.11    4.54
   3   4  -6   18.22    2.93
  -3  -4   6   24.41    2.99
   3  -4  -6   21.72    2.86
  -3  -4   6   20.58    3.39
   3  -4  -6   23.13    4.37
   4   4  -7   20.07    3.78
   4   4  -7   24.62    3.77
  -4   4   7   25.09    3.00
   4   4  -7   26.41    2.51
   4   4  -7   24.47    2.71
   4   4  -7   24.71    2.72
   4   4  -7   17.50    8.45
   4  -4  -7   25.86    2.34
   4  -4  -7   21.87    3.77
   4  -4  -7   23.51    2.70
  -4  -4   7   23.20    2.78
  -4  -4   7   24.71    4.37
  -5   4   8   26.33    2.96
   5   4  -8   23.52    3.97
   5  -4  -8   22.29    2.35
  -5  -4   8   21.94    2.81
   5  -4  -8   18.73    2.96
   6   4  -9   24.82    3.83
   6   4  -9   27.79    2.93
  -6   4   9   27.66    3.30
   6   4  -9   27.05    2.62
   6  -4  -9   22.21    2.86
   6  -4  -9   23.64    2.57
   6  -4  -9   29.45    3.96
   6  -4  -9   24.02    2.38
  -6  -4   9   22.42    3.45
   7   4 -10    0.81    1.03
   7   4 -10    1.63    0.75
  -7   4  10    2.18    1.72
   7   4 -10   -0.13    1.47
   7   4 -10    1.66    0.90
   7  -4 -10    1.53    0.84
   7  -4 -10    1.14    1.09
  -7  -4  10    0.68    1.77
   7  -4 -10    2.90    2.13
   8   4 -11    5.94    1.33
   8   4 -11    7.70    1.28
   8   4 -11    8.14    1.33
   8  -4 -11    7.75    1.39
   8  -4 -11   10.54    2.30
   8  -4 -11   10.27    1.57
   9   4 -12    7.23    1.30
   9   4 -12    8.01    1.27
   9   4 -12    7.69    1.45
   9  -4 -12    8.99    1.85
   9  -4 -12   10.21    1.32
   9  -4 -12    6.35    1.33
   9   5  -6   -0.40    0.56
   9   5  -6    1.78    0.96
   9  -5  -6   -0.25    0.85
   9  -5  -6    0.83    0.65
   8   5  -5    0.40    0.59
   8   5  -5    1.31    1.00
   8  -5  -5    1.40    0.66
   8  -5  -5    1.07    0.92
   7   5  -4   49.05    4.42
   7   5  -4   39.93    5.23
   7   5  -4   46.45    4.68
   7  -5  -4   44.23    4.54
   7  -5  -4   47.25    4.40
   6   5  -3    9.57    1.61
   6   5  -3    5.97    1.17
   6   5  -3    8.23    1.30
   6   5  -3    5.12    2.20
   6  -5  -3    3.29    2.75
   6  -5  -3    8.11    1.06
   6  -5  -3    8.30    1.19
   6  -5  -3    7.67    1.35
  -6  -5   3    9.63    1.76
  -5   5   2    1.87    1.26
   5   5  -2    0.69    0.64
   5   5  -2    1.55    2.20
   5   5  -2    0.00    0.90
   5   5  -2    0.10    0.71
   5  -5  -2    1.21    0.79
   5  -5  -2    0.26    0.58
   5  -5  -2    1.11    0.36
   4   5  -1   10.76    1.82
   4   5  -1    8.60    2.89
  -4   5   1   12.76    1.90
   4   5  -1   12.93    1.55
   4   5  -1   12.56    1.68
   4  -5  -1   13.70    1.31
   4  -5  -1   12.51    1.52
  -4  -5   1   13.14    1.78
   4  -5  -1   12.17    1.73
   3   5   0  126.37   11.12
   3   5   0  126.01   11.19
  -3   5   0  114.76   12.64
  -3   5   0  124.52   11.17
   3  -5   0  126.81   11.04
   3  -5   0  125.82   11.24
  -3  -5   0  119.70   11.14
  -3  -5   0  123.59   11.71
   3  -5   0  124.56   11.11
  -2   5  -1   46.29    5.01
   2   5   1   39.08    5.21
   2   5   1   42.18    4.18
  -2   5  -1   43.36    4.18
  -2  -5  -1   42.17    6.00
   2  -5   1   43.73    4.67
  -2  -5  -1   48.26    5.92
  -2  -5  -1   41.36    4.14
  -2  -5  -1   49.82    4.75
   1   5   2   24.32    4.18
  -1   5  -2   21.78    3.19
   1   5   2   26.18    2.62
   1   5   2   16.12    4.65
   1  -5   2   21.42    2.89
  -1  -5  -2   22.66    2.92
  -1  -5  -2   27.51    4.35
  -1  -5  -2   27.04    4.45
   0   5  -3   28.39    3.47
   0   5   3   27.67    4.18
   0   5  -3   20.23    4.78
   0  -5  -3   22.63    4.11
   0  -5  -3   30.43    3.23
   0  -5   3   30.47    4.45
   1   5  -4   10.07    1.59
  -1   5   4   10.93    2.75
   1   5  -4    5.08    2.01
  -1   5   4    9.18    1.57
   1   5  -4    6.81    4.52
  -1  -5   4    9.47    1.37
   1  -5  -4    8.05    1.82
  -1  -5   4    5.82    2.82
  -1  -5   4    7.22    1.59
   2   5  -5    4.55    1.53
  -2   5   5    5.58    2.76
  -2   5   5    5.06    0.99
   2   5  -5    5.50    6.51
  -2  -5   5    7.26    1.75
   2  -5  -5    5.32    1.56
  -2  -5   5    4.45    0.87
  -2  -5   5    5.90    3.16
   2  -5  -5    7.67    1.12
   2  -5  -5    4.84    0.79
   3   5  -6  106.98    9.35
   3   5  -6   87.73   21.08
  -3   5   6  104.01    9.37
   3   5  -6  102.58    9.41
  -3  -5   6  108.43   10.27
   3  -5  -6  102.76    9.29
   3  -5  -6   99.36    9.55
  -3  -5   6  103.09    9.31
   3  -5  -6  101.88    9.22
   4   5  -7   21.63    3.96
   4   5  -7   29.19    2.94
  -4   5   7   28.48    3.01
   4   5  -7   31.26    2.85
   4  -5  -7   20.08    4.00
   4  -5  -7   27.69    2.67
   4  -5  -7   28.28    3.15
   4  -5  -7   30.25    2.79
  -4  -5   7   26.35    2.92
   5   5  -8   -0.13    0.68
   5   5  -8   -1.14    0.78
   5   5  -8    2.47    1.75
  -5   5   8    1.02    0.93
   5  -5  -8    0.11    0.37
   5  -5  -8    0.04    0.59
  -5  -5   8   -0.04    0.88
   5  -5  -8    1.02    1.01
   5  -5  -8   -2.25    1.96
   6   5  -9    9.62    1.40
  -6   5   9    6.85    1.34
   6   5  -9   10.37    1.75
   6   5  -9    7.88    1.96
   6  -5  -9    5.54    2.41
   6  -5  -9    8.26    1.02
   6  -5  -9    6.22    1.51
   6  -5  -9    8.32    1.32
  -6  -5   9    8.19    1.49
   7   5 -10   56.44    5.50
   7   5 -10   59.39    6.01
   7   5 -10   54.66    5.29
   7  -5 -10   49.51    5.58
   7  -5 -10   58.01    5.31
   7  -5 -10   60.16    6.38
   8   5 -11    7.18    1.34
   8   5 -11    6.97    1.17
   8  -5 -11   10.12    1.46
   8  -5 -11    6.09    1.43
  -8  -5  11    9.21    2.10
   9   5 -12    6.23    1.09
   9   5 -12    4.48    0.82
   9  -5 -12    4.50    0.95
   9  -5 -12    3.98    1.07
   9   6  -6   11.22    2.10
   9  -6  -6   15.40    1.88
   8   6  -5    4.61    0.92
   8   6  -5    3.84    1.12
   8  -6  -5    3.63    1.09
   8  -6  -5    4.06    0.79
   7   6  -4    1.30    0.69
  -7   6   4    0.81    1.24
   7   6  -4    0.66    1.01
   7   6  -4    1.02    1.61
   7  -6  -4    0.91    0.71
  -7  -6   4    0.13    1.36
   7  -6  -4    2.35    1.04
   6   6  -3   25.49    2.63
  -6   6   3   26.18    2.93
   6   6  -3   25.77    3.58
   6   6  -3   21.99    2.85
   6  -6  -3   24.18    2.42
   6  -6  -3   25.44    2.64
  -6  -6   3   26.93    3.01
   6  -6  -3   26.51    2.96
   5   6  -2    0.74    2.12
   5   6  -2    1.13    0.94
  -5   6   2    0.75    0.89
   5   6  -2   -0.19    0.68
   5   6  -2    1.01    0.77
   5  -6  -2    0.72    0.67
  -5  -6   2    0.25    0.81
   5  -6  -2    1.04    0.44
   5  -6  -2    1.32    0.99
   4   6  -1   19.49    2.31
  -4   6   1   20.90    2.23
   4   6  -1   18.32    2.07
   4   6  -1   17.59    2.15
   4  -6  -1   17.09    1.85
   4  -6  -1   19.72    2.04
  -4  -6   1   19.69    2.18
   4  -6  -1   18.54    2.39
  -3   6   0    0.85    0.72
   3   6   0   -1.66    2.04
   3   6   0    0.74    0.83
   3  -6   0    0.79    1.12
   3  -6   0   -0.93    0.79
  -3  -6   0   -0.26    0.57
  -2   6  -1   45.63    4.16
   2   6   1   40.72    5.29
   2   6   1   42.09    4.79
   2   6   1   43.61    4.25
   2  -6   1   41.87    4.64
   2  -6   1   42.12    4.29
  -2  -6  -1   51.69    7.77
  -2  -6  -1   43.93    4.12
   2  -6   1   44.48    4.01
   1   6   2  174.42   15.76
  -1   6  -2  175.91   15.71
   1   6   2  148.09   16.08
  -1  -6  -2  175.40   16.46
   1  -6   2  177.71   16.41
  -1  -6  -2  187.61   15.75
   1  -6   2  185.62   15.64
  -1  -6  -2  180.57   15.69
   1  -6   2  175.15   15.68
   0   6   3   37.31    3.58
   0   6  -3   34.89    3.50
   0   6  -3   39.51    3.93
   0  -6   3   35.19    3.39
   0  -6  -3   35.41    3.43
   0  -6   3   35.23    3.43
   0  -6   3   40.47    4.73
   0  -6   3   30.85    8.30
   0  -6  -3   32.75    3.41
   0  -6  -3   36.00    4.68
   1   6  -4   11.71    1.80
  -1   6   4   13.11    4.40
  -1   6   4   11.90    1.78
   1   6  -4    9.77    1.45
   1  -6  -4    5.96    2.51
   1  -6  -4    8.32    1.49
  -1  -6   4   10.45    1.61
  -1  -6   4   11.16    1.37
   1  -6  -4    9.10    1.27
  -1  -6   4    8.35    2.52
   2   6  -5   33.48    3.93
  -2   6   5   37.00    3.49
   2  -6  -5   33.56    3.52
   2  -6  -5   35.83    3.30
  -2  -6   5   36.47    3.38
  -2  -6   5   37.89    4.54
   2  -6  -5   27.29    4.69
   3   6  -6   -2.69    1.27
   3   6  -6   -1.17    1.35
   3   6  -6    0.18    0.91
  -3   6   6    1.23    1.21
   3  -6  -6   -0.53    0.72
   3  -6  -6    2.74    1.70
   3  -6  -6    0.74    0.43
  -3  -6   6    0.23    0.61
   4   6  -7   19.89    2.30
  -4   6   7   19.63    2.29
   4   6  -7   19.98    2.29
   4  -6  -7   20.16    2.13
  -4  -6   7   19.15    2.23
   4  -6  -7   20.56    1.97
   4  -6  -7   15.73    2.53
   5   6  -8   11.50    1.85
  -5   6   8   12.76    1.90
   5   6  -8   13.68    1.69
   5   6  -8   14.82    2.57
   5  -6  -8   10.85    1.35
  -5  -6   8   16.81    1.90
   5  -6  -8   11.61    1.59
   5  -6  -8   10.26    1.93
   6   6  -9   28.52    2.92
  -6   6   9   30.68    3.14
   6   6  -9   28.25    3.09
   6   6  -9   32.53    3.82
  -6  -6   9   30.82    3.16
   6  -6  -9   19.93    3.37
   6  -6  -9   26.92    2.89
   6  -6  -9   26.44    2.65
  -7   6  10   19.14    2.67
   7   6 -10   26.70    2.98
   7   6 -10   18.60    2.33
   7   6 -10   18.53    2.16
   7  -6 -10   21.31    2.22
  -7  -6  10   14.26    2.55
   7  -6 -10   17.74    2.60
  -8   6  11   11.16    2.53
   8   6 -11    7.50    1.18
   8   6 -11    8.86    1.28
   8  -6 -11    4.91    1.38
   8  -6 -11    4.88    1.05
   8   7  -5    3.48    0.87
   8   7  -5    3.43    0.94
   8  -7  -5    3.84    0.87
   8  -7  -5    2.41    1.17
  -7   7   4    2.12    1.30
   7   7  -4    0.50    0.68
   7   7  -4    1.33    1.51
   7   7  -4    1.14    0.88
   7  -7  -4   -0.77    0.63
   7  -7  -4    1.01    1.03
  -7  -7   4    2.78    1.21
   6   7  -3    7.48    1.13
  -6   7   3    6.26    1.12
   6   7  -3    5.04    1.75
  -6  -7   3    6.54    1.11
   6  -7  -3    3.49    1.41
   6  -7  -3    5.14    1.08
   6  -7  -3    5.08    0.77
  -5   7   2   55.81    5.15
   5   7  -2   58.32    5.29
   5   7  -2   56.37    5.10
   5   7  -2   41.82    6.21
   5  -7  -2   55.59    4.92
   5  -7  -2   56.49    5.10
  -5  -7   2   55.55    5.14
   5  -7  -2   42.81    5.38
  -4   7   1    6.89    1.13
   4   7  -1   10.24    2.54
   4   7  -1    9.48    1.33
   4   7  -1    5.62    1.22
  -4  -7   1    7.04    1.14
   4  -7  -1    6.17    0.98
   4  -7  -1    5.54    1.61
   4  -7  -1    6.93    1.14
   3   7   0    0.35    1.83
  -3   7   0   -0.11    0.72
  -3  -7   0    0.06    0.63
   3  -7   0    0.49    0.40
   3  -7   0    1.96    1.09
   3  -7   0    1.67    1.56
   2   7   1   10.22    2.23
  -2   7  -1    9.19    1.47
   2   7   1    8.60    2.08
   2  -7   1   10.44    1.16
  -2  -7  -1    9.86    1.37
   2  -7   1    5.25    2.13
   1   7   2   41.36    4.93
  -1   7  -2   44.95    4.37
   1   7   2   41.46    4.21
  -1   7  -2   40.02    3.98
   1  -7   2   40.24    3.95
   1  -7   2   41.34    3.86
   1  -7   2   32.03    4.92
  -1  -7  -2   45.83    4.12
   0   7   3   15.21    1.89
   0   7  -3   15.58    2.65
   0   7  -3   13.36    1.83
   0   7   3   12.34    2.31
   0  -7  -3   11.96    1.64
   0  -7   3   13.43    1.63
   0  -7   3   13.91    1.64
   1   7  -4   82.56    8.32
   1   7  -4   83.92    8.09
  -1   7   4   86.93    8.04
  -1  -7   4   93.49    7.97
   1  -7  -4   90.55    7.93
   1  -7  -4   87.16    7.98
   2   7  -5    5.32    1.58
   2   7  -5    3.11    1.18
   2   7  -5    1.54    2.80
  -2   7   5    2.80    0.87
   2  -7  -5    2.72    0.64
  -2  -7   5    2.55    0.70
  -2  -7   5    4.28    1.18
   2  -7  -5    3.22    1.01
   3   7  -6    4.16    1.56
   3   7  -6    6.82    1.28
  -3   7   6    5.48    1.14
   3  -7  -6    6.15    0.91
   3  -7  -6    8.13    1.31
  -3  -7   6    7.55    1.23
   4   7  -7   15.85    2.10
  -4   7   7   15.27    2.09
   4   7  -7   17.63    2.14
  -4  -7   7   18.15    2.00
   4  -7  -7   10.56    2.62
   4  -7  -7   19.44    2.11
   4  -7  -7   15.44    1.73
   5   7  -8   75.00    7.70
   5   7  -8   90.41    8.29
   5   7  -8   83.66    7.75
  -5   7   8   84.45    7.76
   5  -7  -8   84.47    7.69
   5  -7  -8   86.70    7.55
  -5  -7   8   82.51    7.71
   6   7  -9    6.30    1.19
   6   7  -9    8.92    1.39
   6   7  -9    9.84    1.69
  -6   7   9    7.48    1.35
   6  -7  -9    7.87    1.05
  -6  -7   9    6.18    1.18
   6  -7  -9    6.21    1.75
   6  -7  -9    6.35    1.16
   7   7 -10   -1.06    0.77
   7   7 -10    1.47    0.87
   7   7 -10   -0.24    1.23
  -7   7  10   -0.89    1.01
   7  -7 -10    0.09    0.86
   7  -7 -10    0.01    1.39
   8   7 -11   -1.84    0.88
   8   7 -11    0.01    1.09
  -8   7  11   -5.20    2.66
  -8  -7  11    1.20    1.49
   8  -7 -11   -1.36    1.16
  -7   8   4    5.11    1.66
   7   8  -4    6.66    1.12
  -7   8   4    4.79    1.32
   7   8  -4    3.67    1.33
   7  -8  -4    2.22    1.11
  -7  -8   4    4.29    1.53
   7  -8  -4    1.22    1.67
   6   8  -3    0.35    1.40
   6   8  -3    0.92    1.03
  -6   8   3    0.96    0.88
   6   8  -3   -0.61    0.84
   6  -8  -3   -2.30    1.42
  -6  -8   3    0.97    0.82
   6  -8  -3    1.44    0.84
   6  -8  -3    1.36    0.96
   5   8  -2    2.02    1.01
  -5   8   2    1.59    0.88
   5   8  -2    0.95    1.70
   5   8  -2    0.87    1.16
   5  -8  -2    2.61    2.31
   5  -8  -2   -0.22    1.45
  -5  -8   2    0.82    0.70
   5  -8  -2   -0.63    1.05
   5  -8  -2    1.59    0.50
   4   8  -1    6.11    2.29
   4   8  -1    7.20    1.39
  -4   8   1   10.56    1.52
   4  -8  -1    7.14    1.07
   4  -8  -1    9.80    1.69
   4  -8  -1    5.50    1.96
  -3   8   0   38.48    3.87
  -3   8   0   34.16    3.46
   3   8   0   32.97    3.57
   3   8   0   28.32    4.71
   3  -8   0   35.33    3.26
  -3  -8   0   33.37    3.38
   2   8   1   32.51    5.01
  -2   8  -1   42.23    4.25
  -2   8  -1   37.98    3.82
   2  -8   1   30.48    4.80
   2  -8   1   42.26    3.66
  -2  -8  -1   39.23    3.76
   1   8   2    1.43    1.30
   1   8   2    3.32    1.85
  -1   8  -2    3.02    1.18
  -1   8  -2    0.59    0.77
   1  -8   2    1.04    0.81
   1  -8   2    1.32    0.60
  -1  -8  -2    1.19    0.93
  -1  -8  -2    1.16    0.61
   0   8   3   23.23    2.66
   0   8   3   16.63    2.95
   0   8  -3   21.18    3.03
   0   8  -3   20.04    2.59
   0  -8  -3   22.03    2.34
   0  -8  -3   22.64    2.35
   0  -8   3   21.59    2.31
   0  -8   3   23.89    2.32
  -1   8   4   45.97    4.35
   1   8  -4   41.26    4.83
   1   8  -4   42.93    5.56
  -1   8   4   42.70    4.98
   1  -8  -4   44.45    4.22
   1  -8  -4   44.63    4.14
  -1  -8   4   43.00    4.15
  -1  -8   4   42.95    4.21
   2   8  -5   69.49    6.72
  -2   8   5   71.54    6.72
   2   8  -5   57.77    7.08
   2  -8  -5   75.92    6.71
   2  -8  -5   72.49    6.55
  -2  -8   5   77.41    6.86
  -2  -8   5   74.81    6.61
   3   8  -6    6.56    1.88
  -3   8   6   10.59    1.83
   3  -8  -6   13.94    1.46
  -3  -8   6   12.21    1.58
   4   8  -7   28.01    3.83
  -4   8   7   28.18    3.18
   4  -8  -7   29.87    2.86
  -4  -8   7   30.34    3.04
   5   8  -8    5.39    1.39
  -5   8   8    4.39    0.97
   5   8  -8    4.43    1.15
   5  -8  -8    3.35    0.64
  -5  -8   8    3.70    0.89
   5  -8  -8    4.37    1.28
   6   8  -9    2.22    1.15
  -6   8   9    5.07    1.11
   6   8  -9    3.66    1.24
   6  -8  -9    2.28    1.20
  -6  -8   9    2.98    0.90
   6  -8  -9    2.92    0.66
  -7   8  10   -0.17    1.34
   7  -8 -10    0.54    1.17
  -6   9   3    0.63    1.06
   6   9  -3    4.19    1.44
  -6   9   3    2.80    1.17
  -6  -9   3    2.94    0.92
  -5   9   2    0.83    0.83
   5   9  -2   -1.68    1.47
   5   9  -2    1.63    0.88
  -5   9   2    0.88    1.01
  -5  -9   2    0.69    0.68
   5  -9  -2   -0.88    1.90
   5  -9  -2    0.31    0.50
   4   9  -1    4.13    1.01
  -4   9   1    3.14    1.07
   4   9  -1    6.28    2.01
  -4   9   1    3.42    0.87
   4  -9  -1    2.82    0.60
   4  -9  -1    3.02    2.08
  -4  -9   1    4.79    0.92
  -3   9   0   16.05    2.48
  -3   9   0   16.90    2.21
   3   9   0   16.12    2.80
   3   9   0   15.37    2.05
  -3  -9   0   14.67    2.14
   3  -9   0   15.34    1.77
  -2   9  -1   13.45    2.02
   2   9   1    8.41    2.34
  -2   9  -1   12.43    1.83
   2  -9   1   11.97    1.47
  -2  -9  -1   10.64    1.87
  -2  -9  -1   10.81    1.53
   1   9   2   17.33    3.01
  -1   9  -2   19.89    2.80
  -1   9  -2   17.83    2.32
   1  -9   2   21.40    2.02
  -1  -9  -2   16.56    2.00
  -1  -9  -2   15.26    2.45
   1  -9   2   15.87    2.37
   0   9   3    2.35    1.66
   0   9   3    2.16    1.22
   0   9  -3   -0.65    1.24
   0  -9   3    3.09    0.77
   0  -9  -3    3.37    0.95
   0  -9  -3    1.86    0.73
   0  -9   3    3.38    0.84
  -1   9   4   20.65    2.72
   1   9  -4   22.14    3.18
  -1   9   4   22.71    3.45
  -1  -9   4   23.70    2.54
   1  -9  -4   24.49    2.40
  -1  -9   4   20.35    2.36
   1  -9  -4   21.03    2.49
   2   9  -5    4.18    1.42
  -2   9   5    5.83    1.24
  -2   9   5    4.18    1.58
   2  -9  -5    5.43    0.92
  -2  -9   5    5.13    0.95
  -2  -9   5    2.52    1.24
  -3   9   6   61.50    6.39
  -3   9   6   65.69    6.07
   3   9  -6   59.80    6.51
   3  -9  -6   69.77    5.89
  -3  -9   6   61.80    5.93
  -4   9   7    0.75    1.21
   4   9  -7    1.45    1.22
  -4   9   7    1.73    0.84
   4  -9  -7    0.76    0.50
  -4  -9   7    1.90    0.73
  -5   9   8   -0.63    1.22
   5   9  -8    2.10    1.20
  -5   9   8    1.14    0.85
   5  -9  -8    0.64    0.50
  -5  -9   8    2.27    0.73
   6   9  -9    5.97    1.54
  -6   9   9    5.28    1.23
  -6   9   9    5.57    1.34
  -6  -9   9    5.90    1.00
  -5  10   2    1.72    1.75
  -5  10   2   -0.26    1.00
  -5 -10   2    2.46    1.23
   4  10  -1    2.30    1.61
  -4  10   1    6.97    1.08
  -4  10   1    4.62    1.21
   4  10  -1    5.31    1.53
   4 -10  -1    3.92    0.69
  -4 -10   1    3.92    0.83
   4 -10  -1    2.54    2.16
   3  10   0    1.81    1.55
  -3  10   0    2.51    0.83
   3  10   0    0.48    0.96
  -3  10   0    2.43    1.09
   3 -10   0    1.82    0.49
   2  10   1   -0.51    0.91
  -2  10  -1    0.77    0.99
  -2  10  -1   -0.02    0.73
   2  10   1    1.28    1.56
  -2 -10  -1    0.56    0.60
   2 -10   1    0.31    0.48
   1  10   2    6.10    1.32
  -1  10  -2    4.91    1.34
  -1  10  -2    3.60    1.82
   1  10   2    7.30    1.84
   1 -10   2    7.59    1.08
  -1 -10  -2    7.86    1.31
  -1 -10  -2    7.07    1.41
   0  10  -3   49.66    5.01
   0  10   3   39.89    5.16
   0 -10   3   46.17    4.72
   0 -10  -3   50.76    4.68
   0 -10  -3   53.54    4.66
   0 -10   3   50.82    4.63
  -1  10   4    0.50    1.14
  -1  10   4    1.86    1.47
   1  10  -4    0.77    1.06
  -1 -10   4    0.37    0.75
   1 -10  -4   -0.08    1.52
   1 -10  -4    1.32    0.67
  -1 -10   4    1.79    0.90
  -2  10   5   10.55    1.94
  -2  10   5   10.90    1.62
   2  10  -5   10.06    1.89
  -2 -10   5    9.32    1.74
   2 -10  -5   14.04    1.49
  -2 -10   5   12.86    1.57
  -3  10   6    5.30    1.56
  -3  10   6    2.90    1.01
   3  10  -6    0.86    1.25
   3 -10  -6    2.18    0.65
  -3 -10   6    1.23    0.71
  -4  10   7   13.25    2.33
  -4  10   7   13.94    2.10
   4  10  -7   20.46    2.35
  -4 -10   7   16.00    1.77
   4 -10  -7   15.29    1.69
   2  11   1   -1.96    1.15
  -2  11  -1   -0.71    0.83
   2 -11   1    1.24    0.50
   1  11   2    9.47    1.64
  -1  11  -2    4.66    1.16
  -1 -11  -2    7.47    1.47
  -1 -11  -2    9.14    1.55
   1 -11   2    7.19    1.18
   0  11  -3   -0.18    0.84
   0  11   3   -0.53    1.16
   0 -11   3   -0.77    0.65
  -1  11   4   15.21    2.50
  -1 -11   4   18.43    2.26
   1 -11  -4   18.33    1.99
  -2  11   5    1.32    1.17
   2  11  -5    2.46    1.12
   2 -11  -5    2.98    0.74
  -2 -11   5    4.85    1.08
  10   0  -6   35.81    3.17
  10   0  -6   28.34    4.07
  10   0  -6   26.85    4.59
   9   0  -5   -0.97    1.73
   9   0  -5   -0.34    0.63
   9   0  -5   -0.92    1.21
   9   0  -5   -0.55    1.27
   8   0  -4   22.49    2.57
   8   0  -4   24.88    2.45
   8   0  -4   20.60    3.39
   8   0  -4   21.03    2.70
   7   0  -3   -0.37    0.81
   7   0  -3   -0.55    0.90
   7   0  -3   -0.56    0.62
   7   0  -3    0.18    1.73
   6   0  -2  190.05   16.21
   6   0  -2  183.18   16.23
   6   0  -2  189.59   16.20
   6   0  -2  159.35   16.57
  -6   0   2  185.55   17.51
   5   0  -1   -1.12    2.58
  -5   0   1    5.50    3.44
  -5   0   1    2.04    1.49
  -4   0   0  475.44   38.29
  -4   0   0  385.64   38.63
  -3   0  -1    0.30    0.71
  -3   0  -1    0.26    0.42
  -2   0  -2  126.26    9.95
  -2   0  -2   97.73    9.85
  -1   0  -3   -0.19    0.15
  -1   0  -3    0.21    0.28
   1   0   3    0.04    0.16
   0   0   4   76.10    8.44
   0   0   4   78.87    8.29
   0   0  -4  106.17    8.51
   0   0  -4  107.73    8.35
   1   0  -5    0.40    0.52
  -1   0   5    0.34    0.56
  -1   0   5   -0.35    0.41
   1   0  -5   -0.65    0.67
   2   0  -6  113.11   10.35
  -2   0   6  127.79   10.66
  -2   0   6  100.13   10.40
  -3   0   7   -0.87    1.01
  -3   0   7   -0.03    1.13
   3   0  -7    0.05    0.80
   3   0  -7    0.03    1.27
   4   0  -8   97.58    8.34
  -4   0   8   86.45    9.26
  -4   0   8   80.48    8.57
   5   0  -9    0.75    1.17
   5   0  -9   -0.79    1.08
   5   0  -9   -1.46    0.74
   5   0  -9   -0.09    0.86
  -5   0   9   -3.89    4.39
  -5   0   9    0.19    1.67
  -6   0  10  227.10   22.46
   6   0 -10  259.46   21.90
   6   0 -10  243.48   21.76
   7   0 -11   -0.04    1.16
   7   0 -11    0.85    0.82
   7   0 -11    0.01    0.79
   7   0 -11    0.65    0.84
   7   0 -11    1.44    1.41
   8   0 -12   15.77    2.02
   8   0 -12   16.21    2.11
   8   0 -12   13.44    2.44
   8   0 -12   11.93    2.00
   9   0 -13    0.09    1.06
   9   0 -13    1.51    1.19
   9   0 -13   -0.88    0.79
  10   0 -14   63.60    6.10
  10   1  -6    1.82    1.38
  10   1  -6    2.46    1.46
  10   1  -6    2.88    1.30
  10  -1  -6    2.64    0.76
  10  -1  -6    4.31    1.99
   9   1  -5   24.15    2.67
   9   1  -5   25.28    2.49
   9   1  -5   21.24    3.44
   9  -1  -5   20.67    2.59
   9  -1  -5   24.46    2.50
   8   1  -4   12.59    1.56
   8   1  -4   12.87    1.79
   8   1  -4   10.99    2.19
   8  -1  -4    8.23    1.90
   8  -1  -4   11.61    1.55
   8  -1  -4   10.61    1.60
   8  -1  -4    6.89    2.42
   7   1  -3  177.19   15.55
   7   1  -3  154.52   15.90
   7   1  -3  180.54   15.51
   7  -1  -3  182.16   15.51
   7  -1  -3  185.12   15.54
   7  -1  -3  159.20   15.59
   6   1  -2   53.65    5.70
   6   1  -2   61.03    5.29
   6   1  -2   59.99    5.27
   6  -1  -2   57.79    5.25
   6  -1  -2   45.56    6.09
   6  -1  -2   56.91    5.23
   6  -1  -2   57.39    5.42
  -5   1   1  165.68   14.29
   5   1  -1  150.98   13.81
  -5   1   1  152.10   15.54
   5   1  -1  140.48   14.03
  -5  -1   1  167.85   14.48
   5  -1  -1  155.12   13.80
   5  -1  -1  154.44   13.80
  -4   1   0  186.09   17.56
  -4   1   0  181.60   17.05
  -4  -1   0  202.85   17.19
  -3  -1  -1  193.23   18.38
  -3  -1  -1  223.98   18.61
   2   1   2    4.27    0.79
  -2   1  -2    5.44    0.62
   2  -1   2    4.85    0.58
  -2  -1  -2    6.31    0.64
  -2  -1  -2    6.42    0.86
   1   1   3   20.25    1.98
  -1   1  -3   20.91    1.91
   1   1   3   20.38    1.88
   1  -1   3   19.19    1.90
  -1  -1  -3   19.90    1.95
  -1  -1  -3   19.72    1.90
   0   1   4    0.26    0.24
   0   1  -4    0.25    0.29
   0   1  -4    0.57    0.57
   0   1   4   -0.16    0.51
   0   1   4    0.17    0.23
   0  -1   4    0.24    0.19
   0  -1  -4   -0.17    0.22
   0  -1   4    0.02    0.24
   0  -1  -4   -0.03    0.28
  -1   1   5   16.98    1.73
   1   1  -5   14.38    1.63
  -1   1   5   17.42    1.69
   1   1  -5   12.96    2.29
   1  -1  -5   17.30    1.79
  -1  -1   5   16.42    1.63
  -1  -1   5   11.30    2.32
   1  -1  -5   13.93    1.67
   2   1  -6   49.48    5.30
   2   1  -6   55.87    6.05
  -2   1   6   63.57    5.38
  -3   1   7   80.73    6.80
   3   1  -7   72.17    7.58
   3   1  -7   73.83    6.64
   3  -1  -7   57.99    6.87
   4   1  -8  126.73   11.46
  -4   1   8  116.58   11.13
   4   1  -8  110.57   10.15
  -4   1   8  120.39   10.30
   4  -1  -8   89.17   10.44
  -4  -1   8  101.36   10.52
   5   1  -9   43.70    5.16
   5   1  -9   43.11    4.29
   5   1  -9   43.63    4.63
   5   1  -9   50.60    4.50
  -5   1   9   45.17    4.97
   5  -1  -9   39.39    4.63
   5  -1  -9   46.40    4.50
   5  -1  -9   48.41    4.36
   5  -1  -9   44.97    4.42
   6   1 -10   47.69    4.27
   6   1 -10   41.62    3.97
  -6   1  10   40.54    6.05
   6   1 -10   36.16    4.49
   6  -1 -10   37.82    4.00
   6  -1 -10   35.80    3.97
   6  -1 -10   42.03    4.50
   7   1 -11  141.60   11.32
   7   1 -11  132.17   11.43
   7   1 -11  119.67   11.24
   7   1 -11  118.17   11.21
   7   1 -11  121.44   11.46
   7  -1 -11  119.68   11.56
   7  -1 -11  123.52   11.18
   7  -1 -11  132.20   11.31
   7  -1 -11  104.41   11.25
   7  -1 -11  128.58   11.41
   8   1 -12    3.82    1.38
   8   1 -12    4.84    1.12
   8   1 -12    2.63    0.99
   8  -1 -12    3.69    1.32
   8  -1 -12    3.36    0.90
   8  -1 -12    4.60    1.59
   8  -1 -12    2.84    1.05
   9   1 -13   35.64    3.82
   9   1 -13   38.08    4.03
   9   1 -13   37.64    3.79
   9  -1 -13   42.15    3.90
   9  -1 -13   37.67    4.24
   9  -1 -13   37.71    3.83
  10   1 -14    1.22    1.39
  10   1 -14    0.53    0.81
  10   1 -14    2.12    1.01
  10  -1 -14    1.92    1.05
  10  -1 -14   -0.50    0.75
  10   2  -6    2.39    1.26
  10   2  -6   -0.58    0.87
  10  -2  -6   -0.17    1.48
  10  -2  -6    0.66    0.74
   9   2  -5   14.49    2.39
   9   2  -5   13.73    1.79
   9   2  -5   11.40    1.78
   9  -2  -5   13.62    1.74
   9  -2  -5   13.64    1.67
   9  -2  -5    8.47    2.83
   8   2  -4   89.85    8.25
   8   2  -4   93.21    8.32
   8   2  -4   85.52    8.73
   8  -2  -4   93.26    8.30
   8  -2  -4   90.13    8.25
   7   2  -3    0.24    0.68
   7   2  -3    0.94    1.35
   7   2  -3    0.09    0.75
   7  -2  -3    0.28    0.68
   7  -2  -3   -0.80    0.59
   7  -2  -3    3.44    2.48
   6   2  -2  126.26   13.46
   6   2  -2  157.53   13.02
   6   2  -2  136.56   13.08
   6   2  -2  154.22   13.03
   6   2  -2  138.45   13.25
   6  -2  -2  146.72   13.02
   6  -2  -2  153.60   13.01
   5   2  -1    4.25    0.82
  -5   2   1   -2.24    3.57
  -5   2   1    3.00    1.90
   5   2  -1    5.59    1.40
  -5  -2   1    7.48    2.35
   5  -2  -1    4.03    0.79
   5  -2  -1    5.74    0.85
   5  -2  -1    5.68    2.80
  -5  -2   1   -0.19    3.76
  -4   2   0   80.87    8.79
  -4  -2   0   94.25    7.97
  -4  -2   0   85.95    8.35
   3  -2   1    0.04    0.35
  -3  -2  -1   -0.07    0.83
  -3  -2  -1    0.23    0.41
  -3  -2  -1   -0.38    0.77
   3  -2   1    0.58    0.51
  -3  -2  -1   -0.03    0.36
   2   2   2  149.57   13.21
  -2   2  -2  134.13   13.03
   2  -2   2  149.16   13.04
  -2  -2  -2  150.91   13.18
  -2  -2  -2  147.40   13.04
  -2  -2  -2  146.85   13.04
   1   2   3   72.12    6.45
  -1   2  -3   72.90    6.36
   1   2   3   62.65    6.29
  -1   2  -3   69.07    6.24
   1  -2   3   71.97    6.33
  -1  -2  -3   74.28    6.45
  -1  -2  -3   66.92    6.31
   0   2   4  195.24   19.62
   0   2  -4  234.16   19.44
   0   2  -4  241.10   19.54
   0   2   4  221.14   19.49
   0   2   4  215.39   19.49
   0  -2  -4  194.43   19.73
   0  -2  -4  234.91   19.52
   0  -2   4  200.29   19.48
   0  -2   4  234.71   19.53
   1   2  -5   75.57    6.71
  -1   2   5   71.69    6.67
  -1   2   5   71.58    6.75
  -1  -2   5   79.32    6.73
  -1  -2   5   70.68    6.70
   1  -2  -5   70.20    6.71
  -2   2   6   81.52    7.00
   2   2  -6   74.24    6.74
  -2   2   6   73.95    6.72
  -2  -2   6   69.07    6.81
   2  -2  -6   66.24    6.80
  -2  -2   6   72.39    6.76
   3   2  -7   20.74    4.29
   3   2  -7   25.32    2.58
  -3   2   7   25.75    3.16
  -3   2   7   23.84    2.53
  -3  -2   7   20.91    2.63
  -3  -2   7   15.82    4.10
   3  -2  -7   16.98    3.20
  -3  -2   7   24.44    2.91
   4   2  -8   43.83    6.75
  -4   2   8   34.55    3.67
  -4  -2   8   29.64    4.40
  -4  -2   8   31.63    6.19
   5   2  -9   17.34    2.53
  -5   2   9   12.56    2.12
   5   2  -9    9.10    1.33
   5   2  -9    8.94    1.74
   5   2  -9   12.04    1.74
  -5  -2   9   13.90    8.19
   5  -2  -9   10.80    1.51
   5  -2  -9    7.28    1.72
   5  -2  -9    8.49    1.87
  -5  -2   9   10.29    3.20
   5  -2  -9   10.69    1.59
   6   2 -10   67.10    6.74
   6   2 -10   69.82    6.26
   6   2 -10   63.30    6.37
   6   2 -10   65.99    6.02
   6  -2 -10   57.65    6.42
   6  -2 -10   65.93    6.00
   6  -2 -10   65.79    6.24
   6  -2 -10   63.55    6.09
   7   2 -11    4.56    1.10
   7   2 -11    3.63    1.37
   7   2 -11    5.14    1.05
   7   2 -11    4.70    1.41
   7  -2 -11    2.28    1.55
   7  -2 -11    3.23    0.88
   7  -2 -11    1.04    1.44
   7  -2 -11    6.04    1.21
   8   2 -12  104.52    9.13
   8   2 -12   97.21    9.11
   8   2 -12   97.52    9.33
   8  -2 -12   89.94    9.50
   8  -2 -12  101.74    9.08
   8  -2 -12  104.36    9.24
   9   2 -13    9.38    1.71
   9   2 -13    6.83    1.23
   9   2 -13    8.24    1.44
   9  -2 -13    8.06    1.80
   9  -2 -13    8.31    1.46
   9  -2 -13    8.63    1.30
  10   2 -14    1.88    0.82
  10   2 -14    2.82    1.00
  10   2 -14    2.74    0.93
  10  -2 -14    2.02    1.27
  10  -2 -14    0.64    0.72
  10  -2 -14    4.24    1.25
  10   3  -6    0.66    1.15
  10   3  -6   -0.67    0.73
  10  -3  -6    0.60    1.26
  10  -3  -6   -0.14    0.67
   9   3  -5   29.70    3.07
   9   3  -5   31.16    3.63
   9  -3  -5   31.93    3.08
   9  -3  -5   24.70    3.97
   9  -3  -5   30.29    3.02
   8   3  -4   27.05    2.93
   8   3  -4   29.33    3.63
   8  -3  -4   29.06    2.95
   8  -3  -4   28.03    2.89
   7   3  -3   22.45    2.32
   7   3  -3   23.44    2.90
   7  -3  -3   14.50    3.69
   7  -3  -3   18.88    2.30
   7  -3  -3   22.62    2.27
   6   3  -2   24.65    2.48
   6   3  -2   20.11    2.16
   6   3  -2   16.65    3.00
   6   3  -2   19.51    2.66
   6  -3  -2   14.44    3.85
   6  -3  -2   21.44    2.15
   6  -3  -2   20.06    2.20
   5   3  -1  163.98   14.70
   5   3  -1  157.25   14.75
   5   3  -1  167.37   14.90
   5  -3  -1  171.54   14.70
   5  -3  -1  172.84   14.74
   5  -3  -1  156.59   14.58
   4   3   0    4.80    1.25
   4   3   0    6.47    0.98
  -4   3   0    7.38    2.09
  -4   3   0    9.02    2.51
   4  -3   0    3.31    2.03
   4  -3   0    7.15    1.02
   4  -3   0    5.61    0.89
  -4  -3   0    6.21    1.95
  -4  -3   0    4.14    1.10
  -4  -3   0    4.90    1.33
  -3   3  -1    7.68    1.33
   3   3   1    6.32    1.81
   3  -3   1    7.08    1.13
   3  -3   1    5.93    1.26
  -3  -3  -1    7.61    1.55
  -3  -3  -1    9.20    1.45
  -3  -3  -1    9.29    1.29
  -2   3  -2   87.38    7.70
   2   3   2   73.49    7.66
   2  -3   2   85.01    7.78
  -2  -3  -2   87.61    7.77
   2  -3   2   85.69    7.72
  -2  -3  -2   88.29    7.76
  -2  -3  -2   87.73    7.97
  -1   3  -3   72.38    6.55
  -1   3  -3   76.05    6.72
   1  -3   3   71.69    6.68
  -1  -3  -3   68.94    6.62
   1  -3   3   73.92    6.63
  -1  -3  -3   71.33    6.65
   0   3  -4   28.21    2.69
   0   3  -4   27.45    2.87
   0   3   4   26.90    2.74
   0   3   4   29.71    3.08
   0  -3  -4   24.79    3.05
   0  -3   4   27.68    2.96
   0  -3   4   29.50    2.78
   0  -3  -4   27.15    2.82
  -1   3   5   24.96    2.74
   1   3  -5   27.07    2.90
  -1   3   5   24.14    3.34
  -1   3   5   30.81    2.98
  -1  -3   5   25.69    2.94
   1  -3  -5   29.33    2.94
  -1  -3   5   30.15    2.84
  -2   3   6   72.73    6.47
   2   3  -6   51.56    7.66
  -2   3   6   62.40    6.10
   2   3  -6   70.78    6.27
  -2  -3   6   67.90    6.21
   2  -3  -6   60.99    6.33
  -2  -3   6   65.29    6.36
  -3   3   7    6.74    1.87
  -3   3   7    5.08    1.11
  -3   3   7    3.81    2.76
   3   3  -7    3.92    3.71
  -3  -3   7    4.34    1.67
  -3  -3   7    4.61    1.30
  -4   3   8    2.00    1.27
  -4   3   8    8.33    3.09
   4   3  -8    6.06    0.93
   4   3  -8    4.84    5.24
   4   3  -8    0.85    1.81
   4   3  -8    5.46    1.17
  -4  -3   8   11.88    6.80
  -4  -3   8    0.85    1.68
  -4  -3   8    6.12    2.57
   4  -3  -8    3.56    1.79
   4  -3  -8    3.38    1.02
   5   3  -9  114.64    9.75
   5   3  -9  120.80   10.20
  -5   3   9  100.18   10.14
   5   3  -9  109.75    9.59
  -5   3   9   99.59   10.46
   5   3  -9   97.49    9.89
   5  -3  -9  107.94    9.68
  -5  -3   9   97.95    9.89
   6   3 -10   37.02    3.82
   6   3 -10   35.44    4.02
   6   3 -10   41.86    4.53
   6   3 -10   32.62    3.47
   6  -3 -10   32.81    4.30
   6  -3 -10   39.36    3.68
   6  -3 -10   33.94    3.30
   6  -3 -10   36.69    3.49
   7   3 -11   17.06    2.42
   7   3 -11   28.05    3.66
   7   3 -11   23.20    3.13
   7   3 -11   26.20    3.03
   7   3 -11   20.47    2.74
   7  -3 -11   20.33    2.64
   7  -3 -11   27.40    3.60
   7  -3 -11   19.65    2.35
   8   3 -12   10.95    2.13
   8   3 -12   13.93    1.80
   8   3 -12   12.13    2.25
   8  -3 -12   11.25    1.75
   8  -3 -12   12.10    2.09
   8  -3 -12   18.68    3.08
   9   3 -13   19.95    2.34
   9   3 -13   24.01    2.47
   9   3 -13   20.72    2.55
   9  -3 -13   24.12    2.54
   9  -3 -13   23.06    2.56
  10   4  -6   11.22    2.07
  10   4  -6   14.03    1.84
  10  -4  -6   15.46    1.82
  10  -4  -6   12.28    2.01
   9   4  -5   -0.18    0.57
   9   4  -5    0.28    0.91
   9  -4  -5    0.01    0.60
   9  -4  -5    0.69    0.74
   8   4  -4   14.89    2.58
   8   4  -4   15.64    1.92
   8  -4  -4   17.40    1.91
   8  -4  -4   13.66    1.96
   8  -4  -4   15.45    2.96
   7   4  -3   13.02    2.36
   7   4  -3   12.03    1.98
   7   4  -3    9.98    1.54
   7   4  -3   11.76    2.15
   7  -4  -3   10.81    1.53
   7  -4  -3    7.94    3.11
   7  -4  -3   11.50    1.61
   6   4  -2   28.05    2.69
   6   4  -2   24.63    2.82
   6   4  -2   27.35    3.05
   6   4  -2   19.99    3.39
   6  -4  -2   30.05    2.80
   6  -4  -2   20.47    4.12
   6  -4  -2   28.45    2.68
   5   4  -1    3.19    1.09
   5   4  -1    2.46    0.87
   5   4  -1    2.11    0.69
   5   4  -1    4.03    2.30
  -5  -4   1   10.80    3.27
   5  -4  -1    2.99    0.68
   5  -4  -1    3.13    2.31
   5  -4  -1    1.98    0.73
   5  -4  -1    2.67    0.46
   5  -4  -1    6.03    3.22
   4   4   0  126.92   11.14
   4   4   0  123.30   11.05
   4   4   0  119.99   10.96
   4   4   0   99.01   12.15
   4  -4   0  119.64   10.95
  -4  -4   0  125.21   11.47
   4  -4   0  127.09   10.88
   4  -4   0  130.39   11.04
  -3   4  -1  173.36   16.86
   3   4   1  173.12   17.31
  -3  -4  -1  194.36   17.11
  -3  -4  -1  194.22   16.70
  -2   4  -2    1.77    0.83
   2   4   2    1.94    1.23
   2   4   2    2.67    1.54
  -2  -4  -2    1.51    1.68
  -2  -4  -2    4.63    1.29
   2  -4   2    1.86    1.34
   2  -4   2    2.60    0.88
  -1   4  -3   11.06    1.53
   1   4   3    7.06    1.73
   1   4   3    6.40    2.17
   1  -4   3    9.20    1.48
  -1  -4  -3   10.59    1.99
   1  -4   3   11.18    1.71
  -1  -4  -3   11.65    1.56
   1  -4   3   10.51    2.31
  -1  -4  -3   11.01    1.66
   0   4   4   84.85    8.33
   0   4  -4   87.28    8.19
   0   4  -4   85.15    7.99
   0  -4  -4   92.04    8.05
   0  -4  -4   91.39    8.19
   0  -4  -4   78.92    8.45
   0  -4   4   84.41    8.46
   0  -4   4   86.01    8.01
  -1   4   5   15.87    2.79
  -1   4   5   18.66    2.51
   1   4  -5   17.67    2.66
   1   4  -5   15.91    2.25
  -1  -4   5   18.38    2.81
  -1  -4   5   20.52    2.21
   1  -4  -5   14.67    2.43
   1  -4  -5   18.45    2.18
  -2   4   6    1.47    1.51
  -2   4   6   -2.79    2.44
  -2   4   6    2.59    0.87
   2   4  -6    4.72    3.74
  -2  -4   6    1.39    1.71
   2  -4  -6    0.42    0.90
  -2  -4   6    0.26    0.93
  -3   4   7   64.62    5.89
   3   4  -7   58.84   11.05
  -3   4   7   47.96    7.74
   3   4  -7   51.81    5.89
  -3  -4   7   52.55    6.96
   3  -4  -7   54.68    6.25
  -3  -4   7   68.92    6.21
   3  -4  -7   60.04    5.91
   4   4  -8   36.39    3.60
   4   4  -8   33.91    3.43
  -4   4   8   35.68    3.81
   4   4  -8   32.37    4.61
  -4  -4   8   38.55    5.36
   4  -4  -8   37.49    3.65
  -4  -4   8   36.79    3.64
   4  -4  -8   32.73    4.42
   5   4  -9   10.46    2.18
  -5   4   9   13.86    2.39
   5   4  -9   11.81    1.52
   5   4  -9   12.58    2.24
  -5  -4   9   12.34    2.16
   5  -4  -9   10.30    1.27
   5  -4  -9   13.25    2.43
   5  -4  -9   11.78    1.48
   6   4 -10   29.60    4.02
  -6   4  10   37.58    3.91
   6   4 -10   39.43    4.30
   6   4 -10   31.52    3.31
   6   4 -10   34.46    3.58
   6  -4 -10   43.15    4.52
   6  -4 -10   32.45    3.31
   6  -4 -10   29.94    3.58
  -6  -4  10   34.08    3.85
   6  -4 -10   33.12    3.13
  -7   4  11   11.06    1.93
   7   4 -11    9.34    1.56
   7   4 -11    8.91    2.13
   7   4 -11   10.60    1.72
   7   4 -11    9.04    1.50
   7  -4 -11    8.32    2.24
  -7  -4  11    7.73    2.06
   7  -4 -11   10.90    1.52
   7  -4 -11    9.46    1.80
   8   4 -12    8.89    1.40
   8   4 -12    9.61    1.55
   8   4 -12    9.26    1.36
   8  -4 -12   12.36    2.36
   8  -4 -12    8.90    1.35
   8  -4 -12    5.65    1.38
   9   4 -13    0.64    1.17
   9   4 -13    1.58    0.70
   9   4 -13    0.84    0.86
   9  -4 -13    0.80    0.82
   9  -4 -13    1.94    1.45
   9  -4 -13    0.35    0.93
   9   5  -5    1.96    0.99
   9   5  -5    3.05    0.72
   9  -5  -5    4.11    0.85
   9  -5  -5    2.57    0.92
   8   5  -4   -0.61    0.56
   8   5  -4    0.22    1.00
   8  -5  -4    1.05    0.66
   8  -5  -4    1.74    0.85
   7   5  -3   54.02    5.10
   7   5  -3   46.86    4.85
   7   5  -3   52.31    4.79
   7   5  -3   46.62    5.57
   7  -5  -3   50.23    4.89
   7  -5  -3   50.50    4.76
   6   5  -2   -1.44    1.86
   6   5  -2    0.12    0.83
   6   5  -2   -0.72    0.99
   6   5  -2    0.30    0.62
   6  -5  -2    1.89    0.84
   6  -5  -2    0.93    0.60
   6  -5  -2   -0.44    0.50
   6  -5  -2    0.54    2.50
  -5   5   1   -1.70    1.29
   5   5  -1    1.34    2.31
   5   5  -1   -1.27    0.84
   5   5  -1    1.77    0.65
   5   5  -1   -0.16    0.72
   5  -5  -1    0.42    0.58
   5  -5  -1    1.14    0.73
   5  -5  -1    0.31    0.38
   4   5   0    8.53    1.41
  -4   5   0    5.00    1.19
   4   5   0    8.27    2.84
   4   5   0    6.98    1.20
   4  -5   0    8.26    0.94
   4  -5   0    9.71    1.21
  -4  -5   0    7.57    1.24
   4  -5   0    9.48    1.45
   3   5   1   34.97    5.96
   3   5   1   44.47    4.10
  -3   5  -1   45.44    4.13
   3   5   1   39.91    3.99
   3  -5   1   41.05    3.85
  -3  -5  -1   51.99    5.02
   3  -5   1   43.16    4.12
   3  -5   1   39.64    3.97
  -3  -5  -1   40.21    4.03
  -2   5  -2    7.31    1.93
  -2   5  -2    9.57    1.54
   2   5   2   10.58    1.44
   2   5   2    2.83    2.29
  -2  -5  -2    6.43    1.70
   2  -5   2    9.59    1.08
  -2  -5  -2    8.92    3.05
  -2  -5  -2   10.18    1.48
   2  -5   2   10.77    1.67
   2  -5   2    8.94    1.82
  -2  -5  -2   11.80    3.01
   1   5   3    9.72    2.82
   1   5   3   12.41    1.69
  -1   5  -3   10.44    1.60
  -1   5  -3   13.59    1.89
  -1  -5  -3    9.50    1.52
  -1  -5  -3   10.13    2.77
  -1  -5  -3   12.70    2.11
   1  -5   3   10.60    1.76
  -1  -5  -3   14.14    2.95
   1  -5   3   10.12    1.30
   0   5   4    1.89    1.34
   0   5  -4    3.72    1.56
   0   5  -4    0.34    3.74
   0   5  -4    1.98    1.40
   0   5  -4    2.96    1.38
   0   5   4    5.10    2.52
   0  -5  -4    3.99    0.84
   0  -5  -4    7.39    2.74
   0  -5   4    2.58    1.19
   0  -5  -4    3.58    1.28
   0  -5   4    3.74    2.98
  -1   5   5    1.06    1.81
   1   5  -5    0.93    1.81
   1   5  -5   -4.03    4.63
  -1   5   5    0.56    0.90
   1   5  -5   -0.60    0.92
  -1   5   5    6.92    2.97
   1   5  -5    0.98    1.10
  -1  -5   5    1.09    1.25
   1  -5  -5    0.83    0.72
   1  -5  -5   -1.16    1.14
  -1  -5   5    1.51    2.87
  -1  -5   5    0.97    0.83
  -2   5   6    5.37    2.87
   2   5  -6    2.08    1.35
  -2   5   6    0.89    0.84
   2   5  -6   10.26    7.04
  -2  -5   6    3.36    3.49
   2  -5  -6    1.25    0.85
  -2  -5   6    5.79    1.68
   2  -5  -6    0.74    0.54
  -2  -5   6    2.06    0.73
  -3   5   7   70.17    6.09
   3   5  -7   67.22    6.11
   3   5  -7   65.03    6.05
   3   5  -7   51.52    6.40
  -3  -5   7   68.08    5.99
   3  -5  -7   56.63    6.31
   3  -5  -7   66.75    5.91
  -3  -5   7   75.98    7.48
   4   5  -8   19.25    2.15
   4   5  -8   10.07    3.33
  -4   5   8   21.97    2.38
   4   5  -8   23.55    2.33
   4  -5  -8   17.83    2.60
   4  -5  -8   17.15    2.20
   4  -5  -8   16.77    2.08
  -4  -5   8   19.44    2.24
   4  -5  -8   20.41    3.18
   5   5  -9    3.27    0.75
   5   5  -9    2.85    0.97
  -5   5   9    3.60    1.08
   5   5  -9    4.22    1.74
   5  -5  -9    2.02    1.20
   5  -5  -9    2.29    2.09
   5  -5  -9    2.35    0.50
   5  -5  -9    1.74    0.69
  -5  -5   9    1.92    1.02
   6   5 -10    1.52    0.75
   6   5 -10   -0.20    1.37
   6   5 -10    1.08    1.03
  -6   5  10    0.06    1.02
   6  -5 -10    0.63    0.41
   6  -5 -10   -1.91    1.96
   6  -5 -10   -0.18    0.66
   6  -5 -10    0.01    1.18
  -6  -5  10    1.98    1.16
   7   5 -11   33.59    3.60
   7   5 -11   24.55    2.71
  -7   5  11   31.82    3.84
   7   5 -11   25.76    2.95
   7   5 -11   23.40    2.92
   7  -5 -11   21.63    3.13
   7  -5 -11   25.63    2.77
  -7  -5  11   25.06    3.47
   7  -5 -11   19.99    3.94
   8   5 -12    1.66    0.90
  -8   5  12   -2.71    1.57
   8   5 -12    0.36    0.66
   8   5 -12    0.81    1.08
   8  -5 -12    0.00    0.99
   8  -5 -12    1.37    0.74
  -8  -5  12   -0.06    1.54
   9   5 -13    6.30    1.08
   9   5 -13    6.49    1.38
   9  -5 -13    4.31    1.12
   9  -5 -13    3.91    1.00
   9   6  -5    5.41    1.21
   9   6  -5    5.31    1.20
   9  -6  -5    3.83    0.86
   9  -6  -5    2.48    1.32
   8   6  -4    4.44    0.91
   8   6  -4    3.14    0.99
   8  -6  -4    3.84    1.05
   8  -6  -4    5.57    0.90
   7   6  -3   -0.13    1.63
   7   6  -3   -0.21    0.59
   7   6  -3   -0.27    0.91
  -7  -6   3    0.18    1.39
   7  -6  -3    1.71    1.03
   7  -6  -3    0.01    0.62
   6   6  -2    4.96    1.04
   6   6  -2    4.75    1.02
  -6   6   2    4.25    1.25
   6   6  -2    6.43    2.07
   6   6  -2    6.18    1.41
   6  -6  -2    2.92    1.19
  -6  -6   2    4.13    1.26
   6  -6  -2    4.80    0.98
   6  -6  -2    4.51    0.73
   5   6  -1    3.36    0.91
   5   6  -1    3.61    2.28
   5   6  -1    2.49    0.77
  -5   6   1    2.70    0.94
   5   6  -1    2.53    1.05
  -5  -6   1    2.20    0.94
   5  -6  -1    2.03    0.71
   5  -6  -1    2.45    1.01
   5  -6  -1    1.79    0.51
  -4   6   0    4.65    0.99
   4   6   0    3.25    2.33
   4   6   0    2.65    0.82
   4   6   0    3.05    1.05
   4   6   0    2.17    0.84
  -4  -6   0    4.43    0.94
   4  -6   0    3.93    1.11
   4  -6   0    2.05    0.76
   4  -6   0    3.81    0.58
   3   6   1    1.21    0.74
  -3   6  -1    0.86    0.72
   3   6   1   -2.81    2.24
   3  -6   1   -1.95    0.97
   3  -6   1    0.36    0.38
  -3  -6  -1    0.86    0.61
   3  -6   1   -0.02    0.74
  -2   6  -2   17.38    2.03
   2   6   2   17.57    2.50
   2   6   2   20.37    2.22
   2  -6   2   18.31    1.80
  -2  -6  -2   18.04    1.97
   2  -6   2   14.96    2.62
   2  -6   2   18.09    2.42
   1   6   3   33.31    4.31
  -1   6  -3   37.63    3.58
   1   6   3   33.64    3.37
   1   6   3   30.11    3.34
  -1   6  -3   31.91    3.17
   1  -6   3   32.77    3.04
  -1  -6  -3   29.56    3.28
   1  -6   3   33.10    3.19
  -1  -6  -3   30.09    3.11
   1  -6   3   31.47    4.73
  -1  -6  -3   28.77    4.74
   0   6  -4   19.45    2.17
   0   6   4   20.59    2.30
   0   6  -4   18.98    2.56
   0   6   4   23.46    4.52
   0  -6   4    8.98    7.46
   0  -6   4   19.85    3.53
   0  -6   4   19.04    3.01
   0  -6  -4   18.37    2.05
   0  -6   4   19.63    2.06
   0  -6   4   18.79    2.04
   0  -6  -4   19.98    3.11
   0  -6  -4   16.92    2.11
  -1   6   5   15.75    4.73
   1   6  -5   15.68    2.42
   1   6  -5   13.70    2.18
  -1   6   5   19.81    2.03
  -1  -6   5   16.62    1.95
   1  -6  -5   14.42    1.77
   1  -6  -5   18.31    1.90
  -1  -6   5   16.53    1.81
  -1  -6   5   13.44    3.05
   1  -6  -5   12.77    3.01
   2   6  -6    8.96    1.62
   2   6  -6   10.24    2.48
  -2   6   6    9.82    1.59
   2   6  -6   11.36    1.96
  -2  -6   6   12.08    1.62
   2  -6  -6   10.08    1.22
  -2  -6   6    7.64    1.33
   2  -6  -6   11.17    1.71
   2  -6  -6    8.41    3.42
   3   6  -7   -0.07    0.95
   3   6  -7   -0.49    2.09
   3   6  -7    0.12    1.16
  -3   6   7    0.97    0.77
   3  -6  -7   -1.57    0.72
   3  -6  -7   -2.06    2.23
  -3  -6   7   -0.22    0.61
   3  -6  -7    0.43    0.40
  -4   6   8   -0.42    0.74
   4   6  -8   -0.06    1.41
   4   6  -8   -0.30    0.84
   4   6  -8    1.02    0.85
  -4  -6   8   -0.03    0.70
   4  -6  -8    0.46    0.41
   4  -6  -8    0.32    1.43
   4  -6  -8    0.83    0.69
  -5   6   9    1.02    0.95
   5   6  -9    1.71    0.82
   5   6  -9    1.33    0.94
   5   6  -9    1.35    1.59
   5  -6  -9    3.47    1.46
   5  -6  -9    1.00    0.47
   5  -6  -9    0.90    0.70
  -5  -6   9    0.72    0.83
  -6   6  10    4.59    1.15
   6   6 -10    6.25    1.30
   6   6 -10    3.46    0.92
   6   6 -10    4.21    1.42
   6  -6 -10    4.56    1.06
   6  -6 -10    7.72    1.70
  -6  -6  10    4.97    1.23
   6  -6 -10    2.84    0.62
   7   6 -11    1.98    1.22
   7   6 -11    0.88    0.96
   7   6 -11    2.00    0.77
  -7   6  11   -0.91    1.05
  -7  -6  11    2.82    1.07
   7  -6 -11   -0.28    1.41
   7  -6 -11    1.85    0.87
   8   6 -12    2.64    0.77
  -8   6  12    2.72    1.97
   8   6 -12    3.30    0.99
   8  -6 -12    1.65    0.82
   8  -6 -12    2.16    1.20
   8   7  -4    0.85    0.89
   8   7  -4    0.90    0.75
   8  -7  -4    0.30    1.03
   8  -7  -4    1.01    0.73
   7   7  -3    0.24    1.57
   7   7  -3    0.57    0.87
  -7   7   3    0.98    1.29
   7   7  -3    0.63    0.72
  -7  -7   3    1.16    1.21
   7  -7  -3    0.18    0.65
   7  -7  -3    2.87    1.07
  -6   7   2    0.30    0.86
   6   7  -2   -0.95    1.63
   6   7  -2   -0.19    0.67
   6  -7  -2    0.09    0.79
   6  -7  -2    0.16    1.54
   6  -7  -2    0.24    0.55
  -6  -7   2    0.33    0.84
  -5   7   1    9.54    1.44
   5   7  -1    8.53    1.59
   5   7  -1   10.49    2.55
   5   7  -1   12.18    1.83
   5  -7  -1   10.79    1.58
   5  -7  -1    9.68    1.18
  -5  -7   1    9.68    1.64
   5  -7  -1    7.48    1.78
   4   7   0   -2.21    2.23
  -4   7   0    0.24    0.74
   4   7   0    0.87    0.89
   4   7   0    2.65    1.10
  -4  -7   0    2.55    0.77
   4  -7   0    0.90    0.47
   4  -7   0    0.68    0.86
   4  -7   0    2.98    1.31
  -3   7  -1   -1.62    0.69
   3   7   1   -0.61    0.98
   3   7   1    0.20    1.98
   3  -7   1   -0.73    1.08
  -3  -7  -1    0.09    0.57
   3  -7   1    0.33    0.43
   3  -7   1   -1.85    1.36
  -2   7  -2    0.44    0.66
  -2   7  -2   -0.69    0.98
   2   7   2   -2.47    1.90
   2   7   2    0.01    1.99
   2  -7   2    0.85    1.60
  -2  -7  -2   -0.18    0.61
   2  -7   2    0.69    0.43
  -1   7  -3    8.35    1.42
  -1   7  -3   11.60    1.74
   1   7   3    9.90    1.61
   1   7   3    5.70    1.90
  -1  -7  -3    9.38    1.53
   1  -7   3    7.30    2.41
   1  -7   3   11.74    1.56
   1  -7   3    8.16    1.20
  -1  -7  -3    8.41    1.40
   0   7   4    0.83    1.77
   0   7  -4    1.26    0.80
   0   7   4    0.56    0.78
   0   7  -4    0.39    1.00
   0  -7   4    0.15    0.61
   0  -7  -4   -0.10    0.65
   0  -7   4   -0.24    0.56
  -1   7   5   14.47    1.93
   1   7  -5   15.40    2.47
   1   7  -5   12.98    1.84
   1  -7  -5   13.15    1.59
  -1  -7   5   13.22    1.79
  -1  -7   5   12.69    1.66
   1  -7  -5   15.20    1.79
   2   7  -6   -0.37    1.17
   2   7  -6    0.45    1.12
   2   7  -6    0.37    2.15
  -2   7   6    0.50    0.80
  -2  -7   6   -0.57    1.05
   2  -7  -6    0.35    0.92
   2  -7  -6    1.30    0.55
  -2  -7   6    0.72    0.59
   3   7  -7   -0.29    0.99
   3   7  -7    2.56    3.83
   3   7  -7    1.82    1.38
  -3   7   7    0.59    0.75
   3  -7  -7    0.60    1.02
  -3  -7   7    0.32    0.69
   3  -7  -7    0.23    0.49
  -4   7   8   -0.04    0.78
   4   7  -8    0.27    1.41
   4   7  -8    0.53    0.96
   4   7  -8   -0.80    1.85
  -4  -7   8    0.14    0.72
   4  -7  -8   -1.59    0.82
   4  -7  -8    0.11    1.99
   4  -7  -8    0.23    0.48
   5   7  -9   10.29    1.71
   5   7  -9    7.77    1.89
   5   7  -9    6.93    1.38
  -5   7   9    6.08    1.26
  -5  -7   9    5.29    1.11
   5  -7  -9    5.33    2.15
   5  -7  -9   10.29    1.57
   5  -7  -9    7.68    1.08
   6   7 -10    0.67    0.87
   6   7 -10    0.96    1.05
   6   7 -10    0.31    0.96
  -6   7  10   -1.19    0.89
   6  -7 -10    1.60    1.70
   6  -7 -10    0.72    0.48
   6  -7 -10   -0.44    0.85
  -6  -7  10    1.13    0.80
   7   7 -11    1.11    1.11
   7   7 -11    0.17    0.99
  -7   7  11    1.39    1.08
   7   7 -11    1.31    0.84
   7  -7 -11    1.71    0.92
  -7  -7  11   -0.07    0.87
   7  -7 -11   -2.33    1.44
   8   7 -12    1.58    0.95
   8   7 -12   -3.16    2.01
  -8   7  12    5.41    2.72
   8  -7 -12    1.72    1.09
  -8  -7  12   -0.07    1.40
  -7   8   3   -0.71    1.16
   7   8  -3   -0.02    0.82
  -7   8   3    1.02    1.60
   7   8  -3    0.86    1.14
   7  -8  -3   -0.80    0.93
   7  -8  -3   -0.85    1.29
  -7  -8   3   -1.18    1.11
   6   8  -2    2.36    1.01
  -6   8   2   -0.86    0.95
  -6   8   2    1.43    0.92
   6   8  -2   -0.73    0.80
   6   8  -2   -3.23    1.41
   6  -8  -2   -0.88    1.31
  -6  -8   2   -1.37    0.78
   6  -8  -2   -0.38    0.92
   5   8  -1    0.29    1.73
   5   8  -1    0.76    0.80
   5   8  -1    0.76    1.11
  -5   8   1    0.73    0.72
   5  -8  -1   -1.58    1.43
  -5  -8   1   -0.85    0.65
   5  -8  -1   -0.43    0.43
   5  -8  -1   -0.28    0.98
   4   8   0   -2.61    2.00
  -4   8   0    0.62    1.13
  -4   8   0    0.48    0.74
   4   8   0    0.49    0.98
  -4  -8   0    0.63    0.71
   4  -8   0   -0.84    1.60
   4  -8   0    0.89    0.46
   4  -8   0    1.43    1.62
  -3   8  -1    0.63    0.74
   3   8   1    3.02    2.14
  -3   8  -1    0.28    0.99
   3  -8   1   -0.36    1.70
   3  -8   1    0.72    0.45
  -3  -8  -1    0.82    0.71
   2   8   2    6.19    2.17
  -2   8  -2    2.18    0.85
  -2   8  -2    3.69    1.26
   2  -8   2    1.77    1.96
   2  -8   2    2.21    0.62
  -2  -8  -2    1.68    0.68
  -1   8  -3    1.15    0.88
  -1   8  -3    1.38    1.21
   1   8   3    0.62    1.34
   1   8   3    2.54    1.96
   1  -8   3    0.83    0.55
  -1  -8  -3    1.19    0.70
   1  -8   3    2.91    0.86
  -1  -8  -3   -0.49    1.01
   0   8  -4    0.28    1.29
   0   8   4    1.61    1.05
   0   8  -4    1.26    0.90
   0   8   4    0.72    1.80
   0  -8  -4    0.44    0.74
   0  -8  -4    0.97    0.69
   0  -8   4    1.08    0.63
   0  -8   4    1.20    0.71
   1   8  -5    4.52    1.97
  -1   8   5    4.57    1.77
  -1   8   5    3.12    1.06
   1   8  -5    2.02    1.27
  -1  -8   5    4.43    0.88
   1  -8  -5    4.42    0.96
   1  -8  -5    2.49    0.74
  -1  -8   5    3.61    0.92
  -2   8   6    1.66    0.97
   2   8  -6    2.44    1.39
   2   8  -6   -0.96    2.21
  -2  -8   6    1.08    0.68
  -2  -8   6    2.03    1.10
   2  -8  -6    1.48    0.63
   2  -8  -6   -0.88    1.04
  -3   8   7   -0.09    0.90
   3   8  -7   -1.25    1.15
   3   8  -7    1.79    1.41
  -3  -8   7    0.45    0.69
   3  -8  -7    0.15    0.52
  -4   8   8    0.69    0.93
   4   8  -8   -0.33    1.23
   4   8  -8    1.75    1.49
  -4  -8   8    0.05    0.67
   4  -8  -8    0.73    0.54
   4  -8  -8    2.47    1.45
   5   8  -9    0.25    1.13
  -5   8   9    0.90    0.85
   5   8  -9   -0.31    1.14
   5  -8  -9    3.05    1.27
   5  -8  -9    0.23    0.50
  -5  -8   9   -0.42    0.71
  -6   8  10    0.07    0.92
   6   8 -10    1.14    1.33
   6   8 -10   -0.45    1.03
   6  -8 -10    0.01    0.54
   6  -8 -10   -0.44    1.14
  -6  -8  10    1.24    0.76
   7   8 -11    1.01    1.41
  -7   8  11   -0.58    1.28
   7  -8 -11   -1.82    1.21
  -7  -8  11    1.07    0.88
  -6   9   2   -0.92    1.17
  -6   9   2    0.68    1.10
   6   9  -2   -1.14    0.83
  -6  -9   2   -1.21    0.78
  -5   9   1    1.89    1.07
  -5   9   1   -0.27    0.81
   5   9  -1    0.77    0.91
   5   9  -1    1.37    1.49
   5  -9  -1    1.31    1.73
   5  -9  -1    0.75    0.50
   5  -9  -1    1.46    3.46
  -5  -9   1   -0.32    0.69
  -4   9   0   -1.32    0.71
   4   9   0   -3.12    1.66
   4   9   0    0.24    0.81
  -4   9   0   -0.99    0.92
   4  -9   0    0.28    0.46
  -4  -9   0   -1.13    0.57
   4  -9   0    2.22    2.00
  -3   9  -1    1.22    0.72
   3   9   1   -0.34    1.77
   3   9   1   -0.13    0.84
  -3   9  -1    1.64    1.10
  -3  -9  -1   -0.78    0.64
   3  -9   1    0.74    0.44
  -2   9  -2    0.67    0.91
  -2   9  -2    2.50    1.23
   2   9   2    1.28    1.88
   2  -9   2    0.11    0.52
  -2  -9  -2    0.54    0.66
   1   9   3   -0.86    1.86
  -1   9  -3   -0.82    0.81
  -1   9  -3    0.62    1.27
  -1  -9  -3    0.26    0.63
  -1  -9  -3    0.18    1.16
   1  -9   3    0.49    0.58
   1  -9   3    0.73    1.35
   0   9   4    1.68    1.73
   0   9   4   -0.06    1.21
   0   9  -4   -0.82    1.28
   0  -9   4    0.09    0.72
   0  -9  -4    0.73    0.79
   0  -9   4   -0.45    0.64
   0  -9  -4   -0.92    0.62
   1   9  -5    2.41    1.35
  -1   9   5    1.30    1.70
  -1   9   5    1.65    0.98
  -1  -9   5    1.63    0.84
   1  -9  -5   -0.20    0.65
  -1  -9   5    0.20    0.68
   2   9  -6    1.44    1.23
  -2   9   6    1.05    0.94
  -2   9   6    4.37    1.73
   2  -9  -6    0.50    0.64
  -2  -9   6    1.06    1.08
  -2  -9   6    0.74    0.61
   3   9  -7    1.83    1.34
  -3   9   7   -0.52    0.82
  -3   9   7    1.96    1.18
  -3  -9   7    0.98    0.61
   3  -9  -7    0.37    0.56
   4   9  -8    0.24    1.13
  -4   9   8   -0.12    1.01
  -4   9   8   -0.03    0.80
  -4  -9   8    1.27    0.65
   4  -9  -8    0.49    0.52
   5   9  -9    0.42    0.95
  -5   9   9   -0.41    0.80
  -5   9   9   -0.27    1.03
   5  -9  -9    0.84    0.50
  -5  -9   9    0.36    0.60
  -6   9  10   -0.99    1.05
   6   9 -10   -1.24    0.91
  -6   9  10   -2.11    1.63
  -6  -9  10    1.31    0.89
   5  10  -1   -0.56    1.33
  -5  10   1    0.48    1.08
  -5 -10   1   -0.27    1.00
  -4  10   0    1.06    0.73
  -4  10   0    0.81    0.92
   4  10   0    0.98    1.51
   4  10   0    0.66    1.52
   4 -10   0    0.01    2.01
  -4 -10   0    0.39    0.66
   4 -10   0    0.92    0.47
   3  10   1   -1.25    0.86
  -3  10  -1    1.04    0.73
  -3  10  -1    1.43    1.01
   3  10   1   -1.95    1.47
   3 -10   1   -0.59    0.41
  -3 -10  -1    0.40    0.62
   2  10   2    0.05    0.86
  -2  10  -2   -0.28    0.97
   2  10   2   -0.06    1.59
  -2 -10  -2   -0.11    0.61
   2 -10   2    0.14    0.45
   1  10   3    1.30    1.48
  -1  10  -3   -1.44    1.51
  -1  10  -3    0.15    0.99
  -1 -10  -3    1.00    0.68
  -1 -10  -3    1.28    1.05
   1 -10   3    0.03    0.47
   0  10  -4    1.57    1.04
   0  10   4    3.70    1.53
   0 -10   4    4.99    0.88
   0 -10   4    3.93    1.16
   0 -10  -4    2.10    0.94
   0 -10  -4    5.60    1.00
  -1  10   5    3.66    1.54
  -1  10   5   -0.54    1.13
   1  10  -5    0.79    0.92
   1 -10  -5    1.72    0.68
  -1 -10   5    1.38    0.87
  -1 -10   5    0.11    0.72
   1 -10  -5    3.36    1.49
   2  10  -6    1.39    1.19
  -2  10   6   -0.06    1.16
  -2  10   6    1.87    0.97
  -2 -10   6    2.67    1.25
  -2 -10   6    1.59    0.67
   2 -10  -6    0.08    0.50
   3  10  -7    0.67    0.97
  -3  10   7    0.82    1.22
  -3  10   7    0.73    0.89
   3 -10  -7    0.50    0.54
  -3 -10   7    0.09    0.55
   4  10  -8    0.57    1.01
  -4  10   8    1.43    1.15
  -4  10   8    0.74    0.92
   4 -10  -8    0.66    0.55
  -4 -10   8    1.43    0.60
  -2  11  -2   -0.43    0.89
   2  11   2   -2.40    1.15
  -2 -11  -2   -0.36    0.92
   2 -11   2   -0.16    0.47
   1  11   3    0.59    2.28
  -1  11  -3    2.54    0.97
  -1 -11  -3    2.27    1.46
  -1 -11  -3    3.22    1.16
   1 -11   3    2.60    0.68
   0  11  -4   -0.64    0.80
   0  11   4   -0.87    1.18
   0 -11   4   -0.21    0.67
   0 -11  -4    0.92    0.97
  -1  11   5    3.02    1.20
   1  11  -5    3.53    1.02
   1 -11  -5    4.41    0.90
  -1 -11   5    3.65    0.95
   2  11  -6   -0.77    1.02
  -2  11   6   -0.83    1.12
  -2 -11   6   -0.93    1.10
  10   0  -5    0.80    1.86
  10   0  -5    1.13    0.76
   9   0  -4    4.16    0.81
   9   0  -4    3.37    2.02
   9   0  -4    0.68    1.30
   9   0  -4    0.32    1.31
   8   0  -3    1.62    1.07
   8   0  -3    1.03    0.70
   8   0  -3   -1.28    1.96
   8   0  -3    1.97    0.98
   7   0  -2    5.04    1.97
   7   0  -2    4.34    0.85
   7   0  -2    2.02    0.94
   7   0  -2    4.26    1.05
  -6   0   1   -0.47    4.32
   6   0  -1   -0.62    0.64
   6   0  -1    0.40    0.75
   6   0  -1   -0.41    1.83
   6   0  -1   -0.52    1.43
   6   0  -1    2.12    0.83
  -5   0   0    6.61    1.70
  -5   0   0    0.57    3.31
  -4   0  -1    0.31    1.48
  -4   0  -1   -0.01    0.74
  -3   0  -2    0.50    0.44
  -3   0  -2    0.96    0.73
  -2   0  -3    0.24    0.25
  -2   0  -3    0.03    0.27
   1   0   4   -0.01    0.31
   1   0   4    0.09    0.19
  -1   0  -4    0.48    0.39
  -1   0  -4    0.05    0.20
   0   0   5    0.40    0.73
   0   0  -5    0.04    0.65
   0   0   5   -0.08    0.42
   0   0  -5    0.38    0.42
  -1   0   6    1.23    0.71
  -1   0   6    1.46    0.63
   1   0  -6    0.65    0.85
   1   0  -6    0.79    0.54
  -2   0   7   -0.36    0.80
   2   0  -7    0.84    0.76
  -2   0   7    0.30    0.78
   2   0  -7   -1.19    1.06
   3   0  -8    6.34    1.33
  -3   0   8    6.42    1.52
   3   0  -8    4.97    1.78
  -3   0   8    4.00    1.58
   4   0  -9   -1.59    2.51
  -4   0   9    2.15    2.38
   4   0  -9    2.35    1.50
   5   0 -10   18.86    1.97
   5   0 -10   16.56    2.20
   5   0 -10   14.37    2.34
  -5   0  10   11.33    2.93
  -5   0  10    6.37    5.13
   6   0 -11   -1.40    0.80
   6   0 -11    0.90    1.16
   7   0 -12   14.03    1.84
   7   0 -12   12.08    1.69
   7   0 -12   13.51    1.98
   7   0 -12    8.21    1.86
   7   0 -12    9.30    1.72
   8   0 -13    0.32    1.00
   8   0 -13    1.30    1.00
   8   0 -13   -2.22    2.02
   8   0 -13   -0.17    0.86
   9   0 -14    1.95    1.20
   9   0 -14   -0.56    0.98
   9   0 -14    1.96    0.90
  10   0 -15    2.40    1.09
  10   0 -15   -0.02    0.74
  10   1  -5    1.69    1.27
  10   1  -5    2.56    1.65
  10   1  -5    2.26    1.37
  10  -1  -5    3.07    1.98
   9   1  -4    2.67    1.01
   9   1  -4    0.48    0.82
   9   1  -4    0.33    1.77
   9  -1  -4    0.77    2.07
   9  -1  -4    1.68    0.70
   9  -1  -4    0.19    0.88
   8   1  -3    6.07    1.09
   8   1  -3    5.50    1.96
   8   1  -3    8.93    1.36
   8  -1  -3    0.39    2.39
   8  -1  -3    6.40    1.79
   8  -1  -3    6.08    1.06
   8  -1  -3    6.32    1.06
   7   1  -2   12.06    1.61
   7   1  -2   11.12    1.55
   7   1  -2   11.71    2.36
   7  -1  -2   10.99    1.76
   7  -1  -2   11.33    1.47
   7  -1  -2   11.49    1.57
   7  -1  -2    4.98    2.71
   6   1  -1    0.13    1.35
   6   1  -1   -0.12    1.16
   6   1  -1    0.62    0.69
   6   1  -1   -0.16    0.65
   6  -1  -1    0.50    0.57
   6  -1  -1   -0.90    1.03
   6  -1  -1   -0.21    0.67
   6  -1  -1    0.56    2.32
  -5   1   0    7.25    1.78
   5   1   0    8.73    1.15
   5   1   0    8.64    1.75
  -5   1   0    5.11    3.43
  -5  -1   0   -1.67    3.82
  -5  -1   0    8.32    2.17
   5  -1   0    5.89    1.02
   5  -1   0    7.78    1.11
  -4   1  -1    3.57    1.51
  -4   1  -1    2.55    0.82
  -4  -1  -1    0.68    1.81
  -4  -1  -1    3.50    1.00
  -3   1  -2    0.69    0.39
  -3  -1  -2    0.65    0.94
  -3  -1  -2    0.80    0.22
  -3  -1  -2   -0.14    0.56
  -2   1  -3    0.71    0.20
   2   1   3    0.63    0.43
  -2   1  -3    0.57    0.25
   2  -1   3    0.58    0.20
   2  -1   3    0.27    0.28
  -2  -1  -3    0.71    0.27
  -2  -1  -3    0.50    0.42
  -2  -1  -3    1.08    0.40
   1   1   4   -0.06    0.23
  -1   1  -4    0.44    0.30
   1   1   4   -0.08    0.36
   1  -1   4    0.04    0.28
  -1  -1  -4    0.54    0.34
  -1  -1  -4    0.00    0.26
   0   1  -5    0.41    0.36
   0   1  -5   -0.13    0.65
   0   1   5    0.11    0.34
   0   1   5   -0.11    0.35
   0   1   5   -0.22    0.52
   0  -1  -5    0.41    0.35
   0  -1  -5   -0.19    0.31
   0  -1   5    0.34    0.31
  -1   1   6   -0.68    0.47
  -1   1   6   -0.10    0.44
   1   1  -6   -0.46    1.00
   1   1  -6   -0.34    0.42
   1  -1  -6    0.12    0.55
  -1  -1   6    0.19    0.40
   1  -1  -6   -0.03    0.48
  -1  -1   6    0.47    1.13
  -2   1   7    1.17    0.69
   2   1  -7    1.09    1.56
   2   1  -7    0.51    0.63
  -2   1   7    1.57    0.84
   2  -1  -7    1.56    0.89
   2  -1  -7    1.39    0.81
  -2  -1   7    1.30    0.64
  -2  -1   7    0.20    1.29
   3   1  -8    4.57    1.11
  -3   1   8    4.93    1.51
  -3   1   8    3.85    1.09
   3   1  -8    6.00    2.23
   3  -1  -8    3.78    1.45
  -3  -1   8    2.17    1.10
  -3  -1   8    4.33    2.02
   4   1  -9   15.27    3.88
  -4   1   9   13.95    2.36
  -4   1   9   11.90    3.00
   4   1  -9   10.23    1.88
  -4  -1   9    6.78    3.38
  -4  -1   9   13.77    2.53
   4  -1  -9   11.95    2.63
  -4  -1   9    9.11    2.14
   5   1 -10    7.28    1.51
   5   1 -10    7.35    1.26
   5   1 -10    8.45    1.54
   5   1 -10    5.30    1.75
  -5   1  10    4.82    1.98
   5  -1 -10    8.60    1.37
   5  -1 -10    4.65    1.57
   5  -1 -10    7.57    1.35
   5  -1 -10    9.06    1.54
  -5  -1  10    5.68    3.12
  -5  -1  10    6.76    6.16
   6   1 -11    3.04    0.98
   6   1 -11    4.07    1.06
   6   1 -11    3.96    0.94
   6   1 -11    2.36    1.18
   6  -1 -11    3.07    1.19
   6  -1 -11    2.59    0.93
   6  -1 -11    1.37    0.97
   6  -1 -11    2.63    1.32
   7   1 -12    5.78    1.47
   7   1 -12    6.60    1.29
   7   1 -12    5.35    1.43
   7   1 -12    6.06    1.15
   7   1 -12    5.15    1.24
   7  -1 -12    5.22    1.52
   7  -1 -12    2.68    1.18
   7  -1 -12    7.40    1.49
   7  -1 -12    6.89    1.10
   7  -1 -12    4.62    1.16
   8   1 -13    4.84    1.17
   8   1 -13    3.05    1.29
   8   1 -13    3.00    1.01
   8  -1 -13    2.68    1.14
   8  -1 -13    3.33    1.47
   8  -1 -13    4.50    1.03
   8  -1 -13    2.52    1.34
   9   1 -14    1.27    0.88
   9   1 -14    2.68    0.97
   9   1 -14    1.01    1.00
   9  -1 -14    1.15    0.84
   9  -1 -14    0.59    1.04
   9  -1 -14    2.32    1.27
  10   1 -15   -0.35    0.75
  10   1 -15   -0.19    0.95
  10  -1 -15   -0.03    0.67
  10  -1 -15    0.85    1.01
  10   2  -5   -1.02    0.85
  10   2  -5    1.51    1.44
  10  -2  -5    1.01    1.58
  10  -2  -5   -4.01    1.99
  10  -2  -5    0.91    0.69
   9   2  -4   -0.32    1.37
   9   2  -4    0.01    0.95
   9   2  -4    1.47    0.80
   9  -2  -4    0.86    2.34
   9  -2  -4   -0.49    0.75
   9  -2  -4   -0.64    0.63
   8   2  -3   16.70    1.97
   8   2  -3   16.38    1.94
   8   2  -3   10.66    2.31
   8  -2  -3   15.61    1.82
   8  -2  -3   15.23    1.81
   8  -2  -3    7.43    3.16
   7   2  -2    7.50    1.19
   7   2  -2    7.05    1.72
   7   2  -2    8.38    1.26
   7   2  -2    7.35    1.39
   7  -2  -2    6.33    2.89
   7  -2  -2    6.34    1.12
   7  -2  -2    6.29    1.10
   6   2  -1   19.03    2.02
   6   2  -1   16.87    2.48
   6   2  -1   17.41    2.26
   6   2  -1   15.63    1.83
   6  -2  -1   15.82    1.81
   6  -2  -1   16.02    1.81
   6  -2  -1    7.64    3.29
  -5   2   0    2.13    3.84
   5   2   0    2.53    1.28
   5   2   0    2.53    1.12
   5   2   0    3.38    0.74
   5  -2   0    4.27    0.80
  -5  -2   0    4.04    2.48
   5  -2   0    3.79    0.75
  -5  -2   0    1.55    3.59
  -4   2  -1    2.10    1.82
  -4  -2  -1   -0.35    1.50
  -4  -2  -1    2.50    1.25
  -4  -2  -1    1.72    0.61
  -3   2  -2   -0.46    0.65
  -3  -2  -2   -0.44    0.42
   3  -2   2    0.40    0.40
  -3  -2  -2    0.11    0.37
   3  -2   2    0.18    0.48
  -3  -2  -2   -0.23    0.74
  -2   2  -3    9.89    1.18
   2   2   3    9.99    1.52
  -2   2  -3   10.28    1.04
   2  -2   3    8.41    1.17
  -2  -2  -3   11.45    1.38
   2  -2   3    9.64    1.16
  -2  -2  -3    9.58    1.11
  -2  -2  -3   10.06    1.17
  -1   2  -4    3.81    0.48
   1   2   4    2.70    0.61
  -1   2  -4    4.58    0.76
   1   2   4    3.29    0.45
   1   2   4    4.98    0.86
   1   2   4    4.83    0.66
  -1  -2  -4    4.83    0.73
   1  -2   4    4.41    0.69
  -1  -2  -4    4.47    0.79
   0   2   5   33.35    3.43
   0   2   5   36.75    3.42
   0   2  -5   36.59    3.49
   0   2   5   38.45    3.74
   0   2  -5   29.02    3.82
   0  -2   5   39.58    3.44
   0  -2   5   39.96    3.49
   0  -2  -5   39.90    3.49
   0  -2  -5   33.02    3.59
  -1   2   6   20.44    2.12
  -1   2   6   17.33    2.68
  -1   2   6   18.11    2.03
  -1  -2   6   18.66    2.05
  -1  -2   6   21.09    2.09
   1  -2  -6   17.13    2.20
  -2   2   7   39.93    3.86
  -2   2   7   43.49    4.11
   2   2  -7   38.46    3.87
   2  -2  -7   33.52    3.97
  -2  -2   7   41.64    4.00
  -2  -2   7   41.09    3.92
  -2  -2   7   33.25    5.35
  -3   2   8    1.48    0.91
   3   2  -8    2.78    1.08
   3   2  -8    0.34    2.57
  -3   2   8    1.66    1.42
   3  -2  -8    4.58    1.65
  -3  -2   8    2.37    1.05
  -3  -2   8    1.59    1.35
  -3  -2   8    2.99    3.36
  -4   2   9   28.22    4.89
   4   2  -9   31.48    3.00
   4   2  -9   31.83    3.94
  -4   2   9   30.76    3.63
   4   2  -9   38.18    6.29
  -4  -2   9   28.72    4.51
   4  -2  -9   34.51    3.55
  -4  -2   9   21.91    5.94
   4  -2  -9   27.14    3.63
  -5   2  10    4.20    2.06
   5   2 -10    3.60    1.68
   5   2 -10    3.79    1.25
   5   2 -10    2.73    1.53
   5  -2 -10    4.50    1.54
   5  -2 -10    1.42    1.30
  -5  -2  10    3.31    3.10
   5  -2 -10    4.39    1.14
   5  -2 -10    4.84    1.07
   6   2 -11    8.34    1.90
   6   2 -11   10.08    1.43
   6   2 -11   12.09    1.87
   6   2 -11    9.79    1.85
   6  -2 -11   11.09    1.95
   6  -2 -11   10.32    1.72
   6  -2 -11    6.79    1.85
   7   2 -12    6.00    1.19
   7   2 -12    5.07    1.50
   7   2 -12    6.50    1.30
   7   2 -12    4.33    1.37
   7  -2 -12    4.53    0.97
   7  -2 -12    4.18    1.55
   7  -2 -12    7.31    1.81
   7  -2 -12    5.25    1.30
   8   2 -13    7.67    1.40
   8   2 -13    6.81    1.62
   8  -2 -13    8.95    2.14
   8  -2 -13   10.44    1.57
   8  -2 -13    7.56    1.51
   9   2 -14    0.19    0.81
   9   2 -14    0.37    0.75
   9   2 -14    0.48    0.75
   9  -2 -14    1.28    1.22
   9  -2 -14   -0.95    0.82
   9  -2 -14   -0.71    0.89
  10   2 -15   -0.78    0.76
  10   2 -15    2.02    1.03
  10   2 -15    0.09    0.77
  10  -2 -15   -0.46    0.65
  10  -2 -15    0.18    1.56
  10   3  -5   -0.31    0.76
  10   3  -5    1.27    1.19
  10  -3  -5    0.03    0.91
  10  -3  -5    0.06    0.70
   9   3  -4    9.76    2.00
   9   3  -4   13.37    1.68
   9  -3  -4   12.44    1.62
   9  -3  -4   12.50    1.62
   8   3  -3    0.94    1.56
   8   3  -3    2.42    0.84
   8  -3  -3    0.43    2.81
   8  -3  -3    1.77    0.76
   8  -3  -3    1.75    0.80
   7   3  -2    8.94    1.81
   7   3  -2   11.69    1.48
   7   3  -2   10.68    1.52
   7  -3  -2    4.11    2.95
   7  -3  -2    8.95    1.36
   7  -3  -2    8.10    1.40
   6   3  -1   28.01    2.76
   6   3  -1   25.42    4.31
   6   3  -1   24.24    3.49
   6   3  -1   30.42    3.28
   6  -3  -1   27.00    2.79
   6  -3  -1   28.15    4.61
   6  -3  -1   30.46    2.78
   6  -3  -1   23.40    4.33
   5   3   0   49.69    6.94
   5   3   0   64.15    5.97
   5   3   0   69.57    5.96
   5   3   0   63.79    6.14
   5  -3   0   70.22    5.85
   5  -3   0   66.50    5.87
  -5  -3   0   50.68    6.62
   4   3   1    1.88    0.70
  -4   3  -1    2.04    1.61
   4   3   1    2.85    1.13
   4  -3   1   -0.40    0.88
   4  -3   1    2.10    0.73
  -4  -3  -1    2.08    1.18
  -4  -3  -1    2.61    0.90
   4  -3   1    1.53    0.64
  -4  -3  -1    0.56    1.79
   4  -3   1   -0.27    1.70
  -3   3  -2    0.04    0.71
   3   3   2   -2.62    1.50
   3  -3   2    0.51    0.69
   3  -3   2   -0.59    0.91
  -3  -3  -2   -0.11    0.76
  -3  -3  -2    0.32    1.07
  -3  -3  -2   -0.90    0.55
  -2   3  -3    8.50    1.04
   2   3   3    7.57    1.44
   2  -3   3    8.74    1.39
  -2  -3  -3    8.36    1.36
   2  -3   3    8.69    1.22
  -2  -3  -3    8.91    1.21
  -2  -3  -3    5.71    1.37
  -1   3  -4    5.17    0.76
   1   3   4    4.38    1.12
  -1   3  -4    4.79    0.93
   1  -3   4    5.85    0.93
  -1  -3  -4    4.91    1.13
  -1  -3  -4    4.33    0.90
   1  -3   4    3.73    1.11
   0   3  -5   -0.38    0.67
   0   3  -5    0.03    0.41
   0   3   5    0.00    0.45
   0   3   5   -0.51    1.19
   0   3   5    0.03    0.46
   0  -3  -5    0.13    0.64
   0  -3  -5    0.56    0.88
   0  -3   5    0.65    0.60
   0  -3   5    0.81    0.71
  -1   3   6   33.94    3.47
  -1   3   6   31.42    4.05
   1   3  -6   31.62    3.44
  -1   3   6   29.79    3.30
   1  -3  -6   33.17    3.51
  -1  -3   6   35.98    3.57
  -1  -3   6   38.69    3.44
  -2   3   7   42.26    4.39
  -2   3   7   49.78    4.77
   2   3  -7   36.89    6.10
   2   3  -7   38.12    4.69
  -2  -3   7   50.72    4.56
  -2  -3   7   48.31    4.79
  -3   3   8    8.34    1.50
  -3   3   8   11.10    2.42
   3   3  -8   12.53    4.64
  -3   3   8    9.23    3.35
  -3  -3   8    7.41    1.63
  -3  -3   8   11.26    2.18
  -4   3   9    2.63    1.44
  -4   3   9    2.68    3.34
   4   3  -9    0.71    1.57
   4   3  -9   -1.55    7.32
   4   3  -9   -0.01    1.83
   4   3  -9    0.88    0.75
   4   3  -9    1.26    1.07
   4  -3  -9    1.52    1.04
  -4  -3   9    2.51    1.99
  -4  -3   9    0.53    3.07
  -4  -3   9    4.11    7.30
   4  -3  -9   -0.01    1.51
   4  -3  -9    2.41    1.04
   5   3 -10   87.44    7.31
  -5   3  10   73.27    7.84
   5   3 -10   73.24    7.69
   5   3 -10   87.41    7.47
   5   3 -10   87.01    7.86
   5  -3 -10   68.28    7.73
   5  -3 -10   80.06    7.40
  -5  -3  10   79.59    7.63
  -6   3  11   15.47    2.74
   6   3 -11   18.86    2.52
   6   3 -11   17.32    2.15
   6   3 -11   21.62    2.89
  -6  -3  11   19.55    2.78
   6  -3 -11   20.71    2.46
   6  -3 -11   22.88    3.22
   6  -3 -11   21.83    2.23
   7   3 -12    7.36    1.67
   7   3 -12    2.63    1.58
   7   3 -12    4.17    1.08
  -7   3  12    1.85    1.82
   7   3 -12    4.88    1.17
   7   3 -12    5.93    1.41
   7  -3 -12    8.34    2.15
   7  -3 -12    4.60    0.97
   7  -3 -12    5.08    0.69
   7  -3 -12    3.88    1.30
  -7  -3  12    3.28    1.98
   8   3 -13    2.52    1.58
   8   3 -13    0.30    0.87
   9   3 -14    1.04    0.95
   9   3 -14    2.76    0.83
   9   3 -14    2.11    0.89
   9  -3 -14    1.69    1.37
   9  -3 -14    2.12    1.03
   9  -3 -14    2.32    0.89
  10   4  -5    5.58    1.05
  10   4  -5    5.47    1.62
  10  -4  -5    6.43    1.38
  10  -4  -5    5.42    1.00
   9   4  -4    4.18    0.82
   9   4  -4    3.08    1.18
   9  -4  -4    2.51    0.73
   9  -4  -4    2.25    0.78
   8   4  -3   15.68    1.95
   8   4  -3   15.93    2.70
   8  -4  -3   16.50    2.02
   8  -4  -3   15.50    1.99
   7   4  -2    1.40    0.77
   7   4  -2   -0.02    1.20
   7   4  -2    0.24    0.96
   7  -4  -2    6.15    2.80
   7  -4  -2    0.82    0.77
   7  -4  -2    1.65    0.70
   6   4  -1   32.74    3.30
   6   4  -1   22.60    4.51
   6   4  -1   32.17    3.16
   6   4  -1   31.62    3.58
   6  -4  -1   34.32    3.23
   6  -4  -1   28.84    5.52
   6  -4  -1   35.20    3.15
   6  -4  -1   28.22    3.97
   5   4   0   12.31    2.08
   5   4   0   11.92    1.80
   5   4   0   14.60    1.60
   5   4   0    8.89    2.75
  -5  -4   0   13.47    3.43
   5  -4   0   15.86    1.60
   5  -4   0   14.82    1.69
   5  -4   0    7.93    2.56
   5  -4   0   13.93    1.45
   4   4   1   58.26    5.52
   4   4   1   59.45    5.43
  -4  -4  -1   55.92    5.99
   4  -4   1   60.82    5.31
   4  -4   1   60.15    5.41
   4  -4   1   58.63    5.49
  -3   4  -2   97.29    8.67
   3   4   2   89.41    9.96
   3   4   2   85.15    8.49
  -3  -4  -2  100.29    9.07
  -3  -4  -2   95.46    8.76
   3  -4   2   86.08    8.32
  -3  -4  -2  106.88    9.40
   3  -4   2   93.26    8.48
   2   4   3   -0.18    1.63
   2   4   3    0.61    0.72
  -2   4  -3    1.36    0.74
  -2  -4  -3    0.62    0.77
  -2  -4  -3    1.57    1.26
  -2  -4  -3   -0.71    1.52
   2  -4   3    0.68    0.82
  -1   4  -4   26.73    2.79
   1   4   4   26.43    3.49
  -1   4  -4   27.21    3.24
   1  -4   4   27.41    3.25
   1  -4   4   18.70    3.37
  -1  -4  -4   32.94    3.26
  -1  -4  -4   25.45    2.94
   1  -4   4   28.54    2.91
  -1  -4  -4   29.50    3.57
   0   4   5   44.43    4.28
   0   4   5   40.87    4.82
   0   4  -5   42.09    4.16
   0   4  -5   37.98    4.49
   0  -4  -5   40.04    4.24
   0  -4  -5   44.24    4.86
   0  -4   5   42.02    4.78
   0  -4  -5   45.71    4.51
   0  -4   5   45.32    4.24
   1   4  -6    1.07    2.64
  -1   4   6    1.54    1.86
   1   4  -6   -1.41    1.31
  -1   4   6    0.96    1.05
  -1   4   6    0.74    0.81
   1  -4  -6   -0.54    0.77
  -1  -4   6    0.24    0.87
  -1  -4   6   -0.99    1.41
   1  -4  -6    2.93    1.55
  -2   4   7    9.75    3.45
   2   4  -7    9.22    4.15
  -2   4   7   13.85    2.72
  -2   4   7   11.34    2.04
  -2  -4   7   14.83    2.21
  -2  -4   7   13.73    2.55
   3   4  -8   50.32    9.98
  -3   4   8   62.54    5.77
   3   4  -8   48.69    6.10
  -3   4   8   72.81    7.28
  -3   4   8   60.21    6.12
  -3  -4   8   60.83    5.62
  -3  -4   8   65.14    6.43
   3  -4  -8   62.43    6.17
   3  -4  -8   59.68    6.26
  -3  -4   8   53.16    7.62
   4   4  -9   60.83    5.46
  -4   4   9   60.32    5.59
   4   4  -9   58.30    5.33
   4   4  -9   49.54    5.96
  -4  -4   9   41.31    7.27
   4  -4  -9   58.25    5.52
   4  -4  -9   56.73    6.03
  -4  -4   9   60.13    5.45
   5   4 -10    9.16    2.06
  -5   4  10   16.32    2.45
   5   4 -10   12.31    1.57
   5   4 -10   12.65    1.88
   5   4 -10   15.79    2.66
  -5  -4  10    9.05    1.75
   5  -4 -10   12.09    1.95
   5  -4 -10   12.59    1.37
   5  -4 -10   13.20    2.36
   6   4 -11   38.33    4.33
  -6   4  11   33.49    4.20
   6   4 -11   42.68    4.50
   6   4 -11   34.69    3.62
   6   4 -11   35.07    3.86
  -6  -4  11   38.55    4.10
   6  -4 -11   36.55    3.44
   6  -4 -11   38.17    4.64
   6  -4 -11   37.38    3.91
   6  -4 -11   38.99    3.66
   7   4 -12    3.62    1.75
   7   4 -12    6.36    1.17
   7   4 -12    5.16    1.16
   7   4 -12    7.29    1.73
  -7   4  12    5.10    1.64
   7   4 -12    3.60    1.23
   7  -4 -12    7.23    1.19
   7  -4 -12    5.00    1.42
  -7  -4  12    6.67    1.79
   7  -4 -12    5.94    0.96
   7  -4 -12    9.02    2.07
   8   4 -13    2.98    0.96
   8   4 -13    2.42    0.76
   8   4 -13    2.61    1.04
   8  -4 -13    0.95    1.14
   8  -4 -13    4.44    1.79
  -8  -4  13    1.67    1.74
   8  -4 -13    5.32    0.99
   9   4 -14    3.51    1.10
   9   4 -14    1.81    0.63
   9   4 -14    1.56    0.91
   9  -4 -14    0.63    0.99
   9  -4 -14    0.78    0.78
   9   5  -4    2.01    0.72
   9   5  -4    3.49    1.07
   9  -5  -4    3.20    0.77
   9  -5  -4    2.79    0.79
   8   5  -3    1.19    0.63
   8   5  -3    2.46    1.15
   8  -5  -3    2.82    0.91
   8  -5  -3    1.95    0.73
   7   5  -2   61.19    5.53
   7   5  -2   56.73    5.60
   7  -5  -2   55.98    5.60
   7  -5  -2   61.66    5.53
   6   5  -1    2.29    1.22
   6   5  -1    5.06    2.11
   6   5  -1    3.22    0.91
   6   5  -1    2.93    0.84
   6  -5  -1    2.06    0.87
   6  -5  -1    4.25    2.19
   6  -5  -1    0.59    0.77
   6  -5  -1    3.61    0.83
   5   5   0    3.10    2.37
   5   5   0   -0.60    0.96
   5   5   0    0.65    0.59
  -5   5   0   -0.32    1.35
   5   5   0   -0.66    0.71
   5  -5   0    0.53    0.60
   5  -5   0   -0.20    0.73
   5  -5   0    0.64    0.41
   4   5   1   31.75    3.29
  -4   5  -1   31.45    3.40
   4   5   1   33.39    3.15
   4   5   1   30.05    5.47
   4  -5   1   33.31    3.13
   4  -5   1   31.08    3.28
   4  -5   1   33.94    3.00
  -4  -5  -1   31.67    3.30
   3   5   2   68.35    6.19
   3   5   2   57.65    7.89
  -3   5  -2   69.33    6.29
   3   5   2   69.10    6.31
   3  -5   2   65.97    6.20
   3  -5   2   66.72    6.08
  -3  -5  -2   70.01    6.27
  -3  -5  -2   69.97    7.08
   3  -5   2   67.25    6.31
  -2   5  -3    4.27    1.57
   2   5   3    0.69    3.95
  -2   5  -3    3.00    0.89
  -2  -5  -3    4.10    2.84
   2  -5   3    4.64    1.29
  -2  -5  -3    5.86    1.52
  -2  -5  -3    6.74    3.04
   2  -5   3    3.70    1.53
  -2  -5  -3    5.70    1.01
   2  -5   3    3.60    0.62
   1   5   4    7.43    3.67
  -1   5  -4   10.28    1.72
   1   5   4    9.61    1.60
  -1   5  -4    6.52    1.17
  -1  -5  -4    7.97    3.19
  -1  -5  -4    8.76    1.45
  -1  -5  -4    8.64    1.74
   1  -5   4   10.02    1.16
   1  -5   4    9.10    1.69
  -1  -5  -4    6.44    2.64
   0   5   5   13.28    3.32
   0   5   5   10.88    1.83
   0   5  -5    9.15    1.66
   0   5   5   17.14    2.70
   0   5  -5   12.42    2.00
   0  -5  -5   10.47    1.60
   0  -5   5   12.24    1.54
   0  -5  -5   13.61    2.27
   0  -5   5   13.62    2.24
   0  -5   5   14.40    3.78
   1   5  -6    0.69    1.11
   1   5  -6    5.05    5.37
   1   5  -6    3.88    1.08
  -1   5   6   -2.38    1.88
  -1  -5   6    1.87    1.38
  -1  -5   6   -1.25    3.28
  -1  -5   6    2.52    0.74
   1  -5  -6    1.61    0.77
   1  -5  -6    1.99    1.35
   1  -5  -6    3.27    0.71
   2   5  -7   25.16    3.18
  -2   5   7   31.17    5.33
  -2   5   7   25.61    2.69
   2   5  -7   22.95    3.78
   2  -5  -7   27.82    3.74
   2  -5  -7   23.88    2.64
   2  -5  -7   26.97    2.44
  -2  -5   7   23.32    2.53
  -2  -5   7   21.96    4.94
  -2  -5   7   20.78    3.71
  -3   5   8  128.40   11.46
   3   5  -8  140.09   11.45
   3   5  -8  125.01   11.46
   3   5  -8  108.29   11.69
  -3  -5   8  126.30   12.77
   3  -5  -8  111.59   11.64
   3  -5  -8  133.58   11.31
   3  -5  -8  125.08   11.77
  -3  -5   8  137.41   11.39
   4   5  -9   28.00    3.00
   4   5  -9   20.31    3.94
  -4   5   9   35.96    3.82
   4   5  -9   23.32    3.57
   4   5  -9   29.12    2.87
   4  -5  -9   28.52    3.90
   4  -5  -9   28.60    2.67
   4  -5  -9   27.13    3.34
   5   5 -10    0.77    1.53
   5   5 -10    2.45    0.84
   5   5 -10    1.29    1.72
   5   5 -10    0.34    0.95
  -5   5  10    3.25    1.15
   5  -5 -10    0.72    1.79
   5  -5 -10    2.28    1.26
   5  -5 -10    1.62    0.52
  -5  -5  10    2.13    1.00
   5  -5 -10    2.14    0.73
  -6   5  11    1.46    1.08
   6   5 -11    1.49    1.11
   6   5 -11    1.25    1.50
   6   5 -11    1.78    0.81
   6  -5 -11    0.95    0.47
   6  -5 -11    0.72    1.93
   6  -5 -11    2.37    1.32
   6  -5 -11    1.19    0.83
  -6  -5  11    1.81    1.10
   7   5 -12   31.85    3.25
  -7   5  12   27.67    3.52
   7   5 -12   33.47    3.28
   7  -5 -12   31.31    5.05
   7  -5 -12   33.09    2.96
  -7  -5  12   24.73    3.57
   7  -5 -12   35.82    3.31
   8   5 -13    0.13    1.04
   8   5 -13    0.27    0.95
   8   5 -13    0.39    0.60
  -8   5  13    2.39    1.60
   8  -5 -13    0.33    1.06
   8  -5 -13    0.67    0.73
  -8  -5  13   -1.82    1.33
   9   5 -14    1.86    0.98
   9   5 -14    4.61    0.80
   9  -5 -14    3.38    1.08
   9  -5 -14    2.46    0.91
   9   6  -4    9.66    1.65
   9   6  -4    9.50    1.62
   9  -6  -4    5.88    1.37
   9  -6  -4    8.81    1.37
   8   6  -3    3.93    1.12
   8   6  -3    4.86    0.97
   8  -6  -3    6.99    1.17
   8  -6  -3    4.34    1.14
   7   6  -2    1.88    1.80
   7   6  -2    5.47    0.92
   7   6  -2    4.14    1.18
   7  -6  -2    6.02    1.18
   7  -6  -2    4.50    0.95
   6   6  -1   31.43    3.36
  -6   6   1   36.93    3.60
   6   6  -1   30.94    3.22
   6   6  -1   33.95    3.57
   6   6  -1   31.43    4.51
   6  -6  -1   29.21    3.06
   6  -6  -1   34.82    3.25
  -6  -6   1   30.56    3.55
   6  -6  -1   32.64    3.47
   5   6   0   30.54    3.39
  -5   6   0   33.50    3.28
   5   6   0   31.39    3.07
   5   6   0   31.31    3.21
   5   6   0   32.05    4.79
   5  -6   0   30.10    3.31
   5  -6   0   30.38    3.05
   5  -6   0   30.14    2.90
  -5  -6   0   28.94    3.23
   4   6   1   25.33    3.92
   4   6   1   22.14    2.50
  -4   6  -1   25.78    2.66
   4   6   1   26.55    2.72
   4  -6   1   25.26    2.53
   4  -6   1   23.47    2.33
  -4  -6  -1   25.38    2.61
   4  -6   1   21.80    2.69
  -3   6  -2   -0.34    0.71
   3   6   2   -0.47    0.72
   3   6   2   -1.36    2.42
   3   6   2    0.56    0.81
  -3  -6  -2   -0.50    0.64
   3  -6   2    0.17    0.77
   3  -6   2    0.75    1.14
   3  -6   2    0.94    0.41
   2   6   3   42.50    5.43
   2   6   3   54.52    4.87
   2   6   3   46.07    4.76
  -2   6  -3   55.19    4.77
  -2  -6  -3   48.63    4.71
   2  -6   3   54.88    4.61
   2  -6   3   50.43    4.91
   2  -6   3   46.09    5.11
  -1   6  -4   44.45    4.15
   1   6   4   39.03    4.29
  -1   6  -4   48.75    4.44
   1   6   4   42.94    4.29
   1   6   4   41.15    5.32
   1  -6   4   44.45    4.02
  -1  -6  -4   30.87    5.54
   1  -6   4   41.15    5.65
  -1  -6  -4   46.59    4.30
  -1  -6  -4   42.73    4.10
   1  -6   4   45.10    4.15
   0   6  -5   46.53    4.35
   0   6   5   46.11    4.44
   0   6  -5   49.47    4.63
   0  -6  -5   45.26    5.75
   0  -6   5   40.11    5.05
   0  -6  -5   49.24    4.32
   0  -6   5   44.17    4.26
   0  -6  -5   40.85    4.27
   0  -6   5   50.21    9.88
   0  -6   5   48.25    4.26
   0  -6   5   39.28    5.59
   1   6  -6  106.24   10.24
   1   6  -6  104.58   10.10
  -1   6   6  122.19   12.84
  -1   6   6  116.32   10.09
   1  -6  -6  119.07    9.99
  -1  -6   6  103.01   11.17
  -1  -6   6  113.81   10.00
  -1  -6   6  118.01   10.04
   1  -6  -6  104.59   10.01
   1  -6  -6  103.22   11.15
   2   6  -7   47.67    5.48
  -2   6   7   47.27    4.67
   2   6  -7   43.94    4.99
   2  -6  -7   48.72    4.64
  -2  -6   7   50.35    4.88
   2  -6  -7   56.91    4.90
   2  -6  -7   49.90    7.41
  -2  -6   7   47.73    4.56
   2  -6  -7   47.77    4.49
   3   6  -8    3.37    2.00
   3   6  -8    5.60    1.26
   3   6  -8    6.73    1.59
  -3   6   8    6.19    1.16
   3  -6  -8    5.48    1.22
   3  -6  -8    8.17    0.99
  -3  -6   8    7.56    1.27
   4   6  -9   19.97    2.47
   4   6  -9   22.00    2.52
   4   6  -9   19.53    3.06
  -4   6   9   23.42    2.50
   4   6  -9   18.86    3.23
   4  -6  -9   20.76    2.11
   4  -6  -9   18.71    3.16
   4  -6  -9   22.05    2.33
  -4  -6   9   22.04    2.38
   5   6 -10   -0.15    1.51
   5   6 -10    1.65    0.88
   5   6 -10    0.60    0.93
  -5   6  10    0.83    0.92
   5  -6 -10    1.01    0.72
   5  -6 -10    1.32    1.45
   5  -6 -10    0.92    0.52
  -5  -6  10    2.40    0.95
  -6   6  11   20.56    2.58
   6   6 -11   24.24    3.01
   6   6 -11   19.05    2.56
   6   6 -11   19.07    2.36
   6  -6 -11   21.47    2.35
   6  -6 -11   20.73    3.08
  -6  -6  11   19.92    2.58
   6  -6 -11   19.09    2.03
   7   6 -12    2.66    0.96
  -7   6  12    3.50    1.19
   7   6 -12    1.54    0.77
   7   6 -12    0.67    1.17
   7  -6 -12    2.46    0.91
   7  -6 -12    2.28    1.40
  -7  -6  12    2.70    1.06
   8   6 -13    5.72    0.95
   8   6 -13    3.61    1.08
  -8   6  13    5.95    1.93
   8  -6 -13    5.47    1.08
  -8  -6  13    4.63    1.47
   8  -6 -13    4.66    1.25
   8   7  -3   -0.23    0.73
  -8   7   3    3.36    1.74
   8   7  -3    0.07    0.79
   8  -7  -3    1.36    1.03
   8  -7  -3   -0.62    0.70
   7   7  -2    0.18    0.92
   7   7  -2    0.43    0.71
  -7   7   2    1.06    1.37
   7  -7  -2    1.57    0.69
   7  -7  -2    0.63    0.99
  -7  -7   2    3.37    1.33
   6   7  -1    5.33    1.76
   6   7  -1    3.88    0.83
  -6   7   1    2.72    1.00
  -6  -7   1    3.79    0.99
   6  -7  -1   -2.99    2.62
   6  -7  -1    2.68    0.90
   6  -7  -1    2.15    0.68
   6  -7  -1    5.10    1.71
  -5   7   0   74.81    6.31
   5   7   0   69.64    6.22
   5   7   0   69.36    6.45
   5   7   0   53.64    7.23
   5  -7   0   68.70    6.07
   5  -7   0   65.62    6.23
   5  -7   0   57.99    6.43
  -5  -7   0   69.61    6.28
   4   7   1   33.94    3.44
   4   7   1   30.89    3.31
  -4   7  -1   34.99    3.36
   4   7   1   28.31    4.96
   4   7   1   33.33    3.51
  -4  -7  -1   33.93    3.30
   4  -7   1   26.39    3.63
   4  -7   1   33.14    3.36
   4  -7   1   34.73    3.10
   3   7   2   10.88    1.67
   3   7   2    4.53    2.26
  -3   7  -2    8.70    1.49
  -3  -7  -2   10.86    1.42
   3  -7   2    7.77    1.47
   3  -7   2    7.23    1.11
   3  -7   2    9.36    1.87
   2   7   3   -2.00    2.13
   2   7   3   -0.05    2.14
  -2   7  -3    1.64    0.80
  -2   7  -3    0.80    1.01
   2  -7   3    1.77    0.52
  -2  -7  -3    2.00    0.72
   2  -7   3   -0.65    1.48
   1   7   4   51.14    5.41
  -1   7  -4   58.45    5.23
   1   7   4   45.59    6.11
   1  -7   4   47.15    5.91
   1  -7   4   59.90    5.11
   1  -7   4   57.12    5.20
  -1  -7  -4   56.39    5.18
  -1  -7  -4   59.79    5.34
   0   7  -5    3.34    0.96
   0   7   5    4.11    1.06
   0   7   5    6.17    1.84
   0   7  -5    1.81    1.11
   0  -7  -5    2.67    0.81
   0  -7   5    3.25    0.72
   0  -7  -5    3.39    0.82
   0  -7   5    3.36    0.84
  -1   7   6   93.37    8.67
   1   7  -6   89.65    8.88
  -1  -7   6   92.09    8.55
   1  -7  -6   94.82    8.59
  -1  -7   6   93.27    8.57
   1  -7  -6  102.35    8.55
  -2   7   7   13.95    1.99
   2   7  -7   10.45    2.44
   2   7  -7   10.18    2.09
   2  -7  -7   18.81    2.11
  -2  -7   7   17.52    2.34
   2  -7  -7   16.00    1.67
   3   7  -8   -1.95    1.87
   3   7  -8    0.35    1.28
   3   7  -8    2.18    1.16
  -3   7   8    0.25    0.81
   3  -7  -8    0.10    0.53
   3  -7  -8    1.37    1.05
  -3  -7   8    0.89    0.70
  -4   7   9   21.87    2.48
   4   7  -9   21.48    2.57
   4   7  -9   15.30    2.72
   4  -7  -9   22.94    2.46
   4  -7  -9   19.47    2.11
  -4  -7   9   21.14    2.32
   5   7 -10   50.83    5.04
   5   7 -10   50.09    5.35
  -5   7  10   52.25    5.02
   5   7 -10   48.31    5.02
   5  -7 -10   54.05    4.97
   5  -7 -10   52.56    4.74
  -5  -7  10   50.38    4.96
   5  -7 -10   51.08    6.18
   6   7 -11   -0.91    0.88
  -6   7  11    1.58    0.95
   6   7 -11   -0.08    1.00
   6   7 -11   -0.34    1.03
  -6  -7  11   -0.51    0.81
   6  -7 -11    0.11    0.50
   6  -7 -11    0.37    1.65
   6  -7 -11    0.28    0.92
  -7   7  12    0.48    1.12
   7   7 -12    0.32    0.97
   7   7 -12    1.01    1.15
   7   7 -12   -0.05    0.84
  -7  -7  12   -0.06    0.83
   7  -7 -12   -1.12    1.76
   7  -7 -12    0.79    0.88
   7   8  -2    1.89    1.10
   7   8  -2   -0.10    0.86
  -7   8   2    3.44    1.83
  -7   8   2    1.81    1.72
   7  -8  -2    1.01    1.23
  -7  -8   2   -0.21    1.21
   7  -8  -2    1.38    1.07
   6   8  -1    3.84    1.06
   6   8  -1    3.98    1.08
  -6   8   1    4.04    1.11
  -6   8   1    1.80    1.08
   6   8  -1    2.31    1.56
   6  -8  -1    1.35    1.41
   6  -8  -1    3.52    1.04
  -6  -8   1    1.31    0.94
  -5   8   0    0.74    1.06
   5   8   0    1.20    1.74
  -5   8   0    0.84    0.78
   5   8   0    1.08    0.96
   5   8   0    0.50    1.05
  -5  -8   0    1.61    0.73
   5  -8   0    0.54    1.33
   5  -8   0   -0.89    1.00
   5  -8   0    0.60    0.45
  -4   8  -1   20.08    2.34
  -4   8  -1   25.71    2.76
   4   8   1   20.93    3.35
   4   8   1   19.88    2.58
   4  -8   1   20.13    2.07
   4  -8   1   14.91    2.78
   4  -8   1   22.11    3.85
  -4  -8  -1   20.72    2.31
  -3   8  -2   35.20    3.71
   3   8   2   35.65    5.14
  -3   8  -2   41.73    4.06
   3  -8   2   36.37    3.53
  -3  -8  -2   39.06    3.70
  -2   8  -3   78.24    7.04
  -2   8  -3   79.83    7.26
   2   8   3   64.94    7.91
   2  -8   3   68.82    7.54
  -2  -8  -3   74.99    6.98
   2  -8   3   81.71    6.89
  -1   8  -4   25.11    2.94
  -1   8  -4   21.48    2.48
   1   8   4   19.50    3.37
   1   8   4   18.11    3.11
  -1  -8  -4   19.44    2.30
  -1  -8  -4   23.59    2.70
   1  -8   4   18.83    2.44
   1  -8   4   22.84    2.21
   0   8  -5   18.44    2.35
   0   8   5   14.52    2.76
   0   8   5   18.31    2.52
   0   8  -5   20.93    2.83
   0  -8   5   19.77    2.14
   0  -8  -5   19.30    2.15
   0  -8   5   21.03    2.10
   0  -8  -5   17.35    2.20
   1   8  -6    0.32    1.80
  -1   8   6    1.20    1.54
   1   8  -6    2.30    1.41
  -1   8   6    0.19    0.92
  -1  -8   6    1.19    0.68
   1  -8  -6    1.95    0.81
  -1  -8   6   -0.01    0.73
   1  -8  -6    0.87    0.63
  -2   8   7   38.99    3.81
   2   8  -7   30.12    4.91
   2   8  -7   33.47    4.18
  -2  -8   7   37.24    3.60
  -2  -8   7   39.92    3.95
   2  -8  -7   35.83    3.84
   2  -8  -7   37.92    3.55
  -3   8   8   27.63    2.78
   3   8  -8   16.98    3.20
  -3  -8   8   23.94    2.49
   3  -8  -8   22.39    2.37
   4   8  -9    8.72    1.98
  -4   8   9   11.84    2.05
  -4  -8   9   13.84    1.74
   4  -8  -9   12.58    1.97
   4  -8  -9   14.08    1.58
   5   8 -10    3.42    2.32
  -5   8  10    1.31    0.90
   5   8 -10    3.39    1.24
  -5  -8  10    1.81    0.77
   5  -8 -10    1.95    1.28
   5  -8 -10    1.44    0.60
   6   8 -11    2.08    1.09
  -6   8  11    0.78    0.96
   6  -8 -11    1.52    0.60
  -6  -8  11    1.23    0.72
   6  -8 -11    1.22    1.20
  -7   8  12    7.36    1.53
   7   8 -12    4.26    1.13
   7  -8 -12    5.36    1.37
  -7  -8  12    3.74    1.04
  -6   9   1    9.38    1.99
   6   9  -1   11.69    1.66
  -6   9   1   10.28    1.85
  -6  -9   1    8.04    1.33
   5   9   0    0.93    0.83
   5   9   0   -0.27    1.57
  -5   9   0    2.05    1.06
  -5   9   0    0.42    0.83
   5  -9   0    1.23    1.60
   5  -9   0    2.49    2.16
  -5  -9   0   -0.14    0.73
   5  -9   0    0.69    0.50
  -4   9  -1    1.40    1.01
   4   9   1    0.91    0.94
  -4   9  -1   -0.53    0.72
   4   9   1   -0.30    1.66
   4  -9   1    0.66    0.43
  -4  -9  -1    0.91    0.61
   4  -9   1    2.15    1.82
  -3   9  -2   39.54    4.22
   3   9   2   42.17    4.10
   3   9   2   39.23    5.04
  -3   9  -2   40.30    3.99
   3  -9   2   40.01    3.78
  -3  -9  -2   40.74    3.90
  -2   9  -3    5.41    1.43
  -2  -9  -3    4.73    0.92
   2  -9   3    3.39    0.75
  -1   9  -4   37.89    4.11
   1   9   4   34.00    5.10
  -1   9  -4   44.56    4.45
  -1  -9  -4   43.46    4.00
  -1  -9  -4   45.74    4.45
   1  -9   4   40.84    3.93
   0   9   5   -0.49    1.32
   0   9   5    0.96    1.81
   0   9  -5    4.73    1.76
   0   9  -5   -0.17    1.02
   0  -9  -5    0.57    0.90
   0  -9  -5   -0.18    0.66
   0  -9   5    0.17    0.65
   0  -9   5   -0.97    0.78
  -1   9   6   19.56    2.63
  -1   9   6   16.05    2.89
  -1  -9   6   19.86    2.23
  -1  -9   6   23.29    2.43
   1  -9  -6   20.90    2.39
   1  -9  -6   21.93    2.36
  -2   9   7   17.91    3.71
  -2   9   7   14.47    2.59
   2   9  -7    8.57    2.34
  -2  -9   7   13.23    1.89
  -2  -9   7   18.06    2.25
  -3   9   8   25.37    3.55
  -3   9   8   28.40    3.19
   3   9  -8   27.09    3.51
  -3  -9   8   32.03    3.01
   3  -9  -8   33.32    2.96
   4   9  -9    0.57    1.07
  -4   9   9    1.36    0.89
  -4   9   9    0.41    1.14
   4  -9  -9    1.16    0.51
  -4  -9   9    2.33    0.69
  -5   9  10    1.51    1.03
  -5   9  10    1.14    0.84
   5   9 -10    0.45    0.86
  -5  -9  10    0.57    0.63
   5  -9 -10    1.14    0.53
  -6   9  11    2.39    1.14
  -6   9  11   -0.10    1.09
   6   9 -11    3.22    0.98
  -6  -9  11    1.23    1.10
   5  10   0    1.97    1.19
  -5  10   0    2.05    1.14
  -5 -10   0    2.74    0.96
  -4  10  -1   15.71    2.24
   4  10   1   14.52    2.33
   4  10   1   17.53    2.23
  -4 -10  -1   17.49    1.98
   4 -10   1   22.09    3.31
   4 -10   1   17.82    1.78
  -3  10  -2   -0.04    0.99
   3  10   2    1.46    0.91
   3  10   2   -0.53    1.55
  -3 -10  -2    1.67    0.68
   3 -10   2    1.51    0.49
   2  10   3    6.92    1.25
   2  10   3    7.64    2.13
  -2  10  -3   11.15    1.81
   2 -10   3    7.01    1.08
  -2 -10  -3    8.24    1.22
   1  10   4    5.31    1.64
  -1  10  -4    3.88    1.07
  -1  10  -4    3.56    1.54
  -1 -10  -4    4.02    1.21
   1 -10   4    4.63    0.81
  -1 -10  -4    4.64    0.89
   0  10   5   52.38    5.65
   0  10  -5   50.95    5.36
   0 -10  -5   58.20    5.21
   0 -10  -5   61.25    5.23
   0 -10   5   50.13    5.27
   0 -10   5   54.28    5.09
  -1  10   6    3.70    1.26
   1  10  -6    4.33    1.29
  -1  10   6    1.84    1.51
   1 -10  -6    1.91    1.52
  -1 -10   6    3.09    0.87
  -1 -10   6    2.29    0.87
   1 -10  -6    4.38    0.86
  -2  10   7    2.90    1.14
   2  10  -7    3.01    1.13
  -2  10   7    2.84    1.44
  -2 -10   7    4.37    0.84
  -2 -10   7    2.12    1.18
   2 -10  -7    4.12    0.80
  -3  10   8    0.39    1.19
  -3  10   8   -1.69    0.85
   3  10  -8    0.63    0.87
   3 -10  -8   -0.27    0.50
  -3 -10   8    0.52    0.59
  -4  10   9    3.92    1.06
  -4  10   9    3.25    1.28
   4  10  -9    5.74    1.16
   4 -10  -9    3.59    0.71
  -4 -10   9    3.69    0.75
  -2  11  -3    0.38    0.95
   2  11   3   -1.81    1.28
  -2 -11  -3   -0.25    0.94
   2 -11   3    1.34    0.49
   1  11   4   14.81    2.32
  -1  11  -4   11.91    1.78
   1 -11   4   11.62    1.48
  -1 -11  -4   10.58    1.67
  -1 -11  -4   16.13    2.01
   0  11  -5   -0.63    0.87
   0  11   5    0.49    1.61
   0 -11  -5   -0.93    0.88
   0 -11   5    1.02    0.64
  -1  11   6   19.41    2.68
   1  11  -6   14.51    1.93
  -1 -11   6   13.81    1.92
   1 -11  -6    9.90    1.84
  -2  11   7    0.26    1.04
   2 -11  -7    1.61    0.66
  10   0  -4   79.03    8.05
  10   0  -4   82.87    7.39
   9   0  -3    1.77    1.41
   9   0  -3   -1.14    1.31
   9   0  -3    1.03    1.93
   8   0  -2   39.87    3.48
   8   0  -2   34.28    3.73
   8   0  -2   31.80    3.59
   8   0  -2   30.60    4.73
   7   0  -1   -0.10    0.86
   7   0  -1   -0.18    0.84
   7   0  -1    0.06    1.91
   7   0  -1    1.31    0.66
   6   0   0   59.00    5.74
   6   0   0   56.87    6.57
   6   0   0   62.27    5.67
   6   0   0   59.76    6.06
   6   0   0   68.01    5.75
  -5   0  -1    2.47    1.56
  -5   0  -1    3.92    3.61
  -4   0  -2   35.03    4.45
  -4   0  -2   38.19    3.72
  -3   0  -3    0.27    0.42
  -3   0  -3    0.23    0.71
   2   0   4  330.62   30.06
  -2   0  -4  350.98   30.11
   1   0   5    0.17    0.27
  -1   0  -5    0.61    0.47
   1   0   5    0.05    0.45
  -1   0  -5   -0.42    0.46
   0   0  -6  224.44   17.59
   0   0   6  166.99   17.73
  -1   0   7   -0.03    0.65
  -1   0   7    0.38    0.76
   1   0  -7    0.73    1.08
   1   0  -7    0.10    0.64
  -2   0   8   53.47    6.32
  -2   0   8   69.75    6.33
   2   0  -8   73.22    6.89
   2   0  -8   64.82    6.26
   3   0  -9   -0.14    1.22
  -3   0   9    0.09    1.28
   3   0  -9   -1.37    1.84
  -4   0  10  189.54   18.63
  -4   0  10  213.41   19.38
  -5   0  11    1.16    2.71
   5   0 -11   -0.48    1.25
   5   0 -11   -0.77    0.76
   5   0 -11   -0.03    1.11
   6   0 -12  170.19   15.87
   6   0 -12  185.80   15.95
   6   0 -12  184.05   16.09
   6   0 -12  168.41   16.05
   7   0 -13   -0.02    0.91
   7   0 -13   -0.85    0.78
   7   0 -13    0.05    0.90
   7   0 -13    0.23    1.21
   7   0 -13    1.10    1.28
   8   0 -14    2.40    1.02
   8   0 -14    0.05    1.02
   8   0 -14   -0.69    0.95
   8   0 -14    0.88    1.14
   9   0 -15   -0.19    0.99
   9   0 -15    0.90    0.91
   9   0 -15    0.23    0.95
  10   0 -16   16.60    1.96
  10   1  -4    2.17    1.45
  10   1  -4    6.26    1.94
  10  -1  -4   -0.46    2.06
   9   1  -3   42.93    4.18
   9   1  -3   40.71    4.93
   9   1  -3   44.19    3.99
   9  -1  -3   45.83    3.98
   9  -1  -3   29.29    5.16
   9  -1  -3   37.94    4.05
   8   1  -2   25.40    2.73
   8   1  -2   24.02    3.82
   8   1  -2   26.00    2.59
   8  -1  -2   24.40    3.12
   8  -1  -2   22.80    2.59
   8  -1  -2   17.40    3.84
   8  -1  -2   24.99    2.57
   7   1  -1   81.21    7.04
   7   1  -1   79.23    7.08
   7   1  -1   73.89    7.21
   7   1  -1   67.15    7.66
   7  -1  -1   68.25    7.23
   7  -1  -1   84.17    7.06
   7  -1  -1   79.38    7.05
   6   1   0   41.86    4.50
   6   1   0   46.36    4.16
   6   1   0   37.70    4.73
   6   1   0   48.26    4.19
   6  -1   0   46.53    4.15
   6  -1   0   47.50    4.13
   6  -1   0   38.10    4.73
   6  -1   0   38.09    4.36
   5   1   1    3.54    1.58
   5   1   1    4.14    0.88
  -5   1  -1    0.85    3.41
  -5   1  -1    0.34    1.50
  -5  -1  -1    4.81    1.87
  -5  -1  -1    2.09    3.72
   5  -1   1    2.36    0.77
   5  -1   1    4.23    0.80
  -4   1  -2   76.86    7.70
  -4   1  -2   74.45    6.92
  -4  -1  -2   74.06    7.12
  -3   1  -3    8.07    0.94
  -3  -1  -3    7.80    0.81
  -3  -1  -3    5.25    1.26
  -3  -1  -3    7.75    1.21
   2   1   4   48.36    4.32
  -2   1  -4   43.56    4.15
  -2  -1  -4   40.73    4.17
  -2  -1  -4   50.32    4.26
  -1   1  -5    2.40    0.55
   1   1   5    2.53    0.60
  -1  -1  -5    2.77    0.44
  -1  -1  -5    1.98    0.49
   1  -1   5    1.65    0.54
  -1  -1  -5    2.29    0.51
   0   1   6   48.81    4.42
   0   1  -6   46.54    4.43
   0   1   6   45.82    4.55
   0  -1  -6   51.68    4.48
   0  -1   6   42.09    4.35
   0  -1  -6   44.59    4.37
   1   1  -7   97.32    8.65
   1   1  -7   93.10    8.05
  -1   1   7   95.41    8.11
  -1   1   7   93.72    8.09
  -1  -1   7   76.81    7.95
  -1  -1   7   73.47    8.56
   1  -1  -7   79.36    7.99
  -2   1   8   37.04    3.56
   2   1  -8   31.61    4.42
   2   1  -8   38.35    3.45
  -2  -1   8   28.93    3.32
   2  -1  -8   30.70    3.47
  -2  -1   8   25.60    4.00
  -3   1   9  251.92   25.72
   3   1  -9  287.66   26.66
   3   1  -9  289.82   25.62
  -3   1   9  284.89   25.99
   3  -1  -9  314.39   25.90
  -4   1  10   86.75    8.51
   4   1 -10  105.61   10.98
  -4  -1  10   81.45    8.70
  -4  -1  10   74.85    8.77
   5   1 -11  184.52   14.96
   5   1 -11  153.49   15.12
  -5   1  11  156.12   15.70
   5   1 -11  188.16   15.35
   5   1 -11  178.91   15.10
   5  -1 -11  179.64   15.02
   5  -1 -11  152.10   15.10
   5  -1 -11  146.31   14.95
   5  -1 -11  161.51   15.11
   6   1 -12   60.27    5.80
   6   1 -12   60.01    5.65
   6   1 -12   62.75    5.57
   6   1 -12   59.50    5.93
   6  -1 -12   57.78    6.01
   6  -1 -12   60.59    5.65
   6  -1 -12   53.67    5.60
   6  -1 -12   58.21    5.82
   7   1 -13   76.37    6.66
   7   1 -13   69.43    6.52
   7   1 -13   71.12    6.81
   7   1 -13   68.17    6.77
   7   1 -13   67.73    6.54
   7  -1 -13   60.08    6.55
   7  -1 -13   72.17    6.47
   7  -1 -13   71.74    6.64
   7  -1 -13   75.53    6.86
   7  -1 -13   64.36    6.79
   8   1 -14    3.04    1.40
   8   1 -14    1.60    1.07
   8   1 -14    1.52    1.14
   8   1 -14    1.16    0.85
   8  -1 -14    1.77    1.36
   8  -1 -14    1.65    1.13
   8  -1 -14    2.75    1.11
   8  -1 -14    1.78    0.94
   9   1 -15    4.71    1.17
   9   1 -15    5.40    1.13
   9   1 -15    6.88    1.38
   9  -1 -15    7.01    1.31
   9  -1 -15   11.61    2.04
   9  -1 -15    5.58    1.26
  10   1 -16   -0.03    0.89
  10   1 -16    0.62    0.84
  10  -1 -16   -1.27    0.63
  10  -1 -16    0.89    0.97
  10   2  -4    7.11    1.31
  10   2  -4    9.19    1.80
  10  -2  -4    3.28    2.46
  10  -2  -4    7.72    1.81
  10  -2  -4    6.96    1.23
   9   2  -3    5.10    1.06
   9   2  -3    6.67    1.95
   9  -2  -3    3.14    2.43
   9  -2  -3    3.29    0.86
   9  -2  -3    3.60    0.91
   8   2  -2   82.12    7.38
   8   2  -2   75.20    7.94
   8  -2  -2   83.10    7.35
   8  -2  -2   77.34    7.30
   7   2  -1   14.41    2.05
   7   2  -1   11.99    1.69
   7   2  -1   13.90    1.90
   7   2  -1   14.37    2.67
   7  -2  -1   13.79    1.65
   7  -2  -1   13.25    1.64
   7  -2  -1    8.49    3.24
   6   2   0   42.56    4.97
   6   2   0   52.01    4.50
   6   2   0   42.37    4.75
   6   2   0   50.42    4.63
   6  -2   0   40.90    5.30
   6  -2   0   46.40    4.43
   6  -2   0   50.44    4.63
   5   2   1   36.68    3.48
   5   2   1   35.02    3.75
  -5   2  -1   43.55    4.39
  -5   2  -1   38.57    7.42
   5   2   1   33.51    3.98
  -5  -2  -1   42.47    5.30
   5  -2   1   36.03    3.45
   5  -2   1   38.55    3.50
   5  -2   1   29.29    4.70
  -4   2  -2   32.63    3.11
  -4   2  -2   26.63    4.19
  -4  -2  -2   26.82    2.94
  -4  -2  -2   31.58    3.05
  -4  -2  -2   35.71    3.62
  -3   2  -3    2.74    0.62
   3   2   3    3.62    1.22
   3  -2   3    1.98    0.57
  -3  -2  -3    2.74    0.89
  -3  -2  -3    3.19    0.66
  -3  -2  -3    1.68    0.50
   3  -2   3    1.57    0.54
  -2   2  -4  121.64   10.56
  -2   2  -4  113.84   10.73
   2   2   4  116.66   10.90
  -2  -2  -4  122.07   10.75
  -2  -2  -4  126.26   10.87
   2  -2   4  116.52   10.74
   1   2   5    7.23    1.21
  -1   2  -5    7.80    1.09
   1   2   5    6.82    0.98
   1  -2   5    8.49    1.08
  -1  -2  -5    7.77    1.30
  -1  -2  -5    8.31    1.09
   0   2   6   47.71    4.68
   0   2   6   47.68    5.01
   0   2  -6   52.20    4.77
   0   2   6   48.14    4.70
   0  -2   6   49.70    4.65
   0  -2  -6   51.74    4.75
   0  -2   6   54.95    4.75
  -1   2   7  147.17   13.33
   1   2  -7  151.85   13.30
  -1   2   7  150.11   13.29
   1  -2  -7  143.12   13.30
  -1  -2   7  138.57   13.25
  -1  -2   7  151.12   13.29
   2   2  -8  301.11   26.62
  -2   2   8  329.72   26.51
  -2   2   8  326.57   26.67
   2   2  -8  343.89   27.65
  -2  -2   8  269.17   26.43
  -2  -2   8  282.53   26.49
   2  -2  -8  268.98   26.49
  -2  -2   8  245.42   27.41
  -3   2   9    0.42    1.49
  -3   2   9   -1.36    0.94
   3   2  -9   -1.39    1.24
   3   2  -9    1.57    3.27
  -3  -2   9   -1.90    1.37
  -3  -2   9    3.19    3.01
   3  -2  -9    2.23    1.90
  -3  -2   9    0.81    1.02
  -4   2  10  174.79   15.77
   4   2 -10  190.51   15.26
   4   2 -10  167.88   20.59
   4   2 -10  172.45   15.62
  -4   2  10  173.83   16.78
   4   2 -10  172.49   16.18
   4  -2 -10  178.82   15.32
  -4  -2  10  152.37   16.19
   4  -2 -10  171.47   15.39
   4  -2 -10  146.98   15.46
   5   2 -11   14.67    2.16
   5   2 -11   12.72    2.11
   5   2 -11   11.73    1.52
   5   2 -11   12.16    2.03
  -5   2  11   15.84    2.89
   5  -2 -11   12.73    1.91
   5  -2 -11   11.35    2.07
  -5  -2  11   10.69    2.42
   5  -2 -11   13.15    1.82
  -5  -2  11    3.71    3.83
   6   2 -12   36.95    3.70
   6   2 -12   42.29    4.04
   6   2 -12   34.77    4.20
   6   2 -12   42.31    4.50
  -6  -2  12   29.64    4.77
   6  -2 -12   34.82    4.18
   6  -2 -12   37.85    4.08
   6  -2 -12   42.90    3.95
   7   2 -13   -0.34    0.78
   7   2 -13   -0.64    1.25
   7   2 -13    1.68    1.17
   7   2 -13   -1.05    0.96
   7  -2 -13    3.10    1.38
   7  -2 -13    0.38    1.02
  -7  -2  13   -1.16    2.07
   7  -2 -13   -0.93    0.75
   7  -2 -13   -1.04    1.23
   7  -2 -13    0.01    0.47
   8   2 -14   55.19    6.61
   8   2 -14   58.26    5.76
   8   2 -14   52.91    5.47
   8   2 -14   62.59    5.57
   8  -2 -14   57.42    5.93
   8  -2 -14   60.10    5.50
   8  -2 -14   55.94    5.67
   9   2 -15    6.07    1.18
   9   2 -15    6.29    1.10
   9   2 -15    8.05    1.31
   9  -2 -15    4.79    1.19
   9  -2 -15    7.70    1.33
  10   2 -16    1.18    0.70
  10  -2 -16    0.29    0.80
  10   3  -4   -0.58    1.27
  10   3  -4    0.14    0.80
  10  -3  -4    1.49    0.74
  10  -3  -4    0.67    0.93
   9   3  -3   39.01    3.76
   9   3  -3   39.32    4.33
   9  -3  -3   38.53    3.71
   9  -3  -3   36.41    3.71
   8   3  -2    4.46    1.82
   8   3  -2    5.13    1.07
   8  -3  -2    4.24    0.89
   8  -3  -2    2.74    2.96
   8  -3  -2    5.47    1.00
   7   3  -1    3.66    1.04
   7   3  -1    3.88    1.53
   7   3  -1    4.13    0.95
   7  -3  -1    3.95    3.10
   7  -3  -1    2.86    0.88
   7  -3  -1    5.44    0.97
   6   3   0   56.59    5.68
   6   3   0   58.00    5.30
   6   3   0   55.43    5.70
   6  -3   0   57.34    5.29
   6  -3   0   57.68    5.33
   5   3   1   88.14    8.46
   5   3   1   95.31    8.40
   5   3   1   89.44    8.59
   5  -3   1   92.76    8.33
   5  -3   1   95.89    8.37
   4   3   2    1.28    1.01
   4   3   2    0.81    0.64
  -4   3  -2    2.19    1.24
   4  -3   2    1.88    0.71
  -4  -3  -2    0.82    0.82
   4  -3   2    1.48    1.12
   4  -3   2    1.78    0.60
  -4  -3  -2    1.52    1.96
  -4  -3  -2    2.64    1.27
   4  -3   2   -0.60    1.51
   3   3   3    0.49    1.62
  -3   3  -3    2.73    0.60
   3  -3   3    1.55    1.01
  -3  -3  -3    0.82    1.26
  -3  -3  -3    1.54    0.89
  -3  -3  -3    1.28    0.65
   3  -3   3    1.19    0.81
  -2   3  -4   -0.15    0.70
   2   3   4   -0.05    1.04
  -2   3  -4    0.13    0.35
  -2  -3  -4   -0.67    0.51
   2  -3   4    0.01    0.58
  -2  -3  -4    0.27    0.92
   2  -3   4    0.97    0.78
  -2  -3  -4   -0.90    0.66
   1   3   5    7.41    0.93
  -1   3  -5    7.41    1.24
  -1   3  -5    8.90    0.95
   1   3   5    7.64    1.46
   1   3   5    6.71    1.13
   1  -3   5    8.52    1.22
   1  -3   5    4.54    1.24
  -1  -3  -5    9.63    1.41
  -1  -3  -5    6.80    1.37
   0   3   6   23.60    2.23
   0   3  -6   19.59    2.45
   0   3  -6   18.68    3.08
   0   3   6   18.08    2.83
   0   3   6   21.50    2.23
   0  -3  -6   21.74    2.43
   0  -3   6   21.98    2.29
   0  -3  -6   17.18    2.54
   0  -3   6   19.26    2.45
  -1   3   7  179.06   16.54
  -1   3   7  185.49   16.62
   1   3  -7  185.78   16.62
  -1  -3   7  179.87   16.63
  -1  -3   7  189.78   16.59
   1  -3  -7  182.19   16.64
  -2   3   8   98.67    9.16
   2   3  -8  102.75    9.27
   2   3  -8  103.93   10.75
  -2  -3   8  109.28    9.27
   2  -3  -8   87.54    9.37
  -2  -3   8   87.55    9.61
   3   3  -9   24.98    5.79
  -3   3   9   29.38    3.99
  -3   3   9   24.08    3.11
  -3   3   9   19.14    4.73
  -3  -3   9   23.37    3.33
  -3  -3   9   25.55    4.01
   4   3 -10   33.71    3.27
   4   3 -10   30.92    3.88
  -4   3  10   20.46    3.82
   4   3 -10   32.63    4.03
   4   3 -10   31.17    2.97
  -4   3  10   32.13    4.07
  -4  -3  10   47.19    9.47
   4  -3 -10   30.32    3.17
  -4  -3  10   26.14    3.38
   4  -3 -10   26.32    3.25
   4  -3 -10   31.43    3.72
   5   3 -11  191.48   17.06
   5   3 -11  212.54   17.22
   5   3 -11  222.59   17.53
  -5   3  11  161.97   17.34
   5   3 -11  179.27   17.35
   5  -3 -11  163.00   17.34
   5  -3 -11  201.24   17.19
  -5  -3  11  197.40   17.25
   6   3 -12    2.12    1.59
  -6   3  12    1.34    1.76
   6   3 -12    0.70    0.74
   6   3 -12    0.70    1.01
   6   3 -12   -0.56    1.41
   6  -3 -12    0.75    1.00
   6  -3 -12    1.90    1.54
  -6  -3  12    0.83    1.60
   7   3 -13   21.06    2.70
   7   3 -13   25.64    3.34
   7   3 -13   20.91    2.37
   7   3 -13   17.48    2.41
  -7   3  13   22.76    3.56
   7   3 -13   19.66    3.13
   7  -3 -13   24.97    3.27
   7  -3 -13   17.23    2.53
   7  -3 -13   20.84    2.03
  -7  -3  13   16.96    2.83
   7  -3 -13   21.25    2.35
   8   3 -14   17.15    3.09
   8   3 -14   16.96    2.36
   8   3 -14   18.82    2.16
   8   3 -14   15.76    2.05
   8  -3 -14   15.12    2.38
   8  -3 -14   24.30    2.96
   8  -3 -14   17.28    2.17
   9   3 -15    7.68    1.28
   9   3 -15    8.85    1.56
   9   3 -15    9.39    1.46
   9  -3 -15   10.64    1.57
   9  -3 -15    9.51    1.62
   9  -3 -15    7.33    1.42
  10   4  -4   12.51    1.68
  10   4  -4   16.88    2.17
  10  -4  -4   11.98    1.71
  10  -4  -4   13.30    1.68
   9   4  -3    5.65    1.48
   9   4  -3    3.85    0.87
   9  -4  -3    5.46    0.95
   9  -4  -3    3.23    0.78
   8   4  -2   15.15    2.60
   8   4  -2   13.16    1.76
   8  -4  -2   10.37    1.93
   8  -4  -2   10.42    1.69
   7   4  -1    3.93    1.52
   7   4  -1    1.81    0.95
   7  -4  -1    2.18    0.85
   7  -4  -1    3.12    0.84
   7  -4  -1    0.45    2.95
   6   4   0   10.36    1.46
   6   4   0   10.67    2.43
   6   4   0   10.77    1.72
   6   4   0   11.83    2.02
   6  -4   0   11.23    2.42
   6  -4   0   11.34    1.44
   6  -4   0   10.64    1.49
   5   4   1    6.93    2.58
   5   4   1    5.95    1.14
   5   4   1    6.27    1.29
  -5  -4  -1    2.67    3.21
   5  -4   1    6.78    0.95
   5  -4   1    4.57    2.11
   4   4   2   25.61    2.69
   4   4   2   27.34    2.85
   4  -4   2   28.11    2.75
  -4  -4  -2   29.26    3.57
   4  -4   2   28.15    2.67
   4  -4   2   26.81    2.57
   3   4   3   19.85    2.65
  -3   4  -3   25.76    2.61
   3   4   3   23.95    2.49
  -3  -4  -3   19.77    3.33
   3  -4   3   20.41    2.41
  -3  -4  -3   21.24    3.03
   3  -4   3   20.08    2.10
  -3  -4  -3   28.61    2.86
   2   4   4    0.24    1.78
  -2   4  -4    0.75    0.71
  -2  -4  -4    2.11    1.66
   2  -4   4    0.07    0.89
  -2  -4  -4   -0.90    1.34
  -2  -4  -4    0.21    0.81
   1   4   5  120.72   11.53
  -1   4  -5  119.89   10.95
   1   4   5  125.12   10.98
  -1   4  -5  125.82   11.35
   1  -4   5  124.51   11.14
   1  -4   5  113.86   11.46
  -1  -4  -5  124.02   11.16
  -1  -4  -5  117.15   11.52
  -1  -4  -5  121.48   11.28
   0   4   6   92.31    8.06
   0   4  -6   80.89    8.28
   0   4   6   85.89    8.72
   0  -4   6   83.30    8.03
   0  -4  -6   90.19    8.28
   0  -4   6   82.19    8.53
   1   4  -7   -1.22    2.91
  -1   4   7   -0.23    1.13
   1   4  -7    2.31    1.60
  -1   4   7    1.17    2.26
  -1   4   7   -0.12    0.84
   1  -4  -7    1.17    1.72
  -1  -4   7    0.97    1.69
  -1  -4   7    2.07    0.96
  -2   4   8   19.98    3.17
  -2   4   8   18.94    4.31
   2   4  -8   14.79    4.87
  -2   4   8   17.51    2.53
  -2  -4   8   19.89    2.76
  -2  -4   8   15.05    3.09
   3   4  -9   20.46    2.38
   3   4  -9   17.15    3.03
   3   4  -9   22.34    3.52
  -3   4   9   23.86    2.73
  -3   4   9   23.15    4.13
  -3   4   9   19.40    2.95
  -3  -4   9   22.13    4.31
  -3  -4   9   20.12    3.19
   3  -4  -9   25.61    3.18
  -3  -4   9   23.40    2.44
  -4   4  10   82.31    8.97
  -4   4  10   76.84    7.38
   4   4 -10   77.31    7.11
   4   4 -10   65.09    7.53
   4   4 -10   77.24    7.24
   4  -4 -10   82.88    7.65
   4  -4 -10   79.44    7.31
  -4  -4  10   83.08    7.22
   5   4 -11    1.79    1.10
  -5   4  11    0.12    1.26
   5   4 -11    1.63    0.71
   5   4 -11   -2.98    2.20
   5   4 -11    1.45    1.32
   5  -4 -11    1.48    1.49
  -5  -4  11    0.27    1.20
   5  -4 -11    1.23    1.10
   6   4 -12   39.54    4.71
   6   4 -12   41.53    4.13
  -6   4  12   41.22    4.67
   6   4 -12   44.44    4.35
   6  -4 -12   43.54    4.16
   6  -4 -12   40.45    4.42
  -6  -4  12   39.57    4.53
   6  -4 -12   44.11    3.96
   6  -4 -12   50.40    4.97
  -7   4  13   16.57    3.19
   7   4 -13   21.01    2.43
   7   4 -13   19.61    2.52
   7   4 -13   21.37    2.69
   7   4 -13   18.87    3.44
   7  -4 -13   25.16    2.49
   7  -4 -13   26.20    3.48
  -7  -4  13   21.97    3.27
   7  -4 -13   22.46    2.12
   7  -4 -13   18.36    2.83
   8   4 -14    9.40    1.60
  -8   4  14    8.96    1.82
   8   4 -14    8.66    1.39
   8   4 -14    7.82    1.36
  -8  -4  14   10.95    1.92
   8  -4 -14    9.76    1.58
   8  -4 -14    6.58    1.52
   8  -4 -14    9.98    2.09
   9   4 -15    2.44    0.71
   9   4 -15    0.51    0.95
   9   4 -15    0.37    0.83
   9  -4 -15   -0.34    0.89
   9  -4 -15    1.38    0.83
   9   5  -3    1.06    1.04
   9   5  -3    1.96    0.71
   9  -5  -3    1.31    0.66
   9  -5  -3    3.08    0.86
   8   5  -2    3.16    0.79
   8   5  -2    2.27    1.13
   8  -5  -2    2.61    0.74
   8  -5  -2    3.22    0.88
   7   5  -1   26.86    2.78
   7   5  -1   27.27    2.94
   7   5  -1   26.75    3.30
   7  -5  -1   26.54    2.89
   7  -5  -1   25.89    2.76
   6   5   0    1.87    2.02
   6   5   0   -0.33    1.10
   6   5   0    0.58    0.79
   6   5   0    0.48    0.69
   6  -5   0    0.57    0.64
   6  -5   0    1.20    0.82
   6  -5   0   -0.09    1.99
   5   5   1    6.89    2.42
   5   5   1    4.34    0.96
   5   5   1    2.43    0.76
   5   5   1    3.93    1.32
   5  -5   1    2.53    0.88
   5  -5   1    3.29    0.76
   5  -5   1    3.46    0.59
   4   5   2    8.01    2.86
  -4   5  -2   10.18    1.77
   4   5   2    8.91    1.26
   4   5   2   10.38    1.57
   4  -5   2    9.42    1.27
   4  -5   2    8.77    1.08
  -4  -5  -2    7.81    1.30
   4  -5   2    8.64    1.46
   3   5   3   52.67    4.97
   3   5   3   54.76    7.12
   3   5   3   55.61    5.10
  -3   5  -3   53.93    5.06
  -3  -5  -3   57.34    6.04
   3  -5   3   55.72    4.86
   3  -5   3   52.96    4.98
  -3  -5  -3   52.25    5.07
   3  -5   3   49.40    5.10
  -2   5  -4    0.81    1.78
   2   5   4    0.05    0.82
  -2  -5  -4   -0.63    1.35
   2  -5   4    1.20    1.56
  -2  -5  -4    2.23    3.11
   2  -5   4    0.97    0.45
   2  -5   4    0.01    1.08
  -2  -5  -4    1.04    0.80
  -1   5  -5   20.65    2.63
  -1   5  -5   15.54    1.82
  -1   5  -5   17.31    2.38
   1   5   5   10.35    2.00
  -1  -5  -5   11.87    2.11
   1  -5   5   10.70    2.01
  -1  -5  -5   11.79    3.34
  -1  -5  -5   15.29    1.78
   1  -5   5   11.32    2.15
   1  -5   5   15.04    1.55
   0   5  -6   28.97    2.83
   0   5  -6   13.85    6.03
   0   5   6   26.94    2.94
   0   5  -6   26.17    3.18
   0   5   6   31.16    3.68
   0  -5   6   29.18    5.04
   0  -5   6   27.44    2.63
   0  -5   6   20.17    3.30
   0  -5  -6   27.29    3.43
   0  -5   6   27.55    2.72
  -1   5   7    1.31    0.97
   1   5  -7   -0.23    1.19
   1   5  -7    0.73    1.03
   1  -5  -7    1.06    0.69
   1  -5  -7   -0.01    0.74
  -1  -5   7    0.36    0.63
  -1  -5   7   -1.80    3.61
   1  -5  -7    1.21    1.49
  -1  -5   7    1.51    1.43
  -2   5   8    5.91    1.21
   2   5  -8    8.84    1.67
   2   5  -8    7.48    1.96
  -2   5   8    8.49    3.33
   2  -5  -8    4.76    2.09
   2  -5  -8    4.88    1.31
  -2  -5   8    1.59    4.51
  -2  -5   8    7.28    1.06
  -2  -5   8    5.19    2.14
   2  -5  -8    6.35    1.18
   3   5  -9   57.08    5.52
   3   5  -9   57.55    5.60
  -3   5   9   59.53    5.60
   3   5  -9   48.03    6.11
   3  -5  -9   61.62    5.36
   3  -5  -9   60.44    5.66
  -3  -5   9   61.67    5.45
   4   5 -10    1.19    1.49
   4   5 -10    4.81    1.23
   4   5 -10    2.45    1.75
  -4   5  10    2.96    1.23
   4   5 -10    4.47    1.17
  -4  -5  10    4.92    0.98
   4  -5 -10    4.40    1.87
   4  -5 -10    6.13    1.53
   4  -5 -10    2.85    0.64
  -5   5  11   -0.94    1.10
   5   5 -11    2.14    1.63
   5   5 -11    1.37    0.74
   5   5 -11    2.71    1.63
   5   5 -11   -0.31    1.01
   5  -5 -11    2.37    0.80
   5  -5 -11    0.55    1.31
   5  -5 -11   -1.14    1.68
   5  -5 -11    0.67    0.48
  -5  -5  11    0.73    0.91
   6   5 -12   14.87    1.85
   6   5 -12   17.85    2.73
  -6   5  12   13.16    2.39
   6   5 -12   13.98    2.15
   6  -5 -12   13.05    1.55
   6  -5 -12   14.94    2.50
  -6  -5  12   13.89    2.31
   6  -5 -12   14.33    1.86
   6  -5 -12   14.39    2.62
   7   5 -13   31.00    4.81
  -7   5  13   30.79    3.63
   7   5 -13   35.33    3.52
   7   5 -13   37.11    3.43
   7  -5 -13   34.35    3.11
   7  -5 -13   28.79    3.66
   7  -5 -13   43.57    5.40
  -7  -5  13   27.91    3.63
   8   5 -14    0.74    0.62
  -8   5  14   -1.23    1.55
   8   5 -14   -0.71    1.00
   8   5 -14    1.94    0.98
   8  -5 -14    0.57    0.76
  -8  -5  14    1.59    1.28
   8  -5 -14    0.90    1.08
   9   5 -15    4.47    1.18
   9   5 -15    5.21    1.21
   9  -5 -15    4.71    1.15
   9  -5 -15    5.82    1.06
   9   6  -3    0.94    0.97
   9   6  -3    3.46    1.28
   9  -6  -3    1.91    1.03
   9  -6  -3    2.70    0.91
   8   6  -2   -0.07    0.61
   8   6  -2    0.72    0.92
   8  -6  -2    1.19    0.84
   8  -6  -2    0.83    0.64
   7   6  -1    2.38    0.76
   7   6  -1    2.20    1.06
   7  -6  -1    2.69    0.99
   7  -6  -1    3.94    0.89
   6   6   0    9.06    1.50
   6   6   0    8.30    1.67
   6   6   0   12.55    1.76
  -6   6   0   11.44    1.74
   6  -6   0    9.42    1.50
   6  -6   0   10.25    1.72
  -6  -6   0   12.59    1.72
   6  -6   0    4.60    2.51
   5   6   1   12.02    1.97
   5   6   1   10.22    2.70
   5   6   1    8.63    1.70
  -5   6  -1   12.73    1.92
   5   6   1   10.61    1.48
  -5  -6  -1   11.93    1.85
   5  -6   1   10.02    1.23
   5  -6   1   10.22    1.46
   5  -6   1    9.78    1.78
   4   6   2    4.92    2.64
   4   6   2    8.76    1.57
  -4   6  -2   10.66    1.61
   4   6   2    6.36    1.07
   4  -6   2    7.12    1.36
   4  -6   2    8.61    1.31
  -4  -6  -2    5.98    1.11
   4  -6   2    7.91    1.01
  -3   6  -3    7.35    1.64
   3   6   3   10.48    1.61
   3   6   3    8.23    1.37
   3   6   3    6.31    2.66
   3  -6   3    8.46    2.12
   3  -6   3    8.25    1.29
   3  -6   3    8.93    1.08
   2   6   4   16.39    2.10
   2   6   4   15.80    3.08
  -2   6  -4   19.76    2.05
   2   6   4   15.10    2.54
   2   6   4   20.85    2.33
   2  -6   4   15.36    2.40
   2  -6   4   16.54    1.77
  -2  -6  -4   17.92    2.00
   2  -6   4   16.20    2.51
   1   6   5    5.15    1.18
   1   6   5    5.09    1.22
  -1   6  -5    7.66    1.38
  -1   6  -5    6.27    1.03
   1   6   5    5.48    2.29
  -1  -6  -5    7.45    1.31
  -1  -6  -5    5.25    0.93
   1  -6   5    5.35    1.02
  -1  -6  -5    7.80    2.70
   1  -6   5    5.14    1.61
   1  -6   5    5.51    0.93
   1  -6   5   -1.27    2.54
   0   6  -6   10.35    1.62
   0   6   6   12.03    1.81
   0   6  -6   12.08    1.97
   0  -6   6   11.64    1.39
   0  -6  -6   10.75    1.48
   0  -6   6   11.32    1.51
   0  -6  -6    9.49    2.71
   0  -6   6    8.79    2.68
   0  -6  -6    9.80    1.57
   0  -6   6    7.82    2.07
   1   6  -7   34.06    3.72
  -1   6   7   35.23    3.45
   1  -6  -7   35.50    3.35
  -1  -6   7   32.04    3.29
   1  -6  -7   33.09    3.27
  -1  -6   7   33.78    3.36
  -1  -6   7   35.39    5.64
   1  -6  -7   35.33    4.85
   2   6  -8   10.59    1.94
   2  -6  -8    9.58    1.57
  -2  -6   8    8.83    1.56
   2  -6  -8    5.29    1.27
   2  -6  -8    7.83    1.12
   2  -6  -8    7.56    4.95
  -3   6   9    0.36    0.82
   3   6  -9    0.60    1.12
   3   6  -9   -2.15    2.69
   3   6  -9    0.45    1.15
  -3  -6   9    0.91    0.65
   3  -6  -9   -0.35    1.37
   3  -6  -9    2.00    0.92
   3  -6  -9    0.50    0.47
   4   6 -10    7.24    1.37
  -4   6  10    6.00    1.24
   4   6 -10    3.34    1.66
   4   6 -10    3.47    1.98
   4   6 -10    9.15    1.48
  -4  -6  10    8.42    1.46
   4  -6 -10    8.19    2.02
   4  -6 -10    9.18    1.27
   4  -6 -10    6.99    1.05
   5   6 -11    0.61    1.08
   5   6 -11    1.16    1.74
   5   6 -11    1.95    0.96
  -5   6  11    1.63    0.96
   5   6 -11    0.29    1.36
   5  -6 -11    2.04    0.58
  -5  -6  11    3.52    1.01
   5  -6 -11    2.18    0.90
   5  -6 -11    1.75    1.58
   6   6 -12    8.95    1.77
   6   6 -12   14.32    2.30
  -6   6  12   11.75    1.83
   6   6 -12   16.53    2.51
   6  -6 -12   11.96    2.66
   6  -6 -12   13.74    1.89
   6  -6 -12   12.91    1.47
  -6  -6  12   13.68    2.10
   7   6 -13    1.22    0.71
   7   6 -13    0.83    1.08
  -7   6  13    1.61    1.09
   7   6 -13   -0.96    1.06
   7   6 -13   -1.48    0.90
   7  -6 -13   -1.15    1.29
   7  -6 -13    1.01    0.80
   7  -6 -13    1.45    0.88
  -7  -6  13    0.05    0.93
   8   6 -14    3.97    1.75
  -8   6  14    6.93    1.86
   8   6 -14    4.49    0.94
  -8  -6  14    6.91    1.28
   8   7  -2    0.65    0.85
   8   7  -2   -1.29    0.72
   8  -7  -2    0.17    0.68
   8  -7  -2   -0.17    0.91
  -7   7   1    1.84    1.55
   7   7  -1    1.79    0.79
   7   7  -1    1.50    0.98
  -7  -7   1    0.24    1.34
   7  -7  -1   -0.34    0.67
   7  -7  -1    1.48    1.01
   6   7   0   -0.62    1.18
   6   7   0    1.44    1.68
  -6   7   0    0.82    0.95
   6   7   0    1.44    0.75
   6  -7   0   -0.36    0.68
   6  -7   0    0.17    2.30
  -6  -7   0   -0.92    0.91
   6  -7   0    0.26    0.89
   6  -7   0    0.60    1.08
   5   7   1    7.15    2.28
  -5   7  -1    5.52    1.16
   5   7   1    6.86    1.49
   5   7   1    4.82    1.00
   5   7   1    4.09    1.03
  -5  -7  -1    4.02    0.99
   5  -7   1    3.48    1.02
   5  -7   1    6.41    1.41
   5  -7   1    5.49    0.89
   4   7   2    0.23    0.89
   4   7   2    0.93    2.35
   4   7   2    0.10    0.81
  -4   7  -2    1.03    0.77
   4   7   2   -0.24    1.01
  -4  -7  -2    1.01    0.70
   4  -7   2    0.50    0.91
   4  -7   2    0.44    1.23
   4  -7   2   -0.50    0.43
   3   7   3    0.04    0.93
   3   7   3    2.23    2.35
  -3   7  -3    0.55    0.72
   3   7   3   -1.28    0.88
   3  -7   3    0.64    0.48
  -3  -7  -3    0.92    0.69
   3  -7   3    1.36    1.15
   3  -7   3    1.38    1.35
  -2   7  -4   -0.40    0.69
   2   7   4   -0.55    2.12
  -2   7  -4    1.63    1.06
   2   7   4   -3.02    2.71
   2  -7   4    0.57    0.45
   2  -7   4   -0.49    1.46
  -2  -7  -4    1.03    0.69
  -1   7  -5    6.41    1.13
   1   7   5    6.57    2.29
   1   7   5    6.49    1.45
  -1   7  -5    7.20    1.43
   1  -7   5    4.87    1.80
   1  -7   5    4.94    1.03
   1  -7   5    4.69    0.83
  -1  -7  -5    5.61    1.01
   0   7  -6   -0.70    1.00
   0   7   6   -0.08    0.89
   0   7  -6    0.06    0.87
   0   7   6    0.71    1.64
   0  -7  -6    1.07    0.66
   0  -7  -6    0.85    0.70
   0  -7   6    0.41    0.66
   0  -7   6    0.29    0.57
   1   7  -7    6.37    1.51
  -1   7   7   11.03    1.53
  -1  -7   7    9.89    1.36
   1  -7  -7   10.55    1.39
  -1  -7   7    6.51    1.18
   1  -7  -7   10.49    1.54
   2   7  -8    0.96    1.77
   2   7  -8    1.56    1.17
   2  -7  -8   -0.59    0.52
  -2  -7   8   -0.91    1.06
  -2  -7   8    1.15    0.64
   2  -7  -8   -0.43    0.95
  -3   7   9    2.53    0.98
   3   7  -9   -1.47    1.71
   3   7  -9    1.81    1.24
   3  -7  -9    0.55    1.09
   3  -7  -9    1.66    0.58
  -3  -7   9    1.00    0.69
   4   7 -10   -0.25    1.35
  -4   7  10    1.60    0.98
   4   7 -10    0.32    1.21
   4   7 -10    2.21    1.81
   4  -7 -10    0.89    0.52
  -4  -7  10    1.26    0.80
   4  -7 -10    2.42    0.99
  -5   7  11    8.72    1.54
   5   7 -11    7.45    1.82
   5  -7 -11    7.54    1.16
  -5  -7  11    6.28    1.24
   5  -7 -11    8.57    1.44
  -6   7  12   -0.31    0.90
   6   7 -12    0.29    0.98
   6   7 -12   -1.52    1.15
   6   7 -12    0.07    0.95
  -6  -7  12    0.94    0.77
   6  -7 -12   -0.54    0.90
   6  -7 -12    0.83    1.78
   6  -7 -12   -0.03    0.51
  -7   7  13    1.29    1.15
   7   7 -13    0.10    0.93
   7   7 -13    1.23    0.87
   7   7 -13    3.48    1.94
  -7  -7  13    0.33    0.82
   7  -7 -13    2.07    0.92
  -7   8   1   -0.39    1.41
   7   8  -1    1.14    1.04
   7   8  -1    0.11    0.84
  -7   8   1   -3.04    1.86
   7  -8  -1    0.33    1.32
   7  -8  -1   -1.57    1.04
  -7  -8   1   -0.65    1.29
   6   8   0    1.31    0.91
   6   8   0    0.22    0.92
  -6   8   0    0.08    1.08
  -6   8   0   -0.37    0.99
   6  -8   0   -0.98    1.21
   6  -8   0   -0.21    0.88
  -6  -8   0    0.12    0.90
  -5   8  -1    1.36    0.96
   5   8   1   -2.40    1.82
  -5   8  -1    2.89    0.80
   5   8   1    0.52    0.96
   5   8   1    1.33    1.00
   5  -8   1    0.45    1.28
   5  -8   1    0.47    0.47
   5  -8   1    1.75    1.04
   5  -8   1    4.45    2.08
  -5  -8  -1    0.64    0.74
  -4   8  -2    0.60    0.75
   4   8   2   -0.56    0.94
  -4   8  -2   -0.17    1.04
   4   8   2   -0.84    2.19
  -4  -8  -2    1.49    0.79
   4  -8   2    0.88    1.54
   4  -8   2    0.80    0.43
   3   8   3    1.01    2.18
  -3   8  -3    1.16    0.73
  -3   8  -3   -0.25    0.95
   3  -8   3   -0.47    1.53
   3  -8   3    0.33    0.47
  -3  -8  -3   -0.07    0.67
   2   8   4    0.95    2.23
  -2   8  -4    3.92    0.94
  -2   8  -4    2.56    1.08
   2  -8   4    3.10    1.72
  -2  -8  -4    1.84    0.71
   2  -8   4    2.53    0.60
   1   8   5   -0.05    1.48
   1   8   5   -0.38    2.04
  -1   8  -5    1.54    0.90
  -1   8  -5    1.09    1.25
   1  -8   5    0.37    0.53
  -1  -8  -5    1.50    0.74
   1  -8   5    1.33    0.97
  -1  -8  -5    1.58    1.10
   0   8  -6    0.68    1.10
   0   8   6    0.45    1.67
   0   8   6   -1.11    1.00
   0  -8  -6   -0.51    0.75
   0  -8  -6    0.09    0.65
   0  -8   6    0.34    0.71
   0  -8   6    0.02    0.55
   1   8  -7   -0.34    1.15
  -1   8   7   -0.17    1.54
   1   8  -7    2.26    1.68
  -1   8   7    1.52    0.95
   1  -8  -7    0.86    0.78
   1  -8  -7    0.20    0.63
  -1  -8   7    2.44    0.82
  -1  -8   7    1.34    0.68
   2   8  -8    1.03    1.78
  -2   8   8    0.28    0.94
   2  -8  -8   -0.65    1.05
   2  -8  -8   -0.78    0.52
  -2  -8   8   -0.24    1.05
  -2  -8   8    0.00    0.67
  -3   8   9    1.85    1.03
   3   8  -9   -0.92    1.20
   3   8  -9    1.56    1.92
  -3  -8   9    1.49    0.87
   3  -8  -9    1.54    0.64
  -4   8  10    1.15    1.14
   4   8 -10    1.36    1.23
   4  -8 -10    0.71    0.57
  -4  -8  10    1.25    0.90
   4  -8 -10    2.81    1.53
  -5   8  11    0.65    0.87
   5   8 -11    0.16    0.91
   5  -8 -11   -0.03    0.51
  -5  -8  11    0.52    0.67
   5  -8 -11    1.86    1.42
  -6   8  12   -0.46    0.92
   6   8 -12    1.18    0.84
  -6  -8  12    0.80    0.69
   6  -8 -12    0.47    0.59
   6  -8 -12    1.37    1.27
  -7   8  13   -0.34    1.28
  -7  -8  13    1.38    0.85
   7  -8 -13   -1.22    1.28
   6   9   0    1.28    0.93
  -6   9   0   -0.33    1.25
   6  -9   0    1.47    1.48
  -5   9  -1    1.61    1.02
  -5   9  -1   -0.16    0.81
   5   9   1    1.38    0.92
   5  -9   1    0.29    1.45
   5  -9   1    0.53    0.51
  -5  -9  -1    0.77    0.72
   5  -9   1    0.98    1.98
   4   9   2   -1.99    1.83
   4   9   2    2.24    0.90
  -4   9  -2   -0.34    0.91
  -4   9  -2   -0.21    0.72
  -4  -9  -2    0.18    0.61
   4  -9   2    0.35    0.42
   4  -9   2    1.15    1.56
  -3   9  -3    0.18    0.95
  -3   9  -3   -0.61    0.76
   3   9   3    0.10    1.90
   3   9   3   -1.30    0.93
  -3  -9  -3    1.22    0.58
   3  -9   3    0.47    0.42
  -2   9  -4    0.04    1.11
   2   9   4   -0.40    2.39
  -2   9  -4    1.71    1.25
   2  -9   4   -0.40    0.49
  -2  -9  -4    0.44    0.58
   1   9   5   -0.94    1.82
  -1   9  -5    3.22    1.23
   1  -9   5    1.57    1.37
  -1  -9  -5    0.40    0.65
   1  -9   5    0.85    0.59
   0   9  -6    0.20    1.09
   0   9   6    0.45    1.83
   0   9  -6    1.38    1.76
   0   9   6    1.97    1.37
   0  -9  -6   -0.30    0.84
   0  -9  -6    0.20    0.70
   0  -9   6   -0.51    0.83
   0  -9   6    0.49    0.73
  -1   9   7    3.35    1.70
   1   9  -7    1.60    1.33
   1   9  -7    1.10    1.77
  -1   9   7   -0.29    1.00
   1  -9  -7   -0.25    0.71
  -1  -9   7   -0.80    1.16
  -1  -9   7    0.43    0.71
   2   9  -8    0.80    1.50
  -2   9   8    0.97    1.32
  -2   9   8    0.89    1.51
   2  -9  -8    0.07    0.59
  -2  -9   8    0.27    1.16
  -2  -9   8    1.79    0.87
  -3   9   9   -0.16    0.82
  -3   9   9    0.78    1.20
   3   9  -9    0.29    0.96
  -3  -9   9    0.52    0.64
   3  -9  -9    0.22    0.56
   4   9 -10    1.07    1.00
  -4   9  10    1.49    0.87
  -4   9  10   -0.85    0.99
  -4  -9  10    0.57    0.61
   4  -9 -10   -0.14    0.51
   5   9 -11    0.65    0.86
  -5   9  11    0.22    1.07
  -5   9  11    1.27    0.87
  -5  -9  11   -0.06    0.57
   5  -9 -11   -0.42    0.52
  -5  10  -1    3.31    1.21
   5  10   1    0.32    1.05
  -5 -10  -1    0.56    0.71
   4  10   2    2.69    0.95
  -4  10  -2    1.31    0.99
   4 -10   2    4.20    2.80
   4 -10   2    3.37    0.56
  -4 -10  -2    1.16    0.68
  -3  10  -3   -0.81    0.85
   3  10   3   -0.20    1.52
   3  10   3    1.50    0.91
   3 -10   3    0.19    0.45
  -3 -10  -3   -0.82    0.61
   2  10   4   -0.66    1.56
  -2  10  -4    0.99    0.85
   2  10   4    1.24    0.89
  -2 -10  -4    0.18    0.61
   2 -10   4    0.84    0.49
  -1  10  -5   -0.38    0.85
  -1  10  -5    1.30    1.29
   1  10   5    3.80    1.71
  -1 -10  -5    0.05    0.63
   1 -10   5    0.92    0.52
  -1 -10  -5    2.07    1.18
   0  10   6    1.75    1.38
   0  10  -6    0.45    0.87
   0  10  -6    2.41    1.49
   0 -10  -6    2.41    0.93
   0 -10   6    1.06    0.55
   0 -10   6    0.34    1.35
   0 -10  -6    0.86    0.81
  -1  10   7    0.86    1.30
   1  10  -7    0.30    0.86
  -1  10   7    0.76    1.24
  -1 -10   7    0.47    0.84
   1 -10  -7    0.87    0.79
  -1 -10   7    0.26    0.77
   1 -10  -7    1.98    1.52
  -2  10   8    1.47    1.35
   2  10  -8    0.07    0.94
  -2  10   8    2.51    1.23
  -2 -10   8   -0.13    0.68
  -2 -10   8    0.41    1.12
   2 -10  -8   -0.07    0.64
   3  10  -9    0.66    0.92
  -3  10   9    0.01    0.92
  -3  10   9    1.66    1.18
   3 -10  -9   -0.30    0.52
  -3 -10   9   -0.48    0.55
  -4  10  10   -0.18    0.98
  -4  10  10    1.18    1.03
   4  10 -10   -0.61    0.73
  -4 -10  10   -0.02    0.64
   4 -10 -10   -1.18    0.56
  -2  11  -4    0.73    1.29
  -2 -11  -4   -0.68    0.73
   2 -11   4    0.42    0.60
   1  11   5    5.16    1.34
  -1  11  -5    2.05    0.88
   1 -11   5    2.81    0.58
  -1 -11  -5   -0.13    1.63
  -1 -11  -5    0.37    1.08
   0  11   6    2.83    1.19
   0  11  -6   -0.66    0.83
   0 -11   6   -0.42    0.81
   0 -11  -6    0.51    0.95
  -1  11   7    0.28    1.05
   1  11  -7   -0.07    0.78
  -1 -11   7    0.18    0.80
   1 -11  -7    0.96    0.73
  10   0  -3   -0.35    0.90
  10   0  -3    2.14    1.95
   9   0  -2    1.10    0.74
   9   0  -2    1.22    1.53
   9   0  -2    1.47    1.47
   9   0  -2    0.55    1.92
   8   0  -1    0.33    1.02
   8   0  -1   -1.48    1.16
   8   0  -1    0.60    0.78
   8   0  -1   -2.11    2.00
   7   0   0    0.59    0.92
   7   0   0   -0.32    1.38
   7   0   0    0.25    2.05
   7   0   0    0.98    0.72
   7   0   0   -0.88    0.87
   6   0   1    1.70    2.05
   6   0   1   -0.54    0.85
   6   0   1   -1.05    1.32
   6   0   1    0.87    0.92
   6   0   1    0.23    0.72
  -5   0  -2    0.21    3.65
   5   0   2    4.67    2.56
  -5   0  -2    0.49    1.56
  -4   0  -3    0.25    0.74
  -4   0  -3   -0.78    1.53
  -3   0  -4    0.29    0.42
  -3   0  -4   -0.21    0.17
  -3   0  -4    0.35    0.79
  -2   0  -5    0.16    0.27
   2   0   5    0.01    0.28
  -2   0  -5   -0.20    0.52
  -1   0  -6   -0.06    0.54
   1   0   6    0.08    0.54
   1   0   6   -0.37    0.30
  -1   0  -6    0.27    0.55
   0   0   7    0.30    0.60
   0   0   7   -0.94    0.92
   0   0  -7    0.03    0.63
   0   0  -7   -0.17    0.76
   1   0  -8    3.03    1.39
  -1   0   8    2.63    1.09
  -1   0   8    3.84    1.01
   1   0  -8    4.12    1.00
   2   0  -9   -0.13    1.06
  -2   0   9   -0.05    0.88
  -2   0   9    1.64    1.13
   3   0 -10    4.20    2.48
  -3   0  10    2.43    1.45
   3   0 -10    4.90    1.75
   4   0 -11    0.80    1.50
  -4   0  11   -0.57    2.03
  -4   0  11    2.46    2.87
   4   0 -11   -1.99    4.17
   5   0 -12    1.41    1.21
   5   0 -12    3.58    0.99
  -5   0  12    1.15    3.12
  -5   0  12    4.57    2.71
   5   0 -12    3.30    1.43
  -6   0  13    2.23    2.39
   6   0 -13   -0.58    1.08
   6   0 -13   -0.01    1.23
   6   0 -13    0.31    1.00
   6   0 -13   -0.53    0.81
  -7   0  14    4.78    3.59
   7   0 -14    0.98    1.42
   7   0 -14   -0.50    0.86
   7   0 -14    0.43    0.91
   7   0 -14   -0.87    1.07
   7   0 -14    0.08    0.98
   8   0 -15   -0.71    1.02
   8   0 -15    0.79    1.10
   8   0 -15    1.33    1.22
   9   0 -16    4.19    1.25
   9   0 -16    0.05    0.95
   9   0 -16    0.17    0.81
  10   0 -17   -1.12    1.02
  10   0 -17    0.55    1.09
  10   1  -3    1.66    1.49
  10   1  -3    0.05    1.75
  10  -1  -3   -2.37    3.42
  10  -1  -3    0.73    0.71
   9   1  -2    1.88    0.92
   9   1  -2    0.57    1.04
   9   1  -2    0.52    1.77
   9  -1  -2   -0.37    2.19
   9  -1  -2    1.91    0.95
   9  -1  -2    2.12    0.78
   8   1  -1    4.13    2.01
   8   1  -1    1.77    0.93
   8   1  -1    3.67    1.04
   8  -1  -1    2.54    0.78
   8  -1  -1    3.69    0.95
   8  -1  -1    0.50    1.79
   8  -1  -1    1.30    2.62
   7   1   0    0.84    1.13
   7   1   0    3.31    1.92
   7   1   0    0.63    0.80
   7   1   0    1.00    0.81
   7  -1   0    1.20    2.50
   7  -1   0    2.90    1.35
   7  -1   0   -0.21    1.55
   7  -1   0    2.23    0.86
   7  -1   0    1.82    0.75
   6   1   1    0.79    1.75
   6   1   1    3.19    1.28
   6   1   1    2.46    0.82
   6   1   1    2.56    0.84
   6   1   1    0.09    1.49
   6  -1   1    2.62    1.53
   6  -1   1    4.12    0.86
   6  -1   1    3.07    0.79
   6  -1   1    1.37    1.19
   6  -1   1    6.76    2.88
   5   1   2    1.49    1.64
  -5   1  -2   -0.90    1.39
  -5   1  -2    0.62    3.75
   5   1   2    0.45    1.26
   5   1   2   -0.06    0.70
  -5  -1  -2    1.61    2.00
   5  -1   2    0.33    0.66
  -5  -1  -2    2.95    3.54
   5  -1   2    0.26    0.63
   5  -1   2    1.41    1.73
  -4   1  -3   -0.70    1.59
  -4   1  -3    1.18    0.64
  -4  -1  -3    0.55    0.96
  -4  -1  -3    0.57    1.67
  -3   1  -4    0.83    0.33
  -3   1  -4    1.05    0.33
  -3  -1  -4    1.30    0.61
  -3  -1  -4   -0.02    0.51
  -3  -1  -4    0.30    0.30
  -3  -1  -4    0.30    0.83
   2   1   5    2.11    0.67
  -2   1  -5    2.47    0.49
  -2  -1  -5    1.30    0.35
  -2  -1  -5    2.43    0.58
  -2  -1  -5    1.84    0.53
   1   1   6    2.87    0.58
  -1   1  -6    1.44    0.59
   1   1   6    2.89    0.69
  -1  -1  -6    2.83    0.61
  -1  -1  -6    2.42    0.60
  -1  -1  -6    2.62    0.55
   1  -1   6    1.35    0.53
   0   1  -7    3.77    0.84
   0   1   7    3.79    0.82
   0   1  -7    2.63    1.09
   0   1   7    2.29    0.75
   0   1   7    2.49    0.95
   0  -1  -7    4.15    0.93
   0  -1   7    2.52    0.66
   0  -1  -7    3.12    0.74
   1   1  -8   15.09    2.33
  -1   1   8   15.68    2.18
  -1   1   8   19.00    2.15
   1   1  -8   21.82    3.08
  -1  -1   8   15.44    1.98
   1  -1  -8   21.47    2.53
  -1  -1   8   18.24    3.02
   1  -1  -8   12.79    2.24
   2   1  -9    1.98    2.04
  -2   1   9    1.54    1.04
  -2   1   9    1.05    1.01
  -2  -1   9    1.13    0.75
   2  -1  -9    1.22    1.59
   3   1 -10   21.11    4.32
   3   1 -10   22.60    3.24
  -3   1  10   21.47    3.24
  -3   1  10   19.98    3.29
  -3  -1  10   16.72    2.97
   3  -1 -10   24.70    4.13
   3  -1 -10   24.88    3.28
  -4   1  11   14.60    3.99
  -4   1  11   17.03    3.11
   4   1 -11   25.44    3.24
   4   1 -11   25.39    3.31
   4   1 -11   23.53    2.30
   4   1 -11   21.54    6.03
   4  -1 -11   22.86    2.98
  -4  -1  11   20.33    3.33
   4  -1 -11   20.68    2.74
  -4  -1  11   11.71    4.41
   5   1 -12    1.91    1.44
   5   1 -12    1.71    1.18
  -5   1  12    2.28    2.58
   5   1 -12   -0.89    1.22
   5   1 -12    1.34    0.74
  -5   1  12    4.96    2.90
   5  -1 -12    0.61    1.12
   5  -1 -12    0.38    0.92
  -5  -1  12   -2.56    3.74
   5  -1 -12    0.51    1.21
   5  -1 -12   -0.47    0.96
  -5  -1  12    5.49    2.27
  -6   1  13   -0.15    2.19
   6   1 -13    2.04    1.42
   6   1 -13    0.42    1.08
   6   1 -13   -0.56    0.77
   6  -1 -13    0.22    0.91
  -6  -1  13   -4.05    2.17
   6  -1 -13    0.54    1.15
   6  -1 -13    1.60    1.01
   6  -1 -13   -0.30    1.14
   7   1 -14    0.46    1.14
   7   1 -14   -0.28    1.24
   7   1 -14    0.63    0.82
   7   1 -14   -1.86    1.12
  -7   1  14    0.21    2.06
   7   1 -14    1.72    1.01
   7  -1 -14   -1.37    1.30
  -7  -1  14    2.04    1.97
   7  -1 -14    0.52    1.07
   7  -1 -14   -0.86    0.82
   7  -1 -14   -0.54    0.96
   7  -1 -14    1.00    1.24
   8   1 -15    0.40    0.96
   8   1 -15    0.62    0.97
   8   1 -15   -0.72    1.18
   8   1 -15    2.69    1.85
   8  -1 -15   -0.34    1.41
   8  -1 -15   -1.14    0.92
   8  -1 -15    0.84    1.09
   9   1 -16    1.28    0.85
   9   1 -16    1.96    1.02
   9   1 -16    0.05    0.80
   9  -1 -16   -0.71    1.03
   9  -1 -16   -0.43    0.90
   9  -1 -16    1.22    1.20
  10   1 -17    0.22    0.69
  10   1 -17    1.50    1.05
  10  -1 -17    0.88    0.77
  10   2  -3   -1.24    1.47
  10   2  -3    0.21    1.07
  10  -2  -3    2.55    1.23
   9   2  -2    1.50    0.88
   9   2  -2    2.08    1.61
   9  -2  -2    0.00    0.66
   9  -2  -2    1.52    0.75
   9  -2  -2    1.17    2.33
   8   2  -1    9.63    2.20
   8   2  -1   12.59    1.73
   8  -2  -1   10.87    1.53
   8  -2  -1    7.82    3.23
   8  -2  -1   12.03    1.60
   7   2   0    2.28    1.05
   7   2   0    1.91    1.02
   7   2   0    4.10    1.76
   7   2   0    3.38    0.87
   7  -2   0    2.58    0.77
   7  -2   0    3.94    2.85
   7  -2   0    4.38    1.73
   7  -2   0    2.93    0.81
   6   2   1    6.42    1.28
   6  -2   1    4.07    3.36
   6  -2   1    5.27    1.89
   5   2   2    2.61    0.74
   5   2   2    1.48    1.52
   5   2   2    1.97    1.14
  -5   2  -2    5.34    4.06
  -5  -2  -2    2.36    2.59
   5  -2   2    1.62    1.94
   5  -2   2    2.75    0.70
   5  -2   2    2.21    0.70
  -4   2  -3   10.03    1.28
  -4   2  -3    6.22    1.31
  -4  -2  -3    5.92    0.93
  -4  -2  -3    7.57    1.16
  -4  -2  -3    8.21    1.80
  -3   2  -4    3.63    0.56
   3   2   4    2.18    1.32
  -3   2  -4    4.12    0.52
   3  -2   4    2.06    0.70
  -3  -2  -4    3.87    0.84
  -3  -2  -4    4.29    1.00
   3  -2   4    3.01    0.65
  -3  -2  -4    3.29    0.62
  -2   2  -5   20.27    2.10
   2   2   5   18.62    2.41
  -2  -2  -5   20.11    2.12
  -2  -2  -5   23.80    2.35
   2  -2   5   16.96    2.08
  -1   2  -6    0.33    0.52
   1   2   6    0.22    0.43
   1   2   6    1.25    0.83
  -1  -2  -6    0.32    0.64
  -1  -2  -6    0.37    0.51
   1  -2   6    0.18    0.45
   0   2  -7    1.05    1.24
   0   2   7    3.74    1.27
   0   2   7    3.22    0.73
   0   2  -7    3.26    0.85
   0   2   7    3.24    0.74
   0  -2  -7    3.76    0.85
   0  -2   7    4.30    0.77
   0  -2   7    3.85    0.72
   1   2  -8   16.74    2.37
   1   2  -8   15.16    3.31
  -1   2   8   12.93    2.83
  -1   2   8   21.16    2.40
  -1   2   8   22.19    2.35
  -1  -2   8   21.75    2.34
  -1  -2   8   22.63    2.30
   1  -2  -8   22.43    2.44
  -2   2   9   68.15    6.37
   2   2  -9   60.45    6.42
  -2   2   9   65.67    6.23
  -2  -2   9   62.94    7.95
  -2  -2   9   58.80    6.12
  -2  -2   9   65.95    6.33
  -3   2  10    4.05    1.40
   3   2 -10    5.75    3.91
  -3   2  10    6.01    2.00
  -3  -2  10    1.17    1.33
  -3  -2  10    7.94    3.69
  -3  -2  10    2.68    1.76
   4   2 -11   14.80    2.43
  -4   2  11   13.46    2.71
  -4   2  11   13.80    3.89
   4   2 -11   16.18    2.40
   4   2 -11   17.59    2.91
   4   2 -11   17.09    1.81
  -4  -2  11    9.98    2.74
  -4  -2  11   12.46    6.04
   4  -2 -11   16.49    2.17
  -4  -2  11   14.68    3.59
   4  -2 -11   12.70    2.46
   4  -2 -11   14.47    2.43
   5   2 -12    1.46    1.30
   5   2 -12    1.38    1.16
  -5   2  12    1.54    2.00
   5   2 -12    4.32    1.45
   5   2 -12    0.14    0.70
  -5   2  12    3.50    3.17
   5  -2 -12    0.04    1.15
  -5  -2  12    2.16    1.69
   5  -2 -12    1.50    0.96
   5  -2 -12   -0.73    1.22
   5  -2 -12   -0.47    1.44
   6   2 -13    1.20    1.13
   6   2 -13    0.18    1.32
   6   2 -13   -0.32    0.69
   6   2 -13    0.83    1.33
  -6   2  13    1.20    1.95
   6  -2 -13    0.42    1.30
   6  -2 -13    0.12    1.14
   6  -2 -13   -1.25    1.08
  -6  -2  13    1.21    1.86
   6  -2 -13    0.53    1.01
   7   2 -14    1.64    1.07
   7   2 -14   -0.51    1.07
   7   2 -14    0.55    0.74
   7   2 -14    0.61    1.30
  -7   2  14    1.58    1.98
   7  -2 -14    2.63    1.39
   7  -2 -14    0.18    0.80
   7  -2 -14    1.26    1.21
   7  -2 -14    2.84    1.09
  -7  -2  14    0.39    1.83
   8   2 -15    1.05    1.26
   8   2 -15    3.25    1.20
   8  -2 -15    0.77    1.26
   8  -2 -15    2.75    2.06
   9   2 -16    0.86    0.85
   9   2 -16    2.26    0.90
   9   2 -16    4.17    1.12
   9  -2 -16    1.97    1.04
   9  -2 -16    2.25    1.26
   9  -2 -16    1.70    0.90
  10   3  -3    6.38    1.57
  10   3  -3    3.21    0.94
  10  -3  -3    2.29    1.25
  10  -3  -3    4.27    0.89
   9   3  -2   18.36    2.13
   9   3  -2   20.35    3.02
   9  -3  -2   19.27    2.10
   9  -3  -2   16.94    2.01
   8   3  -1    0.90    0.71
   8   3  -1    1.10    1.84
   8   3  -1    0.33    1.58
   8  -3  -1    0.97    0.72
   8  -3  -1   -0.32    0.70
   7   3   0    1.97    0.83
   7   3   0    3.83    1.09
   7   3   0   -0.51    1.35
   7  -3   0    3.74    1.78
   7  -3   0    0.03    3.07
   7  -3   0    0.80    0.72
   7  -3   0    1.72    0.72
   6   3   1   16.54    1.84
   6   3   1   16.60    2.53
   6   3   1   15.65    2.08
   6  -3   1   15.00    1.80
   6  -3   1   16.73    1.82
   5   3   2   18.67    1.95
   5   3   2   20.77    2.58
   5   3   2   18.96    2.29
   5  -3   2   18.10    1.99
   5  -3   2   18.96    1.96
  -5  -3  -2   13.28    2.55
  -4   3  -3   11.35    1.88
   4   3   3   11.41    1.55
  -4   3  -3   14.48    1.76
   4   3   3   11.83    1.73
  -4  -3  -3   11.48    2.27
   4  -3   3   12.12    1.47
  -4  -3  -3   16.58    2.79
   4  -3   3   15.58    1.58
  -4  -3  -3   14.51    1.98
   3   3   4    1.66    1.83
  -3   3  -4    1.50    0.38
   3  -3   4    0.95    0.85
  -3  -3  -4    0.30    1.27
  -3  -3  -4   -0.19    1.00
   3  -3   4    0.33    1.03
  -3  -3  -4    1.50    0.69
  -2   3  -5    6.34    1.22
   2   3   5    6.81    1.68
  -2   3  -5    7.93    0.78
  -2  -3  -5    7.19    1.28
  -2  -3  -5    7.93    1.29
   2  -3   5    6.35    1.26
   2  -3   5    5.98    1.11
   1   3   6   15.95    2.58
   1   3   6   16.18    1.77
   1   3   6   16.90    2.00
  -1   3  -6   17.48    2.26
   1  -3   6   19.56    2.06
   1  -3   6   16.30    2.26
  -1  -3  -6   17.79    2.46
  -1  -3  -6   22.53    2.25
   0   3   7   22.95    2.40
   0   3  -7   19.45    2.61
   0   3   7   21.49    2.40
   0   3   7   22.37    3.23
   0  -3   7   21.32    2.43
   0  -3  -7   23.07    2.66
   0  -3   7   23.67    2.64
   1   3  -8   96.44    9.03
  -1   3   8   97.58    9.02
  -1   3   8   78.62    9.55
  -1   3   8   96.02    8.92
   1  -3  -8   94.97    9.06
  -1  -3   8   96.70    9.08
  -1  -3   8  108.39    9.01
  -2   3   9   31.48    5.14
   2   3  -9   31.38    4.38
   2   3  -9   49.42    6.47
  -2   3   9   43.07    4.50
  -2   3   9   43.41    4.20
  -2  -3   9   45.51    4.27
  -2  -3   9   36.88    4.64
   2  -3  -9   32.89    4.62
   3   3 -10   21.87    6.01
  -3   3  10   15.43    2.39
  -3   3  10   15.90    3.13
  -3   3  10    7.81    4.64
   3   3 -10   10.85    2.18
   3  -3 -10   17.45    2.47
  -3  -3  10   16.77    2.90
  -3  -3  10   14.70    3.05
   4   3 -11   10.62    2.00
   4   3 -11    9.95    1.47
  -4   3  11    6.40    1.87
   4   3 -11    9.78    1.77
   4   3 -11    7.00    2.06
  -4   3  11    7.68    2.42
   4  -3 -11   12.83    1.81
   4  -3 -11   11.74    1.99
  -4  -3  11    0.68    8.95
  -4  -3  11   10.67    1.69
   4  -3 -11   12.59    1.94
  -4  -3  11   14.79    2.90
   5   3 -12   27.88    4.23
   5   3 -12   38.95    4.30
   5   3 -12   40.25    3.84
   5  -3 -12   38.12    4.02
   5  -3 -12   32.22    3.72
  -5  -3  12   39.76    4.03
  -6   3  13    1.07    1.72
   6   3 -13    0.42    1.46
   6   3 -13   -0.36    1.00
   6   3 -13    0.61    1.43
   6   3 -13    0.77    0.78
   6  -3 -13    0.62    1.08
   6  -3 -13    1.98    1.62
  -6  -3  13   -1.87    1.53
   7   3 -14    0.44    0.99
   7   3 -14   -0.39    0.79
  -7   3  14    2.89    1.72
   7   3 -14    1.36    1.10
   7   3 -14    2.49    1.48
   7  -3 -14    1.44    0.89
   7  -3 -14   -1.21    0.49
  -7  -3  14    0.50    1.59
   7  -3 -14   -1.02    1.52
   7  -3 -14   -0.89    1.13
   8   3 -15    3.63    1.52
  -8   3  15    5.59    1.67
   8   3 -15    2.46    0.94
   8   3 -15    2.60    0.97
   8   3 -15    4.49    0.94
   8  -3 -15    3.75    0.98
   8  -3 -15    3.64    1.43
   8  -3 -15    1.10    1.07
  -8  -3  15    2.02    1.58
   9   3 -16   -0.25    0.77
   9   3 -16    0.72    0.62
   9   3 -16    1.12    0.90
   9  -3 -16    0.49    0.88
   9  -3 -16   -0.06    0.98
   9  -3 -16    0.25    0.80
   9   4  -2    8.67    1.87
   9   4  -2   14.59    1.61
   9  -4  -2   10.64    1.59
   9  -4  -2   12.80    1.62
   8   4  -1   11.48    1.88
   7   4   0    1.71    1.50
   7   4   0    1.57    0.89
   7   4   0    2.20    0.78
   7  -4   0   -3.35    2.64
   7  -4   0    3.03    0.88
   7  -4   0    1.34    0.71
   6   4   1    3.14    0.77
   6   4   1    4.11    1.45
   6   4   1    3.89    1.05
   6  -4   1    4.65    2.04
   6  -4   1    3.62    0.84
   6  -4   1    3.92    0.86
   5   4   2   -0.24    1.54
   5   4   2   -0.47    1.27
   5  -4   2    1.04    0.48
   5  -4   2    1.16    0.71
   5  -4   2   -0.89    0.66
  -5  -4  -2   -5.64    3.22
   5  -4   2   -0.50    1.66
   4   4   3   14.87    2.04
   4   4   3   14.86    1.73
   4  -4   3   16.36    1.61
   4  -4   3   15.45    1.83
  -4  -4  -3   11.90    2.25
   4  -4   3   17.47    1.75
  -3   4  -4    1.06    0.72
   3   4   4    0.87    0.90
   3   4   4    3.08    0.77
  -3  -4  -4    0.44    2.68
   3  -4   4    2.11    1.32
  -3  -4  -4    1.23    1.06
   3  -4   4    0.26    0.43
   3  -4   4    1.17    0.77
   3  -4   4    0.21    0.68
  -3  -4  -4    1.47    2.32
   2   4   5    1.16    2.20
  -2   4  -5    0.81    0.58
  -2  -4  -5   -0.01    1.45
  -2  -4  -5   -0.27    0.89
  -2  -4  -5   -2.06    1.72
   2  -4   5   -1.18    1.06
  -1   4  -6  146.78   13.59
   1   4   6  140.89   13.83
   1   4   6  144.54   13.16
   1  -4   6  150.81   13.38
  -1  -4  -6  143.10   13.77
  -1  -4  -6  161.43   13.59
  -1  -4  -6  138.62   13.40
   0   4   7  108.30   10.10
   0   4   7  103.53   10.77
   0   4   7  113.55   10.06
   0   4  -7  110.25   10.38
   0  -4  -7  107.96   10.37
   0  -4   7  105.38   10.52
   0  -4   7  109.65   10.09
  -1   4   8    3.45    2.67
   1   4  -8    2.38    3.12
  -1   4   8    0.49    1.29
  -1   4   8    2.72    1.31
  -1  -4   8    0.03    1.15
  -1  -4   8    0.16    1.95
  -2   4   9   52.23    5.47
  -2   4   9   54.79    5.10
   2   4  -9   41.45    5.35
   2   4  -9   50.15    9.48
  -2   4   9   60.21    6.12
  -2   4   9   43.93    7.18
  -2  -4   9   53.02    4.88
  -2  -4   9   50.09    6.76
   2  -4  -9   55.45    5.64
  -2  -4   9   55.44    5.62
   3   4 -10    1.00    0.98
  -3   4  10    2.21    1.73
   3   4 -10    0.56    1.42
   3   4 -10    3.53    1.75
  -3   4  10    4.07    1.22
  -3   4  10    9.16    3.35
  -3  -4  10    2.75    2.12
  -3  -4  10    2.80    4.07
  -3  -4  10    1.22    0.78
   3  -4 -10    2.54    1.59
   4   4 -11   44.48    4.39
   4   4 -11   45.26    4.19
   4   4 -11   39.53    5.05
  -4   4  11   46.85    4.65
  -4  -4  11   41.59    4.32
   4  -4 -11   45.30    4.78
   4  -4 -11   42.43    4.48
   5   4 -12   -0.32    1.06
   5   4 -12    1.13    0.74
   5   4 -12    0.26    1.30
  -5   4  12    1.28    1.37
   5   4 -12    3.50    1.72
  -5  -4  12    2.08    1.16
   5  -4 -12    0.57    1.51
   5  -4 -12    2.28    1.27
   6   4 -13   14.55    2.15
   6   4 -13    7.04    1.83
  -6   4  13    7.45    1.81
   6   4 -13   11.41    1.61
   6   4 -13   10.93    1.93
   6  -4 -13   13.19    1.75
   6  -4 -13   10.74    1.93
   6  -4 -13   11.01    2.18
   6  -4 -13    9.68    1.31
  -6  -4  13   12.56    1.88
   7   4 -14   16.65    2.36
   7   4 -14   14.82    2.03
   7   4 -14   15.59    2.32
  -7   4  14   11.71    2.11
   7   4 -14   12.30    2.24
   7   4 -14   13.09    1.81
   7  -4 -14   14.97    1.57
   7  -4 -14   15.01    1.97
  -7  -4  14   14.49    2.23
   7  -4 -14   10.34    1.98
   7  -4 -14   17.88    2.96
   8   4 -15    0.72    0.66
   8   4 -15    0.53    0.94
  -8   4  15    0.57    1.41
   8   4 -15   -0.59    0.82
   8  -4 -15    0.65    0.79
   8  -4 -15    0.95    1.08
   8  -4 -15   -1.32    1.20
  -8  -4  15    0.10    1.31
   9   4 -16    0.82    0.93
   9   4 -16    2.78    0.99
   9   4 -16    2.58    0.67
   9  -4 -16    2.42    0.84
   9  -4 -16    0.36    0.81
   9   5  -2    1.11    0.66
   9   5  -2    1.56    1.07
   9  -5  -2    2.60    0.72
   9  -5  -2    1.75    0.74
   8   5  -1   12.54    2.27
   8   5  -1   15.05    1.74
   8  -5  -1   14.01    1.83
   8  -5  -1   13.56    1.71
   7   5   0   56.14    5.47
   7   5   0   48.51    5.09
   7   5   0   57.72    5.04
   7  -5   0   52.07    4.99
   7  -5   0   50.80    5.08
   6   5   1    5.90    1.50
   6   5   1    4.62    0.97
   6   5   1    4.90    1.09
   6  -5   1    4.07    1.00
   6  -5   1    3.59    0.84
   6  -5   1    4.32    2.02
   5   5   2    1.05    0.81
   5   5   2    1.39    1.14
   5   5   2    1.75    2.41
   5   5   2    0.46    0.64
   5  -5   2    2.50    0.82
   5  -5   2    1.73    0.49
   5  -5   2    1.30    0.64
   4   5   3   -2.90    2.74
  -4   5  -3    0.22    0.94
   4   5   3   -0.30    0.62
  -4  -5  -3   -0.86    0.93
   4  -5   3   -0.12    0.38
   4  -5   3   -0.23    0.62
   3   5   4   60.78    5.57
   3   5   4   55.06    7.56
  -3   5  -4   63.42    5.66
   3   5   4   60.13    5.72
   3  -5   4   61.83    5.45
   3  -5   4   61.58    5.70
  -3  -5  -4   52.92    6.56
  -3  -5  -4   58.48    5.66
   3  -5   4   61.22    5.57
  -2   5  -5   21.71    2.40
   2   5   5   20.87    2.27
   2   5   5   20.32    2.49
   2  -5   5   19.79    2.51
  -2  -5  -5   20.79    2.36
  -2  -5  -5   18.52    3.29
   2  -5   5   27.84    3.34
   2  -5   5   18.44    3.39
   2  -5   5   20.96    2.06
   1   5   6   35.34    4.02
  -1   5  -6   46.00    4.19
   1   5   6   35.66    4.03
  -1   5  -6   38.11    3.82
  -1  -5  -6   38.71    4.50
  -1  -5  -6   38.03    3.81
  -1  -5  -6   35.82    6.31
   1  -5   6   40.70    3.66
   1  -5   6   43.81    3.87
   1  -5   6   37.63    4.54
   0   5  -7   56.37    5.44
   0   5   7   50.69    5.73
   0   5  -7   64.12    5.69
   0   5   7   64.47    6.18
   0   5   7   60.32    5.52
   0  -5   7   54.35    5.97
   0  -5   7   55.97    5.36
   0  -5   7   55.43    8.53
   0  -5   7   56.19    5.32
   0  -5  -7   62.94    6.10
  -1   5   8    9.86    1.63
   1   5  -8    6.58    1.52
  -1   5   8    8.74    2.65
  -1  -5   8    4.63    4.00
   1  -5  -8    8.01    1.19
   1  -5  -8    8.68    1.16
  -1  -5   8    9.38    1.30
  -1  -5   8    7.75    1.21
  -1  -5   8    6.42    1.87
   1  -5  -8    4.86    1.91
  -2   5   9    7.72    3.51
   2   5  -9    1.18    1.29
  -2   5   9    0.91    0.95
   2   5  -9    1.99    1.53
  -2  -5   9    6.02    5.08
   2  -5  -9    7.19    2.42
   2  -5  -9    3.11    0.99
  -2  -5   9    2.28    0.73
  -2  -5   9   -1.87    2.17
  -2  -5   9    4.14    1.38
   3   5 -10  109.48   10.65
  -3   5  10  105.91   10.34
   3   5 -10  120.29   10.44
   3   5 -10  118.35   10.31
  -3  -5  10  111.37   10.22
   3  -5 -10  114.42   10.33
  -4   5  11   -0.04    1.09
   4   5 -11    0.51    1.29
   4   5 -11   -0.07    1.13
   4   5 -11   -0.04    1.75
   4   5 -11   -0.21    0.81
   4  -5 -11    0.36    0.51
  -4  -5  11   -0.42    0.75
   4  -5 -11    1.02    1.51
   4  -5 -11    2.16    1.59
  -5   5  12    2.07    1.28
   5   5 -12    1.15    0.81
   5   5 -12   -0.50    1.56
   5   5 -12    1.35    1.08
   5   5 -12   -0.04    1.23
  -5  -5  12   -0.61    0.95
   5  -5 -12    0.65    0.52
   5  -5 -12    0.43    0.76
   5  -5 -12    0.52    1.37
   5  -5 -12    0.24    1.70
   6   5 -13   14.83    1.87
  -6   5  13   13.01    2.04
   6   5 -13   16.29    2.41
   6   5 -13   12.95    2.13
   6  -5 -13   16.83    1.59
   6  -5 -13   14.67    1.93
   6  -5 -13    8.98    2.04
  -6  -5  13   11.14    1.84
   6  -5 -13   20.02    3.03
   7   5 -14   13.27    1.84
  -7   5  14   15.40    2.35
   7   5 -14   13.80    2.05
   7   5 -14   17.62    2.44
   7   5 -14   15.13    2.14
   7  -5 -14   13.75    2.31
   7  -5 -14   15.99    1.63
   7  -5 -14   16.31    1.95
  -7  -5  14   12.67    2.29
   8   5 -15    0.96    0.69
  -8   5  15   -3.43    1.47
   8   5 -15    0.51    0.98
   8   5 -15   -0.20    0.90
  -8  -5  15    0.52    1.14
   8  -5 -15    1.96    1.08
   8  -5 -15    0.06    0.88
   9   6  -2    2.99    1.49
   9   6  -2   -0.20    0.95
   9  -6  -2    0.36    0.86
   9  -6  -2    1.72    0.98
   8   6  -1    5.46    1.29
   8   6  -1    7.01    1.06
   8  -6  -1    7.44    1.22
   8  -6  -1    5.91    1.22
   7   6   0   16.60    1.75
   7   6   0   11.41    2.17
   7   6   0   14.60    1.95
   7  -6   0   12.42    1.80
   7  -6   0   13.18    1.73
   6   6   1   33.83    3.31
   6   6   1   34.40    3.66
   6   6   1   35.32    3.46
  -6   6  -1   33.84    3.77
   6  -6   1   30.81    4.70
   6  -6   1   32.48    3.47
  -6  -6  -1   27.89    3.67
   6  -6   1   33.53    3.32
   5   6   2   17.87    1.93
   5   6   2   14.93    2.38
   5   6   2   12.50    2.90
   5   6   2   17.69    2.22
  -5   6  -2   19.45    2.34
   5  -6   2   16.24    1.95
   5  -6   2   14.17    2.15
   5  -6   2   17.08    1.75
  -5  -6  -2   19.25    2.28
   4   6   3   20.00    3.49
   4   6   3   20.64    2.48
   4   6   3   20.10    2.21
  -4   6  -3   21.36    2.48
   4  -6   3   20.50    2.28
  -4  -6  -3   21.94    2.39
   4  -6   3   21.30    2.06
   4  -6   3   20.27    2.51
   3   6   4   55.18    5.15
   3   6   4   53.02    6.54
   3   6   4   50.66    4.94
  -3  -6  -4   51.38    5.20
   3  -6   4   55.39    4.84
   3  -6   4   48.09    5.14
   3  -6   4   56.35    5.03
  -2   6  -5   39.53    3.57
   2   6   5   34.90    3.56
  -2   6  -5   42.69    3.87
   2   6   5   35.57    3.74
   2  -6   5   33.06    3.81
  -2  -6  -5   36.43    3.54
   2  -6   5   35.08    3.43
   2  -6   5   31.72    3.79
   1   6   6    1.85    1.11
   1   6   6    0.07    1.03
  -1   6  -6   -0.06    0.63
  -1   6  -6   -1.82    0.95
   1   6   6    4.31    2.33
   1  -6   6    0.39    0.46
  -1  -6  -6   -0.08    0.67
   1  -6   6   -4.42    2.77
   1  -6   6    0.26    0.82
  -1  -6  -6    0.40    1.18
   1  -6   6   -1.24    1.29
   0   6   7   33.36    3.50
   0   6  -7   33.69    3.60
   0   6  -7   33.23    3.40
   0  -6   7   33.28    3.26
   0  -6  -7   35.80    5.87
   0  -6  -7   32.11    3.30
   0  -6  -7   35.42    3.36
   0  -6   7   28.93    5.35
   0  -6   7   34.63    3.23
   1   6  -8   97.29    9.04
  -1   6   8   94.34    8.86
   1  -6  -8  101.59    8.76
   1  -6  -8   85.39   10.73
  -1  -6   8   90.49   10.82
  -1  -6   8  105.39    8.81
   1  -6  -8   94.75    8.78
  -1  -6   8   95.40    8.75
  -2   6   9   38.53    3.71
   2   6  -9   31.87    3.95
   2   6  -9   39.29    4.20
  -2  -6   9   36.95    3.52
   2  -6  -9   29.74    3.81
  -2  -6   9   43.92    3.92
   2  -6  -9   35.98    3.65
   3   6 -10    3.68    1.67
   3   6 -10    2.43    1.29
  -3   6  10    2.90    0.95
   3  -6 -10    2.82    0.94
  -3  -6  10    2.84    0.85
   3  -6 -10    2.92    0.66
   4   6 -11   17.80    2.34
  -4   6  11   20.09    2.41
   4   6 -11   13.19    2.40
   4   6 -11   18.41    2.50
  -4  -6  11   18.67    2.14
   4  -6 -11   17.38    1.92
   4  -6 -11   20.19    2.16
   5   6 -12   20.10    2.56
   5   6 -12   15.84    2.80
   5   6 -12   16.10    2.19
  -5   6  12   14.81    2.41
   5  -6 -12   18.86    3.06
  -5  -6  12   19.67    2.32
   5  -6 -12   17.62    2.15
   5  -6 -12   17.60    1.89
   6   6 -13   22.28    2.78
  -6   6  13   17.57    2.91
   6  -6 -13   21.44    2.41
  -6  -6  13   18.11    3.01
   6  -6 -13   17.58    2.03
   6  -6 -13   17.38    2.85
   7   6 -14   -0.42    1.04
   7   6 -14    0.76    0.72
   7   6 -14   -1.16    0.95
  -7   6  14    0.64    1.11
   7   6 -14    1.68    1.08
   7  -6 -14    2.59    1.41
  -7  -6  14   -0.40    0.88
   7  -6 -14   -0.20    0.59
   7  -6 -14   -0.52    0.84
  -8   6  15    3.57    1.67
   8   6 -15    4.59    0.85
   8   6 -15    2.83    1.39
   8  -6 -15    4.18    0.96
   8  -6 -15    4.22    1.26
  -8  -6  15    5.36    1.19
   8   7  -1    3.83    0.88
   8   7  -1    2.63    1.01
   8  -7  -1    2.45    0.93
   8  -7  -1    4.10    0.85
   7   7   0   -0.27    0.94
   7   7   0   -0.89    0.68
  -7   7   0   -0.30    1.63
  -7   7   0    0.06    1.27
   7  -7   0    1.14    0.91
   7  -7   0   -0.49    0.67
  -7  -7   0   -0.18    1.38
   6   7   1    0.93    0.73
  -6   7  -1    1.76    1.05
   6   7   1    1.25    1.11
   6  -7   1    1.73    1.03
   6  -7   1    1.89    0.85
   6  -7   1   -0.15    2.12
  -6  -7  -1    2.34    1.03
   5   7   2   79.94    7.61
   5   7   2   79.64    7.48
  -5   7  -2   85.07    7.57
   5   7   2   85.01    7.77
   5  -7   2   80.56    7.49
   5  -7   2   78.44    7.34
  -5  -7  -2   82.99    7.55
   4   7   3    2.63    2.32
   4   7   3    1.37    0.83
   4   7   3    1.73    0.92
  -4   7  -3    0.80    0.76
   4  -7   3    1.17    0.44
   4  -7   3    1.71    1.14
   4  -7   3   -1.31    0.88
  -4  -7  -3    1.72    0.78
   3   7   4   12.54    2.12
  -3   7  -4   12.04    1.70
   3   7   4    9.73    2.72
   3   7   4   10.18    1.74
  -3   7  -4   13.84    2.07
   3  -7   4   12.54    2.07
   3  -7   4   16.15    1.93
   3  -7   4   11.11    1.36
  -3  -7  -4   10.52    1.64
   2   7   5   25.94    4.54
  -2   7  -5   25.18    2.94
   2   7   5   23.44    2.90
  -2   7  -5   25.82    2.61
   2  -7   5   22.84    2.37
  -2  -7  -5   23.01    2.55
  -1   7  -6   24.54    2.75
   1   7   6   23.76    3.15
  -1   7  -6   27.31    3.05
   1   7   6   28.09    4.34
  -1  -7  -6   23.93    2.67
   1  -7   6   26.10    2.55
  -1  -7  -6   29.62    3.13
   1  -7   6   28.32    2.81
   1  -7   6   22.55    3.34
   0   7  -7   22.11    2.59
   0   7   7   22.43    2.77
   0   7   7   16.05    3.01
   0   7  -7   23.57    2.85
   0  -7   7   24.69    2.35
   0  -7  -7   23.54    2.55
   0  -7  -7   24.56    2.50
   0  -7   7   24.06    2.46
   1   7  -8   45.07    4.83
  -1   7   8   45.92    4.63
   1  -7  -8   48.40    4.46
   1  -7  -8   46.86    4.52
  -1  -7   8   48.36    4.51
  -1  -7   8   47.62    4.46
   2   7  -9   -0.46    1.13
   2   7  -9   -1.18    1.51
  -2   7   9    0.51    0.91
  -2  -7   9    0.80    1.05
   2  -7  -9   -0.06    0.98
  -2  -7   9    0.83    0.67
   2  -7  -9    0.04    0.57
  -3   7  10    2.77    1.06
   3   7 -10    1.01    1.54
   3  -7 -10    2.14    0.65
  -3  -7  10    1.06    0.67
   3  -7 -10    1.46    1.17
   4   7 -11   -1.88    1.71
   4   7 -11   -0.44    1.10
  -4   7  11    0.43    1.00
   4  -7 -11   -0.12    0.96
   4  -7 -11    1.01    0.63
  -4  -7  11    0.60    0.82
  -5   7  12   48.92    4.83
   5   7 -12   48.19    5.00
   5   7 -12   46.28    4.86
  -5  -7  12   46.84    4.67
   5  -7 -12   48.89    4.49
   6   7 -13    7.67    1.49
   6   7 -13    6.12    1.28
  -6   7  13    3.71    1.17
   6   7 -13    6.40    1.21
   6  -7 -13    4.95    1.21
  -6  -7  13    4.47    1.03
   6  -7 -13    5.89    0.85
   7   7 -14   -0.46    1.32
  -7   7  14    0.73    1.16
   7   7 -14    1.06    0.84
  -7  -7  14    0.11    0.81
   7  -7 -14   -0.06    0.91
   7   8   0    3.82    1.09
   7   8   0    3.56    1.02
  -7   8   0    3.01    1.85
   7  -8   0    0.93    1.07
   7  -8   0    1.67    1.62
  -7  -8   0    3.08    1.42
  -6   8  -1   13.34    2.08
   6   8   1   11.42    1.82
   6   8   1   11.18    1.49
   6  -8   1    7.69    1.41
  -6  -8  -1   11.66    1.78
   6  -8   1    9.62    1.72
   6  -8   1    9.83    2.55
  -5   8  -2    0.51    0.82
  -5   8  -2    0.08    0.99
   5   8   2   -3.64    1.83
   5   8   2    2.94    1.04
   5   8   2    0.75    0.96
   5  -8   2    4.52    1.88
   5  -8   2    0.44    1.06
   5  -8   2    0.53    0.49
   5  -8   2    1.57    1.26
  -5  -8  -2    0.28    0.73
   4   8   3   29.02    3.43
  -4   8  -3   35.53    3.52
  -4   8  -3   31.19    3.20
   4   8   3   25.01    4.25
  -4  -8  -3   33.75    3.18
   4  -8   3   29.97    2.93
   4  -8   3   24.81    3.64
  -3   8  -4    3.91    1.20
  -3   8  -4    5.74    1.10
   3   8   4    4.04    2.26
  -3  -8  -4    3.40    0.92
   3  -8   4    1.60    1.56
   3  -8   4    4.18    0.71
   2   8   5   55.53    6.40
  -2   8  -5   52.21    5.16
  -2   8  -5   60.24    5.40
   2  -8   5   51.43    5.66
   2  -8   5   53.77    4.97
  -2  -8  -5   52.09    5.11
   1   8   6   55.45    6.01
   1   8   6   49.11    6.60
  -1   8  -6   57.29    5.58
  -1   8  -6   58.16    5.83
  -1  -8  -6   68.70    5.76
  -1  -8  -6   59.27    5.53
   1  -8   6   60.89    5.41
   1  -8   6   56.24    5.57
   0   8   7    1.37    1.83
   0   8   7    2.53    1.27
   0   8  -7    4.62    1.32
   0  -8  -7    2.37    0.84
   0  -8  -7    4.05    1.02
   0  -8   7    3.58    0.88
   0  -8   7    3.26    0.77
   1   8  -8    1.85    1.53
  -1   8   8    0.70    1.53
  -1   8   8    1.42    1.01
   1   8  -8   -0.51    1.01
   1  -8  -8    0.39    0.83
   1  -8  -8    1.39    0.66
  -1  -8   8    1.44    0.66
  -1  -8   8    1.27    0.81
  -2   8   9   14.88    2.19
   2   8  -9   18.54    2.47
   2   8  -9   13.96    2.42
   2  -8  -9   11.94    1.71
  -2  -8   9   14.92    1.78
  -2  -8   9   13.64    1.89
   2  -8  -9   12.56    2.29
  -3   8  10    4.79    1.72
   3   8 -10    5.28    1.96
   3   8 -10    2.63    1.43
  -3  -8  10    2.76    0.87
   3  -8 -10    2.24    0.70
   4   8 -11   11.26    2.33
   4  -8 -11    7.15    1.82
   5   8 -12    1.30    0.92
  -5   8  12    2.67    0.99
   5  -8 -12    1.59    1.44
  -5  -8  12    0.15    0.64
   5  -8 -12    1.99    0.58
   6   8 -13    4.57    0.93
  -6   8  13    1.04    1.00
   6  -8 -13    3.37    1.36
   6  -8 -13    1.96    0.65
  -6  -8  13    2.73    0.82
   6   9   1    6.96    1.27
  -6   9  -1    9.12    1.73
  -6  -9  -1    8.31    1.56
  -5   9  -2    9.35    1.43
   5   9   2    8.77    1.64
   5  -9   2    7.88    1.20
  -5  -9  -2    9.62    1.40
   5  -9   2    6.54    1.63
   5  -9   2    5.02    2.08
   4   9   3    0.59    1.82
   4   9   3    2.87    0.99
  -4  -9  -3    3.36    0.82
   4  -9   3    5.93    1.64
   4  -9   3    5.70    0.88
  -3   9  -4   44.39    4.37
  -3   9  -4   44.05    4.56
   3   9   4   44.04    5.44
   3   9   4   48.75    4.56
  -3  -9  -4   46.29    4.32
   3  -9   4   43.62    4.19
   2   9   5   -0.02    1.83
  -2   9  -5    0.60    1.04
   2  -9   5    0.53    0.73
  -1   9  -6   25.67    3.48
   1   9   6   31.38    4.61
   1  -9   6   27.91    2.93
  -1  -9  -6   29.53    3.03
  -1  -9  -6   35.05    3.55
   0   9   7    0.45    1.78
   0   9  -7    1.32    1.22
   0  -9   7    2.15    0.70
   0  -9  -7    1.27    0.80
  -1   9   8    0.47    2.37
  -1   9   8    2.21    1.57
   1   9  -8    3.44    1.49
   1   9  -8   -0.82    1.01
  -1  -9   8   -0.31    0.93
  -2   9   9    8.45    1.36
   2   9  -9    8.85    1.62
  -2  -9   9    4.88    1.25
  -3   9  10   15.86    2.72
   3   9 -10   15.03    2.38
  -3   9  10   17.08    2.21
  -3  -9  10   16.80    1.91
   3  -9 -10   17.03    1.94
  -4   9  11    3.82    1.10
  -4   9  11    7.59    1.51
   4   9 -11    8.15    1.38
   4  -9 -11    5.68    0.93
  -4  -9  11    6.52    0.99
  -5   9  12    0.62    0.88
  -5   9  12    1.06    1.10
   5   9 -12    0.04    0.77
  -5  -9  12    0.03    0.63
   5  -9 -12    0.39    0.55
  -4  10  -3   28.84    3.18
   4  10   3   34.90    3.15
  -4 -10  -3   30.91    3.01
   4 -10   3   27.16    2.83
   3  10   4    3.71    1.05
  -3  10  -4    4.35    1.09
   3 -10   4    3.80    0.61
  -3 -10  -4    4.47    0.85
   2  10   5    5.36    1.76
   2  10   5    3.08    1.04
  -2  10  -5    0.67    0.93
  -1  10  -6    0.77    1.15
   1  10   6   -1.61    1.54
  -1  10  -6    0.14    0.88
   1 -10   6    0.24    0.48
  -1 -10  -6    1.61    0.71
  -1 -10  -6   -0.30    1.25
   0  10  -7   20.62    3.02
   0  10   7   24.81    3.23
   0  10  -7   18.41    2.58
   0 -10  -7   24.17    2.61
   0 -10  -7   21.30    2.48
   0 -10   7   21.50    2.29
   1  10  -8    6.38    1.25
  -1  10   8    6.99    1.64
  -1  10   8    5.62    1.53
  -1 -10   8    5.56    1.08
  -1 -10   8    5.89    1.07
   1 -10  -8    7.02    1.15
  -2  10   9    1.72    1.16
  -2  10   9    1.63    1.06
   2  10  -9   -0.69    0.88
  -2 -10   9    1.20    0.67
   2 -10  -9    0.17    0.65
  -2 -10   9   -1.01    1.12
  -3  10  10    0.92    1.12
  -3  10  10   -1.42    0.99
   3  10 -10   -0.23    0.76
  -3 -10  10    0.49    0.65
   3 -10 -10    0.63    0.60
  -4  10  11    1.29    1.27
   4  10 -11    1.91    0.86
  -4  10  11    1.69    1.02
  -4 -10  11    0.57    0.66
   4 -10 -11    0.86    0.61
  -2  11  -5   -0.32    0.80
  -2 -11  -5    0.84    0.83
   2 -11   5   -0.09    0.61
  -1  11  -6    5.46    1.03
   1  11   6    5.09    1.50
   1  11   6    9.88    2.36
  -1 -11  -6    4.89    1.24
   1 -11   6    4.34    0.78
   0  11   7    3.20    1.45
   0  11  -7    1.14    0.79
   0 -11   7    1.25    0.77
  -1  11   8    5.24    1.28
   1 -11  -8    5.03    0.93
  -1 -11   8    3.55    0.91
  10   0  -2   46.90    5.75
  10   0  -2   56.11    5.13
   9   0  -1   -0.90    2.06
   9   0  -1   -0.33    1.53
   9   0  -1   -0.24    0.75
   9   0  -1   -0.45    1.50
   8   0   0    1.06    1.08
   8   0   0   -0.17    1.20
   8   0   0    0.40    0.79
   8   0   0   -0.27    2.18
   7   0   1   -0.59    0.89
   7   0   1   -3.17    2.22
   7   0   1   -0.18    0.93
   7   0   1    0.30    0.75
   7   0   1   -0.62    1.33
   6   0   2    6.41    1.25
   6   0   2    8.84    1.33
   6   0   2    8.23    1.31
   6   0   2    5.78    1.65
   6   0   2    5.57    2.62
   5   0   3   -1.69    1.41
   5   0   3   -0.55    0.87
   5   0   3   -1.01    0.85
  -4   0  -4  102.27    8.83
  -4   0  -4   89.50    9.43
  -3   0  -5    0.06    0.34
  -3   0  -5    0.72    0.45
  -2   0  -6    0.44    0.35
  -2   0  -6    0.48    0.65
  -1   0  -7    0.38    0.66
   1   0   7    0.67    0.63
  -1   0  -7    0.10    0.65
   1   0   7   -0.14    0.39
   0   0   8  567.74   52.22
   0   0   8  601.71   51.91
  -1   0   9   -0.80    0.74
   1   0  -9   -1.02    0.91
  -1   0   9    0.66    1.01
   1   0  -9    0.76    1.46
   2   0 -10  166.26   13.32
   2   0 -10  119.59   13.71
  -2   0  10  141.88   13.23
  -3   0  11   -2.09    1.41
   3   0 -11   -2.76    1.91
  -3   0  11   -1.09    1.80
   3   0 -11    0.17    2.71
   4   0 -12   82.10    7.03
   4   0 -12   76.78    7.16
   4   0 -12   67.92    7.36
  -4   0  12   73.86    8.22
   5   0 -13    0.02    1.31
   5   0 -13    0.16    0.81
  -5   0  13   -5.46    3.80
  -5   0  13    0.84    2.20
   5   0 -13   -0.90    1.08
   6   0 -14   40.44    4.03
   6   0 -14   39.74    4.27
   6   0 -14   42.65    4.20
   6   0 -14   38.63    4.46
  -7   0  15   -0.06    1.84
   7   0 -15    0.44    0.89
   7   0 -15   -0.05    1.33
   7   0 -15    0.51    0.88
   7   0 -15   -0.43    1.06
   7   0 -15   -0.43    1.11
  -8   0  16   12.02    2.32
   8   0 -16    8.09    1.76
   8   0 -16   12.33    1.91
   8   0 -16   12.39    1.93
   8   0 -16   10.27    1.91
   9   0 -17   -0.96    0.72
   9   0 -17    1.76    1.03
  10   1  -2    2.66    1.80
  10   1  -2    2.01    1.94
  10  -1  -2   -2.97    2.10
  10  -1  -2    2.01    0.79
   9   1  -1    6.07    2.12
   9   1  -1    6.54    1.41
   9  -1  -1    3.93    2.47
   9  -1  -1    4.65    0.93
   9  -1  -1    6.10    1.17
   8   1   0   28.75    3.12
   8   1   0   27.34    4.24
   8   1   0   30.93    3.06
   8  -1   0   30.55    4.44
   8  -1   0   27.62    3.01
   8  -1   0   28.91    2.94
   7   1   1    8.04    1.25
   7   1   1    9.01    2.43
   7   1   1    6.18    1.41
   7   1   1    8.97    1.47
   7  -1   1    5.60    2.91
   7  -1   1    9.03    1.34
   7  -1   1    4.31    1.56
   7  -1   1    6.49    1.78
   7  -1   1    9.11    1.29
   6   1   2   47.57    4.83
   6   1   2   42.21    4.76
   6   1   2   40.81    5.31
   6   1   2   55.32    4.58
   6   1   2   47.74    4.54
   6  -1   2   48.75    4.52
   6  -1   2   48.07    4.74
   6  -1   2   49.21    4.51
  -5   1  -3    5.66    1.51
   5   1   3    4.18    1.40
   5   1   3    4.62    0.93
   5   1   3    3.40    1.90
  -5   1  -3    3.67    3.97
   5  -1   3    5.34    0.89
   5  -1   3    4.12    0.90
   5  -1   3    6.28    1.78
  -5  -1  -3    5.83    2.13
  -4   1  -4   35.89    4.46
  -4   1  -4   30.39    3.00
  -4  -1  -4   33.61    3.41
  -4  -1  -4   22.44    3.97
  -3   1  -5   47.91    4.19
  -3   1  -5   43.76    4.26
  -3  -1  -5   48.39    4.47
   2   1   6   58.90    5.20
   2   1   6   59.64    5.39
  -2   1  -6   51.43    5.26
  -2  -1  -6   61.31    5.31
  -2  -1  -6   54.39    5.13
   1   1   7  230.11   19.70
  -1   1  -7  189.75   19.83
   1   1   7  238.74   19.67
  -1   1  -7  222.89   19.72
  -1  -1  -7  231.38   19.66
  -1  -1  -7  194.52   19.62
  -1  -1  -7  231.69   19.63
   0   1  -8   60.63    5.94
   0   1   8   61.54    5.90
   0   1   8   68.76    6.11
   0  -1  -8   63.44    6.03
   0  -1  -8   55.81    5.80
  -1   1   9  229.74   19.87
  -1   1   9  219.67   19.83
  -1  -1   9  203.67   19.69
   1  -1  -9  223.84   19.76
  -2   1  10   77.44    7.21
   2   1 -10   77.97    7.13
  -2   1  10   64.96    7.10
  -2  -1  10   59.07    6.88
   2  -1 -10   86.51    7.18
  -2  -1  10   67.70    7.68
  -3   1  11  269.75   25.63
   3   1 -11  281.15   26.62
   3   1 -11  288.40   25.41
  -4   1  12   27.70    4.67
   4   1 -12   42.07    3.65
   4   1 -12   44.94    4.31
  -4   1  12   29.45    5.53
   4   1 -12   44.60    3.94
   4   1 -12   27.48    4.25
  -4  -1  12   38.05    5.26
   4  -1 -12   32.43    3.75
   4  -1 -12   35.93    4.04
   5   1 -13   27.42    3.00
   5   1 -13   25.26    2.63
  -5   1  13   23.75    4.03
   5   1 -13   21.68    3.27
   5   1 -13   25.62    3.19
   5  -1 -13   25.77    3.23
   5  -1 -13   26.15    2.85
  -5  -1  13   28.17    5.40
   5  -1 -13   20.59    2.73
   5  -1 -13   26.98    3.04
  -5  -1  13   21.65    3.17
   6   1 -14   39.48    4.03
   6   1 -14   36.76    4.30
   6   1 -14   38.89    3.78
  -6   1  14   40.98    4.83
   6  -1 -14   38.96    3.97
  -6  -1  14   36.35    4.77
   6  -1 -14   35.45    4.24
   6  -1 -14   34.93    3.88
   6  -1 -14   39.23    4.07
   7   1 -15    3.33    1.28
   7   1 -15    3.51    1.03
   7   1 -15    6.92    1.52
  -7   1  15    3.07    2.06
   7   1 -15    6.35    1.74
   7   1 -15    6.90    1.39
   7  -1 -15    4.33    1.54
  -7  -1  15    6.45    1.93
   7  -1 -15    6.11    1.36
   7  -1 -15    4.03    1.39
   7  -1 -15    4.51    1.32
   7  -1 -15    3.69    1.05
   8   1 -16    4.24    2.02
   8   1 -16    3.92    1.31
   8   1 -16    2.62    1.34
   8   1 -16    3.67    1.28
  -8   1  16    0.98    1.89
   8  -1 -16    2.45    1.14
   8  -1 -16    3.22    1.15
  -8  -1  16    5.34    1.80
   8  -1 -16    2.58    0.95
   8  -1 -16    4.78    1.55
   9   1 -17    1.63    0.96
   9   1 -17    2.76    0.86
   9   1 -17    1.67    0.93
   9  -1 -17    3.02    1.12
   9  -1 -17    4.10    1.35
   9  -1 -17    2.49    0.93
  10   2  -2    2.88    1.63
  10   2  -2   -0.97    1.07
  10  -2  -2    0.71    1.55
  10  -2  -2    0.77    0.71
   9   2  -1   -2.11    1.73
   9   2  -1    0.98    0.94
   9  -2  -1    1.44    0.81
   9  -2  -1   -0.52    0.65
   8   2   0   17.66    3.40
   8   2   0   21.88    2.35
   8  -2   0   13.55    3.53
   8  -2   0   20.58    2.22
   8  -2   0   20.92    2.24
   7   2   1   10.88    2.27
   7   2   1    7.67    1.42
   7   2   1   10.73    1.58
   7  -2   1   13.06    3.44
   7  -2   1    8.15    1.36
   7  -2   1    8.73    1.38
   7  -2   1    8.26    2.03
   6   2   2    3.00    0.76
   6   2   2    4.63    1.20
   6  -2   2    3.25    0.83
   6  -2   2    0.39    1.75
   6  -2   2    5.48    3.60
   6  -2   2    4.14    0.86
   5   2   3   -0.53    1.04
   5   2   3   -0.40    0.60
   5   2   3   -1.16    1.50
   5  -2   3    0.36    1.79
  -5  -2  -3    3.63    2.81
   5  -2   3    0.93    0.62
   5  -2   3    0.55    0.64
  -4   2  -4   12.73    1.42
   4   2   4   11.25    1.92
  -4   2  -4   12.09    1.30
  -4  -2  -4    9.62    1.45
   4  -2   4   12.46    1.95
  -4  -2  -4   12.39    2.13
  -4  -2  -4    9.61    1.55
   3   2   5   70.65    7.37
  -3   2  -5   73.06    6.81
  -3  -2  -5   73.57    6.78
  -3  -2  -5   79.39    7.11
   3  -2   5   72.55    6.74
  -3  -2  -5   76.53    6.91
   2   2   6  332.80   32.08
  -2   2  -6  342.71   31.92
  -2  -2  -6  382.39   32.04
  -2  -2  -6  379.95   31.97
   1   2   7    6.78    1.41
   1   2   7    9.23    1.23
  -1   2  -7    8.08    1.42
  -1  -2  -7    6.46    1.33
   1  -2   7    8.45    1.23
  -1  -2  -7    7.39    1.36
   0   2   8   83.25    8.27
   0   2  -8   85.00    7.99
   0   2   8   90.75    7.96
   0  -2   8   88.36    7.93
   0  -2  -8   82.23    7.95
   0  -2   8   82.53    7.78
   1   2  -9    1.26    1.05
  -1   2   9    2.23    0.95
  -1   2   9    1.59    0.90
  -1   2   9    0.71    1.60
   1   2  -9   -0.39    1.51
   1  -2  -9    1.68    0.97
  -1  -2   9    1.64    0.80
  -1  -2   9    3.12    1.01
  -2   2  10  334.01   36.45
   2   2 -10  448.64   36.31
  -2   2  10  429.06   36.41
  -2   2  10  423.05   36.31
  -2  -2  10  370.43   36.17
  -2  -2  10  419.39   37.52
  -2  -2  10  409.71   36.29
  -3   2  11   29.31    4.32
   3   2 -11   32.69    6.18
  -3   2  11   32.72    3.82
  -3  -2  11   20.11    3.43
  -3  -2  11   25.59    4.16
  -3  -2  11   25.02    5.28
  -4   2  12   57.04    7.08
   4   2 -12   79.73    6.94
   4   2 -12   56.06    6.97
   4   2 -12   77.85    6.52
  -4   2  12   65.62    7.76
   4  -2 -12   84.57    6.74
  -4  -2  12   72.36    6.91
  -4  -2  12   59.18    7.67
  -4  -2  12   72.82   11.60
   4  -2 -12   68.44    6.79
   4  -2 -12   74.68    6.87
  -4  -2  12   69.11    8.95
  -5   2  13   15.82    2.80
   5   2 -13   20.81    2.98
   5   2 -13   20.66    2.16
   5   2 -13   19.86    2.54
  -5  -2  13   23.94    3.26
   5  -2 -13   21.79    2.53
   5  -2 -13   15.48    2.51
   5  -2 -13   17.58    2.69
   6   2 -14    1.25    1.48
   6   2 -14    1.72    1.28
   6   2 -14    1.32    0.80
   6   2 -14    1.64    1.17
  -6   2  14   -2.73    1.71
  -6  -2  14    3.16    1.78
   6  -2 -14    0.76    1.18
   6  -2 -14    2.93    1.39
   6  -2 -14    1.50    1.04
   6  -2 -14    1.88    1.32
   7   2 -15    1.40    1.44
  -7   2  15    1.92    1.83
   7   2 -15    0.94    1.05
   7   2 -15    1.36    1.24
   7   2 -15    1.54    0.78
   7  -2 -15    4.98    1.64
   7  -2 -15    0.72    0.84
   7  -2 -15    0.47    1.19
  -7  -2  15    0.60    1.61
   8   2 -16   20.32    2.37
  -8   2  16   15.40    2.63
   8   2 -16   17.61    2.34
   8   2 -16   20.85    2.91
   8   2 -16   23.46    2.60
  -8  -2  16   22.22    3.09
   8  -2 -16   20.12    2.29
   8  -2 -16   15.85    2.38
   9   2 -17   -0.11    0.67
   9   2 -17    2.34    0.83
   9   2 -17    2.52    0.94
   9  -2 -17   -0.48    0.85
   9  -2 -17    0.63    1.14
   9  -2 -17    1.51    0.96
  10   3  -2    7.82    1.68
  10   3  -2    5.61    1.05
  10  -3  -2    3.32    0.84
  10  -3  -2    5.90    1.22
   9   3  -1   17.16    2.91
   9   3  -1   15.05    1.99
   9  -3  -1   15.16    1.88
   9  -3  -1   16.65    1.88
   8   3   0    3.07    1.58
   8   3   0    1.08    0.76
   8   3   0    1.96    1.85
   8  -3   0    2.91    0.83
   8  -3   0    2.50    0.77
   7   3   1    3.57    1.11
   7   3   1    4.48    1.82
   7   3   1    4.07    0.91
   7  -3   1    2.70    0.75
   7  -3   1    2.29    1.71
   7  -3   1    1.22    0.75
   6   3   2   22.73    2.35
   6   3   2   21.76    2.63
   6   3   2   23.94    3.18
   6  -3   2   20.14    3.63
   6  -3   2   21.95    2.39
   6  -3   2   23.52    2.36
   5   3   3   44.64    4.12
   5   3   3   43.04    4.36
   5   3   3   43.91    4.61
   5  -3   3   47.64    4.13
   5  -3   3   46.22    4.17
   5  -3   3   33.38    4.91
   4   3   4   59.63    6.03
   4   3   4   61.65    5.83
   4  -3   4   62.96    5.82
   4  -3   4   67.16    5.88
  -4  -3  -4   64.51    6.09
  -4  -3  -4   70.85    7.09
   3   3   5    5.28    2.27
  -3  -3  -5    6.84    1.44
   3  -3   5    7.16    1.43
  -3  -3  -5    7.01    1.79
  -2   3  -6   36.47    4.10
   2   3   6   40.53    4.59
  -2  -3  -6   44.39    4.20
   2  -3   6   38.66    4.05
  -2  -3  -6   44.06    4.42
   1   3   7  124.77   11.87
   1   3   7  125.22   11.51
  -1  -3  -7  124.44   11.74
  -1  -3  -7  133.32   11.65
   1  -3   7  124.44   11.54
   0   3   8    4.10    0.96
   0   3  -8    2.20    1.88
   0   3   8    4.37    0.99
   0   3  -8    3.97    1.27
   0   3   8    3.43    1.77
   0  -3   8    3.27    1.14
   0  -3  -8    4.98    1.26
   0  -3   8    4.08    0.96
   1   3  -9  255.54   22.80
  -1   3   9  256.32   22.75
  -1   3   9  260.37   22.71
   1  -3  -9  242.83   22.78
  -1  -3   9  264.96   22.73
  -1  -3   9  231.74   22.74
  -2   3  10   15.66    2.53
   2   3 -10   22.65    4.74
  -2   3  10   12.72    3.61
  -2   3  10   14.00    2.73
  -2  -3  10   15.16    2.79
  -2  -3  10   15.55    2.53
   3   3 -11   31.24    3.84
  -3   3  11   26.93    4.13
  -3   3  11   32.43    4.86
  -3   3  11   32.94    4.12
   3   3 -11   30.03    8.28
  -3  -3  11   27.47    4.10
  -3  -3  11   32.12    3.32
   3  -3 -11   29.58    3.57
  -3  -3  11   35.47    5.26
  -4   3  12   99.65   10.30
   4   3 -12   95.43    9.25
   4   3 -12  108.57    9.09
   4   3 -12  103.38    8.88
   4   3 -12   84.53    9.26
   4  -3 -12   95.04    9.21
   4  -3 -12   97.82    9.05
   4  -3 -12   92.22    9.15
  -4  -3  12  101.96    9.06
   5   3 -13  100.65    9.57
   5   3 -13   98.79    8.78
   5  -3 -13   99.30    9.11
  -5  -3  13   97.33    9.03
   5  -3 -13   86.74    9.05
   6   3 -14   -1.19    1.35
   6   3 -14    1.57    0.87
   6   3 -14    2.74    1.48
   6   3 -14    2.48    1.13
  -6   3  14    2.73    1.66
  -6  -3  14    3.01    1.50
   6  -3 -14    1.75    1.23
   6  -3 -14    5.85    1.68
  -7   3  15    3.47    1.68
   7   3 -15    0.20    1.07
   7   3 -15    1.93    0.87
   7   3 -15    1.08    1.07
   7   3 -15    3.84    1.60
   7  -3 -15    1.41    1.00
   7  -3 -15    0.28    1.16
   7  -3 -15    5.76    1.63
  -7  -3  15    1.42    1.47
   7  -3 -15    1.07    0.57
   8   3 -16    3.63    1.46
   8   3 -16    0.03    0.98
  -8   3  16    0.64    1.57
   8   3 -16    0.85    0.87
   8   3 -16    1.53    0.83
   8  -3 -16    0.48    0.96
   8  -3 -16    3.01    1.38
  -8  -3  16    0.91    1.35
   8  -3 -16    0.67    0.76
   9   3 -17    2.94    1.02
   9   3 -17    1.79    0.78
   9   3 -17    2.30    0.68
   9  -3 -17    1.90    1.10
   9  -3 -17    2.60    0.93
   9  -3 -17    1.10    0.83
   9   4  -1   15.18    2.17
   9   4  -1   11.09    1.54
   9  -4  -1   10.32    1.53
   9  -4  -1    9.08    1.51
   8   4   0    4.98    1.21
   8   4   0    4.57    1.25
   8   4   0    7.84    2.69
   8  -4   0    5.78    1.33
   7   4   1    0.92    1.42
   7   4   1    0.17    0.65
   7   4   1   -0.49    0.86
   7  -4   1   -0.23    1.88
   7  -4   1    0.29    0.71
   7  -4   1    0.57    0.74
   6   4   2    1.00    0.68
   6   4   2    0.81    1.33
   6   4   2    1.10    0.91
   6  -4   2    1.07    0.77
   6  -4   2    0.16    1.82
   6  -4   2    2.26    0.71
   5   4   3    9.87    1.27
   5   4   3    7.71    1.46
   5   4   3    8.67    1.70
   5  -4   3   11.44    2.16
   5  -4   3    8.51    1.23
   5  -4   3    6.96    1.17
   5  -4   3    9.63    1.30
   4   4   4   49.68    4.49
   4   4   4   47.74    4.66
   4  -4   4   48.98    4.38
   4  -4   4   47.63    4.46
  -4  -4  -4   43.81    5.28
   3   4   5    0.27    0.98
   3   4   5    0.67    0.63
   3  -4   5    0.28    0.45
  -3  -4  -5    1.30    2.63
   3  -4   5    1.38    0.69
  -3  -4  -5   -0.12    1.10
   3  -4   5    1.28    0.80
   3  -4   5   -0.52    1.45
   2   4   6    7.55    2.80
  -2   4  -6    3.09    1.81
   2  -4   6    4.05    1.36
  -2  -4  -6    4.22    1.86
  -2  -4  -6    5.07    2.19
  -2  -4  -6    5.76    1.26
  -1   4  -7  152.28   13.71
   1   4   7  136.99   14.03
  -1  -4  -7  138.43   13.83
   1  -4   7  147.03   13.46
  -1  -4  -7  156.88   13.67
   0   4  -8  143.30   13.35
   0   4   8  138.19   13.04
   0   4   8  134.74   13.86
   0   4   8  149.81   13.02
   0  -4  -8  147.96   13.33
   0  -4   8  145.55   13.06
   0  -4   8  128.57   13.40
  -1   4   9   43.34    4.75
  -1   4   9   36.96    4.44
  -1   4   9   43.69    6.65
  -1  -4   9   42.38    4.51
   2   4 -10   78.38   15.79
   2   4 -10   54.80    5.45
   2   4 -10   43.48    5.38
  -2   4  10   52.87    5.79
  -2   4  10   52.40    5.22
  -2   4  10   60.13    6.51
  -2  -4  10   61.82    7.34
  -2  -4  10   54.51    5.03
   2  -4 -10   51.98    5.11
  -2  -4  10   58.68    5.92
  -3   4  11    8.20    2.48
   3   4 -11   10.00    1.49
  -3   4  11    8.70    1.59
   3   4 -11    9.21    1.92
  -3   4  11    4.94    3.75
  -3  -4  11    8.54    2.69
   3  -4 -11   10.18    1.65
   3  -4 -11   11.36    2.06
  -3  -4  11   15.17    4.86
  -3  -4  11   10.46    1.55
   4   4 -12   55.41    5.18
   4   4 -12   52.14    5.58
   4   4 -12   53.00    5.40
   4   4 -12   48.39    5.70
   4  -4 -12   56.34    5.54
   4  -4 -12   62.77    5.67
  -4  -4  12   56.54    5.30
   5   4 -13    6.99    1.42
   5   4 -13    3.21    1.65
   5   4 -13    5.46    0.97
   5   4 -13    4.32    1.56
  -5   4  13    2.48    1.54
   5  -4 -13    6.11    1.74
   5  -4 -13    4.44    1.37
  -5  -4  13    2.49    1.20
  -6   4  14   25.32    3.45
   6   4 -14   29.55    3.36
   6   4 -14   25.85    3.42
   6   4 -14   23.54    2.73
   6   4 -14   24.86    2.98
   6  -4 -14   24.19    2.55
   6  -4 -14   27.32    2.86
   6  -4 -14   32.87    3.66
   6  -4 -14   23.61    3.14
  -6  -4  14   22.74    3.21
   7   4 -15   14.50    1.97
  -7   4  15   14.07    2.90
   7   4 -15   15.37    2.15
   7   4 -15   14.63    2.32
   7   4 -15   19.23    2.64
   7  -4 -15   16.30    2.09
   7  -4 -15   19.31    2.86
   7  -4 -15   11.40    1.85
   8   4 -16    1.92    0.73
   8   4 -16    1.01    0.90
   8   4 -16    1.44    0.98
  -8   4  16   -1.40    1.25
   8  -4 -16    2.34    1.11
   8  -4 -16    2.01    1.31
   8  -4 -16    1.10    0.81
  -8  -4  16    1.50    1.21
   9   4 -17    5.22    1.03
   9   4 -17    4.34    0.88
   9   4 -17    4.00    1.15
   9  -4 -17    6.59    1.09
   9  -4 -17    6.85    1.16
   9   5  -1   -0.06    0.61
   9   5  -1   -0.70    1.10
   9  -5  -1   -0.04    0.62
   9  -5  -1    0.28    0.62
   8   5   0    3.77    0.84
   8   5   0    4.55    1.56
   8   5   0    2.28    1.13
   8  -5   0    5.90    0.96
   8  -5   0    5.20    1.04
   7   5   1   28.55    2.90
   7   5   1   30.25    3.07
   7   5   1   25.35    3.45
   7  -5   1   28.84    2.91
   7  -5   1   26.06    2.97
   6   5   2    0.17    0.71
   6   5   2   -1.03    0.75
   6   5   2    1.77    1.27
   6  -5   2   -0.08    0.69
   6  -5   2    3.69    1.86
   6  -5   2    0.12    0.75
   5   5   3    1.36    0.67
   5   5   3    0.23    1.18
   5   5   3    0.92    0.85
   5  -5   3   -0.09    0.72
  -5  -5  -3   -1.03    1.08
   5  -5   3    0.36    0.48
   5  -5   3   -0.82    0.59
   4   5   4    4.35    1.10
  -4   5  -4    4.85    1.26
   4  -5   4    4.00    1.30
  -4  -5  -4    4.45    1.09
   4  -5   4    4.72    1.01
   4  -5   4    2.98    0.94
   3   5   5   43.91    4.39
   3   5   5   41.59    4.22
  -3   5  -5   44.68    4.38
  -3  -5  -5   50.49    4.39
   3  -5   5   45.88    4.25
   3  -5   5   45.00    4.35
   3  -5   5   44.35    4.10
  -3  -5  -5   40.42    5.77
  -2   5  -6   19.31    2.16
   2   5   6   19.27    2.43
   2   5   6   19.95    2.08
   2  -5   6   17.24    1.83
   2  -5   6   16.99    2.30
  -2  -5  -6   20.49    3.42
  -2  -5  -6   17.60    2.20
   2  -5   6   17.51    2.26
  -1   5  -7   41.36    4.00
  -1   5  -7   37.93    3.66
   1   5   7   40.56    3.94
   1   5   7   35.77    3.94
   1  -5   7   28.37    3.89
   1  -5   7   38.96    4.54
  -1  -5  -7   36.04    6.26
   1  -5   7   37.78    3.71
  -1  -5  -7   37.22    3.63
  -1  -5  -7   38.94    4.50
   1  -5   7   36.17    3.47
   0   5   8   10.19    1.87
   0   5   8   10.38    1.49
   0   5  -8    6.89    1.29
   0  -5   8    7.87    4.39
   0  -5   8    8.21    1.68
   0  -5   8    7.74    1.23
   0  -5  -8    7.16    1.94
   0  -5  -8    4.99    1.09
   0  -5   8    6.31    1.91
   1   5  -9    6.14    1.45
  -1   5   9    8.54    2.88
  -1   5   9    6.01    1.28
   1  -5  -9    3.70    2.08
  -1  -5   9    7.64    1.08
   1  -5  -9    4.92    1.13
  -1  -5   9    7.56    1.19
   1  -5  -9    8.09    1.14
  -1  -5   9   12.58    4.82
  -1  -5   9    6.08    2.11
  -2   5  10   15.79    4.49
  -2   5  10    8.29    1.37
  -2   5  10    4.02    2.69
   2   5 -10   10.09    1.73
   2  -5 -10    3.72    2.76
  -2  -5  10    6.61    2.75
  -2  -5  10    7.76    6.30
  -2  -5  10    8.48    1.31
   2  -5 -10    6.90    1.25
  -2  -5  10    9.91    1.71
   3   5 -11   92.43    8.72
  -3   5  11   85.25    8.75
   3   5 -11  105.17    9.00
   3  -5 -11   95.37    8.76
  -3  -5  11   97.28    8.62
   4   5 -12    7.95    1.72
  -4   5  12   10.29    1.62
   4   5 -12    6.09    1.20
   4   5 -12    5.27    1.70
  -4  -5  12    5.19    1.10
   4  -5 -12    7.34    1.17
   5   5 -13    3.81    1.34
   5   5 -13    1.27    1.51
   5   5 -13    4.69    0.98
   5   5 -13    3.46    1.23
  -5   5  13    0.62    1.22
   5  -5 -13    2.81    0.68
  -5  -5  13    2.79    1.10
   5  -5 -13    1.35    1.47
   5  -5 -13    3.62    1.87
   5  -5 -13    3.57    1.02
   6   5 -14   11.23    1.65
   6   5 -14   11.46    1.85
   6   5 -14   10.26    2.01
  -6   5  14    7.24    1.69
   6   5 -14   10.41    1.73
   6  -5 -14   12.36    1.77
   6  -5 -14   12.89    2.26
  -6  -5  14   10.08    1.63
   6  -5 -14    9.00    1.89
   6  -5 -14   11.52    1.36
   7   5 -15   21.70    2.50
   7   5 -15   18.02    2.26
   7   5 -15   21.06    2.43
  -7   5  15   15.80    2.69
  -7  -5  15   18.83    2.63
   7  -5 -15   20.80    2.07
   7  -5 -15   24.64    2.76
   7  -5 -15   22.16    2.42
  -8   5  16   -0.65    1.25
   8   5 -16   -0.02    0.96
   8   5 -16    0.86    0.64
   8   5 -16    0.58    0.98
   8  -5 -16   -1.16    0.96
   8  -5 -16    0.15    0.80
  -8  -5  16   -0.41    1.02
   9   6  -1   -1.39    1.22
   9   6  -1   -0.79    0.75
   9  -6  -1    0.58    0.83
   9  -6  -1    2.34    1.38
   8   6   0    1.50    0.74
   8   6   0    1.87    1.20
   8  -6   0    0.98    0.73
   8  -6   0    0.51    0.58
   7   6   1    1.23    0.86
   7   6   1    1.28    1.17
   7   6   1    0.66    0.71
   7  -6   1   -0.33    0.63
   7  -6   1    1.15    0.84
   6   6   2    6.44    1.63
   6   6   2    9.07    1.46
  -6   6  -2    9.89    1.69
   6   6   2   12.14    1.76
   6  -6   2    8.66    1.31
   6  -6   2    8.27    1.48
  -6  -6  -2    7.87    1.65
   6  -6   2    8.45    2.14
  -5   6  -3    0.92    1.06
   5   6   3    0.16    0.65
   5   6   3   -1.02    1.41
   5   6   3    0.51    0.90
   5  -6   3   -0.16    0.88
   5  -6   3    0.43    0.72
  -5  -6  -3    0.35    0.93
   5  -6   3    0.03    0.47
   4   6   4   -0.21    2.69
  -4   6  -4    8.57    1.26
   4   6   4    4.37    1.13
   4   6   4    6.01    1.01
   4  -6   4    5.06    0.75
   4  -6   4    5.05    1.01
   4  -6   4    6.04    1.27
  -4  -6  -4    3.95    1.01
   3   6   5   36.57    5.10
  -3   6  -5   31.19    2.95
   3   6   5   21.11    3.24
  -3  -6  -5   31.19    2.94
   3  -6   5   27.90    2.66
   3  -6   5   23.97    3.03
   2   6   6   13.34    3.07
  -2   6  -6   11.80    1.68
   2   6   6   11.11    1.73
  -2   6  -6   13.71    2.15
  -2  -6  -6   11.98    1.68
   2  -6   6   10.47    1.86
   2  -6   6   12.09    1.87
   1   6   7    3.49    1.30
  -1   6  -7    3.35    1.18
   1   6   7    4.38    1.25
   1   6   7    1.38    2.47
  -1   6  -7    2.66    0.88
   1  -6   7    1.09    1.25
   1  -6   7    3.16    3.74
  -1  -6  -7    1.21    0.78
   1  -6   7    3.11    0.62
   1  -6   7    4.80    1.00
   0   6   8    5.73    1.21
   0   6  -8    4.63    1.22
   0   6  -8    5.36    1.12
   0  -6   8    5.49    0.95
   0  -6   8    5.86    0.88
   0  -6  -8    5.82    1.03
   0  -6   8    6.86    3.27
   0  -6  -8    4.39    1.12
   1   6  -9    8.64    1.62
  -1   6   9   10.28    1.62
  -1  -6   9    9.50    1.49
   1  -6  -9   11.60    1.55
   1  -6  -9    9.16    1.58
  -1  -6   9   13.39    1.64
  -2   6  10   21.71    2.32
   2   6 -10   23.00    3.55
   2   6 -10   13.30    2.52
  -2  -6  10   16.33    2.51
   2  -6 -10   14.08    2.58
   2  -6 -10   19.55    2.00
   3   6 -11    5.27    1.61
   3   6 -11    2.39    1.39
  -3   6  11    4.77    1.14
   3  -6 -11    5.45    1.46
  -3  -6  11    4.13    0.87
   3  -6 -11    4.47    0.81
   4   6 -12   19.04    2.92
   4   6 -12    8.96    2.14
   4   6 -12    9.15    2.03
  -4   6  12   10.96    1.99
   4   6 -12   10.90    1.98
   4  -6 -12   11.98    1.49
  -4  -6  12   13.50    1.79
   4  -6 -12   12.82    1.78
  -5   6  13    6.45    1.40
   5   6 -13    5.28    1.86
   5   6 -13    4.92    1.21
   5   6 -13    6.34    1.53
   5   6 -13    9.38    1.60
   5  -6 -13    5.88    1.96
   5  -6 -13    5.74    0.89
   5  -6 -13    3.84    1.05
  -5  -6  13    3.81    1.06
  -6   6  14    8.83    1.80
   6   6 -14   12.01    1.76
   6   6 -14   14.76    1.90
   6  -6 -14   12.81    2.11
   7   6 -15   -1.56    1.18
   7   6 -15   -0.67    0.82
  -7   6  15   -1.14    1.03
   7   6 -15   -0.95    1.03
   7   6 -15    0.29    0.78
   7  -6 -15    0.32    1.32
   7  -6 -15   -0.02    0.83
  -7  -6  15   -1.10    0.88
   7  -6 -15    0.74    0.59
  -8   6  16    1.72    1.60
   8   6 -16    1.33    0.84
  -8  -6  16    3.95    1.05
   8  -6 -16    1.53    1.90
   8  -6 -16    2.97    0.89
   8   7   0    0.17    0.79
   8   7   0   -0.44    0.94
   8  -7   0    0.20    0.68
   8  -7   0    1.45    0.90
  -7   7  -1    1.37    1.51
   7   7   1    0.57    0.74
   7   7   1   -0.66    0.85
   7  -7   1   -0.45    0.59
   7  -7   1    0.50    0.85
  -7  -7  -1    1.16    1.49
  -6   7  -2   -0.08    1.12
   6   7   2   -0.36    0.71
   6   7   2    0.64    1.10
  -6   7  -2   -0.41    1.14
   6  -7   2    1.34    1.00
  -6  -7  -2   -0.74    0.98
   6  -7   2    0.78    1.98
   6  -7   2    1.08    0.70
  -5   7  -3   16.47    2.31
   5   7   3   20.83    2.39
   5   7   3   17.79    2.62
   5   7   3   16.71    2.11
  -5  -7  -3   18.58    2.27
   5  -7   3   19.09    2.50
   5  -7   3   17.01    1.84
   5  -7   3   16.85    2.16
   4   7   4    1.40    0.98
   4   7   4   -0.78    0.76
  -4   7  -4    0.16    1.06
   4   7   4   -1.08    2.48
  -4   7  -4    0.28    0.76
  -4  -7  -4   -0.69    0.74
   4  -7   4    1.82    0.97
   4  -7   4    0.17    0.45
   4  -7   4    1.56    1.19
   3   7   5    2.32    0.92
   3   7   5    2.44    1.12
   3   7   5   -2.01    2.35
  -3   7  -5    5.30    1.26
  -3   7  -5    2.69    0.87
  -3  -7  -5    1.09    0.71
   3  -7   5    1.68    0.56
   3  -7   5    1.99    1.26
   3  -7   5    3.38    1.36
  -2   7  -6    0.20    0.96
   2   7   6    0.06    1.10
  -2   7  -6    2.45    1.05
   2   7   6    3.64    2.42
   2   7   6   -0.10    1.56
  -2  -7  -6    2.39    0.76
   2  -7   6    0.95    0.49
   2  -7   6    1.10    1.31
   1   7   7    1.72    2.01
   1   7   7    1.73    1.32
  -1   7  -7    1.51    0.88
  -1   7  -7    3.12    1.11
   1  -7   7    1.32    0.53
  -1  -7  -7    1.69    1.10
   1  -7   7    1.58    0.98
   1  -7   7    2.09    1.45
  -1  -7  -7    1.72    0.79
   0   7   8    1.43    1.82
   0   7   8   -0.07    0.99
   0   7  -8    0.13    1.13
   0  -7   8   -0.26    0.57
   0  -7  -8    0.97    0.73
   0  -7  -8   -0.32    0.79
   0  -7   8    0.13    0.72
   1   7  -9    4.45    1.44
  -1   7   9    3.73    1.21
   1   7  -9    4.32    1.33
  -1  -7   9    4.32    0.95
   1  -7  -9    4.88    1.05
  -1  -7   9    4.42    0.83
   1  -7  -9    4.05    0.89
   2   7 -10    0.66    1.45
   2   7 -10   -0.30    1.04
  -2   7  10    1.04    0.98
  -2  -7  10   -1.98    0.99
   2  -7 -10   -0.02    1.01
   2  -7 -10    0.30    0.59
  -2  -7  10    0.16    0.63
  -3   7  11   -0.78    0.95
   3   7 -11   -1.64    1.27
   3   7 -11    2.22    1.52
   3  -7 -11   -1.18    1.16
   3  -7 -11   -0.27    0.59
  -3  -7  11    0.78    0.72
   4   7 -12    1.47    1.24
  -4   7  12    0.86    1.02
   4   7 -12   -0.59    1.59
   4  -7 -12    0.46    1.09
   4  -7 -12    0.22    0.60
  -4  -7  12   -0.76    0.77
   5   7 -13   14.84    2.31
   5   7 -13   19.20    2.79
   5  -7 -13   22.74    2.48
   5  -7 -13   20.15    2.34
   6   7 -14   -0.25    1.08
  -6   7  14    1.57    1.02
   6   7 -14    0.00    1.21
   6   7 -14    0.76    0.84
  -6  -7  14    0.85    0.75
   6  -7 -14    0.79    1.03
   6  -7 -14    0.43    0.54
   7   7 -15   -0.48    1.05
   7   7 -15    1.30    0.84
  -7   7  15   -1.77    1.11
  -7  -7  15    1.76    0.80
   7  -7 -15    0.41    0.93
   7   8   1    1.64    0.96
   7   8   1   -1.54    1.02
  -7  -8  -1    4.94    1.52
   7  -8   1   -2.13    1.09
   7  -8   1    0.57    0.93
   6   8   2   -1.28    0.91
  -6   8  -2    1.42    1.22
  -6   8  -2    0.69    1.07
   6   8   2   -0.52    0.92
   6  -8   2   -2.95    2.11
   6  -8   2    1.65    1.12
   6  -8   2   -0.07    0.89
  -6  -8  -2    0.63    0.91
   5   8   3    1.96    1.08
  -5   8  -3    0.45    0.85
  -5   8  -3    0.27    1.00
   5   8   3    2.55    1.12
   5  -8   3    0.61    0.53
   5  -8   3    1.40    1.74
  -5  -8  -3    1.26    0.82
   5  -8   3    1.23    1.16
   5  -8   3    0.62    1.03
   4   8   4    0.81    1.20
   4   8   4   -0.81    2.06
  -4   8  -4   -0.42    0.88
  -4   8  -4    2.42    1.11
   4   8   4   -0.22    1.13
  -4  -8  -4    1.99    0.79
   4  -8   4   -0.40    1.36
   4  -8   4   -0.40    0.48
   4  -8   4    0.52    1.27
  -3   8  -5    3.41    1.17
   3   8   5    0.26    2.28
  -3   8  -5    0.57    0.86
  -3  -8  -5    0.82    0.77
   3  -8   5   -0.12    1.34
   3  -8   5    0.52    0.50
  -2   8  -6    2.09    0.85
  -2   8  -6    2.55    1.19
   2   8   6    2.00    2.18
   2  -8   6    2.90    1.62
  -2  -8  -6    1.06    0.75
   2  -8   6    1.24    0.55
   1   8   7    1.92    1.70
  -1   8  -7    1.68    0.91
  -1   8  -7    1.96    1.22
   1   8   7    0.34    2.19
  -1  -8  -7    3.10    0.87
   1  -8   7    1.12    0.60
  -1  -8  -7    1.55    1.16
   1  -8   7    0.83    1.13
   0   8  -8    0.99    1.04
   0   8   8   -2.04    1.85
   0   8   8    0.15    1.10
   0  -8  -8   -0.24    0.82
   0  -8  -8    1.54    0.85
   0  -8   8    0.22    0.82
   0  -8   8    1.29    0.66
  -1   8   9    0.86    1.05
   1   8  -9    0.17    0.98
  -1   8   9    1.33    1.64
   1   8  -9   -0.49    1.33
   1  -8  -9    1.13    0.91
  -1  -8   9    0.12    0.74
   1  -8  -9   -0.40    0.65
  -1  -8   9   -0.55    0.73
  -2   8  10    2.29    1.12
   2   8 -10    2.39    1.53
   2   8 -10    2.97    1.20
  -2  -8  10    1.36    1.08
  -2  -8  10    1.03    0.73
   2  -8 -10    2.60    0.80
   2  -8 -10    0.20    1.21
   3   8 -11    2.17    1.16
  -3   8  11    0.33    0.98
  -3  -8  11    0.69    0.77
   3  -8 -11    0.36    0.61
   4   8 -12    2.00    1.03
  -4   8  12    2.37    1.02
   4  -8 -12    0.92    1.59
  -4  -8  12    2.35    0.77
   4  -8 -12    1.61    0.72
   5   8 -13    0.60    0.86
  -5   8  13    0.73    0.92
  -5  -8  13    0.25    0.60
   5  -8 -13    0.98    0.58
   5  -8 -13   -1.81    1.39
  -6   8  14    0.76    1.01
   6   8 -14    0.57    0.70
   6  -8 -14   -1.04    0.56
   6  -8 -14    0.68    2.27
  -6  -8  14    1.43    0.70
  -6   9  -2   -1.45    1.76
   6   9   2    2.00    0.93
  -6  -9  -2    0.15    0.84
  -5   9  -3    0.84    1.10
   5   9   3   -0.46    0.93
   5  -9   3   -0.66    0.60
  -5  -9  -3    0.03    0.71
   5  -9   3   -2.50    1.64
   5  -9   3    0.07    1.21
   4   9   4   -1.81    0.84
  -4   9  -4    2.18    0.98
  -4   9  -4    1.19    0.70
  -4  -9  -4   -0.45    0.60
   4  -9   4    0.83    0.45
   3   9   5    1.73    1.07
   3   9   5   -1.19    1.90
  -3   9  -5    0.21    0.98
  -3   9  -5    2.49    0.75
   3  -9   5   -0.22    0.39
  -3  -9  -5    0.66    0.63
  -2   9  -6    1.00    1.05
   2   9   6    1.14    1.93
   2  -9   6    1.18    0.63
   1   9   7    1.04    1.71
  -1   9  -7    0.26    1.10
  -1  -9  -7    0.60    0.75
  -1  -9  -7    1.21    1.39
   1  -9   7    0.70    0.61
   0   9   8   -1.61    1.76
   0   9  -8   -0.38    1.37
   0   9  -8    0.49    1.21
   0  -9  -8    0.67    0.83
   0  -9  -8    1.69    0.89
   0  -9   8    0.61    0.97
   0  -9   8    0.29    1.03
   1   9  -9   -0.87    1.20
  -1   9   9   -0.09    1.41
  -1   9   9   -0.58    1.05
   1  -9  -9    0.08    0.89
  -1  -9   9    0.01    0.73
  -1  -9   9    1.09    0.82
   1  -9  -9    0.62    0.69
  -2   9  10    0.79    1.22
   2   9 -10   -0.17    1.49
  -2   9  10   -0.02    0.95
   2   9 -10    1.59    1.05
  -2  -9  10    0.61    0.63
  -2  -9  10   -0.11    1.03
   2  -9 -10   -0.13    0.65
   2  -9 -10    3.76    2.25
  -3   9  11    1.48    0.90
  -3   9  11    0.33    1.35
   3   9 -11    1.00    0.97
   3  -9 -11    0.14    0.64
  -3  -9  11   -3.07    2.35
  -3  -9  11    0.06    0.60
   4   9 -12    0.32    0.85
  -4   9  12   -1.40    1.06
  -4   9  12   -0.12    0.89
   4  -9 -12   -0.39    0.61
  -4  -9  12    0.54    0.62
   5   9 -13   -0.33    0.71
  -5   9  13    1.29    0.90
  -5   9  13    2.73    1.11
  -5  -9  13   -0.26    0.60
   5  -9 -13    0.38    0.55
  -4  10  -4    0.71    1.64
   4  10   4   -0.16    0.89
  -4 -10  -4    1.21    0.68
   4 -10   4   -0.40    0.48
   3  10   5    0.84    0.90
  -3  10  -5   -0.21    0.87
   3 -10   5   -0.33    0.38
  -3 -10  -5    0.82    0.59
   2  10   6    1.08    0.93
   2  10   6   -0.20    1.61
  -2  10  -6   -0.42    0.87
  -2 -10  -6   -0.35    0.63
   2 -10   6    1.04    0.52
   1  10   7    0.65    1.54
  -1  10  -7    0.01    0.80
  -1  10  -7    0.65    1.02
  -1 -10  -7   -1.90    1.31
  -1 -10  -7   -0.17    0.69
   1 -10   7    0.43    0.48
   0  10  -8   -0.27    1.18
   0  10   8    0.59    1.39
   0  10  -8    0.87    0.90
   0 -10  -8    1.55    1.01
   0 -10  -8    0.30    0.93
   0 -10   8    1.31    0.58
   1  10  -9   -1.01    0.84
   1  10  -9    2.65    1.96
  -1  10   9    0.20    1.27
  -1  10   9    0.49    1.29
   1 -10  -9   -2.68    1.54
   1 -10  -9    0.57    0.81
  -1 -10   9   -0.66    0.67
  -1 -10   9    0.43    0.95
   2  10 -10   -0.69    0.82
  -2  10  10    0.07    1.08
  -2  10  10    0.16    1.05
  -2 -10  10    0.99    0.99
  -2 -10  10    0.92    0.71
   2 -10 -10    0.26    0.61
   3  10 -11    0.04    0.75
  -3  10  11   -0.77    0.97
  -3  10  11   -0.18    1.01
   3 -10 -11    1.95    0.64
  -3 -10  11    0.63    0.64
   4  10 -12   -0.94    1.15
  -4  10  12    1.35    0.95
  -4  10  12    1.39    1.71
  -4 -10  12    0.55    0.99
   4 -10 -12   -0.16    1.15
  -1  11  -7   -1.44    1.05
   1  11   7    2.04    1.36
  -1 -11  -7   -1.23    1.09
   0  11  -8   -0.82    1.73
   0  11   8    3.46    2.33
   0  11   8    0.49    1.39
   0 -11  -8    0.82    1.07
   0 -11   8   -0.03    0.54
  10   0  -1   -4.71    2.75
   9   0   0   -4.07    1.85
   9   0   0   -0.89    0.78
   9   0   0   -2.67    1.95
   9   0   0    0.89    1.70
   8   0   1    1.06    1.34
   8   0   1   -2.04    2.22
   8   0   1   -1.46    1.18
   8   0   1    0.98    1.11
   8   0   1    0.00    0.78
   7   0   2    0.77    0.93
   7   0   2    3.09    2.50
   7   0   2    2.12    0.81
   7   0   2    2.07    1.40
   7   0   2   -0.48    0.92
   6   0   3   -0.67    1.27
   6   0   3    1.74    0.94
   6   0   3    1.40    0.89
   6   0   3   -3.75    2.41
   6   0   3    1.37    0.80
  -5   0  -4    1.29    1.62
  -5   0  -4    2.96    3.98
   5   0   4   -1.94    1.34
   5   0   4   -0.44    0.82
   5   0   4    0.93    0.92
  -4   0  -5   -0.11    1.71
  -4   0  -5    1.57    0.81
  -3   0  -6   -0.02    0.56
  -3   0  -6   -0.17    0.47
   2   0   7    0.18    0.50
  -2   0  -7    0.56    0.39
   2   0   7    0.32    0.55
  -2   0  -7    0.29    0.75
  -2   0  -7   -1.14    0.74
  -1   0  -8    0.63    0.82
  -1   0  -8    1.76    0.86
   1   0   8    0.07    0.69
   1   0   8    1.55    0.57
   0   0  -9    0.17    1.04
   0   0   9    0.47    1.30
   0   0  -9   -0.45    0.84
   0   0   9    0.95    0.78
   1   0 -10    6.02    1.94
   1   0 -10    4.36    1.30
  -1   0  10    2.71    1.07
  -1   0  10    2.24    1.30
   2   0 -11    0.33    2.18
  -2   0  11    0.51    1.56
  -2   0  11    0.29    1.16
   2   0 -11    0.40    1.38
   3   0 -12    5.19    3.67
  -3   0  12    0.82    2.24
  -3   0  12    3.37    1.80
   4   0 -13    2.30    1.56
   4   0 -13    0.11    0.88
  -4   0  13   -2.86    3.77
  -4   0  13   -0.17    2.59
   4   0 -13   -1.84    1.28
   5   0 -14    1.02    1.39
  -5   0  14    1.22    1.90
   5   0 -14    0.65    0.81
   5   0 -14    0.44    1.14
   6   0 -15    1.74    0.94
  -6   0  15   -0.89    1.73
   6   0 -15   -0.29    1.11
   6   0 -15    1.14    1.41
   6   0 -15   -0.08    1.07
   7   0 -16    3.34    1.10
   7   0 -16    2.18    1.47
   7   0 -16    2.15    1.02
   7   0 -16    2.51    1.19
  -7   0  16    4.45    1.66
   7   0 -16    2.44    1.34
   8   0 -17    2.41    1.56
   8   0 -17   -0.11    0.94
   8   0 -17    2.09    1.44
   8   0 -17    1.20    1.03
  -8   0  17   -1.17    1.55
   9   0 -18    1.13    1.00
   9   0 -18   -0.73    0.74
  10   1  -1   -2.05    1.72
  10   1  -1   -0.65    2.02
  10  -1  -1   -0.27    0.92
   9   1   0    0.22    1.85
   9   1   0   -0.73    1.07
   9  -1   0    0.47    2.28
   9  -1   0    1.19    0.94
   9  -1   0    0.09    0.71
   8   1   1    0.22    0.97
   8   1   1   -0.46    2.05
   8   1   1   -0.28    1.21
   8   1   1   -0.56    0.96
   8  -1   1    0.13    0.79
   8  -1   1   -0.88    2.56
   8  -1   1    0.55    1.57
   8  -1   1    0.65    0.73
   7   1   2   -0.62    1.17
   7   1   2    1.22    2.14
   7   1   2    0.54    0.94
   7   1   2   -0.53    1.09
   7  -1   2    0.53    0.72
   7  -1   2   -0.27    0.76
   7  -1   2    2.48    2.88
   7  -1   2   -1.43    1.45
   7  -1   2    1.29    1.44
   6   1   3    5.98    1.05
   6   1   3    7.63    2.19
   6   1   3    2.78    1.33
   6   1   3    3.91    1.08
   6   1   3    5.59    1.47
   6  -1   3    6.09    0.96
   6  -1   3    6.21    1.04
   6  -1   3    4.52    3.06
   6  -1   3    2.39    1.37
   6  -1   3    3.75    1.62
  -5   1  -4    4.57    4.43
   5   1   4    0.49    0.75
   5   1   4    0.92    1.26
   5   1   4   -1.27    2.08
   5  -1   4    1.33    1.57
   5  -1   4   -0.78    0.69
  -5  -1  -4   -2.19    2.04
   5  -1   4    1.42    0.72
  -4   1  -5    1.26    2.06
  -4   1  -5    1.71    0.60
  -4  -1  -5    2.95    1.13
  -4  -1  -5    0.50    1.44
  -3   1  -6    5.66    1.01
  -3  -1  -6    4.53    0.96
   3  -1   6    6.54    0.71
   3  -1   6    5.39    0.60
  -3  -1  -6    5.48    1.03
  -3  -1  -6    4.55    1.03
  -2   1  -7    1.04    0.68
   2   1   7    1.06    0.50
   2   1   7    0.10    0.78
  -2  -1  -7    0.52    0.67
  -2  -1  -7    1.32    0.50
   2  -1   7    0.33    0.65
  -2  -1  -7    1.35    0.64
  -1   1  -8   11.37    1.89
   1   1   8   14.36    1.66
  -1   1  -8   11.97    2.11
   1   1   8   15.62    1.81
  -1  -1  -8    8.31    1.48
   1  -1   8   10.01    1.55
  -1  -1  -8   11.22    1.69
   0   1  -9    7.82    1.46
   0   1   9    8.28    1.69
   0   1   9    8.97    1.56
   0   1  -9    5.26    1.57
   0   1   9    6.22    1.26
   0  -1   9    8.33    1.34
   0  -1  -9    6.62    1.25
   0  -1  -9    9.36    1.68
   1   1 -10    3.29    2.00
  -1   1  10    1.32    1.03
   1   1 -10    2.55    1.22
  -1   1  10    3.21    1.10
  -1  -1  10    7.31    2.21
   1  -1 -10    2.95    1.49
   1  -1 -10    1.80    1.05
  -1  -1  10    1.44    0.84
  -2   1  11    0.40    1.33
   2   1 -11   -1.01    2.38
   2   1 -11   -0.44    1.59
  -2   1  11   -0.22    1.20
   2  -1 -11   -0.66    1.38
  -2  -1  11    1.34    2.34
  -2  -1  11   -1.33    1.00
   2  -1 -11   -0.67    2.04
  -3   1  12    1.08    1.78
   3   1 -12    0.10    3.88
  -3   1  12   -1.36    1.94
   3  -1 -12    2.71    3.51
  -3  -1  12    1.35    2.63
  -3  -1  12   -1.63    1.41
   4   1 -13    1.05    1.36
   4   1 -13    0.39    1.61
   4   1 -13    0.92    0.84
  -4   1  13    5.39    2.76
  -4   1  13   -0.81    1.88
   4   1 -13    1.03    1.35
  -4   1  13    6.95    3.90
  -4  -1  13   -2.08    4.74
  -4  -1  13    2.79    1.77
   4  -1 -13    0.03    1.09
   4  -1 -13    1.53    1.40
  -4  -1  13    5.12    2.51
   4  -1 -13    1.70    1.42
   5   1 -14   -0.04    1.18
   5   1 -14    0.41    1.21
   5   1 -14   -0.69    1.32
  -5   1  14    2.08    1.80
   5   1 -14   -0.72    0.73
   5  -1 -14    0.10    1.35
   5  -1 -14    0.09    1.05
  -5  -1  14   -0.91    1.75
   5  -1 -14    0.24    1.14
   5  -1 -14    0.35    0.93
   6   1 -15    5.30    1.42
   6   1 -15    5.23    1.18
   6   1 -15    2.94    1.62
  -6   1  15    7.66    1.99
   6  -1 -15    5.22    1.34
   6  -1 -15    4.59    1.17
   6  -1 -15    5.06    1.59
  -6  -1  15    3.96    1.87
   6  -1 -15    5.53    1.53
   7   1 -16    0.10    0.83
   7   1 -16   -0.36    1.19
   7   1 -16    1.33    1.42
   7   1 -16   -1.42    1.07
   7   1 -16    0.03    1.10
  -7   1  16   -1.22    1.58
   7  -1 -16   -0.18    1.00
   7  -1 -16    0.81    1.47
   7  -1 -16   -0.69    0.83
   7  -1 -16    0.09    1.10
  -7  -1  16   -0.29    1.49
   7  -1 -16    1.44    1.17
  -8   1  17   -2.41    1.61
   8   1 -17    0.98    0.80
   8   1 -17    0.58    0.92
   8   1 -17   -0.97    1.03
   8   1 -17   -1.27    1.32
   8  -1 -17    0.17    0.85
  -8  -1  17   -1.32    1.48
   8  -1 -17    2.17    1.41
   8  -1 -17   -0.71    1.01
   9   1 -18    0.70    0.77
   9   1 -18    1.84    1.06
   9  -1 -18    1.70    1.05
   9  -1 -18    1.18    1.07
   9  -1 -18    0.77    0.94
  10   2  -1   -1.00    1.51
  10   2  -1    2.25    1.19
  10  -2  -1    0.90    1.03
  10  -2  -1    0.31    0.72
   9   2   0    1.23    0.91
   9   2   0   -1.11    1.78
   9  -2   0    1.35    0.75
   9  -2   0    0.38    0.72
   8   2   1    1.62    0.82
   8   2   1    1.66    1.20
   8   2   1    0.34    1.68
   8  -2   1   -4.32    2.70
   8  -2   1    1.61    0.72
   8  -2   1    0.75    0.74
   7   2   2    0.14    0.72
   7   2   2    0.43    1.80
   7   2   2    0.19    1.07
   7  -2   2    0.42    1.61
   7  -2   2    0.18    0.68
   7  -2   2   -0.60    0.64
   7  -2   2    0.93    3.02
   6   2   3    0.33    1.73
   6   2   3    0.43    0.65
   6  -2   3    0.18    0.62
   6  -2   3   -1.20    1.65
   6  -2   3    1.26    0.69
  -5   2  -4    1.66    5.01
   5   2   4    2.43    1.71
   5   2   4    1.96    1.16
   5   2   4    2.64    0.72
   5  -2   4    3.20    1.74
  -5  -2  -4   -0.55    2.98
   5  -2   4    1.90    0.68
   5  -2   4    1.82    0.73
   4   2   5    0.63    0.69
   4   2   5   -0.04    1.18
  -4  -2  -5   -0.43    1.15
   4  -2   5    2.01    0.72
  -4  -2  -5   -0.32    0.60
   4  -2   5   -0.72    0.70
  -4  -2  -5    2.78    1.62
  -3   2  -6   13.21    1.61
   3   2   6    9.92    2.07
   3  -2   6   10.82    1.50
  -3  -2  -6    7.32    1.52
  -3  -2  -6   13.89    1.97
   2   2   7   91.50    8.16
  -2   2  -7   82.46    8.22
  -2  -2  -7   84.63    8.27
  -2  -2  -7  100.13    8.39
   1   2   8    0.02    0.64
  -1   2  -8   -0.09    0.83
   1   2   8    0.71    1.08
  -1   2  -8   -0.25    1.34
  -1  -2  -8   -0.52    0.78
   1  -2   8   -0.75    0.60
  -1  -2  -8    0.76    0.80
   0   2  -9   15.41    2.31
   0   2   9   11.74    1.94
   0   2   9   17.16    2.15
   0  -2   9   16.01    1.83
   0  -2   9   14.05    2.03
   0  -2  -9   15.48    2.11
  -1   2  10    4.77    1.86
  -1   2  10    1.13    1.06
   1   2 -10    0.39    1.25
  -1   2  10    1.33    1.05
   1   2 -10    3.11    1.94
  -1  -2  10    1.23    0.93
   1  -2 -10    2.66    1.26
  -1  -2  10    1.70    1.05
   2   2 -11   23.50    4.00
  -2   2  11   29.27    3.80
  -2   2  11   28.55    4.57
  -2   2  11   32.10    3.81
  -2  -2  11   26.19    3.44
  -2  -2  11   26.69    3.71
  -2  -2  11   37.02    5.89
   3   2 -12    5.37    5.26
  -3   2  12    3.54    1.95
  -3   2  12    3.82    2.41
  -3  -2  12    2.09    1.72
  -3  -2  12    2.51    2.48
  -3  -2  12    8.84    4.16
   4   2 -13    2.11    1.39
  -4   2  13    1.41    2.69
   4   2 -13    1.09    0.82
   4   2 -13    0.30    1.39
   4   2 -13   -0.26    1.45
  -4   2  13    0.35    1.76
   4  -2 -13   -0.16    1.24
  -4  -2  13    1.73    2.52
   4  -2 -13    0.72    1.37
   4  -2 -13    0.30    1.16
   4  -2 -13    2.15    1.26
  -4  -2  13    0.61    1.48
   5   2 -14    6.83    2.23
   5   2 -14    6.57    1.51
  -5   2  14    7.70    1.96
   5  -2 -14    4.48    1.31
  -5  -2  14    1.60    1.59
   5  -2 -14    3.48    1.18
   6   2 -15    0.36    1.18
   6   2 -15    1.44    0.82
  -6   2  15    1.29    1.64
   6   2 -15    1.79    1.41
   6   2 -15    0.63    1.36
   6  -2 -15    0.56    1.39
   6  -2 -15    1.04    1.10
  -6  -2  15   -0.21    1.53
   6  -2 -15    1.15    1.18
   6  -2 -15    2.15    1.43
   7   2 -16   -0.35    1.10
  -7   2  16   -1.14    1.58
   7   2 -16    1.37    0.82
   7   2 -16    0.21    1.39
   7   2 -16   -0.92    1.04
   7  -2 -16    1.66    1.50
   7  -2 -16   -1.75    1.10
  -7  -2  16    0.16    1.47
   7  -2 -16   -0.17    0.86
  -8   2  17    1.66    1.70
   8   2 -17    7.39    1.40
   8   2 -17    5.78    1.11
   8   2 -17    4.66    1.14
   8   2 -17    7.94    1.66
   8  -2 -17    5.59    1.17
   8  -2 -17    8.13    1.68
  -8  -2  17    7.45    1.57
   9   2 -18    0.39    0.73
   9   2 -18   -0.02    0.62
   9   2 -18    1.34    0.96
   9  -2 -18    0.87    0.70
   9  -2 -18    0.16    0.86
   9  -2 -18    0.82    0.95
  10   3  -1    1.41    1.21
  10  -3  -1    3.94    1.07
  10  -3  -1    2.78    0.87
   9   3   0    2.38    1.60
   9   3   0    4.07    1.07
   9  -3   0    4.73    0.93
   9  -3   0    6.01    0.99
   8   3   1    1.84    0.82
   8   3   1    2.15    1.78
   8  -3   1    1.73    0.84
   8  -3   1    1.49    0.78
   7   3   2    1.06    1.56
   7   3   2    3.49    0.85
   7   3   2    1.49    0.98
   7  -3   2    0.31    1.69
   7  -3   2    3.74    0.84
   7  -3   2    3.07    0.82
   6   3   3    0.59    1.00
   6   3   3   -0.07    1.47
   6   3   3    1.45    0.69
   6  -3   3    0.51    0.63
   6  -3   3    3.25    1.62
   6  -3   3    0.75    0.65
   5   3   4   16.83    1.93
   5   3   4   18.00    2.70
   5   3   4   16.63    2.26
   5  -3   4   16.56    2.96
   5  -3   4   19.00    1.95
   5  -3   4   19.58    2.00
   4   3   5   28.86    3.05
   4   3   5   27.04    2.74
  -4  -3  -5   26.28    3.17
   4  -3   5   25.65    2.67
   4  -3   5   29.28    2.73
   4  -3   5   28.72    2.77
   3   3   6   13.54    3.06
  -3   3  -6   10.15    1.88
  -3  -3  -6   11.07    2.37
   3  -3   6   16.41    2.59
  -3  -3  -6   13.12    1.89
  -3  -3  -6   19.54    2.69
   2   3   7   14.04    2.41
  -2   3  -7   11.77    1.86
   2  -3   7   11.62    1.97
  -2  -3  -7   12.02    2.07
  -2  -3  -7   11.87    1.93
  -1   3  -8   56.34    7.32
  -1   3  -8   72.20    6.82
   1   3   8   66.18    7.11
   1   3   8   69.90    6.62
  -1  -3  -8   66.95    6.85
   1  -3   8   74.40    6.64
  -1  -3  -8   76.98    6.79
   0   3   9    3.04    2.16
   0   3   9    2.47    0.99
   0   3  -9    0.21    1.93
   0   3  -9    3.25    1.36
   0   3   9    3.34    1.00
   0  -3  -9    3.05    1.39
   0  -3   9    3.92    1.25
   0  -3   9    1.88    1.05
  -1   3  10   83.15    8.02
  -1   3  10   89.03    8.10
   1   3 -10   83.44    8.28
  -1   3  10   75.23    8.91
   1  -3 -10   78.44    8.22
  -1  -3  10   81.12    8.16
  -1  -3  10   87.94    8.02
  -2   3  11    1.20    1.46
   2   3 -11    3.56    3.99
  -2   3  11    3.89    1.77
  -2   3  11    1.46    3.43
  -2  -3  11    2.77    2.08
  -2  -3  11    1.70    1.31
  -3   3  12   -1.47    1.97
   3   3 -12    0.15    1.37
   3   3 -12    0.42    0.95
  -3   3  12    0.89    1.34
  -3   3  12    0.99    2.80
   3   3 -12   -1.93    1.32
  -3  -3  12   -4.48    3.50
   3  -3 -12    0.76    1.50
  -3  -3  12    0.60    1.94
   3  -3 -12    1.94    1.52
  -3  -3  12    1.59    1.11
   4   3 -13   24.37    2.49
  -4   3  13   20.59    4.44
   4   3 -13   18.01    3.19
   4   3 -13   23.03    3.00
  -4   3  13   20.29    2.93
   4   3 -13   25.12    3.04
  -4  -3  13   23.95    2.90
   4  -3 -13   22.55    2.93
   4  -3 -13   25.98    3.12
  -4  -3  13   13.18    4.40
   4  -3 -13   28.53    3.14
   5   3 -14    6.23    1.47
   5   3 -14    5.08    1.75
  -5   3  14    3.34    1.70
   5   3 -14    7.15    1.45
   5   3 -14    7.47    1.16
   5  -3 -14    5.12    1.66
   5  -3 -14    6.73    2.03
  -5  -3  14    5.78    1.49
   5  -3 -14    5.80    1.54
   6   3 -15    0.32    1.16
  -6   3  15    1.01    1.46
   6   3 -15    1.21    1.19
   6   3 -15    1.15    1.49
   6   3 -15    0.92    0.76
   6  -3 -15    0.28    1.14
  -6  -3  15   -2.30    1.31
   6  -3 -15    0.34    1.43
   7   3 -16    0.29    1.03
   7   3 -16    2.41    1.35
   7   3 -16    0.30    1.03
   7   3 -16    0.01    0.82
  -7   3  16    1.43    1.51
   7  -3 -16    0.82    1.48
   7  -3 -16   -0.39    0.54
   7  -3 -16    0.16    0.91
   7  -3 -16    0.68    1.13
  -7  -3  16   -0.04    1.31
  -8   3  17    1.78    1.51
   8   3 -17   -0.41    0.92
   8   3 -17    1.64    1.35
   8   3 -17   -0.13    0.80
   8   3 -17    1.30    0.87
   8  -3 -17   -0.31    0.91
   8  -3 -17   -0.50    0.79
   8  -3 -17    1.62    1.12
  -8  -3  17    3.07    1.27
   9   3 -18    2.25    0.71
   9   3 -18    2.74    1.00
   9   3 -18    2.45    0.83
   9  -3 -18    4.14    1.09
   9  -3 -18    3.33    0.93
   9  -3 -18    4.18    0.92
   9   4   0    8.14    1.25
   9   4   0    9.79    1.86
   9  -4   0    7.53    1.20
   9  -4   0    6.85    1.16
   8   4   1    2.74    0.79
   8   4   1    3.28    1.49
   8   4   1    4.36    1.16
   8  -4   1    3.50    0.88
   8  -4   1    3.56    0.81
   7   4   2    0.00    0.95
   7   4   2    3.00    1.57
   7   4   2    1.94    0.82
   7  -4   2    1.37    0.73
   7  -4   2   -0.39    1.84
   7  -4   2    1.31    0.80
   6   4   3   -0.96    1.30
   6   4   3    0.49    0.99
   6   4   3    0.76    0.67
   6  -4   3    0.78    0.69
   6  -4   3    0.12    0.67
   5   4   4   21.13    2.61
   5   4   4   24.21    2.37
   5   4   4   24.04    3.05
   5  -4   4   21.73    2.31
   5  -4   4   22.63    2.43
   4   4   5   33.52    3.16
   4   4   5   32.77    3.42
  -4  -4  -5   27.74    4.32
   4  -4   5   33.91    3.20
   4  -4   5   31.14    3.05
   4  -4   5   32.56    3.15
   3   4   6   -1.10    0.65
   3  -4   6   -0.89    0.46
  -3  -4  -6    0.16    1.28
   3  -4   6   -0.02    0.70
  -3  -4  -6   -2.92    2.84
   2   4   7   18.45    3.92
  -2   4  -7   17.94    2.96
   2   4   7   20.40    2.58
   2  -4   7   18.35    1.89
  -2  -4  -7   22.76    3.78
  -2  -4  -7   17.70    2.74
   2  -4   7   16.69    2.28
  -2  -4  -7   23.27    3.41
   2  -4   7   17.93    3.10
  -1   4  -8   48.31    5.77
   1   4   8   48.30    6.47
   1  -4   8   50.31    5.09
  -1  -4  -8   49.37    5.56
  -1  -4  -8   45.66    5.67
   0   4   9  119.87   11.07
   0   4   9  118.90   10.95
   0   4   9  108.33   12.14
   0   4  -9  113.91   11.52
   0  -4   9  129.07   11.08
   0  -4  -9  120.69   11.43
   0  -4   9  106.81   11.45
  -1   4  10   17.74    5.29
  -1   4  10   30.57    3.39
  -1   4  10   33.37    3.90
  -1  -4  10   33.41    3.10
  -1  -4  10   36.76    5.44
   1  -4 -10   28.96    3.21
  -1  -4  10   31.50    3.92
  -2   4  11   12.11    3.26
   2   4 -11   14.02    2.05
   2   4 -11   15.73    2.15
  -2   4  11   11.96    2.56
  -2   4  11   12.88    2.17
  -2  -4  11    6.37    3.74
  -2  -4  11   11.66    1.71
   2  -4 -11   15.44    2.02
  -2  -4  11   13.82    2.68
   3   4 -12   10.80    1.54
  -3   4  12    6.91    1.63
  -3   4  12    8.11    2.97
   3   4 -12    9.43    1.71
  -3  -4  12    8.52    1.56
   3  -4 -12   10.14    1.68
  -3  -4  12    1.40    2.96
   3  -4 -12   11.67    2.05
   4   4 -13    3.51    1.63
   4   4 -13    4.34    0.99
  -4   4  13    2.87    1.52
   4   4 -13    5.45    1.47
   4   4 -13    6.57    1.57
   4  -4 -13    7.06    1.64
  -4  -4  13    5.41    1.79
   4  -4 -13    5.63    1.63
   5   4 -14    1.01    0.80
   5   4 -14    0.12    1.44
   5   4 -14    0.84    1.14
   5   4 -14    0.30    1.14
  -5   4  14    0.15    1.36
  -5  -4  14    0.33    1.11
   5  -4 -14    0.45    1.31
   5  -4 -14    1.22    1.37
   6   4 -15    5.24    1.06
   6   4 -15    5.65    1.35
   6   4 -15    2.74    1.46
  -6   4  15    3.91    1.47
   6   4 -15    5.93    1.38
  -6  -4  15    4.37    1.43
   6  -4 -15    4.77    1.20
   6  -4 -15    5.61    1.69
   6  -4 -15    5.90    0.89
   7   4 -16    4.74    1.45
   7   4 -16    3.63    1.58
   7   4 -16    3.91    1.53
  -7   4  16    3.33    1.35
   7   4 -16    5.39    1.07
   7   4 -16    2.17    1.56
   7  -4 -16    4.51    0.79
  -7  -4  16    1.78    1.24
   7  -4 -16    6.88    1.83
   7  -4 -16    4.89    1.19
   8   4 -17    0.05    0.85
  -8   4  17    1.61    1.22
   8   4 -17    4.50    1.63
   8   4 -17    2.21    0.78
   8   4 -17    0.76    0.98
   8  -4 -17    1.26    0.95
   8  -4 -17    1.48    0.99
  -8  -4  17    2.40    1.07
   8  -4 -17    0.60    0.87
   9   4 -18    7.70    1.16
   9   4 -18    7.53    1.44
   9   4 -18    6.98    1.14
   9  -4 -18    8.73    1.43
   9   5   0   -0.31    0.65
   9   5   0    1.05    1.08
   9  -5   0    0.53    0.63
   9  -5   0    0.49    0.63
   8   5   1    1.36    1.21
   8   5   1    3.43    1.07
   8   5   1    3.78    0.88
   8  -5   1    3.43    0.88
   8  -5   1    3.55    0.79
   7   5   2   35.47    4.31
   7   5   2   34.90    3.92
   7   5   2   43.31    3.81
   7  -5   2   39.93    3.77
   7  -5   2   36.85    3.83
   6   5   3    9.71    1.46
   6   5   3   10.60    1.78
   6   5   3    8.74    1.80
   6  -5   3    9.60    1.48
   6  -5   3    5.97    1.90
   6  -5   3   10.75    1.60
   5   5   4    0.09    0.83
   5   5   4   -0.26    0.82
   5   5   4    0.52    1.26
   5  -5   4    0.78    0.76
   5  -5   4   -0.13    1.11
  -5  -5  -4    0.93    1.20
   5  -5   4    0.12    0.49
   4   5   5   19.26    2.11
   4   5   5   19.25    2.47
  -4   5  -5   17.46    2.56
   4  -5   5   18.67    2.16
  -4  -5  -5   19.85    2.52
   4  -5   5   20.08    2.28
   4  -5   5   21.03    1.97
  -3   5  -6   70.75    6.77
   3   5   6   74.78    6.71
   3   5   6   74.28    6.89
   3  -5   6   69.81    6.80
  -3  -5  -6   69.96    6.80
   3  -5   6   75.96    6.60
   3  -5   6   76.44    6.74
  -2   5  -7   24.70    2.71
  -2   5  -7   20.38    2.19
   2   5   7   17.83    2.48
   2   5   7   16.97    2.09
  -2  -5  -7   20.40    3.11
   2  -5   7   20.62    1.86
   2  -5   7   16.09    2.36
  -2  -5  -7   17.13    2.22
   2  -5   7   14.14    2.23
  -1   5  -8   49.90    4.71
   1   5   8   45.13    4.97
   1   5   8   46.39    4.97
  -1   5  -8   52.72    4.99
  -1  -5  -8   50.10    4.71
   1  -5   8   44.74    6.51
   1  -5   8   51.92    4.78
  -1  -5  -8   47.40    5.69
   1  -5   8   51.86    4.55
   0   5  -9    0.90    0.92
   0   5  -9    1.71    1.24
   0   5   9    0.97    1.06
   0   5   9   -2.39    1.53
   0  -5  -9    0.45    1.80
   0  -5   9    0.12    1.87
   0  -5   9   -7.48    7.77
   0  -5   9    1.28    0.75
   0  -5   9    0.45    0.65
   0  -5   9    1.34    1.18
   0  -5  -9    1.22    1.04
  -1   5  10    4.16    2.35
  -1   5  10    6.03    1.07
   1   5 -10    7.46    1.57
  -1   5  10    5.02    3.16
  -1   5  10    7.57    1.36
  -1  -5  10    7.25    1.13
  -1  -5  10    5.91    0.99
  -1  -5  10    1.29    2.28
  -1  -5  10    8.89    5.28
   1  -5 -10    6.14    1.19
   1  -5 -10    4.48    2.47
  -2   5  11   36.79    3.52
   2   5 -11   28.83    3.67
   2   5 -11   37.53    3.69
  -2   5  11   41.25    6.15
  -2   5  11   27.52    5.91
  -2   5  11   31.99    3.48
  -2  -5  11   35.14    3.25
  -2  -5  11   29.68    5.02
  -2  -5  11   29.76    3.69
   2  -5 -11   32.61    3.44
  -2  -5  11   33.62    8.88
   2  -5 -11   33.21    5.11
   3   5 -12   81.56    7.64
   3   5 -12   93.27    7.84
  -3  -5  12   75.39    7.64
   3  -5 -12   78.89    7.60
   4   5 -13    3.58    1.60
  -4   5  13    4.94    1.34
   4   5 -13    5.88    1.15
   4   5 -13    5.00    1.53
   4   5 -13    5.48    1.60
  -4  -5  13    6.35    1.19
   4  -5 -13    3.86    1.79
  -5   5  14   -0.03    1.23
   5   5 -14    1.14    0.86
   5   5 -14    1.27    1.40
   5   5 -14   -1.73    1.15
   5   5 -14   -0.20    1.44
   5  -5 -14   -0.37    0.59
   5  -5 -14    0.43    1.49
  -5  -5  14    0.89    0.95
   5  -5 -14   -0.31    1.47
   6   5 -15    2.04    0.93
   6   5 -15    1.55    1.21
   6   5 -15    0.99    1.06
  -6   5  15    1.50    1.31
   6   5 -15    2.58    1.57
   6  -5 -15    2.02    0.62
   6  -5 -15    3.23    1.52
  -6  -5  15    0.50    1.03
   6  -5 -15    1.95    0.98
  -7   5  16   11.58    2.05
   7   5 -16   13.86    2.26
   7   5 -16   19.86    2.29
   7   5 -16   13.57    1.93
   7   5 -16   18.18    2.43
   7   5 -16   15.76    2.07
  -7  -5  16   13.45    2.29
   7  -5 -16   19.70    2.42
   7  -5 -16   18.82    2.13
   7  -5 -16   15.30    1.73
  -8   5  17    3.51    1.37
   8   5 -17    1.62    1.69
   8   5 -17    3.10    1.01
   8   5 -17    3.21    0.76
  -8  -5  17    4.73    1.08
   8  -5 -17    2.96    0.96
   8  -5 -17    5.86    1.15
   8   6   1    3.78    1.16
   8   6   1    4.93    0.99
   8  -6   1    3.24    0.83
   8  -6   1    2.55    0.89
   7   6   2   -1.39    0.98
   7   6   2    0.63    0.65
   7   6   2   -1.06    0.82
   7  -6   2   -2.57    1.89
   7  -6   2   -0.92    0.75
   7  -6   2    0.31    0.65
   6   6   3   21.96    2.39
   6   6   3   20.22    2.93
  -6   6  -3   24.03    3.06
   6   6   3   22.85    2.58
  -6  -6  -3   19.50    2.99
   6  -6   3   19.66    2.48
   6  -6   3   19.14    2.32
   6  -6   3   21.37    3.70
   5   6   4    4.16    1.50
  -5   6  -4    3.96    1.13
   5   6   4    2.36    0.96
   5   6   4    2.83    0.77
   5  -6   4    3.84    1.04
  -5  -6  -4    1.63    1.07
   5  -6   4    2.66    0.60
   5  -6   4    1.70    0.80
   4   6   5    9.21    1.35
   4   6   5    6.94    1.43
  -4   6  -5    7.81    1.34
   4  -6   5    7.42    1.45
   4  -6   5    8.50    1.08
   4  -6   5    8.11    1.28
  -4  -6  -5    9.01    1.40
   3   6   6   98.76    9.50
  -3   6  -6  115.06    9.50
   3   6   6  105.09    9.29
   3   6   6  109.41   10.41
  -3   6  -6  103.84    9.34
   3  -6   6  104.32    9.19
  -3  -6  -6  103.17    9.35
   3  -6   6   86.53    9.40
   3  -6   6   99.63    9.33
   2   6   7   19.62    2.77
  -2   6  -7   27.75    2.90
   2   6   7   25.19    2.52
   2   6   7   26.75    3.88
   2  -6   7   17.83    3.39
   2  -6   7   17.40    2.92
   2  -6   7   23.93    2.26
   1   6   8   21.53    3.23
   1   6   8   19.62    2.34
  -1   6  -8   19.47    2.25
   1   6   8   21.41    2.72
   1   6   8   15.29    2.68
  -1   6  -8   20.07    2.56
   1  -6   8   15.48    2.57
  -1  -6  -8   21.12    2.28
   1  -6   8   19.19    1.97
   1  -6   8   18.38    2.37
   0   6  -9   22.52    2.89
   0   6  -9   27.49    3.14
   0   6   9   27.55    3.08
   0  -6  -9   30.57    2.97
   0  -6   9   27.67    2.67
   0  -6   9   30.83    2.80
   0  -6   9   24.89    4.91
   0  -6  -9   21.94    3.00
  -1   6  10    0.65    1.19
  -1  -6  10    1.76    0.79
  -1  -6  10    1.92    0.80
   1  -6 -10    0.62    0.77
  -2   6  11   21.12    2.71
   2   6 -11   18.75    2.88
   2   6 -11   27.32    3.07
   2  -6 -11   24.81    2.69
  -2  -6  11   21.98    3.00
  -2  -6  11   24.76    2.47
   2  -6 -11   24.49    2.48
   3   6 -12   37.37    3.86
   3   6 -12   27.93    3.80
  -3   6  12   32.00    3.59
   3  -6 -12   35.86    3.81
   3  -6 -12   35.73    3.36
  -3  -6  12   34.10    3.39
  -4   6  13    8.69    1.64
   4   6 -13   12.54    1.77
   4   6 -13   10.67    1.94
   4   6 -13   11.62    2.09
   4  -6 -13   10.01    1.54
   4  -6 -13   12.27    1.76
  -4  -6  13    8.02    1.43
   5   6 -14   11.36    1.89
  -5   6  14    7.43    1.58
   5   6 -14   11.89    1.69
   5   6 -14   12.91    2.08
   5   6 -14    8.69    1.68
   5  -6 -14   11.38    1.47
   5  -6 -14   13.24    1.84
   6   6 -15   11.11    1.87
   6   6 -15   12.54    1.73
  -6   6  15    7.67    1.63
   6  -6 -15   11.71    1.51
   6  -6 -15   18.42    2.68
   6  -6 -15   14.39    1.90
   7   6 -16    7.52    1.39
   7   6 -16    8.99    1.70
   7   6 -16    9.45    1.54
  -7   6  16    6.85    1.44
   7   6 -16    8.57    1.25
  -7  -6  16    8.27    1.34
   7  -6 -16    6.99    1.22
   7  -6 -16   11.96    1.70
  -8   6  17    6.72    1.73
   8  -6 -17    5.72    1.10
  -8  -6  17    9.60    1.56
   8   7   1   -0.02    0.78
   8   7   1    0.54    1.00
   8  -7   1    0.27    0.67
   8  -7   1    1.14    0.76
   7   7   2   -0.31    0.95
   7   7   2    1.81    0.76
   7  -7   2    0.13    0.70
   7  -7   2    1.30    0.85
  -7  -7  -2    2.25    2.12
  -6   7  -3    7.69    1.53
   6   7   3    7.74    1.23
   6   7   3    5.69    1.46
  -6   7  -3    9.85    1.66
   6   7   3    8.55    1.34
   6  -7   3    8.64    2.14
  -6  -7  -3    4.68    1.37
   6  -7   3    6.79    1.35
   6  -7   3    6.78    1.17
   5   7   4   65.35    6.43
  -5   7  -4   78.29    6.57
   5   7   4   68.59    6.60
  -5   7  -4   74.59    6.39
   5   7   4   74.64    6.28
  -5  -7  -4   70.00    6.35
   5  -7   4   60.02    6.25
   5  -7   4   55.25    6.36
   5  -7   4   61.39    6.08
   4   7   5    3.99    1.18
  -4   7  -5    5.26    1.10
  -4   7  -5    4.00    1.31
   4   7   5    4.95    1.06
   4  -7   5    4.79    1.17
   4  -7   5    4.58    1.38
   4  -7   5    3.99    0.69
  -4  -7  -5    3.97    1.00
  -3   7  -6    9.43    1.54
   3   7   6    8.55    1.51
  -3   7  -6   10.31    1.62
   3   7   6    4.85    2.74
   3   7   6    9.48    1.73
   3  -7   6    6.40    1.69
   3  -7   6    8.60    1.59
   3  -7   6    8.26    1.14
   2   7   7   21.93    3.28
   2   7   7   18.51    2.57
  -2   7  -7   16.27    2.35
  -2   7  -7   14.27    2.05
   2   7   7   14.35    2.15
  -2  -7  -7   17.66    2.03
   2  -7   7   14.44    2.60
   2  -7   7   17.60    1.76
  -1   7  -8    9.96    1.61
   1   7   8   13.79    2.71
   1   7   8    8.34    1.71
  -1   7  -8    8.59    1.53
   1  -7   8    8.98    1.23
   1  -7   8    5.90    1.68
  -1  -7  -8    8.22    1.33
   1  -7   8    9.50    1.42
   0   7   9    0.55    2.01
   0   7  -9    0.28    1.04
   0   7   9    0.23    1.10
   0  -7   9    0.34    0.56
   0  -7   9   -0.47    0.77
   0  -7  -9    0.35    0.77
   0  -7  -9    0.37    0.88
   1   7 -10   47.75    5.19
  -1   7  10   50.68    5.06
   1   7 -10   43.13    5.14
  -1  -7  10   54.31    4.86
   1  -7 -10   52.74    4.85
   1  -7 -10   54.26    4.96
  -1  -7  10   54.13    4.90
   2   7 -11   18.68    2.61
  -2   7  11   10.79    2.18
   2   7 -11   15.02    2.41
   2  -7 -11   18.03    1.90
  -2  -7  11   16.17    1.92
  -2  -7  11   14.87    2.33
   2  -7 -11   15.24    2.31
   3   7 -12    0.12    1.26
   3   7 -12    0.37    1.22
  -3   7  12   -0.85    0.89
   3  -7 -12   -1.40    1.90
   3  -7 -12    0.25    0.63
   3  -7 -12    0.75    1.19
  -3  -7  12    0.10    0.76
  -3  -7  12    1.02    1.53
   4   7 -13    6.64    1.63
  -4   7  13    2.55    1.09
   4   7 -13    2.36    1.28
   4  -7 -13    2.64    1.19
   4  -7 -13    3.88    0.84
  -4  -7  13    3.31    0.88
  -5   7  14   49.45    5.33
   5   7 -14   43.99    5.49
  -5  -7  14   51.42    5.18
   5  -7 -14   60.18    5.11
   5  -7 -14   65.81    5.34
   6   7 -15    0.85    1.17
   6   7 -15   -2.11    1.12
  -6   7  15    0.60    0.94
   6   7 -15    0.43    0.82
   6  -7 -15    0.04    0.51
  -6  -7  15    0.42    0.78
   6  -7 -15   -1.40    0.95
   7   7 -16    2.56    0.76
  -7   7  16    1.93    1.16
  -7  -7  16    3.84    0.87
   7  -7 -16    2.27    1.03
   7   8   2   -0.10    1.02
   7   8   2    0.44    0.85
   7  -8   2   -0.64    0.80
   7  -8   2    1.18    0.93
  -6   8  -3   19.79    2.72
   6   8   3   15.57    2.09
   6   8   3   14.55    1.93
   6  -8   3   11.26    2.05
   6  -8   3   21.25    3.60
  -6  -8  -3   12.67    1.97
   6  -8   3   10.85    1.99
  -5   8  -4   18.68    2.44
  -5   8  -4   16.80    2.19
   5   8   4   18.28    2.16
   5   8   4   17.61    2.31
   5  -8   4   12.73    1.69
   5  -8   4   14.84    2.16
  -5  -8  -4   14.08    2.03
   5  -8   4   18.77    2.66
  -4   8  -5   10.79    1.69
   4   8   5   10.93    1.57
   4   8   5   10.15    1.91
  -4   8  -5    6.41    1.76
   4  -8   5    7.27    2.13
  -4  -8  -5    9.08    1.57
   4  -8   5    9.43    1.24
   4  -8   5    8.76    1.72
   3   8   6    0.24    2.39
  -3   8  -6    0.97    1.11
  -3   8  -6    1.05    0.86
   3  -8   6   -0.24    1.23
   3  -8   6    0.62    0.48
  -3  -8  -6    0.38    0.69
   2   8   7   21.88    3.37
  -2   8  -7   19.82    2.49
  -2   8  -7   22.36    2.86
   2  -8   7   21.92    2.22
   2  -8   7   19.06    3.03
  -2  -8  -7   23.51    2.50
   1   8   8   25.48    4.12
  -1   8  -8   28.87    3.47
   1   8   8   28.47    4.63
   1  -8   8   26.41    3.40
  -1  -8  -8   31.67    3.45
  -1  -8  -8   32.71    3.12
   1  -8   8   29.73    2.92
   0   8   9   -0.97    1.13
   0   8   9    1.09    1.77
   0   8  -9    1.87    1.14
   0  -8  -9    0.03    0.81
   0  -8   9    0.71    0.68
   0  -8   9   -0.01    0.83
   0  -8  -9    0.88    0.83
  -1   8  10   20.55    3.38
   1   8 -10   13.26    2.52
  -1   8  10   16.09    2.50
   1   8 -10   15.88    2.70
  -1  -8  10   17.67    2.10
  -1  -8  10   17.49    2.16
   1  -8 -10   18.80    2.09
   1  -8 -10   18.19    2.34
   2   8 -11   16.90    2.66
  -2   8  11   16.77    2.52
   2  -8 -11   20.58    2.21
  -2  -8  11   20.63    2.58
   2  -8 -11   14.47    2.61
  -2  -8  11   20.36    2.19
   3   8 -12   -0.10    2.08
   3   8 -12    0.87    1.05
  -3   8  12    0.47    1.09
  -3  -8  12    2.54    1.45
   3  -8 -12    1.33    0.74
  -3  -8  12    0.82    0.77
   4   8 -13   28.43    2.96
  -4   8  13   19.15    2.87
   4  -8 -13   29.11    3.41
   4  -8 -13   26.20    2.62
  -4  -8  13   24.44    2.62
  -5   8  14    0.84    0.93
   5   8 -14    0.51    0.78
   5  -8 -14    1.11    1.50
   5  -8 -14    1.34    0.58
  -5  -8  14    0.43    0.64
   6   8 -15    7.49    1.23
  -6   8  15    6.15    1.25
  -6  -8  15    5.86    1.00
   6  -8 -15    4.53    0.84
   6  -8 -15    9.39    1.58
   6   9   3    1.51    0.93
  -6  -9  -3    2.76    1.00
  -5   9  -4    6.08    1.36
   5   9   4    3.88    1.01
   5  -9   4    2.58    1.61
  -5  -9  -4    3.50    0.88
  -4   9  -5   15.83    2.26
   4   9   5   13.84    2.07
  -4  -9  -5   13.60    1.69
   4  -9   5   12.21    1.46
  -3   9  -6    9.21    1.56
   3  -9   6   10.71    1.30
  -3  -9  -6   11.87    1.54
  -2   9  -7   -0.92    0.94
   2   9   7    3.11    1.97
  -2  -9  -7   -0.31    0.65
   2  -9   7    0.69    0.48
  -1   9  -8    4.24    1.26
   1   9   8    1.07    1.71
  -1  -9  -8    3.25    1.53
   0   9   9    2.54    1.72
   0   9   9    2.47    1.43
   0   9  -9    2.23    1.07
   0  -9  -9    1.35    1.03
   0  -9  -9    1.54    0.98
   0  -9   9    1.29    0.98
   0  -9   9    2.39    0.90
   1   9 -10    0.87    1.13
  -1   9  10    1.29    1.04
  -1   9  10    1.05    1.42
   1   9 -10   -0.27    0.86
  -1  -9  10    0.24    0.68
  -1  -9  10    0.60    0.70
   1  -9 -10    0.40    0.72
   1  -9 -10    0.69    0.94
   2   9 -11    0.97    1.32
   2   9 -11   -0.94    0.81
  -2   9  11    0.84    1.36
  -2   9  11    1.40    0.96
  -2  -9  11    0.29    0.66
   2  -9 -11    0.27    0.67
  -2  -9  11   -2.26    0.95
  -3   9  12   28.51    3.25
   3   9 -12   27.10    2.98
  -3   9  12   21.42    2.95
  -3  -9  12   19.95    3.56
  -3  -9  12   26.69    2.70
   3  -9 -12   32.93    2.81
  -4   9  13   14.50    2.01
   4   9 -13    9.72    1.66
  -4   9  13    7.10    1.43
   4  -9 -13    9.30    1.48
  -4  -9  13    9.69    1.43
  -5   9  14    5.16    1.18
  -5   9  14    3.14    0.93
   5   9 -14    3.86    0.78
   5  -9 -14    2.67    0.69
  -5  -9  14    2.76    0.76
   4  10   5   13.85    1.94
  -4  10  -5   15.21    2.15
  -4 -10  -5   13.90    1.77
   4 -10   5   13.32    3.39
   3  10   6    5.65    1.16
  -3  10  -6    7.45    1.21
  -3 -10  -6    5.42    0.92
   3 -10   6    4.21    0.70
  -2  10  -7    0.82    0.85
   2  10   7    1.34    0.87
  -2  10  -7   -0.38    0.81
   2 -10   7   -0.05    0.47
  -2 -10  -7    0.34    0.71
  -1  10  -8    0.69    0.89
   1  10   8    2.32    1.54
  -1  10  -8    1.30    0.93
   1 -10   8    0.32    0.54
  -1 -10  -8   -0.58    1.54
  -1 -10  -8    0.85    0.76
   0  10  -9   13.43    2.24
   0  10   9   16.96    2.68
   0  10  -9   13.22    1.95
   0 -10  -9   15.57    2.22
   0 -10  -9   12.44    1.97
   0 -10   9   13.70    1.70
   1  10 -10    3.32    1.65
  -1  10  10   -0.61    1.22
  -1  10  10    1.14    1.40
   1  10 -10    2.76    1.01
   1 -10 -10    1.85    2.33
  -1 -10  10    0.07    1.04
   1 -10 -10    0.63    0.73
  -1 -10  10   -0.17    0.72
   2  10 -11    2.12    0.85
  -2  10  11    1.28    1.12
  -2  10  11    2.24    1.15
  -2 -10  11    1.59    0.82
   2 -10 -11    1.04    0.73
  -2 -10  11    2.70    1.03
  -3  10  12    2.18    1.07
  -3  10  12    3.49    1.15
   3  10 -12    2.03    0.76
   3 -10 -12    2.02    0.63
  -3 -10  12    1.64    0.75
  10   0   0    3.87    2.33
   9   0   1   -0.11    0.85
   9   0   1   -3.23    1.72
   9   0   1   -1.28    2.03
   8   0   2   -0.51    2.42
   8   0   2    3.41    1.39
   8   0   2    2.68    0.95
   8   0   2    1.95    1.15
   8   0   2    1.86    1.40
   7   0   3    2.37    2.57
   7   0   3    0.89    0.79
   7   0   3   -0.90    0.92
   7   0   3    1.56    1.03
   7   0   3    1.16    1.39
   6   0   4    9.71    3.00
   6   0   4   12.62    1.82
   6   0   4   11.41    1.98
   6   0   4   11.48    1.83
   6   0   4   11.96    1.66
   5   0   5    1.09    1.32
   5   0   5   -6.31    3.01
   5   0   5    0.56    0.95
   5   0   5    0.02    0.85
   5   0   5   -0.01    0.88
  -4   0  -6  396.38   39.44
  -4   0  -6  481.39   38.97
  -3   0  -7   -0.40    0.52
  -3   0  -7    0.17    0.76
   2   0   8   99.97    8.44
   2   0   8  101.29    8.62
  -2   0  -8   78.51    8.65
  -1   0  -9   -0.33    0.92
   1   0   9    0.09    0.72
   1   0   9   -0.16    0.79
  -1   0  -9    0.37    0.93
   0   0  10  629.67   56.50
   0   0  10  616.24   55.97
   0   0  10  647.57   56.09
   1   0 -11    0.31    1.12
  -1   0  11   -0.70    0.98
  -1   0  11   -0.63    1.39
  -2   0  12    2.92    1.72
   2   0 -12    7.99    2.85
  -2   0  12    3.81    1.58
   3   0 -13    1.22    4.11
  -3   0  13    1.36    1.93
  -3   0  13    1.62    2.63
  -4   0  14    5.10    2.98
   4   0 -14   -0.20    0.87
   4   0 -14    0.57    1.42
   4   0 -14   -1.21    1.39
  -4   0  14    2.43    1.64
  -5   0  15    1.98    1.65
   5   0 -15    1.13    0.84
   5   0 -15   -0.32    1.45
   5   0 -15   -0.29    1.17
   6   0 -16   23.39    2.69
   6   0 -16   25.10    2.95
   6   0 -16   18.39    3.31
   6   0 -16   19.99    2.88
  -6   0  16   26.30    3.27
   7   0 -17    1.06    1.22
   7   0 -17    0.49    0.99
   7   0 -17    0.80    1.36
   7   0 -17   -1.49    0.98
  -7   0  17   -0.12    1.39
   7   0 -17    1.82    1.08
  -8   0  18    1.73    1.41
   8   0 -18   -0.81    1.03
   8   0 -18    2.43    1.06
   8   0 -18   -0.67    1.32
   8   0 -18    0.93    0.96
   8   0 -18    1.63    0.95
   9   0 -19    2.56    0.99
   9   0 -19    1.14    0.78
  10   1   0    0.01    2.77
  10   1   0   -0.55    1.79
  10  -1   0    1.59    0.90
   9   1   1    1.39    1.18
   9   1   1    2.68    2.06
   9  -1   1   -0.04    0.72
   9  -1   1   -0.26    0.91
   9  -1   1    0.07    2.41
   8   1   2   22.53    2.52
   8   1   2   18.51    2.75
   8   1   2   26.77    3.99
   8  -1   2   19.89    2.23
   8  -1   2   19.38    3.50
   8  -1   2   18.28    2.35
   8  -1   2   18.81    3.31
   7   1   3   11.78    1.78
   7   1   3   11.30    2.76
   7   1   3   13.38    1.89
   7   1   3    8.70    1.74
   7  -1   3   14.94    2.08
   7  -1   3   10.36    1.51
   7  -1   3   10.69    1.64
   7  -1   3    9.27    1.98
   7  -1   3   13.41    3.27
   6   1   4   56.47    6.08
   6   1   4   61.34    5.83
   6   1   4   58.15    6.45
   6  -1   4   54.89    6.01
   6  -1   4   64.69    5.81
   6  -1   4   62.68    7.48
   5   1   5   21.16    4.50
   5   1   5   27.79    3.65
   5   1   5   28.01    3.59
  -5   1  -5   41.84    8.48
   5   1   5   35.16    3.18
   5  -1   5   33.43    3.12
   5  -1   5   26.26    3.79
  -5  -1  -5   41.54    4.93
   5  -1   5   35.68    3.20
  -4  -1  -6   12.51    1.98
  -4  -1  -6   19.17    2.50
  -4  -1  -6   15.27    1.51
  -4  -1  -6   14.44    2.33
  -4  -1  -6   15.09    1.41
  -3   1  -7  296.20   27.02
  -3  -1  -7  331.13   27.20
   3  -1   7  286.38   26.94
  -2   1  -8    0.17    0.86
   2   1   8    0.86    0.64
   2   1   8   -0.26    0.91
  -2  -1  -8   -0.25    0.63
  -2  -1  -8    0.85    0.60
  -2  -1  -8    0.81    0.83
   2  -1   8    0.85    0.82
   1   1   9  253.16   21.87
  -1   1  -9  258.64   21.98
  -1   1  -9  208.86   22.01
  -1  -1  -9  225.67   21.80
   1  -1   9  226.24   21.79
   1  -1   9  283.71   21.48
   0   1  10    6.50    1.52
   0   1 -10    3.36    1.52
   0   1  10    4.87    1.43
   0   1  10    2.87    1.16
   0  -1  10    4.21    1.05
   0  -1 -10    4.99    1.58
  -1   1  11   72.99    6.82
   1   1 -11   69.76    6.84
  -1  -1  11   62.43    6.52
   1  -1 -11   63.58    6.62
   1  -1 -11   68.55    7.22
   2   1 -12  103.40   10.19
  -2   1  12  110.17   10.16
  -2  -1  12  100.40   10.72
   2  -1 -12   99.50   10.78
  -2  -1  12  103.46    9.88
   3   1 -13   29.35    6.23
  -3   1  13   21.75    4.38
  -3   1  13   18.22    3.45
   3  -1 -13   22.04    5.43
  -3  -1  13   20.55    4.58
  -3  -1  13   26.62    3.75
   4   1 -14   62.42    5.38
   4   1 -14   45.57    5.45
  -4   1  14   43.73    7.19
  -4   1  14   61.15    5.56
   4  -1 -14   44.15    5.44
   4  -1 -14   53.05    5.23
   4  -1 -14   52.86    5.09
  -4  -1  14   61.11    7.15
  -4  -1  14   47.08    5.47
  -5   1  15    4.08    1.60
   5   1 -15    2.60    1.27
   5  -1 -15    2.93    1.06
   5  -1 -15    2.73    1.35
   5  -1 -15    3.80    2.24
  -5  -1  15    4.64    1.61
  -6   1  16   16.70    2.27
   6   1 -16   11.51    2.15
   6   1 -16   15.30    1.88
   6   1 -16    8.09    2.05
   6  -1 -16   10.96    1.94
   6  -1 -16    8.76    2.15
  -6  -1  16   14.54    2.21
   6  -1 -16   13.64    2.25
   6  -1 -16   10.42    1.87
   7   1 -17    6.97    1.62
   7   1 -17    5.05    1.45
   7   1 -17    6.13    1.86
   7   1 -17    8.04    1.64
   7   1 -17    6.82    1.30
  -7   1  17   11.12    1.86
   7  -1 -17    3.47    1.23
   7  -1 -17    4.77    1.61
   7  -1 -17    6.69    1.32
   7  -1 -17    7.60    1.66
   7  -1 -17    9.97    1.88
  -7  -1  17   11.10    1.84
   8   1 -18    3.88    1.00
   8   1 -18    2.42    1.05
   8   1 -18    4.03    1.36
   8   1 -18    3.98    1.12
  -8   1  18    4.88    1.59
   8  -1 -18    3.87    1.08
  -8  -1  18    4.73    1.47
   8  -1 -18    6.25    1.42
   8  -1 -18    2.74    1.08
   9   1 -19   18.57    2.19
   9   1 -19   12.74    1.88
   9  -1 -19   12.83    2.43
   9  -1 -19   16.46    1.95
   9  -1 -19   19.87    2.14
  10   2   0    0.02    1.73
  10  -2   0   -1.78    1.01
   9   2   1    1.66    1.70
   9   2   1    2.30    1.02
   9  -2   1    1.81    0.85
   9  -2   1    2.07    0.80
   8   2   2    8.57    2.04
   8   2   2    5.89    1.41
   8   2   2    6.98    1.22
   8  -2   2    7.71    1.22
   8  -2   2    5.27    1.10
   7   2   3    2.64    0.99
   7   2   3    2.66    1.25
   7   2   3    2.94    1.93
   7  -2   3    3.01    0.85
   7  -2   3    3.29    0.83
   7  -2   3    3.23    1.61
   6   2   4   36.22    4.94
   6   2   4   44.30    4.16
   6   2   4   40.14    4.46
   6  -2   4   48.02    4.16
   6  -2   4   45.38    4.17
   5   2   5    5.18    2.06
   5   2   5    6.26    1.00
  -5   2  -5    2.68    6.00
   5   2   5    7.13    1.41
   5  -2   5    4.20    1.63
  -5  -2  -5   -1.42    3.60
   5  -2   5    6.03    1.00
   5  -2   5    6.40    1.09
   4   2   6   31.42    3.97
   4   2   6   38.85    3.71
   4  -2   6   41.62    3.72
  -4  -2  -6   39.37    3.75
   4  -2   6   31.31    4.12
   4  -2   6   43.66    3.75
  -4  -2  -6   46.67    4.76
  -3   2  -7   43.81    4.12
   3   2   7   43.96    5.05
   3  -2   7   33.17    4.19
  -3  -2  -7   34.42    4.26
   3  -2   7   43.60    4.05
  -3  -2  -7   49.38    4.47
   2   2   8  624.64   48.92
  -2   2  -8  560.45   48.98
   2   2   8  459.00   49.06
  -2  -2  -8  593.75   49.04
  -2  -2  -8  519.12   48.97
  -1   2  -9   44.01    5.87
   1   2   9   45.05    6.12
   1   2   9   66.73    5.44
  -1   2  -9   55.86    5.57
  -1  -2  -9   60.28    5.47
   1  -2   9   55.02    5.38
   0   2  10   44.73    4.33
   0   2  10   46.04    4.86
   0   2 -10   41.85    4.61
   0  -2 -10   38.38    4.32
   0  -2  10   38.13    4.06
   0  -2  10   39.93    4.21
   1   2 -11    3.93    1.68
  -1   2  11    1.61    1.93
  -1   2  11    1.17    1.32
  -1   2  11    1.01    1.16
   1   2 -11    2.66    2.09
  -1  -2  11    0.54    1.23
   1  -2 -11    1.17    1.40
  -1  -2  11   -0.46    0.98
  -2   2  12   96.87    9.78
  -2   2  12   89.77    9.18
  -2  -2  12   92.47    9.24
   3   2 -13   15.07    1.97
  -3   2  13   14.90    2.92
  -3   2  13   14.22    2.51
   3   2 -13   17.74    2.54
   3   2 -13   16.55    2.66
  -3   2  13   11.56    3.33
  -3  -2  13   16.90    2.43
   3  -2 -13   12.35    2.36
   3  -2 -13   15.79    2.52
  -3  -2  13   12.63    3.50
  -3  -2  13   14.04    5.25
   4   2 -14    4.53    1.06
   4   2 -14    6.13    1.65
   4   2 -14    7.13    1.50
  -4   2  14    7.28    3.72
   4   2 -14    8.29    1.72
  -4   2  14    5.51    1.69
   4  -2 -14    2.79    1.53
  -4  -2  14    4.46    1.46
  -4  -2  14    2.85    3.23
   4  -2 -14    5.26    1.48
   4  -2 -14    3.92    1.51
  -5   2  15    2.90    1.94
   5   2 -15    2.75    1.18
   5   2 -15    2.74    0.85
   5   2 -15    2.17    1.33
  -5  -2  15    2.13    1.78
   5  -2 -15    2.74    1.49
   5  -2 -15    2.48    1.31
   5  -2 -15    1.85    1.25
   6   2 -16    0.38    1.35
  -6   2  16    1.93    1.53
   6   2 -16    1.97    1.29
   6  -2 -16    1.72    1.53
  -6  -2  16    2.27    1.42
   6  -2 -16    3.95    1.38
   6  -2 -16    6.86    1.67
   7   2 -17   10.80    1.93
   7   2 -17   13.00    1.89
   7   2 -17   11.78    2.20
  -7   2  17   12.34    2.22
   7   2 -17   11.22    2.21
   7  -2 -17   12.80    1.98
   7  -2 -17   14.97    2.61
  -7  -2  17   17.07    2.13
   7  -2 -17    8.82    1.80
   8   2 -18   29.03    3.11
   8   2 -18   31.13    3.29
   8   2 -18   27.26    3.10
  -8   2  18   28.83    3.65
   8   2 -18   28.10    3.59
   8  -2 -18   30.45    3.14
  -8  -2  18   32.09    3.45
   8  -2 -18   28.64    3.16
   9   2 -19    1.90    0.78
   9   2 -19    0.95    0.98
   9  -2 -19    0.54    0.73
   9  -2 -19    0.41    0.85
   9  -2 -19    1.91    0.92
  10   3   0    5.84    1.59
  10   3   0    5.06    1.33
  10  -3   0    4.13    0.93
   9   3   1    9.61    1.89
   9   3   1    8.90    1.50
   9  -3   1    6.86    1.13
   9  -3   1    8.47    1.31
   8   3   2    7.55    2.11
   8   3   2   12.06    1.71
   8  -3   2    9.19    1.57
   8  -3   2   13.03    1.61
   7   3   3    2.42    1.06
   7   3   3    0.59    1.71
   7   3   3    1.02    0.79
   7  -3   3   -1.02    0.68
   7  -3   3    0.35    0.73
   7  -3   3   -1.18    1.61
   6   3   4    0.31    0.63
   6   3   4    1.13    1.06
   6   3   4   -0.55    1.57
   6  -3   4    0.54    0.65
   6  -3   4    0.92    0.65
   6  -3   4    2.54    1.51
   5   3   5  112.55   10.36
   5   3   5  108.83   10.52
   5   3   5  115.47   10.81
   5  -3   5  117.65   10.36
   5  -3   5  120.97   10.40
   4   3   6   46.11    5.19
   4  -3   6   48.22    4.91
   4  -3   6   55.16    4.97
  -4  -3  -6   68.42    7.31
   4  -3   6   60.72    5.04
  -4  -3  -6   53.66    5.37
  -3   3  -7   77.25    7.41
   3   3   7   66.21    7.16
   3   3   7   75.16    6.90
   3   3   7   79.11    8.76
   3  -3   7   74.81    6.90
  -3  -3  -7   81.05    7.79
  -3  -3  -7   79.30    7.65
   3  -3   7   78.07    6.96
  -3  -3  -7   76.45    7.20
  -2   3  -8   -0.71    1.35
   2   3   8    1.04    1.99
  -2  -3  -8    1.42    1.38
   2  -3   8    0.08    1.09
  -2  -3  -8    1.16    1.51
  -1   3  -9  139.67   13.38
   1   3   9  148.25   13.19
   1   3   9  126.34   13.59
  -1  -3  -9  155.26   13.35
   1  -3   9  146.51   13.21
   0   3 -10   70.78    6.39
   0   3  10   63.27    5.97
   0   3  10   50.20    5.77
   0   3  10   59.87    6.94
   0  -3  10   57.27    5.91
   0  -3 -10   60.27    6.18
  -1   3  11  187.55   15.13
  -1   3  11  164.65   15.79
  -1   3  11  167.10   15.08
   1   3 -11  165.09   15.34
   1   3 -11  132.57   15.82
  -1  -3  11  148.78   15.05
   1  -3 -11  145.89   15.15
  -1  -3  11  184.79   15.08
  -2   3  12    3.22    1.60
  -2   3  12    3.46    1.92
  -2   3  12   -4.63    3.86
   2   3 -12    0.61    1.14
  -2   3  12    2.72    2.04
   2   3 -12   -1.02    4.67
  -2  -3  12    1.54    1.27
  -2  -3  12    1.50    1.66
   2  -3 -12    3.02    2.59
  -2  -3  12   -5.19    2.34
   3   3 -13   -0.03    1.23
  -3   3  13   -0.48    1.23
  -3   3  13   -3.30    3.15
   3   3 -13    0.41    0.97
   3   3 -13    2.74    1.36
  -3   3  13    0.74    2.61
   3  -3 -13    0.08    1.66
  -3  -3  13    1.58    2.33
  -3  -3  13   -1.66    4.04
   3  -3 -13   -1.75    1.31
   3  -3 -13    2.00    1.34
  -3  -3  13    0.40    1.08
   4   3 -14   28.95    3.49
   4   3 -14   31.20    3.05
   4   3 -14   33.45    3.46
  -4   3  14   21.31    3.59
   4   3 -14   33.79    3.61
   4  -3 -14   34.76    3.58
  -4  -3  14   30.37    3.39
   4  -3 -14   27.02    3.61
   4  -3 -14   24.52    3.49
   5   3 -15   35.62    3.46
   5   3 -15   32.89    3.32
   5   3 -15   27.73    2.90
  -5   3  15   20.24    3.58
   5   3 -15   26.81    3.65
  -5  -3  15   28.09    3.38
   5  -3 -15   24.84    3.32
  -6   3  16   24.60    3.25
   6   3 -16   20.24    2.35
   6   3 -16   16.22    3.05
   6   3 -16   24.89    2.73
  -6  -3  16   18.83    2.97
   6  -3 -16   18.49    2.77
   7   3 -17   -0.06    1.12
  -7   3  17   -0.36    1.40
   7   3 -17   -1.31    1.00
   7   3 -17    2.06    0.87
   7   3 -17   -0.02    1.46
   7  -3 -17    1.92    1.17
   7  -3 -17   -0.31    0.93
  -7  -3  17   -0.39    1.22
   7  -3 -17    0.90    0.62
   7  -3 -17    2.81    1.50
   8   3 -18    0.01    0.78
   8   3 -18    1.39    1.51
   8   3 -18    2.57    0.85
   8   3 -18    0.58    0.94
  -8   3  18    2.58    1.40
   8  -3 -18   -0.24    1.02
   8  -3 -18    1.51    1.01
  -8  -3  18    0.07    1.10
   8  -3 -18    0.53    0.83
   9   3 -19    4.59    0.90
   9   3 -19    5.04    1.42
   9  -3 -19    3.70    1.01
   9  -3 -19    5.72    0.95
   9   4   1    2.44    0.92
   9   4   1    3.08    1.30
   9  -4   1    1.14    0.74
   9  -4   1    1.46    0.67
   8   4   2    5.22    1.29
   8   4   2    6.31    1.13
   8   4   2    8.48    1.99
   8  -4   2    6.37    1.04
   8  -4   2    4.86    1.05
   7   4   3   10.00    1.49
   7   4   3    7.74    1.46
   7   4   3    8.55    1.99
   7  -4   3    6.50    2.08
   7  -4   3   10.31    1.48
   7  -4   3   10.78    1.53
   6   4   4    5.56    1.90
   6   4   4    8.12    1.39
   6   4   4    5.49    1.33
   6  -4   4    6.84    1.21
   6  -4   4    5.59    1.78
   6  -4   4    7.17    1.19
   5   4   5   38.93    4.28
   5   4   5   38.96    3.75
   5   4   5   39.91    4.00
   5  -4   5   34.17    4.31
   5  -4   5   40.43    3.79
   5  -4   5   39.83    3.73
   4   4   6   85.57    7.57
   4   4   6   79.89    7.75
   4  -4   6   86.92    7.62
  -4  -4  -6   79.83    8.46
   4  -4   6   78.94    7.45
   4  -4   6   85.90    7.55
   3   4   7    7.16    1.29
   3   4   7    9.27    1.61
   3  -4   7    9.24    1.40
  -3  -4  -7    7.85    1.81
   3  -4   7    8.31    1.11
  -3  -4  -7    9.95    3.57
   3  -4   7    8.63    1.40
   2   4   8   24.47    3.17
  -2   4  -8   27.49    4.02
  -2  -4  -8   33.39    5.30
   2  -4   8   28.57    3.91
   2  -4   8   27.11    2.95
  -2  -4  -8   29.17    3.57
   2  -4   8   26.94    2.65
  -2  -4  -8   33.11    5.04
   1   4   9    5.36    1.53
   1   4   9    5.45    0.82
   1   4   9   -0.46    3.37
  -1   4  -9    8.90    4.14
  -1   4  -9    1.94    2.55
   1  -4   9    2.75    1.16
   1  -4   9    3.72    1.49
  -1  -4  -9    0.58    2.41
   0   4  10  146.12   14.65
   0   4  10  139.10   16.05
   0   4  10  175.83   14.86
   0  -4  10  131.42   14.33
   0  -4  10  158.80   15.12
   0  -4 -10  178.90   14.34
   0  -4  10  182.02   14.84
  -1   4  11   80.89    7.84
  -1   4  11   73.63    8.40
   1   4 -11   91.07    8.88
  -1   4  11   78.95    8.62
  -1  -4  11   88.65    7.72
  -1  -4  11   90.67    8.50
  -1  -4  11   85.12    9.34
   1  -4 -11   87.55    7.80
   2   4 -12   18.53    2.51
  -2   4  12   17.84    2.46
  -2   4  12   19.35    3.97
   2   4 -12   14.61    2.70
  -2   4  12   16.96    3.27
  -2  -4  12   22.35    5.04
  -2  -4  12   20.22    2.21
  -2  -4  12   21.60    3.40
   2  -4 -12   21.32    2.43
   3   4 -13    8.51    1.60
   3   4 -13    7.43    1.71
  -3   4  13    4.59    3.67
   3   4 -13   10.78    1.61
  -3  -4  13    6.35    4.16
   3  -4 -13   11.30    1.72
  -3  -4  13    9.28    1.37
  -4   4  14    9.03    1.99
   4   4 -14   15.65    2.54
   4   4 -14   11.83    1.97
   4   4 -14   14.85    2.14
   4   4 -14   11.92    1.98
  -4  -4  14   11.83    2.02
   4  -4 -14   15.92    2.39
   4  -4 -14   13.36    2.18
   5   4 -15    2.02    1.33
  -5   4  15    0.37    1.30
   5   4 -15    2.08    1.26
   5   4 -15    1.30    0.77
   5   4 -15    3.18    1.61
   5  -4 -15    1.06    1.40
  -5  -4  15    0.48    1.12
   5  -4 -15    2.89    1.51
   6   4 -16    4.13    1.49
   6   4 -16    6.17    1.17
   6   4 -16    7.92    1.62
  -6   4  16    3.94    1.53
   6   4 -16   12.08    2.26
   6  -4 -16    8.23    1.12
  -6  -4  16    7.17    1.61
   6  -4 -16    8.85    1.67
   6  -4 -16   10.71    2.07
   7   4 -17   -0.66    1.03
   7   4 -17    2.16    0.96
  -7   4  17   -0.79    1.13
   7   4 -17   -0.95    1.35
   7   4 -17    0.60    0.99
  -7  -4  17    1.97    1.06
   7  -4 -17    1.28    0.57
   7  -4 -17   -0.46    1.14
   7  -4 -17    0.59    1.23
   7  -4 -17    2.39    1.55
   8   4 -18    0.72    1.03
   8   4 -18    0.19    0.81
  -8   4  18    0.45    1.09
   8   4 -18    0.71    1.51
   8   4 -18    0.84    0.69
  -8  -4  18   -0.35    0.92
   8  -4 -18    0.64    0.87
   8  -4 -18   -1.15    0.79
   9   5   1    0.46    1.07
   9   5   1    1.04    0.70
   9  -5   1   -0.31    0.60
   9  -5   1    0.66    0.58
   8   5   2    0.64    0.74
   8   5   2    0.12    1.28
   8   5   2    0.81    1.29
   8  -5   2    0.26    0.60
   8  -5   2    1.24    0.76
   7   5   3   39.27    3.77
   7   5   3   37.78    4.35
   7   5   3   38.57    3.95
   7  -5   3   37.06    3.80
   7  -5   3   36.92    3.73
   6   5   4   13.23    1.75
   6   5   4   16.67    2.08
   6   5   4   15.09    2.66
   6  -5   4   11.79    1.72
   6  -5   4   11.65    2.33
   6  -5   4   13.04    1.83
   5   5   5    1.28    0.71
   5   5   5    0.93    1.33
   5   5   5    2.61    1.00
   5  -5   5    1.67    0.77
   5  -5   5    1.15    1.50
   5  -5   5    1.68    0.60
  -5  -5  -5    2.21    1.30
   4   5   6    5.70    1.08
   4   5   6    7.23    1.49
  -4   5  -6    9.20    1.41
   4  -5   6    5.57    1.18
  -4  -5  -6    6.96    1.40
   4  -5   6    6.84    1.01
   4  -5   6    7.54    1.14
   3   5   7   54.04    5.38
   3   5   7   54.14    5.15
  -3   5  -7   58.27    5.24
   3  -5   7   57.37    5.03
   3  -5   7   53.17    5.16
   3  -5   7   54.07    5.27
  -3  -5  -7   54.93    5.31
  -2   5  -8   -1.56    1.27
   2   5   8    0.33    1.16
   2   5   8    0.90    0.75
  -2   5  -8   -0.52    0.78
   2  -5   8   -0.29    0.98
  -2  -5  -8   -1.50    0.80
   2  -5   8   -0.47    0.41
   2  -5   8   -1.95    1.06
  -2  -5  -8    0.30    2.37
  -1   5  -9   28.65    3.09
   1   5   9   28.23    3.49
  -1   5  -9   33.90    3.52
   1   5   9   27.36    3.53
  -1  -5  -9   30.86    3.12
   1  -5   9   24.86    3.22
  -1  -5  -9   35.81    4.68
   1  -5   9   24.42    3.27
   1  -5   9   31.62    4.73
   1  -5   9   34.69    2.87
   0   5  10    7.08    1.78
   0   5 -10    6.77    1.37
   0   5  10    7.75    1.36
   0   5  10    6.02    0.94
   0  -5 -10    3.43    0.99
   0  -5  10    3.69    2.29
   0  -5  10    5.58    1.08
   0  -5 -10    7.97    1.37
   0  -5 -10    4.98    2.49
   0  -5  10    4.77    1.31
   0  -5  10    5.08    0.89
  -1   5  11    4.99    1.06
  -1   5  11    4.58    1.22
  -1   5  11    0.75    2.76
   1   5 -11    6.04    1.55
  -1  -5  11    5.09    1.06
   1  -5 -11    5.91    1.18
  -1  -5  11    6.05    2.55
   2   5 -12   22.44    2.96
  -2   5  12   24.33    2.84
  -2   5  12   26.30    2.90
   2   5 -12   24.50    2.96
  -2  -5  12   23.01    3.07
   2  -5 -12   24.47    2.80
   3   5 -13  101.65    8.62
   3   5 -13   85.85    8.49
  -3   5  13   82.27    8.52
   3  -5 -13   92.59    8.51
  -3  -5  13   96.26    8.40
   4   5 -14   -0.18    1.22
   4   5 -14    0.77    1.25
   4   5 -14   -0.09    0.99
  -4   5  14    0.96    1.27
  -4  -5  14    0.46    0.83
   5   5 -15   -0.93    1.06
   5   5 -15   -0.77    1.35
   5   5 -15    0.72    1.27
   5   5 -15    1.94    0.89
  -5   5  15   -0.34    1.14
   5  -5 -15    0.61    0.69
  -5  -5  15    1.28    0.89
   5  -5 -15   -0.73    1.57
   6   5 -16   -1.27    1.44
  -6   5  16    0.10    1.36
   6   5 -16   -1.83    1.41
   6   5 -16   -0.34    1.08
   6   5 -16    0.63    0.91
   6  -5 -16   -1.49    0.88
  -6  -5  16    0.44    1.05
   6  -5 -16   -0.57    0.54
   7   5 -17    6.27    1.12
  -7   5  17    2.38    1.23
   7   5 -17    8.00    1.78
   7   5 -17    8.77    1.47
   7   5 -17    5.57    1.26
   7   5 -17    6.64    1.26
  -7  -5  17    4.72    1.16
   7  -5 -17    4.17    1.12
   7  -5 -17    4.63    0.85
   7  -5 -17    9.08    1.37
   8   5 -18   -0.23    1.45
  -8   5  18    1.75    1.47
   8   5 -18    2.00    0.69
   8   5 -18    2.05    0.89
   8  -5 -18    1.67    0.90
  -8  -5  18    4.32    1.06
   8  -5 -18    6.23    1.68
   8   6   2    1.95    1.14
   8   6   2    2.16    0.74
   8  -6   2    2.65    0.86
   8  -6   2    1.73    0.66
   7   6   3    1.44    1.00
   7   6   3    3.62    0.87
   7   6   3    0.95    1.22
   7  -6   3    1.10    1.90
   7  -6   3    2.27    0.90
   7  -6   3    1.03    0.69
   6   6   4   11.06    1.57
  -6   6  -4    7.10    2.55
   6   6   4   11.24    1.91
   6   6   4    9.92    1.85
   6  -6   4   10.27    2.20
  -6  -6  -4    9.67    2.00
   6  -6   4    9.22    1.55
   6  -6   4    9.99    1.74
   5   6   5   -0.30    1.17
   5   6   5    0.24    0.67
   5   6   5    1.06    0.98
  -5   6  -5   -0.53    1.07
  -5  -6  -5   -0.13    1.07
   5  -6   5    1.15    0.91
   5  -6   5    0.16    0.70
   5  -6   5    0.29    0.51
   4   6   6    3.10    0.89
   4   6   6    3.48    1.13
  -4   6  -6    4.25    1.35
  -4   6  -6    2.89    0.99
  -4  -6  -6    4.83    1.13
   4  -6   6    3.02    0.66
   4  -6   6    3.74    0.98
   4  -6   6    5.50    1.18
   3   6   7   16.45    2.53
   3   6   7   17.71    2.07
  -3   6  -7   18.89    2.20
  -3   6  -7   19.92    2.60
   3  -6   7   16.49    2.23
   3  -6   7   16.35    2.29
   3  -6   7   18.36    1.85
  -3  -6  -7   20.24    2.27
   2   6   8   14.58    2.83
  -2   6  -8    6.41    1.07
   2   6   8    5.70    1.09
   2   6   8    4.39    1.37
   2  -6   8    5.41    1.35
   2  -6   8    6.42    1.57
  -2  -6  -8    5.01    1.06
   2  -6   8    6.63    0.93
  -1   6  -9   21.15    2.70
   1   6   9   15.45    3.01
  -1   6  -9   17.94    2.37
   1   6   9   22.30    2.87
   1   6   9   26.10    3.49
   1   6   9   22.87    2.43
   1  -6   9   20.66    2.13
  -1  -6  -9   19.43    2.39
   1  -6   9   20.30    2.57
   0   6 -10   16.17    2.32
   0  -6 -10   13.38    1.97
   0  -6 -10   18.18    2.21
   0  -6  10   13.06    2.13
  -1   6  11   -0.44    0.94
   1   6 -11   -0.99    1.03
   1   6 -11    1.11    0.97
  -1  -6  11   -0.18    0.66
   1  -6 -11    0.46    0.83
   2   6 -12   13.19    2.26
  -2   6  12   12.13    2.02
   2   6 -12   12.81    2.00
  -2  -6  12   13.01    2.15
   2  -6 -12   14.43    2.06
  -2  -6  12   12.05    1.73
   2  -6 -12   14.90    1.74
   3   6 -13    8.01    1.53
  -3   6  13    5.19    1.32
   3   6 -13    7.84    1.74
  -3  -6  13    8.94    1.54
   3  -6 -13    9.58    1.44
  -3  -6  13    5.95    1.75
   3  -6 -13   13.14    1.80
   4   6 -14    6.22    1.59
  -4   6  14    4.97    1.40
   4   6 -14    7.58    1.58
   4   6 -14    3.31    1.45
   4  -6 -14    6.90    1.31
   4  -6 -14    6.78    1.08
  -4  -6  14    6.30    1.14
  -5   6  15    1.33    1.20
   5   6 -15    1.41    1.43
   5   6 -15    2.08    1.18
   5   6 -15    2.83    1.13
  -5  -6  15    3.46    1.00
   5  -6 -15    2.47    0.69
   5  -6 -15    0.84    0.99
   6   6 -16    5.11    1.65
  -6   6  16    1.41    1.03
   6   6 -16    5.58    1.05
   6   6 -16    3.17    0.91
   6  -6 -16    2.89    0.68
  -6  -6  16    1.41    0.88
   6  -6 -16    3.08    0.94
   7   6 -17    3.77    1.03
   7   6 -17    0.95    0.79
   7   6 -17    3.60    0.95
  -7   6  17    3.30    1.09
   7  -6 -17    2.58    0.66
  -7  -6  17    3.20    0.91
   7  -6 -17    1.99    0.97
  -8   6  18    1.85    1.48
  -8  -6  18    1.32    0.83
   8  -6 -18   -0.35    0.80
   8   7   2   -0.30    0.90
   8  -7   2    0.15    0.67
   8  -7   2    1.46    0.75
   7   7   3    1.97    0.86
   7   7   3    0.68    0.99
   7  -7   3    0.35    0.68
   7  -7   3    0.97    0.91
  -6   7  -4    1.44    1.28
   6   7   4    1.17    0.89
   6   7   4    0.85    0.78
  -6   7  -4    2.27    1.44
   6   7   4    1.61    1.10
   6  -7   4    0.35    0.76
   6  -7   4    0.13    0.84
   6  -7   4   -2.11    1.65
  -6  -7  -4    2.71    1.20
   5   7   5   11.59    1.59
  -5   7  -5    7.74    1.44
   5  -7   5    7.44    1.33
   5  -7   5   10.68    1.98
   5  -7   5    7.10    1.18
  -5  -7  -5    6.90    1.37
   4   7   6   -1.59    0.75
  -4   7  -6    0.63    0.84
   4   7   6    1.37    1.09
  -4   7  -6   -0.66    1.19
   4  -7   6    1.16    1.01
   4  -7   6    0.14    0.44
  -4  -7  -6   -1.09    0.76
   4  -7   6    1.19    1.14
   3   7   7    1.21    1.23
  -3   7  -7    0.88    0.83
   3   7   7    1.94    0.90
  -3   7  -7    1.69    1.15
   3  -7   7    2.24    1.22
   3  -7   7    1.42    0.55
  -3  -7  -7    1.03    0.83
   3  -7   7    2.99    1.27
  -2   7  -8    0.29    1.03
   2   7   8   -1.17    0.95
   2   7   8   -0.01    1.24
  -2   7  -8   -0.54    0.80
   2   7   8    0.02    2.41
   2  -7   8    0.46    0.49
  -2  -7  -8   -0.29    0.79
   2  -7   8   -0.66    1.13
  -1   7  -9    0.86    0.88
   1   7   9    3.17    1.49
   1   7   9    2.08    2.30
  -1   7  -9    1.81    1.16
   1  -7   9    4.31    1.16
  -1  -7  -9    2.04    0.83
  -1  -7  -9    3.10    1.39
   1  -7   9    2.48    0.66
   0   7  10    1.35    1.22
   0   7  10   -0.18    1.98
   0   7 -10    0.06    1.16
   0  -7  10   -0.43    0.79
   0  -7 -10   -0.48    0.88
   0  -7  10    0.30    0.62
   0  -7 -10    0.42    0.86
   1   7 -11   14.67    2.62
  -1   7  11   18.57    2.51
   1   7 -11   15.22    2.51
   1  -7 -11   18.87    2.33
   1  -7 -11   19.91    2.18
  -1  -7  11   18.36    2.18
  -1  -7  11   19.30    2.14
   2   7 -12    6.59    1.39
   2   7 -12    1.54    1.12
  -2   7  12    1.57    1.04
  -2  -7  12    3.63    1.18
   2  -7 -12    3.94    0.91
  -2  -7  12    2.55    0.90
   2  -7 -12    4.06    1.19
   3   7 -13    2.89    1.32
   3   7 -13    3.78    1.34
  -3   7  13    2.61    1.49
  -3  -7  13    2.58    0.89
   3  -7 -13    3.72    0.86
  -3  -7  13    1.29    1.50
   3  -7 -13    4.33    1.42
   4   7 -14    0.60    1.09
   4   7 -14    0.82    1.28
  -4   7  14    0.40    1.00
   4  -7 -14    2.37    1.20
   4  -7 -14    0.34    0.64
  -4  -7  14    1.42    0.76
   5   7 -15   10.06    1.74
   5   7 -15    6.27    1.77
   5  -7 -15    9.44    1.59
  -5  -7  15    9.53    1.56
   5  -7 -15    9.93    1.39
   6   7 -16   -0.17    0.68
   6   7 -16    1.51    1.12
  -6   7  16    1.73    0.99
  -6  -7  16    0.71    0.76
   6  -7 -16    0.34    0.57
   6  -7 -16    0.16    1.11
  -7   7  17    0.67    1.10
   7  -7 -17   -0.12    1.13
  -7  -7  17    0.01    0.72
   7   8   3    1.55    1.05
   7   8   3    1.32    0.98
   7  -8   3    0.03    0.80
  -7  -8  -3    3.26    2.48
   7  -8   3   -0.39    0.88
   6   8   4    1.52    0.96
  -6   8  -4    2.74    2.19
   6   8   4    1.81    1.03
   6  -8   4   -0.82    0.91
   6  -8   4   -1.06    1.80
   6  -8   4    1.35    1.02
  -6  -8  -4    0.64    0.97
   5   8   5   -0.36    1.05
  -5   8  -5    0.37    1.17
   5   8   5    1.67    1.03
  -5   8  -5    2.10    0.91
   5  -8   5    0.26    0.53
   5  -8   5    0.73    1.01
   5  -8   5    0.55    1.46
  -5  -8  -5    2.07    0.84
   5  -8   5   -1.10    1.02
  -4   8  -6    1.10    1.10
  -4   8  -6    2.31    1.13
   4   8   6    2.30    1.13
   4  -8   6    2.51    1.40
  -3   8  -7    2.33    1.15
  -3   8  -7   -0.33    0.78
  -3  -8  -7   -0.06    0.84
   3  -8   7    0.59    1.25
   3  -8   7    0.70    0.52
  -2   8  -8    0.38    0.82
   2   8   8    0.07    2.40
  -2   8  -8   -0.13    1.10
  -2  -8  -8    0.97    0.82
   2  -8   8    0.75    0.49
   1   8   9   -1.72    2.09
   1   8   9   -0.36    1.95
  -1   8  -9    0.12    1.12
  -1  -8  -9    0.77    0.80
  -1  -8  -9    0.27    1.29
   1  -8   9    0.27    1.45
   1  -8   9   -0.36    0.51
   0   8  10    0.68    1.87
   0   8 -10    0.96    1.14
   0   8  10    0.67    1.24
   0  -8  10    1.61    0.68
   0  -8 -10    2.08    0.96
   0  -8  10    1.45    0.90
   0  -8 -10    1.51    0.93
  -1   8  11   -0.97    1.07
   1   8 -11    0.83    1.12
   1   8 -11    1.49    1.17
  -1   8  11    3.97    1.81
   1  -8 -11   -0.24    0.75
  -1  -8  11    1.25    0.80
  -1  -8  11   -0.54    0.79
   1  -8 -11    1.73    1.04
  -2   8  12    2.57    1.12
   2   8 -12    1.75    1.10
   2   8 -12    1.74    1.26
  -2  -8  12    1.80    0.78
   2  -8 -12    2.67    1.28
  -2  -8  12    1.47    1.01
   2  -8 -12    3.14    0.95
   3   8 -13    0.14    1.05
  -3   8  13    0.43    1.01
   3   8 -13   -0.12    1.16
  -3  -8  13   -0.43    0.64
   3  -8 -13    0.22    0.73
  -3  -8  13   -1.73    1.48
   4   8 -14    2.57    0.98
  -4   8  14    0.78    0.95
   4   8 -14   -0.57    1.44
  -4  -8  14    0.64    0.61
   4  -8 -14    2.95    2.64
   4  -8 -14    1.69    0.65
  -5   8  15    0.43    0.93
   5   8 -15    0.67    0.68
   5  -8 -15   -0.29    1.50
   5  -8 -15    1.82    0.64
  -5  -8  15    0.06    0.64
  -6   8  16   -0.62    0.88
   6   8 -16   -0.39    0.61
   6  -8 -16    1.01    1.40
  -6  -8  16   -0.41    0.65
   6  -8 -16    1.27    0.88
   6   9   4    0.65    1.02
  -6  -9  -4   -1.30    1.04
   5   9   5   -0.46    0.92
  -5   9  -5   -0.63    1.89
  -5  -9  -5    0.62    0.78
   5  -9   5    2.61    1.43
   4   9   6    0.85    0.88
  -4   9  -6    2.75    1.11
   4  -9   6   -0.05    0.45
  -3   9  -7   -0.46    0.95
  -3  -9  -7    0.85    0.64
   3  -9   7   -0.10    0.41
   2   9   8    3.43    2.02
[truncated: 410,103 more chars]
