# Supplementary material for: Two-dimensional organic-inorganic hybrid perovskite quantum-well nanowires enabled by directional noncovalent intermolecular interactions
Source: Nat Commun. 2025 Mar 27;16:2997. doi: 10.1038/s41467-025-58166-x (PMC11950231; doi:10.1038/s41467-025-58166-x)
Supplement: Supplementary file 4 — Supplementary Data 1 [file 41467_2025_58166_MOESM4_ESM.zip › crystal structure cif and checkcif/(BrCA3)2PbBr4.cif]

####################################################################### 
# 
# This file contains crystal structure data downloaded from the 
# Cambridge Structural Database (CSD) hosted by the Cambridge 
# Crystallographic Data Centre (CCDC).
# 
# Full information about CCDC data access policies and citation 
# guidelines are available at http://www.ccdc.cam.ac.uk/access/V1 
# 
# Audit and citation data items may have been added by the CCDC. 
# Please retain this information to preserve the provenance of 
# this file and to allow appropriate attribution of the data. 
# 
#######################################################################

data_(BrCA3)2PbBr4_300K
_audit_block_doi                 10.5517/ccdc.csd.cc2gyk66
_database_code_depnum_ccdc_archive 'CCDC 2292518'
loop_
_citation_id
_citation_doi
_citation_year
1 10.1126/science.adl0920 2024
loop_
_audit_author_name
_audit_author_address
'Matthias Zeller'
;Purdue University, Department of Chemistry
United States of America
;
_audit_update_record             
;
2023-09-07 deposited with the CCDC.	2024-12-08 downloaded from the CCDC.
;

# start Validation Reply Form
_vrf_PLAT241_(BrCA3)2PbBr4_300K  
;
PROBLEM: High   'MainMol' Ueq as Compared to Neighbors of      Br3_1 Check    
RESPONSE: Room temperature dataset with large thermal libration for Br atoms 
of the Pb-I layer (dynamic peroskite inversion).  
;
_vrf_PLAT260_(BrCA3)2PbBr4_300K  
;
PROBLEM: Large Average Ueq of Residue Including     O4B_5      0.305 Check    
RESPONSE: Ill defined solvate water molecule with large thermal libration. 
;
_vrf_PLAT971_(BrCA3)2PbBr4_300K  
;
PROBLEM: Check Calcd Resid. Dens.  0.38Ang From Br7_1           2.87 eA-3    
RESPONSE: The largest residual electron densities are located nearby the 
lead ions on the Pb-Br bonds. They originate in part from correlation 
from pseudo-translational symmetry (pseudo-C-centering) broken by 
modualtion of the bromide atoms. 
;
_vrf_PLAT972_(BrCA3)2PbBr4_300K  
;
PROBLEM: Check Calcd Resid. Dens.  0.68Ang From Pb1_1          -2.63 eA-3  
RESPONSE: The largest residual electron densities are located nearby the 
lead ions on the Pb-Br bonds. They originate in part from correlation 
from pseudo-translational symmetry (pseudo-C-centering) broken by 
modualtion of the bromide atoms. 
;
# end Validation Reply Form

_audit_creation_method           SHELXL-2018/3
_shelx_SHELXL_version_number     2018/3
_chemical_name_systematic        (BrCA3)2PbBr4
_chemical_name_common            ?
_chemical_melting_point          ?
_chemical_formula_moiety         'Br8 Pb2, 4(C9 H11 Br N O3), 1.032(H2 O)'
_chemical_formula_sum            'C36 H46.06 Br12 N4 O13.03 Pb2'
_chemical_formula_weight         2116.64

loop_
_atom_type_symbol
_atom_type_description
_atom_type_scat_dispersion_real
_atom_type_scat_dispersion_imag
_atom_type_scat_source
C C 0.0033 0.0016 'International Tables Vol C Tables 4.2.6.8 and 6.1.1.4'
H H 0.0000 0.0000 'International Tables Vol C Tables 4.2.6.8 and 6.1.1.4'
N N 0.0061 0.0033 'International Tables Vol C Tables 4.2.6.8 and 6.1.1.4'
O O 0.0106 0.0060 'International Tables Vol C Tables 4.2.6.8 and 6.1.1.4'
Br Br -0.2901 2.4595 'International Tables Vol C Tables 4.2.6.8 and 6.1.1.4'
Pb Pb -3.3944 10.1111 'International Tables Vol C Tables 4.2.6.8 and 6.1.1.4'

_space_group_crystal_system      triclinic
_space_group_IT_number           2
_space_group_name_H-M_alt        'P -1'
_space_group_name_Hall           '-P 1'

_shelx_space_group_comment       
;
The symmetry employed for this shelxl refinement is uniquely defined
by the following loop, which should always be used as a source of
symmetry information in preference to the above space-group names.
They are only intended as comments.
;

loop_
_space_group_symop_operation_xyz
'x, y, z'
'-x, -y, -z'

_cell_length_a                   11.8066(6)
_cell_length_b                   11.8910(6)
_cell_length_c                   20.5726(11)
_cell_angle_alpha                97.364(3)
_cell_angle_beta                 97.250(3)
_cell_angle_gamma                96.839(3)
_cell_volume                     2814.5(3)
_cell_formula_units_Z            2
_cell_measurement_temperature    300(2)
_cell_measurement_reflns_used    9899
_cell_measurement_theta_min      2.2993
_cell_measurement_theta_max      32.6339

_exptl_crystal_description       rod
_exptl_crystal_colour            colourless
_exptl_crystal_density_meas      ?
_exptl_crystal_density_method    ?
_exptl_crystal_density_diffrn    2.498
_exptl_crystal_F_000             1957
_exptl_transmission_factor_min   ?
_exptl_transmission_factor_max   ?
_exptl_crystal_size_max          0.597
_exptl_crystal_size_mid          0.266
_exptl_crystal_size_min          0.161
_exptl_absorpt_coefficient_mu    14.549
_shelx_estimated_absorpt_T_min   0.042
_shelx_estimated_absorpt_T_max   0.203
_exptl_absorpt_correction_type   multi-scan
_exptl_absorpt_correction_T_min  0.2821
_exptl_absorpt_correction_T_max  0.7465
_exptl_absorpt_process_details   
;
 SADABS 2016/2: Krause, L., Herbst-Irmer, R., Sheldrick G.M. & Stalke D.,
 J. Appl. Cryst. 48 (2015) 3-10
;
_exptl_absorpt_special_details   ?
_diffrn_ambient_temperature      300(2)
_diffrn_radiation_wavelength     0.71073
_diffrn_radiation_type           MoK\a
_diffrn_source                   'fine focus sealed tube X-ray source'
_diffrn_source_current           '30 mA'
_diffrn_source_voltage           '50 kV'
_diffrn_radiation_monochromator  'Triumph curved graphite crystal'
_diffrn_measurement_device       'three circle diffractometer'
_diffrn_measurement_device_type  'Bruker AXS D8 Quest'
_diffrn_detector_type            
'PhotonII charge-integrating pixel array (CPAD)'
_diffrn_measurement_method       'omega and phi scans'
_diffrn_detector_area_resol_mean 7.4074
_diffrn_reflns_number            117693
_diffrn_reflns_av_unetI/netI     0.0873
_diffrn_reflns_av_R_equivalents  0.1092
_diffrn_reflns_limit_h_min       -18
_diffrn_reflns_limit_h_max       18
_diffrn_reflns_limit_k_min       -18
_diffrn_reflns_limit_k_max       18
_diffrn_reflns_limit_l_min       -31
_diffrn_reflns_limit_l_max       31
_diffrn_reflns_theta_min         1.755
_diffrn_reflns_theta_max         33.264
_diffrn_reflns_theta_full        25.242
_diffrn_measured_fraction_theta_max 0.997
_diffrn_measured_fraction_theta_full 0.999
_diffrn_reflns_Laue_measured_fraction_max 0.997
_diffrn_reflns_Laue_measured_fraction_full 0.999
_diffrn_reflns_point_group_measured_fraction_max 0.997
_diffrn_reflns_point_group_measured_fraction_full 0.999
_reflns_number_total             21624
_reflns_number_gt                10320
_reflns_threshold_expression     'I > 2\s(I)'
_reflns_Friedel_coverage         0.000
_reflns_Friedel_fraction_max     .
_reflns_Friedel_fraction_full    .

_reflns_special_details          
;
 Reflections were merged by SHELXL according to the crystal
 class for the calculation of statistics and refinement.
 
 _reflns_Friedel_fraction is defined as the number of unique
 Friedel pairs measured divided by the number that would be
 possible theoretically, ignoring centric projections and
 systematic absences.
;

_computing_data_collection       'Apex4 v2022.1-1 (Bruker, 2022)'
_computing_cell_refinement       'SAINT V8.40B (Bruker, 2020)'
_computing_data_reduction        'SAINT V8.40B (Bruker, 2020)'
_computing_structure_solution    'SHELXT (Sheldrick, 2015b)'
_computing_structure_refinement  
;  
SHELXL-2018/3 (Sheldrick, 2015a, 2018), 
SHELXLE Rev1460 (H\"ubschle et al., 2011)
;
_computing_molecular_graphics    ?
_computing_publication_material  ?
_refine_special_details          
;
The structure exhibits pseudo translations (pseudo-C-centering). 
Exact translational symmetry is broken by modulation of the bromide 
ions and ammonium groups, by disorder of one of the cations, and by 
presence of a water molecule. 

Water H atom positions were refined and O-H and H...H distances were 
restrained to 0.84(2) and 1.36(2) Angstrom, respectively. The 
positions of H1B_1 was further restrained based on hydrogen bonding 
considerations. 

Carboxylate H atoms were placed in calculated positions, torsion 
angles were allowed to refine, but H atoms were restrained to be 
coplanar with the carboxylate groups. 
;
_refine_ls_structure_factor_coef Fsqd
_refine_ls_matrix_type           full
_refine_ls_weighting_scheme      calc
_refine_ls_weighting_details     
'w=1/[\s^2^(Fo^2^)+(0.0575P)^2^+5.1086P] where P=(Fo^2^+2Fc^2^)/3'
_atom_sites_solution_primary     dual
_atom_sites_solution_secondary   difmap
_atom_sites_solution_hydrogens   mixed
_refine_ls_hydrogen_treatment    constr
_refine_ls_extinction_method     none
_refine_ls_extinction_coef       .
_refine_ls_number_reflns         21624
_refine_ls_number_parameters     737
_refine_ls_number_restraints     696
_refine_ls_R_factor_all          0.1305
_refine_ls_R_factor_gt           0.0565
_refine_ls_wR_factor_ref         0.1749
_refine_ls_wR_factor_gt          0.1488
_refine_ls_goodness_of_fit_ref   1.084
_refine_ls_restrained_S_all      1.076
_refine_ls_shift/su_max          0.002
_refine_ls_shift/su_mean         0.000

loop_
_atom_site_label
_atom_site_type_symbol
_atom_site_fract_x
_atom_site_fract_y
_atom_site_fract_z
_atom_site_U_iso_or_equiv
_atom_site_adp_type
_atom_site_occupancy
_atom_site_site_symmetry_order
_atom_site_calc_flag
_atom_site_refinement_flags_posn
_atom_site_refinement_flags_adp
_atom_site_refinement_flags_occupancy
_atom_site_disorder_assembly
_atom_site_disorder_group
Pb1_1 Pb 0.75558(2) 0.25075(3) 0.50032(2) 0.03269(7) Uani 1 1 d . . . . .
Pb2_1 Pb 0.74463(2) 0.74859(3) 0.49969(2) 0.03274(7) Uani 1 1 d . . . . .
Br1_1 Br 0.74798(9) -0.00311(8) 0.49073(6) 0.0725(3) Uani 1 1 d . . . . .
Br2_1 Br 0.74330(8) 0.26857(10) 0.64468(4) 0.0663(3) Uani 1 1 d . . . . .
Br3_1 Br 0.75382(12) 0.50266(9) 0.51366(7) 0.0871(4) Uani 1 1 d . . . . .
Br4_1 Br 0.76915(8) 0.22197(10) 0.35682(4) 0.0657(3) Uani 1 1 d . . . . .
Br5_1 Br 0.50153(8) 0.23211(14) 0.47580(7) 0.0993(5) Uani 1 1 d . . . . .
Br6_1 Br 0.65938(8) 0.70556(10) 0.35588(4) 0.0669(3) Uani 1 1 d . . . . .
Br7_1 Br 0.98631(8) 0.75524(14) 0.47438(7) 0.0989(5) Uani 1 1 d . . . . .
Br8_1 Br 0.82934(8) 0.80270(10) 0.64376(4) 0.0664(3) Uani 1 1 d . . . . .
Br1_2 Br 0.52263(8) -0.05995(11) 0.11354(7) 0.0873(4) Uani 1 1 d D . . . .
O2_2 O 0.0239(5) 0.1320(7) 0.1870(3) 0.075(2) Uani 1 1 d D . . . .
H2O_2 H -0.038246 0.156328 0.181836 0.112 Uiso 1 1 calc R U . . .
O3_2 O -0.0058(5) 0.1102(6) 0.0771(3) 0.0603(17) Uani 1 1 d D . . . .
N1_2 N 0.4799(11) -0.0566(13) 0.3920(7) 0.072(4) Uani 0.618(15) 1 d D U P A 1
H1A_2 H 0.463087 0.006488 0.414885 0.108 Uiso 0.618(15) 1 calc R U P A 1
H1B_2 H 0.541249 -0.079149 0.413712 0.108 Uiso 0.618(15) 1 calc R U P A 1
H1C_2 H 0.420119 -0.111728 0.387013 0.108 Uiso 0.618(15) 1 calc R U P A 1
C1_2 C 0.5038(15) -0.034(2) 0.3294(8) 0.080(3) Uani 0.618(15) 1 d D U P A 1
H1D_2 H 0.515164 -0.103280 0.302410 0.096 Uiso 0.618(15) 1 calc R U P A 1
H1E_2 H 0.573126 0.021172 0.333967 0.096 Uiso 0.618(15) 1 calc R U P A 1
C2_2 C 0.4020(16) 0.015(3) 0.2977(8) 0.076(3) Uani 0.618(15) 1 d D U P A 1
H2A_2 H 0.331029 -0.036818 0.295435 0.091 Uiso 0.618(15) 1 calc R U P A 1
H2B_2 H 0.394296 0.088655 0.321521 0.091 Uiso 0.618(15) 1 calc R U P A 1
O1_2 O 0.4299(5) 0.0249(7) 0.2347(3) 0.0747(17) Uani 0.618(15) 1 d D U P A 1
C3_2 C 0.3505(6) 0.0288(7) 0.1819(4) 0.050(2) Uani 1 1 d D . . . .
C4_2 C 0.3806(6) -0.0046(7) 0.1197(4) 0.052(2) Uani 1 1 d D . . . .
C5_2 C 0.3093(7) -0.0016(8) 0.0638(4) 0.056(2) Uani 1 1 d D . . . .
H5_2 H 0.331885 -0.023142 0.022795 0.067 Uiso 1 1 calc R U . . .
C6_2 C 0.2018(6) 0.0338(8) 0.0672(4) 0.052(2) Uani 1 1 d D . . . .
H6_2 H 0.151542 0.034568 0.028715 0.063 Uiso 1 1 calc R U . . .
C7_2 C 0.1707(5) 0.0675(7) 0.1278(3) 0.0401(17) Uani 1 1 d D . . . .
C8_2 C 0.2449(6) 0.0655(7) 0.1859(4) 0.0435(18) Uani 1 1 d D . . . .
H8_2 H 0.223313 0.088693 0.226892 0.052 Uiso 1 1 calc R U . . .
C9_2 C 0.0559(6) 0.1062(7) 0.1309(3) 0.0447(19) Uani 1 1 d D . . . .
N1B_2 N 0.499(2) -0.117(2) 0.3352(15) 0.089(6) Uani 0.382(15) 1 d D U P A 2
H1F_2 H 0.559384 -0.125572 0.363554 0.134 Uiso 0.382(15) 1 calc R U P A 2
H1G_2 H 0.513606 -0.133155 0.293921 0.134 Uiso 0.382(15) 1 calc R U P A 2
H1H_2 H 0.437812 -0.165086 0.340938 0.134 Uiso 0.382(15) 1 calc R U P A 2
C1B_2 C 0.474(3) -0.003(2) 0.3464(11) 0.080(4) Uani 0.382(15) 1 d D U P A 2
H1I_2 H 0.544055 0.049310 0.346965 0.096 Uiso 0.382(15) 1 calc R U P A 2
H1J_2 H 0.448352 0.011033 0.389232 0.096 Uiso 0.382(15) 1 calc R U P A 2
C2B_2 C 0.384(2) 0.017(4) 0.2936(11) 0.077(3) Uani 0.382(15) 1 d D U P A 2
H2C_2 H 0.320800 -0.045523 0.286439 0.092 Uiso 0.382(15) 1 calc R U P A 2
H2D_2 H 0.353871 0.087250 0.307469 0.092 Uiso 0.382(15) 1 calc R U P A 2
O1B_2 O 0.4299(5) 0.0249(7) 0.2347(3) 0.0747(17) Uani 0.382(15) 1 d D U P A 2
Br1_3 Br 0.28764(8) 0.37085(11) 0.11908(6) 0.0784(3) Uani 1 1 d D . . . .
O2_3 O 0.8235(5) 0.2134(6) 0.1876(3) 0.0662(19) Uani 1 1 d D . . . .
O3_3 O 0.7933(5) 0.1762(6) 0.0775(3) 0.0630(19) Uani 1 1 d D . . . .
H3O_3 H 0.857756 0.156865 0.083764 0.094 Uiso 1 1 calc R U . . .
N1_3 N 0.4158(11) 0.5257(11) 0.3413(8) 0.088(4) Uani 0.709(13) 1 d D U P B 1
H1A_3 H 0.476515 0.578622 0.342945 0.132 Uiso 0.709(13) 1 calc R U P B 1
H1B_3 H 0.372896 0.548447 0.371834 0.132 Uiso 0.709(13) 1 calc R U P B 1
H1C_3 H 0.373965 0.516014 0.301379 0.132 Uiso 0.709(13) 1 calc R U P B 1
C1_3 C 0.4536(13) 0.4215(13) 0.3537(7) 0.068(3) Uani 0.709(13) 1 d D U P B 1
H1D_3 H 0.387331 0.365799 0.355302 0.081 Uiso 0.709(13) 1 calc R U P B 1
H1E_3 H 0.501489 0.433178 0.396612 0.081 Uiso 0.709(13) 1 calc R U P B 1
C2_3 C 0.5207(10) 0.3754(18) 0.3020(5) 0.061(2) Uani 0.709(13) 1 d D U P B 1
H2A_3 H 0.584595 0.432185 0.297985 0.073 Uiso 0.709(13) 1 calc R U P B 1
H2B_3 H 0.551457 0.307654 0.314047 0.073 Uiso 0.709(13) 1 calc R U P B 1
O1_3 O 0.4454(5) 0.3473(6) 0.2405(3) 0.0612(15) Uani 0.709(13) 1 d D U P B 1
C3_3 C 0.4949(6) 0.3139(7) 0.1862(4) 0.0448(19) Uani 1 1 d D . . . .
C4_3 C 0.4321(5) 0.3177(7) 0.1244(4) 0.0440(19) Uani 1 1 d D . . . .
C5_3 C 0.4734(6) 0.2865(8) 0.0675(4) 0.056(2) Uani 1 1 d D . . . .
H5_3 H 0.429028 0.287747 0.026998 0.068 Uiso 1 1 calc R U . . .
C6_3 C 0.5831(6) 0.2523(8) 0.0695(4) 0.051(2) Uani 1 1 d D . . . .
H6_3 H 0.613068 0.232871 0.030560 0.062 Uiso 1 1 calc R U . . .
C7_3 C 0.6461(5) 0.2480(7) 0.1302(3) 0.0397(17) Uani 1 1 d D . . . .
C8_3 C 0.6026(6) 0.2792(7) 0.1888(3) 0.0402(17) Uani 1 1 d D . . . .
H8_3 H 0.645937 0.276776 0.229467 0.048 Uiso 1 1 calc R U . . .
C9_3 C 0.7617(6) 0.2079(7) 0.1323(3) 0.0422(18) Uani 1 1 d D . . . .
O4_3 O 0.1929(19) 0.448(3) 0.2671(9) 0.274(17) Uani 0.709(13) 1 d D . P B 1
H4A_3 H 0.221982 0.424935 0.233139 0.411 Uiso 0.709(13) 1 d DR U P B 1
H4B_3 H 0.155701 0.390377 0.278291 0.411 Uiso 0.709(13) 1 d DR U P B 1
N1B_3 N 0.470(3) 0.503(3) 0.3971(13) 0.079(6) Uani 0.291(13) 1 d D U P B 2
H1F_3 H 0.514756 0.565434 0.391778 0.119 Uiso 0.291(13) 1 calc R U P B 2
H1G_3 H 0.512946 0.455774 0.416020 0.119 Uiso 0.291(13) 1 calc R U P B 2
H1H_3 H 0.417831 0.521556 0.422676 0.119 Uiso 0.291(13) 1 calc R U P B 2
C1B_3 C 0.414(2) 0.447(4) 0.3355(14) 0.066(4) Uani 0.291(13) 1 d D U P B 2
H1I_3 H 0.392316 0.503031 0.307222 0.080 Uiso 0.291(13) 1 calc R U P B 2
H1J_3 H 0.345085 0.398079 0.340449 0.080 Uiso 0.291(13) 1 calc R U P B 2
C2B_3 C 0.499(3) 0.378(4) 0.3063(10) 0.065(3) Uani 0.291(13) 1 d D U P B 2
H2BA_3 H 0.573393 0.423863 0.308947 0.077 Uiso 0.291(13) 1 calc R U P B 2
H2BB_3 H 0.507671 0.311571 0.328035 0.077 Uiso 0.291(13) 1 calc R U P B 2
O1B_3 O 0.4454(5) 0.3473(6) 0.2405(3) 0.0612(15) Uani 0.291(13) 1 d D U P B 2
Br1_4 Br 1.02218(8) 0.43911(10) 0.11827(6) 0.0786(3) Uani 1 1 d D . . . .
O2_4 O 0.5205(5) 0.6288(7) 0.1862(3) 0.067(2) Uani 1 1 d D . . . .
H2O_4 H 0.455460 0.646960 0.180644 0.101 Uiso 1 1 calc R U . . .
O3_4 O 0.4952(5) 0.6121(6) 0.0764(3) 0.0594(18) Uani 1 1 d D . . . .
N1_4 N 1.0009(11) 0.3974(12) 0.3402(8) 0.084(4) Uani 0.689(14) 1 d D U P C 1
H1A_4 H 1.061674 0.390423 0.369000 0.126 Uiso 0.689(14) 1 calc R U P C 1
H1B_4 H 1.018353 0.385991 0.299252 0.126 Uiso 0.689(14) 1 calc R U P C 1
H1C_4 H 0.941950 0.345706 0.344042 0.126 Uiso 0.689(14) 1 calc R U P C 1
C1_4 C 0.9709(12) 0.5059(13) 0.3531(7) 0.065(3) Uani 0.689(14) 1 d D U P C 1
H1D_4 H 1.038938 0.561887 0.356322 0.078 Uiso 0.689(14) 1 calc R U P C 1
H1E_4 H 0.942537 0.514411 0.395503 0.078 Uiso 0.689(14) 1 calc R U P C 1
C2_4 C 0.8811(14) 0.529(2) 0.3011(6) 0.062(3) Uani 0.689(14) 1 d D U P C 1
H2A_4 H 0.812501 0.473929 0.297522 0.074 Uiso 0.689(14) 1 calc R U P C 1
H2B_4 H 0.860397 0.605130 0.312705 0.074 Uiso 0.689(14) 1 calc R U P C 1
O1_4 O 0.9244(5) 0.5223(6) 0.2396(3) 0.0621(15) Uani 0.689(14) 1 d D U P C 1
C3_4 C 0.8492(6) 0.5293(7) 0.1855(4) 0.0446(19) Uani 1 1 d D . . . .
C4_4 C 0.8798(6) 0.4941(7) 0.1238(4) 0.048(2) Uani 1 1 d D . . . .
C5_4 C 0.8102(7) 0.4986(8) 0.0665(4) 0.059(2) Uani 1 1 d D . . . .
H5_4 H 0.834983 0.478069 0.026064 0.071 Uiso 1 1 calc R U . . .
C6_4 C 0.7023(6) 0.5334(8) 0.0680(4) 0.054(2) Uani 1 1 d D . . . .
H6_4 H 0.652879 0.533267 0.029075 0.065 Uiso 1 1 calc R U . . .
C7_4 C 0.6703(5) 0.5686(7) 0.1292(3) 0.0401(17) Uani 1 1 d D . . . .
C8_4 C 0.7419(5) 0.5652(7) 0.1871(4) 0.0417(18) Uani 1 1 d D . . . .
H8_4 H 0.717946 0.587126 0.227691 0.050 Uiso 1 1 calc R U . . .
C9_4 C 0.5548(6) 0.6076(7) 0.1306(3) 0.0396(17) Uani 1 1 d D . . . .
N1B_4 N 0.981(2) 0.450(3) 0.3953(12) 0.083(6) Uani 0.311(14) 1 d D U P C 2
H1F_4 H 1.003522 0.513742 0.424412 0.124 Uiso 0.311(14) 1 calc R U P C 2
H1G_4 H 1.019484 0.394729 0.407615 0.124 Uiso 0.311(14) 1 calc R U P C 2
H1H_4 H 0.906005 0.429356 0.393573 0.124 Uiso 0.311(14) 1 calc R U P C 2
C1B_4 C 1.005(2) 0.472(4) 0.3329(13) 0.067(4) Uani 0.311(14) 1 d D U P C 2
H1I_4 H 1.020471 0.402810 0.306868 0.080 Uiso 0.311(14) 1 calc R U P C 2
H1J_4 H 1.070491 0.530744 0.336607 0.080 Uiso 0.311(14) 1 calc R U P C 2
C2B_4 C 0.897(3) 0.511(5) 0.3023(12) 0.065(3) Uani 0.311(14) 1 d D U P C 2
H2C_4 H 0.829555 0.454222 0.300422 0.078 Uiso 0.311(14) 1 calc R U P C 2
H2D_4 H 0.883438 0.583286 0.325757 0.078 Uiso 0.311(14) 1 calc R U P C 2
O1B_4 O 0.9244(5) 0.5223(6) 0.2396(3) 0.0621(15) Uani 0.311(14) 1 d D U P C 2
Br1_5 Br 0.78311(8) 0.86569(11) 0.11253(7) 0.0860(4) Uani 1 1 d D . . . .
O2_5 O 1.3187(5) 0.7120(7) 0.1852(3) 0.068(2) Uani 1 1 d D . . . .
O3_5 O 1.2929(5) 0.6774(6) 0.0756(3) 0.0620(18) Uani 1 1 d D . . . .
H3O_5 H 1.359075 0.662706 0.082831 0.093 Uiso 1 1 calc R U . . .
N1_5 N 0.9704(12) 1.0009(12) 0.3913(7) 0.076(4) Uani 0.677(13) 1 d D U P D 1
H1A_5 H 0.978877 0.949089 0.418559 0.114 Uiso 0.677(13) 1 calc R U P D 1
H1B_5 H 0.929407 1.052706 0.408173 0.114 Uiso 0.677(13) 1 calc R U P D 1
H1C_5 H 1.039410 1.035351 0.386596 0.114 Uiso 0.677(13) 1 calc R U P D 1
C1_5 C 0.9127(13) 0.9465(16) 0.3293(7) 0.075(3) Uani 0.677(13) 1 d D U P D 1
H1D_5 H 0.884268 1.002567 0.303355 0.090 Uiso 0.677(13) 1 calc R U P D 1
H1E_5 H 0.847795 0.892250 0.334847 0.090 Uiso 0.677(13) 1 calc R U P D 1
C2_5 C 0.9977(12) 0.886(2) 0.2951(7) 0.072(3) Uani 0.677(13) 1 d D U P D 1
H2A_5 H 1.064914 0.938727 0.291321 0.086 Uiso 0.677(13) 1 calc R U P D 1
H2B_5 H 1.022143 0.825440 0.318790 0.086 Uiso 0.677(13) 1 calc R U P D 1
O1_5 O 0.9375(5) 0.8414(6) 0.2336(3) 0.0734(17) Uani 0.677(13) 1 d D U P D 1
C3_5 C 0.9899(6) 0.8114(7) 0.1806(4) 0.049(2) Uani 1 1 d D . . . .
C4_5 C 0.9288(6) 0.8144(8) 0.1185(4) 0.055(2) Uani 1 1 d D . . . .
C5_5 C 0.9721(6) 0.7828(8) 0.0622(4) 0.058(2) Uani 1 1 d D . . . .
H5_5 H 0.929348 0.784909 0.021309 0.070 Uiso 1 1 calc R U . . .
C6_5 C 1.0805(6) 0.7471(8) 0.0654(4) 0.051(2) Uani 1 1 d D . . . .
H6_5 H 1.110190 0.724242 0.026769 0.061 Uiso 1 1 calc R U . . .
C7_5 C 1.1429(5) 0.7461(6) 0.1262(3) 0.0360(16) Uani 1 1 d D . . . .
C8_5 C 1.0980(6) 0.7788(7) 0.1837(4) 0.0420(18) Uani 1 1 d D . . . .
H8_5 H 1.141483 0.778735 0.224688 0.050 Uiso 1 1 calc R U . . .
C9_5 C 1.2587(6) 0.7088(7) 0.1295(3) 0.0421(18) Uani 1 1 d D . . . .
N1B_5 N 0.923(3) 1.022(2) 0.3395(17) 0.084(6) Uani 0.323(13) 1 d D U P D 2
H1F_5 H 0.885274 1.046556 0.372158 0.127 Uiso 0.323(13) 1 calc R U P D 2
H1G_5 H 0.878855 1.019090 0.300771 0.127 Uiso 0.323(13) 1 calc R U P D 2
H1H_5 H 0.987307 1.070831 0.340786 0.127 Uiso 0.323(13) 1 calc R U P D 2
C1B_5 C 0.952(3) 0.913(2) 0.3470(12) 0.076(4) Uani 0.323(13) 1 d D U P D 2
H1I_5 H 0.882482 0.860049 0.345688 0.091 Uiso 0.323(13) 1 calc R U P D 2
H1J_5 H 0.999616 0.916062 0.389275 0.091 Uiso 0.323(13) 1 calc R U P D 2
C2B_5 C 1.016(2) 0.875(4) 0.2918(12) 0.074(3) Uani 0.323(13) 1 d D U P D 2
H2C_5 H 1.072993 0.936979 0.285779 0.088 Uiso 0.323(13) 1 calc R U P D 2
H2D_5 H 1.055357 0.811220 0.302451 0.088 Uiso 0.323(13) 1 calc R U P D 2
O1B_5 O 0.9375(5) 0.8414(6) 0.2336(3) 0.0734(17) Uani 0.323(13) 1 d D U P D 2
O4B_5 O 0.702(4) 0.961(6) 0.2677(16) 0.31(5) Uani 0.323(13) 1 d D . P D 2
H4C_5 H 0.671891 0.969918 0.302469 0.460 Uiso 0.323(13) 1 d DR U P D 2
H4D_5 H 0.733202 0.901148 0.266815 0.460 Uiso 0.323(13) 1 d DR U P D 2

loop_
_atom_site_aniso_label
_atom_site_aniso_U_11
_atom_site_aniso_U_22
_atom_site_aniso_U_33
_atom_site_aniso_U_23
_atom_site_aniso_U_13
_atom_site_aniso_U_12
Pb1_1 0.03100(12) 0.02706(12) 0.04191(14) 0.00409(10) 0.00757(10) 0.01025(9)
Pb2_1 0.03006(12) 0.02799(12) 0.04190(14) 0.00734(10) 0.00410(9) 0.00972(9)
Br1_1 0.0759(7) 0.0258(4) 0.1181(10) 0.0167(5) 0.0146(6) 0.0084(4)
Br2_1 0.0608(6) 0.0966(8) 0.0398(5) 0.0098(5) 0.0088(4) 0.0021(5)
Br3_1 0.1123(10) 0.0269(5) 0.1263(11) 0.0196(6) 0.0194(8) 0.0147(5)
Br4_1 0.0642(6) 0.0916(8) 0.0406(5) 0.0087(5) 0.0111(4) 0.0046(5)
Br5_1 0.0335(5) 0.1697(14) 0.0932(8) 0.0295(8) 0.0114(5) -0.0052(6)
Br6_1 0.0614(6) 0.0926(8) 0.0406(5) 0.0031(5) -0.0005(4) 0.0007(5)
Br7_1 0.0337(5) 0.1620(14) 0.0915(8) 0.0014(8) 0.0123(5) -0.0104(6)
Br8_1 0.0588(5) 0.0948(8) 0.0397(5) 0.0018(5) 0.0023(4) 0.0000(5)
Br1_2 0.0383(5) 0.0882(8) 0.1379(11) -0.0025(7) 0.0162(5) 0.0349(5)
O2_2 0.052(4) 0.141(7) 0.037(3) 0.003(4) 0.002(3) 0.054(4)
O3_2 0.047(3) 0.102(5) 0.040(3) 0.013(3) 0.004(2) 0.041(3)
N1_2 0.055(7) 0.074(8) 0.082(8) 0.043(7) -0.022(6) -0.009(6)
C1_2 0.047(6) 0.094(7) 0.098(6) 0.034(6) -0.011(5) 0.010(6)
C2_2 0.040(5) 0.094(6) 0.094(5) 0.035(5) -0.015(4) 0.012(5)
O1_2 0.037(3) 0.099(4) 0.089(4) 0.025(4) -0.012(3) 0.023(3)
C3_2 0.028(4) 0.054(5) 0.067(6) 0.003(4) -0.003(3) 0.015(3)
C4_2 0.034(4) 0.049(5) 0.077(6) 0.002(5) 0.009(4) 0.023(3)
C5_2 0.046(5) 0.061(6) 0.064(6) 0.002(5) 0.016(4) 0.028(4)
C6_2 0.037(4) 0.070(6) 0.051(5) -0.004(4) 0.007(3) 0.028(4)
C7_2 0.032(3) 0.046(5) 0.045(4) 0.005(4) 0.002(3) 0.024(3)
C8_2 0.035(4) 0.051(5) 0.045(5) 0.006(4) 0.002(3) 0.018(3)
C9_2 0.039(4) 0.061(6) 0.036(4) 0.000(4) 0.002(3) 0.024(4)
N1B_2 0.069(10) 0.094(11) 0.111(11) 0.045(10) 0.001(10) 0.014(10)
C1B_2 0.046(6) 0.096(7) 0.098(7) 0.037(6) -0.015(6) 0.009(6)
C2B_2 0.042(5) 0.096(6) 0.093(6) 0.035(5) -0.015(5) 0.012(5)
O1B_2 0.037(3) 0.099(4) 0.089(4) 0.025(4) -0.012(3) 0.023(3)
Br1_3 0.0377(5) 0.0954(8) 0.1153(9) 0.0303(7) 0.0182(5) 0.0386(5)
O2_3 0.055(4) 0.118(6) 0.033(3) 0.003(3) 0.006(3) 0.050(4)
O3_3 0.046(3) 0.115(6) 0.036(3) 0.003(3) 0.008(2) 0.048(3)
N1_3 0.063(7) 0.081(8) 0.112(9) -0.021(8) 0.016(7) 0.008(6)
C1_3 0.050(5) 0.082(6) 0.074(6) -0.004(5) 0.033(4) 0.011(5)
C2_3 0.046(5) 0.077(5) 0.066(5) 0.001(4) 0.035(4) 0.016(4)
O1_3 0.046(3) 0.081(4) 0.066(3) 0.007(3) 0.028(2) 0.029(3)
C3_3 0.036(4) 0.047(5) 0.056(5) 0.005(4) 0.014(3) 0.014(3)
C4_3 0.025(3) 0.048(5) 0.066(5) 0.013(4) 0.011(3) 0.022(3)
C5_3 0.040(4) 0.080(7) 0.055(5) 0.021(5) 0.001(4) 0.024(4)
C6_3 0.039(4) 0.075(6) 0.046(5) 0.013(4) 0.005(3) 0.027(4)
C7_3 0.030(3) 0.053(5) 0.042(4) 0.013(4) 0.003(3) 0.023(3)
C8_3 0.039(4) 0.047(5) 0.039(4) 0.009(4) 0.010(3) 0.018(3)
C9_3 0.036(4) 0.056(5) 0.041(5) 0.009(4) 0.010(3) 0.025(3)
O4_3 0.19(2) 0.56(5) 0.114(14) 0.03(2) 0.034(13) 0.21(3)
N1B_3 0.069(10) 0.085(11) 0.081(11) -0.017(11) 0.030(10) 0.003(10)
C1B_3 0.049(6) 0.079(7) 0.075(6) -0.003(6) 0.034(6) 0.014(6)
C2B_3 0.049(6) 0.080(6) 0.071(5) 0.001(5) 0.032(5) 0.017(5)
O1B_3 0.046(3) 0.081(4) 0.066(3) 0.007(3) 0.028(2) 0.029(3)
Br1_4 0.0372(4) 0.0860(8) 0.1155(9) -0.0008(7) 0.0128(5) 0.0348(5)
O2_4 0.049(3) 0.120(6) 0.038(3) 0.000(3) 0.003(3) 0.050(4)
O3_4 0.043(3) 0.106(5) 0.037(3) 0.010(3) 0.004(2) 0.044(3)
N1_4 0.061(7) 0.085(9) 0.114(9) 0.040(8) 0.004(7) 0.025(6)
C1_4 0.040(5) 0.078(6) 0.082(6) 0.028(5) -0.001(5) 0.022(5)
C2_4 0.038(4) 0.074(6) 0.075(5) 0.023(5) -0.011(4) 0.024(4)
O1_4 0.037(3) 0.077(4) 0.074(4) 0.014(3) -0.008(2) 0.026(2)
C3_4 0.031(4) 0.044(5) 0.059(5) 0.008(4) 0.000(3) 0.015(3)
C4_4 0.031(4) 0.040(5) 0.073(6) -0.003(4) 0.008(4) 0.014(3)
C5_4 0.042(4) 0.075(7) 0.062(6) -0.007(5) 0.012(4) 0.027(4)
C6_4 0.043(4) 0.072(6) 0.051(5) 0.005(5) 0.004(4) 0.030(4)
C7_4 0.029(3) 0.049(5) 0.046(4) 0.004(4) 0.007(3) 0.022(3)
C8_4 0.028(3) 0.053(5) 0.046(4) 0.008(4) 0.001(3) 0.013(3)
C9_4 0.034(4) 0.045(5) 0.041(4) 0.001(4) 0.002(3) 0.020(3)
N1B_4 0.061(10) 0.090(12) 0.096(12) 0.025(11) -0.006(10) 0.018(10)
C1B_4 0.045(6) 0.074(7) 0.085(7) 0.028(6) -0.008(6) 0.024(6)
C2B_4 0.041(5) 0.076(6) 0.079(5) 0.023(5) -0.009(5) 0.022(5)
O1B_4 0.037(3) 0.077(4) 0.074(4) 0.014(3) -0.008(2) 0.026(2)
Br1_5 0.0419(5) 0.1002(9) 0.1343(11) 0.0427(8) 0.0259(6) 0.0431(5)
O2_5 0.050(3) 0.121(6) 0.042(3) 0.010(4) 0.004(3) 0.047(4)
O3_5 0.052(3) 0.103(5) 0.038(3) 0.002(3) 0.008(3) 0.046(4)
N1_5 0.080(8) 0.069(8) 0.084(8) 0.002(7) 0.038(6) 0.011(6)
C1_5 0.063(6) 0.074(7) 0.091(6) -0.009(6) 0.035(5) 0.022(5)
C2_5 0.056(5) 0.081(6) 0.085(5) -0.007(5) 0.040(4) 0.022(5)
O1_5 0.053(3) 0.090(4) 0.084(4) -0.002(3) 0.034(3) 0.028(3)
C3_5 0.043(4) 0.052(5) 0.060(5) 0.009(4) 0.024(4) 0.022(4)
C4_5 0.035(4) 0.064(6) 0.076(7) 0.026(5) 0.016(4) 0.020(4)
C5_5 0.037(4) 0.081(7) 0.061(6) 0.017(5) -0.002(4) 0.029(4)
C6_5 0.042(4) 0.071(6) 0.046(5) 0.010(4) 0.010(3) 0.025(4)
C7_5 0.033(3) 0.038(4) 0.040(4) 0.001(3) 0.011(3) 0.015(3)
C8_5 0.035(4) 0.048(5) 0.045(4) -0.001(4) 0.013(3) 0.016(3)
C9_5 0.039(4) 0.056(5) 0.034(4) 0.004(4) 0.005(3) 0.020(3)
N1B_5 0.077(11) 0.075(11) 0.101(12) -0.010(11) 0.027(10) 0.021(10)
C1B_5 0.062(7) 0.078(7) 0.090(7) -0.008(6) 0.034(6) 0.021(6)
C2B_5 0.058(6) 0.081(6) 0.086(6) -0.008(5) 0.037(5) 0.024(5)
O1B_5 0.053(3) 0.090(4) 0.084(4) -0.002(3) 0.034(3) 0.028(3)
O4B_5 0.27(6) 0.60(11) 0.07(2) -0.05(4) -0.03(3) 0.33(7)

_geom_special_details            
;
 All esds (except the esd in the dihedral angle between two l.s. planes)
 are estimated using the full covariance matrix.  The cell esds are taken
 into account individually in the estimation of esds in distances, angles
 and torsion angles; correlations between esds in cell parameters are only
 used when they are defined by crystal symmetry.  An approximate (isotropic)
 treatment of cell esds is used for estimating esds involving l.s. planes.
;

loop_
_geom_bond_atom_site_label_1
_geom_bond_atom_site_label_2
_geom_bond_distance
_geom_bond_site_symmetry_2
_geom_bond_publ_flag
Pb1_1 Br5_1 2.9549(10) . ?
Pb1_1 Br4_1 2.9551(9) . ?
Pb1_1 Br2_1 2.9733(9) . ?
Pb1_1 Br3_1 2.9755(10) . ?
Pb1_1 Br1_1 2.9897(10) . ?
Pb1_1 Br7_1 3.0370(11) 2_766 ?
Pb2_1 Br7_1 2.9583(10) . ?
Pb2_1 Br6_1 2.9607(9) . ?
Pb2_1 Br8_1 2.9678(9) . ?
Pb2_1 Br1_1 2.9777(10) 1_565 ?
Pb2_1 Br3_1 2.9882(10) . ?
Pb2_1 Br5_1 3.0418(11) 2_666 ?
Br1_2 C4_2 1.886(6) . ?
O2_2 C9_2 1.271(8) . ?
O2_2 H2O_2 0.8200 . ?
O3_2 C9_2 1.256(7) . ?
N1_2 C1_2 1.407(15) . ?
N1_2 H1A_2 0.8900 . ?
N1_2 H1B_2 0.8900 . ?
N1_2 H1C_2 0.8900 . ?
C1_2 C2_2 1.504(14) . ?
C1_2 H1D_2 0.9700 . ?
C1_2 H1E_2 0.9700 . ?
C2_2 O1_2 1.393(13) . ?
C2_2 H2A_2 0.9700 . ?
C2_2 H2B_2 0.9700 . ?
O1_2 C3_2 1.352(8) . ?
C3_2 O1B_2 1.352(8) . ?
C3_2 C8_2 1.377(8) . ?
C3_2 C4_2 1.392(10) . ?
C4_2 C5_2 1.344(10) . ?
C5_2 C6_2 1.392(9) . ?
C5_2 H5_2 0.9300 . ?
C6_2 C7_2 1.367(9) . ?
C6_2 H6_2 0.9300 . ?
C7_2 C8_2 1.394(8) . ?
C7_2 C9_2 1.488(8) . ?
C8_2 H8_2 0.9300 . ?
N1B_2 C1B_2 1.416(17) . ?
N1B_2 H1F_2 0.8900 . ?
N1B_2 H1G_2 0.8900 . ?
N1B_2 H1H_2 0.8900 . ?
C1B_2 C2B_2 1.488(16) . ?
C1B_2 H1I_2 0.9700 . ?
C1B_2 H1J_2 0.9700 . ?
C2B_2 O1B_2 1.400(15) . ?
C2B_2 H2C_2 0.9700 . ?
C2B_2 H2D_2 0.9700 . ?
Br1_3 C4_3 1.884(6) . ?
O2_3 C9_3 1.260(8) . ?
O3_3 C9_3 1.259(7) . ?
O3_3 H3O_3 0.8200 . ?
N1_3 C1_3 1.409(14) . ?
N1_3 H1A_3 0.8900 . ?
N1_3 H1B_3 0.8900 . ?
N1_3 H1C_3 0.8900 . ?
C1_3 C2_3 1.493(12) . ?
C1_3 H1D_3 0.9700 . ?
C1_3 H1E_3 0.9700 . ?
C2_3 O1_3 1.428(11) . ?
C2_3 H2A_3 0.9700 . ?
C2_3 H2B_3 0.9700 . ?
O1_3 C3_3 1.360(8) . ?
C3_3 O1B_3 1.360(8) . ?
C3_3 C8_3 1.379(8) . ?
C3_3 C4_3 1.398(9) . ?
C4_3 C5_3 1.348(9) . ?
C5_3 C6_3 1.400(9) . ?
C5_3 H5_3 0.9300 . ?
C6_3 C7_3 1.381(9) . ?
C6_3 H6_3 0.9300 . ?
C7_3 C8_3 1.393(8) . ?
C7_3 C9_3 1.496(8) . ?
C8_3 H8_3 0.9300 . ?
O4_3 H4A_3 0.8451 . ?
O4_3 H4B_3 0.8418 . ?
N1B_3 C1B_3 1.394(17) . ?
N1B_3 H1F_3 0.8900 . ?
N1B_3 H1G_3 0.8900 . ?
N1B_3 H1H_3 0.8900 . ?
C1B_3 C2B_3 1.502(17) . ?
C1B_3 H1I_3 0.9700 . ?
C1B_3 H1J_3 0.9700 . ?
C2B_3 O1B_3 1.403(15) . ?
C2B_3 H2BA_3 0.9700 . ?
C2B_3 H2BB_3 0.9700 . ?
Br1_4 C4_4 1.886(6) . ?
O2_4 C9_4 1.266(8) . ?
O2_4 H2O_4 0.8200 . ?
O3_4 C9_4 1.252(7) . ?
N1_4 C1_4 1.381(14) . ?
N1_4 H1A_4 0.8900 . ?
N1_4 H1B_4 0.8900 . ?
N1_4 H1C_4 0.8900 . ?
C1_4 C2_4 1.487(13) . ?
C1_4 H1D_4 0.9700 . ?
C1_4 H1E_4 0.9700 . ?
C2_4 O1_4 1.418(12) . ?
C2_4 H2A_4 0.9700 . ?
C2_4 H2B_4 0.9700 . ?
O1_4 C3_4 1.352(8) . ?
C3_4 O1B_4 1.352(8) . ?
C3_4 C8_4 1.387(8) . ?
C3_4 C4_4 1.390(9) . ?
C4_4 C5_4 1.360(10) . ?
C5_4 C6_4 1.388(9) . ?
C5_4 H5_4 0.9300 . ?
C6_4 C7_4 1.387(9) . ?
C6_4 H6_4 0.9300 . ?
C7_4 C8_4 1.380(8) . ?
C7_4 C9_4 1.495(8) . ?
C8_4 H8_4 0.9300 . ?
N1B_4 C1B_4 1.394(17) . ?
N1B_4 H1F_4 0.8900 . ?
N1B_4 H1G_4 0.8900 . ?
N1B_4 H1H_4 0.8900 . ?
C1B_4 C2B_4 1.504(16) . ?
C1B_4 H1I_4 0.9700 . ?
C1B_4 H1J_4 0.9700 . ?
C2B_4 O1B_4 1.389(15) . ?
C2B_4 H2C_4 0.9700 . ?
C2B_4 H2D_4 0.9700 . ?
Br1_5 C4_5 1.887(7) . ?
O2_5 C9_5 1.262(8) . ?
O3_5 C9_5 1.255(7) . ?
O3_5 H3O_5 0.8200 . ?
N1_5 C1_5 1.406(14) . ?
N1_5 H1A_5 0.8900 . ?
N1_5 H1B_5 0.8900 . ?
N1_5 H1C_5 0.8900 . ?
C1_5 C2_5 1.497(13) . ?
C1_5 H1D_5 0.9700 . ?
C1_5 H1E_5 0.9700 . ?
C2_5 O1_5 1.377(12) . ?
C2_5 H2A_5 0.9700 . ?
C2_5 H2B_5 0.9700 . ?
O1_5 C3_5 1.350(8) . ?
C3_5 O1B_5 1.350(8) . ?
C3_5 C8_5 1.375(8) . ?
C3_5 C4_5 1.392(10) . ?
C4_5 C5_5 1.352(10) . ?
C5_5 C6_5 1.392(9) . ?
C5_5 H5_5 0.9300 . ?
C6_5 C7_5 1.371(9) . ?
C6_5 H6_5 0.9300 . ?
C7_5 C8_5 1.387(8) . ?
C7_5 C9_5 1.484(8) . ?
C8_5 H8_5 0.9300 . ?
N1B_5 C1B_5 1.401(17) . ?
N1B_5 H1F_5 0.8900 . ?
N1B_5 H1G_5 0.8900 . ?
N1B_5 H1H_5 0.8900 . ?
C1B_5 C2B_5 1.493(17) . ?
C1B_5 H1I_5 0.9700 . ?
C1B_5 H1J_5 0.9700 . ?
C2B_5 O1B_5 1.400(15) . ?
C2B_5 H2C_5 0.9700 . ?
C2B_5 H2D_5 0.9700 . ?
O4B_5 H4C_5 0.8385 . ?
O4B_5 H4D_5 0.8367 . ?

loop_
_geom_angle_atom_site_label_1
_geom_angle_atom_site_label_2
_geom_angle_atom_site_label_3
_geom_angle
_geom_angle_site_symmetry_1
_geom_angle_site_symmetry_3
_geom_angle_publ_flag
Br5_1 Pb1_1 Br4_1 91.62(3) . . ?
Br5_1 Pb1_1 Br2_1 88.86(3) . . ?
Br4_1 Pb1_1 Br2_1 177.39(3) . . ?
Br5_1 Pb1_1 Br3_1 85.87(4) . . ?
Br4_1 Pb1_1 Br3_1 94.98(4) . . ?
Br2_1 Pb1_1 Br3_1 87.61(4) . . ?
Br5_1 Pb1_1 Br1_1 92.10(4) . . ?
Br4_1 Pb1_1 Br1_1 86.92(3) . . ?
Br2_1 Pb1_1 Br1_1 90.50(3) . . ?
Br3_1 Pb1_1 Br1_1 177.25(3) . . ?
Br5_1 Pb1_1 Br7_1 174.39(4) . 2_766 ?
Br4_1 Pb1_1 Br7_1 88.58(3) . 2_766 ?
Br2_1 Pb1_1 Br7_1 90.69(3) . 2_766 ?
Br3_1 Pb1_1 Br7_1 99.70(4) . 2_766 ?
Br1_1 Pb1_1 Br7_1 82.31(4) . 2_766 ?
Br7_1 Pb2_1 Br6_1 91.27(3) . . ?
Br7_1 Pb2_1 Br8_1 89.06(3) . . ?
Br6_1 Pb2_1 Br8_1 177.45(3) . . ?
Br7_1 Pb2_1 Br1_1 91.91(4) . 1_565 ?
Br6_1 Pb2_1 Br1_1 87.07(3) . 1_565 ?
Br8_1 Pb2_1 Br1_1 90.39(3) . 1_565 ?
Br7_1 Pb2_1 Br3_1 85.93(4) . . ?
Br6_1 Pb2_1 Br3_1 95.32(4) . . ?
Br8_1 Pb2_1 Br3_1 87.23(4) . . ?
Br1_1 Pb2_1 Br3_1 176.81(3) 1_565 . ?
Br7_1 Pb2_1 Br5_1 174.07(4) . 2_666 ?
Br6_1 Pb2_1 Br5_1 88.31(3) . 2_666 ?
Br8_1 Pb2_1 Br5_1 91.11(3) . 2_666 ?
Br1_1 Pb2_1 Br5_1 82.16(4) 1_565 2_666 ?
Br3_1 Pb2_1 Br5_1 100.00(4) . 2_666 ?
Pb2_1 Br1_1 Pb1_1 172.80(5) 1_545 . ?
Pb1_1 Br3_1 Pb2_1 169.39(6) . . ?
Pb1_1 Br5_1 Pb2_1 160.12(6) . 2_666 ?
Pb2_1 Br7_1 Pb1_1 159.53(5) . 2_766 ?
C9_2 O2_2 H2O_2 109.5 . . ?
C1_2 N1_2 H1A_2 109.5 . . ?
C1_2 N1_2 H1B_2 109.5 . . ?
H1A_2 N1_2 H1B_2 109.5 . . ?
C1_2 N1_2 H1C_2 109.5 . . ?
H1A_2 N1_2 H1C_2 109.5 . . ?
H1B_2 N1_2 H1C_2 109.5 . . ?
N1_2 C1_2 C2_2 107.2(12) . . ?
N1_2 C1_2 H1D_2 110.3 . . ?
C2_2 C1_2 H1D_2 110.3 . . ?
N1_2 C1_2 H1E_2 110.3 . . ?
C2_2 C1_2 H1E_2 110.3 . . ?
H1D_2 C1_2 H1E_2 108.5 . . ?
O1_2 C2_2 C1_2 102.4(11) . . ?
O1_2 C2_2 H2A_2 111.3 . . ?
C1_2 C2_2 H2A_2 111.3 . . ?
O1_2 C2_2 H2B_2 111.3 . . ?
C1_2 C2_2 H2B_2 111.3 . . ?
H2A_2 C2_2 H2B_2 109.2 . . ?
C3_2 O1_2 C2_2 123.3(9) . . ?
O1B_2 C3_2 C8_2 124.5(7) . . ?
O1_2 C3_2 C8_2 124.5(7) . . ?
O1B_2 C3_2 C4_2 116.5(6) . . ?
O1_2 C3_2 C4_2 116.5(6) . . ?
C8_2 C3_2 C4_2 119.0(6) . . ?
C5_2 C4_2 C3_2 121.6(6) . . ?
C5_2 C4_2 Br1_2 119.0(6) . . ?
C3_2 C4_2 Br1_2 119.4(5) . . ?
C4_2 C5_2 C6_2 120.0(7) . . ?
C4_2 C5_2 H5_2 120.0 . . ?
C6_2 C5_2 H5_2 120.0 . . ?
C7_2 C6_2 C5_2 119.4(7) . . ?
C7_2 C6_2 H6_2 120.3 . . ?
C5_2 C6_2 H6_2 120.3 . . ?
C6_2 C7_2 C8_2 120.7(6) . . ?
C6_2 C7_2 C9_2 118.9(6) . . ?
C8_2 C7_2 C9_2 120.3(6) . . ?
C3_2 C8_2 C7_2 119.3(7) . . ?
C3_2 C8_2 H8_2 120.3 . . ?
C7_2 C8_2 H8_2 120.3 . . ?
O3_2 C9_2 O2_2 123.0(6) . . ?
O3_2 C9_2 C7_2 117.7(6) . . ?
O2_2 C9_2 C7_2 119.3(6) . . ?
C1B_2 N1B_2 H1F_2 109.5 . . ?
C1B_2 N1B_2 H1G_2 109.5 . . ?
H1F_2 N1B_2 H1G_2 109.5 . . ?
C1B_2 N1B_2 H1H_2 109.5 . . ?
H1F_2 N1B_2 H1H_2 109.5 . . ?
H1G_2 N1B_2 H1H_2 109.5 . . ?
N1B_2 C1B_2 C2B_2 110(2) . . ?
N1B_2 C1B_2 H1I_2 109.6 . . ?
C2B_2 C1B_2 H1I_2 109.6 . . ?
N1B_2 C1B_2 H1J_2 109.6 . . ?
C2B_2 C1B_2 H1J_2 109.6 . . ?
H1I_2 C1B_2 H1J_2 108.1 . . ?
O1B_2 C2B_2 C1B_2 110.2(17) . . ?
O1B_2 C2B_2 H2C_2 109.6 . . ?
C1B_2 C2B_2 H2C_2 109.6 . . ?
O1B_2 C2B_2 H2D_2 109.6 . . ?
C1B_2 C2B_2 H2D_2 109.6 . . ?
H2C_2 C2B_2 H2D_2 108.1 . . ?
C3_2 O1B_2 C2B_2 114.1(12) . . ?
C9_3 O3_3 H3O_3 109.5 . . ?
C1_3 N1_3 H1A_3 109.5 . . ?
C1_3 N1_3 H1B_3 109.5 . . ?
H1A_3 N1_3 H1B_3 109.5 . . ?
C1_3 N1_3 H1C_3 109.5 . . ?
H1A_3 N1_3 H1C_3 109.5 . . ?
H1B_3 N1_3 H1C_3 109.5 . . ?
N1_3 C1_3 C2_3 112.1(13) . . ?
N1_3 C1_3 H1D_3 109.2 . . ?
C2_3 C1_3 H1D_3 109.2 . . ?
N1_3 C1_3 H1E_3 109.2 . . ?
C2_3 C1_3 H1E_3 109.2 . . ?
H1D_3 C1_3 H1E_3 107.9 . . ?
O1_3 C2_3 C1_3 108.4(10) . . ?
O1_3 C2_3 H2A_3 110.0 . . ?
C1_3 C2_3 H2A_3 110.0 . . ?
O1_3 C2_3 H2B_3 110.0 . . ?
C1_3 C2_3 H2B_3 110.0 . . ?
H2A_3 C2_3 H2B_3 108.4 . . ?
C3_3 O1_3 C2_3 116.3(6) . . ?
O1B_3 C3_3 C8_3 124.3(7) . . ?
O1_3 C3_3 C8_3 124.3(7) . . ?
O1B_3 C3_3 C4_3 116.9(6) . . ?
O1_3 C3_3 C4_3 116.9(6) . . ?
C8_3 C3_3 C4_3 118.8(6) . . ?
C5_3 C4_3 C3_3 121.7(6) . . ?
C5_3 C4_3 Br1_3 118.3(5) . . ?
C3_3 C4_3 Br1_3 120.0(5) . . ?
C4_3 C5_3 C6_3 120.0(7) . . ?
C4_3 C5_3 H5_3 120.0 . . ?
C6_3 C5_3 H5_3 120.0 . . ?
C7_3 C6_3 C5_3 119.0(7) . . ?
C7_3 C6_3 H6_3 120.5 . . ?
C5_3 C6_3 H6_3 120.5 . . ?
C6_3 C7_3 C8_3 120.7(6) . . ?
C6_3 C7_3 C9_3 119.0(6) . . ?
C8_3 C7_3 C9_3 120.3(6) . . ?
C3_3 C8_3 C7_3 119.8(6) . . ?
C3_3 C8_3 H8_3 120.1 . . ?
C7_3 C8_3 H8_3 120.1 . . ?
O3_3 C9_3 O2_3 124.2(6) . . ?
O3_3 C9_3 C7_3 116.8(6) . . ?
O2_3 C9_3 C7_3 119.0(6) . . ?
H4A_3 O4_3 H4B_3 107.4 . . ?
C1B_3 N1B_3 H1F_3 109.5 . . ?
C1B_3 N1B_3 H1G_3 109.5 . . ?
H1F_3 N1B_3 H1G_3 109.5 . . ?
C1B_3 N1B_3 H1H_3 109.5 . . ?
H1F_3 N1B_3 H1H_3 109.5 . . ?
H1G_3 N1B_3 H1H_3 109.5 . . ?
N1B_3 C1B_3 C2B_3 106.0(18) . . ?
N1B_3 C1B_3 H1I_3 110.5 . . ?
C2B_3 C1B_3 H1I_3 110.5 . . ?
N1B_3 C1B_3 H1J_3 110.5 . . ?
C2B_3 C1B_3 H1J_3 110.5 . . ?
H1I_3 C1B_3 H1J_3 108.7 . . ?
O1B_3 C2B_3 C1B_3 101.5(16) . . ?
O1B_3 C2B_3 H2BA_3 111.5 . . ?
C1B_3 C2B_3 H2BA_3 111.5 . . ?
O1B_3 C2B_3 H2BB_3 111.5 . . ?
C1B_3 C2B_3 H2BB_3 111.5 . . ?
H2BA_3 C2B_3 H2BB_3 109.3 . . ?
C3_3 O1B_3 C2B_3 128.0(13) . . ?
C9_4 O2_4 H2O_4 109.5 . . ?
C1_4 N1_4 H1A_4 109.5 . . ?
C1_4 N1_4 H1B_4 109.5 . . ?
H1A_4 N1_4 H1B_4 109.5 . . ?
C1_4 N1_4 H1C_4 109.5 . . ?
H1A_4 N1_4 H1C_4 109.5 . . ?
H1B_4 N1_4 H1C_4 109.5 . . ?
N1_4 C1_4 C2_4 112.3(13) . . ?
N1_4 C1_4 H1D_4 109.1 . . ?
C2_4 C1_4 H1D_4 109.1 . . ?
N1_4 C1_4 H1E_4 109.1 . . ?
C2_4 C1_4 H1E_4 109.1 . . ?
H1D_4 C1_4 H1E_4 107.9 . . ?
O1_4 C2_4 C1_4 109.2(10) . . ?
O1_4 C2_4 H2A_4 109.8 . . ?
C1_4 C2_4 H2A_4 109.8 . . ?
O1_4 C2_4 H2B_4 109.8 . . ?
C1_4 C2_4 H2B_4 109.8 . . ?
H2A_4 C2_4 H2B_4 108.3 . . ?
C3_4 O1_4 C2_4 116.8(7) . . ?
O1B_4 C3_4 C8_4 124.7(7) . . ?
O1_4 C3_4 C8_4 124.7(7) . . ?
O1B_4 C3_4 C4_4 117.6(6) . . ?
O1_4 C3_4 C4_4 117.6(6) . . ?
C8_4 C3_4 C4_4 117.6(6) . . ?
C5_4 C4_4 C3_4 122.0(6) . . ?
C5_4 C4_4 Br1_4 118.3(6) . . ?
C3_4 C4_4 Br1_4 119.8(5) . . ?
C4_4 C5_4 C6_4 120.5(7) . . ?
C4_4 C5_4 H5_4 119.8 . . ?
C6_4 C5_4 H5_4 119.8 . . ?
C7_4 C6_4 C5_4 118.2(7) . . ?
C7_4 C6_4 H6_4 120.9 . . ?
C5_4 C6_4 H6_4 120.9 . . ?
C8_4 C7_4 C6_4 121.0(6) . . ?
C8_4 C7_4 C9_4 120.9(6) . . ?
C6_4 C7_4 C9_4 118.1(6) . . ?
C7_4 C8_4 C3_4 120.6(7) . . ?
C7_4 C8_4 H8_4 119.7 . . ?
C3_4 C8_4 H8_4 119.7 . . ?
O3_4 C9_4 O2_4 123.7(6) . . ?
O3_4 C9_4 C7_4 117.9(6) . . ?
O2_4 C9_4 C7_4 118.3(6) . . ?
C1B_4 N1B_4 H1F_4 109.5 . . ?
C1B_4 N1B_4 H1G_4 109.5 . . ?
H1F_4 N1B_4 H1G_4 109.5 . . ?
C1B_4 N1B_4 H1H_4 109.5 . . ?
H1F_4 N1B_4 H1H_4 109.5 . . ?
H1G_4 N1B_4 H1H_4 109.5 . . ?
N1B_4 C1B_4 C2B_4 104.0(17) . . ?
N1B_4 C1B_4 H1I_4 111.0 . . ?
C2B_4 C1B_4 H1I_4 111.0 . . ?
N1B_4 C1B_4 H1J_4 111.0 . . ?
C2B_4 C1B_4 H1J_4 111.0 . . ?
H1I_4 C1B_4 H1J_4 109.0 . . ?
O1B_4 C2B_4 C1B_4 100.0(15) . . ?
O1B_4 C2B_4 H2C_4 111.8 . . ?
C1B_4 C2B_4 H2C_4 111.8 . . ?
O1B_4 C2B_4 H2D_4 111.8 . . ?
C1B_4 C2B_4 H2D_4 111.8 . . ?
H2C_4 C2B_4 H2D_4 109.5 . . ?
C3_4 O1B_4 C2B_4 125.9(13) . . ?
C9_5 O3_5 H3O_5 109.5 . . ?
C1_5 N1_5 H1A_5 109.5 . . ?
C1_5 N1_5 H1B_5 109.5 . . ?
H1A_5 N1_5 H1B_5 109.5 . . ?
C1_5 N1_5 H1C_5 109.5 . . ?
H1A_5 N1_5 H1C_5 109.5 . . ?
H1B_5 N1_5 H1C_5 109.5 . . ?
N1_5 C1_5 C2_5 107.3(11) . . ?
N1_5 C1_5 H1D_5 110.3 . . ?
C2_5 C1_5 H1D_5 110.3 . . ?
N1_5 C1_5 H1E_5 110.3 . . ?
C2_5 C1_5 H1E_5 110.3 . . ?
H1D_5 C1_5 H1E_5 108.5 . . ?
O1_5 C2_5 C1_5 103.8(10) . . ?
O1_5 C2_5 H2A_5 111.0 . . ?
C1_5 C2_5 H2A_5 111.0 . . ?
O1_5 C2_5 H2B_5 111.0 . . ?
C1_5 C2_5 H2B_5 111.0 . . ?
H2A_5 C2_5 H2B_5 109.0 . . ?
C3_5 O1_5 C2_5 122.8(8) . . ?
O1B_5 C3_5 C8_5 124.9(7) . . ?
O1_5 C3_5 C8_5 124.9(7) . . ?
O1B_5 C3_5 C4_5 116.8(7) . . ?
O1_5 C3_5 C4_5 116.8(7) . . ?
C8_5 C3_5 C4_5 118.3(6) . . ?
C5_5 C4_5 C3_5 121.5(6) . . ?
C5_5 C4_5 Br1_5 119.0(6) . . ?
C3_5 C4_5 Br1_5 119.4(6) . . ?
C4_5 C5_5 C6_5 120.1(7) . . ?
C4_5 C5_5 H5_5 119.9 . . ?
C6_5 C5_5 H5_5 119.9 . . ?
C7_5 C6_5 C5_5 119.1(7) . . ?
C7_5 C6_5 H6_5 120.5 . . ?
C5_5 C6_5 H6_5 120.5 . . ?
C6_5 C7_5 C8_5 120.5(6) . . ?
C6_5 C7_5 C9_5 119.1(6) . . ?
C8_5 C7_5 C9_5 120.4(6) . . ?
C3_5 C8_5 C7_5 120.5(7) . . ?
C3_5 C8_5 H8_5 119.8 . . ?
C7_5 C8_5 H8_5 119.8 . . ?
O3_5 C9_5 O2_5 123.2(6) . . ?
O3_5 C9_5 C7_5 117.2(6) . . ?
O2_5 C9_5 C7_5 119.6(6) . . ?
C1B_5 N1B_5 H1F_5 109.5 . . ?
C1B_5 N1B_5 H1G_5 109.5 . . ?
H1F_5 N1B_5 H1G_5 109.5 . . ?
C1B_5 N1B_5 H1H_5 109.5 . . ?
H1F_5 N1B_5 H1H_5 109.5 . . ?
H1G_5 N1B_5 H1H_5 109.5 . . ?
N1B_5 C1B_5 C2B_5 108(2) . . ?
N1B_5 C1B_5 H1I_5 110.0 . . ?
C2B_5 C1B_5 H1I_5 110.0 . . ?
N1B_5 C1B_5 H1J_5 110.0 . . ?
C2B_5 C1B_5 H1J_5 110.0 . . ?
H1I_5 C1B_5 H1J_5 108.4 . . ?
O1B_5 C2B_5 C1B_5 109.0(18) . . ?
O1B_5 C2B_5 H2C_5 109.9 . . ?
C1B_5 C2B_5 H2C_5 109.9 . . ?
O1B_5 C2B_5 H2D_5 109.9 . . ?
C1B_5 C2B_5 H2D_5 109.9 . . ?
H2C_5 C2B_5 H2D_5 108.3 . . ?
C3_5 O1B_5 C2B_5 112.4(13) . . ?
H4C_5 O4B_5 H4D_5 108.6 . . ?

loop_
_geom_torsion_atom_site_label_1
_geom_torsion_atom_site_label_2
_geom_torsion_atom_site_label_3
_geom_torsion_atom_site_label_4
_geom_torsion
_geom_torsion_site_symmetry_1
_geom_torsion_site_symmetry_2
_geom_torsion_site_symmetry_3
_geom_torsion_site_symmetry_4
_geom_torsion_publ_flag
N1_2 C1_2 C2_2 O1_2 -175(2) . . . . ?
C1_2 C2_2 O1_2 C3_2 157.6(14) . . . . ?
C2_2 O1_2 C3_2 C8_2 25(2) . . . . ?
C2_2 O1_2 C3_2 C4_2 -156.1(18) . . . . ?
O1B_2 C3_2 C4_2 C5_2 -178.5(9) . . . . ?
O1_2 C3_2 C4_2 C5_2 -178.5(9) . . . . ?
C8_2 C3_2 C4_2 C5_2 0.2(14) . . . . ?
O1B_2 C3_2 C4_2 Br1_2 3.5(12) . . . . ?
O1_2 C3_2 C4_2 Br1_2 3.5(12) . . . . ?
C8_2 C3_2 C4_2 Br1_2 -177.9(6) . . . . ?
C3_2 C4_2 C5_2 C6_2 -1.1(15) . . . . ?
Br1_2 C4_2 C5_2 C6_2 177.0(7) . . . . ?
C4_2 C5_2 C6_2 C7_2 1.3(14) . . . . ?
C5_2 C6_2 C7_2 C8_2 -0.7(14) . . . . ?
C5_2 C6_2 C7_2 C9_2 179.5(8) . . . . ?
O1B_2 C3_2 C8_2 C7_2 179.0(8) . . . . ?
O1_2 C3_2 C8_2 C7_2 179.0(8) . . . . ?
C4_2 C3_2 C8_2 C7_2 0.4(13) . . . . ?
C6_2 C7_2 C8_2 C3_2 -0.2(13) . . . . ?
C9_2 C7_2 C8_2 C3_2 179.7(8) . . . . ?
C6_2 C7_2 C9_2 O3_2 -2.6(13) . . . . ?
C8_2 C7_2 C9_2 O3_2 177.5(8) . . . . ?
C6_2 C7_2 C9_2 O2_2 176.4(9) . . . . ?
C8_2 C7_2 C9_2 O2_2 -3.4(13) . . . . ?
N1B_2 C1B_2 C2B_2 O1B_2 -74(4) . . . . ?
C8_2 C3_2 O1B_2 C2B_2 24(3) . . . . ?
C4_2 C3_2 O1B_2 C2B_2 -157(2) . . . . ?
C1B_2 C2B_2 O1B_2 C3_2 172(2) . . . . ?
N1_3 C1_3 C2_3 O1_3 -64.9(19) . . . . ?
C1_3 C2_3 O1_3 C3_3 174.1(11) . . . . ?
C2_3 O1_3 C3_3 C8_3 16.4(15) . . . . ?
C2_3 O1_3 C3_3 C4_3 -162.3(12) . . . . ?
O1B_3 C3_3 C4_3 C5_3 179.9(8) . . . . ?
O1_3 C3_3 C4_3 C5_3 179.9(8) . . . . ?
C8_3 C3_3 C4_3 C5_3 1.2(13) . . . . ?
O1B_3 C3_3 C4_3 Br1_3 1.5(11) . . . . ?
O1_3 C3_3 C4_3 Br1_3 1.5(11) . . . . ?
C8_3 C3_3 C4_3 Br1_3 -177.2(6) . . . . ?
C3_3 C4_3 C5_3 C6_3 -1.8(14) . . . . ?
Br1_3 C4_3 C5_3 C6_3 176.6(7) . . . . ?
C4_3 C5_3 C6_3 C7_3 1.9(14) . . . . ?
C5_3 C6_3 C7_3 C8_3 -1.3(13) . . . . ?
C5_3 C6_3 C7_3 C9_3 178.0(8) . . . . ?
O1B_3 C3_3 C8_3 C7_3 -179.1(8) . . . . ?
O1_3 C3_3 C8_3 C7_3 -179.1(8) . . . . ?
C4_3 C3_3 C8_3 C7_3 -0.6(12) . . . . ?
C6_3 C7_3 C8_3 C3_3 0.6(13) . . . . ?
C9_3 C7_3 C8_3 C3_3 -178.7(7) . . . . ?
C6_3 C7_3 C9_3 O3_3 -2.4(12) . . . . ?
C8_3 C7_3 C9_3 O3_3 176.9(8) . . . . ?
C6_3 C7_3 C9_3 O2_3 173.8(8) . . . . ?
C8_3 C7_3 C9_3 O2_3 -6.9(12) . . . . ?
N1B_3 C1B_3 C2B_3 O1B_3 -168(4) . . . . ?
C8_3 C3_3 O1B_3 C2B_3 16(3) . . . . ?
C4_3 C3_3 O1B_3 C2B_3 -163(3) . . . . ?
C1B_3 C2B_3 O1B_3 C3_3 159(2) . . . . ?
N1_4 C1_4 C2_4 O1_4 -62(2) . . . . ?
C1_4 C2_4 O1_4 C3_4 173.2(11) . . . . ?
C2_4 O1_4 C3_4 C8_4 13.5(16) . . . . ?
C2_4 O1_4 C3_4 C4_4 -164.0(13) . . . . ?
O1B_4 C3_4 C4_4 C5_4 -179.6(8) . . . . ?
O1_4 C3_4 C4_4 C5_4 -179.6(8) . . . . ?
C8_4 C3_4 C4_4 C5_4 2.7(13) . . . . ?
O1B_4 C3_4 C4_4 Br1_4 0.0(11) . . . . ?
O1_4 C3_4 C4_4 Br1_4 0.0(11) . . . . ?
C8_4 C3_4 C4_4 Br1_4 -177.7(6) . . . . ?
C3_4 C4_4 C5_4 C6_4 -3.3(15) . . . . ?
Br1_4 C4_4 C5_4 C6_4 177.1(7) . . . . ?
C4_4 C5_4 C6_4 C7_4 3.0(14) . . . . ?
C5_4 C6_4 C7_4 C8_4 -2.3(14) . . . . ?
C5_4 C6_4 C7_4 C9_4 179.2(8) . . . . ?
C6_4 C7_4 C8_4 C3_4 1.8(13) . . . . ?
C9_4 C7_4 C8_4 C3_4 -179.7(7) . . . . ?
O1B_4 C3_4 C8_4 C7_4 -179.4(8) . . . . ?
O1_4 C3_4 C8_4 C7_4 -179.4(8) . . . . ?
C4_4 C3_4 C8_4 C7_4 -1.9(12) . . . . ?
C8_4 C7_4 C9_4 O3_4 177.9(8) . . . . ?
C6_4 C7_4 C9_4 O3_4 -3.5(12) . . . . ?
C8_4 C7_4 C9_4 O2_4 -5.5(12) . . . . ?
C6_4 C7_4 C9_4 O2_4 173.1(8) . . . . ?
N1B_4 C1B_4 C2B_4 O1B_4 -176(4) . . . . ?
C8_4 C3_4 O1B_4 C2B_4 23(3) . . . . ?
C4_4 C3_4 O1B_4 C2B_4 -154(3) . . . . ?
C1B_4 C2B_4 O1B_4 C3_4 163(2) . . . . ?
N1_5 C1_5 C2_5 O1_5 -176.2(17) . . . . ?
C1_5 C2_5 O1_5 C3_5 158.9(13) . . . . ?
C2_5 O1_5 C3_5 C8_5 26.2(19) . . . . ?
C2_5 O1_5 C3_5 C4_5 -153.6(15) . . . . ?
O1B_5 C3_5 C4_5 C5_5 -178.1(9) . . . . ?
O1_5 C3_5 C4_5 C5_5 -178.1(9) . . . . ?
C8_5 C3_5 C4_5 C5_5 2.1(14) . . . . ?
O1B_5 C3_5 C4_5 Br1_5 2.8(12) . . . . ?
O1_5 C3_5 C4_5 Br1_5 2.8(12) . . . . ?
C8_5 C3_5 C4_5 Br1_5 -177.0(6) . . . . ?
C3_5 C4_5 C5_5 C6_5 -0.5(15) . . . . ?
Br1_5 C4_5 C5_5 C6_5 178.5(7) . . . . ?
C4_5 C5_5 C6_5 C7_5 -0.9(14) . . . . ?
C5_5 C6_5 C7_5 C8_5 0.8(13) . . . . ?
C5_5 C6_5 C7_5 C9_5 -179.6(8) . . . . ?
O1B_5 C3_5 C8_5 C7_5 178.0(8) . . . . ?
O1_5 C3_5 C8_5 C7_5 178.0(8) . . . . ?
C4_5 C3_5 C8_5 C7_5 -2.2(12) . . . . ?
C6_5 C7_5 C8_5 C3_5 0.8(12) . . . . ?
C9_5 C7_5 C8_5 C3_5 -178.8(8) . . . . ?
C6_5 C7_5 C9_5 O3_5 -1.5(12) . . . . ?
C8_5 C7_5 C9_5 O3_5 178.1(8) . . . . ?
C6_5 C7_5 C9_5 O2_5 177.2(8) . . . . ?
C8_5 C7_5 C9_5 O2_5 -3.2(12) . . . . ?
N1B_5 C1B_5 C2B_5 O1B_5 -76(4) . . . . ?
C8_5 C3_5 O1B_5 C2B_5 21(3) . . . . ?
C4_5 C3_5 O1B_5 C2B_5 -159(3) . . . . ?
C1B_5 C2B_5 O1B_5 C3_5 177(2) . . . . ?

_refine_diff_density_max         2.977
_refine_diff_density_min         -3.036
_refine_diff_density_rms         0.203

_shelx_res_file                  
;
TITL BrCA3_Pb_Br_FaceIndex_0m_a.res in P-1
    BrCA3_Pb_Br_FaceIndex_0m.res
    created by SHELXL-2018/3 at 15:35:14 on 03-May-2023
REM Old TITL BrCA3_Pb_Br_FaceIndex_0m in P-1
REM SHELXT solution in P-1
REM R1 0.202,  Rweak 0.003,  Alpha 0.050,  Orientation as input
REM Formula found by SHELXT:  C33 N7 O9 Br12 Pb2
CELL  0.71073  11.8066  11.8910  20.5726   97.364   97.250   96.839
ZERR    2.000   0.0006   0.0006   0.0011    0.003    0.003    0.003
LATT  1
SFAC C H N O BR PB
UNIT 72 92.1283 8 26.0642 24 4
OMIT -2 1 0
OMIT -1 0 3
OMIT 2 -1 1
OMIT 0 0 2
TEMP 26.850
SIZE 0.161 0.266 0.597
L.S. 10
BOND $H
ACTA
CONF
HTAB
LIST 4
FMAP 2
PLAN 120

FLAT_2 C9 O2 O3 H2O
FLAT_3 C9 O2 O3 H3O
FLAT_4 C9 O2 O3 H2O
FLAT_5 C9 O2 O3 H3O

EADP_2 O1 O1B
EXYZ_2 O1 O1B

EADP_3 O1 O1B
EXYZ_3 O1 O1B

EADP_4 O1 O1B
EXYZ_4 O1 O1B

EADP_5 O1 O1B
EXYZ_5 O1 O1B

SIMU_2 0.01 N1 > O1 N1B > O1B
SIMU_3 0.01 N1 > O1 N1B > O1B
SIMU_4 0.01 N1 > O1 N1B > O1B
SIMU_5 0.01 N1 > O1 N1B > O1B

DFIX_3 0.84 O4 H4A O4 H4B
DFIX_5 0.84 O4B H4C O4B H4D
DFIX_3 1.36 H4A H4B
DFIX_5 1.36 H4C H4D
REM DAMP 2000

WGHT    0.057500    5.108600
FVAR       0.14884   0.61762   0.70911   0.68863   0.67669
RESI 1
PB1   6    0.755577    0.250753    0.500324    11.00000    0.03100    0.02706 =
         0.04191    0.00409    0.00757    0.01025
PB2   6    0.744625    0.748587    0.499692    11.00000    0.03006    0.02799 =
         0.04190    0.00734    0.00410    0.00972
BR1   5    0.747975   -0.003115    0.490730    11.00000    0.07590    0.02575 =
         0.11811    0.01672    0.01461    0.00841
BR2   5    0.743296    0.268573    0.644683    11.00000    0.06078    0.09655 =
         0.03984    0.00975    0.00876    0.00205
BR3   5    0.753822    0.502660    0.513656    11.00000    0.11232    0.02692 =
         0.12626    0.01964    0.01940    0.01472
BR4   5    0.769150    0.221972    0.356816    11.00000    0.06416    0.09159 =
         0.04059    0.00870    0.01115    0.00465
BR5   5    0.501530    0.232112    0.475804    11.00000    0.03354    0.16972 =
         0.09320    0.02955    0.01139   -0.00520
BR6   5    0.659377    0.705564    0.355883    11.00000    0.06139    0.09262 =
         0.04060    0.00313   -0.00053    0.00073
BR7   5    0.986312    0.755235    0.474378    11.00000    0.03374    0.16201 =
         0.09153    0.00139    0.01234   -0.01044
BR8   5    0.829341    0.802701    0.643757    11.00000    0.05878    0.09484 =
         0.03966    0.00178    0.00231    0.00003
RESI 2
BR1   5    0.522625   -0.059947    0.113544    11.00000    0.03829    0.08816 =
         0.13786   -0.00246    0.01618    0.03488
O2    4    0.023923    0.132003    0.186970    11.00000    0.05201    0.14093 =
         0.03742    0.00278    0.00229    0.05407
AFIX 147
H2O   2   -0.038246    0.156328    0.181836    11.00000   -1.50000
AFIX   0
O3    4   -0.005796    0.110156    0.077066    11.00000    0.04679    0.10216 =
         0.03962    0.01346    0.00381    0.04077
PART 1 21
N1    3    0.479858   -0.056601    0.391995    21.00000    0.05509    0.07416 =
         0.08216    0.04299   -0.02197   -0.00903
AFIX 137
H1A   2    0.463087    0.006488    0.414885    21.00000   -1.50000
H1B   2    0.541249   -0.079149    0.413712    21.00000   -1.50000
H1C   2    0.420119   -0.111728    0.387013    21.00000   -1.50000
AFIX   0
C1    1    0.503754   -0.033547    0.329371    21.00000    0.04706    0.09428 =
         0.09777    0.03397   -0.01132    0.00953
AFIX  23
H1D   2    0.515164   -0.103280    0.302410    21.00000   -1.20000
H1E   2    0.573126    0.021172    0.333967    21.00000   -1.20000
AFIX   0
C2    1    0.401983    0.014767    0.297656    21.00000    0.04038    0.09398 =
         0.09397    0.03518   -0.01454    0.01157
AFIX  23
H2A   2    0.331029   -0.036818    0.295435    21.00000   -1.20000
H2B   2    0.394296    0.088655    0.321521    21.00000   -1.20000
AFIX   0
O1    4    0.429873    0.024874    0.234655    21.00000    0.03710    0.09926 =
         0.08850    0.02485   -0.01225    0.02276
PART 0
C3    1    0.350488    0.028827    0.181863    11.00000    0.02801    0.05401 =
         0.06674    0.00319   -0.00338    0.01524
C4    1    0.380582   -0.004637    0.119692    11.00000    0.03368    0.04867 =
         0.07735    0.00194    0.00924    0.02312
C5    1    0.309344   -0.001599    0.063780    11.00000    0.04643    0.06126 =
         0.06449    0.00197    0.01627    0.02808
AFIX  43
H5    2    0.331885   -0.023142    0.022795    11.00000   -1.20000
AFIX   0
C6    1    0.201799    0.033811    0.067246    11.00000    0.03746    0.07030 =
         0.05114   -0.00373    0.00749    0.02801
AFIX  43
H6    2    0.151542    0.034568    0.028715    11.00000   -1.20000
AFIX   0
C7    1    0.170678    0.067477    0.127794    11.00000    0.03236    0.04648 =
         0.04490    0.00539    0.00181    0.02443
C8    1    0.244887    0.065492    0.185859    11.00000    0.03535    0.05148 =
         0.04542    0.00607    0.00208    0.01767
AFIX  43
H8    2    0.223313    0.088693    0.226892    11.00000   -1.20000
AFIX   0
C9    1    0.055932    0.106157    0.130861    11.00000    0.03857    0.06095 =
         0.03588   -0.00046    0.00225    0.02393
PART 2 -21
SAME_2 N1 > O1
N1B   3    0.498539   -0.117360    0.335166   -21.00000    0.06857    0.09397 =
         0.11054    0.04526    0.00123    0.01398
AFIX 137
H1F   2    0.559384   -0.125572    0.363554   -21.00000   -1.50000
H1G   2    0.513606   -0.133155    0.293921   -21.00000   -1.50000
H1H   2    0.437812   -0.165086    0.340938   -21.00000   -1.50000
AFIX   0
C1B   1    0.474387   -0.003251    0.346436   -21.00000    0.04600    0.09601 =
         0.09760    0.03685   -0.01485    0.00938
AFIX  23
H1I   2    0.544055    0.049310    0.346965   -21.00000   -1.20000
H1J   2    0.448352    0.011033    0.389232   -21.00000   -1.20000
AFIX   0
C2B   1    0.383911    0.016936    0.293644   -21.00000    0.04179    0.09551 =
         0.09347    0.03483   -0.01458    0.01199
AFIX  23
H2C   2    0.320800   -0.045523    0.286439   -21.00000   -1.20000
H2D   2    0.353871    0.087250    0.307469   -21.00000   -1.20000
AFIX   0
O1B   4    0.429873    0.024874    0.234655   -21.00000    0.03710    0.09926 =
         0.08850    0.02485   -0.01225    0.02276
PART 0
RESI 3
SAME_2 Br1 > C9
BR1   5    0.287637    0.370850    0.119080    11.00000    0.03769    0.09541 =
         0.11526    0.03034    0.01821    0.03865
O2    4    0.823488    0.213425    0.187574    11.00000    0.05480    0.11758 =
         0.03341    0.00334    0.00613    0.04963

O3    4    0.793341    0.176200    0.077486    11.00000    0.04568    0.11510 =
         0.03578    0.00307    0.00804    0.04846
AFIX 147
H3O   2    0.857756    0.156865    0.083764    11.00000   -1.50000
AFIX   0
PART 1 31
N1    3    0.415764    0.525748    0.341330    31.00000    0.06265    0.08050 =
         0.11246   -0.02129    0.01610    0.00756
AFIX 137
H1A   2    0.476515    0.578622    0.342945    31.00000   -1.50000
H1B   2    0.372896    0.548447    0.371834    31.00000   -1.50000
H1C   2    0.373965    0.516014    0.301379    31.00000   -1.50000
AFIX   0
C1    1    0.453628    0.421505    0.353731    31.00000    0.05008    0.08223 =
         0.07372   -0.00446    0.03266    0.01110
AFIX  23
H1D   2    0.387331    0.365799    0.355302    31.00000   -1.20000
H1E   2    0.501489    0.433178    0.396612    31.00000   -1.20000
AFIX   0
C2    1    0.520664    0.375381    0.301953    31.00000    0.04567    0.07701 =
         0.06607    0.00122    0.03530    0.01564
AFIX  23
H2A   2    0.584595    0.432185    0.297985    31.00000   -1.20000
H2B   2    0.551457    0.307654    0.314047    31.00000   -1.20000
AFIX   0
O1    4    0.445366    0.347330    0.240456    31.00000    0.04559    0.08134 =
         0.06604    0.00717    0.02833    0.02865
PART 0
C3    1    0.494856    0.313856    0.186237    11.00000    0.03569    0.04671 =
         0.05556    0.00517    0.01377    0.01432
C4    1    0.432087    0.317650    0.124372    11.00000    0.02541    0.04758 =
         0.06570    0.01308    0.01090    0.02243
C5    1    0.473408    0.286519    0.067535    11.00000    0.03979    0.07983 =
         0.05488    0.02052    0.00088    0.02363
AFIX  43
H5    2    0.429028    0.287747    0.026998    11.00000   -1.20000
AFIX   0
C6    1    0.583107    0.252348    0.069527    11.00000    0.03882    0.07454 =
         0.04609    0.01319    0.00546    0.02655
AFIX  43
H6    2    0.613068    0.232871    0.030560    11.00000   -1.20000
AFIX   0
C7    1    0.646149    0.248001    0.130238    11.00000    0.03019    0.05265 =
         0.04183    0.01275    0.00345    0.02344
C8    1    0.602560    0.279248    0.188798    11.00000    0.03905    0.04697 =
         0.03932    0.00921    0.01024    0.01762
AFIX  43
H8    2    0.645937    0.276776    0.229467    11.00000   -1.20000
AFIX   0
C9    1    0.761739    0.207876    0.132340    11.00000    0.03559    0.05626 =
         0.04083    0.00913    0.00976    0.02459
PART 1 31
O4    4    0.192940    0.447906    0.267101    31.00000    0.18541    0.56178 =
         0.11408    0.03475    0.03359    0.21092
AFIX   3
H4A   2    0.221982    0.424935    0.233139    31.00000   -1.50000
H4B   2    0.155701    0.390377    0.278291    31.00000   -1.50000
AFIX   0
PART 2 -31
SAME_3 N1 > O1
N1B   3    0.469945    0.502536    0.397051   -31.00000    0.06870    0.08481 =
         0.08066   -0.01651    0.03048    0.00331
AFIX 137
H1F   2    0.514756    0.565434    0.391778   -31.00000   -1.50000
H1G   2    0.512946    0.455774    0.416020   -31.00000   -1.50000
H1H   2    0.417831    0.521556    0.422676   -31.00000   -1.50000
AFIX   0
C1B   1    0.414036    0.447481    0.335468   -31.00000    0.04930    0.07894 =
         0.07464   -0.00347    0.03436    0.01417
AFIX  23
H1I   2    0.392316    0.503031    0.307222   -31.00000   -1.20000
H1J   2    0.345085    0.398079    0.340449   -31.00000   -1.20000
AFIX   0
C2B   1    0.498668    0.378338    0.306289   -31.00000    0.04864    0.07971 =
         0.07086    0.00127    0.03241    0.01704
AFIX  23
H2BA  2    0.573393    0.423863    0.308947   -31.00000   -1.20000
H2BB  2    0.507671    0.311571    0.328035   -31.00000   -1.20000
AFIX   0
O1B   4    0.445366    0.347330    0.240456   -31.00000    0.04559    0.08134 =
         0.06604    0.00717    0.02833    0.02865
PART 0
RESI 4
SAME_2 Br1 > C9
BR1   5    1.022179    0.439114    0.118274    11.00000    0.03716    0.08604 =
         0.11546   -0.00077    0.01279    0.03483
O2    4    0.520488    0.628847    0.186172    11.00000    0.04876    0.11985 =
         0.03832    0.00010    0.00328    0.04965
AFIX 147
H2O   2    0.455460    0.646960    0.180644    11.00000   -1.50000
AFIX   0
O3    4    0.495193    0.612093    0.076400    11.00000    0.04275    0.10647 =
         0.03707    0.01017    0.00443    0.04437
PART 1 41
N1    3    1.000883    0.397361    0.340209    41.00000    0.06148    0.08477 =
         0.11356    0.03977    0.00377    0.02452
AFIX 137
H1A   2    1.061674    0.390423    0.369000    41.00000   -1.50000
H1B   2    1.018353    0.385991    0.299252    41.00000   -1.50000
H1C   2    0.941950    0.345706    0.344042    41.00000   -1.50000
AFIX   0
C1    1    0.970893    0.505915    0.353141    41.00000    0.04037    0.07786 =
         0.08243    0.02806   -0.00121    0.02194
AFIX  23
H1D   2    1.038938    0.561887    0.356322    41.00000   -1.20000
H1E   2    0.942537    0.514411    0.395503    41.00000   -1.20000
AFIX   0
C2    1    0.881078    0.529348    0.301054    41.00000    0.03841    0.07372 =
         0.07495    0.02250   -0.01128    0.02370
AFIX  23
H2A   2    0.812501    0.473929    0.297522    41.00000   -1.20000
H2B   2    0.860397    0.605130    0.312705    41.00000   -1.20000
AFIX   0
O1    4    0.924401    0.522273    0.239641    41.00000    0.03653    0.07712 =
         0.07382    0.01439   -0.00825    0.02561
PART 0
C3    1    0.849160    0.529327    0.185525    11.00000    0.03143    0.04366 =
         0.05925    0.00756    0.00007    0.01461
C4    1    0.879815    0.494122    0.123847    11.00000    0.03110    0.04026 =
         0.07319   -0.00260    0.00755    0.01424
C5    1    0.810172    0.498558    0.066533    11.00000    0.04218    0.07481 =
         0.06228   -0.00719    0.01229    0.02695
AFIX  43
H5    2    0.834983    0.478069    0.026064    11.00000   -1.20000
AFIX   0
C6    1    0.702349    0.533450    0.068043    11.00000    0.04255    0.07167 =
         0.05124    0.00452    0.00426    0.03040
AFIX  43
H6    2    0.652879    0.533267    0.029075    11.00000   -1.20000
AFIX   0
C7    1    0.670329    0.568593    0.129192    11.00000    0.02902    0.04917 =
         0.04584    0.00440    0.00685    0.02213
C8    1    0.741886    0.565177    0.187150    11.00000    0.02763    0.05282 =
         0.04565    0.00807    0.00135    0.01267
AFIX  43
H8    2    0.717946    0.587126    0.227691    11.00000   -1.20000
AFIX   0
C9    1    0.554813    0.607626    0.130600    11.00000    0.03386    0.04492 =
         0.04136    0.00093    0.00230    0.02042
PART 2 -41
SAME_4 N1 > O1
N1B   3    0.981338    0.450467    0.395261   -41.00000    0.06141    0.09035 =
         0.09627    0.02482   -0.00640    0.01818
AFIX 137
H1F   2    1.003522    0.513742    0.424412   -41.00000   -1.50000
H1G   2    1.019484    0.394729    0.407615   -41.00000   -1.50000
H1H   2    0.906005    0.429356    0.393573   -41.00000   -1.50000
AFIX   0
C1B   1    1.004838    0.471729    0.332897   -41.00000    0.04525    0.07359 =
         0.08466    0.02793   -0.00795    0.02374
AFIX  23
H1I   2    1.020471    0.402810    0.306868   -41.00000   -1.20000
H1J   2    1.070491    0.530744    0.336607   -41.00000   -1.20000
AFIX   0
C2B   1    0.896563    0.510950    0.302303   -41.00000    0.04140    0.07629 =
         0.07882    0.02307   -0.00945    0.02156
AFIX  23
H2C   2    0.829555    0.454222    0.300422   -41.00000   -1.20000
H2D   2    0.883438    0.583286    0.325757   -41.00000   -1.20000
AFIX   0
O1B   4    0.924401    0.522273    0.239641   -41.00000    0.03653    0.07712 =
         0.07382    0.01439   -0.00825    0.02561
PART 0
RESI 5
SAME_2 Br1 > C9
BR1   5    0.783113    0.865689    0.112529    11.00000    0.04195    0.10017 =
         0.13428    0.04268    0.02588    0.04310
O2    4    1.318701    0.711976    0.185177    11.00000    0.04989    0.12134 =
         0.04189    0.00996    0.00422    0.04749

O3    4    1.292915    0.677370    0.075617    11.00000    0.05196    0.10257 =
         0.03822    0.00211    0.00777    0.04558
AFIX 147
H3O   2    1.359075    0.662706    0.082831    11.00000   -1.50000
AFIX   0
PART 1 51
N1    3    0.970396    1.000905    0.391344    51.00000    0.08017    0.06887 =
         0.08417    0.00212    0.03756    0.01074
AFIX 137
H1A   2    0.978877    0.949089    0.418559    51.00000   -1.50000
H1B   2    0.929407    1.052706    0.408173    51.00000   -1.50000
H1C   2    1.039410    1.035351    0.386596    51.00000   -1.50000
AFIX   0
C1    1    0.912746    0.946527    0.329286    51.00000    0.06302    0.07377 =
         0.09076   -0.00933    0.03479    0.02244
AFIX  23
H1D   2    0.884268    1.002567    0.303355    51.00000   -1.20000
H1E   2    0.847795    0.892250    0.334847    51.00000   -1.20000
AFIX   0
C2    1    0.997664    0.885860    0.295100    51.00000    0.05582    0.08094 =
         0.08458   -0.00675    0.04046    0.02196
AFIX  23
H2A   2    1.064914    0.938727    0.291321    51.00000   -1.20000
H2B   2    1.022143    0.825440    0.318790    51.00000   -1.20000
AFIX   0
O1    4    0.937463    0.841441    0.233628    51.00000    0.05294    0.08957 =
         0.08447   -0.00180    0.03376    0.02767
PART 0
C3    1    0.989854    0.811380    0.180619    11.00000    0.04271    0.05245 =
         0.05989    0.00857    0.02419    0.02213
C4    1    0.928799    0.814350    0.118531    11.00000    0.03505    0.06410 =
         0.07628    0.02599    0.01554    0.02048
C5    1    0.972076    0.782782    0.062222    11.00000    0.03738    0.08091 =
         0.06082    0.01656   -0.00230    0.02870
AFIX  43
H5    2    0.929348    0.784909    0.021309    11.00000   -1.20000
AFIX   0
C6    1    1.080494    0.747092    0.065366    11.00000    0.04221    0.07103 =
         0.04569    0.00999    0.01021    0.02493
AFIX  43
H6    2    1.110190    0.724242    0.026769    11.00000   -1.20000
AFIX   0
C7    1    1.142880    0.746097    0.126153    11.00000    0.03269    0.03779 =
         0.04037    0.00090    0.01132    0.01523
C8    1    1.098047    0.778820    0.183710    11.00000    0.03526    0.04778 =
         0.04541   -0.00068    0.01275    0.01588
AFIX  43
H8    2    1.141483    0.778735    0.224688    11.00000   -1.20000
AFIX   0
C9    1    1.258737    0.708802    0.129523    11.00000    0.03880    0.05593 =
         0.03417    0.00398    0.00501    0.02004
PART 2 -51
SAME_5 N1 > O1
N1B   3    0.923220    1.022398    0.339488   -51.00000    0.07739    0.07479 =
         0.10124   -0.01040    0.02709    0.02103
AFIX 137
H1F   2    0.885274    1.046556    0.372158   -51.00000   -1.50000
H1G   2    0.878855    1.019090    0.300771   -51.00000   -1.50000
H1H   2    0.987307    1.070831    0.340786   -51.00000   -1.50000
AFIX   0
C1B   1    0.951897    0.913368    0.346964   -51.00000    0.06168    0.07826 =
         0.09021   -0.00780    0.03435    0.02080
AFIX  23
H1I   2    0.882482    0.860049    0.345688   -51.00000   -1.20000
H1J   2    0.999616    0.916062    0.389275   -51.00000   -1.20000
AFIX   0
C2B   1    1.015839    0.874963    0.291832   -51.00000    0.05823    0.08143 =
         0.08612   -0.00790    0.03677    0.02426
AFIX  23
H2C   2    1.072993    0.936979    0.285779   -51.00000   -1.20000
H2D   2    1.055357    0.811220    0.302451   -51.00000   -1.20000
AFIX   0
O1B   4    0.937463    0.841441    0.233628   -51.00000    0.05294    0.08957 =
         0.08447   -0.00180    0.03376    0.02767
O4B   4    0.702066    0.960860    0.267725   -51.00000    0.26961    0.60102 =
         0.07302   -0.05089   -0.03134    0.32626
AFIX   3
H4C   2    0.671891    0.969918    0.302469   -51.00000   -1.50000
H4D   2    0.733202    0.901148    0.266815   -51.00000   -1.50000
PART 0
RESI 0
AFIX   0
HKLF 4


REM  BrCA3_Pb_Br_FaceIndex_0m_a.res in P-1
REM wR2 = 0.1749, GooF = S = 1.084, Restrained GooF = 1.076 for all data
REM R1 = 0.0565 for 10320 Fo > 4sig(Fo) and 0.1305 for all 21624 data
REM 737 parameters refined using 696 restraints

END

WGHT      0.0575      5.1086

REM Instructions for potential hydrogen bonds
EQIV $5 x-1, y, z
HTAB_3 O2_2 O2_$5
HTAB N1_2 Br5_1
HTAB N1_2 Br1_1
EQIV $6 -x+1, -y, -z+1
HTAB_1 N1_2 Br2_$6
HTAB C1_2 Br4_1
EQIV $3 -x+1, -y+1, -z+1
HTAB_1 C8_2 Br8_$3
EQIV $2 x, y-1, z
HTAB_1 N1B_2 Br6_$2
HTAB_5 N1B_2 O4B_$2
HTAB_1 N1B_2 Br2_$6
HTAB C1B_2 Br4_1
HTAB C1B_2 Br5_1
HTAB_1 C2B_2 Br8_$3
EQIV $7 x+1, y, z
HTAB_2 O3_3 O3_$7
HTAB N1_3 Br6_1
HTAB_1 N1_3 Br2_$3
HTAB_1 N1_3 Br3_$3
HTAB N1_3 O4_3
HTAB_1 C1_3 Br8_$3
HTAB C1_3 Br5_1
HTAB C2_3 Br4_1
HTAB C8_3 Br4_1
HTAB O4_3 Br1_3
HTAB_1 O4_3 Br8_$3
HTAB_4 O4_3 N1_$5
HTAB N1B_3 Br6_1
HTAB N1B_3 Br5_1
HTAB_1 N1B_3 Br3_$3
HTAB_1 C1B_3 Br8_$3
HTAB_5 O2_4 O2_$5
EQIV $1 -x+2, -y+1, -z+1
HTAB_1 N1_4 Br3_$1
HTAB_1 N1_4 Br8_$1
HTAB_3 N1_4 O4_$7
HTAB N1_4 Br4_1
HTAB_1 C1_4 Br2_$1
HTAB C1_4 Br7_1
HTAB C2_4 Br6_1
HTAB C8_4 Br6_1
HTAB N1B_4 Br7_1
HTAB N1B_4 Br4_1
HTAB_1 C1B_4 Br2_$1
HTAB_4 O3_5 O3_$7
HTAB N1_5 Br7_1
EQIV $4 x, y+1, z
HTAB_1 N1_5 Br1_$4
HTAB_1 N1_5 Br4_$4
EQIV $8 -x+2, -y+2, -z+1
HTAB_1 N1_5 Br7_$8
HTAB_1 N1_5 Br8_$8
HTAB C1_5 Br6_1
HTAB_1 C8_5 Br2_$1
HTAB_1 N1B_5 Br4_$4
HTAB N1B_5 O4B_5
HTAB_1 N1B_5 Br8_$8
HTAB C1B_5 Br6_1
HTAB C1B_5 Br7_1
HTAB_1 C2B_5 Br2_$1
HTAB_2 O4B_5 N1B_$4

REM Highest difference peak  2.977,  deepest hole -3.036,  1-sigma level  0.203
Q1    1   0.9796  0.7798  0.4696  11.00000  0.05    2.98
Q2    1   0.5063  0.2025  0.4701  11.00000  0.05    2.60
Q3    1   0.4789  0.2868  0.4692  11.00000  0.05    2.15
Q4    1   1.0241  0.7060  0.4693  11.00000  0.05    1.89
Q5    1   0.5192  0.2225  0.5281  11.00000  0.05    1.72
Q6    1   0.5423 -0.0552  0.1603  11.00000  0.05    1.65
Q7    1   0.7867  0.8666  0.1594  11.00000  0.05    1.59
Q8    1   0.9934  0.7937  0.5295  11.00000  0.05    1.53
Q9    1   1.0464  0.4490  0.1612  11.00000  0.05    1.46
Q10   1   0.2826  0.3720  0.1612  11.00000  0.05    1.32
Q11   1   0.6990  0.2041  0.4971  11.00000  0.05    1.21
Q12   1   0.8134  0.8259  0.6430  11.00000  0.05    1.13
Q13   1   0.8020  0.7931  0.5031  11.00000  0.05    1.10
Q14   1   0.7097  0.6711  0.3596  11.00000  0.05    1.08
Q15   1   0.7406  0.4940  0.4683  11.00000  0.05    1.08
Q16   1   0.7640  0.6596  0.4752  11.00000  0.05    1.02
Q17   1   0.5254  0.2933  0.5072  11.00000  0.05    0.99
Q18   1   0.6737  0.7964  0.4840  11.00000  0.05    0.99
Q19   1   0.7381  0.3417  0.5223  11.00000  0.05    0.98
Q20   1   0.7369  0.1631  0.3602  11.00000  0.05    0.95
Q21   1   0.6979  0.1735  0.3581  11.00000  0.05    0.93
Q22   1   0.8276  0.2015  0.5062  11.00000  0.05    0.92
Q23   1   0.7859  0.3262  0.6453  11.00000  0.05    0.89
Q24   1   0.8247  0.5125  0.4987  11.00000  0.05    0.88
Q25   1   0.8089  0.7132  0.5020  11.00000  0.05    0.82
Q26   1   0.7019  0.7727  0.3574  11.00000  0.05    0.82
Q27   1   0.6929  0.2856  0.4971  11.00000  0.05    0.81
Q28   1   0.7004  0.2996  0.6344  11.00000  0.05    0.80
Q29   1   0.7448  0.7489  0.3574  11.00000  0.05    0.79
Q30   1   0.3653  0.6479  0.4207  11.00000  0.05    0.77
Q31   1   0.7237  0.2564  0.3591  11.00000  0.05    0.76
Q32   1   0.8899  0.7768  0.6380  11.00000  0.05    0.73
Q33   1   0.7878  0.7481  0.6450  11.00000  0.05    0.72
Q34   1   1.0415  0.7304  0.5297  11.00000  0.05    0.72
Q35   1   0.9999  0.7089  0.5258  11.00000  0.05    0.71
Q36   1   0.6573  0.2757  0.4991  11.00000  0.05    0.70
Q37   1   0.6426 -0.0862  0.5070  11.00000  0.05    0.69
Q38   1   0.8608  0.2829  0.6348  11.00000  0.05    0.69
Q39   1   0.8505  0.7281  0.5014  11.00000  0.05    0.68
Q40   1   0.6782  0.4827  0.4965  11.00000  0.05    0.68
Q41   1   0.7855  0.2025  0.3663  11.00000  0.05    0.68
Q42   1   0.7381  0.7432  0.4705  11.00000  0.05    0.67
Q43   1   1.1144  0.8195  0.5326  11.00000  0.05    0.64
Q44   1   0.6459  0.7212  0.3682  11.00000  0.05    0.63
Q45   1   0.7856  0.2851  0.4992  11.00000  0.05    0.62
Q46   1   0.8012  0.1840  0.4663  11.00000  0.05    0.62
Q47   1   0.7140  0.7156  0.5011  11.00000  0.05    0.62
Q48   1   1.1331  0.5217  0.4207  11.00000  0.05    0.61
Q49   1   1.0989  0.7513  0.4791  11.00000  0.05    0.61
Q50   1   0.6139  0.1597  0.4900  11.00000  0.05    0.61
Q51   1   0.5180 -0.2679  0.3878  11.00000  0.05    0.61
Q52   1   0.8285  0.3093  0.5151  11.00000  0.05    0.61
Q53   1   0.7629  0.2570  0.5305  11.00000  0.05    0.60
Q54   1   1.0987  1.0801  0.4717  11.00000  0.05    0.60
Q55   1   0.9389  1.0675  0.3035  11.00000  0.05    0.60
Q56   1   0.5951  0.7111  0.4599  11.00000  0.05    0.59
Q57   1   1.0255  0.4126  0.3600  11.00000  0.05    0.59
Q58   1   0.5836  0.1201  0.4902  11.00000  0.05    0.59
Q59   1   0.8799  0.2403  0.4487  11.00000  0.05    0.59
Q60   1   0.8395  0.9480  0.4212  11.00000  0.05    0.59
Q61   1   0.5964 -0.1680  0.3771  11.00000  0.05    0.58
Q62   1   0.4174  0.1321  0.4900  11.00000  0.05    0.58
Q63   1   0.5365  0.1392  0.3784  11.00000  0.05    0.58
Q64   1   0.4453  0.5696  0.2936  11.00000  0.05    0.58
Q65   1   0.4363  0.2220  0.5383  11.00000  0.05    0.58
Q66   1   0.7238  0.8272  0.5277  11.00000  0.05    0.57
Q67   1   0.8822  0.3397  0.5060  11.00000  0.05    0.57
Q68   1   0.8839  0.2870  0.4583  11.00000  0.05    0.57
Q69   1   0.6608  0.8465  0.5350  11.00000  0.05    0.57
Q70   1   1.1939  0.7778  0.0131  11.00000  0.05    0.57
Q71   1   0.4223  0.1545  0.3372  11.00000  0.05    0.57
Q72   1   0.6632 -0.0192  0.4981  11.00000  0.05    0.56
Q73   1   0.8385  0.7687  0.4295  11.00000  0.05    0.56
Q74   1   0.8227  0.2445  0.4215  11.00000  0.05    0.56
Q75   1   0.8193  1.1152  0.3376  11.00000  0.05    0.56
Q76   1   0.8570  0.8171  0.0303  11.00000  0.05    0.55
Q77   1   0.5840  0.0026  0.3795  11.00000  0.05    0.55
Q78   1   0.8820  0.1568  0.2505  11.00000  0.05    0.55
Q79   1   0.5994  0.6691  0.4617  11.00000  0.05    0.55
Q80   1   0.7751  0.4200  0.4915  11.00000  0.05    0.55
Q81   1   0.4796  0.2903  0.5296  11.00000  0.05    0.55
Q82   1   0.7413  0.5898  0.5007  11.00000  0.05    0.55
Q83   1   0.6755  0.7476  0.5747  11.00000  0.05    0.55
Q84   1   0.9539  0.4596  0.3527  11.00000  0.05    0.55
Q85   1   0.8057  0.6063  0.0035  11.00000  0.05    0.55
Q86   1   0.8198  0.7128  0.3582  11.00000  0.05    0.54
Q87   1   0.9163  0.8739  0.4798  11.00000  0.05    0.54
Q88   1   0.8827 -0.0510  0.4805  11.00000  0.05    0.54
Q89   1   0.9342  0.8338  0.0237  11.00000  0.05    0.54
Q90   1   0.8815  0.7927  0.4112  11.00000  0.05    0.53
Q91   1   0.1816  0.0831  0.3009  11.00000  0.05    0.53
Q92   1   0.7758  0.1174  0.1863  11.00000  0.05    0.53
Q93   1   0.8411  1.0403  0.3456  11.00000  0.05    0.53
Q94   1   0.7201  0.4226  0.4581  11.00000  0.05    0.53
Q95   1   0.4707  0.0409  0.3616  11.00000  0.05    0.53
Q96   1   0.4004  0.4386  0.4204  11.00000  0.05    0.53
Q97   1   0.9733  0.3392  0.3108  11.00000  0.05    0.53
Q98   1   0.5700  0.6102  0.4878  11.00000  0.05    0.53
Q99   1   0.5248 -0.0794  0.3582  11.00000  0.05    0.53
Q100  1   1.0433  0.7601  0.4303  11.00000  0.05    0.52
Q101  1   1.0314  0.4721  0.3182  11.00000  0.05    0.52
Q102  1   0.9439  0.3329  0.4534  11.00000  0.05    0.52
Q103  1   0.7929  0.4126 -0.0017  11.00000  0.05    0.52
Q104  1   0.3973  0.4424  0.4867  11.00000  0.05    0.52
Q105  1   1.4318  0.6604  0.0721  11.00000  0.05    0.52
Q106  1   0.6451  0.2560  0.5563  11.00000  0.05    0.52
Q107  1   0.4067  0.1904  0.4900  11.00000  0.05    0.52
Q108  1   0.7222  0.1932  0.4101  11.00000  0.05    0.52
Q109  1   0.6964  0.8144  0.5227  11.00000  0.05    0.51
Q110  1   0.4820 -0.1518  0.3006  11.00000  0.05    0.51
Q111  1   0.8345  0.7760  0.4811  11.00000  0.05    0.51
Q112  1   0.3983 -0.1008  0.4678  11.00000  0.05    0.51
Q113  1   0.7246  0.0779  0.5133  11.00000  0.05    0.51
Q114  1   0.7594  0.1933  0.0895  11.00000  0.05    0.51
Q115  1   0.7074  0.7814  0.6393  11.00000  0.05    0.51
Q116  1   0.7039  1.0453  0.3324  11.00000  0.05    0.51
Q117  1   0.5755  0.7462  0.3606  11.00000  0.05    0.51
Q118  1   0.8993  0.2409  0.4247  11.00000  0.05    0.51
Q119  1   0.8605  0.4731  0.5197  11.00000  0.05    0.51
Q120  1   0.3810 -0.2156  0.4095  11.00000  0.05    0.51
;
_shelx_res_checksum              49224

_shelx_hkl_file                  
;
   1   0   0 0.00266 0.10255   4
  -2   0   0 2241.79 210.353   1
   2   0   0 1930.82 209.877   3
  -3   0   0 8.02808 1.17503   6
  -3   0   0 6.06934 3.33917   1
  -3   0   0 5.69233 1.63712   3
  -3   0   0 5.11433 1.00270   7
   3   0   0 19.1600 3.52920   1
   3   0   0 9.95669 1.64767   3
   3   0   0 6.17111 1.22113   6
   3   0   0 8.01635 1.02861   7
  -4   0   0 9775.60 996.621   1
   4   0   0 9999.99 996.689   1
  -5   0   0 19.1182 2.76423   3
  -5   0   0 7.09909 1.54598   7
  -5   0   0 12.4733 1.87392   6
  -5   0   0 10.1789 5.69585   1
   5   0   0 15.3798 1.92421   4
   5   0   0 10.3200 5.60230   1
   5   0   0 8.04823 1.51699   7
   5   0   0 10.2976 2.54988   3
   5   0   0 5.37127 1.99137   6
  -6   0   0 327.947 32.7002   7
  -6   0   0 320.479 32.7445   6
  -6   0   0 323.719 35.1566   1
  -6   0   0 302.181 32.9828   3
   6   0   0 332.462 32.8013   6
   6   0   0 312.911 35.1698   1
   6   0   0 330.077 32.7383   4
   6   0   0 325.671 32.6683   7
  -7   0   0 14.8805 2.39045   7
  -7   0   0 15.4420 8.12309   1
  -7   0   0 16.7848 4.05967   3
  -7   0   0 19.2677 2.71492   6
  -7   0   0 13.3483 1.74456   5
   7   0   0 16.1893 8.18469   1
   7   0   0 18.3819 2.30304   7
   7   0   0 22.1663 3.00284   6
  -8   0   0 1620.22 168.824   7
  -8   0   0 1662.20 171.162   1
  -8   0   0 1611.56 169.086   3
  -8   0   0 1666.95 168.875   6
   8   0   0 1678.08 168.871   4
   8   0   0 1688.48 171.399   1
   8   0   0 1797.54 168.939   6
  -9   0   0 5.06989 2.25168   7
  -9   0   0 -2.7383 2.64114   6
  -9   0   0 -10.085 9.89063   1
  -9   0   0 -1.0115 4.63099   3
   9   0   0 5.73593 7.58215   1
   9   0   0 -7.6560 8.88206   1
   9   0   0 1.35550 3.29928   4
   9   0   0 1.60031 3.33581   6
 -10   0   0 192.076 20.5719   7
 -10   0   0 227.167 22.0847   3
 -10   0   0 205.905 27.5230   1
 -10   0   0 184.615 20.6927   6
  10   0   0 223.817 24.8998   1
  10   0   0 191.745 20.8703   4
  10   0   0 195.090 27.8276   1
  10   0   0 204.748 21.0923   6
 -11   0   0 -3.3929 6.00000   3
 -11   0   0 -1.5017 3.17982   6
 -11   0   0 2.16522 2.69374   7
 -11   0   0 -4.0485 11.8253   1
  11   0   0 -0.8848 4.26286   6
  11   0   0 -0.8325 9.33744   1
  11   0   0 4.10481 12.4975   1
  11   0   0 3.22189 4.37187   4
 -12   0   0 428.611 40.0069   3
 -12   0   0 328.099 38.9743   6
 -12   0   0 392.834 46.8863   1
  12   0   0 394.318 39.2430   4
  12   0   0 398.493 39.4849   6
  12   0   0 395.124 45.6825   1
  12   0   0 353.736 43.0917   1
 -13   0   0 12.2989 7.61045   3
 -13   0   0 -9.1696 14.4890   1
  13   0   0 13.3807 14.8464   1
  13   0   0 7.05036 5.63380   6
  13   0   0 -8.7682 11.0299   1
  13   0   0 -0.4738 5.92116   4
 -14   0   0 58.3008 10.0286   3
 -14   0   0 31.3657 19.1623   1
  14   0   0 39.7424 13.4716   1
  14   0   0 41.8398 17.2551   1
  14   0   0 40.5439 8.24387   6
  14   0   0 45.6391 8.27297   4
 -15   0   0 -10.553 18.7184   1
 -15   0   0 -11.158 9.17986   3
  15   0   0 -4.6988 12.8274   1
  15   0   0 23.3902 15.9819   1
  15   0   0 14.1786 7.08631   4
  15   0   0 -0.7222 6.99277   6
 -16   0   0 40.8959 10.9717   3
  16   0   0 25.6025 9.12416   4
  16   0   0 23.1885 15.7773   1
  16   0   0 28.8891 8.77501   6
 -17   0   0 -9.5146 10.4615   3
  17   0   0 -20.031 8.89243   4
  17   0   0 -7.4274 8.46034   6
  18  -1   0 5.19549 9.24954   6
 -18   1   0 6.40258 10.8846   3
  17  -1   0 -14.649 9.07090   4
  17  -1   0 4.56977 23.4422   1
  17  -1   0 1.42637 8.51452   6
 -17   1   0 -3.5342 10.0924   3
  16  -1   0 57.3424 21.8607   1
  16  -1   0 25.5013 9.24773   6
  16  -1   0 32.3010 9.28931   4
 -16   1   0 46.3209 23.0637   1
 -16   1   0 61.2661 11.2861   3
  15  -1   0 16.0337 8.06415   4
  15  -1   0 32.3017 16.6901   1
  15  -1   0 27.1717 8.11968   6
  15  -1   0 21.9805 20.1542   1
 -15   1   0 36.0379 20.2558   1
 -15   1   0 32.3051 9.99120   3
  14  -1   0 7.09305 17.3099   1
  14  -1   0 16.2861 14.6823   1
  14  -1   0 17.0593 6.90469   4
  14  -1   0 11.6419 6.81032   6
 -14   1   0 11.1838 16.8413   1
 -14   1   0 5.73009 8.40099   3
  13  -1   0 -3.0273 5.60582   4
  13  -1   0 43.0769 17.0056   1
  13  -1   0 11.6795 5.94649   6
  13  -1   0 8.85624 12.5614   1
 -13   1   0 11.5438 7.72261   3
 -13   1   0 30.4785 16.9428   1
  12  -1   0 135.860 23.0639   1
  12  -1   0 130.143 15.3144   6
  12  -1   0 178.733 22.2216   1
 -12   1   0 110.257 14.2035   6
 -12   1   0 144.414 23.0140   1
  11  -1   0 13.1656 4.76374   4
  11  -1   0 -5.6521 9.72780   1
  11  -1   0 10.2452 4.74779   6
  11  -1   0 26.2313 14.2499   1
 -11   1   0 6.22742 3.59305   6
 -11   1   0 16.2077 13.8873   1
 -11   1   0 26.6051 6.35934   3
  10  -1   0 33.1682 13.3054   1
  10  -1   0 27.1814 3.69467   7
  10  -1   0 34.9913 5.17187   6
 -10   1   0 22.1605 3.88984   7
 -10   1   0 46.9575 14.2309   1
 -10   1   0 20.1518 4.18260   6
   9  -1   0 4.65815 2.20816   7
   9  -1   0 0.51473 3.46303   6
   9  -1   0 5.92440 3.41028   4
   9  -1   0 4.97966 11.2861   1
  -9   1   0 7.96280 11.6047   1
  -9   1   0 0.05863 2.66136   6
  -9   1   0 -2.1495 4.62298   3
  -9   1   0 0.49059 2.36698   7
   8  -1   0 162.595 21.5368   1
   8  -1   0 115.876 14.4290   7
   8  -1   0 159.871 14.9352   6
  -8   1   0 144.581 14.5231   6
  -8   1   0 139.263 19.6454   1
   7  -1   0 97.4638 9.94773   6
   7  -1   0 85.0854 10.2919   3
   7  -1   0 91.0282 9.68246   4
   7  -1   0 102.283 9.62311   7
   7  -1   0 81.3223 14.1409   1
  -7   1   0 86.2472 10.6493   3
  -7   1   0 86.6030 9.75891   6
  -7   1   0 83.0110 9.62961   7
  -7   1   0 76.9082 13.7607   1
   6  -1   0 12.1047 3.08522   3
   6  -1   0 13.0327 2.50390   6
   6  -1   0 6.09992 1.99208   7
  -6   1   0 11.6293 2.24445   6
  -6   1   0 9.23187 2.01368   7
  -6   1   0 17.2082 7.33597   1
  -6   1   0 20.0201 3.26745   3
   5  -1   0 34.1924 3.60670   4
   5  -1   0 31.7204 3.85103   7
   5  -1   0 33.6041 3.71655   6
   5  -1   0 31.4467 4.05576   3
  -5   1   0 30.7204 3.82360   6
  -5   1   0 28.1740 4.08708   3
  -5   1   0 28.1748 3.07862   5
  -5   1   0 27.7770 7.31841   1
  -5   1   0 32.9153 3.81608   7
   4  -1   0 73.3390 8.60383   7
  -4   1   0 75.7793 8.57532   7
  -4   1   0 111.450 11.7176   1
  -4   1   0 87.3898 8.32250   5
   3  -1   0 11.3828 1.54556   4
   3  -1   0 11.3227 1.64546   6
   3  -1   0 10.2812 1.86247   3
   3  -1   0 12.1281 1.55812   7
  -3   1   0 8.22769 1.47601   7
  -3   1   0 7.54056 1.85423   3
  -3   1   0 5.60362 4.19989   1
  -3   1   0 12.3382 1.19679   5
  -3   1   0 7.26680 1.52762   6
   2  -1   0 22.3288 2.54049   6
   2  -1   0 21.2141 2.50667   7
   2  -1   0 21.9213 2.35305   4
   2  -1   0 14.2845 4.18645   1
   2  -1   0 21.9952 2.64813   3
  -2   1   0 23.0511 2.21492   5
  -2   1   0 17.6815 2.47100   7
  -2   1   0 18.6991 2.47006   6
  -2   1   0 25.5583 2.64434   3
  -2   1   0 14.3386 3.92545   1
  -1  -1   0 60.8328 6.37112   6
  -1  -1   0 65.2476 6.51651   1
  -2  -1   0 14.3049 1.91531   6
  -2  -1   0 19.3699 2.47345   1
  -2  -1   0 15.3980 2.19430   1
  -2  -1   0 15.0667 1.97361   3
   2   1   0 21.8247 2.38923   1
   2   1   0 14.6572 1.90947   6
   2   1   0 15.5011 1.80834   4
   2   1   0 17.0842 1.77522   5
   2   1   0 14.8140 2.36732   1
  -3  -1   0 1319.75 129.927   6
  -3  -1   0 1230.10 130.373   1
   3   1   0 1338.87 129.934   6
   3   1   0 1360.50 130.184   1
   3   1   0 1279.45 129.915   4
   3   1   0 1279.75 130.405   1
   3   1   0 1218.17 129.892   5
  -4  -1   0 47.3797 6.16226   3
  -4  -1   0 48.8449 5.68796   6
  -4  -1   0 50.0151 5.51850   7
  -4  -1   0 58.0689 7.86868   1
   4   1   0 60.3641 5.69128   6
   4   1   0 59.0475 6.80183   1
   4   1   0 38.6232 7.05382   1
   4   1   0 61.6752 5.57453   4
   4   1   0 49.2022 5.39052   5
  -5  -1   0 96.4170 12.2949   3
  -5  -1   0 127.627 11.7588   7
  -5  -1   0 119.014 11.8792   6
  -5  -1   0 116.503 14.1136   1
   5   1   0 119.328 14.0320   1
   5   1   0 111.152 13.0057   1
   5   1   0 108.325 11.6241   5
   5   1   0 114.355 11.9318   6
   5   1   0 115.905 11.7863   4
  -6  -1   0 6.44785 1.90085   6
  -6  -1   0 5.96568 5.89648   1
  -6  -1   0 5.02597 3.03897   3
  -6  -1   0 5.11547 1.48397   7
   6   1   0 7.72822 5.97863   1
   6   1   0 6.01610 1.99452   4
   6   1   0 5.79660 2.16826   6
   6   1   0 10.8520 4.14921   1
   6   1   0 6.56856 1.06205   5
  -7  -1   0 1271.93 129.879   1
  -7  -1   0 1205.63 128.376   3
  -7  -1   0 1268.96 128.194   6
  -7  -1   0 1326.39 128.141   7
   7   1   0 1216.80 129.899   1
   7   1   0 1238.60 129.058   1
   7   1   0 1272.36 128.189   4
   7   1   0 1354.70 128.238   6
  -8  -1   0 75.1168 9.02603   7
  -8  -1   0 98.3900 10.4378   3
  -8  -1   0 96.9821 13.5771   1
  -8  -1   0 87.2100 9.35435   6
   8   1   0 63.8611 12.6730   1
   8   1   0 88.7741 9.69256   6
  -9  -1   0 2.57817 4.69861   3
  -9  -1   0 2.78001 2.63909   6
  -9  -1   0 2.62988 9.53797   1
  -9  -1   0 2.59395 2.10146   7
   9   1   0 -1.5244 3.21869   6
   9   1   0 9.38016 8.72608   1
   9   1   0 4.94511 3.17828   4
   9   1   0 1.96455 6.37499   1
 -10  -1   0 19.7970 5.88945   3
 -10  -1   0 23.8187 11.2249   1
 -10  -1   0 18.1520 2.04873   5
 -10  -1   0 15.4620 3.64304   6
 -10  -1   0 19.3399 3.10272   7
  10   1   0 19.4297 10.3347   1
  10   1   0 17.2933 4.26375   6
  10   1   0 20.7697 7.99168   1
  10   1   0 21.0866 4.33852   4
 -11  -1   0 45.5105 5.96439   6
 -11  -1   0 39.9304 5.41689   7
 -11  -1   0 65.1352 8.13991   3
 -11  -1   0 56.9395 14.0672   1
  11   1   0 45.4835 6.71470   4
  11   1   0 53.4916 13.1357   1
  11   1   0 45.4112 9.97754   1
  11   1   0 45.3910 6.52561   6
 -12  -1   0 51.0892 6.40462   7
 -12  -1   0 46.9402 6.92691   6
  12   1   0 74.0029 7.87717   6
  12   1   0 57.3602 13.7163   1
 -13  -1   0 0.95157 3.00732   7
 -13  -1   0 0.73652 14.2097   1
 -13  -1   0 0.17382 7.44865   3
  13   1   0 19.9006 9.35182   1
  13   1   0 -1.7596 10.7252   1
  13   1   0 -4.2029 5.78650   4
  13   1   0 -5.1667 5.20925   6
 -14  -1   0 1.25213 8.48118   3
 -14  -1   0 17.6112 15.7466   1
  14   1   0 7.60160 10.0879   1
  14   1   0 13.4838 9.44898   1
  14   1   0 7.18068 6.19560   6
  14   1   0 2.46214 6.48924   4
 -15  -1   0 1.69602 9.15612   3
  15   1   0 2.33116 7.38506   4
  15   1   0 5.91021 6.87496   6
 -16  -1   0 30.0208 10.5044   3
  16   1   0 11.1575 7.68103   6
  16   1   0 27.4032 8.70886   4
 -17  -1   0 17.8640 11.0465   3
  17   1   0 10.9545 9.40233   4
  17   1   0 10.2935 8.17655   6
  18  -2   0 5.67489 9.49182   6
  18  -2   0 -7.2082 10.3852   4
  18  -2   0 -31.504 33.3091   1
 -18   2   0 14.1800 10.8654   3
  17  -2   0 6.18720 9.13485   4
  17  -2   0 -9.4390 26.5091   1
  17  -2   0 17.0606 9.49614   6
 -17   2   0 -26.898 28.9866   1
 -17   2   0 10.3020 10.2047   3
  16  -2   0 41.9087 26.1658   1
  16  -2   0 79.9116 11.9445   6
  16  -2   0 58.7425 11.6922   4
 -16   2   0 65.5701 26.1004   1
 -16   2   0 103.639 13.3062   3
  15  -2   0 -2.9178 20.8300   1
  15  -2   0 -3.8469 7.34255   6
  15  -2   0 -1.0896 7.55813   4
  15  -2   0 -10.632 16.7113   1
 -15   2   0 4.18221 8.93982   3
 -15   2   0 22.8315 18.7256   1
  14  -2   0 27.0574 19.7316   1
  14  -2   0 0.80923 7.08024   6
  14  -2   0 24.7808 6.96890   4
  14  -2   0 48.7161 16.6623   1
 -14   2   0 4.18362 17.4827   1
 -14   2   0 -2.8402 8.20179   3
  13  -2   0 -0.0073 13.4225   1
  13  -2   0 8.38863 6.04281   4
  13  -2   0 13.5426 18.1569   1
  13  -2   0 6.12882 5.96228   6
 -13   2   0 9.11047 7.51695   3
 -13   2   0 -9.7765 15.8158   1
  12  -2   0 648.753 70.0930   4
  12  -2   0 714.783 70.4086   6
  12  -2   0 663.844 76.5764   1
  12  -2   0 672.392 69.8364   7
 -12   2   0 762.059 70.6866   3
 -12   2   0 658.711 75.9617   1
  11  -2   0 2.85225 4.87435   6
  11  -2   0 -15.133 13.8409   1
  11  -2   0 -0.1598 2.76406   7
  11  -2   0 -2.7067 4.64953   4
 -11   2   0 -6.5690 3.27838   6
 -11   2   0 4.58755 6.02605   3
 -11   2   0 -4.8464 14.8404   1
  10  -2   0 194.544 19.9991   4
  10  -2   0 211.945 27.4466   1
  10  -2   0 169.203 19.6508   7
  10  -2   0 198.387 20.1916   6
 -10   2   0 218.007 27.6298   1
 -10   2   0 210.358 20.9815   3
 -10   2   0 171.438 19.7336   6
   9  -2   0 0.24539 2.55333   7
   9  -2   0 3.85893 3.51461   4
   9  -2   0 -3.1701 11.4790   1
   9  -2   0 -2.5194 3.72653   6
  -9   2   0 10.3761 12.3875   1
  -9   2   0 -0.5379 4.69563   3
  -9   2   0 0.39027 2.75031   6
   8  -2   0 1214.45 118.177   7
   8  -2   0 1056.05 120.904   1
   8  -2   0 1150.69 118.230   6
   8  -2   0 1279.57 118.378   3
   8  -2   0 1157.01 118.144   4
  -8   2   0 1129.35 121.322   1
  -8   2   0 1209.16 118.383   3
  -8   2   0 1132.61 118.142   6
   7  -2   0 5.49455 2.55416   7
   7  -2   0 -12.533 8.04076   1
   7  -2   0 18.2089 3.60706   3
   7  -2   0 19.3312 3.33305   6
   7  -2   0 18.9974 3.03533   4
  -7   2   0 19.4879 9.59085   1
  -7   2   0 10.7414 2.63450   6
  -7   2   0 12.5405 3.78616   3
   6  -2   0 834.310 81.6276   6
   6  -2   0 803.108 81.6843   3
   6  -2   0 818.684 81.5396   4
   6  -2   0 822.284 81.5904   7
  -6   2   0 868.274 84.2902   1
  -6   2   0 770.148 81.6580   3
  -6   2   0 817.675 81.3523   5
  -6   2   0 747.244 81.5368   6
   5  -2   0 7.32755 2.37648   6
   5  -2   0 15.0335 6.80949   1
   5  -2   0 4.85560 2.03037   7
   5  -2   0 8.22628 2.00061   4
   5  -2   0 10.8660 2.56372   3
  -5   2   0 4.46375 7.66580   1
  -5   2   0 7.94177 1.04838   5
  -5   2   0 4.44305 2.56370   3
  -5   2   0 6.03747 2.00111   6
   4  -2   0 2500.40 249.583   1
   4  -2   0 2490.08 248.005   6
   4  -2   0 2307.97 247.989   7
   4  -2   0 2474.69 248.006   3
   4  -2   0 2534.96 247.957   4
  -4   2   0 2316.30 247.967   6
  -4   2   0 2383.03 248.003   3
  -4   2   0 2598.34 249.680   1
  -4   2   0 2562.46 247.872   5
   3  -2   0 12.9959 2.00937   6
   3  -2   0 10.1935 1.92209   3
   3  -2   0 10.7761 1.74768   7
   3  -2   0 13.1411 1.76867   4
   3  -2   0 4.81843 4.77730   1
  -3   2   0 13.0719 1.40540   5
  -3   2   0 11.0401 1.86468   6
  -3   2   0 1.44666 5.12187   1
  -3   2   0 7.71731 1.91450   3
   2  -2   0 3664.32 375.442   1
  -2   2   0 3770.70 375.483   1
   1  -2   0 25.2761 2.97187   3
   1  -2   0 24.6657 4.72258   1
   1  -2   0 34.7682 3.23398   6
  -1   2   0 24.0999 4.66544   1
   0  -2   0 2725.87 274.794   1
   0   2   0 2718.54 274.723   1
  -1  -2   0 9.12520 2.57171   1
   1   2   0 9.59880 1.17685   5
   1   2   0 4.82198 2.00964   1
   1   2   0 7.88663 1.00897   4
  -2  -2   0 853.498 87.7514   1
  -2  -2   0 887.911 87.5707   6
   2   2   0 888.286 87.5702   5
   2   2   0 846.256 87.5495   4
  -3  -2   0 1.83579 1.10013   6
  -3  -2   0 2.76236 1.59295   3
  -3  -2   0 2.62980 1.84916   1
   3   2   0 4.70552 0.96671   4
   3   2   0 3.38059 0.99264   5
   3   2   0 1.40613 1.15851   6
  -4  -2   0 600.046 58.6454   1
  -4  -2   0 516.369 58.2144   3
  -4  -2   0 585.954 58.0975   6
   4   2   0 570.768 58.0709   4
   4   2   0 590.426 58.1060   6
   4   2   0 572.542 58.0519   5
   4   2   0 594.734 58.2724   1
  -5  -2   0 6.37556 1.70626   6
  -5  -2   0 5.49945 1.35045   7
  -5  -2   0 13.2572 4.37944   1
  -5  -2   0 6.75973 2.66687   3
   5   2   0 7.13765 1.87626   6
   5   2   0 6.23994 2.74623   1
   5   2   0 7.33919 3.72589   1
   5   2   0 7.29430 1.69808   4
   5   2   0 5.85481 1.25532   5
  -6  -2   0 99.8423 10.2611   6
  -6  -2   0 99.4414 12.9716   1
  -6  -2   0 94.4556 10.0399   7
  -6  -2   0 86.9596 10.8979   3
   6   2   0 97.5717 10.1344   4
   6   2   0 97.8191 11.1834   1
   6   2   0 85.7767 12.3373   1
   6   2   0 101.029 10.2786   6
   6   2   0 97.8728 9.88342   5
  -7  -2   0 14.2341 2.51488   7
  -7  -2   0 19.4421 6.91939   1
  -7  -2   0 13.8034 2.95268   6
  -7  -2   0 25.2084 4.24501   3
   7   2   0 25.2097 4.76282   1
   7   2   0 18.6515 3.25072   6
   7   2   0 16.2953 6.02556   1
   7   2   0 22.0148 2.29650   5
   7   2   0 18.9475 3.06487   4
  -8  -2   0 417.891 43.7695   3
  -8  -2   0 419.428 45.5832   1
  -8  -2   0 421.280 43.3014   6
  -8  -2   0 446.101 43.1914   7
   8   2   0 423.720 44.1294   1
   8   2   0 417.676 43.0587   5
   8   2   0 448.975 43.4175   6
   8   2   0 434.165 43.2933   4
   8   2   0 397.664 45.0552   1
  -9  -2   0 -1.1932 4.86963   3
  -9  -2   0 0.10819 1.96674   7
  -9  -2   0 -10.306 8.21400   1
  -9  -2   0 0.74253 2.61714   6
   9   2   0 4.43764 5.11909   1
   9   2   0 0.96103 6.45336   1
   9   2   0 -1.3840 3.14565   4
   9   2   0 -3.3155 3.14004   6
 -10  -2   0 264.271 26.1459   7
 -10  -2   0 252.977 30.8769   1
 -10  -2   0 258.379 27.4003   3
 -10  -2   0 245.845 26.3583   6
  10   2   0 274.352 26.6741   6
  10   2   0 232.402 28.6276   1
  10   2   0 269.422 26.4714   4
  10   2   0 235.422 27.6123   1
 -11  -2   0 6.43813 6.14761   3
 -11  -2   0 -0.4800 2.45657   7
 -11  -2   0 1.95179 10.4843   1
 -11  -2   0 -0.1232 3.23367   6
  11   2   0 -0.2906 5.63538   1
  11   2   0 2.04141 4.20875   6
  11   2   0 5.91462 6.89043   1
  11   2   0 8.65864 4.64399   4
 -12  -2   0 216.400 23.1227   3
 -12  -2   0 189.656 21.1836   7
  12   2   0 208.109 21.9453   4
  12   2   0 219.619 22.2831   6
 -13  -2   0 -6.5157 7.32759   3
 -13  -2   0 0.01285 2.84976   7
  13   2   0 -5.2296 5.59468   4
  13   2   0 7.07896 5.41671   6
 -14  -2   0 32.3624 9.39377   3
  14   2   0 27.4322 7.02116   6
  14   2   0 47.8879 7.64511   4
 -15  -2   0 5.96966 9.20869   3
  15   2   0 -0.2546 7.44277   4
  15   2   0 15.8082 6.88059   6
 -16  -2   0 58.3455 11.3141   3
  16   2   0 38.2346 8.46995   6
  16   2   0 24.0552 9.04873   4
 -17  -2   0 -4.0653 10.5635   3
  17   2   0 -2.6047 9.09903   4
  18  -3   0 -2.7452 9.86559   6
  18  -3   0 -2.2885 10.3822   4
 -18   3   0 18.3932 10.9375   3
  17  -3   0 -14.158 29.3039   1
  17  -3   0 9.36484 9.28579   6
  17  -3   0 13.8722 9.45427   4
 -17   3   0 13.1413 10.2303   3
 -17   3   0 -5.8816 38.4720   1
  16  -3   0 15.3596 9.72447   6
  16  -3   0 55.2079 10.4559   4
  16  -3   0 48.6997 27.4789   1
 -16   3   0 49.3829 10.9303   3
 -16   3   0 46.5738 27.5806   1
  15  -3   0 15.3983 8.15237   6
  15  -3   0 22.9374 20.0211   1
  15  -3   0 27.6550 23.4196   1
  15  -3   0 22.3146 7.90604   4
 -15   3   0 -20.799 22.9673   1
 -15   3   0 21.2842 9.23318   3
  14  -3   0 48.5677 17.9645   1
  14  -3   0 18.4022 20.6837   1
  14  -3   0 11.9884 7.82884   6
  14  -3   0 25.3402 7.43620   4
 -14   3   0 42.9609 23.3712   1
 -14   3   0 21.5665 8.68397   3
  13  -3   0 -9.5283 6.29964   6
  13  -3   0 -0.3469 3.45528   7
  13  -3   0 8.24918 6.48041   4
  13  -3   0 22.0794 18.8705   1
 -13   3   0 1.75824 19.9660   1
 -13   3   0 0.40306 7.39128   3
  12  -3   0 54.4214 7.29779   7
  12  -3   0 80.2335 8.95405   6
 -12   3   0 51.1679 7.43613   6
 -12   3   0 87.2274 20.6417   1
  11  -3   0 112.360 21.7596   1
  11  -3   0 86.5199 11.4825   7
  11  -3   0 111.610 12.6516   6
  11  -3   0 104.841 11.9911   4
 -11   3   0 76.1607 11.2490   6
 -11   3   0 131.666 13.3248   3
 -11   3   0 116.187 21.3519   1
  10  -3   0 10.1383 4.79549   6
  10  -3   0 1.73302 3.41626   7
  10  -3   0 54.5270 13.4471   1
  10  -3   0 14.4714 4.70343   4
 -10   3   0 8.85440 5.54636   3
 -10   3   0 1.36352 15.5849   1
 -10   3   0 5.31853 3.34198   6
   9  -3   0 1.70246 4.15811   3
   9  -3   0 0.71707 3.15904   7
   9  -3   0 -1.2092 3.80887   4
   9  -3   0 1.03258 4.21610   6
  -9   3   0 -0.3379 2.93606   6
  -9   3   0 0.69754 12.1171   1
  -9   3   0 5.29173 4.77457   3
   8  -3   0 83.1731 10.4210   3
   8  -3   0 60.1108 18.7899   1
   8  -3   0 85.4778 9.77033   4
   8  -3   0 84.9734 10.5121   6
  -8   3   0 107.731 11.1000   3
  -8   3   0 72.1818 16.2486   1
   7  -3   0 23.3482 4.02300   7
   7  -3   0 34.6395 4.54413   3
   7  -3   0 16.6478 4.38543   6
   7  -3   0 24.8619 10.5797   1
   7  -3   0 40.3604 4.24760   4
  -7   3   0 17.0861 12.2573   1
  -7   3   0 21.1148 3.81631   6
  -7   3   0 26.7184 4.65198   3
  -7   3   0 27.0056 2.93332   5
   6  -3   0 3.63583 2.87602   6
   6  -3   0 -0.3770 2.86043   3
   6  -3   0 4.90606 2.46387   4
   6  -3   0 -8.1470 8.01676   1
   6  -3   0 1.35043 2.50463   7
  -6   3   0 2.23109 1.01366   5
  -6   3   0 -0.7394 2.92034   3
  -6   3   0 1.74991 2.24952   6
  -6   3   0 5.16441 9.39544   1
   5  -3   0 -1.2515 2.37279   3
   5  -3   0 4.96695 2.56615   6
   5  -3   0 2.04644 2.13459   7
   5  -3   0 1.00468 2.05929   4
   5  -3   0 -7.3231 7.17987   1
  -5   3   0 -5.8742 7.42615   1
  -5   3   0 4.54514 2.57592   3
  -5   3   0 2.17177 1.04678   5
  -5   3   0 0.71586 2.06744   6
   4  -3   0 70.3123 8.74823   6
   4  -3   0 110.862 13.6862   1
   4  -3   0 82.7946 8.53158   3
   4  -3   0 83.0346 8.30190   4
  -4   3   0 72.4796 8.05391   5
  -4   3   0 88.4029 12.7338   1
  -4   3   0 77.2697 8.52184   3
   3  -3   0 3.63615 1.50465   3
   3  -3   0 -0.8066 4.56937   1
   3  -3   0 -0.0217 1.41875   4
   3  -3   0 1.08306 1.86712   6
  -3   3   0 3.19483 1.75573   6
  -3   3   0 1.20331 1.62321   3
  -3   3   0 1.66355 1.06076   5
  -3   3   0 0.75634 5.77653   1
   2  -3   0 25.3068 2.75287   3
   2  -3   0 17.5998 2.75673   6
   2  -3   0 21.8910 5.94988   1
   2  -3   0 21.0273 2.58296   4
  -2   3   0 16.8323 2.72635   6
  -2   3   0 26.6190 6.15577   1
  -2   3   0 23.5837 2.55034   5
  -2   3   0 20.5576 2.57331   3
   1  -3   0 30.8455 5.88499   1
   1  -3   0 23.3579 2.44475   4
   1  -3   0 20.1699 2.41879   3
   1  -3   0 19.2576 2.54296   6
  -1   3   0 23.7445 5.19602   1
  -1   3   0 18.4703 2.44511   3
  -1   3   0 19.4176 2.53890   6
  -1   3   0 21.3609 2.48493   5
   0  -3   0 12.3130 1.49954   3
   0  -3   0 10.9026 4.31077   1
   0   3   0 14.7238 1.74439   5
   0   3   0 9.34595 3.86945   1
   0   3   0 13.8303 1.53169   3
   0   3   0 8.09739 1.67865   6
  -1  -3   0 4880.15 552.594   1
   1   3   0 6077.58 552.473   1
  -2  -3   0 6.88053 3.30837   1
  -2  -3   0 8.85437 1.42205   3
   2   3   0 12.0780 2.35638   1
   2   3   0 14.6950 1.77301   5
   2   3   0 13.8396 1.50214   4
  -3  -3   0 681.615 67.6379   6
  -3  -3   0 688.241 67.9447   1
   3   3   0 661.545 67.6342   5
   3   3   0 652.333 67.6025   4
  -4  -3   0 39.8021 4.78873   6
  -4  -3   0 39.8433 4.83380   3
  -4  -3   0 43.6011 5.84773   1
   4   3   0 39.0101 4.54475   5
   4   3   0 42.7464 4.48946   4
  -5  -3   0 1490.19 145.644   6
  -5  -3   0 1304.17 145.758   3
   5   3   0 1481.88 145.605   5
   5   3   0 1500.45 145.617   4
  -6  -3   0 20.3047 2.80077   7
  -6  -3   0 19.6989 3.11909   6
  -6  -3   0 28.5253 4.10856   3
   6   3   0 17.8426 3.25699   6
   6   3   0 27.2508 2.82991   5
   6   3   0 24.6369 3.14706   4
  -7  -3   0 113.340 11.7021   6
  -7  -3   0 118.725 11.4779   7
  -7  -3   0 87.3588 12.5415   3
   7   3   0 111.671 11.3070   5
   7   3   0 104.265 11.8842   6
   7   3   0 107.617 11.6003   4
  -8  -3   0 107.620 11.9502   7
  -8  -3   0 112.922 12.2643   6
  -8  -3   0 136.806 13.2881   3
   8   3   0 118.931 12.3859   6
   8   3   0 109.392 11.6964   5
  -9  -3   0 31.6082 6.33993   3
  -9  -3   0 35.1222 4.52835   6
  -9  -3   0 30.6503 3.99490   7
   9   3   0 26.9301 4.82237   6
   9   3   0 37.3932 4.89544   4
   9   3   0 33.2356 3.92671   5
 -10  -3   0 52.7395 6.33241   7
 -10  -3   0 41.7286 6.14522   6
 -10  -3   0 47.3080 7.82098   3
  10   3   0 55.5141 5.50425   5
  10   3   0 42.1805 6.47468   6
 -11  -3   0 3.27543 3.40690   6
 -11  -3   0 1.67561 2.51751   7
 -11  -3   0 1.88828 6.15682   3
  11   3   0 -0.5466 4.38372   4
  11   3   0 5.27344 4.34953   6
 -12  -3   0 42.3712 5.65274   7
  12   3   0 59.7353 7.14053   6
 -13  -3   0 -0.0487 2.78240   7
 -13  -3   0 4.09851 8.03449   3
  13   3   0 -0.2349 5.78922   4
  13   3   0 -0.9396 5.14971   6
 -14  -3   0 25.9123 9.32483   3
  14   3   0 33.0515 7.65536   4
 -15  -3   0 2.38524 9.16932   3
  15   3   0 -0.7026 7.24523   4
 -16  -3   0 25.1702 10.3233   3
  16   3   0 30.3646 8.65100   4
 -17  -3   0 -1.4419 10.2749   3
  17   3   0 -5.4735 8.96140   4
 -18   4   0 71.2589 13.6245   3
  17  -4   0 -15.340 9.49202   4
  17  -4   0 -31.129 31.4913   1
  17  -4   0 -4.6234 9.35626   6
 -17   4   0 -11.470 10.1046   3
  16  -4   0 36.3658 9.77229   4
  16  -4   0 37.5803 10.3856   6
  16  -4   0 30.0310 28.7359   1
 -16   4   0 34.9310 30.1273   1
 -16   4   0 34.4055 10.3953   3
  15  -4   0 -6.6190 7.88292   4
  15  -4   0 10.5318 8.13209   6
  15  -4   0 3.41641 3.89131   7
  15  -4   0 -18.612 18.7144   1
  15  -4   0 1.23928 23.3903   1
 -15   4   0 43.7867 27.0565   1
 -15   4   0 -0.7443 8.82938   3
  14  -4   0 411.402 42.7135   4
  14  -4   0 449.740 56.1622   1
  14  -4   0 399.229 43.4482   6
 -14   4   0 403.374 54.8768   1
  13  -4   0 0.93124 6.61966   6
  13  -4   0 15.9322 19.6412   1
  13  -4   0 2.21452 3.91090   7
  13  -4   0 6.49798 6.71568   4
 -13   4   0 -0.0292 7.44032   3
 -13   4   0 -1.1134 20.3721   1
  12  -4   0 492.380 50.5661   1
  12  -4   0 333.215 40.3846   7
  12  -4   0 387.435 40.6590   4
  12  -4   0 405.721 41.0816   6
 -12   4   0 435.818 41.3457   3
 -12   4   0 384.432 50.4251   1
  11  -4   0 0.48289 5.19094   4
  11  -4   0 -2.2841 3.70839   7
  11  -4   0 -1.4384 5.50854   6
 -11   4   0 -11.945 17.9305   1
 -11   4   0 10.2013 6.28295   3
 -11   4   0 -1.0325 3.55858   6
  10  -4   0 954.304 97.2820   4
  10  -4   0 944.842 103.801   1
  10  -4   0 820.979 97.3197   7
  10  -4   0 1019.21 97.4621   3
  10  -4   0 951.403 97.4871   6
 -10   4   0 1061.44 97.6112   3
 -10   4   0 992.586 103.223   1
   9  -4   0 0.38989 3.89778   4
   9  -4   0 -1.3911 4.54860   6
   9  -4   0 -1.3834 4.33246   3
   9  -4   0 6.14610 3.64287   7
   9  -4   0 16.5957 13.1660   1
  -9   4   0 0.57409 3.22206   6
  -9   4   0 1.58927 0.71975   5
  -9   4   0 19.3677 16.1291   1
  -9   4   0 1.59424 4.84922   3
   8  -4   0 470.607 53.3200   1
   8  -4   0 471.895 48.1336   4
   8  -4   0 476.270 48.2703   3
   8  -4   0 507.885 48.4228   6
  -8   4   0 488.589 48.3780   3
  -8   4   0 435.763 48.0888   6
  -8   4   0 458.584 47.7051   5
  -8   4   0 501.035 54.1235   1
   7  -4   0 33.1721 11.9378   1
   7  -4   0 22.7900 3.94490   4
   7  -4   0 9.58959 3.85362   7
   7  -4   0 16.9191 4.34392   6
   7  -4   0 20.6090 4.06123   3
  -7   4   0 28.8976 12.3736   1
  -7   4   0 23.5150 4.36894   3
  -7   4   0 13.9449 3.51213   6
  -7   4   0 20.8988 2.45207   5
   6  -4   0 1706.11 172.465   6
   6  -4   0 1690.84 172.343   4
   6  -4   0 1699.66 175.363   1
   6  -4   0 1733.46 172.401   3
   6  -4   0 1865.33 172.442   7
  -6   4   0 1790.08 175.652   1
  -6   4   0 1536.72 172.355   6
  -6   4   0 1674.45 172.411   3
  -6   4   0 1704.50 172.189   5
   5  -4   0 2.38045 2.35166   7
   5  -4   0 4.17116 2.99446   6
   5  -4   0 6.34023 2.46322   4
   5  -4   0 3.82292 2.49846   3
   5  -4   0 6.12214 8.47670   1
  -5   4   0 4.66243 9.43271   1
  -5   4   0 3.95311 2.72670   3
  -5   4   0 2.63318 2.55828   6
  -5   4   0 2.00715 1.45356   5
   4  -4   0 768.642 83.8419   6
   4  -4   0 871.637 83.7545   3
   4  -4   0 832.210 86.4165   1
   4  -4   0 778.824 83.7232   4
  -4   4   0 874.183 83.6511   5
  -4   4   0 854.952 83.7812   3
  -4   4   0 886.901 86.6488   1
  -4   4   0 786.066 83.8172   6
   3  -4   0 3.98783 1.83905   4
   3  -4   0 3.59981 7.03381   1
   3  -4   0 1.93290 2.40535   6
   3  -4   0 5.21845 1.74426   3
  -3   4   0 -2.9288 7.11852   1
  -3   4   0 7.61092 2.27242   6
  -3   4   0 7.65893 1.96911   3
  -3   4   0 4.07162 1.58847   5
   2  -4   0 3279.11 334.378   6
   2  -4   0 3261.21 334.332   4
  -2   4   0 3417.18 334.396   6
   1  -4   0 11.3627 1.55046   3
   1  -4   0 13.1455 5.89512   1
   1  -4   0 8.39864 2.05822   6
   1  -4   0 17.4252 1.87504   4
  -1   4   0 8.35300 5.46271   1
  -1   4   0 11.4447 1.96083   5
  -1   4   0 11.0035 2.08258   6
  -1   4   0 10.0076 1.57891   3
   0  -4   0 6208.28 633.468   1
   0   4   0 6344.82 633.211   1
  -1  -4   0 3.74475 1.48553   6
  -1  -4   0 3.01140 0.85421   3
  -1  -4   0 7.07008 4.85033   1
   1   4   0 4.39901 0.93727   3
   1   4   0 8.15981 1.68982   5
   1   4   0 4.14517 3.87798   1
  -2  -4   0 1205.17 122.578   3
  -2  -4   0 1147.25 123.587   1
   2   4   0 1246.66 123.084   1
   2   4   0 1253.09 122.650   5
   2   4   0 1225.87 122.594   4
  -3  -4   0 2.26328 1.21516   3
  -3  -4   0 -3.1952 3.23383   1
   3   4   0 2.55317 1.68390   5
   3   4   0 0.34228 1.23933   4
  -4  -4   0 2065.59 224.856   3
  -4  -4   0 2297.88 225.168   1
  -4  -4   0 2265.13 224.789   3
  -4  -4   0 2332.41 224.801   6
   4   4   0 2198.47 224.788   5
   4   4   0 2227.84 224.759   4
  -5  -4   0 7.13755 2.89957   3
  -5  -4   0 6.77639 2.10623   6
  -5  -4   0 4.37320 3.53940   1
   5   4   0 7.27070 1.91963   4
   5   4   0 3.34247 1.90994   5
  -6  -4   0 542.102 59.6622   3
  -6  -4   0 602.295 59.4459   6
   6   4   0 611.094 59.4089   4
   6   4   0 592.290 59.3742   5
  -7  -4   0 -1.2218 2.30785   6
  -7  -4   0 -3.8362 3.67686   3
  -7  -4   0 3.74272 1.95734   7
   7   4   0 2.79584 2.46592   4
   7   4   0 0.57340 1.95625   5
  -8  -4   0 1952.23 190.361   7
  -8  -4   0 1908.02 190.446   6
  -8  -4   0 1794.73 190.659   3
   8   4   0 1884.69 190.331   5
   8   4   0 1901.33 190.417   4
  -9  -4   0 -1.6178 2.22530   7
  -9  -4   0 -1.1129 2.88059   6
  -9  -4   0 6.55227 5.03941   3
   9   4   0 0.60477 1.92411   5
   9   4   0 6.32304 3.48138   4
 -10  -4   0 292.274 28.1007   7
 -10  -4   0 287.167 29.4082   3
 -10  -4   0 247.174 28.2852   6
  10   4   0 282.362 28.3965   4
  10   4   0 270.103 27.8936   5
 -11  -4   0 5.82056 6.49109   3
 -11  -4   0 0.11327 3.30373   6
 -11  -4   0 -1.3452 2.49926   7
  11   4   0 -4.0043 1.92388   5
  11   4   0 4.49131 4.48803   4
 -12  -4   0 420.770 41.7891   3
 -12  -4   0 380.683 40.3531   7
  12   4   0 401.465 40.8673   4
 -13  -4   0 2.43658 7.67849   3
 -13  -4   0 1.63052 2.91265   7
  13   4   0 3.38294 5.66278   4
 -14  -4   0 44.0185 9.84303   3
 -14  -4   0 33.9847 4.69462   7
  14   4   0 22.7397 7.51824   4
 -15  -4   0 -12.383 9.07767   3
  15   4   0 5.15120 7.35059   4
 -16  -4   0 56.5183 11.8351   3
  16   4   0 56.6213 10.4389   4
  17  -5   0 5.76139 9.80434   6
  17  -5   0 4.69637 9.71072   4
  17  -5   0 -7.7105 35.0121   1
 -17   5   0 -2.8702 10.0858   3
  16  -5   0 15.7508 5.13898   7
  16  -5   0 6.19182 9.56087   6
  16  -5   0 72.7252 29.6122   1
  16  -5   0 24.9830 9.54918   4
 -16   5   0 44.9370 29.9173   1
 -16   5   0 43.0389 10.2628   3
  15  -5   0 12.1438 4.71754   7
  15  -5   0 7.86036 8.41501   4
  15  -5   0 26.7571 9.20460   6
  15  -5   0 13.3025 25.4603   1
 -15   5   0 16.1991 9.31868   3
 -15   5   0 -10.274 26.4043   1
  14  -5   0 1.67160 4.40207   7
  14  -5   0 18.4607 7.78082   4
  14  -5   0 8.21734 8.31886   6
  14  -5   0 11.0560 23.7921   1
 -14   5   0 2.69769 26.7891   1
 -14   5   0 38.6868 8.91389   3
  13  -5   0 101.975 11.0605   4
  13  -5   0 59.1389 9.34706   7
  13  -5   0 86.8783 11.4229   6
 -13   5   0 89.6131 26.0579   1
 -13   5   0 91.5907 11.7744   3
  12  -5   0 96.4634 11.5779   4
  12  -5   0 67.2726 11.7638   6
 -12   5   0 97.6920 25.1739   1
 -12   5   0 113.227 12.4037   3
  11  -5   0 43.8545 8.03708   6
  11  -5   0 50.2728 7.57410   4
  11  -5   0 32.2770 18.3043   1
  11  -5   0 40.3075 6.67561   7
  11  -5   0 46.3377 7.30919   3
 -11   5   0 50.6624 8.11621   3
 -11   5   0 25.4656 18.8614   1
 -11   5   0 41.3772 6.21032   6
  10  -5   0 10.2486 5.02616   3
  10  -5   0 9.62091 17.2752   1
  10  -5   0 2.88109 4.45868   7
  10  -5   0 10.1337 4.90687   4
  10  -5   0 2.47681 5.51570   6
 -10   5   0 -12.022 16.5784   1
 -10   5   0 2.80990 0.90290   5
 -10   5   0 -2.0454 3.70165   6
 -10   5   0 1.97437 5.83767   3
   9  -5   0 29.7244 14.9857   1
   9  -5   0 9.68632 4.44852   7
   9  -5   0 14.3830 4.79192   3
   9  -5   0 15.1045 5.30915   6
   9  -5   0 10.4746 4.77671   4
  -9   5   0 -9.2763 15.5687   1
  -9   5   0 16.2421 2.13445   5
  -9   5   0 13.9674 5.36783   3
  -9   5   0 10.8560 3.91352   6
   8  -5   0 34.4973 6.55090   7
   8  -5   0 58.0780 7.44146   6
   8  -5   0 102.606 17.7164   1
  -8   5   0 57.0717 5.66658   5
  -8   5   0 39.2242 6.41197   6
  -8   5   0 91.7566 17.3763   1
   7  -5   0 341.576 35.8114   4
   7  -5   0 335.218 41.7362   1
   7  -5   0 386.476 36.0722   7
   7  -5   0 359.439 36.0004   3
   7  -5   0 378.623 36.2646   6
  -7   5   0 322.614 35.9195   6
  -7   5   0 329.485 36.0031   3
  -7   5   0 342.899 42.2396   1
  -7   5   0 351.866 35.5163   5
   6  -5   0 1.84040 3.05843   3
   6  -5   0 2.09235 2.88700   7
   6  -5   0 0.85220 3.66333   6
   6  -5   0 1.84911 10.8684   1
   6  -5   0 6.96085 3.05178   4
  -6   5   0 6.25419 3.47146   3
  -6   5   0 4.65596 3.14291   6
  -6   5   0 3.67269 1.90012   5
  -6   5   0 3.52733 11.5887   1
   5  -5   0 2.55512 2.56163   7
   5  -5   0 3.32091 2.50612   3
   5  -5   0 3.18466 3.21144   6
   5  -5   0 6.52280 10.1102   1
   5  -5   0 3.51038 2.68911   4
  -5   5   0 -2.5302 2.84011   3
  -5   5   0 3.11384 1.83857   5
  -5   5   0 2.14952 3.02560   6
  -5   5   0 -4.3052 10.2060   1
   4  -5   0 165.324 19.6764   1
   4  -5   0 98.5838 12.4855   4
   4  -5   0 122.469 13.0933   6
  -4   5   0 144.053 18.3503   1
  -4   5   0 113.570 12.9399   6
  -4   5   0 126.172 12.3910   5
  -4   5   0 123.066 12.7554   3
   3  -5   0 39.5878 4.99281   4
   3  -5   0 46.0927 4.96662   3
   3  -5   0 29.1976 10.2598   1
   3  -5   0 34.3886 5.14427   6
  -3   5   0 41.9584 4.87500   5
  -3   5   0 56.8154 11.0354   1
  -3   5   0 36.0483 5.07564   6
  -3   5   0 46.5830 5.19016   3
   2  -5   0 -1.8250 2.19611   6
   2  -5   0 -0.4237 1.72745   4
   2  -5   0 -1.8345 7.31031   1
   2  -5   0 2.11066 1.35368   3
  -2   5   0 -2.1051 2.15170   6
  -2   5   0 1.32878 7.09503   1
  -2   5   0 0.31077 1.48341   3
  -2   5   0 0.98020 1.85026   5
   1  -5   0 62.1696 6.99582   6
   1  -5   0 60.6623 10.7495   1
   1  -5   0 63.5225 6.52951   3
   1  -5   0 64.7748 6.67188   4
  -1   5   0 65.0148 6.94364   6
  -1   5   0 56.6472 6.79872   5
  -1   5   0 57.7186 10.5655   1
  -1   5   0 60.7280 6.56994   3
   0  -5   0 14.5923 7.46587   1
   0  -5   0 22.2252 2.42943   3
   0   5   0 23.8035 6.60426   1
   0   5   0 14.5693 2.87744   5
   0   5   0 16.2452 2.76059   6
   0   5   0 20.8004 2.51206   3
  -1  -5   0 195.143 25.2085   1
  -1  -5   0 232.113 22.1056   3
  -1  -5   0 219.528 22.2911   6
   1   5   0 203.506 22.2690   5
   1   5   0 227.756 24.0387   1
   1   5   0 219.577 22.1317   3
  -2  -5   0 23.2920 2.65892   3
  -2  -5   0 18.2447 6.72661   1
  -2  -5   0 22.6267 2.95144   6
   2   5   0 15.5352 4.62136   1
   2   5   0 18.4740 3.07694   5
  -3  -5   0 317.769 31.6705   3
  -3  -5   0 322.283 33.1814   1
   3   5   0 300.558 31.7850   5
   3   5   0 314.598 31.6923   4
  -4  -5   0 4.20941 4.14697   1
  -4  -5   0 5.55769 2.18281   6
  -4  -5   0 5.73684 1.76004   3
   4   5   0 9.03698 1.88362   4
   4   5   0 7.40797 2.33533   5
  -5  -5   0 26.7812 4.37236   3
  -5  -5   0 27.8875 3.70436   3
  -5  -5   0 26.5304 5.28211   1
  -5  -5   0 30.0447 3.82011   6
   5   5   0 30.2130 3.84691   5
   5   5   0 31.2779 3.67399   4
  -6  -5   0 55.5748 5.61760   3
  -6  -5   0 29.1278 4.92538   6
  -6  -5   0 44.8062 6.46422   1
  -6  -5   0 40.4116 5.64714   3
   6   5   0 38.4028 4.91704   5
   6   5   0 46.3201 4.96302   4
  -7  -5   0 33.5994 6.17068   3
  -7  -5   0 40.3979 5.27612   6
   7   5   0 43.7191 5.32924   4
   7   5   0 50.6283 5.20967   5
  -8  -5   0 60.2058 8.26212   3
  -8  -5   0 52.6639 7.44103   7
   8   5   0 69.8858 7.19779   5
   8   5   0 67.2535 7.71398   4
  -9  -5   0 73.6861 9.35204   6
  -9  -5   0 84.2400 10.0250   3
  -9  -5   0 79.9634 8.95466   7
   9   5   0 84.6924 9.06246   4
   9   5   0 73.7845 8.65616   5
 -10  -5   0 34.9242 6.88659   3
 -10  -5   0 23.9375 4.42218   7
  10   5   0 44.0931 5.62636   4
  10   5   0 40.4628 4.37525   5
 -11  -5   0 6.66885 6.66435   3
 -11  -5   0 -1.4226 2.67222   7
  11   5   0 5.61687 2.45455   5
  11   5   0 11.0089 4.78371   4
 -12  -5   0 46.0632 8.65731   3
  12   5   0 49.1242 7.42930   4
  12   5   0 42.0320 5.16176   5
 -13  -5   0 8.23305 7.84419   3
 -13  -5   0 5.20061 3.04748   7
  13   5   0 0.42927 5.80067   4
 -14  -5   0 28.2346 9.00991   3
 -14  -5   0 5.01575 3.10594   7
  14   5   0 8.11989 6.78430   4
 -15  -5   0 4.79774 3.00187   7
 -15  -5   0 7.16767 9.05437   3
  15   5   0 12.1839 7.73762   4
 -16  -5   0 3.33469 9.76938   3
  16   5   0 10.4646 8.60931   4
  17  -6   0 -14.152 10.0842   6
  17  -6   0 7.14543 9.69289   4
 -17   6   0 0.33081 10.0928   3
  16  -6   0 62.9546 11.8480   4
  16  -6   0 50.1481 31.6291   1
  16  -6   0 84.2965 12.5613   6
 -16   6   0 49.0302 11.9914   3
 -16   6   0 24.1054 33.3414   1
  15  -6   0 -2.3564 8.54641   4
  15  -6   0 2.87166 4.76756   7
  15  -6   0 1.78861 8.95321   6
 -15   6   0 -11.402 29.3732   1
 -15   6   0 0.70253 9.07806   3
  14  -6   0 106.447 13.9968   6
  14  -6   0 98.8847 13.4014   4
 -14   6   0 102.612 14.1228   3
 -14   6   0 95.0139 33.6004   1
  13  -6   0 -8.6763 21.7328   1
  13  -6   0 -5.6496 4.92972   7
  13  -6   0 2.30068 7.29464   6
  13  -6   0 -1.6692 6.80729   4
 -13   6   0 -7.7366 7.53308   3
 -13   6   0 18.6904 24.2173   1
  12  -6   0 227.721 27.4580   4
  12  -6   0 262.017 28.6420   6
  12  -6   0 286.654 27.7244   7
  12  -6   0 191.838 36.1768   1
 -12   6   0 199.389 40.1074   1
 -12   6   0 294.418 28.3494   3
  11  -6   0 -5.5968 4.93746   7
  11  -6   0 8.04484 17.6408   1
  11  -6   0 -10.408 6.17634   6
  11  -6   0 3.95041 5.33855   3
  11  -6   0 2.94334 5.74637   4
 -11   6   0 -0.3539 0.88756   5
 -11   6   0 4.17226 4.28627   6
 -11   6   0 -6.4863 6.35982   3
 -11   6   0 28.2856 20.9310   1
  10  -6   0 10.2658 5.24804   3
  10  -6   0 8.23281 5.99400   6
  10  -6   0 5.90558 4.82384   7
  10  -6   0 11.7681 5.26727   4
  10  -6   0 -3.2191 16.6708   1
 -10   6   0 18.8300 6.22908   3
 -10   6   0 11.0647 2.10911   5
 -10   6   0 9.09179 4.29372   6
 -10   6   0 0.78858 18.5656   1
   9  -6   0 -0.6437 4.17045   7
   9  -6   0 6.48079 4.54607   3
   9  -6   0 -1.3229 5.29765   6
   9  -6   0 0.12372 15.2715   1
   9  -6   0 3.67072 4.76060   4
  -9   6   0 7.45833 5.29519   3
  -9   6   0 8.18677 2.16406   5
  -9   6   0 0.72735 3.95742   6
  -9   6   0 18.3976 17.5146   1
   8  -6   0 341.392 35.1745   3
   8  -6   0 339.505 34.9396   4
   8  -6   0 368.982 35.5229   6
   8  -6   0 303.233 42.6027   1
  -8   6   0 325.018 43.4375   1
  -8   6   0 332.334 34.5147   5
  -8   6   0 323.678 34.9866   6
  -8   6   0 363.292 35.3141   3
   7  -6   0 5.41138 3.68916   3
   7  -6   0 4.02955 3.68070   4
   7  -6   0 1.20719 4.33454   6
   7  -6   0 4.93762 3.40018   7
   7  -6   0 11.2419 13.3217   1
  -7   6   0 -3.9443 4.05232   3
  -7   6   0 1.88730 2.32420   5
  -7   6   0 2.85614 3.73694   6
  -7   6   0 10.7614 13.6994   1
   6  -6   0 16.0808 4.65896   6
   6  -6   0 23.4579 13.2624   1
   6  -6   0 24.3258 3.93515   3
   6  -6   0 14.5248 3.89249   4
   6  -6   0 15.8546 3.66200   7
  -6   6   0 22.3907 4.20283   3
  -6   6   0 24.0571 3.22150   5
  -6   6   0 11.0668 4.06824   6
  -6   6   0 23.8004 13.3624   1
   5  -6   0 -1.9653 2.92939   4
   5  -6   0 3.39517 3.67568   6
   5  -6   0 5.35426 2.72386   3
   5  -6   0 0.14497 11.1578   1
  -5   6   0 -2.9631 11.6018   1
  -5   6   0 2.93393 3.09466   3
  -5   6   0 3.74150 2.28341   5
  -5   6   0 1.81557 3.30652   6
   4  -6   0 1353.05 130.149   6
   4  -6   0 1287.65 133.439   1
   4  -6   0 1294.86 130.007   4
   4  -6   0 1214.53 129.963   3
  -4   6   0 1312.84 130.036   3
  -4   6   0 1348.88 130.165   6
  -4   6   0 1253.16 133.357   1
  -4   6   0 1239.27 129.946   5
   3  -6   0 -0.1433 2.95627   6
   3  -6   0 2.23483 1.88590   3
   3  -6   0 0.75773 2.38103   4
   3  -6   0 -6.5854 9.13096   1
  -3   6   0 4.97264 2.39005   5
  -3   6   0 0.91520 2.11381   3
  -3   6   0 -12.367 10.1161   1
  -3   6   0 0.52093 2.78542   6
   2  -6   0 48.3414 6.27310   4
   2  -6   0 58.1351 6.10553   3
   2  -6   0 64.1632 12.9086   1
   2  -6   0 44.9444 6.33182   6
  -2   6   0 59.5296 6.42583   5
  -2   6   0 61.8692 6.26244   3
  -2   6   0 50.0162 6.71907   6
  -2   6   0 62.4781 11.6953   1
   1  -6   0 1.96553 1.32349   3
   1  -6   0 3.93397 2.02600   4
   1  -6   0 8.24034 9.24164   1
   1  -6   0 3.00484 2.43320   6
  -1   6   0 4.23350 2.43252   5
  -1   6   0 4.37359 1.44520   3
  -1   6   0 -1.8194 2.27864   6
  -1   6   0 -1.9964 7.75144   1
   0  -6   0 885.458 87.1834   6
   0  -6   0 834.856 89.8177   1
   0  -6   0 849.027 87.0239   3
   0   6   0 851.930 87.0369   3
   0   6   0 839.742 89.0527   1
   0   6   0 873.724 87.1778   5
   0   6   0 896.238 87.1803   6
  -1  -6   0 0.44963 1.01721   3
  -1  -6   0 -1.5611 2.16896   6
  -1  -6   0 -1.0029 7.30911   1
   1   6   0 1.42574 1.22278   3
   1   6   0 1.77461 2.44897   5
   1   6   0 -2.5984 5.61658   1
  -2  -6   0 149.409 22.0093   1
  -2  -6   0 181.763 18.1692   3
  -2  -6   0 183.695 18.4354   6
   2   6   0 184.448 18.4741   5
   2   6   0 171.432 20.1231   1
  -3  -6   0 5.85642 1.50757   3
  -3  -6   0 0.22160 6.19614   1
  -3  -6   0 2.37557 2.52484   6
   3   6   0 7.65051 2.74044   5
   3   6   0 9.43309 2.94060   1
  -4  -6   0 756.435 73.0291   1
  -4  -6   0 712.318 71.8331   3
  -4  -6   0 706.887 71.9378   6
   4   6   0 692.309 71.8365   4
   4   6   0 700.004 71.9414   5
  -5  -6   0 1.61300 4.76117   1
  -5  -6   0 -0.1720 3.01316   3
  -5  -6   0 0.79416 2.43998   6
  -5  -6   0 0.50481 1.92962   3
   5   6   0 2.99282 2.16710   4
   5   6   0 -1.0973 2.80965   5
  -6  -6   0 433.254 43.0338   6
  -6  -6   0 391.172 43.2598   3
  -6  -6   0 451.261 42.9772   3
  -6  -6   0 434.668 43.8581   1
   6   6   0 418.475 42.9050   4
   6   6   0 410.188 42.9775   5
  -7  -6   0 3.89465 2.86825   6
  -7  -6   0 4.98480 2.69987   3
  -7  -6   0 3.08542 3.97190   3
   7   6   0 1.15999 2.79871   5
   7   6   0 -2.7282 2.85287   4
  -8  -6   0 669.221 69.3987   3
  -8  -6   0 666.944 69.0833   3
  -8  -6   0 676.922 69.1004   6
   8   6   0 699.821 69.0251   4
   8   6   0 696.206 68.9743   5
  -9  -6   0 4.72857 2.83000   7
  -9  -6   0 0.52570 3.44121   3
  -9  -6   0 -6.7318 3.15003   6
  -9  -6   0 -3.8354 5.21783   3
   9   6   0 -2.1030 3.74644   4
   9   6   0 -1.5591 2.88104   5
 -10  -6   0 203.914 23.1384   3
 -10  -6   0 190.475 23.4133   6
 -10  -6   0 250.198 24.3783   3
 -10  -6   0 221.745 22.8042   7
  10   6   0 229.422 22.6284   5
  10   6   0 229.865 23.1201   4
 -11  -6   0 -0.4540 6.55661   3
 -11  -6   0 -1.2755 2.94747   7
 -11  -6   0 -8.6739 3.96126   3
  11   6   0 0.97138 2.75293   5
  11   6   0 -1.0092 4.96923   4
 -12  -6   0 101.537 12.1278   7
 -12  -6   0 126.593 13.7593   3
  12   6   0 110.795 13.5220   4
  12   6   0 106.732 11.6400   5
 -13  -6   0 0.51173 7.94590   3
 -13  -6   0 -6.1315 3.01967   7
  13   6   0 4.22461 5.98489   4
 -14  -6   0 20.8962 3.97992   7
 -14  -6   0 16.3529 8.70230   3
  14   6   0 25.4054 7.47432   4
 -15  -6   0 6.62117 9.32170   3
 -15  -6   0 -0.7126 2.88829   7
  15   6   0 3.00789 7.50227   4
 -16  -6   0 22.7189 10.2399   3
  16   6   0 14.4927 8.36770   4
  17  -7   0 4.62556 9.95898   4
  17  -7   0 -3.9760 9.97245   6
 -17   7   0 16.7961 10.3572   3
  16  -7   0 24.3512 10.1791   4
  16  -7   0 7.40510 9.77950   6
  16  -7   0 54.5031 31.3057   1
 -16   7   0 25.7729 10.1434   3
 -16   7   0 29.3467 36.1740   1
  15  -7   0 1.86645 8.91996   6
  15  -7   0 2.67654 8.86051   4
 -15   7   0 -32.993 34.0106   1
 -15   7   0 5.25987 9.16201   3
  14  -7   0 5.45076 6.80014   7
  14  -7   0 6.85832 8.13065   4
  14  -7   0 26.2749 24.1285   1
  14  -7   0 15.5773 8.76251   6
 -14   7   0 16.8160 28.3471   1
 -14   7   0 18.8701 8.66795   3
  13  -7   0 41.2996 8.06565   4
  13  -7   0 20.7950 8.33153   6
  13  -7   0 20.5754 22.5629   1
  13  -7   0 19.1142 6.48542   7
 -13   7   0 37.3475 8.65041   3
 -13   7   0 -9.1143 28.4997   1
  12  -7   0 5.48587 6.13884   7
  12  -7   0 39.8212 24.1057   1
  12  -7   0 8.25338 7.65278   6
  12  -7   0 24.4981 7.47423   4
 -12   7   0 53.5020 25.4178   1
 -12   7   0 23.9119 7.62477   3
  11  -7   0 42.5131 8.42284   6
  11  -7   0 41.9008 9.10974   3
  11  -7   0 67.1260 21.8532   1
  11  -7   0 45.8930 7.09323   7
  11  -7   0 38.5721 7.69891   4
 -11   7   0 24.6881 22.8164   1
 -11   7   0 50.8474 8.44302   3
 -11   7   0 42.6442 5.15332   5
  10  -7   0 1.14724 4.77102   7
  10  -7   0 -2.4498 6.14392   6
  10  -7   0 -10.953 5.50124   4
  10  -7   0 -5.3749 4.92449   3
  10  -7   0 -10.120 17.9678   1
 -10   7   0 -33.032 18.6689   1
 -10   7   0 -0.5691 4.38653   6
 -10   7   0 -0.1031 5.97308   3
 -10   7   0 -0.0801 2.36405   5
   9  -7   0 208.176 21.0287   3
   9  -7   0 188.053 20.8007   4
   9  -7   0 222.219 21.0531   7
   9  -7   0 210.063 21.7197   6
   9  -7   0 182.671 29.9678   1
  -9   7   0 185.640 19.7867   5
  -9   7   0 167.724 20.7026   6
  -9   7   0 154.779 30.7424   1
  -9   7   0 188.119 21.3132   3
   8  -7   0 36.7053 5.64751   3
   8  -7   0 20.0524 5.38374   7
   8  -7   0 25.5189 6.54831   6
   8  -7   0 35.9283 5.91659   4
   8  -7   0 60.5622 18.6420   1
  -8   7   0 43.6764 4.67177   5
  -8   7   0 22.5809 5.59602   6
  -8   7   0 54.2002 19.3461   1
  -8   7   0 43.3117 6.24118   3
   7  -7   0 2.17155 4.89657   6
   7  -7   0 -2.5267 3.55297   7
   7  -7   0 4.36146 15.2844   1
   7  -7   0 -7.9664 3.80870   4
   7  -7   0 0.24660 3.58018   3
  -7   7   0 -0.4170 2.84974   5
  -7   7   0 3.57721 4.26823   3
  -7   7   0 15.6991 16.0499   1
  -7   7   0 -1.4321 3.91843   6
   6  -7   0 18.4953 14.2298   1
   6  -7   0 4.53998 3.77136   4
   6  -7   0 4.28910 3.30409   7
   6  -7   0 7.96665 3.30100   3
   6  -7   0 0.52926 4.64090   6
  -6   7   0 14.0962 14.1696   1
  -6   7   0 5.14457 2.91981   5
  -6   7   0 5.83694 3.98461   6
  -6   7   0 7.38922 3.92013   3
   5  -7   0 94.7437 18.8370   1
   5  -7   0 90.3015 10.5675   3
   5  -7   0 104.468 10.7795   4
   5  -7   0 95.4276 11.6272   6
  -5   7   0 97.1775 10.9309   3
  -5   7   0 99.8563 11.2502   6
  -5   7   0 92.1178 10.3718   5
  -5   7   0 66.8676 18.2561   1
   4  -7   0 42.3882 6.67421   6
   4  -7   0 52.8740 14.9526   1
   4  -7   0 40.9009 6.32476   4
  -4   7   0 51.2008 6.67024   6
  -4   7   0 81.3573 15.3412   1
  -4   7   0 57.3235 6.48715   5
  -4   7   0 66.1923 7.02558   3
   3  -7   0 424.543 43.9978   3
   3  -7   0 440.283 49.0814   1
   3  -7   0 426.059 44.0916   4
   3  -7   0 450.353 44.3327   6
  -3   7   0 412.316 44.0795   3
  -3   7   0 454.754 44.0865   5
  -3   7   0 453.289 44.3348   6
  -3   7   0 408.034 48.4751   1
   2  -7   0 0.35584 1.71940   3
   2  -7   0 -6.5462 10.0690   1
   2  -7   0 -0.5879 2.42363   4
   2  -7   0 -5.5200 2.99234   6
  -2   7   0 4.38912 2.95814   5
  -2   7   0 10.7144 9.41048   1
  -2   7   0 -0.4925 2.83422   6
  -2   7   0 -1.5339 1.95597   3
   1  -7   0 99.6582 11.0977   6
   1  -7   0 92.5321 16.0716   1
   1  -7   0 104.560 10.6412   4
   1  -7   0 105.239 10.3613   3
  -1   7   0 93.8769 10.3911   3
  -1   7   0 94.0529 10.8716   6
  -1   7   0 99.1418 14.9115   1
  -1   7   0 99.9854 10.7605   5
   0  -7   0 9.41340 9.99848   1
   0  -7   0 -3.0983 2.66701   6
   0  -7   0 0.75229 1.26093   3
   0  -7   0 0.49521 2.31263   4
   0   7   0 -1.1966 2.91239   5
   0   7   0 3.45200 2.59656   6
   0   7   0 2.83317 7.67836   1
   0   7   0 3.96887 1.41199   3
  -1  -7   0 34.9958 5.48252   6
  -1  -7   0 69.0586 12.4858   1
  -1  -7   0 53.8933 5.06815   3
   1   7   0 41.5692 5.79357   5
   1   7   0 33.3278 9.11228   1
   1   7   0 46.7740 5.26979   3
  -2  -7   0 26.1449 10.5682   1
  -2  -7   0 50.0379 4.77940   3
  -2  -7   0 36.1359 5.21849   6
   2   7   0 36.2214 7.92876   1
   2   7   0 39.9025 5.48583   5
  -3  -7   0 147.646 20.3357   1
  -3  -7   0 154.816 16.4473   6
  -3  -7   0 159.180 15.8943   3
   3   7   0 152.982 16.8882   1
   3   7   0 155.069 16.2653   5
  -4  -7   0 17.9771 2.43769   3
  -4  -7   0 24.5473 7.34138   1
  -4  -7   0 9.87934 3.55678   6
   4   7   0 10.0066 3.64460   5
  -5  -7   0 5.69787 2.94440   6
  -5  -7   0 6.00292 6.05277   1
  -5  -7   0 8.97527 3.38972   3
  -5  -7   0 10.3424 2.24721   3
   5   7   0 6.48947 2.62533   4
   5   7   0 10.0362 3.50982   5
  -6  -7   0 49.0530 6.77627   3
  -6  -7   0 54.0863 6.47692   3
  -6  -7   0 43.7613 6.26153   6
  -6  -7   0 60.7266 8.40768   1
   6   7   0 50.6478 6.41100   5
   6   7   0 52.7000 6.29968   4
  -7  -7   0 6.08112 5.66247   1
  -7  -7   0 1.99951 3.21553   6
  -7  -7   0 3.43239 2.81968   3
  -7  -7   0 0.68759 4.30406   3
   7   7   0 -0.6424 3.46402   5
   7   7   0 1.90580 3.15269   4
  -8  -7   0 31.2983 6.20971   6
  -8  -7   0 44.8549 6.06740   3
  -8  -7   0 49.6073 7.26899   3
   8   7   0 68.3150 6.72394   4
   8   7   0 60.7447 6.33939   5
  -9  -7   0 -0.5354 3.29406   3
  -9  -7   0 2.53006 3.17052   7
  -9  -7   0 -0.9307 5.28505   3
  -9  -7   0 2.89741 3.64097   6
   9   7   0 5.35062 4.02374   4
   9   7   0 4.52951 3.50704   5
 -10  -7   0 47.8788 7.43871   3
 -10  -7   0 29.6075 5.39578   3
 -10  -7   0 32.1989 5.03142   7
  10   7   0 35.8641 5.87676   4
  10   7   0 37.4978 5.14579   5
 -11  -7   0 13.1097 4.15861   3
 -11  -7   0 6.50439 6.57729   3
 -11  -7   0 7.87512 3.51605   7
  11   7   0 6.12050 5.35398   4
  11   7   0 10.2610 3.56818   5
 -12  -7   0 13.4967 3.91596   7
 -12  -7   0 27.7860 7.63753   3
  12   7   0 16.1276 3.84794   5
  12   7   0 31.5217 6.29259   4
 -13  -7   0 -2.6468 3.30861   7
 -13  -7   0 1.77795 7.70515   3
  13   7   0 -0.2380 6.39123   4
  13   7   0 0.26368 3.09851   5
 -14  -7   0 13.3138 8.63680   3
 -14  -7   0 5.93763 3.48037   7
  14   7   0 18.2606 7.01494   4
 -15  -7   0 -6.8471 8.57338   3
  15   7   0 9.36574 8.01528   4
  17  -8   0 -3.7173 10.6683   6
  17  -8   0 5.35644 10.6386   4
 -17   8   0 -3.5789 10.0830   3
  16  -8   0 49.5999 10.9804   4
  16  -8   0 40.9533 11.1647   6
  16  -8   0 10.5496 36.3158   1
 -16   8   0 50.9374 44.3041   1
 -16   8   0 18.2830 10.5000   3
  15  -8   0 21.6725 29.8872   1
  15  -8   0 -0.7876 8.69932   4
  15  -8   0 13.6082 9.29348   6
 -15   8   0 -0.9337 9.16907   3
 -15   8   0 58.0984 35.3837   1
  14  -8   0 31.2411 9.44214   6
  14  -8   0 -3.6512 28.4996   1
  14  -8   0 18.8414 9.09229   4
 -14   8   0 45.2849 9.95102   3
 -14   8   0 62.7137 31.0083   1
  13  -8   0 -4.6144 7.62679   4
  13  -8   0 -23.407 22.4411   1
  13  -8   0 2.69565 8.12977   6
 -13   8   0 -9.8034 26.7586   1
 -13   8   0 -7.6887 7.77387   3
  12  -8   0 85.2570 10.7024   4
  12  -8   0 79.4615 11.2178   6
  12  -8   0 51.0400 24.6722   1
  12  -8   0 96.3055 10.1298   7
 -12   8   0 64.2561 7.81878   5
 -12   8   0 70.1125 10.9710   3
 -12   8   0 79.2549 28.6114   1
  11  -8   0 7.68040 7.11455   6
  11  -8   0 2.53235 6.39141   4
  11  -8   0 -1.0335 4.95071   7
  11  -8   0 64.0023 25.4638   1
 -11   8   0 19.2829 23.7196   1
 -11   8   0 -3.3922 6.70726   3
 -11   8   0 1.34553 2.72884   5
  10  -8   0 168.934 19.5174   4
  10  -8   0 189.184 19.9640   7
  10  -8   0 163.780 30.9667   1
  10  -8   0 185.832 20.6257   6
  10  -8   0 174.315 19.9454   3
 -10   8   0 185.054 33.6303   1
 -10   8   0 169.154 18.4034   5
 -10   8   0 188.352 20.5681   3
   9  -8   0 -5.4661 4.36378   7
   9  -8   0 -1.4016 4.66848   3
   9  -8   0 4.29774 5.30312   4
   9  -8   0 1.69238 17.7168   1
   9  -8   0 0.79826 6.24387   6
  -9   8   0 6.84136 20.4128   1
  -9   8   0 2.56436 5.56706   3
  -9   8   0 0.90473 3.27470   5
  -9   8   0 -1.4214 4.60432   6
   8  -8   0 286.743 31.8592   3
   8  -8   0 365.791 32.5497   6
   8  -8   0 317.698 31.8491   7
   8  -8   0 286.371 31.8474   4
   8  -8   0 294.049 42.0227   1
  -8   8   0 324.001 32.2227   3
  -8   8   0 279.247 40.9512   1
  -8   8   0 291.026 31.3338   5
  -8   8   0 302.375 31.9415   6
   7  -8   0 8.47148 5.51610   6
   7  -8   0 2.02191 4.52293   4
   7  -8   0 -20.058 15.3499   1
   7  -8   0 5.28846 3.78807   7
   7  -8   0 3.94382 3.85638   3
  -7   8   0 13.1495 17.6718   1
  -7   8   0 -1.3360 3.46457   5
  -7   8   0 6.37665 4.84541   3
  -7   8   0 -4.2297 4.55156   6
   6  -8   0 1216.88 123.876   4
   6  -8   0 1339.82 124.088   6
   6  -8   0 1125.62 129.116   1
   6  -8   0 1185.73 123.822   3
  -6   8   0 1258.23 124.054   6
  -6   8   0 1237.99 129.382   1
  -6   8   0 1225.14 123.941   3
  -6   8   0 1191.93 123.757   5
   5  -8   0 4.31691 2.99807   3
   5  -8   0 1.06675 14.6254   1
   5  -8   0 0.73412 3.81355   4
   5  -8   0 6.97003 4.66207   6
  -5   8   0 5.02722 15.7333   1
  -5   8   0 2.45928 3.59127   5
  -5   8   0 8.63581 4.41513   6
  -5   8   0 1.43800 3.81261   3
   4  -8   0 1046.13 112.114   3
   4  -8   0 1055.14 116.798   1
   4  -8   0 1148.58 112.394   6
   4  -8   0 1144.56 112.217   4
  -4   8   0 1057.96 116.577   1
  -4   8   0 1106.97 112.183   5
  -4   8   0 1127.06 112.417   6
  -4   8   0 1164.43 112.245   3
   3  -8   0 8.71168 3.16320   4
   3  -8   0 2.31040 12.8174   1
   3  -8   0 -2.5131 3.70318   6
   3  -8   0 2.61761 2.27031   3
  -3   8   0 2.17506 3.50873   5
  -3   8   0 -0.1843 11.4304   1
  -3   8   0 -4.3185 2.73426   3
  -3   8   0 6.36735 3.65392   6
   2  -8   0 1914.44 197.730   4
   2  -8   0 2047.46 201.880   1
   2  -8   0 1895.99 197.833   6
   2  -8   0 1989.81 197.643   3
  -2   8   0 1884.18 197.676   3
  -2   8   0 1870.16 197.839   6
  -2   8   0 2109.61 201.056   1
  -2   8   0 2033.67 197.787   5
   1  -8   0 8.90970 2.98024   4
   1  -8   0 12.8095 11.3496   1
   1  -8   0 9.22867 3.49859   6
   1  -8   0 11.6688 2.03508   3
  -1   8   0 5.59519 3.32651   6
  -1   8   0 10.6649 3.73869   5
  -1   8   0 9.56403 2.11735   3
  -1   8   0 16.7387 10.6007   1
   0  -8   0 1299.04 136.548   3
   0  -8   0 1358.40 140.467   1
   0  -8   0 1333.89 136.745   6
   0  -8   0 1449.87 136.680   4
   0   8   0 1386.36 136.762   5
   0   8   0 1312.61 136.567   3
   0   8   0 1351.02 139.109   1
   0   8   0 1354.44 136.749   6
  -1  -8   0 8.22787 10.7993   1
  -1  -8   0 2.08585 1.32934   3
  -1  -8   0 1.11812 3.06478   6
   1   8   0 2.48972 1.71150   3
   1   8   0 1.17689 3.46895   5
   1   8   0 -6.8573 7.62882   1
  -2  -8   0 1122.26 112.920   3
  -2  -8   0 1095.26 116.115   1
  -2  -8   0 1142.33 113.125   6
   2   8   0 1096.14 114.447   1
   2   8   0 1135.96 113.155   5
  -3  -8   0 4.23577 3.34137   6
  -3  -8   0 4.76545 1.69813   3
  -3  -8   0 -0.9420 9.36841   1
   3   8   0 3.68871 3.76818   5
   3   8   0 12.9040 4.56812   1
  -4  -8   0 1030.73 103.617   1
  -4  -8   0 1054.52 101.690   6
  -4  -8   0 982.599 101.446   3
   4   8   0 963.127 101.663   5
  -5  -8   0 -0.9424 7.13028   1
  -5  -8   0 1.23525 3.90741   6
  -5  -8   0 4.68306 3.43636   3
  -5  -8   0 -2.1266 2.08136   3
  -5  -8   0 -6.2115 3.15210   6
   5   8   0 1.65405 3.85138   5
  -6  -8   0 740.140 75.6163   1
  -6  -8   0 766.373 74.2387   3
  -6  -8   0 712.861 74.4973   3
  -6  -8   0 730.007 74.3977   6
   6   8   0 731.877 74.2570   4
   6   8   0 724.796 74.3706   5
  -7  -8   0 -1.4679 4.23157   3
  -7  -8   0 4.79749 6.14732   1
  -7  -8   0 2.53773 2.79198   3
  -7  -8   0 1.82064 3.44756   6
   7   8   0 0.09199 3.93285   5
   7   8   0 2.59963 3.45836   4
  -8  -8   0 525.240 52.3687   3
  -8  -8   0 507.090 51.9270   3
  -8  -8   0 477.012 52.0990   6
   8   8   0 521.151 51.9655   4
   8   8   0 527.084 51.9955   5
  -9  -8   0 2.84936 3.49229   3
  -9  -8   0 -0.1968 5.39736   3
   9   8   0 2.07102 4.24508   4
   9   8   0 -1.5768 4.07805   5
 -10  -8   0 106.128 13.1387   7
 -10  -8   0 143.111 15.0811   3
 -10  -8   0 98.0763 13.1056   3
  10   8   0 125.047 12.8273   5
  10   8   0 113.226 13.3543   4
 -11  -8   0 2.09905 6.27605   3
 -11  -8   0 1.44442 4.02077   3
 -11  -8   0 0.89433 3.66458   7
  11   8   0 1.56016 3.80743   5
  11   8   0 2.75012 5.26910   4
 -12  -8   0 50.7697 6.88916   7
 -12  -8   0 52.0903 9.47808   3
  12   8   0 57.9833 6.92277   5
  12   8   0 60.8154 8.55907   4
 -13  -8   0 -0.9863 3.50598   7
 -13  -8   0 11.6935 7.66709   3
  13   8   0 3.02185 3.74040   5
  13   8   0 -0.6832 6.53652   4
 -14  -8   0 22.2813 8.69564   3
 -14  -8   0 13.3640 3.87033   7
  14   8   0 11.6624 7.54946   4
  16  -9   0 13.2014 9.93431   4
  16  -9   0 11.4989 10.2776   6
 -16   9   0 12.2464 10.1348   3
  15  -9   0 -43.162 28.8468   1
  15  -9   0 8.83745 9.02814   4
  15  -9   0 -14.857 9.13272   6
 -15   9   0 24.6755 37.5979   1
 -15   9   0 10.0061 9.27808   3
  14  -9   0 12.0928 27.6447   1
  14  -9   0 -6.8963 9.43949   6
  14  -9   0 25.7127 8.72939   4
 -14   9   0 13.6543 8.84906   3
 -14   9   0 21.2454 31.6586   1
  13  -9   0 26.0019 8.75658   4
  13  -9   0 30.8012 9.35339   6
  13  -9   0 57.8378 27.7841   1
 -13   9   0 1.92537 32.5584   1
 -13   9   0 37.9104 9.06509   3
  12  -9   0 6.96774 7.60803   4
  12  -9   0 1.25823 8.37638   6
  12  -9   0 4.47080 23.2488   1
 -12   9   0 33.7878 30.9995   1
 -12   9   0 19.4250 7.79375   3
 -12   9   0 9.46438 3.08259   5
  11  -9   0 5.02813 6.82352   4
  11  -9   0 -25.893 23.9867   1
  11  -9   0 19.3352 7.98711   6
  11  -9   0 6.63851 9.08547   7
 -11   9   0 -7.0805 23.1511   1
 -11   9   0 6.36651 3.46930   5
 -11   9   0 5.03923 7.09437   3
  10  -9   0 -7.2908 7.28228   6
  10  -9   0 15.8562 5.50196   3
  10  -9   0 23.3474 21.7328   1
  10  -9   0 -5.4658 4.96918   7
  10  -9   0 -2.4081 6.22022   4
 -10   9   0 13.6954 22.7782   1
 -10   9   0 13.3934 6.36658   3
 -10   9   0 5.65536 3.67345   5
   9  -9   0 -5.7447 5.49323   4
   9  -9   0 0.27269 4.83801   3
   9  -9   0 -6.7043 6.70390   6
   9  -9   0 16.2721 20.5548   1
   9  -9   0 -1.8067 4.63632   7
  -9   9   0 -9.0219 20.8586   1
  -9   9   0 7.38177 3.78664   5
  -9   9   0 -1.3798 5.70878   3
  -9   9   0 2.75486 6.03572   6
   8  -9   0 15.8918 6.73789   6
   8  -9   0 26.9257 19.9854   1
   8  -9   0 36.1517 5.28541   3
   8  -9   0 9.14607 4.98829   7
   8  -9   0 18.9668 6.04485   4
  -8   9   0 20.5786 5.92981   6
  -8   9   0 24.8749 5.99385   3
  -8   9   0 19.8855 4.59942   5
  -8   9   0 62.7973 23.2234   1
   7  -9   0 0.00678 5.86729   6
   7  -9   0 -3.7448 4.96499   4
   7  -9   0 2.64180 3.84175   3
   7  -9   0 -12.242 16.6995   1
   7  -9   0 1.08439 4.06522   7
  -7   9   0 -3.5960 4.95666   6
  -7   9   0 -4.4971 18.2671   1
  -7   9   0 2.23020 4.75505   3
  -7   9   0 -2.8823 3.83776   5
   6  -9   0 12.6790 17.1033   1
   6  -9   0 10.1848 3.55804   3
   6  -9   0 -0.0534 4.68377   4
   6  -9   0 6.58604 5.44273   6
  -6   9   0 9.32194 4.64532   3
  -6   9   0 4.98775 16.9476   1
  -6   9   0 0.32823 4.95877   6
  -6   9   0 9.26065 4.14814   5
   5  -9   0 172.632 27.4618   1
   5  -9   0 172.862 18.4200   6
   5  -9   0 169.620 17.8320   4
   5  -9   0 149.163 17.5771   3
  -5   9   0 194.483 18.1106   3
  -5   9   0 167.262 17.7507   5
  -5   9   0 157.465 18.3250   6
  -5   9   0 129.629 26.0873   1
   4  -9   0 27.0060 16.1281   1
   4  -9   0 13.7723 4.52299   4
   4  -9   0 15.9004 5.19565   6
   4  -9   0 29.2610 3.61362   3
  -4   9   0 14.3446 4.27774   3
  -4   9   0 21.9501 4.73163   5
  -4   9   0 39.3317 17.1029   1
  -4   9   0 14.3234 5.01227   6
   3  -9   0 9.68506 4.16557   6
   3  -9   0 -2.5996 3.24644   4
   3  -9   0 3.44271 2.46241   3
   3  -9   0 3.29897 15.9336   1
  -3   9   0 4.16732 4.08803   5
  -3   9   0 -0.1850 3.85386   6
  -3   9   0 -11.983 12.0925   1
  -3   9   0 4.17127 2.93563   3
   2  -9   0 1.10803 3.23242   4
   2  -9   0 8.03910 13.6927   1
   2  -9   0 0.01360 3.96055   6
   2  -9   0 2.86943 2.10597   3
  -2   9   0 -3.1350 3.93233   5
  -2   9   0 5.65853 3.64665   6
  -2   9   0 21.3493 13.3304   1
  -2   9   0 1.72102 2.35331   3
   1  -9   0 46.5899 7.18892   6
   1  -9   0 57.1202 6.62740   3
   1  -9   0 64.6410 7.35539   4
   1  -9   0 55.9878 17.3567   1
  -1   9   0 58.1545 6.68038   3
  -1   9   0 69.2243 7.62352   5
  -1   9   0 80.1186 14.7286   1
  -1   9   0 55.3958 7.10341   6
   0  -9   0 -3.0464 3.13485   4
   0  -9   0 2.77564 1.64851   3
   0  -9   0 -2.8659 13.2111   1
   0  -9   0 -1.9009 3.58559   6
   0   9   0 0.45836 1.78336   3
   0   9   0 2.43283 4.14056   5
   0   9   0 4.54782 10.1132   1
  -1  -9   0 24.4025 2.87948   3
  -1  -9   0 18.1370 4.45880   6
  -1  -9   0 26.6047 13.5869   1
   1   9   0 28.0535 9.87617   1
   1   9   0 22.7642 3.14759   3
   1   9   0 24.7796 4.91562   5
  -2  -9   0 18.4462 2.30611   3
  -2  -9   0 16.9955 12.6594   1
  -2  -9   0 8.94386 3.99989   6
   2   9   0 19.4416 4.68300   5
   2   9   0 3.35991 7.77961   1
  -3  -9   0 34.0548 4.21561   3
  -3  -9   0 34.3140 5.24569   6
  -3  -9   0 28.0405 12.2418   1
   3   9   0 34.3392 5.74115   5
   3   9   0 27.7151 6.39901   1
  -4  -9   0 -0.8867 3.88975   6
  -4  -9   0 2.80591 1.91352   3
  -4  -9   0 6.58183 9.67851   1
   4   9   0 3.45565 4.51097   5
  -5  -9   0 -1.1030 3.45769   3
  -5  -9   0 0.95964 3.47011   6
  -5  -9   0 -1.0798 2.14692   3
  -5  -9   0 0.48585 4.31475   6
  -5  -9   0 -9.0203 8.17599   1
   5   9   0 11.1411 4.55977   5
  -6  -9   0 14.8260 3.09849   3
  -6  -9   0 4.18524 8.10520   1
  -6  -9   0 19.3348 4.44423   3
  -6  -9   0 19.5532 5.21233   6
  -6  -9   0 10.1104 4.03916   6
   6   9   0 21.8481 5.08189   5
  -7  -9   0 -1.3562 5.25484   6
  -7  -9   0 3.35423 2.92128   3
  -7  -9   0 7.61347 4.50174   3
  -7  -9   0 8.58958 3.95161   6
  -7  -9   0 11.8464 7.23136   1
   7   9   0 4.90512 4.73816   5
  -8  -9   0 4.36100 5.76828   6
  -8  -9   0 5.78457 3.31619   3
  -8  -9   0 7.79855 4.87813   3
   8   9   0 9.26110 4.81068   5
   8   9   0 5.11277 4.16019   4
  -9  -9   0 0.06657 3.47582   3
  -9  -9   0 4.84564 5.18663   3
   9   9   0 -4.7624 4.44328   5
   9   9   0 3.16807 4.61290   4
 -10  -9   0 20.7591 6.11853   3
 -10  -9   0 3.21650 4.17681   7
 -10  -9   0 5.93096 4.09897   3
  10   9   0 8.27936 5.25664   4
  10   9   0 14.2851 4.60246   5
 -11  -9   0 2.39095 6.59811   3
 -11  -9   0 3.06744 5.00726   3
 -11  -9   0 2.19829 4.18094   7
  11   9   0 4.34559 4.44074   5
  11   9   0 10.2780 5.76149   4
 -12  -9   0 -2.0011 4.08619   7
 -12  -9   0 5.50710 6.81068   3
  12   9   0 5.55601 6.12529   4
  12   9   0 14.1748 4.48269   5
 -13  -9   0 -6.5244 7.50084   3
 -13  -9   0 -0.2922 3.81653   7
  13   9   0 0.75639 6.58276   4
  13   9   0 1.12428 4.16837   5
 -14  -9   0 6.25995 7.71048   3
 -14  -9   0 -0.2694 3.60890   7
  14   9   0 -4.9942 7.37539   4
  14   9   0 6.73904 4.09489   5
  16 -10   0 -4.6112 10.3248   6
  16 -10   0 8.57412 10.2173   4
 -16  10   0 9.64973 9.54187   3
  15 -10   0 -4.8101 9.70796   6
  15 -10   0 16.6521 9.55478   4
  15 -10   0 74.9572 39.5084   1
 -15  10   0 71.8453 41.4781   1
 -15  10   0 -10.881 9.28566   3
  14 -10   0 84.4622 12.7618   6
  14 -10   0 72.8355 12.2406   4
  14 -10   0 18.0641 34.5724   1
 -14  10   0 80.3310 37.5835   1
 -14  10   0 63.4724 11.6140   3
  13 -10   0 3.36327 8.34852   4
  13 -10   0 -40.671 26.0431   1
  13 -10   0 8.36138 8.84960   6
 -13  10   0 -0.5389 7.91873   3
 -13  10   0 -3.2557 2.72231   5
 -13  10   0 -21.003 30.7986   1
  12 -10   0 36.4023 8.89705   4
  12 -10   0 3.83826 25.4851   1
  12 -10   0 45.0359 9.83275   6
 -12  10   0 36.9387 5.35423   5
 -12  10   0 54.4813 30.5325   1
 -12  10   0 33.2363 8.85018   3
  11 -10   0 14.8570 24.0196   1
  11 -10   0 4.23074 8.22297   6
  11 -10   0 11.2344 7.32448   4
 -11  10   0 0.28844 4.03520   5
 -11  10   0 -17.378 25.5413   1
 -11  10   0 8.05826 7.03875   3
  10 -10   0 355.658 40.9919   3
  10 -10   0 379.852 40.9427   4
  10 -10   0 366.362 52.4270   1
  10 -10   0 466.687 41.8585   6
 -10  10   0 397.318 55.9451   1
 -10  10   0 421.639 41.1936   3
 -10  10   0 371.230 40.1165   5
   9 -10   0 5.85361 5.15104   3
   9 -10   0 -3.0061 5.20822   7
   9 -10   0 -18.806 20.1345   1
   9 -10   0 -1.9046 6.32494   4
   9 -10   0 -5.3437 7.22562   6
  -9  10   0 -3.4130 4.27860   5
  -9  10   0 -21.572 22.2864   1
  -9  10   0 -2.9502 6.02335   3
   8 -10   0 182.900 33.7727   1
   8 -10   0 193.767 21.6431   3
   8 -10   0 174.529 21.7123   7
   8 -10   0 213.898 21.7722   4
  -8  10   0 231.006 22.3339   3
  -8  10   0 215.102 34.5865   1
  -8  10   0 200.073 21.3035   5
   7 -10   0 2.55331 5.42551   4
   7 -10   0 -7.2000 4.06609   7
   7 -10   0 -15.312 18.4123   1
   7 -10   0 1.80829 6.23636   6
   7 -10   0 4.01639 4.24212   3
  -7  10   0 7.60497 5.55598   6
  -7  10   0 3.56500 5.05483   3
  -7  10   0 6.48815 4.77335   5
  -7  10   0 8.02658 21.5289   1
   6 -10   0 394.659 58.4387   1
   6 -10   0 524.277 49.6677   6
   6 -10   0 511.378 49.3195   4
   6 -10   0 442.008 49.1300   3
  -6  10   0 486.702 49.4740   3
  -6  10   0 488.034 60.7439   1
  -6  10   0 500.444 49.7401   6
  -6  10   0 467.558 49.1870   5
   5 -10   0 0.90872 3.26741   3
   5 -10   0 7.77191 4.57935   4
   5 -10   0 4.83091 17.5219   1
   5 -10   0 -1.1214 5.31686   6
  -5  10   0 0.28812 5.09063   6
  -5  10   0 6.53335 16.5709   1
  -5  10   0 3.52797 4.42395   3
  -5  10   0 7.51797 4.64163   5
   4 -10   0 314.246 46.4347   1
   4 -10   0 352.086 37.0247   3
   4 -10   0 374.141 37.2303   4
   4 -10   0 374.824 37.7303   6
  -4  10   0 352.617 46.9829   1
  -4  10   0 386.480 37.4008   5
  -4  10   0 381.056 37.6867   6
  -4  10   0 336.237 37.2789   3
   3 -10   0 -7.6537 15.2661   1
   3 -10   0 -0.0462 3.72857   4
   3 -10   0 -4.2227 4.44630   6
   3 -10   0 -0.4000 2.57365   3
  -3  10   0 5.19931 3.11633   3
  -3  10   0 -1.3091 4.69465   5
  -3  10   0 1.11526 15.3156   1
  -3  10   0 3.74419 4.28075   6
   2 -10   0 131.019 23.9447   1
   2 -10   0 109.671 12.6699   4
   2 -10   0 96.3594 13.2210   6
   2 -10   0 121.716 12.0963   3
  -2  10   0 113.121 13.0954   6
  -2  10   0 131.857 20.1594   1
  -2  10   0 108.209 12.2207   3
  -2  10   0 118.263 13.1754   5
   1 -10   0 21.8290 14.9554   1
   1 -10   0 8.63827 2.18074   3
   1 -10   0 7.30650 3.85861   4
   1 -10   0 6.36922 4.28206   6
  -1  10   0 5.44452 2.23884   3
  -1  10   0 7.12913 4.87041   5
  -1  10   0 -3.8222 3.79769   6
  -1  10   0 12.6900 11.9689   1
   0 -10   0 143.757 16.7744   6
   0 -10   0 153.294 16.1720   4
   0 -10   0 135.960 25.1429   1
   0 -10   0 145.037 15.5747   3
   0  10   0 152.314 15.6592   3
   0  10   0 177.699 16.5436   5
   0  10   0 139.627 21.3610   1
  -1 -10   0 0.31762 3.71874   4
  -1 -10   0 -9.9345 14.1144   1
  -1 -10   0 2.31667 4.06028   6
  -1 -10   0 1.37767 1.64132   3
   1  10   0 5.76579 4.81255   5
   1  10   0 -8.2067 9.27871   1
  -2 -10   0 110.431 11.8069   3
  -2 -10   0 117.578 13.3874   6
  -2 -10   0 135.248 21.3860   1
   2  10   0 120.596 15.7372   1
   2  10   0 112.037 13.0911   5
  -3 -10   0 -0.9854 12.2233   1
  -3 -10   0 0.16758 1.72228   3
  -3 -10   0 -0.5853 4.21242   6
   3  10   0 8.28548 4.96837   5
   3  10   0 -3.2520 5.25607   1
  -4 -10   0 177.612 18.9619   3
  -4 -10   0 208.945 26.5862   1
  -4 -10   0 180.213 20.2352   6
  -4 -10   0 192.917 19.4839   3
   4  10   0 187.117 20.0735   5
  -5 -10   0 -0.5816 2.17304   3
  -5 -10   0 5.38905 5.00089   6
  -5 -10   0 4.71623 3.58526   3
  -5 -10   0 -3.5435 3.57913   6
  -5 -10   0 2.05641 9.47534   1
   5  10   0 -3.7038 5.13787   5
  -6 -10   0 118.037 12.6527   3
  -6 -10   0 104.659 11.6475   3
  -6 -10   0 99.1419 15.2309   1
  -6 -10   0 98.7786 12.4114   6
   6  10   0 119.117 12.9603   5
  -7 -10   0 -4.6988 4.23840   3
  -7 -10   0 4.30306 7.98773   1
  -7 -10   0 -3.6310 5.75236   6
  -7 -10   0 0.97897 2.96617   3
   7  10   0 0.72091 5.05522   5
  -8 -10   0 82.4301 12.8914   1
  -8 -10   0 102.183 12.1802   6
  -8 -10   0 103.520 12.6370   3
  -8 -10   0 93.4086 11.2738   3
   8  10   0 118.922 12.2100   5
  -9 -10   0 -1.4716 3.61324   3
  -9 -10   0 5.67438 5.23315   3
  -9 -10   0 1.03808 6.66583   6
   9  10   0 3.30489 5.27533   5
 -10 -10   0 22.3072 7.92892   6
 -10 -10   0 28.5745 6.60752   3
 -10 -10   0 23.4594 4.99595   3
  10  10   0 29.0177 5.92156   5
 -11 -10   0 1.22298 7.23097   6
 -11 -10   0 -1.1182 6.09519   3
 -11 -10   0 -8.0027 4.44376   7
  11  10   0 0.00522 5.95522   4
  11  10   0 -7.3084 4.93215   5
 -12 -10   0 17.5014 4.97868   7
 -12 -10   0 24.3110 8.50506   6
 -12 -10   0 18.9796 7.13759   3
  12  10   0 20.3487 6.64288   4
  12  10   0 21.4600 5.40009   5
 -13 -10   0 -0.9158 7.95745   6
 -13 -10   0 3.55176 4.22599   7
 -13 -10   0 -7.8409 7.19862   3
  13  10   0 -5.4476 4.70189   5
  13  10   0 9.93372 6.85872   4
  15 -11   0 -5.3852 10.0343   4
  15 -11   0 -6.1567 9.91462   6
 -15  11   0 26.3542 9.36468   3
 -15  11   0 -57.733 48.0315   1
  14 -11   0 -1.1172 9.80697   4
  14 -11   0 6.40170 9.69351   6
  14 -11   0 42.3250 37.4373   1
 -14  11   0 68.7939 42.8222   1
 -14  11   0 10.9757 8.67623   3
  13 -11   0 38.8162 10.0979   6
  13 -11   0 15.9028 32.0509   1
  13 -11   0 6.08575 8.93008   4
 -13  11   0 28.0963 4.68219   5
 -13  11   0 23.2169 9.07626   3
 -13  11   0 61.4287 33.5727   1
  12 -11   0 6.77819 8.95846   6
  12 -11   0 12.7511 31.4475   1
  12 -11   0 -2.0482 8.43262   4
 -12  11   0 3.41073 4.33967   5
 -12  11   0 -0.6809 7.84389   3
 -12  11   0 6.97656 30.6164   1
  11 -11   0 25.5237 27.0626   1
  11 -11   0 3.47506 8.40580   6
  11 -11   0 7.10321 7.61393   4
 -11  11   0 -17.877 27.4838   1
 -11  11   0 -1.6081 7.50692   3
 -11  11   0 -0.0129 4.71661   5
  10 -11   0 9.86881 7.23096   4
  10 -11   0 1.31986 24.8793   1
  10 -11   0 4.18726 8.04720   6
 -10  11   0 18.1856 7.11056   3
 -10  11   0 -13.648 24.4526   1
 -10  11   0 7.18701 5.03705   5
   9 -11   0 54.4713 9.15151   4
   9 -11   0 55.9306 25.9738   1
   9 -11   0 44.9509 8.16076   3
   9 -11   0 73.9001 10.1130   6
  -9  11   0 59.1877 8.02910   5
  -9  11   0 71.0973 9.48659   3
  -9  11   0 41.5845 25.9230   1
   8 -11   0 17.2181 4.80933   3
   8 -11   0 -11.520 21.9064   1
   8 -11   0 -1.9037 7.11898   6
   8 -11   0 6.47192 6.13813   4
  -8  11   0 3.91768 6.02544   3
  -8  11   0 17.0020 23.2640   1
  -8  11   0 12.3794 5.52260   5
   7 -11   0 13.2849 4.57405   3
   7 -11   0 20.4226 21.3091   1
   7 -11   0 18.1788 6.21140   4
   7 -11   0 9.96856 6.86151   6
  -7  11   0 10.7514 21.0532   1
  -7  11   0 4.14548 5.32673   5
  -7  11   0 5.48949 5.66502   3
   6 -11   0 -7.0821 5.43382   4
   6 -11   0 -7.2426 19.8482   1
   6 -11   0 -0.4475 6.17089   6
   6 -11   0 -0.6750 3.75368   3
  -6  11   0 2.53096 18.9110   1
  -6  11   0 -0.9136 6.27871   6
  -6  11   0 -1.1820 5.40912   3
  -6  11   0 -1.0955 5.45803   5
   5 -11   0 18.6470 5.48106   4
   5 -11   0 21.6475 6.31435   6
   5 -11   0 15.3014 19.2751   1
   5 -11   0 15.4459 3.90257   3
  -5  11   0 10.8034 5.73324   6
  -5  11   0 13.4693 17.9715   1
  -5  11   0 11.3505 4.98257   3
  -5  11   0 12.9410 5.67634   5
   4 -11   0 12.7108 5.59048   6
   4 -11   0 2.78296 18.1314   1
   4 -11   0 5.55255 3.14808   3
   4 -11   0 4.93726 4.60340   4
  -4  11   0 2.97449 3.89084   3
  -4  11   0 7.00922 5.11291   6
  -4  11   0 -3.0615 5.41758   5
  -4  11   0 13.3529 18.3489   1
   3 -11   0 10.3030 4.57331   4
   3 -11   0 13.5942 3.03954   3
   3 -11   0 -1.5010 19.4724   1
   3 -11   0 14.0259 5.42971   6
  -3  11   0 8.41370 4.82721   6
  -3  11   0 12.1683 15.0253   1
  -3  11   0 8.60771 5.60244   5
  -3  11   0 5.55997 3.45682   3
   2 -11   0 -17.182 15.6749   1
   2 -11   0 1.34694 2.49303   3
   2 -11   0 1.41190 4.87794   6
   2 -11   0 2.82447 4.26926   4
  -2  11   0 7.85752 15.0440   1
  -2  11   0 2.02137 5.53129   5
  -2  11   0 5.86480 2.64694   3
  -2  11   0 -1.9660 4.42692   6
   1 -11   0 12.3098 5.12513   6
   1 -11   0 12.3065 2.66409   3
   1 -11   0 9.02504 4.26754   4
   1 -11   0 11.2110 18.5664   1
  -1  11   0 16.3926 2.76741   3
  -1  11   0 21.9963 14.5038   1
  -1  11   0 13.1965 5.63264   5
   0 -11   0 -3.1157 4.55026   6
   0 -11   0 3.78612 4.29674   4
   0 -11   0 8.46237 16.7532   1
   0 -11   0 -0.0684 1.98540   3
   0  11   0 5.02909 5.46573   5
   0  11   0 1.07910 2.15403   3
   0  11   0 -19.151 10.8193   1
  -1 -11   0 19.5921 17.1053   1
  -1 -11   0 6.01578 4.67368   6
  -1 -11   0 7.62952 4.26317   4
  -1 -11   0 6.94529 1.98042   3
   1  11   0 4.15852 5.63290   5
   1  11   0 5.50371 10.6091   1
  -2 -11   0 12.1197 2.05064   3
  -2 -11   0 12.2011 14.8271   1
  -2 -11   0 0.56358 4.76395   6
   2  11   0 11.0139 5.73020   5
   2  11   0 -0.2157 8.78427   1
  -3 -11   0 10.0907 2.13852   3
  -3 -11   0 16.9525 14.4202   1
  -3 -11   0 18.8722 5.13655   6
   3  11   0 21.5731 5.93384   5
  -4 -11   0 2.29845 3.21510   3
  -4 -11   0 7.11633 5.32735   6
  -4 -11   0 4.02561 1.99942   3
  -4 -11   0 6.81546 12.9771   1
   4  11   0 -0.8215 5.78781   5
  -5 -11   0 2.20427 11.1878   1
  -5 -11   0 -0.1328 3.50088   3
  -5 -11   0 4.24982 2.22483   3
  -5 -11   0 -0.6853 5.39200   6
   5  11   0 -4.4329 5.82271   5
  -6 -11   0 15.4988 4.16850   3
  -6 -11   0 18.7311 10.6950   1
  -6 -11   0 9.55538 6.23613   6
  -6 -11   0 11.2065 3.00531   3
   6  11   0 21.2938 6.20263   5
  -7 -11   0 9.56105 6.45687   6
  -7 -11   0 0.81689 4.16555   3
  -7 -11   0 -0.2078 2.83554   3
  -7 -11   0 4.68222 9.16386   1
   7  11   0 3.24596 5.90447   5
  -8 -11   0 3.81869 3.48610   3
  -8 -11   0 8.70982 7.56675   1
  -8 -11   0 2.88209 6.86803   6
  -8 -11   0 14.1779 4.72363   3
   8  11   0 17.5143 6.25847   5
  -9 -11   0 2.75967 7.32887   6
  -9 -11   0 2.37599 4.98398   3
  -9 -11   0 0.92749 3.74081   3
   9  11   0 9.53029 6.07459   5
 -10 -11   0 12.4666 4.27896   3
 -10 -11   0 -0.1536 7.93783   6
 -10 -11   0 15.1700 5.62640   3
  10  11   0 12.8861 5.84944   5
 -11 -11   0 3.09738 4.90808   7
 -11 -11   0 -2.6739 5.98452   3
 -11 -11   0 -6.4840 8.07935   6
  11  11   0 4.43738 5.83392   5
 -12 -11   0 3.11238 8.16276   6
 -12 -11   0 12.8181 6.44754   3
 -12 -11   0 6.80297 4.85905   7
  12  11   0 -1.4833 5.59296   5
  15 -12   0 4.18192 10.3816   4
  15 -12   0 -1.6085 10.1099   6
 -15  12   0 11.0767 9.31091   3
  14 -12   0 87.5862 13.4044   4
  14 -12   0 85.9595 13.8217   6
  14 -12   0 97.5684 39.5297   1
 -14  12   0 26.2771 43.7661   1
 -14  12   0 77.2241 12.7299   3
  13 -12   0 1.86712 9.42659   6
  13 -12   0 0.26968 8.83407   4
  13 -12   0 1.29655 32.8015   1
 -13  12   0 5.18500 4.41513   5
 -13  12   0 -6.3928 8.25018   3
 -13  12   0 21.4282 40.6571   1
  12 -12   0 295.495 29.6282   6
  12 -12   0 258.108 28.3382   4
  12 -12   0 202.437 45.0239   1
 -12  12   0 226.286 46.8453   1
 -12  12   0 272.262 28.5980   3
 -12  12   0 228.449 26.3037   5
  11 -12   0 -6.2906 7.90074   4
  11 -12   0 -37.011 27.6988   1
  11 -12   0 -15.149 8.60146   6
 -11  12   0 -6.0399 7.77761   3
 -11  12   0 2.84906 5.28231   5
 -11  12   0 -34.111 28.5480   1
  10 -12   0 275.719 28.0716   6
  10 -12   0 232.578 42.5492   1
  10 -12   0 243.871 26.9126   4
 -10  12   0 214.056 25.8259   5
 -10  12   0 185.512 41.9020   1
 -10  12   0 278.245 27.2992   3
   9 -12   0 10.3912 5.55652   3
   9 -12   0 -0.7547 25.8314   1
   9 -12   0 -2.6733 7.89554   6
   9 -12   0 -0.8476 7.03398   4
  -9  12   0 0.43098 6.69592   3
  -9  12   0 12.0662 25.3766   1
  -9  12   0 1.02175 5.65780   5
   8 -12   0 369.980 41.8574   3
   8 -12   0 431.521 42.0718   4
   8 -12   0 458.994 42.7689   6
   8 -12   0 398.978 55.0169   1
  -8  12   0 327.144 52.9258   1
  -8  12   0 467.143 42.6129   3
  -8  12   0 351.928 41.8326   5
   7 -12   0 4.70479 4.45064   3
   7 -12   0 3.13490 7.13276   6
   7 -12   0 6.44278 6.50883   4
   7 -12   0 36.3685 24.2552   1
  -7  12   0 4.76590 6.41220   3
  -7  12   0 4.80446 6.31807   5
  -7  12   0 -3.4195 21.9572   1
   6 -12   0 461.426 44.7837   4
   6 -12   0 416.241 57.6605   1
   6 -12   0 419.270 44.5058   3
  -6  12   0 425.244 45.0625   3
  -6  12   0 431.580 44.8598   5
  -6  12   0 467.686 56.8840   1
   5 -12   0 0.68995 5.55390   4
   5 -12   0 5.65464 3.70471   3
   5 -12   0 -6.6638 21.4597   1
   5 -12   0 14.4523 6.66211   6
  -5  12   0 2.46492 4.63045   3
  -5  12   0 9.61837 19.1922   1
  -5  12   0 5.07643 6.38683   5
   4 -12   0 430.294 45.4126   3
   4 -12   0 372.888 56.7481   1
   4 -12   0 443.565 45.7201   4
   4 -12   0 469.798 46.2997   6
  -4  12   0 489.551 55.4012   1
  -4  12   0 455.531 45.9548   5
   3 -12   0 -14.841 18.9837   1
   3 -12   0 0.59318 5.54817   6
   3 -12   0 7.02414 2.97028   3
   3 -12   0 1.30163 4.63108   4
  -3  12   0 -1.8811 3.24149   3
  -3  12   0 9.27671 6.26803   5
  -3  12   0 -1.9021 17.5236   1
   2 -12   0 444.268 43.6565   3
   2 -12   0 422.763 44.0471   4
   2 -12   0 426.357 54.4578   1
   2 -12   0 418.495 44.4614   6
  -2  12   0 384.186 43.6808   3
  -2  12   0 476.915 44.4675   5
  -2  12   0 503.001 53.2352   1
   1 -12   0 6.78547 5.33475   6
   1 -12   0 4.73863 4.82462   4
   1 -12   0 3.23747 2.37962   3
   1 -12   0 -28.489 19.5737   1
  -1  12   0 2.42970 2.37798   3
  -1  12   0 9.53679 6.33837   5
  -1  12   0 -2.9843 15.0400   1
   0 -12   0 334.471 36.9333   6
   0 -12   0 342.917 35.9428   3
   0 -12   0 371.871 36.5335   4
   0 -12   0 398.548 48.3180   1
   0  12   0 327.732 42.9568   1
   0  12   0 378.129 37.0369   5
  -1 -12   0 2.37789 5.22899   6
  -1 -12   0 10.2587 18.0722   1
  -1 -12   0 6.77193 4.84843   4
  -1 -12   0 2.89507 1.99770   3
   1  12   0 8.93764 6.63430   5
   1  12   0 13.5576 11.3487   1
  -2 -12   0 396.363 36.4575   4
  -2 -12   0 327.307 35.7459   3
  -2 -12   0 343.468 45.4099   1
  -2 -12   0 342.330 36.8914   6
   2  12   0 383.566 36.7833   5
   2  12   0 332.471 39.5185   1
  -3 -12   0 -3.6781 15.3191   1
  -3 -12   0 -2.4280 1.77162   3
  -3 -12   0 4.38968 2.72268   3
  -3 -12   0 -4.3424 5.52640   6
   3  12   0 1.23950 6.41418   5
  -4 -12   0 251.382 24.1520   3
  -4 -12   0 215.481 23.7742   3
  -4 -12   0 225.967 25.5873   6
  -4 -12   0 222.053 32.8116   1
   4  12   0 259.986 25.2207   5
  -5 -12   0 3.26375 12.8741   1
  -5 -12   0 -1.6153 3.24230   3
  -5 -12   0 -2.5823 2.11145   3
  -5 -12   0 2.10560 6.00369   6
   5  12   0 8.85828 6.48019   5
  -6 -12   0 196.330 18.9649   3
  -6 -12   0 155.404 23.2135   1
  -6 -12   0 181.896 20.8919   6
  -6 -12   0 162.535 18.3990   3
   6  12   0 202.568 20.1574   5
  -7 -12   0 -0.3903 3.88732   3
  -7 -12   0 -6.0606 2.71787   3
  -7 -12   0 5.61640 10.0745   1
  -7 -12   0 4.87042 6.85356   6
   7  12   0 14.2132 6.86313   5
  -8 -12   0 66.7984 11.2713   1
  -8 -12   0 65.8697 10.7626   6
  -8 -12   0 81.8519 8.81516   3
  -8 -12   0 66.9518 8.19627   3
   8  12   0 81.0759 10.4349   5
  -9 -12   0 -2.0613 3.50385   3
  -9 -12   0 -3.4637 4.66785   3
  -9 -12   0 -11.311 7.34275   6
   9  12   0 13.9358 6.55192   5
 -10 -12   0 32.2661 6.39747   3
 -10 -12   0 31.2213 8.92175   6
  10  12   0 39.7027 8.01080   5
 -11 -12   0 0.10967 5.50170   3
 -11 -12   0 -1.0897 5.18843   7
 -11 -12   0 -18.496 7.96317   6
  11  12   0 7.97853 6.17640   5
  14 -13   0 -3.0322 10.0233   6
  14 -13   0 12.2060 10.1115   4
 -14  13   0 8.92141 8.56139   3
 -14  13   0 80.7933 48.6374   1
  13 -13   0 12.7802 9.66329   4
  13 -13   0 -9.8298 9.60382   6
  13 -13   0 63.6560 44.1656   1
 -13  13   0 1.66059 5.02822   5
 -13  13   0 -9.6821 8.39040   3
 -13  13   0 11.3935 46.0081   1
  12 -13   0 -1.2523 9.46419   6
  12 -13   0 4.07164 8.96082   4
  12 -13   0 -1.1225 34.3752   1
 -12  13   0 17.7608 37.2850   1
 -12  13   0 -1.9649 8.10664   3
 -12  13   0 3.80611 5.52574   5
  11 -13   0 21.4393 9.12789   4
  11 -13   0 23.2006 9.54847   6
  11 -13   0 15.5899 31.0186   1
 -11  13   0 22.0040 8.50577   3
 -11  13   0 10.7458 36.1997   1
 -11  13   0 19.6372 6.34662   5
  10 -13   0 19.6901 33.0442   1
  10 -13   0 10.0031 8.89862   6
  10 -13   0 14.5273 8.25874   4
 -10  13   0 13.7007 6.38201   5
 -10  13   0 13.5088 8.10100   3
 -10  13   0 33.6221 30.4818   1
   9 -13   0 8.74759 8.49488   6
   9 -13   0 -6.6589 27.6409   1
   9 -13   0 9.58098 7.48930   4
  -9  13   0 83.8904 30.8785   1
  -9  13   0 4.89069 7.66758   3
  -9  13   0 13.9107 6.91296   5
   8 -13   0 1.62239 26.1157   1
   8 -13   0 -5.4323 8.24936   6
   8 -13   0 6.77017 6.99240   4
   8 -13   0 4.10444 4.93809   3
  -8  13   0 -7.8023 26.0682   1
  -8  13   0 16.7749 6.98457   5
  -8  13   0 3.55792 7.40187   3
   7 -13   0 -25.939 26.9511   1
   7 -13   0 -14.059 6.85235   4
   7 -13   0 -4.8229 7.65968   6
   7 -13   0 6.64466 4.56910   3
  -7  13   0 -21.112 22.6385   1
  -7  13   0 7.73124 6.59671   5
  -7  13   0 3.70278 6.65792   3
   6 -13   0 -0.9204 4.14340   3
   6 -13   0 9.18098 24.6270   1
   6 -13   0 5.92022 6.15194   4
   6 -13   0 2.56041 7.06198   6
  -6  13   0 2.21143 5.59599   3
  -6  13   0 5.47718 6.68660   5
  -6  13   0 21.6036 22.7604   1
   5 -13   0 32.4685 23.9053   1
   5 -13   0 2.69212 6.99417   6
   5 -13   0 1.00759 3.75691   3
   5 -13   0 -5.2508 6.09194   4
  -5  13   0 6.48906 4.68499   3
  -5  13   0 3.43087 6.86181   5
  -5  13   0 -15.884 19.6442   1
   4 -13   0 0.55457 6.53382   6
   4 -13   0 -2.3055 5.65752   4
   4 -13   0 2.49023 3.38501   3
   4 -13   0 18.6690 22.8779   1
  -4  13   0 -5.3718 20.9783   1
  -4  13   0 -12.345 3.68581   3
  -4  13   0 -6.2937 6.70175   5
   3 -13   0 2.21586 3.02188   3
   3 -13   0 -10.231 5.00610   4
   3 -13   0 18.3034 24.3628   1
   3 -13   0 5.39915 6.10142   6
  -3  13   0 2.81409 3.12090   3
  -3  13   0 -6.5036 6.85739   5
  -3  13   0 5.43143 17.5729   1
   2 -13   0 8.27967 5.05678   4
   2 -13   0 2.51553 5.91299   6
   2 -13   0 -3.4403 2.65412   3
   2 -13   0 6.19520 23.0791   1
  -2  13   0 0.41603 2.66494   3
  -2  13   0 8.67301 7.18599   5
  -2  13   0 19.2859 18.5045   1
   1 -13   0 5.49263 5.22337   4
   1 -13   0 -10.454 5.70332   6
   1 -13   0 3.84451 2.37818   3
   1 -13   0 9.70541 20.0599   1
  -1  13   0 -11.077 14.6354   1
  -1  13   0 2.92526 2.51437   3
  -1  13   0 7.18825 7.15627   5
   0 -13   0 -3.2142 5.91791   6
   0 -13   0 1.62611 2.06981   3
   0 -13   0 2.50145 20.8480   1
   0 -13   0 -14.091 5.04344   4
   0  13   0 -13.362 13.8724   1
   0  13   0 11.3978 7.01505   5
  -1 -13   0 -2.8830 5.32201   4
  -1 -13   0 -11.037 5.66868   6
  -1 -13   0 5.55604 19.7413   1
  -1 -13   0 -0.6148 1.85587   3
   1  13   0 1.56000 12.6595   1
   1  13   0 5.74006 7.21775   5
  -2 -13   0 -2.9168 5.32398   4
  -2 -13   0 4.28281 1.79760   3
  -2 -13   0 4.03264 2.13073   3
  -2 -13   0 17.1256 19.0303   1
  -2 -13   0 -15.715 5.62202   6
   2  13   0 5.15328 7.29248   5
   2  13   0 6.91082 9.93197   1
  -3 -13   0 2.84843 6.00667   6
  -3 -13   0 -1.2753 2.04293   3
  -3 -13   0 6.37384 17.0661   1
  -3 -13   0 1.26520 1.69255   3
  -3 -13   0 7.78224 5.88760   4
   3  13   0 3.03851 7.28268   5
  -4 -13   0 3.13094 1.74410   3
  -4 -13   0 -5.8305 6.37115   6
  -4 -13   0 -2.6736 2.23876   3
  -4 -13   0 -2.5258 15.6661   1
   4  13   0 4.32231 7.51851   5
  -5 -13   0 4.84053 6.50972   6
  -5 -13   0 -1.3991 14.0567   1
  -5 -13   0 2.08840 1.94593   3
  -5 -13   0 -4.8019 2.59744   3
   5  13   0 5.57824 7.34336   5
  -6 -13   0 9.98287 12.5207   1
  -6 -13   0 -4.4297 6.88850   6
  -6 -13   0 4.76320 3.09001   3
  -6 -13   0 4.02958 2.26974   3
   6  13   0 11.6309 7.55269   5
  -7 -13   0 -1.0002 2.54811   3
  -7 -13   0 -11.138 17.8498   1
  -7 -13   0 0.78664 3.35041   3
  -7 -13   0 -0.6430 7.28938   6
   7  13   0 2.62305 7.45299   5
  -8 -13   0 7.76689 8.09091   6
  -8 -13   0 2.49219 3.01558   3
  -8 -13   0 9.24861 3.97701   3
   8  13   0 3.45164 7.31077   5
  -9 -13   0 0.71141 8.30477   6
  -9 -13   0 1.83315 4.18412   3
   9  13   0 11.6334 7.07795   5
 -10 -13   0 4.19744 4.53525   3
 -10 -13   0 -11.157 8.64637   6
  10  13   0 6.70199 7.11083   5
  13 -14   0 -10.256 9.51316   4
  13 -14   0 -11.847 9.76748   6
  13 -14   0 67.6704 55.0409   1
 -13  14   0 -0.2382 5.51216   5
 -13  14   0 0.83142 8.54171   3
  12 -14   0 28.0131 10.3797   4
  12 -14   0 73.8387 41.2543   1
  12 -14   0 28.8011 10.8545   6
 -12  14   0 -0.1009 40.3888   1
 -12  14   0 32.5750 7.18103   5
 -12  14   0 29.2553 9.39584   3
  11 -14   0 2.95667 9.23659   6
  11 -14   0 1.25588 8.45340   4
  11 -14   0 -3.4253 37.0425   1
 -11  14   0 -13.848 35.8400   1
 -11  14   0 11.0862 8.17234   3
 -11  14   0 -11.767 6.36371   5
  10 -14   0 97.0418 14.8217   6
  10 -14   0 57.7885 40.6261   1
  10 -14   0 98.5308 13.9963   4
 -10  14   0 126.537 14.0101   3
 -10  14   0 98.8455 12.9422   5
 -10  14   0 97.1932 37.2774   1
   9 -14   0 0.98404 8.14699   4
   9 -14   0 -14.791 8.47564   6
   9 -14   0 60.1493 33.0984   1
  -9  14   0 7.55515 7.08948   5
  -9  14   0 -3.1071 30.0347   1
  -9  14   0 1.90533 7.96927   3
   8 -14   0 23.9285 7.99549   4
   8 -14   0 22.4086 5.83351   3
   8 -14   0 31.7393 9.12343   6
   8 -14   0 26.4096 29.7389   1
  -8  14   0 19.3327 7.89232   3
  -8  14   0 27.4408 7.92546   5
  -8  14   0 29.8750 29.3464   1
   7 -14   0 -4.4314 4.67810   3
   7 -14   0 6.79694 27.5886   1
   7 -14   0 -2.5262 8.27737   6
   7 -14   0 -2.5476 7.38635   4
  -7  14   0 -3.4248 7.42042   5
  -7  14   0 -29.187 24.4649   1
  -7  14   0 5.91400 6.83358   3
   6 -14   0 77.3705 10.9598   4
   6 -14   0 83.2106 31.6768   1
   6 -14   0 78.6701 11.6024   6
   6 -14   0 102.876 10.9248   3
  -6  14   0 75.5991 11.5962   5
  -6  14   0 47.5243 29.7849   1
  -6  14   0 69.6035 10.2973   3
   5 -14   0 2.93150 6.37273   4
   5 -14   0 0.99103 7.21555   6
   5 -14   0 13.5763 25.7982   1
   5 -14   0 -4.0092 3.83745   3
  -5  14   0 8.90332 7.63689   5
  -5  14   0 -0.6658 4.52681   3
  -5  14   0 -0.9710 25.0941   1
   4 -14   0 29.1640 7.78572   6
   4 -14   0 26.5845 7.03997   4
   4 -14   0 23.9139 4.44214   3
   4 -14   0 55.4603 25.9685   1
  -4  14   0 31.6035 8.34121   5
  -4  14   0 15.9058 4.63475   3
  -4  14   0 52.8395 22.2618   1
   3 -14   0 5.80942 5.71483   4
   3 -14   0 1.40739 3.15361   3
   3 -14   0 2.02396 6.67582   6
   3 -14   0 -0.1039 25.5795   1
  -3  14   0 1.95294 3.18652   3
  -3  14   0 -10.598 19.7002   1
  -3  14   0 -0.9687 7.83515   5
   2 -14   0 24.0590 7.57429   6
   2 -14   0 26.1319 7.15481   4
   2 -14   0 42.4516 4.85569   3
   2 -14   0 47.7544 26.9678   1
  -2  14   0 27.8534 8.82375   5
  -2  14   0 25.2300 20.1601   1
  -2  14   0 39.4446 4.82874   3
   1 -14   0 1.54526 2.34023   3
   1 -14   0 -4.8449 24.1608   1
   1 -14   0 -1.4578 5.47021   4
   1 -14   0 -2.5225 6.48500   6
  -1  14   0 21.4068 17.4663   1
  -1  14   0 1.94898 7.62896   5
   0 -14   0 35.0585 4.15463   3
   0 -14   0 27.5812 6.85225   4
   0 -14   0 7.63613 23.6512   1
   0 -14   0 31.6548 7.52523   6
   0  14   0 43.5251 17.4459   1
   0  14   0 23.5810 8.93348   5
  -1 -14   0 5.47250 6.03524   4
  -1 -14   0 10.9924 21.4708   1
  -1 -14   0 2.31795 6.43168   6
   1  14   0 10.3799 7.73958   5
   1  14   0 -14.299 12.7792   1
  -2 -14   0 48.3451 21.7068   1
  -2 -14   0 37.2442 8.32298   6
  -2 -14   0 47.9900 7.90147   4
   2  14   0 51.7250 9.93844   5
  -3 -14   0 -2.1614 6.86429   6
  -3 -14   0 -11.102 17.4627   1
  -3 -14   0 0.17430 6.71497   4
   3  14   0 -7.3997 8.05480   5
  -4 -14   0 40.4593 8.15704   4
  -4 -14   0 31.4737 19.2712   1
  -4 -14   0 29.5479 8.11550   6
   4  14   0 36.6543 9.21683   5
  -5 -14   0 -3.0374 7.19503   6
   5  14   0 8.11828 8.11677   5
  -6 -14   0 30.9506 8.15125   6
  -6 -14   0 22.0413 2.72515   3
   6  14   0 18.6823 8.78620   5
  -7 -14   0 -2.8369 2.34326   3
  -7 -14   0 3.27766 2.36227   3
  -7 -14   0 -0.2804 7.98291   6
   7  14   0 2.46930 8.09628   5
  -8 -14   0 14.4630 3.35548   3
  -8 -14   0 12.3993 8.57014   6
   8  14   0 22.1531 8.47914   5
  -9 -14   0 0.67610 8.93208   6
   9  14   0 12.5654 7.86308   5
  12 -15   0 -53.725 45.1044   1
  12 -15   0 7.21848 10.1636   6
  12 -15   0 -10.195 9.16902   4
 -12  15   0 3.40652 6.75084   5
 -12  15   0 2.05032 8.79090   3
  11 -15   0 10.2872 9.27828   4
  11 -15   0 2.13310 10.0825   6
  11 -15   0 26.8244 42.1447   1
 -11  15   0 3.51700 8.71816   3
 -11  15   0 3.18399 7.01712   5
  10 -15   0 -14.676 9.30326   6
  10 -15   0 75.1460 41.9015   1
  10 -15   0 22.8291 8.58086   4
 -10  15   0 1.78059 8.13282   3
 -10  15   0 -2.0455 7.80478   5
   9 -15   0 38.2648 35.1757   1
   9 -15   0 -4.5838 8.37135   4
   9 -15   0 15.0920 9.41220   6
  -9  15   0 11.0640 7.87904   3
  -9  15   0 -15.181 7.95424   5
   8 -15   0 -0.4739 8.90293   6
   8 -15   0 -39.224 31.7501   1
   8 -15   0 0.14698 7.75415   4
  -8  15   0 14.7087 7.87357   3
  -8  15   0 3.04667 38.2833   1
  -8  15   0 -2.2185 8.10755   5
   7 -15   0 6.01544 4.94125   3
   7 -15   0 15.7638 8.85123   6
   7 -15   0 7.05190 7.91170   4
   7 -15   0 28.2027 31.1493   1
  -7  15   0 7.63106 6.79916   3
  -7  15   0 -1.7700 8.54172   5
  -7  15   0 18.9229 28.6496   1
   6 -15   0 -0.7647 4.40845   3
   6 -15   0 -6.7043 32.5328   1
   6 -15   0 3.43361 8.06089   6
   6 -15   0 0.11173 7.28472   4
  -6  15   0 6.60615 8.81466   5
  -6  15   0 -0.1680 5.36687   3
  -6  15   0 1.65477 25.5615   1
   5 -15   0 -2.4804 3.89968   3
   5 -15   0 16.1622 28.4224   1
   5 -15   0 1.98109 8.01846   6
   5 -15   0 -1.4219 7.23762   4
  -5  15   0 -6.1413 8.32322   5
  -5  15   0 9.25804 4.64987   3
  -5  15   0 -55.317 24.6947   1
   4 -15   0 -10.286 6.91230   4
   4 -15   0 -2.5246 7.58578   6
   4 -15   0 4.81754 3.58587   3
   4 -15   0 -11.863 30.4062   1
  -4  15   0 -8.0180 8.63773   5
  -4  15   0 1.05073 3.59632   3
  -4  15   0 26.2792 24.8344   1
   3 -15   0 3.28825 3.12080   3
   3 -15   0 19.3948 26.4262   1
   3 -15   0 3.65664 7.27911   6
   3 -15   0 -0.8936 6.53502   4
  -3  15   0 1.36875 8.88589   5
  -3  15   0 4.78512 3.05735   3
  -3  15   0 4.40677 23.6434   1
   2 -15   0 4.18610 2.68445   3
   2 -15   0 14.8177 6.34631   4
   2 -15   0 -33.926 24.3311   1
   2 -15   0 1.32548 7.06543   6
  -2  15   0 15.9228 20.4664   1
  -2  15   0 0.82352 8.85726   5
   1 -15   0 -29.284 26.6430   1
   1 -15   0 -2.0655 5.97722   4
   1 -15   0 -2.1257 6.93062   6
  -1  15   0 -7.2669 18.5671   1
  -1  15   0 -6.2670 8.82978   5
   0 -15   0 11.2937 25.5831   1
   0 -15   0 0.11909 6.11906   4
   0 -15   0 -5.8096 6.83093   6
   0  15   0 10.6760 8.67698   5
   0  15   0 10.2260 17.2951   1
  -1 -15   0 -2.8543 6.61050   4
  -1 -15   0 4.61383 7.10221   6
  -1 -15   0 -9.5708 39.6941   1
   1  15   0 19.7975 14.8158   1
   1  15   0 9.35464 9.16099   5
  -2 -15   0 3.50751 7.57760   6
  -2 -15   0 1.04771 6.94629   4
   2  15   0 4.50771 9.08757   5
  -3 -15   0 -7.0959 7.23137   6
  -3 -15   0 -8.1012 7.32879   4
   3  15   0 -9.7485 9.08876   5
  -4 -15   0 0.15316 7.68384   6
  -4 -15   0 4.87427 8.00661   4
   4  15   0 3.82000 9.17237   5
  -5 -15   0 -4.4636 8.41555   4
  -5 -15   0 4.97093 8.20741   6
   5  15   0 13.8337 9.27241   5
  -6 -15   0 -5.8888 8.20587   6
   6  15   0 15.0936 9.21311   5
  -7 -15   0 4.88378 8.78068   6
   7  15   0 -4.2688 8.80183   5
  -8 -15   0 2.51041 8.78475   6
   8  15   0 1.58927 9.26487   5
  10 -16   0 38.6644 11.4440   6
  10 -16   0 57.9237 10.8270   4
 -10  16   0 55.1986 9.85855   5
 -10  16   0 51.4141 10.3457   3
   9 -16   0 3.74504 8.30230   4
   9 -16   0 13.9519 9.73888   6
  -9  16   0 -6.2498 8.13295   3
  -9  16   0 -5.2638 8.06977   5
   8 -16   0 105.082 14.4124   6
   8 -16   0 85.1475 13.0345   4
  -8  16   0 100.544 14.0648   5
  -8  16   0 102.160 13.0496   3
   7 -16   0 -3.6588 8.37446   4
   7 -16   0 -3.7129 8.80558   6
  -7  16   0 3.95559 6.19667   3
  -7  16   0 0.41994 9.16904   5
   6 -16   0 111.766 16.1413   6
   6 -16   0 129.435 15.7106   4
  -6  16   0 185.486 18.1636   5
  -6  16   0 112.227 15.4859   3
   5 -16   0 -0.1384 7.66798   4
   5 -16   0 4.41785 8.49198   6
  -5  16   0 5.92652 9.60460   5
  -5  16   0 0.58519 4.15819   3
   4 -16   0 125.070 17.2677   6
   4 -16   0 153.566 17.7322   4
  -4  16   0 142.440 15.5985   3
  -4  16   0 165.775 18.4449   5
   3 -16   0 -6.4153 7.04706   4
   3 -16   0 18.6059 8.16071   6
  -3  16   0 -3.9334 9.78371   5
  -3  16   0 1.60826 2.52025   3
   2 -16   0 91.7670 14.6607   4
   2 -16   0 137.226 15.4020   6
  -2  16   0 164.394 16.9257   5
   1 -16   0 -10.872 7.43491   6
   1 -16   0 -4.6640 6.56688   4
  -1  16   0 -7.3872 9.74785   5
   0 -16   0 104.068 14.9976   6
   0 -16   0 122.863 14.8028   4
   0  16   0 146.368 16.5247   5
  -1 -16   0 -0.8886 7.77098   6
  -1 -16   0 5.93145 7.29004   4
   1  16   0 -9.6247 10.0325   5
  -2 -16   0 101.482 12.5798   4
  -2 -16   0 68.0767 12.6464   6
   2  16   0 111.620 14.2030   5
  -3 -16   0 13.2892 8.53727   6
  -3 -16   0 -6.1376 8.29438   4
   3  16   0 5.54495 9.90014   5
  -4 -16   0 73.4405 11.2915   4
  -4 -16   0 44.1374 11.0303   6
   4  16   0 68.6117 12.2449   5
  -5 -16   0 -4.9942 8.67123   4
  -5 -16   0 -4.1267 8.92028   6
   5  16   0 20.0834 10.3636   5
  -6 -16   0 28.4006 9.96875   6
  -6 -16   0 20.5038 10.5853   4
   6  16   0 32.9236 11.0123   5
   8 -17   0 2.93621 8.08744   4
   8 -17   0 -8.4680 9.59669   6
  -8  17   0 8.27568 6.44440   3
  -8  17   0 6.16742 9.34511   5
   7 -17   0 -1.3261 9.69158   6
   7 -17   0 -4.3090 8.52834   4
  -7  17   0 -6.1096 5.40794   3
  -7  17   0 -5.1073 9.30424   5
   6 -17   0 7.37367 8.74974   4
   6 -17   0 -3.4203 9.01997   6
  -6  17   0 -3.4103 4.45779   3
  -6  17   0 -13.553 9.68748   5
   5 -17   0 -7.3961 8.56656   6
   5 -17   0 8.87390 8.14883   4
  -5  17   0 -4.9365 10.2286   5
  -5  17   0 -3.7604 3.55772   3
   4 -17   0 -2.7163 8.52978   6
   4 -17   0 -2.5703 7.85411   4
  -4  17   0 7.66767 10.5105   5
   3 -17   0 -7.3348 7.95664   4
   3 -17   0 -2.6588 8.43802   6
  -3  17   0 11.6829 10.6037   5
   2 -17   0 4.53390 8.25348   6
   2 -17   0 5.63952 7.53940   4
  -2  17   0 -1.7069 10.7198   5
   1 -17   0 -4.7733 7.36421   4
   1 -17   0 6.26246 8.39735   6
  -1  17   0 20.0630 10.7090   5
   0 -17   0 -12.122 7.60550   4
   0 -17   0 6.12485 8.13488   6
   0  17   0 8.51360 10.9983   5
  -1 -17   0 4.46542 8.07102   4
  -1 -17   0 -18.033 8.33555   6
   1  17   0 -0.0846 10.3488   5
  -2 -17   0 -2.0661 8.40288   4
  -2 -17   0 6.79355 8.45591   6
   2  17   0 16.3322 11.1146   5
  -3 -17   0 4.40563 8.83948   6
  -3 -17   0 4.61716 9.04486   4
   3  17   0 0.16879 11.0217   5
   4 -18   0 26.4663 9.87443   6
   4 -18   0 14.2010 8.88337   4
  -4  18   0 22.7471 11.4907   5
   3 -18   0 8.55422 9.38098   6
   3 -18   0 -5.2682 8.42276   4
  -3  18   0 -2.1974 11.1213   5
   2 -18   0 4.21218 9.03871   6
   2 -18   0 9.09584 8.38228   4
  -2  18   0 35.4218 11.8120   5
   1 -18   0 -9.6666 8.43212   6
   1 -18   0 -0.3629 8.48543   4
  -1  18   0 -4.9373 11.4608   5
   0  18  -1 6.56927 11.3132   5
   0 -18   1 12.4371 8.93666   6
   0 -18   1 0.61487 7.95841   4
  -1  18  -1 -19.549 10.8953   5
   1 -18   1 -5.6367 8.14594   4
   1 -18   1 -12.057 8.34442   6
  -2  18  -1 7.23271 11.3164   5
   2 -18   1 16.1340 8.10171   4
   2 -18   1 18.5310 9.29750   6
  -3  18  -1 17.0356 11.1775   5
   3 -18   1 -10.797 9.02513   6
   3 -18   1 4.17759 8.41560   4
  -4  18  -1 18.3063 11.0687   5
   4 -18   1 20.7298 9.36893   6
   4 -18   1 9.28697 8.39348   4
  -5  18  -1 -1.5305 10.7057   5
   5 -18   1 0.40505 8.99816   6
   5 -18   1 -11.678 8.44428   4
   4  17  -1 -10.389 10.6439   5
  -4 -17   1 -8.3676 9.19592   6
  -4 -17   1 3.17373 8.96745   4
   3  17  -1 2.93715 10.7111   5
  -3 -17   1 0.56411 7.95096   4
  -3 -17   1 7.03476 8.99594   6
   2  17  -1 1.23147 10.4878   5
  -2 -17   1 -0.4926 8.46429   6
  -2 -17   1 0.45671 7.76933   4
   1  17  -1 -0.7003 10.5351   5
  -1 -17   1 6.23322 8.17670   6
  -1 -17   1 5.79846 7.71407   4
   0  17  -1 11.5329 10.3347   5
   0 -17   1 -3.4686 8.20162   6
   0 -17   1 -1.3448 7.37741   4
  -1  17  -1 5.15806 10.3611   5
   1 -17   1 8.51918 8.09734   6
   1 -17   1 3.71233 7.27468   4
  -2  17  -1 17.0602 10.2209   5
   2 -17   1 2.28978 8.21735   6
   2 -17   1 -3.4747 7.11664   4
  -3  17  -1 1.88751 9.93981   5
   3 -17   1 1.26758 7.69262   4
   3 -17   1 1.56204 8.42416   6
  -4  17  -1 18.9717 9.92362   5
  -4  17  -1 0.84185 3.48763   3
   4 -17   1 -6.7523 7.98544   4
   4 -17   1 -0.3856 8.49705   6
  -5  17  -1 5.39775 4.39166   3
  -5  17  -1 -1.2350 10.2840   5
   5 -17   1 4.98713 7.74601   4
   5 -17   1 -13.014 8.50603   6
  -6  17  -1 -8.2000 9.63612   5
  -6  17  -1 -0.5935 5.11294   3
   6 -17   1 10.2252 9.26157   6
   6 -17   1 15.1874 8.02076   4
  -7  17  -1 -14.825 9.34443   5
  -7  17  -1 -14.362 6.07395   3
   7 -17   1 -13.135 9.60000   6
   7 -17   1 6.65154 8.68827   4
  -8  17  -1 1.10832 7.11682   3
  -8  17  -1 16.3112 9.29403   5
   8 -17   1 1.57396 8.12997   4
   8 -17   1 9.17419 10.0204   6
   6  16  -1 53.5359 11.2230   5
  -6 -16   1 36.8821 10.5986   4
  -6 -16   1 49.1565 10.7811   6
   5  16  -1 -17.806 9.76654   5
  -5 -16   1 6.63781 8.95005   4
  -5 -16   1 13.5708 8.59977   6
   4  16  -1 96.9594 13.0062   5
  -4 -16   1 48.6709 11.2498   6
  -4 -16   1 76.9290 11.0633   4
   3  16  -1 4.06467 9.65780   5
  -3 -16   1 7.26850 7.52300   4
  -3 -16   1 0.52781 8.00307   6
   2  16  -1 132.798 15.7060   5
  -2 -16   1 98.2264 13.9380   4
  -2 -16   1 113.837 14.7198   6
   1  16  -1 -1.2356 9.13163   5
  -1 -16   1 1.91229 7.06207   4
  -1 -16   1 15.8609 7.75826   6
   0  16  -1 131.725 15.0050   5
   0 -16   1 100.041 12.9764   4
   0 -16   1 88.4801 13.3595   6
  -1  16  -1 9.20206 9.55196   5
   1 -16   1 -2.2412 6.41695   4
   1 -16   1 0.41645 7.44571   6
  -2  16  -1 202.069 22.6530   5
   2 -16   1 191.917 19.0051   3
   2 -16   1 154.562 20.8377   4
   2 -16   1 166.367 22.3153   6
  -3  16  -1 -0.1708 9.51281   5
  -3  16  -1 0.14694 3.32580   3
   3 -16   1 3.32667 6.83803   4
   3 -16   1 1.06757 3.33255   3
   3 -16   1 0.62220 7.96522   6
  -4  16  -1 153.305 19.0592   5
  -4  16  -1 138.944 17.1010   3
   4 -16   1 167.961 16.9643   3
   4 -16   1 131.181 18.3078   6
   4 -16   1 195.247 18.7863   4
  -5  16  -1 -2.2076 4.69245   3
  -5  16  -1 -0.4631 9.44485   5
   5 -16   1 -9.5459 8.19384   6
   5 -16   1 2.45546 4.24929   3
   5 -16   1 0.32954 7.28391   4
  -6  16  -1 181.351 20.9346   5
  -6  16  -1 164.038 19.3779   3
   6 -16   1 170.344 19.7368   6
   6 -16   1 152.129 19.7653   4
   6 -16   1 163.261 19.6899   3
  -7  16  -1 3.74570 6.62271   3
  -7  16  -1 3.13145 9.10857   5
   7 -16   1 -1.6789 7.94229   4
   7 -16   1 3.06837 8.96340   6
  -8  16  -1 130.107 16.3894   3
  -8  16  -1 132.146 16.8132   5
   8 -16   1 126.429 16.1802   4
   8 -16   1 149.541 17.3022   6
  -9  16  -1 -1.9643 8.37534   5
  -9  16  -1 10.2398 8.70104   3
   9 -16   1 3.85916 8.48500   4
   9 -16   1 9.68272 10.0469   6
 -10  16  -1 97.3908 12.7018   5
 -10  16  -1 106.449 13.4701   3
  10 -16   1 68.3470 12.7477   4
  10 -16   1 82.8780 13.9471   6
   8  15  -1 5.22329 8.59969   5
  -8 -15   1 2.48099 9.23259   6
   7  15  -1 -3.4319 9.02910   5
  -7 -15   1 -15.603 8.11407   6
   6  15  -1 8.84457 9.23727   5
  -6 -15   1 1.01871 8.44268   6
   5  15  -1 17.8788 9.11393   5
  -5 -15   1 1.96279 8.14231   6
  -5 -15   1 3.44326 7.69847   4
   4  15  -1 5.45082 8.74896   5
  -4 -15   1 -1.0197 7.43672   4
  -4 -15   1 16.1111 7.97202   6
   3  15  -1 -12.290 8.70892   5
  -3 -15   1 18.0276 7.35263   6
  -3 -15   1 4.17572 6.74723   4
   2  15  -1 5.11679 8.64241   5
  -2 -15   1 -3.2259 7.20281   6
  -2 -15   1 13.8436 6.86926   4
   1  15  -1 10.8129 8.83181   5
  -1 -15   1 4.70052 6.99702   6
  -1 -15   1 40.6139 29.3204   1
  -1 -15   1 7.75649 6.30590   4
   0  15  -1 4.27442 8.90283   5
   0  15  -1 2.99721 15.8932   1
   0 -15   1 3.98170 2.21222   3
   0 -15   1 -47.429 24.5834   1
   0 -15   1 2.57639 5.87880   4
   0 -15   1 -2.4719 6.73345   6
  -1  15  -1 -7.3678 8.61560   5
  -1  15  -1 12.8685 18.3728   1
   1 -15   1 -5.3409 6.68117   6
   1 -15   1 -1.6644 5.79742   4
   1 -15   1 1.63003 2.63456   3
   1 -15   1 15.4439 27.5132   1
  -2  15  -1 4.58216 3.15237   3
  -2  15  -1 -5.8029 8.59476   5
  -2  15  -1 9.24084 19.5660   1
   2 -15   1 2.31602 3.03872   3
   2 -15   1 -3.9647 7.01515   6
   2 -15   1 2.64768 6.12631   4
   2 -15   1 35.2850 26.2919   1
  -3  15  -1 -3.6278 8.73199   5
  -3  15  -1 -35.789 20.7652   1
  -3  15  -1 2.22117 3.54159   3
   3 -15   1 4.46769 3.42402   3
   3 -15   1 11.5550 7.42232   6
   3 -15   1 4.65336 24.8124   1
   3 -15   1 -10.838 6.30104   4
  -4  15  -1 -0.5952 8.74864   5
  -4  15  -1 10.0931 4.32349   3
  -4  15  -1 0.47552 24.4394   1
   4 -15   1 11.5846 6.55405   4
   4 -15   1 -9.6618 7.47114   6
   4 -15   1 6.59136 3.86124   3
   4 -15   1 -23.971 25.8186   1
  -5  15  -1 -31.016 25.7606   1
  -5  15  -1 2.96985 8.24981   5
  -5  15  -1 -3.6185 4.92684   3
   5 -15   1 3.73927 6.72502   4
   5 -15   1 -28.558 27.6904   1
   5 -15   1 0.15030 4.13808   3
   5 -15   1 -6.5688 7.96878   6
  -6  15  -1 35.8255 29.5971   1
  -6  15  -1 1.50524 5.81217   3
  -6  15  -1 3.93718 8.23471   5
   6 -15   1 -51.322 28.5463   1
   6 -15   1 -1.2263 8.04066   6
   6 -15   1 2.30366 7.38123   4
   6 -15   1 -0.4240 4.58235   3
  -7  15  -1 -24.786 26.9899   1
  -7  15  -1 10.2386 7.11115   3
  -7  15  -1 3.66714 8.37953   5
   7 -15   1 0.40858 4.91589   3
   7 -15   1 -1.3985 7.80297   4
   7 -15   1 42.0588 32.4963   1
   7 -15   1 -17.789 8.49032   6
  -8  15  -1 4.67611 7.77376   5
  -8  15  -1 -6.6477 7.97024   3
  -8  15  -1 -12.743 34.7770   1
   8 -15   1 8.05766 7.53305   4
   8 -15   1 -41.579 30.3942   1
   8 -15   1 11.6653 9.01876   6
  -9  15  -1 1.07944 7.64162   5
  -9  15  -1 7.87902 8.56126   3
   9 -15   1 25.0620 35.5885   1
   9 -15   1 -0.5455 7.74698   4
   9 -15   1 4.27349 9.50587   6
 -10  15  -1 0.90819 7.13368   5
 -10  15  -1 -7.6325 8.57494   3
  10 -15   1 6.08906 37.3564   1
  10 -15   1 -5.7201 8.36245   4
  10 -15   1 4.48398 9.48934   6
 -11  15  -1 3.33912 8.84514   3
 -11  15  -1 -0.6717 6.80613   5
  11 -15   1 1.43851 10.1239   6
  11 -15   1 28.8638 43.0802   1
  11 -15   1 -0.1567 9.04491   4
 -12  15  -1 8.02615 9.39570   3
 -12  15  -1 1.07275 6.66350   5
  12 -15   1 -3.2786 10.0177   6
  12 -15   1 2.46457 9.36178   4
  12 -15   1 -66.690 46.8265   1
   9  14  -1 -1.1385 8.18553   5
  -9 -14   1 0.73532 8.37589   6
  -9 -14   1 -0.7931 4.24414   3
   8  14  -1 28.1995 8.41389   5
  -8 -14   1 18.0021 8.84847   6
  -8 -14   1 18.8845 4.40953   3
   7  14  -1 11.2404 8.27400   5
  -7 -14   1 0.83623 3.35743   3
  -7 -14   1 1.06960 7.64773   6
   6  14  -1 41.8275 9.27025   5
  -6 -14   1 33.2315 4.24235   3
  -6 -14   1 36.6249 4.80578   3
  -6 -14   1 24.3683 8.64173   6
   5  14  -1 10.2126 8.11039   5
  -5 -14   1 -2.0884 7.20292   6
  -5 -14   1 -1.9857 2.08039   3
  -5 -14   1 -0.0717 2.70151   3
   4  14  -1 65.9868 10.1718   5
  -4 -14   1 69.6247 9.05157   4
  -4 -14   1 53.8633 6.50111   3
  -4 -14   1 45.0320 5.98107   3
  -4 -14   1 42.4983 8.87251   6
  -4 -14   1 57.8410 19.7240   1
   3  14  -1 9.12928 7.94748   5
  -3 -14   1 -2.8245 1.99461   3
  -3 -14   1 -0.8523 2.53961   3
  -3 -14   1 -21.283 17.8593   1
  -3 -14   1 -4.5297 6.63129   6
  -3 -14   1 -1.4282 6.06661   4
   2  14  -1 57.2875 9.67838   5
  -2 -14   1 42.1586 22.1762   1
  -2 -14   1 48.3521 8.45828   6
  -2 -14   1 44.5859 5.82333   3
  -2 -14   1 59.8498 8.20195   4
   1  14  -1 10.2363 12.8518   1
   1  14  -1 2.23204 7.88857   5
  -1 -14   1 -7.4855 5.80759   4
  -1 -14   1 -0.7372 2.17020   3
  -1 -14   1 -47.674 20.3181   1
  -1 -14   1 5.93858 6.36483   6
   0  14  -1 75.9832 10.3846   5
   0  14  -1 76.1177 18.0317   1
   0 -14   1 42.0002 25.2138   1
   0 -14   1 63.0120 8.74983   4
   0 -14   1 59.7861 7.34235   3
   0 -14   1 56.5224 9.35652   6
  -1  14  -1 26.0793 17.3465   1
  -1  14  -1 3.22751 2.95212   3
  -1  14  -1 -4.0997 7.93924   5
   1 -14   1 6.93339 2.75845   3
   1 -14   1 5.36997 5.51045   4
   1 -14   1 0.98384 6.35052   6
   1 -14   1 -11.468 23.7676   1
  -2  14  -1 54.0461 6.77882   3
  -2  14  -1 50.7776 10.0933   5
  -2  14  -1 79.3769 21.7952   1
   2 -14   1 53.9199 9.00855   6
   2 -14   1 70.9350 7.53993   3
   2 -14   1 44.5332 8.15807   4
   2 -14   1 54.3829 26.9711   1
  -3  14  -1 -14.888 19.5043   1
  -3  14  -1 11.4058 7.76618   5
  -3  14  -1 -2.8122 3.47879   3
   3 -14   1 0.31528 3.28080   3
   3 -14   1 -1.4522 5.88999   4
   3 -14   1 -3.5345 6.67878   6
   3 -14   1 -11.294 26.9208   1
  -4  14  -1 76.7529 10.2225   3
  -4  14  -1 85.0708 12.1862   5
  -4  14  -1 78.7403 26.0958   1
   4 -14   1 90.3094 10.7175   3
   4 -14   1 101.788 11.1374   4
   4 -14   1 103.218 12.1699   6
   4 -14   1 62.1303 28.0851   1
  -5  14  -1 -7.9010 4.75543   3
  -5  14  -1 -2.3177 7.64758   5
  -5  14  -1 -2.8803 21.6457   1
   5 -14   1 -4.2904 7.25352   6
   5 -14   1 -7.5579 25.0716   1
   5 -14   1 1.73652 4.06386   3
   5 -14   1 4.43842 6.64895   4
  -6  14  -1 64.4859 26.6421   1
  -6  14  -1 59.3001 10.0455   5
  -6  14  -1 62.1443 9.07397   3
   6 -14   1 62.3585 7.98026   3
   6 -14   1 126.590 33.9955   1
   6 -14   1 50.6522 9.33901   4
   6 -14   1 61.4695 10.3451   6
  -7  14  -1 -7.9943 7.10693   5
  -7  14  -1 -5.9079 6.98548   3
  -7  14  -1 -2.1719 25.2878   1
   7 -14   1 -5.7666 8.31251   6
   7 -14   1 0.93807 4.73529   3
   7 -14   1 -5.3039 26.4545   1
   7 -14   1 -2.8878 6.90743   4
  -8  14  -1 125.326 13.6531   3
  -8  14  -1 92.8450 13.0401   5
  -8  14  -1 113.194 35.6066   1
   8 -14   1 89.8664 11.8677   3
   8 -14   1 116.612 36.7930   1
   8 -14   1 98.3968 13.9930   6
   8 -14   1 104.089 13.0032   4
  -9  14  -1 4.50777 8.36082   3
  -9  14  -1 9.56649 30.0167   1
  -9  14  -1 -2.3810 7.22748   5
   9 -14   1 6.24471 8.94076   6
   9 -14   1 -0.5457 7.56460   4
   9 -14   1 71.1525 31.7301   1
 -10  14  -1 31.0668 8.12152   5
 -10  14  -1 15.2826 33.4418   1
 -10  14  -1 49.7847 9.97540   3
  10 -14   1 46.1719 9.43711   4
  10 -14   1 52.3189 10.9666   6
  10 -14   1 15.0251 33.5539   1
 -11  14  -1 -10.232 8.31682   3
 -11  14  -1 0.90133 6.21865   5
 -11  14  -1 -54.394 36.4127   1
  11 -14   1 -15.980 9.07184   6
  11 -14   1 17.2709 36.3000   1
  11 -14   1 1.21501 8.91537   4
 -12  14  -1 58.2382 42.2998   1
 -12  14  -1 41.9355 9.65324   3
 -12  14  -1 29.0577 7.07847   5
  12 -14   1 25.5129 9.77183   4
  12 -14   1 81.4680 41.3935   1
  12 -14   1 23.5031 10.6646   6
 -13  14  -1 9.18219 5.51466   5
 -13  14  -1 -7.5019 8.61498   3
  13 -14   1 -10.849 9.49816   4
  13 -14   1 -5.7173 53.8929   1
  13 -14   1 -17.695 9.76027   6
  10  13  -1 13.8991 7.45570   5
 -10 -13   1 6.61946 5.23233   3
 -10 -13   1 6.63425 8.21544   6
   9  13  -1 0.67967 7.33870   5
  -9 -13   1 0.55654 4.69979   3
  -9 -13   1 9.01855 7.83798   6
   8  13  -1 3.91038 7.14470   5
  -8 -13   1 2.73738 7.61026   6
  -8 -13   1 5.62929 4.50007   3
  -8 -13   1 2.53795 3.22246   3
   7  13  -1 -8.3233 7.36772   5
  -7 -13   1 6.35082 9.69029   1
  -7 -13   1 -4.2296 2.85438   3
  -7 -13   1 4.14949 7.19635   6
  -7 -13   1 1.20067 4.03821   3
   6  13  -1 -5.2822 7.12966   5
  -6 -13   1 3.79139 2.59700   3
  -6 -13   1 -6.3137 11.8594   1
  -6 -13   1 -2.1831 3.73823   3
  -6 -13   1 12.4800 7.05591   6
   5  13  -1 0.67305 7.13455   5
  -5 -13   1 -9.8594 6.24690   6
  -5 -13   1 -0.9199 2.26584   3
  -5 -13   1 2.30415 3.53991   3
  -5 -13   1 6.68889 13.5738   1
   4  13  -1 -1.2674 7.19072   5
  -4 -13   1 0.68116 3.36522   3
  -4 -13   1 0.11685 2.09876   3
  -4 -13   1 3.25426 6.18223   6
  -4 -13   1 -5.6762 14.8822   1
   3  13  -1 16.2937 7.18512   5
  -3 -13   1 19.7404 16.9361   1
  -3 -13   1 1.12828 5.57788   4
  -3 -13   1 3.14195 2.10714   3
  -3 -13   1 1.81670 5.91003   6
   2  13  -1 0.01722 7.28416   5
  -2 -13   1 21.0897 18.1584   1
  -2 -13   1 -1.7711 5.28575   4
  -2 -13   1 7.46687 2.29159   3
  -2 -13   1 11.1185 5.86020   6
   1  13  -1 18.7661 7.00361   5
   1  13  -1 -14.910 11.3139   1
  -1 -13   1 8.93902 20.0921   1
  -1 -13   1 -2.8214 4.91401   4
  -1 -13   1 3.42138 5.69440   6
  -1 -13   1 -0.0096 2.24300   3
   0  13  -1 -1.5737 7.02854   5
   0  13  -1 -12.253 13.2321   1
   0 -13   1 -1.6721 2.39125   3
   0 -13   1 7.73618 5.88449   6
   0 -13   1 -6.6385 4.98054   4
   0 -13   1 21.9832 20.9602   1
  -1  13  -1 12.5052 3.07318   3
  -1  13  -1 10.1347 7.10885   5
  -1  13  -1 2.05899 15.5614   1
   1 -13   1 -0.0294 22.1407   1
   1 -13   1 10.5509 5.99942   6
   1 -13   1 8.09478 2.89521   3
   1 -13   1 17.1306 5.36558   4
  -2  13  -1 12.8131 16.4565   1
  -2  13  -1 2.38021 7.04935   5
  -2  13  -1 -0.8093 3.07891   3
   2 -13   1 -1.1912 4.98297   4
   2 -13   1 -5.9547 5.69990   6
   2 -13   1 23.2099 23.4281   1
   2 -13   1 -0.8728 2.87621   3
  -3  13  -1 -1.0197 18.2089   1
  -3  13  -1 -0.8421 3.56993   3
  -3  13  -1 -3.9451 6.64977   5
   3 -13   1 10.3284 6.18226   6
   3 -13   1 -1.1180 5.26839   4
   3 -13   1 2.95221 3.16709   3
   3 -13   1 24.2786 24.1219   1
  -4  13  -1 9.21867 20.9876   1
  -4  13  -1 2.61950 6.95871   5
  -4  13  -1 1.80803 4.26241   3
   4 -13   1 4.74368 6.65416   6
   4 -13   1 -0.6705 5.51647   4
   4 -13   1 9.19180 3.62261   3
   4 -13   1 -5.2843 21.1693   1
  -5  13  -1 14.5689 20.5521   1
  -5  13  -1 4.61017 6.77568   5
  -5  13  -1 0.21897 4.97563   3
   5 -13   1 7.52474 5.75678   4
   5 -13   1 11.9831 7.05643   6
   5 -13   1 11.6140 26.8148   1
   5 -13   1 11.0061 4.08435   3
  -6  13  -1 12.2773 21.8780   1
  -6  13  -1 4.92776 5.80957   3
  -6  13  -1 7.92227 7.09065   5
   6 -13   1 3.03090 6.38771   4
   6 -13   1 3.05503 7.34067   6
   6 -13   1 29.8685 26.2131   1
   6 -13   1 9.15211 4.38777   3
  -7  13  -1 2.02354 23.9049   1
  -7  13  -1 4.22299 6.90814   3
  -7  13  -1 1.35457 6.71722   5
   7 -13   1 7.77980 7.84084   6
   7 -13   1 7.45103 6.68692   4
   7 -13   1 8.36402 4.82460   3
   7 -13   1 5.67506 25.8058   1
  -8  13  -1 10.2315 25.4849   1
  -8  13  -1 12.3120 6.70280   5
  -8  13  -1 7.90354 7.92220   3
   8 -13   1 15.3312 5.20726   3
   8 -13   1 10.0748 7.17628   4
   8 -13   1 3.70380 8.38718   6
   8 -13   1 -22.602 25.9982   1
  -9  13  -1 0.27232 6.45415   5
  -9  13  -1 0.93867 7.74990   3
  -9  13  -1 -24.177 29.5694   1
   9 -13   1 -9.5173 8.45374   6
   9 -13   1 -21.233 26.1025   1
   9 -13   1 -1.0641 7.38874   4
 -10  13  -1 -0.6025 8.06446   3
 -10  13  -1 1.97565 32.9595   1
 -10  13  -1 20.2346 6.28823   5
  10 -13   1 16.7207 9.08569   6
  10 -13   1 0.53704 28.7414   1
  10 -13   1 7.39560 8.22869   4
 -11  13  -1 15.3650 32.7896   1
 -11  13  -1 25.3579 8.54611   3
 -11  13  -1 14.2695 6.05470   5
  11 -13   1 -16.722 30.6674   1
  11 -13   1 19.4611 8.42686   4
  11 -13   1 5.11753 9.41660   6
 -12  13  -1 3.96179 8.52308   3
 -12  13  -1 5.36747 5.41193   5
 -12  13  -1 33.7448 37.9261   1
  12 -13   1 4.19739 33.6472   1
  12 -13   1 -4.9763 9.34922   6
  12 -13   1 -6.1146 9.17857   4
 -13  13  -1 -10.410 8.63491   3
 -13  13  -1 91.5597 46.6019   1
 -13  13  -1 -3.9373 4.73707   5
  13 -13   1 43.4519 43.1270   1
  13 -13   1 0.27458 9.86585   6
  13 -13   1 17.5905 9.13785   4
 -14  13  -1 9.01895 8.69509   3
 -14  13  -1 -23.838 47.4689   1
  14 -13   1 18.0161 9.81672   4
  14 -13   1 1.06951 10.0720   6
  11  12  -1 3.70600 6.56512   5
 -11 -12   1 1.79077 5.94838   3
 -11 -12   1 -0.4243 8.01863   6
 -11 -12   1 -5.1053 5.46503   7
  10  12  -1 35.4845 7.63099   5
 -10 -12   1 41.1726 7.07169   3
 -10 -12   1 31.9397 9.21370   6
   9  12  -1 6.95288 6.30251   5
  -9 -12   1 15.1879 7.78753   6
  -9 -12   1 -2.6588 3.69450   3
  -9 -12   1 -1.7046 5.13193   3
   8  12  -1 107.788 13.7128   5
  -8 -12   1 116.867 12.8545   3
  -8 -12   1 116.443 14.0431   6
   7  12  -1 1.29276 6.64515   5
  -7 -12   1 7.86838 8.89530   1
  -7 -12   1 -2.0507 2.99585   3
  -7 -12   1 1.35899 6.85096   6
  -7 -12   1 -1.7790 4.46201   3
   6  12  -1 221.312 21.7750   5
  -6 -12   1 174.187 24.3510   1
  -6 -12   1 206.279 22.6226   6
  -6 -12   1 200.233 21.1447   3
  -6 -12   1 189.657 20.3851   3
   5  12  -1 0.65945 6.21240   5
  -5 -12   1 -3.2160 2.35487   3
  -5 -12   1 15.5693 4.07810   3
  -5 -12   1 -13.098 12.1514   1
  -5 -12   1 -2.6994 5.83313   6
   4  12  -1 428.666 42.3051   5
  -4 -12   1 421.753 42.5418   6
  -4 -12   1 392.829 41.4469   3
  -4 -12   1 399.639 48.5750   1
   3  12  -1 12.9907 6.52426   5
  -3 -12   1 -3.6793 14.9236   1
  -3 -12   1 5.03545 5.49376   6
  -3 -12   1 1.06406 2.04258   3
   2  12  -1 411.896 47.0860   1
   2  12  -1 449.148 45.1309   5
  -2 -12   1 485.729 44.8635   4
  -2 -12   1 401.628 44.3317   3
  -2 -12   1 438.330 45.2588   6
  -2 -12   1 482.367 53.1781   1
   1  12  -1 -1.7606 10.9473   1
   1  12  -1 -2.0134 5.96104   5
  -1 -12   1 0.57483 2.16074   3
  -1 -12   1 3.87548 4.69051   4
  -1 -12   1 -11.723 16.7275   1
  -1 -12   1 2.08125 5.15573   6
   0  12  -1 424.857 46.7692   1
   0  12  -1 367.338 40.5291   3
   0  12  -1 409.322 41.2117   5
   0 -12   1 402.316 52.1549   1
   0 -12   1 424.856 40.8954   4
   0 -12   1 398.331 41.2302   6
   0 -12   1 396.295 40.4636   3
  -1  12  -1 5.57969 2.82046   3
  -1  12  -1 10.7708 14.7045   1
  -1  12  -1 10.9449 6.15669   5
   1 -12   1 4.43787 5.31493   6
   1 -12   1 1.53614 4.58235   4
   1 -12   1 1.27894 19.6814   1
   1 -12   1 6.66142 2.64700   3
  -2  12  -1 648.808 71.0429   1
  -2  12  -1 616.189 64.0986   3
  -2  12  -1 715.114 64.6154   5
  -2  12  -1 556.563 64.5600   6
   2 -12   1 585.848 64.5394   6
   2 -12   1 606.440 64.2542   4
   2 -12   1 763.053 75.8219   1
   2 -12   1 671.857 64.0323   3
  -3  12  -1 -4.9877 17.5711   1
  -3  12  -1 3.76365 3.62910   3
  -3  12  -1 -6.9039 7.09100   6
  -3  12  -1 4.59990 6.14884   5
   3 -12   1 4.00985 3.12213   3
   3 -12   1 6.00642 4.79168   4
   3 -12   1 -6.7001 19.0555   1
   3 -12   1 4.45786 5.68276   6
  -4  12  -1 334.401 50.8155   1
  -4  12  -1 428.641 42.6528   5
   4 -12   1 434.149 42.4093   4
   4 -12   1 392.071 42.0967   3
   4 -12   1 439.250 43.1216   6
   4 -12   1 389.536 54.1662   1
  -5  12  -1 16.2691 6.22894   5
  -5  12  -1 -3.2837 4.76565   3
  -5  12  -1 18.7137 19.0922   1
   5 -12   1 8.83192 5.38341   4
   5 -12   1 5.47777 6.51191   6
   5 -12   1 30.7616 22.5334   1
   5 -12   1 -0.2414 3.74643   3
  -6  12  -1 468.501 63.0216   1
  -6  12  -1 519.748 52.7427   3
  -6  12  -1 505.668 52.4406   5
   6 -12   1 440.870 63.9405   1
   6 -12   1 485.463 52.2382   3
   6 -12   1 554.573 52.9764   6
   6 -12   1 537.937 52.4421   4
  -7  12  -1 -8.0937 5.92771   5
  -7  12  -1 0.56228 6.55108   3
  -7  12  -1 -6.0706 24.2605   1
   7 -12   1 6.60081 22.9621   1
   7 -12   1 3.44169 7.23199   6
   7 -12   1 6.36705 6.56499   4
   7 -12   1 -4.1266 4.50394   3
  -8  12  -1 150.236 34.8112   1
  -8  12  -1 170.801 21.0491   5
  -8  12  -1 217.242 22.4603   3
   8 -12   1 166.443 36.2852   1
   8 -12   1 204.754 21.3540   4
   8 -12   1 183.788 21.0397   3
   8 -12   1 218.643 23.1075   6
  -9  12  -1 -10.197 6.95617   3
  -9  12  -1 -7.6945 5.61320   5
  -9  12  -1 -23.798 24.0963   1
   9 -12   1 7.71318 6.05051   3
   9 -12   1 14.0673 8.14601   6
   9 -12   1 -2.8313 6.57026   4
   9 -12   1 11.7304 25.3798   1
 -10  12  -1 208.518 24.8731   5
 -10  12  -1 196.487 41.3635   1
 -10  12  -1 275.334 26.4389   3
  10 -12   1 169.574 42.7505   1
  10 -12   1 242.304 26.9479   6
  10 -12   1 246.116 25.8845   4
 -11  12  -1 -15.630 32.5955   1
 -11  12  -1 0.02805 7.82749   3
 -11  12  -1 6.08703 5.09236   5
  11 -12   1 -41.642 31.2937   1
  11 -12   1 7.87796 8.00154   4
  11 -12   1 0.11951 8.90591   6
 -12  12  -1 0.69634 33.3798   1
 -12  12  -1 41.4312 9.68723   3
 -12  12  -1 40.5371 6.51599   5
  12 -12   1 40.4654 9.86309   4
  12 -12   1 61.5789 32.8825   1
  12 -12   1 39.0654 10.5154   6
 -13  12  -1 -7.7705 8.22554   3
 -13  12  -1 -7.7334 3.98996   5
 -13  12  -1 -85.101 39.5467   1
  13 -12   1 4.48953 8.88418   4
  13 -12   1 -24.365 32.9226   1
  13 -12   1 -8.4889 9.29462   6
 -14  12  -1 69.9574 12.0655   3
 -14  12  -1 57.1763 44.8217   1
  14 -12   1 59.1734 12.5463   6
  14 -12   1 66.8690 12.0495   4
  14 -12   1 129.433 39.5460   1
 -15  12  -1 3.93970 9.55064   3
  15 -12   1 4.10996 9.60481   4
  15 -12   1 2.72326 10.6527   6
  12  11  -1 17.4587 5.87740   5
 -12 -11   1 5.16937 5.13905   7
 -12 -11   1 13.0069 6.79389   3
 -12 -11   1 3.68747 8.36903   6
  11  11  -1 12.9187 5.87531   5
 -11 -11   1 -5.4479 7.51701   6
 -11 -11   1 6.22275 6.23774   3
 -11 -11   1 -1.9949 5.10358   7
  10  11  -1 -0.0254 5.82625   5
 -10 -11   1 7.92174 5.82887   3
 -10 -11   1 13.4451 7.44625   6
 -10 -11   1 0.97121 4.21776   3
   9  11  -1 -3.1296 6.01869   5
  -9 -11   1 8.00649 3.92793   3
  -9 -11   1 -8.1699 6.67281   6
  -9 -11   1 6.02935 5.39134   3
   8  11  -1 18.9023 6.29064   5
  -8 -11   1 4.82769 6.75534   6
  -8 -11   1 10.4225 3.78658   3
  -8 -11   1 13.1353 5.30697   3
   7  11  -1 3.62009 5.83805   5
  -7 -11   1 -0.7517 3.01143   3
  -7 -11   1 1.70849 8.03186   1
  -7 -11   1 1.89604 4.73730   3
  -7 -11   1 -6.0696 5.90111   6
   6  11  -1 25.5538 6.24132   5
  -6 -11   1 13.9299 3.35229   3
  -6 -11   1 20.0419 6.04421   6
  -6 -11   1 14.5690 9.95771   1
  -6 -11   1 16.4553 4.79074   3
   5  11  -1 2.79260 5.65745   5
  -5 -11   1 3.83278 5.30693   6
  -5 -11   1 2.19304 3.92569   3
  -5 -11   1 -2.4901 2.39371   3
  -5 -11   1 -19.657 10.5680   1
   4  11  -1 9.18970 5.69386   5
  -4 -11   1 5.28205 2.23814   3
  -4 -11   1 -5.2509 11.9079   1
  -4 -11   1 1.61036 5.11463   6
   3  11  -1 11.4313 5.89262   5
  -3 -11   1 6.73804 4.89020   6
  -3 -11   1 14.1239 2.40040   3
  -3 -11   1 5.80614 13.8276   1
   2  11  -1 15.1067 5.70699   5
   2  11  -1 7.96320 8.17049   1
  -2 -11   1 11.5808 2.22938   3
  -2 -11   1 -8.9154 14.6521   1
  -2 -11   1 4.02400 4.74965   6
   1  11  -1 28.1794 6.26013   5
   1  11  -1 19.2626 10.9405   1
  -1 -11   1 27.4057 3.31358   3
  -1 -11   1 25.5074 4.80851   4
  -1 -11   1 12.5921 5.30553   6
  -1 -11   1 20.8468 16.7125   1
   0  11  -1 -8.6428 11.2962   1
   0  11  -1 -1.7715 2.41269   3
   0  11  -1 6.18654 5.35442   5
   0 -11   1 -0.4065 4.01213   4
   0 -11   1 5.69731 4.65373   6
   0 -11   1 2.14177 2.13009   3
   0 -11   1 8.95798 16.8948   1
  -1  11  -1 27.9941 3.69259   3
  -1  11  -1 9.30634 4.92069   6
  -1  11  -1 24.8406 13.4417   1
  -1  11  -1 31.0345 6.14079   5
   1 -11   1 25.6274 4.83110   4
   1 -11   1 19.5381 5.45149   6
   1 -11   1 24.2979 3.47350   3
   1 -11   1 35.3872 19.0483   1
  -2  11  -1 9.26235 4.51162   6
  -2  11  -1 3.73629 5.31518   5
  -2  11  -1 -5.3533 2.87322   3
  -2  11  -1 31.4822 15.5373   1
   2 -11   1 6.52552 3.96236   4
   2 -11   1 -4.5859 4.78842   6
   2 -11   1 -14.608 18.2780   1
   2 -11   1 -1.1305 2.55955   3
  -3  11  -1 -11.792 15.8838   1
  -3  11  -1 11.5788 5.01990   6
  -3  11  -1 13.3422 3.81755   3
  -3  11  -1 5.51684 5.53295   5
   3 -11   1 20.7797 3.40052   3
   3 -11   1 9.15329 5.40337   6
   3 -11   1 15.2969 4.42003   4
   3 -11   1 25.3370 18.2831   1
  -4  11  -1 14.7377 5.49903   6
  -4  11  -1 21.1620 5.65342   5
  -4  11  -1 7.08993 4.32436   3
  -4  11  -1 24.6793 16.4966   1
   4 -11   1 19.2758 3.68594   3
   4 -11   1 12.3196 6.03358   6
   4 -11   1 8.62864 4.89719   4
   4 -11   1 30.2757 19.4105   1
  -5  11  -1 24.5545 5.98251   3
  -5  11  -1 30.5956 6.23670   5
  -5  11  -1 34.9620 6.55922   6
  -5  11  -1 34.1131 18.5832   1
   5 -11   1 30.2415 4.81482   3
   5 -11   1 33.9493 5.97701   4
   5 -11   1 18.4950 6.73774   6
   5 -11   1 19.7626 22.4439   1
  -6  11  -1 0.20558 18.8332   1
  -6  11  -1 17.3799 5.95725   3
  -6  11  -1 8.62362 6.78886   6
  -6  11  -1 3.41868 5.35665   5
   6 -11   1 2.77618 6.53006   6
   6 -11   1 11.1630 5.60128   4
   6 -11   1 -13.527 19.1626   1
   6 -11   1 13.9813 4.28125   3
  -7  11  -1 -5.6452 5.81299   3
  -7  11  -1 -0.9429 5.03834   5
  -7  11  -1 -16.497 19.8097   1
   7 -11   1 21.1433 24.2013   1
   7 -11   1 -5.1297 6.70463   6
   7 -11   1 -1.4140 5.68003   4
   7 -11   1 0.60359 4.37872   3
  -8  11  -1 10.7877 6.43499   3
  -8  11  -1 42.4371 23.7851   1
  -8  11  -1 7.53219 5.11191   5
   8 -11   1 1.81797 7.21587   6
   8 -11   1 -9.3618 22.2503   1
   8 -11   1 14.8634 6.11561   4
   8 -11   1 16.4718 4.95962   3
  -9  11  -1 54.2389 9.42688   3
  -9  11  -1 73.1021 27.0664   1
  -9  11  -1 62.8803 8.43464   5
   9 -11   1 60.8076 8.56591   3
   9 -11   1 71.0512 10.4327   6
   9 -11   1 66.4029 9.41690   4
   9 -11   1 53.4991 25.2184   1
 -10  11  -1 6.26227 4.83439   5
 -10  11  -1 -13.316 25.7565   1
 -10  11  -1 2.14758 6.92866   3
  10 -11   1 -5.1860 6.91391   4
  10 -11   1 -2.0608 7.94850   6
  10 -11   1 2.41057 23.7705   1
 -11  11  -1 8.52046 7.28997   3
 -11  11  -1 3.24121 4.56368   5
 -11  11  -1 14.2022 30.9053   1
  11 -11   1 16.5147 26.7163   1
  11 -11   1 6.98567 7.53244   4
  11 -11   1 1.46450 8.40612   6
 -12  11  -1 8.53148 7.82208   3
 -12  11  -1 8.28462 4.14970   5
 -12  11  -1 17.4188 30.8109   1
  12 -11   1 -2.9649 27.2937   1
  12 -11   1 13.3656 8.51687   4
  12 -11   1 6.95503 8.95322   6
 -13  11  -1 7.50768 3.31581   5
 -13  11  -1 63.8580 35.0965   1
 -13  11  -1 5.44135 8.70881   3
  13 -11   1 19.5691 30.3376   1
  13 -11   1 15.9276 8.82639   4
  13 -11   1 7.37916 9.22007   6
 -14  11  -1 70.2003 43.4505   1
 -14  11  -1 11.9131 9.44083   3
  14 -11   1 113.079 40.0916   1
  14 -11   1 25.3499 9.39779   4
  14 -11   1 2.31135 9.99034   6
 -15  11  -1 -57.794 48.2535   1
 -15  11  -1 -13.652 9.43174   3
  15 -11   1 0.74099 9.77276   6
  15 -11   1 6.14469 9.53936   4
  13  10  -1 -5.2469 4.81915   5
  13  10  -1 -2.7388 6.52934   4
 -13 -10   1 5.77517 7.61515   3
 -13 -10   1 3.00208 4.44243   7
 -13 -10   1 -0.9315 7.79611   6
  12  10  -1 17.9646 5.60486   5
  12  10  -1 28.2056 6.95665   4
 -12 -10   1 24.8193 5.35433   7
 -12 -10   1 18.0750 7.92119   6
 -12 -10   1 19.9053 7.59466   3
  11  10  -1 -9.8406 5.46792   4
  11  10  -1 8.09800 5.25072   5
 -11 -10   1 4.98033 7.36218   6
 -11 -10   1 0.27712 6.48700   3
 -11 -10   1 2.56106 4.68558   7
  10  10  -1 62.0992 8.77104   4
  10  10  -1 73.5196 8.73278   5
 -10 -10   1 57.6844 9.83635   6
 -10 -10   1 78.7131 9.43772   3
 -10 -10   1 57.4626 7.97497   3
   9  10  -1 -0.3668 5.19726   5
  -9 -10   1 -5.8381 6.22230   6
  -9 -10   1 0.68655 5.62200   3
  -9 -10   1 -0.2941 3.63107   3
   8  10  -1 126.391 13.9266   5
  -8 -10   1 120.174 14.8043   3
  -8 -10   1 139.136 14.1908   6
  -8 -10   1 103.127 13.3706   3
   7  10  -1 6.54309 5.05645   5
  -7 -10   1 -3.2524 4.77466   3
  -7 -10   1 1.13827 5.74235   6
  -7 -10   1 -12.616 6.59915   1
  -7 -10   1 2.95772 3.05077   3
   6  10  -1 178.748 20.4447   5
  -6 -10   1 185.237 19.6307   3
  -6 -10   1 206.682 23.7476   1
  -6 -10   1 203.868 20.4466   3
  -6 -10   1 211.703 21.0161   6
  -6 -10   1 165.066 20.2323   6
   5  10  -1 1.54873 4.96518   5
  -5 -10   1 -1.3754 3.66454   6
  -5 -10   1 -4.6540 4.66369   6
  -5 -10   1 -8.6234 8.99521   1
  -5 -10   1 -2.6002 3.78355   3
  -5 -10   1 -3.5058 2.31887   3
   4  10  -1 145.124 14.5205   5
  -4 -10   1 136.848 19.4607   1
  -4 -10   1 136.683 14.9956   6
  -4 -10   1 118.747 13.4837   3
   3  10  -1 6.67229 4.88076   5
  -3 -10   1 4.63293 1.94631   3
  -3 -10   1 10.0550 12.2798   1
  -3 -10   1 -1.0542 4.11235   6
   2  10  -1 104.151 11.4129   5
   2  10  -1 79.9389 12.9952   1
  -2 -10   1 77.2814 18.4025   1
  -2 -10   1 92.2769 11.3589   6
  -2 -10   1 94.7867 9.79450   3
   1  10  -1 7.82814 9.52154   1
   1  10  -1 11.7958 4.87142   5
   1  10  -1 4.06668 2.32355   3
  -1 -10   1 2.83698 3.48230   4
  -1 -10   1 2.09165 1.79134   3
  -1 -10   1 -5.3257 13.4807   1
  -1 -10   1 -3.9832 3.96948   6
   0  10  -1 127.934 14.2899   3
   0  10  -1 150.047 15.0387   5
   0  10  -1 143.423 19.6633   1
   0 -10   1 136.814 15.3352   6
   0 -10   1 128.790 14.1284   3
   0 -10   1 147.473 14.6485   4
   0 -10   1 141.774 23.5422   1
  -1  10  -1 3.08897 11.8839   1
  -1  10  -1 5.72794 2.46259   3
  -1  10  -1 2.06797 3.86707   6
  -1  10  -1 1.16355 4.69139   5
   1 -10   1 3.52221 4.25744   6
   1 -10   1 6.12608 2.22937   3
   1 -10   1 4.33042 3.44025   4
   1 -10   1 0.95138 15.3760   1
  -2  10  -1 82.9711 10.3072   6
  -2  10  -1 93.5175 10.9757   5
  -2  10  -1 91.9321 17.5925   1
  -2  10  -1 92.1394 10.0595   3
   2 -10   1 74.6103 10.3208   6
   2 -10   1 83.5147 10.3168   4
   2 -10   1 116.566 22.2770   1
   2 -10   1 96.8398 9.79923   3
  -3  10  -1 -1.8013 3.27270   3
  -3  10  -1 -0.0528 4.29837   6
  -3  10  -1 13.4067 13.2633   1
  -3  10  -1 7.89317 4.69781   5
   3 -10   1 1.10216 4.56024   6
   3 -10   1 5.44976 15.6469   1
   3 -10   1 2.30431 2.68211   3
   3 -10   1 2.61532 3.63852   4
  -4  10  -1 173.159 20.5665   3
  -4  10  -1 187.423 28.5719   1
  -4  10  -1 190.605 21.2143   6
  -4  10  -1 197.385 20.5823   5
   4 -10   1 211.369 20.4628   4
   4 -10   1 168.909 29.2877   1
   4 -10   1 203.809 21.2739   6
   4 -10   1 192.975 20.1849   3
  -5  10  -1 -7.9777 15.5992   1
  -5  10  -1 0.32328 4.64771   5
  -5  10  -1 3.34463 5.15163   6
  -5  10  -1 -7.4021 4.45809   3
   5 -10   1 4.12404 18.1937   1
   5 -10   1 -0.4870 4.33930   4
   5 -10   1 -2.7857 3.24337   3
   5 -10   1 2.10089 5.43424   6
  -6  10  -1 94.3490 11.1237   5
  -6  10  -1 90.6858 10.8821   3
  -6  10  -1 84.3547 11.1883   6
  -6  10  -1 73.8006 22.1575   1
   6 -10   1 100.398 11.5097   6
   6 -10   1 84.8174 10.8794   3
   6 -10   1 95.0512 10.7835   4
   6 -10   1 71.4537 23.6654   1
  -7  10  -1 -1.1231 4.30920   5
  -7  10  -1 -4.4945 5.34247   3
  -7  10  -1 4.63030 5.54266   6
  -7  10  -1 -22.562 20.9051   1
   7 -10   1 -9.5935 18.8586   1
   7 -10   1 2.11526 6.36924   6
   7 -10   1 -9.0611 4.09193   3
   7 -10   1 4.98535 5.23749   4
   7 -10   1 5.16804 4.14938   7
  -8  10  -1 236.738 22.9523   3
  -8  10  -1 240.438 36.8118   1
  -8  10  -1 197.733 21.8947   5
   8 -10   1 220.981 22.3856   4
   8 -10   1 139.392 33.1913   1
   8 -10   1 200.977 22.3524   3
   8 -10   1 263.310 23.9620   6
   8 -10   1 173.173 22.1697   7
  -9  10  -1 1.65976 6.28294   3
  -9  10  -1 9.89951 22.5777   1
  -9  10  -1 4.58053 4.28429   5
   9 -10   1 11.9589 4.67128   7
   9 -10   1 5.01871 7.11254   6
   9 -10   1 -1.4641 4.85831   3
   9 -10   1 4.16129 6.21691   4
   9 -10   1 10.3456 21.7686   1
 -10  10  -1 64.5988 9.25646   3
 -10  10  -1 54.4482 7.19118   5
 -10  10  -1 70.2934 27.2496   1
  10 -10   1 0.80863 23.4814   1
  10 -10   1 45.0435 9.83889   6
  10 -10   1 61.0757 9.09392   4
 -11  10  -1 3.29859 3.82446   5
 -11  10  -1 -13.516 23.9764   1
 -11  10  -1 1.46161 7.40646   3
  11 -10   1 -0.3130 8.01038   6
  11 -10   1 -8.1412 22.1916   1
  11 -10   1 10.5188 7.04428   4
 -12  10  -1 250.044 27.2853   5
 -12  10  -1 315.212 29.8508   3
 -12  10  -1 272.926 45.1707   1
  12 -10   1 279.062 29.1948   4
  12 -10   1 201.879 42.1929   1
 -13  10  -1 -2.0851 2.22745   5
 -13  10  -1 4.27691 8.64713   3
 -13  10  -1 -15.578 30.6408   1
  13 -10   1 7.82798 27.6356   1
  13 -10   1 -0.6407 7.82704   4
  13 -10   1 7.28928 8.87272   6
 -14  10  -1 93.7178 12.5209   3
 -14  10  -1 100.798 38.8140   1
  14 -10   1 86.0115 12.8563   6
  14 -10   1 22.0701 35.7323   1
  14 -10   1 51.7399 11.8528   4
 -15  10  -1 5.11668 9.32824   3
 -15  10  -1 68.8377 41.1549   1
  15 -10   1 6.68172 9.51538   4
  15 -10   1 -38.414 38.5776   1
  15 -10   1 -2.3550 9.68552   6
 -16  10  -1 138.148 17.0110   3
  16 -10   1 121.415 17.2816   6
  16 -10   1 127.596 17.2383   4
  14   9  -1 3.09456 7.46797   4
 -14  -9   1 3.89752 4.07929   7
 -14  -9   1 4.39350 8.52213   3
  13   9  -1 -4.7728 4.24203   5
  13   9  -1 6.71716 6.61768   4
 -13  -9   1 -3.1067 4.06724   7
 -13  -9   1 2.00198 7.77345   3
  12   9  -1 13.1518 6.20592   4
  12   9  -1 5.92749 4.46804   5
 -12  -9   1 6.04863 4.39735   7
 -12  -9   1 4.13418 7.06175   3
  11   9  -1 0.17220 4.41742   5
  11   9  -1 -5.1185 5.29103   4
 -11  -9   1 2.20003 6.55180   3
 -11  -9   1 4.39386 4.31748   7
  10   9  -1 26.6724 5.48741   4
  10   9  -1 15.9837 4.83715   5
 -10  -9   1 13.0966 4.50661   3
 -10  -9   1 12.0712 4.60631   7
 -10  -9   1 21.6591 6.38022   3
   9   9  -1 1.74656 4.74299   5
   9   9  -1 1.64679 4.52435   4
  -9  -9   1 6.31414 5.55394   3
  -9  -9   1 5.36226 3.59396   3
   8   9  -1 5.97956 4.54123   5
   8   9  -1 10.7102 4.09536   4
  -8  -9   1 2.32828 5.60467   6
  -8  -9   1 6.10097 3.47018   3
  -8  -9   1 11.2639 5.47948   3
   7   9  -1 6.43431 4.53062   5
  -7  -9   1 10.7019 5.33829   6
  -7  -9   1 -2.3378 5.82568   1
  -7  -9   1 4.92780 4.80173   3
  -7  -9   1 -1.5813 3.61357   6
  -7  -9   1 5.14491 2.96684   3
   6   9  -1 14.4314 4.66457   5
  -6  -9   1 13.2702 4.62812   3
  -6  -9   1 13.4762 4.91669   6
  -6  -9   1 22.2652 7.64362   1
  -6  -9   1 9.36811 3.88644   6
  -6  -9   1 13.4355 3.05087   3
   5   9  -1 1.89307 4.44654   5
  -5  -9   1 -2.9548 2.31368   3
  -5  -9   1 1.52197 8.01829   1
  -5  -9   1 0.94037 3.30609   6
  -5  -9   1 2.53899 4.21134   6
   4   9  -1 3.89357 4.35280   5
  -4  -9   1 -5.1189 9.41768   1
  -4  -9   1 -4.7667 3.77228   6
  -4  -9   1 -0.1658 1.97353   3
   3   9  -1 349.026 36.0442   5
  -3  -9   1 361.667 36.0935   6
  -3  -9   1 338.755 40.7349   1
  -3  -9   1 350.626 35.6367   3
   2   9  -1 3.61087 4.17052   5
   2   9  -1 12.2032 7.09187   1
  -2  -9   1 7.14794 11.6370   1
  -2  -9   1 11.2787 2.04655   3
  -2  -9   1 11.1500 3.77641   6
   1   9  -1 50.7335 6.81526   5
   1   9  -1 51.4192 6.12198   3
   1   9  -1 58.1769 10.8284   1
  -1  -9   1 57.8316 14.9313   1
  -1  -9   1 40.7197 6.37477   6
  -1  -9   1 52.5212 5.68868   3
   0   9  -1 0.61155 4.00106   5
   0   9  -1 3.44720 2.08845   3
   0   9  -1 2.88487 9.15378   1
   0  -9   1 -3.1391 3.05638   4
   0  -9   1 -16.318 12.2713   1
   0  -9   1 2.15740 3.64385   6
   0  -9   1 7.47454 1.79617   3
  -1   9  -1 58.0888 7.31291   5
  -1   9  -1 59.4507 13.6829   1
  -1   9  -1 61.3157 7.08045   6
  -1   9  -1 58.7546 6.77431   3
   1  -9   1 61.1014 16.8004   1
   1  -9   1 56.1065 6.53523   3
   1  -9   1 43.8849 7.07072   6
   1  -9   1 61.3548 6.79195   4
  -2   9  -1 -0.8019 3.88521   5
  -2   9  -1 4.94186 3.67318   6
  -2   9  -1 6.99265 10.9437   1
  -2   9  -1 0.13744 2.56492   3
   2  -9   1 0.69880 3.03721   4
   2  -9   1 2.34624 3.87664   6
   2  -9   1 -0.5206 2.23464   3
   2  -9   1 -2.1246 14.3309   1
  -3   9  -1 -0.1507 3.85687   5
  -3   9  -1 -3.8571 3.87001   6
  -3   9  -1 -0.2025 3.10898   3
  -3   9  -1 -4.4527 13.1710   1
   3  -9   1 -0.5178 2.53428   3
   3  -9   1 3.25006 13.6391   1
   3  -9   1 -0.3289 4.12971   6
   3  -9   1 2.74461 3.22343   4
  -4   9  -1 40.8470 15.4267   1
  -4   9  -1 32.3457 6.23355   6
  -4   9  -1 47.5323 5.88151   5
  -4   9  -1 42.1614 5.63002   3
   4  -9   1 28.7807 5.54643   4
   4  -9   1 85.6017 18.3096   1
   4  -9   1 33.2751 6.31751   6
  -5   9  -1 0.73780 4.74370   6
  -5   9  -1 -1.6783 4.03753   3
  -5   9  -1 -1.0874 3.73963   5
  -5   9  -1 -5.1443 13.9375   1
   5  -9   1 7.87992 4.98023   6
   5  -9   1 -0.8332 3.14148   3
   5  -9   1 0.79835 3.89976   4
   5  -9   1 -17.539 14.7163   1
  -6   9  -1 17.3669 16.4848   1
  -6   9  -1 10.0946 4.84590   3
  -6   9  -1 15.3566 4.24553   5
  -6   9  -1 9.45748 5.16644   6
   6  -9   1 17.4017 4.05721   3
   6  -9   1 3.60792 4.62387   4
   6  -9   1 19.3636 17.6022   1
   6  -9   1 9.88604 5.65064   6
  -7   9  -1 0.27618 3.68968   5
  -7   9  -1 2.95251 4.84833   3
  -7   9  -1 -13.072 17.0659   1
  -7   9  -1 1.70103 5.14481   6
   7  -9   1 -11.892 16.9619   1
   7  -9   1 7.00204 4.01608   7
   7  -9   1 -5.1379 3.88728   3
   7  -9   1 3.03702 5.87287   6
   7  -9   1 1.24604 4.66540   4
  -8   9  -1 84.2279 24.2962   1
  -8   9  -1 14.0892 5.93971   6
  -8   9  -1 26.2947 6.37972   3
  -8   9  -1 28.2981 4.89477   5
   8  -9   1 37.4685 5.49365   3
   8  -9   1 24.0257 7.04841   6
   8  -9   1 34.2111 6.09515   4
   8  -9   1 14.0326 4.99093   7
   8  -9   1 34.6866 20.2456   1
  -9   9  -1 9.22510 6.02657   3
  -9   9  -1 12.7296 3.87610   5
  -9   9  -1 -21.319 20.0052   1
   9  -9   1 11.5503 5.64944   4
   9  -9   1 9.37992 4.49045   7
   9  -9   1 6.23509 5.09563   3
   9  -9   1 16.8690 6.89455   6
   9  -9   1 -19.662 18.8493   1
 -10   9  -1 11.7046 3.65354   5
 -10   9  -1 12.2640 25.7258   1
 -10   9  -1 13.2493 6.72301   3
  10  -9   1 8.60074 5.51740   3
  10  -9   1 2.04366 4.95381   7
  10  -9   1 31.1679 24.7324   1
  10  -9   1 12.2446 6.24732   4
  10  -9   1 7.54559 7.21163   6
 -11   9  -1 4.55835 7.08819   3
 -11   9  -1 -8.2408 23.7882   1
 -11   9  -1 4.91702 3.13012   5
  11  -9   1 -17.772 22.0003   1
  11  -9   1 3.34204 5.19952   7
  11  -9   1 -0.2732 7.53609   6
  11  -9   1 -6.0464 6.45123   4
 -12   9  -1 78.0803 29.2126   1
 -12   9  -1 41.5551 9.48533   3
  12  -9   1 45.8934 8.80590   4
  12  -9   1 40.1968 9.83277   6
  12  -9   1 45.9205 24.8843   1
 -13   9  -1 18.6596 30.4507   1
 -13   9  -1 70.4501 10.5692   3
  13  -9   1 44.3289 9.88994   4
  13  -9   1 46.5784 29.6547   1
  13  -9   1 40.7835 10.1306   6
 -14   9  -1 38.8765 9.74587   3
 -14   9  -1 29.4751 34.6718   1
  14  -9   1 10.1988 9.60020   6
  14  -9   1 37.0573 9.36125   4
  14  -9   1 14.3891 31.2975   1
 -15   9  -1 -1.6500 9.11799   3
 -15   9  -1 -43.293 35.4514   1
  15  -9   1 -12.435 8.88200   4
  15  -9   1 13.7519 31.5257   1
  15  -9   1 4.19851 9.58703   6
 -16   9  -1 33.3714 10.6414   3
  16  -9   1 12.6416 10.1959   6
  16  -9   1 23.2571 10.6281   4
  15   8  -1 -7.0614 7.51703   4
 -15  -8   1 -8.5965 8.92524   3
  14   8  -1 22.2162 7.42728   4
 -14  -8   1 11.2688 4.17385   7
 -14  -8   1 22.5635 8.59308   3
  13   8  -1 1.73698 3.71970   5
  13   8  -1 -2.8756 6.54868   4
 -13  -8   1 -1.6415 7.93001   3
 -13  -8   1 -2.6343 3.82027   7
  12   8  -1 93.4532 11.4993   5
  12   8  -1 91.7492 12.1806   4
 -12  -8   1 99.9872 12.1123   7
 -12  -8   1 124.913 13.2957   3
  11   8  -1 2.85800 3.90870   5
  11   8  -1 -8.9148 5.05756   4
 -11  -8   1 -4.7493 3.86981   7
 -11  -8   1 -2.6211 6.48096   3
 -11  -8   1 -2.9930 4.94039   3
  10   8  -1 145.754 16.3385   4
  10   8  -1 159.077 15.9260   5
 -10  -8   1 143.728 16.2240   7
 -10  -8   1 161.685 18.0477   3
 -10  -8   1 131.661 16.2131   3
   9   8  -1 0.13684 3.83837   5
   9   8  -1 -0.1209 4.16869   4
  -9  -8   1 -5.1167 3.44879   3
  -9  -8   1 -6.7573 5.45651   3
   8   8  -1 488.305 49.0985   4
   8   8  -1 499.671 49.1340   5
  -8  -8   1 484.140 49.1160   3
  -8  -8   1 496.539 49.6532   3
  -8  -8   1 447.347 49.2259   6
   7   8  -1 1.76382 3.41708   4
   7   8  -1 -2.2483 3.77373   5
  -7  -8   1 6.96827 5.24873   1
  -7  -8   1 -3.2090 2.89381   3
  -7  -8   1 -2.7022 4.66901   3
  -7  -8   1 2.16649 3.41892   6
   6   8  -1 372.605 37.5989   5
   6   8  -1 351.610 37.3939   4
  -6  -8   1 374.683 38.8509   1
  -6  -8   1 381.450 37.8953   3
  -6  -8   1 378.807 37.4428   3
  -6  -8   1 351.792 37.6489   6
   5   8  -1 0.86081 3.73542   5
  -5  -8   1 -4.4688 3.66859   6
  -5  -8   1 2.76186 3.02533   6
  -5  -8   1 0.62668 2.17286   3
  -5  -8   1 6.30300 6.61806   1
   4   8  -1 1051.73 110.188   5
  -4  -8   1 1084.95 110.003   3
  -4  -8   1 1107.73 112.105   1
  -4  -8   1 1122.61 110.208   6
   3   8  -1 3.99676 3.63755   5
  -3  -8   1 2.49724 1.72220   3
  -3  -8   1 -15.228 8.58196   1
  -3  -8   1 5.81560 3.32302   6
   2   8  -1 572.169 63.5346   1
   2   8  -1 633.081 62.3921   5
  -2  -8   1 614.127 66.1318   1
  -2  -8   1 612.514 62.1201   3
  -2  -8   1 639.196 62.3979   6
   1   8  -1 1.86323 1.86089   3
   1   8  -1 1.23804 3.43447   5
   1   8  -1 12.6341 7.43305   1
  -1  -8   1 6.86423 10.5050   1
  -1  -8   1 5.26348 3.13373   6
  -1  -8   1 3.40233 1.54661   3
   0   8  -1 1959.85 199.792   3
   0   8  -1 1890.85 201.844   1
   0   8  -1 2029.44 199.943   5
   0   8  -1 2032.52 199.952   6
   0  -8   1 2127.40 199.858   4
   0  -8   1 2010.20 203.217   1
   0  -8   1 1915.53 199.935   6
   0  -8   1 1893.73 199.759   3
  -1   8  -1 5.87905 3.21005   6
  -1   8  -1 2.04826 9.27123   1
  -1   8  -1 5.67972 2.13028   3
  -1   8  -1 5.79657 3.50537   5
   1  -8   1 1.39795 2.79851   4
   1  -8   1 22.2099 12.5198   1
   1  -8   1 8.68939 1.92184   3
   1  -8   1 7.04285 3.45445   6
  -2   8  -1 1813.51 175.119   5
  -2   8  -1 1658.09 175.205   6
  -2   8  -1 1737.70 175.053   3
  -2   8  -1 1797.91 178.127   1
   2  -8   1 1894.01 179.235   1
   2  -8   1 1806.82 175.007   3
   2  -8   1 1671.63 175.065   4
   2  -8   1 1565.94 175.170   6
  -3   8  -1 6.67968 11.2164   1
  -3   8  -1 0.33014 3.56477   6
  -3   8  -1 4.66330 3.41507   5
  -3   8  -1 1.46460 2.91679   3
   3  -8   1 -5.4552 13.5189   1
   3  -8   1 5.98166 2.94232   4
   3  -8   1 10.3246 3.95382   6
   3  -8   1 2.97940 2.35316   3
  -4   8  -1 3007.09 298.458   3
  -4   8  -1 2877.87 298.388   5
  -4   8  -1 2820.72 301.863   1
  -4   8  -1 3098.02 298.618   6
   4  -8   1 2923.24 302.273   1
   4  -8   1 3054.83 298.422   4
   4  -8   1 2778.28 298.352   3
   4  -8   1 3105.68 298.573   6
  -5   8  -1 2.84189 3.87750   3
  -5   8  -1 1.56076 4.32207   6
  -5   8  -1 3.48894 3.30465   5
  -5   8  -1 -6.5655 13.2724   1
   5  -8   1 2.49730 4.55214   6
   5  -8   1 6.23824 3.06571   3
   5  -8   1 17.5493 14.7607   1
   5  -8   1 3.45986 3.64183   4
  -6   8  -1 1265.71 123.579   3
  -6   8  -1 1182.56 123.350   5
  -6   8  -1 1240.34 123.688   6
  -6   8  -1 1173.98 128.643   1
   6  -8   1 1228.46 123.474   4
   6  -8   1 1170.92 123.424   3
   6  -8   1 1162.24 128.594   1
   6  -8   1 1320.06 123.732   6
  -7   8  -1 14.4413 5.06485   6
  -7   8  -1 23.9048 4.02397   5
  -7   8  -1 48.2685 18.4167   1
  -7   8  -1 16.2652 5.27061   3
   7  -8   1 8.64266 16.5433   1
   7  -8   1 21.6117 4.82995   4
   7  -8   1 23.1585 4.64093   3
   7  -8   1 11.3070 4.27864   7
   7  -8   1 12.7918 5.88961   6
  -8   8  -1 890.407 86.9048   3
  -8   8  -1 824.230 94.0051   1
  -8   8  -1 879.614 86.8920   6
  -8   8  -1 872.930 86.4295   5
   8  -8   1 825.891 93.6462   1
   8  -8   1 856.509 86.6949   4
   8  -8   1 824.481 86.7389   7
   8  -8   1 838.046 86.7371   3
  -9   8  -1 -4.8693 4.70773   6
  -9   8  -1 -1.1478 5.59934   3
  -9   8  -1 1.92569 3.00561   5
  -9   8  -1 2.70948 19.8178   1
   9  -8   1 2.77734 5.24810   4
   9  -8   1 -2.3051 4.37788   7
   9  -8   1 9.51026 4.98078   3
   9  -8   1 25.4363 19.1436   1
   9  -8   1 8.83317 6.23936   6
 -10   8  -1 784.487 93.2618   1
 -10   8  -1 796.342 83.6974   5
 -10   8  -1 908.234 84.4961   3
  10  -8   1 793.299 84.1676   4
  10  -8   1 819.610 84.3018   3
  10  -8   1 819.576 92.6199   1
  10  -8   1 862.442 84.5900   6
 -11   8  -1 -14.639 21.6740   1
 -11   8  -1 7.27386 2.47548   5
 -11   8  -1 1.96713 7.10757   3
  11  -8   1 -4.6457 4.88859   7
  11  -8   1 10.8753 7.11345   6
  11  -8   1 -2.0421 20.8227   1
  11  -8   1 -2.7875 6.25245   4
 -12   8  -1 185.770 20.0676   5
 -12   8  -1 259.750 38.7864   1
  12  -8   1 220.082 22.3132   4
  12  -8   1 164.532 34.1360   1
  12  -8   1 240.671 23.6718   6
 -13   8  -1 -0.1007 8.29923   3
 -13   8  -1 27.1335 27.9671   1
  13  -8   1 17.6919 24.2423   1
  13  -8   1 0.83959 8.01013   6
  13  -8   1 -1.5924 7.71051   4
  13  -8   1 -1.7825 6.39804   7
 -14   8  -1 200.108 48.1920   1
 -14   8  -1 346.795 33.5603   3
  14  -8   1 290.351 46.2899   1
  14  -8   1 294.847 34.1318   6
  14  -8   1 303.798 33.1359   4
 -15   8  -1 -27.739 32.9026   1
 -15   8  -1 8.43385 9.71075   3
  15  -8   1 -3.3198 8.98837   4
  15  -8   1 0.76709 8.92309   6
  15  -8   1 -31.176 31.4314   1
 -16   8  -1 53.5454 37.7365   1
 -16   8  -1 52.5192 11.4020   3
  16  -8   1 -13.091 32.5140   1
  16  -8   1 36.5513 10.8334   6
  16  -8   1 36.7221 10.7061   4
 -17   8  -1 0.22578 10.1990   3
  17  -8   1 9.95598 10.2050   4
  17  -8   1 -24.716 10.0601   6
  15   7  -1 20.7532 7.86423   4
 -15  -7   1 9.47040 9.43049   3
 -15  -7   1 4.21624 3.68015   7
  14   7  -1 3.26706 6.78333   4
 -14  -7   1 8.87487 3.78760   7
 -14  -7   1 9.88141 8.50621   3
  13   7  -1 -2.6542 3.15241   5
  13   7  -1 -4.5901 6.09216   4
 -13  -7   1 -14.420 7.86101   3
 -13  -7   1 -3.6923 3.45978   7
  12   7  -1 27.1351 4.24400   5
  12   7  -1 32.5150 6.49693   4
 -12  -7   1 29.0863 7.85036   3
 -12  -7   1 14.6860 4.40197   7
  11   7  -1 6.00775 5.15456   4
  11   7  -1 -4.6282 3.23138   5
 -11  -7   1 4.50194 4.21776   3
 -11  -7   1 1.90503 3.50450   7
 -11  -7   1 3.07690 6.51606   3
  10   7  -1 39.0370 5.66290   4
  10   7  -1 37.7687 4.98528   5
 -10  -7   1 35.8101 7.23190   3
 -10  -7   1 24.6629 5.02230   7
 -10  -7   1 32.5806 5.23666   3
   9   7  -1 6.53972 3.99173   4
   9   7  -1 10.3291 3.41928   5
  -9  -7   1 6.49401 5.44448   3
  -9  -7   1 4.40326 3.31344   7
  -9  -7   1 7.99504 3.61438   6
  -9  -7   1 2.71342 3.62548   3
   8   7  -1 25.7149 4.47708   5
   8   7  -1 30.7970 4.59113   4
  -8  -7   1 23.1816 4.55551   6
  -8  -7   1 29.2316 4.32820   3
  -8  -7   1 28.7225 6.01523   3
   7   7  -1 23.4856 4.17849   5
   7   7  -1 27.6197 3.86930   4
  -7  -7   1 11.6418 4.89180   3
  -7  -7   1 22.0753 3.92736   6
  -7  -7   1 15.4595 3.54509   3
   6   7  -1 37.7866 5.42264   5
  -6  -7   1 37.1917 5.99159   3
  -6  -7   1 50.8751 7.00273   1
  -6  -7   1 41.1837 5.29802   6
  -6  -7   1 39.3041 4.99961   3
   5   7  -1 199.093 21.9652   4
   5   7  -1 212.047 22.1750   5
  -5  -7   1 229.342 23.6764   1
  -5  -7   1 214.606 22.2498   6
  -5  -7   1 224.151 22.0050   3
   4   7  -1 4.01438 3.19883   5
  -4  -7   1 7.52917 3.06844   6
  -4  -7   1 2.04555 1.83841   3
  -4  -7   1 11.0460 6.82615   1
   3   7  -1 155.620 17.1182   5
  -3  -7   1 158.435 21.2933   1
  -3  -7   1 167.719 17.1625   6
  -3  -7   1 167.756 16.7746   3
   2   7  -1 23.0750 4.23229   5
   2   7  -1 26.3984 6.26011   1
  -2  -7   1 13.4183 9.58430   1
  -2  -7   1 31.2897 3.56678   3
   1   7  -1 94.2568 9.85742   3
   1   7  -1 92.4572 10.2704   5
   1   7  -1 100.810 12.8926   1
  -1  -7   1 81.6796 14.8403   1
  -1  -7   1 92.4398 9.73187   3
  -1  -7   1 97.9526 10.4467   6
   0   7  -1 6.74734 2.60248   6
   0   7  -1 0.91569 7.24663   1
   0   7  -1 4.72059 1.64097   3
   0   7  -1 5.55356 2.87549   5
   0  -7   1 3.13625 1.40009   3
   0  -7   1 3.17821 2.24334   4
   0  -7   1 0.03046 2.67434   6
   0  -7   1 14.0747 8.91996   1
  -1   7  -1 7.18691 2.05301   3
  -1   7  -1 8.77351 3.06399   5
  -1   7  -1 1.28761 8.40854   1
  -1   7  -1 7.41510 2.92227   6
   1  -7   1 7.45044 3.11156   6
   1  -7   1 11.7017 2.51476   4
   1  -7   1 14.2163 1.94131   3
   1  -7   1 17.0766 9.72370   1
  -2   7  -1 -3.3644 9.60844   1
  -2   7  -1 5.36724 2.83238   5
  -2   7  -1 -0.6794 2.87548   6
  -2   7  -1 2.95859 2.12896   3
   2  -7   1 4.07554 2.50929   4
   2  -7   1 -0.0772 2.98273   6
   2  -7   1 6.59364 1.87870   3
   2  -7   1 -2.5454 10.7965   1
  -3   7  -1 -4.4333 9.68694   1
  -3   7  -1 -1.1435 3.20439   6
  -3   7  -1 -4.4821 2.39161   3
  -3   7  -1 4.05417 2.86704   5
   3  -7   1 0.53948 3.43501   6
   3  -7   1 1.72389 2.17372   3
   3  -7   1 3.53431 10.4756   1
   3  -7   1 1.35416 2.69767   4
  -4   7  -1 58.6794 7.01470   6
  -4   7  -1 66.8553 6.64764   5
  -4   7  -1 75.5197 14.5119   1
   4  -7   1 43.5048 6.49272   4
   4  -7   1 83.3314 15.1410   1
   4  -7   1 42.3990 6.96670   6
  -5   7  -1 99.5729 10.8999   6
  -5   7  -1 95.1008 17.9101   1
  -5   7  -1 98.0047 10.7185   3
  -5   7  -1 88.6826 9.87645   5
   5  -7   1 67.6640 17.4531   1
   5  -7   1 93.3948 10.4735   6
   5  -7   1 85.0797 10.2214   4
   5  -7   1 87.8231 10.1684   3
  -6   7  -1 4.09517 3.96987   6
  -6   7  -1 4.48934 13.5418   1
  -6   7  -1 1.38899 2.79013   5
  -6   7  -1 2.42411 3.84846   3
   6  -7   1 8.07850 3.62893   4
   6  -7   1 -1.8864 4.48583   6
   6  -7   1 17.0080 13.7734   1
   6  -7   1 10.4025 3.35011   3
  -7   7  -1 8.43512 4.46378   3
  -7   7  -1 6.23007 4.12566   6
  -7   7  -1 5.48856 15.9531   1
  -7   7  -1 7.65980 2.76870   5
   7  -7   1 3.08061 3.98683   4
   7  -7   1 5.98491 3.81871   3
   7  -7   1 6.75767 13.9389   1
   7  -7   1 4.27568 4.93819   6
   7  -7   1 6.08791 3.57379   7
  -8   7  -1 39.5623 4.48281   5
  -8   7  -1 25.0921 5.63457   6
  -8   7  -1 53.2370 19.0105   1
   8  -7   1 60.2722 17.8803   1
   8  -7   1 23.6647 5.38227   7
   8  -7   1 22.2736 6.55348   6
   8  -7   1 40.5336 5.69863   3
   8  -7   1 36.9939 5.97357   4
  -9   7  -1 9.03467 4.65358   6
  -9   7  -1 16.4662 19.0455   1
  -9   7  -1 17.8456 3.02437   5
  -9   7  -1 13.1909 5.94373   3
   9  -7   1 14.2535 4.70552   7
   9  -7   1 10.8240 5.97637   6
   9  -7   1 23.8770 5.42172   4
   9  -7   1 17.4091 5.00626   3
   9  -7   1 25.5943 17.4271   1
 -10   7  -1 12.1068 2.45041   5
 -10   7  -1 5.52298 4.65832   6
 -10   7  -1 8.61545 6.20911   3
 -10   7  -1 10.7979 20.2148   1
  10  -7   1 11.7372 5.75097   4
  10  -7   1 3.49502 4.70908   7
  10  -7   1 10.8383 18.3853   1
  10  -7   1 12.5613 5.46617   3
  10  -7   1 14.1232 6.35558   6
 -11   7  -1 78.3892 24.9454   1
 -11   7  -1 47.1393 5.61856   5
 -11   7  -1 68.2115 9.18828   3
  11  -7   1 51.6448 22.2411   1
  11  -7   1 63.0052 7.71485   7
  11  -7   1 57.3429 8.97772   6
  11  -7   1 45.4060 8.18676   4
 -12   7  -1 69.2033 27.3602   1
 -12   7  -1 75.8399 10.2651   3
  12  -7   1 36.4120 23.0097   1
  12  -7   1 65.8401 9.62481   4
  12  -7   1 53.2028 10.2992   6
 -13   7  -1 7.59159 8.05114   3
 -13   7  -1 51.8321 27.4211   1
  13  -7   1 18.6577 7.96719   6
  13  -7   1 2.14234 22.2098   1
  13  -7   1 9.22356 7.58648   4
  13  -7   1 13.7680 6.02429   7
 -14   7  -1 34.5786 9.62411   3
 -14   7  -1 56.6692 32.6379   1
  14  -7   1 31.3513 8.86174   4
  14  -7   1 49.3702 27.4502   1
  14  -7   1 13.1474 8.90064   6
 -15   7  -1 -8.2694 30.3213   1
 -15   7  -1 -11.669 9.10926   3
  15  -7   1 17.6173 44.9106   1
  15  -7   1 -8.8123 9.13533   6
  15  -7   1 4.57889 8.71201   4
 -16   7  -1 39.8393 35.2732   1
 -16   7  -1 41.5392 10.5950   3
  16  -7   1 1.84821 28.6048   1
  16  -7   1 18.1685 10.3585   6
  16  -7   1 20.0857 9.58321   4
 -17   7  -1 35.3529 11.0530   3
  17  -7   1 17.2436 11.0820   6
  17  -7   1 16.7942 10.4042   4
  16   6  -1 8.88274 8.30418   4
 -16  -6   1 11.9146 10.5321   3
  15   6  -1 0.79101 7.28158   4
 -15  -6   1 1.40927 3.30196   7
 -15  -6   1 -17.484 8.73951   3
  14   6  -1 3.45515 6.85833   4
 -14  -6   1 6.17463 3.51014   7
 -14  -6   1 6.13003 8.88471   3
  13   6  -1 0.74843 5.87338   4
 -13  -6   1 -1.7323 7.68241   3
 -13  -6   1 0.95946 3.26967   7
  12   6  -1 112.177 12.9293   4
  12   6  -1 99.9811 11.1064   5
 -12  -6   1 92.6927 11.7840   7
 -12  -6   1 121.287 13.5695   3
  11   6  -1 -0.6238 2.92979   5
  11   6  -1 6.90464 4.76223   4
 -11  -6   1 3.59809 3.17481   7
 -11  -6   1 4.40555 6.71839   3
 -11  -6   1 2.89900 3.89112   3
  10   6  -1 98.3066 10.2414   5
  10   6  -1 96.6419 11.1833   4
 -10  -6   1 104.375 11.6619   3
 -10  -6   1 74.2827 10.3903   3
 -10  -6   1 87.5386 10.9714   6
 -10  -6   1 105.145 10.7665   7
   9   6  -1 6.52466 3.63080   4
   9   6  -1 0.45081 2.92609   5
  -9  -6   1 1.48251 5.34692   3
  -9  -6   1 2.95745 3.19165   6
  -9  -6   1 -2.9378 3.49220   3
  -9  -6   1 1.39644 2.94982   7
   8   6  -1 320.323 32.4298   4
   8   6  -1 316.250 32.3892   5
  -8  -6   1 322.184 32.6050   3
  -8  -6   1 310.376 33.1984   3
  -8  -6   1 317.943 32.5703   6
   7   6  -1 -6.1694 2.81107   4
   7   6  -1 4.32322 2.98537   5
  -7  -6   1 1.95250 2.76734   6
  -7  -6   1 -1.7123 2.65925   3
  -7  -6   1 -1.5396 4.19565   3
   6   6  -1 186.301 19.1305   4
   6   6  -1 186.934 19.2292   5
  -6  -6   1 187.647 19.2298   3
  -6  -6   1 192.133 20.0238   1
  -6  -6   1 184.000 19.3169   6
  -6  -6   1 176.241 19.7586   3
   5   6  -1 1.42094 2.09061   4
   5   6  -1 0.98806 2.70414   5
  -5  -6   1 -1.8202 2.31663   6
  -5  -6   1 -0.6610 1.98981   3
  -5  -6   1 -4.6904 3.91781   1
   4   6  -1 245.220 24.7242   5
   4   6  -1 234.424 24.5539   4
  -4  -6   1 243.407 26.2337   1
  -4  -6   1 252.463 24.7608   6
  -4  -6   1 236.135 24.5671   3
   3   6  -1 1.98229 2.56648   5
  -3  -6   1 0.30261 1.42289   3
  -3  -6   1 -2.0873 6.28608   1
  -3  -6   1 -1.4781 2.37032   6
   2   6  -1 1817.08 177.929   5
   2   6  -1 1763.91 178.501   1
  -2  -6   1 1852.65 177.914   6
  -2  -6   1 1787.83 177.817   3
  -2  -6   1 1580.13 179.542   1
   1   6  -1 2.25479 2.40645   5
   1   6  -1 6.99623 1.48181   3
   1   6  -1 8.56258 5.42896   1
  -1  -6   1 -0.8131 7.56150   1
  -1  -6   1 3.56841 1.27656   3
  -1  -6   1 3.81431 2.25243   6
   0   6  -1 1584.21 169.286   1
   0   6  -1 1704.83 167.872   6
   0   6  -1 1681.98 167.771   3
   0   6  -1 1704.71 167.862   5
   0  -6   1 1620.56 167.748   3
   0  -6   1 1674.16 167.867   6
   0  -6   1 1679.95 170.036   1
  -1   6  -1 -1.0136 2.26378   5
  -1   6  -1 3.14155 6.54567   1
  -1   6  -1 2.67192 2.34431   6
  -1   6  -1 2.53909 1.55797   3
   1  -6   1 5.67982 2.52082   6
   1  -6   1 3.50924 1.90724   4
   1  -6   1 4.78919 1.45935   3
   1  -6   1 7.23071 8.72908   1
  -2   6  -1 2544.90 249.608   3
  -2   6  -1 2286.16 249.694   6
  -2   6  -1 2595.82 249.625   5
  -2   6  -1 2559.71 251.853   1
   2  -6   1 2271.22 249.602   4
   2  -6   1 2615.22 252.183   1
   2  -6   1 2498.68 249.573   3
  -3   6  -1 0.22709 2.25881   5
  -3   6  -1 2.13448 2.21968   3
  -3   6  -1 4.55420 2.99656   6
  -3   6  -1 -6.0798 8.70188   1
   3  -6   1 -2.2061 8.85189   1
   3  -6   1 4.17711 3.07075   6
   3  -6   1 2.21778 2.02647   3
   3  -6   1 2.24173 2.28464   4
  -4   6  -1 1268.34 127.633   5
  -4   6  -1 1206.09 130.790   1
  -4   6  -1 1350.51 127.886   6
  -4   6  -1 1298.17 127.741   3
   4  -6   1 1205.33 127.667   3
   4  -6   1 1328.84 127.839   6
   4  -6   1 1225.09 127.689   4
   4  -6   1 1219.98 130.867   1
  -5   6  -1 10.7704 3.50801   3
  -5   6  -1 2.79046 3.49570   6
  -5   6  -1 20.9980 11.6622   1
  -5   6  -1 12.2075 2.45948   5
   5  -6   1 18.1955 11.0896   1
   5  -6   1 7.78138 3.05564   3
   5  -6   1 7.23367 3.82895   6
   5  -6   1 16.5254 3.21925   4
  -6   6  -1 995.913 97.0825   5
  -6   6  -1 898.870 97.3489   6
  -6   6  -1 1048.69 101.974   1
   6  -6   1 981.636 97.2392   4
   6  -6   1 964.657 97.4347   6
   6  -6   1 997.727 97.2681   3
   6  -6   1 993.170 101.616   1
   6  -6   1 866.515 97.2739   7
  -7   6  -1 10.7910 2.52497   5
  -7   6  -1 13.8846 4.38233   3
  -7   6  -1 23.4985 14.2732   1
  -7   6  -1 8.77701 3.90199   6
   7  -6   1 14.4616 3.96909   3
   7  -6   1 11.7381 13.5397   1
   7  -6   1 8.16864 3.46578   7
   7  -6   1 17.6537 3.94764   4
   7  -6   1 9.44417 4.63739   6
  -8   6  -1 212.822 31.0766   1
  -8   6  -1 251.430 23.4881   3
  -8   6  -1 233.841 23.1468   6
  -8   6  -1 201.631 22.2645   5
   8  -6   1 172.603 29.4094   1
   8  -6   1 202.614 23.1828   3
   8  -6   1 216.251 22.9856   4
   8  -6   1 246.285 23.4855   6
  -9   6  -1 -8.0762 16.5117   1
  -9   6  -1 12.0469 5.38681   3
  -9   6  -1 3.92962 3.97529   6
  -9   6  -1 8.96159 1.99356   5
   9  -6   1 9.47408 4.77575   4
   9  -6   1 0.21595 5.33785   6
   9  -6   1 11.3672 4.76828   3
   9  -6   1 5.58526 4.52276   7
   9  -6   1 -3.0140 15.1930   1
 -10   6  -1 258.530 29.4448   6
 -10   6  -1 251.856 28.5605   5
 -10   6  -1 245.982 38.6104   1
 -10   6  -1 319.900 30.3112   3
  10  -6   1 274.787 29.8463   3
  10  -6   1 235.872 37.6545   1
  10  -6   1 329.066 29.9080   7
  10  -6   1 311.249 30.3455   6
  10  -6   1 315.328 29.6215   4
 -11   6  -1 1.33187 6.52937   3
 -11   6  -1 1.03322 4.73117   6
 -11   6  -1 -12.378 18.8341   1
  11  -6   1 -4.2387 5.25033   3
  11  -6   1 7.49778 6.31083   6
  11  -6   1 -0.9554 4.85305   7
  11  -6   1 -0.5603 5.59995   4
  11  -6   1 -4.0273 17.4273   1
 -12   6  -1 104.897 14.6721   3
 -12   6  -1 69.8688 29.2289   1
  12  -6   1 116.034 28.0360   1
  12  -6   1 157.624 15.0745   6
  12  -6   1 130.495 15.1529   7
  12  -6   1 108.152 14.2585   4
 -13   6  -1 -1.1110 7.96050   3
 -13   6  -1 -4.7837 22.1967   1
  13  -6   1 -3.2620 4.76616   7
  13  -6   1 7.18952 6.94865   4
  13  -6   1 26.9682 20.8518   1
  13  -6   1 4.83207 7.45846   6
 -14   6  -1 32.7099 9.15822   3
 -14   6  -1 54.1400 28.3252   1
  14  -6   1 33.2397 8.59569   4
  14  -6   1 12.4497 8.50433   6
  14  -6   1 15.5018 5.29745   7
 -15   6  -1 7.60831 9.09028   3
 -15   6  -1 11.4520 31.9272   1
  15  -6   1 11.6171 8.77103   6
  15  -6   1 -9.8648 4.39560   7
  15  -6   1 -2.0022 8.53146   4
  15  -6   1 90.8879 27.4444   1
 -16   6  -1 45.0610 10.9452   3
 -16   6  -1 90.7298 33.8293   1
  16  -6   1 7.28247 31.8661   1
  16  -6   1 33.4743 10.0707   4
  16  -6   1 39.0554 8.25172   7
  16  -6   1 31.3042 10.5126   6
 -17   6  -1 -0.1711 10.4208   3
  17  -6   1 -7.1181 9.92125   4
  17  -6   1 3.57125 9.66740   6
  16   5  -1 11.5485 8.53003   4
 -16  -5   1 24.3698 10.2638   3
  15   5  -1 -5.0768 7.37729   4
 -15  -5   1 9.63285 9.45837   3
 -15  -5   1 -1.7642 3.26107   7
  14   5  -1 5.62386 6.72195   4
 -14  -5   1 -5.3562 8.41424   3
 -14  -5   1 1.34015 3.34974   7
  13   5  -1 -3.0077 5.79020   4
 -13  -5   1 -3.6484 3.15935   7
 -13  -5   1 -3.0789 7.86157   3
  12   5  -1 46.2389 7.05023   4
 -12  -5   1 35.5574 8.70027   3
  11   5  -1 3.07766 2.46136   5
  11   5  -1 -5.0450 4.39285   4
 -11  -5   1 -2.8847 3.96008   3
 -11  -5   1 -2.9843 6.54317   3
 -11  -5   1 -0.3910 2.88531   7
  10   5  -1 32.7391 3.68096   5
  10   5  -1 26.0757 4.86903   4
 -10  -5   1 21.2809 6.48818   3
 -10  -5   1 18.9902 4.26501   6
 -10  -5   1 17.2767 3.84780   7
 -10  -5   1 33.9780 4.90621   3
   9   5  -1 0.22054 2.43788   5
   9   5  -1 -3.7968 3.41004   4
  -9  -5   1 4.26578 5.18933   3
  -9  -5   1 1.74359 2.66611   7
  -9  -5   1 2.26563 3.45703   3
  -9  -5   1 4.12548 2.98335   6
  -8  -5   1 35.4539 4.39839   3
  -8  -5   1 25.2365 4.09261   6
  -8  -5   1 22.3169 3.81696   7
  -8  -5   1 34.5822 5.83859   3
   7   5  -1 9.02436 2.53825   5
   7   5  -1 3.74517 2.73523   4
  -7  -5   1 10.0343 2.79635   6
  -7  -5   1 14.8680 4.29271   3
  -7  -5   1 7.39258 3.01226   3
   6   5  -1 30.9093 3.91360   5
   6   5  -1 40.1879 3.92751   4
  -6  -5   1 32.2164 4.04281   3
  -6  -5   1 21.7376 3.91753   6
  -6  -5   1 22.4810 4.67593   3
   5   5  -1 33.1094 3.70320   4
   5   5  -1 39.8394 3.97942   5
  -5  -5   1 30.6974 3.74496   3
  -5  -5   1 18.9308 4.59230   1
  -5  -5   1 26.3971 3.76682   6
   4   5  -1 11.8815 2.56136   5
   4   5  -1 12.0904 2.11665   4
  -4  -5   1 9.14445 2.33914   6
  -4  -5   1 14.3953 4.01297   1
  -4  -5   1 13.2667 2.10403   3
   3   5  -1 423.390 41.9091   4
   3   5  -1 403.631 41.9983   5
  -3  -5   1 410.127 43.3511   1
  -3  -5   1 420.175 41.9100   3
   2   5  -1 26.5424 3.87948   5
   2   5  -1 35.3005 4.81522   1
  -2  -5   1 27.6700 3.78976   6
  -2  -5   1 35.0543 3.63485   3
  -2  -5   1 31.6018 7.35379   1
   1   5  -1 74.2531 7.82778   3
   1   5  -1 77.0892 8.04236   5
   1   5  -1 74.7940 10.2636   1
  -1  -5   1 84.4459 8.09729   6
  -1  -5   1 70.1750 10.8680   1
  -1  -5   1 70.3273 7.75181   3
   0   5  -1 27.9277 6.67527   1
   0   5  -1 32.7870 3.69851   3
   0   5  -1 27.0784 3.82719   6
   0   5  -1 30.5326 3.86999   5
   0  -5   1 35.0921 3.62025   3
   0  -5   1 38.8265 8.00169   1
  -1   5  -1 -0.1735 1.96634   6
  -1   5  -1 0.14096 1.31234   3
  -1   5  -1 -0.0827 6.02139   1
   1  -5   1 -1.9453 5.85219   1
   1  -5   1 4.46290 1.59583   4
   1  -5   1 2.01440 1.18482   3
   1  -5   1 4.89403 2.08316   6
  -2   5  -1 0.80682 1.64454   3
  -2   5  -1 2.95944 6.77212   1
  -2   5  -1 1.58967 1.80553   5
  -2   5  -1 -1.2591 2.20141   6
   2  -5   1 -0.5223 2.24693   6
   2  -5   1 2.05190 1.67725   4
   2  -5   1 1.61186 6.96726   1
   2  -5   1 1.35325 1.46735   3
  -3   5  -1 51.7689 10.3965   1
  -3   5  -1 58.4507 6.26891   6
  -3   5  -1 42.6531 5.59505   3
  -3   5  -1 47.4893 5.23706   5
   3  -5   1 46.9128 10.6419   1
   3  -5   1 44.1238 5.39250   4
   3  -5   1 45.7040 5.37191   3
   3  -5   1 37.9468 5.47312   6
  -4   5  -1 89.6815 11.5988   6
  -4   5  -1 118.545 11.6046   3
  -4   5  -1 123.216 16.7838   1
  -4   5  -1 105.761 11.0675   5
   4  -5   1 150.560 18.3947   1
   4  -5   1 107.215 11.2865   4
   4  -5   1 96.4770 11.6763   6
  -5   5  -1 670.196 66.6018   5
  -5   5  -1 733.138 70.6761   1
  -5   5  -1 666.564 66.8315   3
  -5   5  -1 580.442 66.8156   6
   5  -5   1 674.536 66.7275   4
   5  -5   1 671.718 70.4421   1
   5  -5   1 644.944 66.8898   6
   5  -5   1 675.211 66.7761   3
  -6   5  -1 7.23314 1.78732   5
  -6   5  -1 -10.583 10.9476   1
  -6   5  -1 -3.3282 3.04394   6
  -6   5  -1 7.18279 3.54212   3
   6  -5   1 1.69979 2.74647   7
   6  -5   1 7.12262 10.3082   1
   6  -5   1 3.10925 3.73897   6
   6  -5   1 2.76050 2.90873   4
   6  -5   1 5.10646 3.03657   3
  -7   5  -1 16.7995 4.57596   3
  -7   5  -1 20.0998 4.03594   6
  -7   5  -1 23.3427 2.82658   5
  -7   5  -1 33.2613 13.9731   1
   7  -5   1 23.4204 4.82942   6
   7  -5   1 16.4162 4.10326   4
   7  -5   1 9.60195 12.3592   1
   7  -5   1 19.6173 4.34916   3
   7  -5   1 27.2140 4.27302   7
  -8   5  -1 80.1652 8.02596   5
  -8   5  -1 75.3350 9.26079   6
  -8   5  -1 113.621 18.8193   1
   8  -5   1 57.4036 8.89958   7
   8  -5   1 120.404 18.6061   1
  -9   5  -1 196.044 23.0667   6
  -9   5  -1 223.517 32.5319   1
  -9   5  -1 202.869 22.2631   5
  -9   5  -1 229.666 23.8305   3
   9  -5   1 239.615 32.3844   1
   9  -5   1 244.547 23.8068   6
   9  -5   1 243.012 23.5994   3
   9  -5   1 234.781 23.0592   4
 -10   5  -1 7.30899 4.19644   6
 -10   5  -1 -1.7003 15.8970   1
 -10   5  -1 31.0460 6.26150   3
  10  -5   1 13.1430 4.79521   7
  10  -5   1 28.3740 5.41064   4
  10  -5   1 20.3952 15.9646   1
  10  -5   1 18.3356 5.87239   6
  10  -5   1 17.3396 5.39444   3
 -11   5  -1 13.9860 6.78919   3
 -11   5  -1 18.3095 4.77433   6
 -11   5  -1 -5.1859 17.9012   1
  11  -5   1 18.6783 6.60811   6
  11  -5   1 5.88447 18.7322   1
  11  -5   1 16.3612 5.94153   4
  11  -5   1 24.1239 6.00242   3
  11  -5   1 37.7043 5.37788   7
 -12   5  -1 97.7908 25.5620   1
  12  -5   1 104.521 24.1044   1
  12  -5   1 91.4542 12.1175   6
 -13   5  -1 18.1542 24.5945   1
 -13   5  -1 35.5826 8.41249   3
  13  -5   1 46.2648 7.68163   4
  13  -5   1 20.0145 7.82680   6
  13  -5   1 16.1290 4.90740   7
 -14   5  -1 -10.889 24.0265   1
 -14   5  -1 24.8193 8.90307   3
  14  -5   1 12.5159 4.72286   7
  14  -5   1 41.9733 23.1831   1
  14  -5   1 34.4448 7.95603   4
  14  -5   1 15.8249 8.24208   6
 -15   5  -1 2.13201 28.3097   1
 -15   5  -1 32.1229 9.49577   3
  15  -5   1 19.1503 8.70761   4
  15  -5   1 19.7258 8.99695   6
  15  -5   1 30.3624 26.9438   1
  15  -5   1 13.6072 4.79085   7
 -16   5  -1 69.2783 34.3326   1
 -16   5  -1 43.9894 11.1622   3
  16  -5   1 78.6571 30.1223   1
  16  -5   1 53.6084 10.1251   4
  16  -5   1 12.8421 10.0556   6
 -17   5  -1 7.10508 10.3854   3
  17  -5   1 -0.3223 9.85367   4
  17  -5   1 23.2427 40.5227   1
  17  -5   1 8.77791 10.0042   6
  16   4  -1 18.9542 8.53882   4
 -16  -4   1 17.4092 10.0903   3
  15   4  -1 6.04567 7.13078   4
 -15  -4   1 -11.385 9.29882   3
 -15  -4   1 -0.5144 3.27208   7
  14   4  -1 38.6423 7.97822   4
 -14  -4   1 52.6866 9.95722   3
 -14  -4   1 39.9238 5.50160   7
  13   4  -1 1.16841 5.59765   4
 -13  -4   1 -9.0192 7.61274   3
 -13  -4   1 1.63072 3.07783   7
  12   4  -1 229.244 23.3644   4
 -12  -4   1 233.621 25.1891   3
 -12  -4   1 208.092 22.7244   7
  11   4  -1 1.13435 4.55406   4
 -11  -4   1 5.71419 6.38184   3
 -11  -4   1 2.91797 3.33146   6
 -11  -4   1 3.99880 2.71589   7
  10   4  -1 359.289 35.5564   4
  10   4  -1 345.375 35.1503   5
 -10  -4   1 358.203 35.3435   7
 -10  -4   1 337.397 35.5096   6
 -10  -4   1 328.533 36.3708   3
   9   4  -1 2.16586 3.31945   4
   9   4  -1 0.35741 2.00047   5
  -9  -4   1 -8.3442 5.02119   3
  -9  -4   1 -7.8396 2.69814   6
  -9  -4   1 -2.9161 2.40207   7
   8   4  -1 1068.20 108.941   5
   8   4  -1 1117.89 109.052   4
  -8  -4   1 1078.95 109.059   6
  -8  -4   1 1007.18 109.375   3
  -8  -4   1 1124.77 109.004   7
   7   4  -1 -3.9476 1.83522   5
   7   4  -1 0.20774 2.38418   4
  -7  -4   1 3.91199 3.91656   3
  -7  -4   1 1.25172 2.34497   6
  -7  -4   1 0.77865 1.96247   7
   6   4  -1 658.585 64.7377   4
   6   4  -1 651.302 64.7126   5
  -6  -4   1 658.951 64.7810   6
  -6  -4   1 590.926 65.0046   3
   5   4  -1 -0.3872 1.77802   5
   5   4  -1 0.28940 1.67116   4
  -5  -4   1 -0.1191 1.86935   6
  -5  -4   1 3.85688 1.99172   3
  -5  -4   1 1.59419 2.73385   1
  -5  -4   1 2.61902 2.86729   3
   4   4  -1 3833.79 390.297   5
  -4  -4   1 3847.06 390.300   3
  -4  -4   1 3944.53 390.499   1
   3   4  -1 1.35866 1.15465   4
   3   4  -1 1.34396 1.64399   5
  -3  -4   1 0.49147 3.31701   1
  -3  -4   1 1.10142 1.17524   3
   2   4  -1 2505.00 247.598   4
   2   4  -1 2538.29 247.651   5
   2   4  -1 2426.41 247.742   1
  -2  -4   1 2484.72 247.599   3
  -2  -4   1 2330.91 248.429   1
   1   4  -1 2.46866 3.17280   1
   1   4  -1 5.87394 1.58781   5
   1   4  -1 6.50121 1.10095   3
  -1  -4   1 3.82074 4.38021   1
  -1  -4   1 3.89108 1.43730   6
  -1  -4   1 2.46230 0.95108   3
   0   4  -1 8898.41 902.247   1
   0  -4   1 9003.51 902.488   1
  -1   4  -1 8.43147 1.77491   5
  -1   4  -1 9.80174 1.55903   3
  -1   4  -1 10.4429 1.99957   6
  -1   4  -1 11.5307 5.01830   1
   1  -4   1 6.21689 5.81305   1
   1  -4   1 11.1412 1.66954   4
   1  -4   1 9.92493 1.48440   3
   1  -4   1 11.1516 2.05135   6
  -2   4  -1 4151.78 378.713   1
  -2   4  -1 3492.13 377.097   6
   2  -4   1 3533.82 377.088   6
   2  -4   1 3595.34 377.031   4
   2  -4   1 3987.44 378.726   1
  -3   4  -1 18.2660 7.17192   1
  -3   4  -1 12.8514 2.45353   3
  -3   4  -1 15.3545 1.98906   5
   3  -4   1 16.2315 2.30053   3
   3  -4   1 7.51340 2.66140   6
   3  -4   1 12.8839 2.23896   4
   3  -4   1 8.55031 5.90431   1
  -4   4  -1 7653.21 752.113   1
   4  -4   1 7241.26 751.992   1
  -5   4  -1 20.5752 3.52829   3
  -5   4  -1 7.28794 9.25927   1
  -5   4  -1 20.0083 2.42957   5
  -5   4  -1 12.1653 3.26402   6
   5  -4   1 18.8470 3.70450   6
   5  -4   1 12.0690 3.07165   7
   5  -4   1 22.3047 9.87742   1
   5  -4   1 27.6325 3.37105   3
   5  -4   1 26.0343 3.18912   4
  -6   4  -1 143.549 14.8180   5
  -6   4  -1 164.611 21.8871   1
  -6   4  -1 147.666 15.6666   3
  -6   4  -1 134.716 15.3946   6
   6  -4   1 179.266 21.7499   1
   6  -4   1 133.630 15.4211   7
   6  -4   1 141.652 15.5393   3
   6  -4   1 148.542 15.7717   6
   6  -4   1 159.946 15.2563   4
  -7   4  -1 36.5743 6.14164   6
  -7   4  -1 84.6142 15.1092   1
  -7   4  -1 61.8188 6.84718   3
  -7   4  -1 54.4947 5.46544   5
   7  -4   1 55.2653 6.80077   6
   7  -4   1 34.7495 6.33922   7
   7  -4   1 75.8618 7.29032   3
  -8   4  -1 1352.50 139.839   1
  -8   4  -1 1248.02 135.741   6
  -8   4  -1 1363.08 135.940   3
  -8   4  -1 1268.18 135.464   5
   8  -4   1 1358.35 135.892   3
   8  -4   1 1314.11 139.606   1
   8  -4   1 1461.26 135.952   6
   8  -4   1 1399.20 135.764   4
  -9   4  -1 11.3891 15.4015   1
  -9   4  -1 -1.2590 4.87730   3
  -9   4  -1 -0.4762 3.13253   6
   9  -4   1 -1.2678 3.97421   4
   9  -4   1 -4.8659 4.28106   3
   9  -4   1 8.01128 3.64487   7
   9  -4   1 -4.1288 11.8789   1
   9  -4   1 -0.1859 4.49116   6
 -10   4  -1 64.9804 18.0061   1
 -10   4  -1 55.0476 7.96482   3
 -10   4  -1 45.8753 6.43848   6
  10  -4   1 61.1265 7.62135   6
  10  -4   1 48.0243 7.01119   4
  10  -4   1 48.2427 16.5212   1
  10  -4   1 62.3878 7.65784   3
  10  -4   1 39.4664 6.55765   7
 -11   4  -1 6.79565 3.76896   6
 -11   4  -1 7.60799 17.0279   1
 -11   4  -1 11.9386 6.53249   3
  11  -4   1 -0.4224 5.16330   4
  11  -4   1 4.94682 3.82696   7
  11  -4   1 8.52072 5.43310   3
  11  -4   1 6.77175 5.59457   6
 -12   4  -1 349.780 34.7889   3
 -12   4  -1 289.538 43.7184   1
  12  -4   1 320.297 34.4579   6
  12  -4   1 295.723 33.9069   4
  12  -4   1 392.973 43.9182   1
 -13   4  -1 12.1416 21.0445   1
 -13   4  -1 -1.2794 7.51722   3
  13  -4   1 12.7961 19.2871   1
  13  -4   1 -0.2583 6.66364   6
  13  -4   1 0.14161 6.32713   4
  13  -4   1 -1.6527 3.66112   7
 -14   4  -1 52.8417 9.85209   3
 -14   4  -1 76.2485 27.4264   1
  14  -4   1 47.8327 9.46737   6
  14  -4   1 39.7248 8.98407   4
  14  -4   1 72.4115 24.2312   1
  14  -4   1 39.9111 6.25820   7
 -15   4  -1 -0.5546 9.07713   3
 -15   4  -1 15.6559 25.2233   1
  15  -4   1 -3.9122 7.98136   6
  15  -4   1 -2.2148 7.66525   4
  15  -4   1 -17.840 23.0032   1
  15  -4   1 3.93393 20.3607   1
 -16   4  -1 108.084 29.8826   1
 -16   4  -1 68.2798 12.9210   3
  16  -4   1 83.1355 12.2732   4
  16  -4   1 37.3322 28.9802   1
  16  -4   1 74.6772 12.2321   6
 -17   4  -1 -3.1422 10.1561   3
  17  -4   1 -1.3507 9.42744   4
  17  -4   1 5.25969 9.82792   6
  17  -4   1 21.9542 33.5480   1
  17   3  -1 -12.096 8.79048   4
 -17  -3   1 -9.4533 10.5872   3
  16   3  -1 16.1565 8.23952   4
 -16  -3   1 15.0498 10.1727   3
  15   3  -1 6.37486 7.55957   4
 -15  -3   1 9.18174 3.52202   7
 -15  -3   1 8.74462 9.28772   3
  14   3  -1 19.5999 6.86363   4
 -14  -3   1 10.9326 3.56346   7
 -14  -3   1 29.6684 9.20043   3
  13   3  -1 32.7045 6.31505   6
  13   3  -1 24.5145 6.68230   4
 -13  -3   1 37.1340 8.75630   3
 -13  -3   1 30.7913 4.66567   7
 -13  -3   1 35.0519 3.85246   5
  12   3  -1 56.2725 7.53776   6
 -12  -3   1 53.4185 6.45351   7
  11   3  -1 1.17526 4.33260   4
  11   3  -1 2.67240 4.19263   6
 -11  -3   1 -1.1549 3.14169   6
 -11  -3   1 0.82214 2.60136   7
 -11  -3   1 -6.6399 6.42585   3
  10   3  -1 33.3533 5.44484   6
 -10  -3   1 34.1963 5.00008   6
 -10  -3   1 63.8102 10.6731   1
 -10  -3   1 33.6514 4.62062   7
 -10  -3   1 56.2112 7.21027   3
   9   3  -1 76.1332 8.16826   5
   9   3  -1 80.1420 8.93439   4
   9   3  -1 76.5255 9.47989   6
  -9  -3   1 79.8438 8.67998   7
  -9  -3   1 78.0931 9.73199   3
  -9  -3   1 73.2920 8.83824   6
  -9  -3   1 84.8119 12.3532   1
   8   3  -1 99.8438 10.5008   5
   8   3  -1 101.775 11.2153   6
  -8  -3   1 93.2896 10.8483   7
  -8  -3   1 105.610 11.0920   6
  -8  -3   1 114.927 14.7714   1
  -8  -3   1 111.448 12.5259   3
   7   3  -1 47.4719 5.85698   6
   7   3  -1 52.4651 5.94873   4
   7   3  -1 53.5086 5.53943   5
  -7  -3   1 45.6563 6.19204   6
  -7  -3   1 56.4139 5.94499   7
  -7  -3   1 49.9139 8.23969   1
  -7  -3   1 42.6429 6.62397   3
   6   3  -1 28.5913 4.58453   6
   6   3  -1 41.2541 4.76953   4
   6   3  -1 41.1963 4.44217   5
  -6  -3   1 42.6669 4.71797   7
  -6  -3   1 41.3009 4.94459   6
  -6  -3   1 41.5258 6.48860   1
  -6  -3   1 41.2030 5.48316   3
   5   3  -1 22.8987 3.02530   5
  -5  -3   1 25.0199 4.50285   1
  -5  -3   1 24.1126 3.88875   3
  -5  -3   1 34.4918 3.70645   6
   4   3  -1 33.9933 4.09124   5
   4   3  -1 37.1336 4.07172   4
  -4  -3   1 38.1475 4.75514   1
  -4  -3   1 36.7148 4.32618   6
   3   3  -1 1.73468 1.25762   5
   3   3  -1 1.47502 0.99007   4
  -3  -3   1 4.06451 1.69488   1
  -3  -3   1 1.22252 1.17396   3
   2   3  -1 35.9572 3.37327   4
   2   3  -1 30.5358 3.55253   5
  -2  -3   1 26.2864 3.44052   3
  -2  -3   1 32.3205 4.53983   1
   1   3  -1 2.43124 0.80132   3
   1   3  -1 4.37174 1.15914   5
   1   3  -1 3.86821 2.25997   1
  -1  -3   1 1.71490 0.74417   3
  -1  -3   1 2.01251 1.03526   6
  -1  -3   1 3.01629 2.91169   1
   0   3  -1 23.6235 2.82745   5
   0   3  -1 27.5247 4.38542   1
   0   3  -1 23.3926 2.77717   6
   0  -3   1 23.7252 4.85472   1
   0  -3   1 20.0439 2.75313   6
   0  -3   1 27.6706 2.67403   3
  -1   3  -1 20.2973 2.38827   3
  -1   3  -1 19.4336 4.71190   1
  -1   3  -1 19.2404 2.33868   5
  -1   3  -1 21.7966 2.43875   6
   1  -3   1 16.4259 2.41137   6
   1  -3   1 13.4825 4.61141   1
   1  -3   1 18.8126 2.22046   4
   1  -3   1 18.1038 2.31741   3
  -2   3  -1 13.3723 5.01544   1
  -2   3  -1 10.4197 1.41599   5
  -2   3  -1 5.49169 1.83167   6
  -2   3  -1 7.96936 1.64640   3
   2  -3   1 16.0625 5.30010   1
   2  -3   1 5.25183 1.45907   4
   2  -3   1 13.6495 1.57823   3
   2  -3   1 8.18667 1.89171   6
  -3   3  -1 1307.18 136.533   1
  -3   3  -1 1366.38 134.981   3
  -3   3  -1 1362.02 134.883   5
  -3   3  -1 1278.53 135.004   6
   3  -3   1 1332.69 135.021   6
   3  -3   1 1349.51 136.587   1
   3  -3   1 1378.75 134.944   4
   3  -3   1 1331.82 134.959   3
  -4   3  -1 59.5795 8.05709   6
  -4   3  -1 69.9628 8.11078   3
  -4   3  -1 82.8005 11.8372   1
  -4   3  -1 72.6365 7.55738   5
   4  -3   1 74.4324 8.25690   6
   4  -3   1 82.5645 8.10433   3
   4  -3   1 111.989 13.1569   1
  -5   3  -1 377.184 41.1612   6
  -5   3  -1 400.165 44.0867   1
  -5   3  -1 390.595 40.9335   5
  -5   3  -1 404.457 41.2745   3
   5  -3   1 427.772 41.2140   7
   5  -3   1 414.314 41.2768   6
   5  -3   1 415.805 41.2335   3
   5  -3   1 417.084 44.2088   1
   5  -3   1 412.481 41.1022   4
  -6   3  -1 -3.4103 3.00384   3
  -6   3  -1 -4.1116 8.17906   1
  -6   3  -1 -1.2855 2.20945   6
  -6   3  -1 0.49489 0.74745   5
   6  -3   1 1.13871 2.90032   6
   6  -3   1 -16.694 7.58715   1
   6  -3   1 -2.9558 2.77154   3
   6  -3   1 -0.1811 2.31248   7
   6  -3   1 -1.7903 2.30635   4
  -7   3  -1 1367.68 149.964   6
  -7   3  -1 1536.61 153.080   1
  -7   3  -1 1537.47 150.119   3
  -7   3  -1 1362.95 149.727   5
   7  -3   1 1496.74 152.959   1
   7  -3   1 1411.41 150.028   7
   7  -3   1 1511.01 149.961   4
   7  -3   1 1649.32 150.100   6
   7  -3   1 1536.90 150.096   3
  -8   3  -1 101.348 17.0002   1
  -8   3  -1 68.4009 9.73467   6
   8  -3   1 102.943 10.5868   6
   8  -3   1 93.7202 10.4548   3
   8  -3   1 76.4961 16.4750   1
  -9   3  -1 -0.5520 3.01490   6
  -9   3  -1 5.41489 4.81660   3
  -9   3  -1 1.25656 11.9649   1
   9  -3   1 -1.1385 3.59736   4
   9  -3   1 -7.1733 4.11116   3
   9  -3   1 3.73189 2.99329   7
   9  -3   1 0.02801 4.14399   6
 -10   3  -1 23.6271 16.0401   1
 -10   3  -1 32.3869 6.64587   3
  10  -3   1 13.6241 5.72616   6
  10  -3   1 43.4208 5.58729   4
  10  -3   1 32.9225 6.05231   3
  10  -3   1 38.9367 12.5577   1
 -11   3  -1 142.075 15.1479   3
 -11   3  -1 154.609 23.0206   1
 -11   3  -1 100.549 12.7753   6
  11  -3   1 112.214 12.9428   7
  11  -3   1 112.288 14.0681   6
  11  -3   1 114.659 13.5010   4
  11  -3   1 121.024 22.6605   1
 -12   3  -1 145.316 26.8172   1
  12  -3   1 136.885 26.2298   1
  12  -3   1 152.835 16.9879   4
 -13   3  -1 51.2511 19.8412   1
 -13   3  -1 47.8398 9.02407   3
  13  -3   1 12.9739 18.8636   1
  13  -3   1 36.0313 5.28118   7
  13  -3   1 33.7943 8.00947   6
  13  -3   1 45.2405 7.65356   4
 -14   3  -1 34.0706 9.20976   3
 -14   3  -1 17.0084 22.3721   1
  14  -3   1 13.4477 20.9099   1
  14  -3   1 39.3141 7.88730   4
  14  -3   1 11.8688 7.70688   6
  14  -3   1 38.5937 18.5923   1
 -15   3  -1 -2.3952 22.3497   1
 -15   3  -1 7.21357 8.86050   3
  15  -3   1 -11.208 22.7682   1
  15  -3   1 10.8609 18.4528   1
  15  -3   1 -2.2337 7.75853   6
  15  -3   1 -0.5267 7.52655   4
 -16   3  -1 50.4230 10.8788   3
 -16   3  -1 8.60490 25.4949   1
  16  -3   1 18.3056 9.30059   6
  16  -3   1 38.8235 9.46524   4
  16  -3   1 22.2939 26.5343   1
 -17   3  -1 12.5062 10.3491   3
  17  -3   1 17.4911 30.4927   1
  17  -3   1 -0.3559 9.30762   6
  17  -3   1 0.10105 9.13169   4
  17   2  -1 -14.725 8.87931   4
 -17  -2   1 8.93345 11.1787   3
  16   2  -1 61.9449 10.6389   6
  16   2  -1 76.9004 11.2589   4
 -16  -2   1 77.0242 13.0693   3
  15   2  -1 -1.4101 6.25497   6
  15   2  -1 -1.8730 7.17656   4
 -15  -2   1 0.88459 8.94889   3
  14   2  -1 33.1096 7.27145   4
  14   2  -1 30.8088 6.78471   6
 -14  -2   1 25.1318 4.54982   7
 -14  -2   1 30.8737 9.14134   3
  13   2  -1 2.43473 5.35000   6
  13   2  -1 6.23139 5.67534   4
 -13  -2   1 8.56315 3.19188   7
 -13  -2   1 10.6466 7.82259   3
 -13  -2   1 23.7799 13.5344   1
  12   2  -1 551.828 51.2748   4
  12   2  -1 518.361 51.4131   6
 -12  -2   1 468.649 50.6132   5
 -12  -2   1 448.701 51.1256   6
 -12  -2   1 490.603 55.5912   1
 -12  -2   1 501.946 50.9767   7
 -12  -2   1 573.514 52.3504   3
  11   2  -1 -2.8320 4.40218   1
  11   2  -1 -0.3065 4.31892   4
  11   2  -1 3.46005 4.35697   1
  11   2  -1 -0.4381 3.93040   6
 -11  -2   1 5.05997 10.7703   1
 -11  -2   1 0.00500 2.60038   7
 -11  -2   1 -6.0948 6.09492   3
 -11  -2   1 -0.1108 3.10305   6
  10   2  -1 88.2572 11.8059   1
  10   2  -1 92.7644 12.6412   1
  10   2  -1 89.1740 10.8666   6
  10   2  -1 100.561 10.6092   4
 -10  -2   1 108.495 12.4884   3
 -10  -2   1 81.8758 10.3710   6
 -10  -2   1 90.8479 10.0810   7
 -10  -2   1 86.6012 14.8604   1
   9   2  -1 -1.6645 5.32530   1
   9   2  -1 -0.4207 4.25195   1
   9   2  -1 1.53294 3.20081   6
   9   2  -1 0.48059 3.20253   4
  -9  -2   1 1.59943 4.89220   3
  -9  -2   1 -2.6530 2.53540   6
  -9  -2   1 -4.4478 8.14141   1
  -9  -2   1 -2.8405 2.08839   7
   8   2  -1 1177.05 121.302   5
   8   2  -1 1228.76 121.446   4
   8   2  -1 1178.31 121.486   6
   8   2  -1 1150.89 121.858   1
   8   2  -1 1160.08 122.257   1
  -8  -2   1 1235.40 121.757   3
  -8  -2   1 1267.83 121.401   7
  -8  -2   1 1218.15 123.096   1
  -8  -2   1 1218.47 121.450   6
   7   2  -1 8.85725 4.40753   1
   7   2  -1 0.93624 3.29295   1
   7   2  -1 3.68935 2.36415   6
   7   2  -1 -1.0031 2.22965   4
   7   2  -1 4.42204 1.26135   5
  -7  -2   1 -3.1033 3.62541   3
  -7  -2   1 3.33092 2.07302   6
  -7  -2   1 5.86064 6.40169   1
  -7  -2   1 0.68040 1.70964   7
   6   2  -1 46.5940 5.07076   5
   6   2  -1 55.1072 5.78940   6
   6   2  -1 50.7129 6.27517   1
   6   2  -1 46.3633 5.51512   4
   6   2  -1 47.3713 6.38165   1
  -6  -2   1 47.5417 5.64080   6
  -6  -2   1 42.7678 5.36177   7
  -6  -2   1 50.5652 6.07022   3
   5   2  -1 3.25192 1.61020   6
   5   2  -1 1.22909 1.45950   4
   5   2  -1 1.88733 1.40363   1
   5   2  -1 2.02206 1.02039   5
  -5  -2   1 0.60522 1.44492   6
  -5  -2   1 0.11703 1.28468   7
  -5  -2   1 4.85833 2.63668   3
  -5  -2   1 0.18080 3.82043   1
   4   2  -1 1391.36 141.522   4
   4   2  -1 1457.75 141.546   6
   4   2  -1 1403.30 141.507   5
  -4  -2   1 1434.89 141.536   6
  -4  -2   1 1333.52 141.947   1
   3   2  -1 1.79329 0.84865   4
   3   2  -1 0.89903 0.87171   5
   3   2  -1 -0.7271 0.96466   6
  -3  -2   1 0.46143 1.67623   1
  -3  -2   1 -0.0962 1.22810   1
  -3  -2   1 -1.0604 0.93023   6
   2   2  -1 2757.22 277.683   5
   1   2  -1 10.0880 1.43384   1
  -1  -2   1 8.93434 1.11040   3
  -1  -2   1 8.84563 1.85656   1
   0   2  -1 2603.26 265.889   1
   0  -2   1 2669.04 265.945   1
  -1   2  -1 25.2181 2.68230   3
  -1   2  -1 13.1720 3.91424   1
  -1   2  -1 24.4770 2.88320   6
   1  -2   1 26.9820 2.62345   4
   1  -2   1 16.4454 4.07887   1
   1  -2   1 25.4497 2.90367   6
  -2   2  -1 557.240 52.9794   1
  -2   2  -1 466.819 51.8248   6
  -2   2  -1 526.083 51.8109   3
  -2   2  -1 525.145 51.7334   5
   2  -2   1 512.132 51.7696   4
   2  -2   1 486.877 51.8299   6
   2  -2   1 502.672 51.7938   3
   2  -2   1 549.878 52.9632   1
  -3   2  -1 15.3125 2.74399   3
  -3   2  -1 18.2910 2.67734   6
  -3   2  -1 23.7993 2.32134   5
  -3   2  -1 24.8762 5.78007   1
   3  -2   1 21.1452 5.57771   1
   3  -2   1 20.6546 2.76110   3
   3  -2   1 27.0004 2.69328   4
   3  -2   1 20.1958 2.77856   6
  -4   2  -1 684.933 72.4668   6
  -4   2  -1 710.461 72.3286   5
  -4   2  -1 724.244 72.5321   3
  -4   2  -1 714.484 74.1662   1
   4  -2   1 735.506 72.4319   4
   4  -2   1 717.690 72.4835   7
   4  -2   1 712.833 74.1753   1
   4  -2   1 744.786 72.5112   6
   4  -2   1 715.934 72.5170   3
  -5   2  -1 14.2935 2.79415   6
  -5   2  -1 18.8700 7.65767   1
  -5   2  -1 20.5170 2.10207   5
  -5   2  -1 22.8462 3.33253   3
   5  -2   1 22.9826 7.75323   1
   5  -2   1 13.8262 2.77362   7
   5  -2   1 20.2632 3.27327   3
   5  -2   1 20.3722 3.06586   6
   5  -2   1 30.7795 2.91029   4
  -6   2  -1 194.215 20.9274   6
  -6   2  -1 195.157 21.2143   3
  -6   2  -1 210.440 24.6914   1
   6  -2   1 219.569 21.1007   6
   6  -2   1 208.462 20.8527   4
   6  -2   1 202.555 20.9645   7
   6  -2   1 201.994 21.2152   3
  -7   2  -1 37.9494 5.53336   3
  -7   2  -1 38.1778 10.6289   1
   7  -2   1 37.5565 5.47364   3
   7  -2   1 30.9562 5.04247   6
   7  -2   1 50.6768 4.99203   4
  -8   2  -1 348.476 35.4838   3
  -8   2  -1 328.577 35.0220   6
  -8   2  -1 316.727 39.3070   1
   8  -2   1 366.108 35.2777   6
   8  -2   1 364.443 35.4326   3
   8  -2   1 328.210 34.9889   4
   8  -2   1 344.821 35.0144   7
  -9   2  -1 -1.8838 4.60871   3
  -9   2  -1 7.14471 11.0772   1
  -9   2  -1 1.83136 2.88166   6
   9  -2   1 5.07893 4.28281   3
   9  -2   1 6.48017 10.5321   1
   9  -2   1 -0.7635 3.50805   4
   9  -2   1 1.28039 3.78345   6
   9  -2   1 0.96378 2.41650   7
 -10   2  -1 663.514 65.2626   3
 -10   2  -1 695.157 70.5084   1
 -10   2  -1 585.773 64.7611   6
  10  -2   1 616.728 70.0356   1
  10  -2   1 608.477 64.6924   7
  10  -2   1 689.479 65.0044   6
  10  -2   1 644.281 64.8395   4
 -11   2  -1 4.18637 13.6621   1
 -11   2  -1 -3.3948 6.03665   3
 -11   2  -1 1.91407 3.41828   6
  11  -2   1 24.8624 15.9757   1
  11  -2   1 3.02303 4.76983   4
  11  -2   1 -0.4154 4.86260   6
  11  -2   1 3.59105 2.69059   7
 -12   2  -1 227.908 32.2203   1
 -12   2  -1 282.853 25.2094   3
 -12   2  -1 194.429 23.5621   6
  12  -2   1 192.223 31.4770   1
  12  -2   1 224.854 31.1057   1
  12  -2   1 218.725 23.4488   4
  12  -2   1 218.746 22.8635   7
 -13   2  -1 0.86817 7.49414   3
 -13   2  -1 -17.385 17.3459   1
  13  -2   1 9.22011 6.12043   4
  13  -2   1 -3.9229 16.9435   1
  13  -2   1 -22.030 12.7779   1
  13  -2   1 -9.7612 6.04710   6
 -14   2  -1 228.648 33.9901   1
 -14   2  -1 256.369 27.1681   3
  14  -2   1 228.040 25.7997   4
  14  -2   1 216.729 32.2774   1
  14  -2   1 230.942 26.3091   6
  14  -2   1 260.166 35.7793   1
 -15   2  -1 -6.7658 9.12430   3
 -15   2  -1 -45.177 19.3480   1
  15  -2   1 9.31409 7.64972   6
  15  -2   1 3.12435 7.73824   4
  15  -2   1 9.82108 17.4965   1
  15  -2   1 -2.8070 20.5401   1
 -16   2  -1 64.1540 12.4594   3
 -16   2  -1 49.8590 26.4790   1
  16  -2   1 66.9152 11.6635   4
  16  -2   1 78.7399 11.6177   6
  16  -2   1 44.3010 27.1061   1
 -17   2  -1 -5.5590 10.2442   3
  17  -2   1 4.35660 8.83481   6
  17  -2   1 23.4287 27.7889   1
  17  -2   1 5.15577 9.11333   4
  17   1  -1 -1.4558 8.71081   4
  17   1  -1 -2.2877 8.01157   6
 -17  -1   1 -13.249 10.4022   3
  16   1  -1 44.2672 9.01312   4
  16   1  -1 9.59544 7.82853   6
 -16  -1   1 35.3853 10.7034   3
  15   1  -1 14.4572 6.78931   6
  15   1  -1 14.5136 7.59110   4
 -15  -1   1 14.1435 9.31272   3
 -15  -1   1 2.51268 16.6452   1
  14   1  -1 8.89099 8.18831   1
  14   1  -1 24.7317 6.72583   4
  14   1  -1 15.1487 6.43025   6
  14   1  -1 17.0267 8.82307   1
 -14  -1   1 4.69595 15.9273   1
 -14  -1   1 20.9986 8.69972   3
  13   1  -1 30.2763 6.59947   4
  13   1  -1 16.4528 10.4182   1
  13   1  -1 19.0553 9.28314   1
  13   1  -1 22.8196 6.04136   6
 -13  -1   1 24.5309 4.23430   7
 -13  -1   1 43.6536 8.58840   3
 -13  -1   1 26.3371 15.3024   1
  12   1  -1 54.2998 7.76265   6
  12   1  -1 50.2289 12.5521   1
  12   1  -1 67.1413 11.0797   1
 -12  -1   1 57.0115 15.3877   1
 -12  -1   1 53.4666 6.64605   7
 -12  -1   1 59.9670 7.12859   6
  11   1  -1 88.6215 12.3673   1
  11   1  -1 70.7880 9.11606   6
  11   1  -1 90.0844 9.94541   4
  11   1  -1 61.8170 13.9190   1
 -11  -1   1 68.1473 9.00454   7
 -11  -1   1 67.2517 15.3273   1
 -11  -1   1 76.4275 8.72584   6
 -11  -1   1 99.4511 10.6323   3
  10   1  -1 21.9849 9.97020   1
  10   1  -1 17.9192 4.02460   6
  10   1  -1 16.9567 7.43613   1
  10   1  -1 20.0462 4.19068   4
 -10  -1   1 13.6943 5.74194   3
 -10  -1   1 8.56188 2.86253   7
 -10  -1   1 13.2971 1.72481   5
 -10  -1   1 14.7827 11.2581   1
 -10  -1   1 4.77465 3.21554   6
   9   1  -1 17.6248 6.65634   1
   9   1  -1 16.6109 3.59011   4
   9   1  -1 9.27449 8.90102   1
   9   1  -1 14.4529 3.48184   6
  -9  -1   1 12.3581 2.93264   6
  -9  -1   1 11.6072 2.59897   7
  -9  -1   1 5.55353 9.83549   1
  -9  -1   1 12.3218 5.02206   3
   8   1  -1 28.2214 10.1679   1
   8   1  -1 78.7995 7.03032   4
   8   1  -1 64.0966 8.88488   1
  -8  -1   1 50.9437 6.70202   7
  -8  -1   1 54.0081 11.1019   1
  -8  -1   1 58.3833 6.97765   6
  -8  -1   1 58.9919 7.60126   3
   7   1  -1 9.18338 4.78496   1
   7   1  -1 4.48194 2.36831   6
   7   1  -1 6.95867 2.36834   4
   7   1  -1 11.9599 6.85031   1
  -7  -1   1 14.4406 7.42815   1
  -7  -1   1 4.83638 1.78785   7
  -7  -1   1 3.34533 2.02910   6
  -7  -1   1 3.89846 3.63691   3
   6   1  -1 4.99355 0.98694   5
   6   1  -1 1.70854 1.98682   6
   6   1  -1 2.09369 1.86338   4
   6   1  -1 0.88449 5.52715   1
   6   1  -1 6.61809 3.84750   1
  -6  -1   1 2.05399 1.45054   7
  -6  -1   1 10.4655 6.05063   1
  -6  -1   1 -0.1028 1.67669   6
  -6  -1   1 2.21966 3.06916   3
   5   1  -1 296.430 28.3134   4
   5   1  -1 289.698 28.3598   6
   5   1  -1 243.339 29.7791   1
   5   1  -1 282.240 28.2079   5
   5   1  -1 265.923 28.9672   1
  -5  -1   1 266.175 28.5528   3
  -5  -1   1 273.669 29.8837   1
  -5  -1   1 283.224 28.3105   6
  -5  -1   1 291.769 28.2961   7
   4   1  -1 58.8887 5.51193   4
   4   1  -1 39.7861 6.92482   1
   4   1  -1 50.7739 5.36999   5
  -4  -1   1 50.9398 5.55405   6
  -4  -1   1 55.8690 6.05121   3
  -4  -1   1 52.9661 5.53298   7
  -4  -1   1 48.4868 7.21875   1
   3   1  -1 5.11346 1.02134   6
   3   1  -1 4.53746 0.93220   4
   3   1  -1 4.36039 0.72410   5
   3   1  -1 3.68038 2.36391   1
   3   1  -1 2.81067 1.57298   1
  -3  -1   1 4.79127 0.91870   7
  -3  -1   1 1.41520 0.93894   6
  -3  -1   1 6.51138 2.78994   1
   2   1  -1 19.0835 2.06834   4
   2   1  -1 22.2135 2.04533   5
   2   1  -1 17.5809 2.15160   6
  -2  -1   1 16.7512 2.14199   6
  -2  -1   1 17.4484 2.71376   1
  -1  -1   1 60.4045 6.14228   3
   0   1  -1 0.16080 0.12281   5
  -1   1  -1 7.56632 0.76391   5
   1  -1   1 2.51306 1.65288   1
   1  -1   1 4.67375 0.88465   3
   1  -1   1 7.71075 0.82825   4
  -2   1  -1 14.2417 1.81756   3
  -2   1  -1 12.7813 3.39939   1
  -2   1  -1 14.6639 1.45664   5
  -2   1  -1 11.9538 1.68672   6
   2  -1   1 16.1186 3.49296   1
   2  -1   1 14.2684 1.82208   3
   2  -1   1 16.0732 1.67534   4
   2  -1   1 10.9139 1.70850   6
  -3   1  -1 1709.02 170.639   6
  -3   1  -1 1768.31 171.669   1
  -3   1  -1 1682.45 170.680   3
   3  -1   1 1675.64 170.681   3
   3  -1   1 1735.88 170.619   4
   3  -1   1 1503.68 170.629   7
   3  -1   1 1788.79 170.652   6
  -4   1  -1 70.3054 7.50083   3
  -4   1  -1 67.7013 7.20879   6
  -4   1  -1 87.5874 10.3570   1
   4  -1   1 61.0481 7.45842   3
  -5   1  -1 2490.34 262.009   1
  -5   1  -1 2511.43 260.628   3
  -5   1  -1 2564.70 260.541   6
   5  -1   1 2664.26 260.523   7
   5  -1   1 2642.00 260.528   4
   5  -1   1 2696.21 260.567   6
   5  -1   1 2524.45 260.638   3
  -6   1  -1 19.0706 3.51694   3
  -6   1  -1 15.5377 7.43681   1
  -6   1  -1 13.5081 2.51893   6
  -6   1  -1 8.69658 2.17819   7
   6  -1   1 21.9616 2.85908   6
   6  -1   1 36.2972 6.98968   1
   6  -1   1 22.3051 2.63458   4
   6  -1   1 12.0281 2.19722   7
   6  -1   1 14.0664 3.29373   3
  -7   1  -1 34.0194 6.14825   3
  -7   1  -1 41.0952 5.67690   7
  -7   1  -1 49.5475 5.95337   6
  -7   1  -1 43.9671 10.2947   1
   7  -1   1 59.0459 6.48944   6
   7  -1   1 50.5944 5.80609   4
   7  -1   1 51.9770 6.20765   3
   7  -1   1 63.4215 11.4784   1
   7  -1   1 50.5471 5.58371   7
  -8   1  -1 214.597 19.4218   3
  -8   1  -1 192.327 18.8025   6
  -8   1  -1 172.126 23.6725   1
   8  -1   1 152.448 18.5593   7
   8  -1   1 177.586 19.2786   3
   8  -1   1 215.096 25.0336   1
  -9   1  -1 13.5298 3.20291   6
  -9   1  -1 20.1135 12.0211   1
  -9   1  -1 11.8351 4.90235   3
   9  -1   1 11.6988 3.70936   4
   9  -1   1 13.8768 2.44156   7
   9  -1   1 16.5500 11.3474   1
   9  -1   1 6.71517 3.79772   6
 -10   1  -1 67.6949 8.45787   3
 -10   1  -1 43.1980 6.92026   6
 -10   1  -1 70.8040 15.7982   1
  10  -1   1 62.2440 7.59196   6
  10  -1   1 67.4253 15.6329   1
  10  -1   1 99.9725 13.3804   1
 -11   1  -1 64.2962 8.11947   6
 -11   1  -1 74.6293 9.88574   3
 -11   1  -1 62.6621 17.1644   1
  11  -1   1 75.8714 8.72918   4
  11  -1   1 57.1743 17.4318   1
  11  -1   1 75.6911 8.90289   6
  11  -1   1 55.7799 13.8674   1
 -12   1  -1 243.804 23.4359   3
 -12   1  -1 163.437 28.5236   1
  12  -1   1 144.280 28.3740   1
  12  -1   1 228.479 28.1241   1
  12  -1   1 190.429 22.4666   6
  12  -1   1 217.943 21.9156   4
 -13   1  -1 2.63275 7.57376   3
 -13   1  -1 -10.588 16.2514   1
  13  -1   1 4.10222 5.86187   6
  13  -1   1 5.82627 5.76576   4
  13  -1   1 -6.7704 16.7389   1
  13  -1   1 13.2209 13.5306   1
 -14   1  -1 27.9478 9.24616   3
 -14   1  -1 34.5639 18.9680   1
  14  -1   1 35.5057 15.6162   1
  14  -1   1 24.8576 7.55624   6
  14  -1   1 43.1600 7.81921   4
  14  -1   1 46.0147 19.9687   1
 -15   1  -1 16.2308 9.45927   3
 -15   1  -1 -26.896 18.2164   1
  15  -1   1 18.9878 7.79425   4
  15  -1   1 -7.7458 19.6180   1
  15  -1   1 -1.5035 6.99926   6
  15  -1   1 -15.786 16.0500   1
 -16   1  -1 42.5074 11.3042   3
  16  -1   1 63.1060 9.79533   4
  16  -1   1 38.0699 23.5771   1
  16  -1   1 32.7939 9.45272   6
 -17   1  -1 -1.0617 10.3464   3
  17  -1   1 -3.2272 8.56966   6
  17  -1   1 31.9510 24.9164   1
  17  -1   1 -11.733 8.85351   4
  17   0  -1 -3.0086 9.02551   4
  17   0  -1 -1.9626 8.14432   6
 -17   0   1 -5.8225 10.7622   3
  16   0  -1 69.8570 16.4121   1
  16   0  -1 94.2069 12.4401   4
  16   0  -1 71.3061 11.3992   6
 -16   0   1 74.6585 24.0503   1
  15   0  -1 2.30251 6.67170   6
  15   0  -1 -5.3840 7.30368   4
  15   0  -1 -17.405 12.0095   1
  15   0  -1 4.73152 14.6690   1
 -15   0   1 -8.0165 18.6153   1
 -15   0   1 -8.6951 9.10954   3
  14   0  -1 177.896 24.4982   1
  14   0  -1 141.873 18.2989   4
  14   0  -1 146.823 18.5376   6
  14   0  -1 166.250 22.1263   1
 -14   0   1 120.303 25.6092   1
 -14   0   1 193.534 20.9105   3
  13   0  -1 7.23510 6.04744   4
  13   0  -1 8.13285 5.51318   6
  13   0  -1 28.8657 14.2972   1
  13   0  -1 3.38992 11.1211   1
 -13   0   1 13.8069 7.72994   3
 -13   0   1 -9.5141 14.2421   1
  12   0  -1 278.474 36.2494   1
  12   0  -1 376.444 39.1961   1
  12   0  -1 339.691 32.6503   6
  12   0  -1 318.638 32.2732   4
 -12   0   1 330.848 39.9475   1
 -12   0   1 283.682 31.9508   7
 -12   0   1 303.893 32.0806   6
  11   0  -1 0.35139 4.24372   6
  11   0  -1 -1.0965 11.9762   1
  11   0  -1 -6.8068 8.64487   1
  11   0  -1 -0.1545 4.42214   4
 -11   0   1 -0.5981 2.73588   7
 -11   0   1 -7.0165 5.98338   3
 -11   0   1 19.6577 13.0400   1
 -11   0   1 -0.2024 3.11043   6
  10   0  -1 392.110 38.5493   4
  10   0  -1 378.490 41.2461   1
  10   0  -1 402.961 43.6260   1
  10   0  -1 386.738 38.7088   6
 -10   0   1 349.516 38.4244   6
 -10   0   1 398.117 39.1915   3
 -10   0   1 378.654 43.6336   1
 -10   0   1 359.199 38.3563   7
   9   0  -1 31.1169 10.5767   1
   9   0  -1 -0.4105 3.22219   6
   9   0  -1 3.83418 3.26170   4
  -9   0   1 1.04872 2.23921   7
  -9   0   1 -0.9869 9.77827   1
  -9   0   1 1.38732 2.66437   6
  -9   0   1 1.05499 0.70788   5
  -9   0   1 4.14229 4.73127   3
   8   0  -1 393.327 39.1423   4
   8   0  -1 402.110 39.2059   6
   8   0  -1 338.854 42.6467   1
  -8   0   1 390.687 39.0562   7
  -8   0   1 386.184 39.0704   6
  -8   0   1 395.392 42.8618   1
  -8   0   1 362.001 38.8047   5
  -8   0   1 401.848 39.5611   3
   7   0  -1 14.8246 2.72928   4
   7   0  -1 18.0434 7.81135   1
   7   0  -1 9.49689 1.97697   7
   7   0  -1 11.2054 2.59823   6
  -7   0   1 10.7034 8.22810   1
  -7   0   1 10.0402 2.18794   7
  -7   0   1 8.54750 3.73838   3
  -7   0   1 10.3312 1.36085   5
  -7   0   1 8.98021 2.38048   6
   6   0  -1 613.518 60.8937   6
   6   0  -1 614.858 60.8334   7
   6   0  -1 581.110 63.0259   1
   6   0  -1 603.118 60.8699   4
  -6   0   1 609.950 60.8427   7
  -6   0   1 606.864 62.9573   1
  -6   0   1 590.636 61.0938   3
  -6   0   1 593.715 60.8573   6
   5   0  -1 3.04911 1.26125   7
   5   0  -1 2.14538 1.53550   4
   5   0  -1 -2.3398 5.20909   1
   5   0  -1 0.95805 1.57463   6
  -5   0   1 1.83966 1.31373   7
  -5   0   1 -1.0624 5.29681   1
  -5   0   1 3.69094 1.47736   6
  -5   0   1 -0.7885 2.45423   3
   4   0  -1 2317.37 247.795   1
   4   0  -1 2563.68 246.711   4
  -4   0   1 2604.13 247.888   1
  -4   0   1 2313.21 246.793   3
   3   0  -1 3.55956 0.93081   4
   3   0  -1 15.5580 3.58874   1
   3   0  -1 4.30698 0.95435   6
   3   0  -1 3.14593 0.88461   7
  -3   0   1 -0.7163 3.47298   1
  -3   0   1 1.23060 0.82277   7
  -3   0   1 2.35415 1.51385   3
  -3   0   1 2.21896 0.91164   6
   2   0  -1 1215.61 123.045   1
   1   0  -1 0.46191 0.15349   4
  -1   0  -1 0.63163 0.32753   6
  -1   0  -1 0.38082 0.37475   3
  -1   0  -1 -0.7233 0.84077   1
  -1   0  -1 3.55169 1.21445   1
   1   0   1 2.06990 0.51624   3
  -2   0  -1 3103.92 313.048   1
  -3   0  -1 13.1374 1.48466   7
  -3   0  -1 24.1777 4.13618   1
   3   0   1 12.2452 1.33209   5
   3   0   1 15.2812 2.03520   3
  -4   0  -1 2656.86 264.845   1
  -4   0  -1 2590.36 263.954   3
   4   0   1 2529.64 263.963   3
   4   0   1 2708.90 264.892   1
  -5   0  -1 18.2023 2.26310   6
  -5   0  -1 17.4424 5.45463   1
  -5   0  -1 19.0941 3.03428   3
  -5   0  -1 10.6603 1.91583   7
   5   0   1 16.1531 1.84704   7
   5   0   1 15.3327 2.96113   3
   5   0   1 13.3274 2.34615   6
   5   0   1 27.3585 6.39905   1
  -6   0  -1 1584.97 161.159   7
  -6   0  -1 1520.12 161.338   3
  -6   0  -1 1575.19 162.759   1
  -6   0  -1 1662.04 161.213   6
   6   0   1 1651.35 161.236   6
   6   0   1 1503.14 161.338   3
   6   0   1 1592.29 162.917   1
   6   0   1 1633.44 161.193   4
   6   0   1 1663.42 161.137   7
  -7   0  -1 2.28282 2.23320   6
  -7   0  -1 11.8278 8.01578   1
  -7   0  -1 4.15484 1.70105   7
  -7   0  -1 6.21432 3.65820   3
   7   0   1 4.90046 3.34111   3
   7   0   1 5.87094 2.51415   6
   7   0   1 9.04439 2.48821   4
   7   0   1 -0.8098 5.93540   1
   7   0   1 12.0206 7.73411   1
  -8   0  -1 3264.79 326.591   6
  -8   0  -1 3178.85 328.606   1
  -8   0  -1 3051.10 326.525   7
  -8   0  -1 3187.05 326.768   3
   8   0   1 3227.28 327.928   1
   8   0   1 3410.75 326.639   6
   8   0   1 3319.96 326.587   4
   8   0   1 3291.57 328.828   1
  -9   0  -1 9.95379 4.75331   3
  -9   0  -1 4.98565 2.14825   7
  -9   0  -1 1.04793 10.1373   1
  -9   0  -1 5.39914 2.80604   6
   9   0   1 5.90852 3.27504   4
   9   0   1 -1.2348 9.70501   1
   9   0   1 -3.3358 7.42015   1
   9   0   1 0.91048 3.38868   6
 -10   0  -1 661.093 68.1161   1
 -10   0  -1 676.511 65.1893   3
 -10   0  -1 615.246 64.5876   6
 -10   0  -1 566.603 64.4712   7
  10   0   1 672.847 64.7686   6
  10   0   1 650.000 66.9352   1
  10   0   1 651.372 64.6512   4
  10   0   1 636.713 68.6064   1
 -11   0  -1 2.46044 3.29087   6
 -11   0  -1 3.08978 12.2083   1
 -11   0  -1 -1.1671 5.86857   3
  11   0   1 7.61616 12.6073   1
  11   0   1 -0.0923 4.50082   6
  11   0   1 -11.150 9.26670   1
  11   0   1 4.67217 4.46491   4
 -12   0  -1 892.841 85.8616   3
 -12   0  -1 775.932 89.7706   1
  12   0   1 853.722 85.2152   4
  12   0   1 921.904 90.4248   1
  12   0   1 723.285 87.8693   1
  12   0   1 860.901 85.3853   6
 -13   0  -1 -11.015 14.8326   1
 -13   0  -1 16.3473 7.65443   3
  13   0   1 5.39397 5.57615   6
  13   0   1 10.3767 12.0535   1
  13   0   1 2.06944 5.63972   4
  13   0   1 -3.5104 14.3800   1
 -14   0  -1 73.2185 19.4338   1
 -14   0  -1 92.6196 11.3637   3
  14   0   1 68.2366 9.80037   4
  14   0   1 49.4023 9.35253   6
  14   0   1 50.7619 14.9936   1
  14   0   1 59.0469 19.3719   1
 -15   0  -1 8.43424 9.47373   3
  15   0   1 0.56696 17.2060   1
  15   0   1 7.34074 7.05230   6
  15   0   1 12.1715 7.40502   4
  15   0   1 27.9988 14.1254   1
 -16   0  -1 103.314 13.8501   3
  16   0   1 89.2345 12.1143   6
  16   0   1 69.4340 20.3102   1
  16   0   1 64.4600 11.9939   4
 -17   0  -1 2.05223 10.3907   3
  17   0   1 -3.4032 8.57923   6
  17   0   1 -3.0953 9.18980   4
  18  -1  -1 -0.1087 9.83674   4
  18  -1  -1 3.21994 9.38670   6
 -18   1   1 3.68245 11.0610   3
  17  -1  -1 6.77078 8.91425   6
  17  -1  -1 20.5800 9.66090   4
  17  -1  -1 -24.156 22.1507   1
 -17   1   1 -53.393 25.0774   1
 -17   1   1 1.55299 10.5107   3
  16  -1  -1 34.7348 20.7466   1
  16  -1  -1 55.9185 9.77508   4
  16  -1  -1 17.7601 8.85483   6
 -16   1   1 44.7976 11.0473   3
 -16   1   1 7.64511 22.7930   1
  15  -1  -1 3.25953 7.42925   4
  15  -1  -1 -1.3252 6.93037   6
  15  -1  -1 4.24412 15.4341   1
  15  -1  -1 7.20984 18.3317   1
 -15   1   1 10.8324 19.8262   1
 -15   1   1 4.58601 9.00976   3
  14  -1  -1 22.7625 14.4041   1
  14  -1  -1 8.43183 7.03175   4
  14  -1  -1 22.3412 17.4411   1
  14  -1  -1 -0.3581 6.41192   6
 -14   1   1 20.2166 8.50766   3
 -14   1   1 23.7627 18.4867   1
  13  -1  -1 -9.6082 15.2905   1
  13  -1  -1 6.88449 5.77871   4
  13  -1  -1 2.02846 11.9176   1
  13  -1  -1 6.36141 5.79821   6
 -13   1   1 3.43537 7.36258   3
 -13   1   1 -12.269 16.6150   1
  12  -1  -1 87.9637 19.3452   1
  12  -1  -1 127.852 17.4705   1
  12  -1  -1 76.7437 11.0835   6
 -12   1   1 106.719 20.6897   1
  11  -1  -1 34.5598 6.11908   4
  11  -1  -1 34.7561 6.12497   6
  11  -1  -1 33.8904 15.2014   1
 -11   1   1 26.4580 13.9014   1
 -11   1   1 33.9980 7.49721   3
 -11   1   1 38.7023 5.22876   6
 -11   1   1 41.3903 5.10217   7
  10  -1  -1 -1.2623 2.51802   7
  10  -1  -1 6.80983 3.90022   4
  10  -1  -1 -8.9838 11.8146   1
  10  -1  -1 -0.9900 3.88385   6
 -10   1   1 3.29071 2.69911   7
 -10   1   1 -2.7574 5.28636   3
 -10   1   1 1.67480 3.02719   6
 -10   1   1 -7.9998 12.4250   1
   9  -1  -1 78.0277 8.66161   7
   9  -1  -1 75.9607 9.07588   4
   9  -1  -1 93.7225 15.7690   1
   9  -1  -1 75.8594 9.48285   6
  -9   1   1 72.1517 8.72197   7
  -9   1   1 86.7742 16.0619   1
  -9   1   1 76.5612 8.89045   6
  -9   1   1 70.8319 9.36135   3
   8  -1  -1 78.3614 8.09999   6
   8  -1  -1 56.2960 7.32215   7
   8  -1  -1 76.7319 13.3567   1
  -8   1   1 54.2642 7.33587   7
  -8   1   1 61.1802 12.8923   1
  -8   1   1 65.2903 7.44719   6
   7  -1  -1 713.418 67.3149   6
   7  -1  -1 651.137 67.2135   7
   7  -1  -1 677.654 70.2919   1
   7  -1  -1 685.018 67.2324   4
  -7   1   1 608.006 67.0265   5
  -7   1   1 665.571 67.2249   6
  -7   1   1 725.016 70.5623   1
  -7   1   1 665.060 67.4690   3
  -7   1   1 636.685 67.2087   7
   6  -1  -1 11.5468 6.44606   1
   6  -1  -1 1.63527 1.76722   7
   6  -1  -1 1.62303 2.18354   6
   6  -1  -1 -2.9466 1.98298   4
  -6   1   1 2.09642 7.96273   1
  -6   1   1 1.40875 0.73025   5
  -6   1   1 0.23472 2.90382   3
  -6   1   1 0.87206 1.68675   7
  -6   1   1 0.02117 1.78039   6
   5  -1  -1 2.17967 1.51939   7
   5  -1  -1 3.68080 2.31963   3
   5  -1  -1 3.75939 4.75971   1
   5  -1  -1 1.50078 1.85471   6
   5  -1  -1 3.59356 1.67551   4
  -5   1   1 3.28367 2.41702   3
  -5   1   1 13.7985 7.03744   1
  -5   1   1 1.61301 1.53909   6
  -5   1   1 0.92775 1.48287   7
  -5   1   1 3.65607 0.75975   5
   4  -1  -1 95.5209 9.48061   3
  -4   1   1 84.0883 9.04141   5
  -4   1   1 108.359 12.6167   1
  -4   1   1 94.6225 9.28951   6
  -4   1   1 82.9710 9.28359   7
   3  -1  -1 7.42052 1.83806   3
   3  -1  -1 9.00429 1.54828   4
   3  -1  -1 15.2376 1.66722   6
   3  -1  -1 13.4337 1.64382   7
  -3   1   1 7.70550 1.54103   7
  -3   1   1 11.2408 1.57909   6
  -3   1   1 9.63084 4.60543   1
  -3   1   1 4.41859 1.82320   3
  -3   1   1 11.5001 1.24815   5
   2  -1  -1 4.95009 1.14908   7
   2  -1  -1 8.86961 3.81600   1
   2  -1  -1 4.96970 1.23353   3
   2  -1  -1 8.30650 1.16444   6
   2  -1  -1 7.99187 1.10394   4
  -2   1   1 7.47854 1.26826   3
  -2   1   1 6.43604 1.12782   6
  -2   1   1 8.57900 0.92358   5
  -2   1   1 3.03108 3.52602   1
  -2   1   1 4.41516 1.09221   7
   1  -1  -1 -0.3419 1.80676   1
   1  -1  -1 5.52025 0.68919   3
   1  -1  -1 5.54799 0.74302   7
  -1   1   1 2.65213 0.70441   6
  -1   1   1 4.24516 2.53877   1
  -1   1   1 2.94338 0.59887   5
   0  -1  -1 0.36531 0.13353   6
   0  -1  -1 -0.9860 1.04724   1
   0   1   1 0.05176 0.22350   5
  -1  -1  -1 87.7558 8.89936   6
  -1  -1  -1 85.2843 9.21077   1
  -1  -1  -1 89.5941 8.91217   3
  -2  -1  -1 7.47186 1.97721   1
  -2  -1  -1 7.37378 1.22532   6
  -2  -1  -1 8.09805 1.40078   3
   2   1   1 10.2874 1.14996   4
   2   1   1 9.25645 1.24022   6
   2   1   1 7.31784 1.35588   3
   2   1   1 11.7747 2.20260   1
   2   1   1 10.3918 1.14236   5
   2   1   1 11.3310 2.09103   1
  -3  -1  -1 139.603 15.3223   3
  -3  -1  -1 155.484 15.2046   6
  -3  -1  -1 158.600 16.0947   1
   3   1   1 155.102 16.0820   1
   3   1   1 128.223 15.7124   1
   3   1   1 164.851 15.2299   6
   3   1   1 149.893 15.1540   4
   3   1   1 145.030 15.1228   5
  -4  -1  -1 38.8491 5.22449   3
  -4  -1  -1 36.4858 4.45880   7
  -4  -1  -1 46.1857 4.73198   6
  -4  -1  -1 41.7839 6.21822   1
   4   1   1 44.2952 4.78952   6
   4   1   1 50.9605 4.60349   4
   4   1   1 41.9149 6.42327   1
   4   1   1 43.0446 5.69833   1
   4   1   1 40.6858 4.36712   5
   4   1   1 41.4337 5.14651   3
  -5  -1  -1 109.899 13.5406   1
  -5  -1  -1 99.7394 11.7261   3
  -5  -1  -1 114.580 11.2719   7
  -5  -1  -1 116.667 11.4665   6
   5   1   1 116.970 13.8461   1
   5   1   1 115.304 12.8060   1
   5   1   1 109.739 11.3671   4
   5   1   1 95.7192 11.6721   3
   5   1   1 116.881 11.5146   6
   5   1   1 107.912 11.1769   5
  -6  -1  -1 26.7123 3.63974   7
  -6  -1  -1 24.9105 3.65938   6
  -6  -1  -1 20.8898 6.95568   1
  -6  -1  -1 26.7607 4.44785   3
   6   1   1 41.0353 3.89905   4
   6   1   1 30.1782 3.21256   5
   6   1   1 34.6040 3.86445   6
   6   1   1 20.9139 7.11939   1
   6   1   1 38.5739 6.12794   1
  -7  -1  -1 19.3374 3.50250   6
  -7  -1  -1 47.9436 8.57564   1
  -7  -1  -1 22.4123 3.09208   7
  -7  -1  -1 28.6653 4.59140   3
   7   1   1 15.4544 7.93671   1
   7   1   1 31.9398 3.74135   4
   7   1   1 26.3320 2.85849   5
   7   1   1 33.0198 3.81940   6
   7   1   1 32.0016 6.35828   1
  -8  -1  -1 159.519 21.7006   1
  -8  -1  -1 183.342 18.4521   3
  -8  -1  -1 157.696 17.6107   6
   8   1   1 190.366 17.8243   6
   8   1   1 131.477 21.7750   1
  -9  -1  -1 98.0675 11.0493   6
  -9  -1  -1 99.5969 10.7885   7
  -9  -1  -1 95.2662 15.6277   1
  -9  -1  -1 107.040 11.7922   3
   9   1   1 112.394 16.2150   1
   9   1   1 100.792 11.1070   4
   9   1   1 115.485 14.8016   1
   9   1   1 95.3181 11.5842   6
 -10  -1  -1 15.6405 11.7823   1
 -10  -1  -1 43.0271 7.33896   3
 -10  -1  -1 43.6706 5.67210   6
  10   1   1 26.8446 12.3161   1
  10   1   1 44.1225 6.23337   6
  10   1   1 48.9123 6.09582   4
  10   1   1 67.8160 10.1173   1
 -11  -1  -1 8.22856 3.44977   6
 -11  -1  -1 4.51184 2.47880   7
 -11  -1  -1 -1.7796 11.4422   1
 -11  -1  -1 3.59856 6.17664   3
  11   1   1 10.4324 4.56729   4
  11   1   1 12.2417 11.6552   1
  11   1   1 -8.4693 7.95376   1
  11   1   1 1.49578 4.31454   6
 -12  -1  -1 86.7338 17.2807   1
 -12  -1  -1 64.2670 8.36848   7
  12   1   1 60.2325 15.5082   1
  12   1   1 89.3585 13.0471   1
  12   1   1 64.7149 8.87848   6
 -13  -1  -1 11.4004 7.74676   3
  13   1   1 5.69373 12.9983   1
  13   1   1 15.5631 5.93180   6
  13   1   1 9.39597 6.07438   4
  13   1   1 19.6431 10.1435   1
 -14  -1  -1 8.95484 8.46072   3
  14   1   1 10.7262 10.0004   1
  14   1   1 6.20169 6.07390   6
  14   1   1 17.5138 12.1639   1
  14   1   1 12.3637 6.46658   4
 -15  -1  -1 38.5824 10.0956   3
  15   1   1 18.2691 7.82398   1
  15   1   1 34.1018 9.72010   1
  15   1   1 49.7622 8.48143   4
  15   1   1 30.3706 7.82568   6
 -16  -1  -1 36.1582 10.7025   3
  16   1   1 9.32138 8.03359   6
  16   1   1 21.6591 8.62717   4
 -17  -1  -1 -10.450 10.6935   3
  17   1   1 -6.9606 8.85910   4
  17   1   1 -2.1934 8.08144   6
  18  -2  -1 27.7458 10.7108   4
  18  -2  -1 -20.623 31.5088   1
  18  -2  -1 21.0795 10.4890   6
 -18   2   1 34.5424 11.3582   3
  17  -2  -1 16.2727 26.0371   1
  17  -2  -1 -3.9871 8.63148   6
  17  -2  -1 4.92688 9.26346   4
 -17   2   1 -37.751 26.9086   1
 -17   2   1 -4.7711 10.3764   3
  16  -2  -1 27.8186 9.38939   4
  16  -2  -1 52.8743 24.6165   1
  16  -2  -1 42.0683 9.66171   6
 -16   2   1 44.7046 24.5086   1
 -16   2   1 36.2422 10.8618   3
  15  -2  -1 11.6464 7.41178   6
  15  -2  -1 -3.6307 8.00951   4
  15  -2  -1 -20.221 19.8625   1
  15  -2  -1 -7.0603 16.1461   1
 -15   2   1 -8.5715 18.3028   1
 -15   2   1 -5.7921 8.68874   3
  14  -2  -1 22.2127 7.88052   6
  14  -2  -1 31.6647 20.2387   1
  14  -2  -1 23.7760 16.3757   1
  14  -2  -1 32.8301 7.91068   4
 -14   2   1 59.7694 9.34798   3
 -14   2   1 43.5858 21.7586   1
  13  -2  -1 11.3526 17.6088   1
  13  -2  -1 2.69317 6.08313   6
  13  -2  -1 0.37383 5.82263   4
 -13   2   1 7.55252 7.53325   3
 -13   2   1 12.4411 19.3747   1
  12  -2  -1 60.0425 7.34305   7
  12  -2  -1 66.5208 18.8250   1
  12  -2  -1 65.4588 8.76097   6
  12  -2  -1 69.3670 8.89154   4
 -12   2   1 68.1851 20.4707   1
 -12   2   1 63.3989 9.51025   3
 -12   2   1 53.9444 7.55198   6
  11  -2  -1 4.37273 4.70838   6
  11  -2  -1 0.04472 4.69994   4
  11  -2  -1 1.39971 2.96698   7
  11  -2  -1 -1.3198 13.9214   1
 -11   2   1 13.7556 15.7527   1
 -11   2   1 -1.6124 3.32509   6
 -11   2   1 11.5281 6.14075   3
  10  -2  -1 8.77982 3.28165   7
  10  -2  -1 12.7172 4.59349   6
  10  -2  -1 24.7357 4.49307   4
  10  -2  -1 19.4161 13.0523   1
 -10   2   1 12.1608 5.56751   3
 -10   2   1 22.0254 13.3489   1
 -10   2   1 12.6094 3.43166   6
   9  -2  -1 0.74582 3.70875   6
   9  -2  -1 10.3025 12.2033   1
   9  -2  -1 8.97538 3.64718   4
   9  -2  -1 4.59930 2.84225   7
  -9   2   1 6.27574 4.82104   3
  -9   2   1 1.71814 2.85178   6
  -9   2   1 -0.9304 2.78569   7
  -9   2   1 2.72518 11.8147   1
   8  -2  -1 241.447 25.4629   4
   8  -2  -1 254.842 25.6795   6
   8  -2  -1 297.830 31.3683   1
   8  -2  -1 244.821 25.4981   7
  -8   2   1 264.659 25.9526   3
  -8   2   1 243.455 31.0016   1
  -8   2   1 232.332 25.3963   6
  -8   2   1 239.418 25.4099   7
   7  -2  -1 0.89977 2.59163   4
   7  -2  -1 1.54141 2.82198   6
   7  -2  -1 4.43689 3.33269   3
   7  -2  -1 1.11818 5.05484   1
   7  -2  -1 -3.3678 2.21753   7
  -7   2   1 2.30344 0.88135   5
  -7   2   1 1.81359 2.23149   6
  -7   2   1 3.49913 2.15451   7
  -7   2   1 20.3338 10.8473   1
  -7   2   1 7.14201 3.59423   3
   6  -2  -1 311.302 30.6188   3
   6  -2  -1 306.825 30.3802   4
   6  -2  -1 305.737 30.4724   7
   6  -2  -1 328.726 30.5531   6
  -6   2   1 313.204 34.2632   1
  -6   2   1 275.322 30.4024   7
  -6   2   1 280.486 30.3751   6
  -6   2   1 284.152 30.1551   5
  -6   2   1 302.627 30.5930   3
   5  -2  -1 0.47206 1.90417   7
   5  -2  -1 0.28060 1.86408   4
   5  -2  -1 0.01798 2.09801   6
   5  -2  -1 -0.7199 2.29043   3
   5  -2  -1 3.80229 6.82129   1
  -5   2   1 0.34505 1.67437   7
  -5   2   1 1.39709 0.91019   5
  -5   2   1 -0.2250 2.39241   3
  -5   2   1 0.22214 1.76315   6
  -5   2   1 4.20001 7.24834   1
   4  -2  -1 2375.00 239.305   3
   4  -2  -1 2448.50 239.310   6
   4  -2  -1 2439.50 241.062   1
   4  -2  -1 2243.58 239.293   7
   4  -2  -1 2476.83 239.269   4
  -4   2   1 2609.38 241.258   1
  -4   2   1 2377.33 239.274   6
  -4   2   1 2227.12 239.183   5
  -4   2   1 2244.89 239.294   3
  -4   2   1 2344.27 239.285   7
   3  -2  -1 4.46435 1.53352   3
   3  -2  -1 3.19517 1.34872   4
   3  -2  -1 -0.7617 5.08125   1
   3  -2  -1 4.25624 1.62038   6
   3  -2  -1 0.90856 1.39508   7
  -3   2   1 2.92148 1.55568   3
  -3   2   1 3.36421 0.94269   5
  -3   2   1 3.74680 1.41600   6
  -3   2   1 3.87959 5.28951   1
   2  -2  -1 448.805 48.3205   4
   2  -2  -1 455.524 48.3544   7
   2  -2  -1 435.861 48.3567   6
   2  -2  -1 508.438 49.9146   1
   2  -2  -1 510.386 48.3231   3
  -2   2   1 462.949 48.3590   6
  -2   2   1 526.160 50.0078   1
  -2   2   1 489.865 48.3211   3
  -2   2   1 496.884 48.2914   5
   1  -2  -1 1.74474 2.85371   1
   1  -2  -1 0.81715 0.88119   4
   1  -2  -1 1.96429 0.95674   6
   1  -2  -1 0.61051 0.61208   3
  -1   2   1 0.07883 0.82188   5
  -1   2   1 -0.7773 3.50413   1
  -1   2   1 2.58765 0.64008   3
  -1   2   1 1.26952 0.97481   6
   0  -2  -1 3316.48 332.830   1
   0   2   1 3277.02 332.823   1
  -1  -2  -1 5.92334 2.40485   1
   1   2   1 3.48796 2.54727   1
   1   2   1 4.75631 1.09849   5
   1   2   1 6.97250 0.90491   4
  -2  -2  -1 69.0472 7.25950   3
  -2  -2  -1 70.3842 7.83898   1
  -2  -2  -1 72.8160 7.20474   6
   2   2   1 65.4054 7.97395   1
   2   2   1 68.7595 7.12041   4
  -3  -2  -1 3.03333 2.45055   1
  -3  -2  -1 2.80667 1.47406   3
  -3  -2  -1 0.23092 1.14393   6
   3   2   1 1.97808 1.24235   6
   3   2   1 3.72300 2.30834   1
   3   2   1 4.23773 2.40859   1
   3   2   1 1.13851 0.97439   4
   3   2   1 3.54021 0.99142   5
  -4  -2  -1 3059.64 307.150   1
  -4  -2  -1 2777.27 306.779   3
   4   2   1 3005.49 306.684   5
   4   2   1 3269.14 307.094   1
   4   2   1 3118.50 307.228   1
  -5  -2  -1 0.15802 1.58281   6
  -5  -2  -1 0.43203 2.40433   3
  -5  -2  -1 -0.2330 1.04399   7
   5   2   1 -2.3603 3.08534   1
   5   2   1 -0.4598 4.06268   1
   5   2   1 3.00478 1.54310   4
   5   2   1 -0.6841 1.06019   5
   5   2   1 -1.3548 1.72073   6
  -6  -2  -1 554.511 56.2172   6
  -6  -2  -1 507.455 56.3983   3
  -6  -2  -1 579.529 57.5496   1
  -6  -2  -1 575.774 56.1231   7
   6   2   1 553.698 56.1800   4
   6   2   1 542.344 57.4623   1
   6   2   1 542.471 56.0952   5
   6   2   1 572.191 56.9348   1
   6   2   1 580.001 56.2681   6
  -7  -2  -1 -1.5018 1.43242   7
  -7  -2  -1 2.59613 3.49894   3
  -7  -2  -1 1.18884 2.19223   6
  -7  -2  -1 2.57949 6.02439   1
   7   2   1 -0.4455 1.12483   5
   7   2   1 -1.7425 4.39227   1
   7   2   1 -9.0488 5.79922   1
   7   2   1 -2.2044 2.28767   4
   7   2   1 -0.5925 2.43161   6
  -8  -2  -1 1545.78 158.403   6
  -8  -2  -1 1654.31 160.149   1
  -8  -2  -1 1623.78 158.314   7
  -8  -2  -1 1517.21 158.614   3
   8   2   1 1508.69 158.247   5
   8   2   1 1478.44 159.909   1
   8   2   1 1651.97 158.409   4
   8   2   1 1601.62 158.448   6
   8   2   1 1556.44 159.180   1
  -9  -2  -1 -2.3133 8.64498   1
  -9  -2  -1 -2.0586 1.87665   7
  -9  -2  -1 0.88626 4.72592   3
  -9  -2  -1 -0.8756 2.66946   6
   9   2   1 5.21374 3.29100   4
   9   2   1 -1.2605 3.30362   6
   9   2   1 -2.1803 7.50177   1
   9   2   1 1.31808 1.20090   5
   9   2   1 0.84712 5.76414   1
 -10  -2  -1 199.650 20.3448   7
 -10  -2  -1 185.475 20.5944   6
 -10  -2  -1 193.375 21.8744   3
  10   2   1 205.406 25.0488   1
  10   2   1 210.497 20.7960   4
  10   2   1 184.786 22.7347   1
  10   2   1 207.243 20.9685   6
 -11  -2  -1 0.52634 2.29508   7
 -11  -2  -1 1.20018 3.34364   6
 -11  -2  -1 1.13005 6.13831   3
  11   2   1 -2.9288 6.55921   1
  11   2   1 -1.2994 4.41020   4
  11   2   1 -6.9379 7.96349   1
  11   2   1 -2.9089 4.17907   6
 -12  -2  -1 204.927 22.0884   3
 -12  -2  -1 184.019 19.4195   7
  12   2   1 210.260 20.1440   4
  12   2   1 162.224 22.5233   1
  12   2   1 202.525 20.5980   6
  12   2   1 161.892 21.7357   1
 -13  -2  -1 2.45394 7.80217   3
  13   2   1 3.74913 5.77451   4
  13   2   1 -4.7052 5.24013   6
 -14  -2  -1 30.5214 9.17200   3
  14   2   1 13.2787 7.10174   4
  14   2   1 30.9768 6.79181   6
 -15  -2  -1 15.2536 9.35475   3
  15   2   1 -6.3988 6.69041   6
  15   2   1 1.65169 7.41177   4
 -16  -2  -1 37.0170 10.4971   3
  16   2   1 18.7536 7.72111   6
  16   2   1 10.4612 8.45094   4
 -17  -2  -1 -3.4394 10.4731   3
  17   2   1 -19.797 8.63753   4
  18  -3  -1 18.8781 10.5758   4
  18  -3  -1 -10.419 9.69902   6
 -18   3   1 -5.0217 10.7597   3
  17  -3  -1 8.19491 9.36938   4
  17  -3  -1 6.97564 9.25133   6
  17  -3  -1 4.83655 29.1868   1
 -17   3   1 34.0860 31.4302   1
 -17   3   1 -3.5576 10.0915   3
  16  -3  -1 35.2719 9.72622   4
  16  -3  -1 16.3153 9.34181   6
  16  -3  -1 2.41728 25.0109   1
 -16   3   1 50.7318 10.6220   3
 -16   3   1 106.832 28.9402   1
  15  -3  -1 11.0531 8.19252   6
  15  -3  -1 -0.6585 22.0493   1
  15  -3  -1 26.6176 8.27668   4
  15  -3  -1 10.4763 17.6313   1
 -15   3   1 0.72308 23.6028   1
 -15   3   1 3.62892 8.94789   3
  14  -3  -1 11.9534 19.4702   1
  14  -3  -1 -0.8708 3.67483   7
  14  -3  -1 7.20602 6.86474   4
  14  -3  -1 -10.205 6.80894   6
 -14   3   1 9.01783 22.9026   1
 -14   3   1 -2.6721 7.93877   3
  13  -3  -1 5.33167 6.45890   4
  13  -3  -1 -1.4852 6.37383   6
  13  -3  -1 -7.0486 3.54450   7
  13  -3  -1 0.08848 18.2033   1
 -13   3   1 12.6097 20.9740   1
 -13   3   1 -8.0905 7.16395   3
  12  -3  -1 41.7338 7.92465   6
  12  -3  -1 51.6619 7.98410   4
  12  -3  -1 25.9717 18.4375   1
 -12   3   1 39.7832 20.8535   1
 -12   3   1 62.1357 8.75454   3
  11  -3  -1 52.2097 6.22978   7
  11  -3  -1 48.4269 7.00584   4
  11  -3  -1 39.8005 7.25783   6
  11  -3  -1 54.6318 16.4196   1
 -11   3   1 33.1446 5.98754   6
 -11   3   1 84.5262 20.1437   1
 -11   3   1 49.1508 7.89158   3
  10  -3  -1 -0.8827 4.21366   4
  10  -3  -1 3.33748 4.65043   6
  10  -3  -1 2.95406 3.39569   7
 -10   3   1 7.18697 5.42267   3
 -10   3   1 2.28449 3.23937   6
 -10   3   1 -2.3055 15.8848   1
   9  -3  -1 100.673 11.5350   4
   9  -3  -1 97.4965 11.7900   7
   9  -3  -1 125.840 12.4164   6
  -9   3   1 123.270 20.9482   1
  -9   3   1 84.9110 11.4027   6
  -9   3   1 114.252 12.8546   3
   8  -3  -1 42.3303 5.90403   3
   8  -3  -1 36.5457 5.79354   6
  -8   3   1 43.4927 4.33589   5
  -8   3   1 31.8434 5.08113   6
  -8   3   1 44.5127 13.7952   1
   7  -3  -1 2.91319 2.83062   7
   7  -3  -1 -16.908 9.05374   1
   7  -3  -1 -0.0997 3.21248   3
   7  -3  -1 2.51057 2.98114   4
   7  -3  -1 0.07641 3.19319   6
  -7   3   1 0.26387 1.18546   5
  -7   3   1 4.78070 10.7393   1
  -7   3   1 4.03799 3.55934   3
  -7   3   1 2.49005 2.51767   6
   6  -3  -1 -0.9723 2.85984   3
   6  -3  -1 -0.0347 2.47627   4
   6  -3  -1 -2.0374 2.83028   6
   6  -3  -1 -0.7237 2.36320   7
   6  -3  -1 0.67000 8.57008   1
  -6   3   1 8.58115 9.71977   1
  -6   3   1 2.59441 1.25449   5
  -6   3   1 1.36524 2.29973   6
  -6   3   1 1.06222 3.08491   3
   5  -3  -1 -0.7346 7.63609   1
   5  -3  -1 2.64847 2.15148   4
   5  -3  -1 3.72821 2.56806   6
   5  -3  -1 0.10786 2.35353   3
   5  -3  -1 2.16034 2.33268   7
  -5   3   1 1.96741 8.47146   1
  -5   3   1 -1.5905 2.06090   6
  -5   3   1 1.40175 1.24288   5
  -5   3   1 2.46758 2.57958   3
   4  -3  -1 77.9873 11.5211   1
   4  -3  -1 74.6094 7.01169   3
   4  -3  -1 55.7451 6.81888   4
   4  -3  -1 56.9008 7.28643   6
  -4   3   1 44.9519 6.89990   6
  -4   3   1 61.0125 6.50253   5
  -4   3   1 71.5685 7.12592   3
  -4   3   1 91.8972 12.2498   1
   3  -3  -1 1369.25 133.664   1
   3  -3  -1 1227.28 131.663   7
   3  -3  -1 1230.59 131.681   6
   3  -3  -1 1208.42 131.622   4
   3  -3  -1 1380.91 131.633   3
  -3   3   1 1278.10 131.681   6
  -3   3   1 1369.91 131.587   5
  -3   3   1 1417.14 133.810   1
  -3   3   1 1305.91 131.631   3
   2  -3  -1 -3.7486 5.32033   1
   2  -3  -1 2.20560 1.12847   3
   2  -3  -1 1.39810 1.53986   6
   2  -3  -1 1.87167 1.31176   4
  -2   3   1 1.05025 1.19377   5
  -2   3   1 0.66436 1.15743   3
  -2   3   1 0.50224 1.50684   6
  -2   3   1 6.72792 5.70775   1
   1  -3  -1 9.16469 1.55365   4
   1  -3  -1 10.4212 1.66787   6
   1  -3  -1 3.68929 5.30390   1
   1  -3  -1 8.48183 1.22242   3
  -1   3   1 14.3274 1.65436   5
  -1   3   1 9.58722 1.25853   3
  -1   3   1 9.55493 1.64755   6
  -1   3   1 -1.4726 4.53338   1
   0  -3  -1 1.50755 1.11761   6
   0  -3  -1 3.45719 4.70863   1
   0  -3  -1 0.22520 0.42571   3
   0   3   1 -0.0796 1.06064   6
   0   3   1 0.42943 1.19333   5
   0   3   1 -3.1119 4.20986   1
  -1  -3  -1 2885.23 301.694   1
   1   3   1 3083.94 300.867   5
  -2  -3  -1 24.3078 4.69760   1
   2   3   1 26.4878 4.95999   1
   2   3   1 34.0695 3.32841   4
   2   3   1 28.3392 3.39739   5
  -3  -3  -1 1040.45 103.232   6
  -3  -3  -1 1018.49 103.674   1
   3   3   1 965.350 103.705   1
   3   3   1 1021.47 103.199   4
   3   3   1 1017.12 103.228   5
   3   3   1 1079.30 103.485   1
  -4  -3  -1 74.6357 8.16873   1
  -4  -3  -1 52.0465 7.01916   3
  -4  -3  -1 60.9308 6.73130   6
   4   3   1 55.4016 6.51476   5
   4   3   1 57.1238 7.64047   1
   4   3   1 60.4804 7.40918   1
   4   3   1 69.9795 6.52710   4
  -5  -3  -1 164.987 17.2718   3
  -5  -3  -1 171.979 16.9847   6
  -5  -3  -1 161.170 18.0395   1
   5   3   1 164.713 16.8878   4
   5   3   1 164.695 16.8350   5
   5   3   1 154.625 17.5220   1
   5   3   1 172.007 17.4467   1
  -6  -3  -1 63.7460 8.07992   6
  -6  -3  -1 62.5150 8.79679   3
  -6  -3  -1 81.8163 7.82389   7
   6   3   1 72.1483 7.76161   5
   6   3   1 76.1104 8.28485   6
   6   3   1 67.9268 8.90122   1
   6   3   1 82.0720 8.04370   4
  -7  -3  -1 115.237 12.2888   6
  -7  -3  -1 123.608 13.1146   3
  -7  -3  -1 116.284 11.9624   7
   7   3   1 104.376 12.1535   4
   7   3   1 117.386 12.7512   1
   7   3   1 122.319 12.4111   6
   7   3   1 112.924 11.8486   5
  -8  -3  -1 107.423 13.1122   6
  -8  -3  -1 150.067 14.2104   3
  -8  -3  -1 118.837 12.7434   7
   8   3   1 123.019 12.5549   5
   8   3   1 130.746 13.3962   6
   8   3   1 119.926 13.3941   1
  -9  -3  -1 36.8522 6.43900   3
  -9  -3  -1 45.4131 5.00469   7
  -9  -3  -1 36.1705 4.94573   6
   9   3   1 31.6312 4.35281   5
   9   3   1 36.6651 5.34422   6
   9   3   1 46.0901 5.32218   4
 -10  -3  -1 34.5863 4.76521   7
 -10  -3  -1 39.7549 5.39826   6
 -10  -3  -1 57.6284 7.31555   3
  10   3   1 51.0293 5.99472   6
 -11  -3  -1 42.7763 6.49456   6
 -11  -3  -1 53.3756 6.57565   7
 -11  -3  -1 59.9201 8.54303   3
  11   3   1 60.6739 7.29711   4
  11   3   1 54.6624 7.16449   6
 -12  -3  -1 48.3268 8.20996   3
 -12  -3  -1 31.6511 4.58369   7
  12   3   1 46.0391 6.63923   6
 -13  -3  -1 4.81342 2.71405   7
 -13  -3  -1 7.18425 7.53475   3
  13   3   1 3.03833 5.76149   4
  13   3   1 -0.7787 5.34178   6
 -14  -3  -1 13.7766 8.52332   3
  14   3   1 21.1889 6.96607   4
 -15  -3  -1 -0.9182 8.92248   3
  15   3   1 8.08095 7.39825   4
 -16  -3  -1 7.21015 10.1282   3
  16   3   1 28.1797 8.59787   4
 -17  -3  -1 -10.081 10.2129   3
  17   3   1 0.24829 9.04406   4
  18  -4  -1 4.30226 10.4797   6
  18  -4  -1 23.4482 11.1299   4
 -18   4   1 20.6399 10.8240   3
  17  -4  -1 -3.0395 9.47888   6
  17  -4  -1 -6.7026 28.3160   1
  17  -4  -1 -15.668 9.19804   4
 -17   4   1 2.92371 9.82530   3
 -17   4   1 14.1353 34.2758   1
  16  -4  -1 121.496 30.5060   1
  16  -4  -1 61.6818 13.0512   6
  16  -4  -1 97.5350 13.5424   4
 -16   4   1 112.218 14.2144   3
 -16   4   1 75.0031 29.1944   1
  15  -4  -1 -4.9739 3.93238   7
  15  -4  -1 -0.2265 21.9834   1
  15  -4  -1 0.19931 7.88881   4
  15  -4  -1 -4.2842 7.73610   6
 -15   4   1 1.56304 8.67076   3
 -15   4   1 32.6209 24.5411   1
  14  -4  -1 3.74878 7.42688   6
  14  -4  -1 11.6516 7.58864   4
  14  -4  -1 2.08624 4.23491   7
  14  -4  -1 -7.8952 20.1410   1
 -14   4   1 11.9054 8.16483   3
 -14   4   1 26.4556 22.6844   1
  13  -4  -1 12.1110 6.78667   4
  13  -4  -1 -1.7557 19.0087   1
  13  -4  -1 -0.8084 6.64119   6
  13  -4  -1 0.51212 4.15977   7
 -13   4   1 -4.9812 19.7583   1
 -13   4   1 -5.9819 7.46648   3
  12  -4  -1 410.660 38.7686   4
  12  -4  -1 322.168 38.5557   7
  12  -4  -1 402.581 39.1161   6
  12  -4  -1 398.784 48.5501   1
 -12   4   1 384.472 49.4105   1
 -12   4   1 420.168 39.4025   3
 -12   4   1 327.415 38.4802   6
  11  -4  -1 2.10647 4.06956   7
  11  -4  -1 -4.8360 5.54011   6
  11  -4  -1 -0.2614 5.14085   4
 -11   4   1 -1.7902 16.8675   1
 -11   4   1 5.77413 3.72561   6
 -11   4   1 0.65680 6.00652   3
  10  -4  -1 70.0822 8.74021   6
  10  -4  -1 69.5097 20.1712   1
  10  -4  -1 53.0272 8.13985   7
  10  -4  -1 81.4778 8.63429   4
 -10   4   1 57.3726 7.77753   6
 -10   4   1 73.0964 9.02823   3
 -10   4   1 84.8410 19.9714   1
   9  -4  -1 -3.2296 3.46198   7
   9  -4  -1 1.25793 4.12314   4
   9  -4  -1 -7.6719 4.43885   6
   9  -4  -1 8.79692 12.9609   1
   9  -4  -1 -2.7431 4.22952   3
  -9   4   1 1.37121 3.16462   6
  -9   4   1 2.80328 16.1714   1
  -9   4   1 2.09392 4.93443   3
  -9   4   1 -0.3276 1.20668   5
   8  -4  -1 1836.93 174.981   6
   8  -4  -1 1756.46 174.894   3
   8  -4  -1 1727.18 174.804   4
   8  -4  -1 1588.57 178.743   1
   8  -4  -1 1886.24 174.959   7
  -8   4   1 1752.47 174.909   3
  -8   4   1 1721.63 179.007   1
  -8   4   1 1727.86 174.566   5
  -8   4   1 1563.32 174.779   6
   7  -4  -1 5.31942 3.78255   6
   7  -4  -1 1.31332 3.16603   7
   7  -4  -1 3.41251 3.34304   4
   7  -4  -1 3.19706 3.36097   3
   7  -4  -1 18.1995 11.5584   1
  -7   4   1 -0.3372 2.87472   6
  -7   4   1 -6.0725 11.6227   1
  -7   4   1 -2.6864 3.65726   3
  -7   4   1 1.48462 1.56383   5
   6  -4  -1 1683.08 172.533   4
   6  -4  -1 1732.35 172.580   3
   6  -4  -1 1741.32 172.652   6
   6  -4  -1 1675.93 175.644   1
  -6   4   1 1672.39 172.578   3
  -6   4   1 1714.99 172.389   5
  -6   4   1 1760.89 175.975   1
   5  -4  -1 5.84607 2.54911   7
   5  -4  -1 8.47027 3.09233   6
   5  -4  -1 4.49385 2.53339   4
   5  -4  -1 5.99797 9.27743   1
   5  -4  -1 6.87520 2.65837   3
  -5   4   1 4.62517 1.71249   5
  -5   4   1 8.09326 9.71067   1
  -5   4   1 5.86132 2.60706   6
  -5   4   1 5.31234 2.71884   3
   4  -4  -1 7218.75 743.847   1
  -4   4   1 7507.93 744.032   1
   3  -4  -1 10.3583 2.29909   4
   3  -4  -1 12.0800 8.11456   1
   3  -4  -1 12.3619 2.62124   6
   3  -4  -1 10.9988 1.98105   3
  -3   4   1 10.7605 2.09278   5
  -3   4   1 1.71745 7.67642   1
  -3   4   1 9.08128 2.49330   6
  -3   4   1 12.7087 2.13753   3
   2  -4  -1 2898.45 281.313   3
   2  -4  -1 2555.78 281.382   6
   2  -4  -1 2853.52 283.390   1
   2  -4  -1 2628.60 281.351   4
  -2   4   1 2533.08 281.383   6
  -2   4   1 2812.78 281.328   3
  -2   4   1 2993.13 281.355   5
  -2   4   1 3109.53 283.525   1
   1  -4  -1 1.36049 6.01696   1
   1  -4  -1 10.2910 1.98262   6
   1  -4  -1 10.4822 1.32923   3
   1  -4  -1 9.41182 1.81632   4
  -1   4   1 -2.2202 5.84304   1
  -1   4   1 8.00548 1.95230   6
  -1   4   1 9.38422 1.34204   3
  -1   4   1 8.61673 1.93446   5
   0  -4  -1 3414.05 370.235   1
   0   4   1 3616.49 370.105   1
   0   4   1 3934.26 368.754   5
  -1  -4  -1 3.33926 0.73446   3
  -1  -4  -1 3.69070 1.57347   6
  -1  -4  -1 0.78492 5.04164   1
   1   4   1 6.38408 1.74684   5
   1   4   1 1.22718 4.81063   1
  -2  -4  -1 1513.53 141.995   1
  -2  -4  -1 1384.95 140.899   3
   2   4   1 1333.04 141.815   1
   2   4   1 1401.01 140.930   4
   2   4   1 1367.92 140.983   5
  -3  -4  -1 2.87066 1.71533   3
  -3  -4  -1 2.49903 1.68431   6
  -3  -4  -1 -5.7616 3.46728   1
  -3  -4  -1 1.60929 1.17927   3
   3   4   1 1.10857 1.74319   5
   3   4   1 0.83210 1.35319   4
   3   4   1 3.92012 3.34306   1
  -4  -4  -1 1330.60 126.190   1
  -4  -4  -1 1297.52 125.577   6
  -4  -4  -1 1110.24 125.623   3
   4   4   1 1219.80 125.565   5
   4   4   1 1273.82 125.535   4
  -5  -4  -1 2.32333 2.70788   3
  -5  -4  -1 -2.2132 2.00821   6
  -5  -4  -1 1.17547 3.90970   1
   5   4   1 0.33245 1.87486   5
   5   4   1 -0.7746 1.80078   4
  -6  -4  -1 1397.68 152.590   3
  -6  -4  -1 1575.00 153.173   1
  -6  -4  -1 1560.81 152.473   6
   6   4   1 1517.12 152.424   5
  -7  -4  -1 4.13969 3.81419   3
  -7  -4  -1 -2.0306 1.76971   7
  -7  -4  -1 3.05509 2.46564   6
   7   4   1 -0.0767 2.50508   4
   7   4   1 -1.5084 1.92898   5
  -8  -4  -1 739.356 70.5968   7
  -8  -4  -1 681.629 71.0206   3
  -8  -4  -1 678.204 70.7212   6
   8   4   1 699.142 70.5664   5
   8   4   1 693.491 70.6794   4
  -9  -4  -1 -1.2005 4.82800   3
  -9  -4  -1 -1.4745 2.06592   7
  -9  -4  -1 -0.1938 2.90680   6
   9   4   1 -6.5789 3.40872   4
   9   4   1 -0.4714 1.92713   5
 -10  -4  -1 328.638 32.5572   3
 -10  -4  -1 310.532 31.2751   7
 -10  -4  -1 296.226 31.5992   6
  10   4   1 300.202 31.1404   5
  10   4   1 310.579 31.6259   4
 -11  -4  -1 -0.9571 2.33585   7
 -11  -4  -1 -5.4342 6.34331   3
  11   4   1 2.48679 1.92253   5
  11   4   1 3.48460 4.59090   4
 -12  -4  -1 122.745 13.5587   7
 -12  -4  -1 151.948 15.4949   3
  12   4   1 116.736 14.5216   4
 -13  -4  -1 8.49397 7.72412   3
 -13  -4  -1 4.21609 2.66529   7
  13   4   1 2.17599 5.92255   4
 -14  -4  -1 33.2342 8.95588   3
 -14  -4  -1 22.1918 3.74953   7
  14   4   1 27.2366 7.54727   4
 -15  -4  -1 16.0049 9.19731   3
  15   4   1 8.02002 7.53834   4
 -16  -4  -1 35.7718 10.5044   3
  16   4   1 28.1123 9.22536   4
  17  -5  -1 -6.7013 9.69516   4
  17  -5  -1 12.8169 9.99263   6
  17  -5  -1 35.9811 32.5460   1
 -17   5   1 18.7885 10.2054   3
  16  -5  -1 20.6135 27.9643   1
  16  -5  -1 38.8235 9.94288   4
  16  -5  -1 16.5957 9.88434   6
 -16   5   1 29.5430 10.1446   3
 -16   5   1 88.0726 35.6634   1
  15  -5  -1 7.31011 8.78288   4
  15  -5  -1 2.74513 8.55434   6
  15  -5  -1 5.49912 4.78452   7
  15  -5  -1 15.5212 22.0887   1
 -15   5   1 19.1775 29.7600   1
 -15   5   1 16.8049 8.89556   3
  14  -5  -1 2.34188 4.46618   7
  14  -5  -1 8.42001 7.86566   4
  14  -5  -1 12.9558 8.09247   6
  14  -5  -1 9.91375 21.9941   1
 -14   5   1 21.2475 27.4128   1
 -14   5   1 1.05622 8.22498   3
  13  -5  -1 20.5245 7.85448   6
  13  -5  -1 21.4173 7.08029   4
  13  -5  -1 8.60151 16.1618   1
  13  -5  -1 10.0421 4.69872   7
 -13   5   1 -2.2815 21.9340   1
 -13   5   1 32.2062 8.21345   3
  12  -5  -1 50.5149 8.36167   4
 -12   5   1 50.4300 9.12409   3
 -12   5   1 61.2508 23.2945   1
  11  -5  -1 125.464 14.0848   4
  11  -5  -1 118.117 13.7962   6
  11  -5  -1 106.110 23.3039   1
  11  -5  -1 108.699 14.0189   7
 -11   5   1 148.246 28.3929   1
 -11   5   1 106.839 13.1450   6
 -11   5   1 113.473 13.6562   3
  10  -5  -1 -4.4248 4.76552   3
  10  -5  -1 5.33963 4.57825   7
  10  -5  -1 8.06563 5.56021   6
  10  -5  -1 -14.934 14.5643   1
  10  -5  -1 1.09239 4.96881   4
 -10   5   1 5.39602 5.60618   3
 -10   5   1 2.35334 3.71318   6
 -10   5   1 2.61797 1.49551   5
 -10   5   1 15.2153 17.8873   1
   9  -5  -1 9.61805 4.44313   4
   9  -5  -1 -8.1193 4.99935   6
   9  -5  -1 1.65403 4.30190   3
   9  -5  -1 -2.9873 4.18530   7
   9  -5  -1 -0.8856 13.4732   1
  -9   5   1 2.85305 3.55838   6
  -9   5   1 3.72249 1.81363   5
  -9   5   1 -8.7873 4.86620   3
  -9   5   1 -1.0326 15.6648   1
   8  -5  -1 46.0780 7.19241   6
   8  -5  -1 66.2022 6.95625   3
   8  -5  -1 64.4096 16.4924   1
  -8   5   1 36.1902 6.41876   6
  -8   5   1 75.9311 17.7020   1
  -8   5   1 51.5785 5.80200   5
   7  -5  -1 315.721 35.5010   4
   7  -5  -1 379.474 35.8847   6
   7  -5  -1 310.152 41.4167   1
   7  -5  -1 352.695 35.6304   3
  -7   5   1 323.665 35.5641   6
  -7   5   1 359.106 35.1913   5
  -7   5   1 360.788 35.6883   3
  -7   5   1 373.112 42.7698   1
   6  -5  -1 3.04105 3.00321   7
   6  -5  -1 5.10795 3.64678   6
   6  -5  -1 3.89979 3.04529   4
   6  -5  -1 9.70622 3.16673   3
   6  -5  -1 9.27056 11.5535   1
  -6   5   1 -0.5996 3.19273   3
  -6   5   1 11.2418 12.1444   1
  -6   5   1 0.84238 1.99035   5
  -6   5   1 3.19489 3.05378   6
   5  -5  -1 679.887 66.7977   6
   5  -5  -1 623.281 66.6068   4
   5  -5  -1 684.388 66.6281   3
   5  -5  -1 614.517 66.6719   7
   5  -5  -1 726.080 70.7995   1
  -5   5   1 692.340 66.5025   5
  -5   5   1 671.077 70.9027   1
  -5   5   1 667.243 66.6565   3
  -5   5   1 605.183 66.6803   6
   4  -5  -1 70.9955 8.63218   6
   4  -5  -1 82.3756 14.2721   1
   4  -5  -1 79.3661 8.09194   3
   4  -5  -1 57.7716 8.10794   4
  -4   5   1 75.0699 8.70099   6
  -4   5   1 70.2180 7.88690   5
  -4   5   1 74.8797 8.29712   3
  -4   5   1 91.1956 14.7591   1
   3  -5  -1 399.886 45.5604   1
   3  -5  -1 400.264 41.8812   3
   3  -5  -1 417.456 41.9536   4
   3  -5  -1 421.963 42.0992   6
  -3   5   1 419.798 41.9181   5
  -3   5   1 420.042 42.0822   6
  -3   5   1 408.217 45.6938   1
  -3   5   1 414.966 41.9344   3
   2  -5  -1 10.0214 8.17866   1
   2  -5  -1 6.53558 1.45337   3
   2  -5  -1 1.06875 1.97399   4
   2  -5  -1 0.50786 2.23202   6
  -2   5   1 3.47640 2.26272   6
  -2   5   1 4.51016 2.09602   5
  -2   5   1 8.55256 8.03936   1
  -2   5   1 4.61043 1.54057   3
   1  -5  -1 28.8000 9.17352   1
   1  -5  -1 39.8075 4.73306   6
   1  -5  -1 43.8912 4.68095   4
   1  -5  -1 38.4966 4.41984   3
  -1   5   1 49.6345 9.77234   1
  -1   5   1 46.1330 4.90809   5
  -1   5   1 38.9053 4.42984   3
  -1   5   1 41.1791 5.02063   6
   0  -5  -1 4.16011 1.89640   6
   0  -5  -1 1.21979 0.78804   3
   0  -5  -1 4.19439 7.40156   1
   0   5   1 0.52951 0.80465   3
   0   5   1 -0.2984 1.77412   6
   0   5   1 1.01991 2.00748   5
   0   5   1 1.82045 6.41793   1
  -1  -5  -1 107.040 10.2590   3
  -1  -5  -1 77.8935 13.4235   1
  -1  -5  -1 105.175 10.6350   6
   1   5   1 110.450 14.1657   1
   1   5   1 89.5865 10.5790   5
  -2  -5  -1 16.8559 6.60156   1
  -2  -5  -1 20.3161 2.36871   3
  -2  -5  -1 20.9619 2.83187   6
   2   5   1 12.3091 2.93394   5
   2   5   1 14.6210 5.65618   1
  -3  -5  -1 29.7027 3.61778   3
  -3  -5  -1 22.7133 6.32286   1
   3   5   1 33.4025 5.46115   1
   3   5   1 30.3310 3.96920   5
   3   5   1 32.4223 3.70702   4
  -4  -5  -1 7.65573 4.63653   1
  -4  -5  -1 8.05174 1.80115   3
  -4  -5  -1 5.14064 2.30234   6
  -4  -5  -1 6.75555 2.52445   3
   4   5   1 12.3142 2.06701   4
   4   5   1 10.4629 2.57038   5
  -5  -5  -1 16.4501 3.56015   3
  -5  -5  -1 16.8154 2.78832   3
  -5  -5  -1 21.8144 3.10741   6
  -5  -5  -1 15.7603 5.21757   1
   5   5   1 22.9216 3.23841   5
   5   5   1 16.8103 2.85460   4
  -6  -5  -1 34.3021 6.29983   1
  -6  -5  -1 22.9950 3.92722   6
  -6  -5  -1 24.7590 4.45803   3
   6   5   1 28.1049 3.81879   4
   6   5   1 30.8136 3.85559   5
  -7  -5  -1 4.18377 3.76130   3
  -7  -5  -1 2.80758 2.70992   6
   7   5   1 3.40768 2.57892   5
   7   5   1 2.01852 2.76977   4
  -8  -5  -1 30.3016 5.83477   3
  -8  -5  -1 30.8283 4.03750   7
  -8  -5  -1 19.0101 4.54346   6
   8   5   1 34.7850 4.66388   4
   8   5   1 41.3946 4.27554   5
  -9  -5  -1 1.13133 4.84256   3
  -9  -5  -1 -1.2667 3.18476   6
  -9  -5  -1 4.49272 2.41826   7
   9   5   1 2.49049 2.46587   5
   9   5   1 3.69331 3.61986   4
 -10  -5  -1 10.7158 3.06743   7
 -10  -5  -1 23.0656 6.12806   3
 -10  -5  -1 13.9889 4.05082   6
  10   5   1 17.0878 4.60928   4
  10   5   1 24.5131 3.10741   5
 -11  -5  -1 3.69110 6.52080   3
 -11  -5  -1 6.26385 2.59670   7
  11   5   1 5.08750 2.42736   5
  11   5   1 5.51742 4.72555   4
 -12  -5  -1 11.8730 3.26397   7
 -12  -5  -1 29.5750 7.55293   3
  12   5   1 19.8784 3.00667   5
  12   5   1 23.5133 5.87656   4
 -13  -5  -1 -2.2677 7.45093   3
 -13  -5  -1 0.09229 2.69583   7
  13   5   1 0.72288 5.96240   4
 -14  -5  -1 1.84890 8.17550   3
 -14  -5  -1 5.36364 2.76372   7
  14   5   1 8.84842 6.82840   4
 -15  -5  -1 -8.2520 8.82256   3
  15   5   1 7.45867 7.52172   4
 -16  -5  -1 -2.0292 10.0426   3
  16   5   1 28.2370 8.76570   4
  17  -6  -1 0.12335 10.0096   4
  17  -6  -1 7.45358 9.77628   6
 -17   6   1 -1.7685 10.0918   3
  16  -6  -1 6.37276 9.41358   4
  16  -6  -1 22.7741 9.88191   6
  16  -6  -1 46.9039 29.9205   1
 -16   6   1 26.2752 9.95042   3
 -16   6   1 6.02873 36.8553   1
  15  -6  -1 -2.6554 8.77033   6
  15  -6  -1 52.3792 25.4774   1
  15  -6  -1 -7.9174 8.63971   4
 -15   6   1 3.76374 31.8115   1
 -15   6   1 -4.8398 8.58865   3
  14  -6  -1 194.636 22.2688   4
  14  -6  -1 148.281 21.4136   7
  14  -6  -1 217.585 23.7801   6
 -14   6   1 247.706 39.3237   1
 -14   6   1 219.968 23.1208   3
  13  -6  -1 -8.9512 6.87642   4
  13  -6  -1 -5.4808 7.30556   6
  13  -6  -1 -0.3232 21.9043   1
  13  -6  -1 1.26503 5.37983   7
 -13   6   1 0.36279 7.53135   3
 -13   6   1 9.50580 24.2262   1
  12  -6  -1 75.6912 23.7813   1
  12  -6  -1 106.959 11.7721   6
  12  -6  -1 86.8217 10.5471   7
  12  -6  -1 67.8851 10.9287   4
 -12   6   1 90.5041 11.5667   3
 -12   6   1 17.5674 23.7054   1
  11  -6  -1 -1.3013 5.75003   4
  11  -6  -1 -4.1730 5.12502   7
  11  -6  -1 -6.0814 6.16805   6
  11  -6  -1 -26.910 16.0457   1
 -11   6   1 -2.5021 6.29425   3
 -11   6   1 -4.5668 4.12337   6
 -11   6   1 -6.8133 20.5067   1
 -11   6   1 0.24425 1.59512   5
  10  -6  -1 463.030 45.0649   3
  10  -6  -1 417.390 53.3848   1
  10  -6  -1 435.154 44.8845   4
  10  -6  -1 443.838 45.3833   6
 -10   6   1 483.919 45.3873   3
 -10   6   1 432.418 44.2469   5
 -10   6   1 395.323 44.8191   6
 -10   6   1 404.465 54.9961   1
   9  -6  -1 -4.4607 5.36171   6
   9  -6  -1 -6.0947 4.58196   4
   9  -6  -1 -6.2029 4.40316   7
   9  -6  -1 8.23930 15.8015   1
   9  -6  -1 -1.7833 4.36405   3
  -9   6   1 -3.2437 5.11681   3
  -9   6   1 -3.2814 3.79565   6
  -9   6   1 -5.9158 16.8341   1
  -9   6   1 -0.4060 2.27144   5
   8  -6  -1 327.501 34.6209   4
   8  -6  -1 333.254 34.7310   3
   8  -6  -1 286.383 41.9413   1
   8  -6  -1 343.947 35.0224   6
  -8   6   1 332.823 34.1253   5
  -8   6   1 370.426 34.9205   3
  -8   6   1 341.132 43.9263   1
  -8   6   1 328.412 34.5809   6
   7  -6  -1 -5.7310 4.40834   6
   7  -6  -1 5.59422 3.82468   4
   7  -6  -1 -1.7451 13.0932   1
   7  -6  -1 2.76702 3.55880   7
   7  -6  -1 5.06774 3.54857   3
  -7   6   1 4.18802 14.1794   1
  -7   6   1 7.72446 3.73135   6
  -7   6   1 6.10468 2.49160   5
  -7   6   1 3.63013 4.11584   3
   6  -6  -1 1014.21 103.413   1
   6  -6  -1 990.674 98.8027   6
   6  -6  -1 1008.15 98.6513   3
   6  -6  -1 937.887 98.7085   7
   6  -6  -1 920.902 98.6228   4
  -6   6   1 1000.25 98.7013   3
  -6   6   1 1003.14 98.5022   5
  -6   6   1 1060.45 104.013   1
  -6   6   1 902.070 98.7220   6
   5  -6  -1 5.60732 3.25338   4
   5  -6  -1 16.2970 2.95157   3
   5  -6  -1 8.62654 3.05934   7
   5  -6  -1 5.41339 3.88574   6
   5  -6  -1 16.2757 11.9763   1
  -5   6   1 8.58755 3.54388   6
  -5   6   1 4.62678 3.06692   3
  -5   6   1 9.49311 2.81835   5
  -5   6   1 11.7962 10.0610   1
   4  -6  -1 614.302 61.8923   4
   4  -6  -1 607.921 66.2162   1
   4  -6  -1 594.900 61.8162   3
   4  -6  -1 653.971 62.0789   6
  -4   6   1 634.409 62.0449   6
  -4   6   1 572.139 66.0507   1
  -4   6   1 598.477 61.8876   3
  -4   6   1 599.309 61.8154   5
   3  -6  -1 0.58359 1.83645   3
   3  -6  -1 -4.7611 9.59800   1
   3  -6  -1 -1.4930 2.86751   6
   3  -6  -1 1.77254 2.37738   4
  -3   6   1 3.59908 2.89982   6
  -3   6   1 3.86572 9.86029   1
  -3   6   1 6.01876 2.53287   5
  -3   6   1 3.84213 2.21006   3
   2  -6  -1 307.513 35.6872   1
   2  -6  -1 314.589 31.3093   4
   2  -6  -1 309.389 31.1868   3
   2  -6  -1 296.170 31.4232   6
  -2   6   1 298.837 31.4559   6
  -2   6   1 310.776 35.4872   1
  -2   6   1 327.581 31.3669   5
  -2   6   1 300.621 31.2243   3
   1  -6  -1 1.47725 2.12428   4
   1  -6  -1 3.88228 1.25320   3
   1  -6  -1 4.13900 2.43159   6
   1  -6  -1 3.28548 9.72293   1
  -1   6   1 0.91489 7.46744   1
  -1   6   1 -0.0493 2.45480   5
  -1   6   1 1.93391 2.33970   6
  -1   6   1 2.42993 1.26972   3
   0  -6  -1 58.4995 6.21354   3
   0  -6  -1 61.2372 12.2164   1
   0  -6  -1 59.3102 7.06013   6
   0   6   1 59.8490 6.84498   5
   0   6   1 61.5688 6.86956   6
   0   6   1 63.3915 11.3250   1
   0   6   1 59.2524 6.24374   3
  -1  -6  -1 1.38166 0.90192   3
  -1  -6  -1 -0.3051 2.26394   6
  -1  -6  -1 3.04474 7.72850   1
   1   6   1 5.03925 2.61055   5
   1   6   1 4.65173 6.34079   1
  -2  -6  -1 142.153 15.5080   3
  -2  -6  -1 139.732 19.5563   1
  -2  -6  -1 165.549 15.9460   6
   2   6   1 152.073 18.5396   1
   2   6   1 164.166 15.9503   5
  -3  -6  -1 -0.2782 1.25522   3
  -3  -6  -1 3.97740 6.42440   1
  -3  -6  -1 -3.3952 2.50459   6
   3   6   1 3.56246 2.71865   5
   3   6   1 -1.4787 4.38128   1
  -4  -6  -1 569.786 62.3816   3
  -4  -6  -1 649.165 62.2466   3
  -4  -6  -1 651.145 63.6479   1
  -4  -6  -1 634.601 62.3947   6
   4   6   1 594.675 62.3811   5
   4   6   1 606.402 62.2705   4
  -5  -6  -1 0.46618 2.84789   3
  -5  -6  -1 2.11117 2.55483   6
  -5  -6  -1 -0.7755 5.32082   1
  -5  -6  -1 -1.6026 1.91110   3
   5   6   1 -1.0868 2.25378   4
   5   6   1 5.81804 2.84647   5
  -6  -6  -1 104.753 12.4219   6
  -6  -6  -1 116.554 12.7435   3
  -6  -6  -1 121.275 12.2053   3
  -6  -6  -1 117.010 14.7347   1
   6   6   1 116.708 12.2868   5
   6   6   1 109.233 12.1403   4
  -7  -6  -1 3.34514 6.00661   1
  -7  -6  -1 -4.2578 2.90053   6
  -7  -6  -1 2.61268 3.99459   3
  -7  -6  -1 -2.4431 2.65255   3
   7   6   1 -1.8686 2.95893   4
   7   6   1 2.47848 3.03660   5
  -8  -6  -1 442.095 43.6118   3
  -8  -6  -1 410.100 43.2188   3
  -8  -6  -1 409.729 43.2826   6
   8   6   1 430.674 43.1932   4
   8   6   1 432.599 43.1089   5
  -9  -6  -1 1.51387 3.32927   6
  -9  -6  -1 -2.4958 2.60940   7
  -9  -6  -1 -1.3707 3.23736   3
  -9  -6  -1 1.58910 4.86170   3
   9   6   1 -0.8947 2.95657   5
   9   6   1 0.20815 3.89190   4
 -10  -6  -1 17.9071 3.64174   7
 -10  -6  -1 23.1104 4.48147   3
 -10  -6  -1 39.1463 6.64164   3
  10   6   1 17.2959 5.03820   4
  10   6   1 24.2512 3.80780   5
 -11  -6  -1 -3.0342 3.70762   3
 -11  -6  -1 -5.0361 6.25933   3
 -11  -6  -1 -0.5959 2.75511   7
  11   6   1 -0.9047 2.81686   5
  11   6   1 -1.9426 4.87292   4
 -12  -6  -1 55.0879 6.54670   7
 -12  -6  -1 52.1890 9.20339   3
  12   6   1 57.0889 6.87133   5
  12   6   1 61.9970 8.40509   4
 -13  -6  -1 1.39864 7.67109   3
 -13  -6  -1 4.09378 2.89065   7
  13   6   1 3.75178 6.11687   4
 -14  -6  -1 17.2198 8.92930   3
 -14  -6  -1 11.8530 3.12016   7
  14   6   1 10.0494 7.27000   4
 -15  -6  -1 -15.859 8.60061   3
  15   6   1 -4.5706 7.49673   4
  17  -7  -1 24.3443 10.5250   4
  17  -7  -1 14.8373 10.7800   6
 -17   7   1 21.8651 10.5069   3
  16  -7  -1 110.509 32.7294   1
  16  -7  -1 7.89519 9.77109   6
  16  -7  -1 7.52021 9.64482   4
 -16   7   1 21.6284 9.78487   3
 -16   7   1 19.7403 34.8943   1
  15  -7  -1 -2.9493 8.62809   4
  15  -7  -1 -1.3988 8.70188   6
 -15   7   1 -17.479 30.1244   1
 -15   7   1 14.2094 8.92593   3
  14  -7  -1 2.67410 8.60201   6
  14  -7  -1 -14.349 25.4656   1
  14  -7  -1 6.34681 8.02067   4
 -14   7   1 9.18588 8.44337   3
 -14   7   1 -29.199 30.4262   1
  13  -7  -1 150.645 18.4862   4
  13  -7  -1 137.694 32.5727   1
  13  -7  -1 149.790 18.2947   6
  13  -7  -1 146.297 18.7655   7
 -13   7   1 159.217 34.9105   1
 -13   7   1 176.498 18.4043   3
  12  -7  -1 28.1536 7.05277   4
  12  -7  -1 15.4064 6.05059   7
  12  -7  -1 13.8610 7.81654   6
  12  -7  -1 16.4695 20.3899   1
 -12   7   1 11.9909 2.15153   5
 -12   7   1 56.8463 28.3423   1
 -12   7   1 22.0797 7.45162   3
  11  -7  -1 42.3358 22.6061   1
  11  -7  -1 0.88219 6.05149   4
  11  -7  -1 6.00260 5.02382   7
  11  -7  -1 10.1388 6.84265   6
 -11   7   1 16.2253 23.5335   1
 -11   7   1 -2.7657 2.30056   5
 -11   7   1 9.13355 6.49342   3
  10  -7  -1 -2.0849 18.0084   1
  10  -7  -1 -0.9739 6.20399   6
  10  -7  -1 5.93081 5.84255   4
  10  -7  -1 4.20040 5.04710   7
  10  -7  -1 -4.9420 5.05922   3
 -10   7   1 0.77214 2.72967   5
 -10   7   1 7.71189 5.95831   3
 -10   7   1 -4.1617 4.34180   6
 -10   7   1 -26.782 18.9814   1
   9  -7  -1 189.764 30.7727   1
   9  -7  -1 189.729 21.2292   4
   9  -7  -1 212.993 22.0917   6
   9  -7  -1 233.439 21.5070   7
   9  -7  -1 195.334 21.3413   3
  -9   7   1 202.358 32.0542   1
  -9   7   1 185.850 20.3039   5
  -9   7   1 163.318 21.0527   6
  -9   7   1 219.724 21.6911   3
   8  -7  -1 32.7104 5.36559   3
   8  -7  -1 14.6980 5.22176   7
   8  -7  -1 31.1289 6.69584   6
   8  -7  -1 43.1831 17.3953   1
   8  -7  -1 28.9167 5.68709   4
  -8   7   1 48.5517 5.99593   3
  -8   7   1 32.0701 18.2303   1
  -8   7   1 17.9072 5.35077   6
  -8   7   1 37.5520 4.52493   5
   7  -7  -1 8.26168 4.30238   4
   7  -7  -1 15.8587 15.2088   1
   7  -7  -1 8.17170 3.99434   7
   7  -7  -1 2.70990 3.89812   3
   7  -7  -1 12.1971 5.23593   6
  -7   7   1 12.2489 3.16158   5
  -7   7   1 11.8195 4.43611   3
  -7   7   1 3.30737 15.1501   1
  -7   7   1 8.10556 4.21151   6
   6  -7  -1 6.29276 4.65649   6
   6  -7  -1 10.3660 14.1151   1
   6  -7  -1 -3.3535 3.18622   3
   6  -7  -1 -2.2481 3.21991   7
   6  -7  -1 -0.4212 3.82808   4
  -6   7   1 2.83807 2.95810   5
  -6   7   1 0.64984 3.72901   3
  -6   7   1 4.07162 13.9220   1
  -6   7   1 -3.4164 3.89782   6
   5  -7  -1 135.754 13.9652   3
   5  -7  -1 136.649 14.0162   4
   5  -7  -1 140.576 14.7625   6
   5  -7  -1 112.126 14.0895   7
   5  -7  -1 117.028 21.4970   1
  -5   7   1 101.167 21.4849   1
  -5   7   1 133.597 13.8419   5
  -5   7   1 133.381 14.2633   3
  -5   7   1 134.943 14.4819   6
   4  -7  -1 18.5348 4.33540   6
   4  -7  -1 12.4636 12.6219   1
   4  -7  -1 23.0524 3.22624   3
   4  -7  -1 6.84181 3.71098   4
  -4   7   1 20.6223 4.17996   6
  -4   7   1 24.8335 3.86359   5
  -4   7   1 30.9223 14.5200   1
  -4   7   1 17.4431 3.64432   3
   3  -7  -1 202.977 24.8403   6
   3  -7  -1 258.276 24.4405   3
   3  -7  -1 275.926 31.4748   1
   3  -7  -1 229.047 24.5819   4
  -3   7   1 253.363 30.8332   1
  -3   7   1 237.898 24.5278   3
  -3   7   1 227.813 24.8083   6
  -3   7   1 258.886 24.6444   5
   2  -7  -1 9.29784 3.37373   6
   2  -7  -1 26.0921 12.9384   1
   2  -7  -1 14.6950 3.02454   4
   2  -7  -1 13.8502 2.14436   3
  -2   7   1 8.00517 3.21084   6
  -2   7   1 14.3005 3.40084   5
  -2   7   1 10.3894 11.4436   1
  -2   7   1 9.71608 2.31931   3
   1  -7  -1 19.3269 3.94086   6
   1  -7  -1 29.6837 3.71690   4
   1  -7  -1 30.2829 3.34825   3
   1  -7  -1 16.4532 10.6521   1
  -1   7   1 26.4549 9.93294   1
  -1   7   1 22.7826 4.12270   5
  -1   7   1 26.0602 2.95376   3
  -1   7   1 15.4361 3.75148   6
   0  -7  -1 -0.0379 2.75392   6
   0  -7  -1 -5.5281 8.76857   1
   0  -7  -1 1.84256 1.17524   3
   0   7   1 0.84054 1.17829   3
   0   7   1 -2.0127 8.22337   1
   0   7   1 1.72485 3.00549   5
  -1  -7  -1 141.836 13.5145   6
  -1  -7  -1 125.826 12.8625   3
  -1  -7  -1 104.784 18.1013   1
   1   7   1 124.537 16.9140   1
   1   7   1 119.039 13.4310   5
  -2  -7  -1 21.3397 10.0975   1
  -2  -7  -1 21.9146 3.64126   6
   2   7   1 19.3710 3.95296   5
   2   7   1 20.0464 7.15960   1
  -3  -7  -1 55.7261 6.00405   3
  -3  -7  -1 50.6106 6.54209   6
  -3  -7  -1 53.8932 10.8485   1
   3   7   1 49.4835 8.26212   1
   3   7   1 65.9963 6.80892   5
  -4  -7  -1 6.54881 2.75271   3
  -4  -7  -1 5.63941 3.43063   6
  -4  -7  -1 7.45006 1.82982   3
  -4  -7  -1 7.03459 7.29025   1
   4   7   1 6.52603 3.51134   5
  -5  -7  -1 12.9025 3.47488   6
  -5  -7  -1 15.3566 2.68569   3
  -5  -7  -1 10.6184 3.56844   3
  -5  -7  -1 23.1010 7.16363   1
   5   7   1 25.6142 4.07125   5
   5   7   1 19.7720 3.17443   4
  -6  -7  -1 39.6713 5.27949   3
  -6  -7  -1 32.8415 7.98860   1
  -6  -7  -1 27.2823 4.92943   6
  -6  -7  -1 37.0638 4.51610   3
   6   7   1 41.4864 5.29751   5
   6   7   1 37.7505 4.82447   4
  -7  -7  -1 15.9493 4.56581   3
  -7  -7  -1 24.6667 7.31429   1
  -7  -7  -1 17.3391 3.95416   6
  -7  -7  -1 20.6572 3.52208   3
   7   7   1 21.9970 3.93455   4
   7   7   1 18.1080 4.25638   5
  -8  -7  -1 21.1837 4.82637   6
  -8  -7  -1 30.6811 5.55616   3
  -8  -7  -1 32.3553 4.52778   3
   8   7   1 32.2393 4.84644   5
   8   7   1 31.4418 4.86102   4
  -9  -7  -1 2.12280 3.10951   7
  -9  -7  -1 4.09865 5.28325   3
  -9  -7  -1 15.0066 3.68052   3
   9   7   1 1.72869 4.17841   4
   9   7   1 12.7677 3.79927   5
 -10  -7  -1 24.5488 6.26996   3
 -10  -7  -1 17.1372 4.52214   3
  10   7   1 30.2168 4.38334   5
  10   7   1 26.7199 5.34630   4
 -11  -7  -1 23.7161 4.83194   3
 -11  -7  -1 33.0162 7.13342   3
 -11  -7  -1 21.6516 4.10245   7
  11   7   1 23.4600 5.88446   4
  11   7   1 26.0643 4.33782   5
 -12  -7  -1 10.5847 3.60527   7
 -12  -7  -1 26.2034 7.34539   3
  12   7   1 24.4508 3.82262   5
  12   7   1 13.7401 6.47072   4
 -13  -7  -1 1.91265 7.18093   3
 -13  -7  -1 0.38420 2.95918   7
  13   7   1 0.95195 3.09517   5
  13   7   1 10.0984 6.48579   4
 -14  -7  -1 4.62979 3.08685   7
 -14  -7  -1 11.1929 8.30320   3
  14   7   1 11.2935 7.16427   4
 -15  -7  -1 -0.1919 8.92347   3
  15   7   1 18.0778 8.35470   4
  17  -8  -1 -11.600 10.1652   6
  17  -8  -1 2.62327 10.2679   4
 -17   8   1 4.15544 10.2711   3
  16  -8  -1 43.9685 11.7392   4
  16  -8  -1 79.4229 41.9954   1
  16  -8  -1 65.7994 12.1527   6
 -16   8   1 53.1655 11.9096   3
 -16   8   1 106.772 45.1841   1
  15  -8  -1 6.47775 8.90805   4
  15  -8  -1 -0.7988 28.1183   1
  15  -8  -1 -1.6720 9.50877   6
 -15   8   1 38.4471 34.1632   1
 -15   8   1 5.21746 9.12807   3
  14  -8  -1 144.881 18.4648   4
  14  -8  -1 139.917 35.7936   1
  14  -8  -1 151.093 18.7698   6
 -14   8   1 177.436 20.3231   3
 -14   8   1 179.960 38.4016   1
  13  -8  -1 -8.4983 8.38422   6
  13  -8  -1 -10.696 7.49086   4
  13  -8  -1 -20.770 24.9974   1
 -13   8   1 -13.718 26.5354   1
 -13   8   1 -12.008 7.94674   3
  12  -8  -1 287.780 47.6723   1
  12  -8  -1 325.977 36.5682   4
  12  -8  -1 401.163 37.4297   6
  12  -8  -1 403.244 36.7589   7
 -12   8   1 301.409 35.0594   5
 -12   8   1 408.447 51.4987   1
 -12   8   1 364.491 36.9270   3
  11  -8  -1 -21.339 19.4833   1
  11  -8  -1 -2.8469 4.98532   7
  11  -8  -1 -3.7940 7.05628   6
  11  -8  -1 -14.057 6.37804   4
 -11   8   1 -5.6876 6.49096   3
 -11   8   1 -1.6775 2.95594   5
 -11   8   1 -7.7533 22.4927   1
  10  -8  -1 218.297 22.4213   6
  10  -8  -1 133.980 31.3510   1
  10  -8  -1 177.855 21.2550   3
  10  -8  -1 188.934 21.2466   4
  10  -8  -1 208.238 21.3341   7
 -10   8   1 178.446 22.3572   6
 -10   8   1 196.219 34.4146   1
 -10   8   1 184.153 20.1001   5
 -10   8   1 228.672 22.0717   3
   9  -8  -1 6.91633 4.69549   3
   9  -8  -1 1.11638 4.57136   7
   9  -8  -1 1.66158 6.53013   6
   9  -8  -1 -17.088 17.4429   1
   9  -8  -1 7.84824 5.46136   4
  -9   8   1 0.24824 4.86216   6
  -9   8   1 1.73484 3.47049   5
  -9   8   1 8.15390 5.51867   3
  -9   8   1 23.1944 20.7745   1
   8  -8  -1 929.052 89.4335   7
   8  -8  -1 840.523 89.3141   3
   8  -8  -1 846.391 96.3317   1
   8  -8  -1 897.010 89.3720   4
  -8   8   1 879.425 89.4636   6
  -8   8   1 856.172 89.0702   5
  -8   8   1 792.206 96.6095   1
  -8   8   1 948.414 89.4757   3
   7  -8  -1 20.4212 5.29353   4
   7  -8  -1 14.6633 16.9828   1
   7  -8  -1 11.1979 4.48944   7
   7  -8  -1 21.2385 4.49375   3
   7  -8  -1 17.3915 5.97264   6
  -7   8   1 18.5436 4.10441   5
  -7   8   1 31.3788 17.9945   1
  -7   8   1 22.7934 5.17685   3
  -7   8   1 22.0408 5.36742   6
   6  -8  -1 379.962 52.0482   1
   6  -8  -1 463.358 44.6222   4
   6  -8  -1 419.580 44.5347   3
  -6   8   1 407.744 52.6402   1
  -6   8   1 460.591 44.9435   6
  -6   8   1 447.869 44.7325   3
  -6   8   1 426.202 44.4724   5
   5  -8  -1 3.02128 2.99489   3
   5  -8  -1 1.81955 14.8805   1
   5  -8  -1 8.47482 4.65435   6
   5  -8  -1 3.06667 3.84463   4
  -5   8   1 7.51438 4.32541   6
  -5   8   1 9.11645 3.77244   5
  -5   8   1 0.33931 3.64851   3
  -5   8   1 0.53297 14.0078   1
   4  -8  -1 1133.02 117.491   3
   4  -8  -1 1163.65 117.729   6
   4  -8  -1 1131.60 123.009   1
   4  -8  -1 1146.92 117.602   4
  -4   8   1 1206.18 117.779   6
  -4   8   1 1213.55 117.610   3
  -4   8   1 1150.59 117.574   5
  -4   8   1 1154.80 122.798   1
   3  -8  -1 3.31598 12.7324   1
   3  -8  -1 9.57009 3.86930   6
   3  -8  -1 6.40696 3.29646   4
   3  -8  -1 8.29090 2.34027   3
  -3   8   1 4.32033 2.69605   3
  -3   8   1 20.4129 12.5669   1
  -3   8   1 9.85318 3.72030   5
  -3   8   1 2.43380 3.66825   6
   2  -8  -1 302.727 41.0660   1
   2  -8  -1 323.009 33.3193   3
   2  -8  -1 331.140 33.7941   6
   2  -8  -1 339.245 33.5487   4
  -2   8   1 305.822 38.7855   1
  -2   8   1 341.803 33.7484   6
  -2   8   1 304.373 33.3613   3
  -2   8   1 357.459 33.6928   5
   1  -8  -1 1.50265 1.59207   3
   1  -8  -1 7.20429 2.97813   4
   1  -8  -1 4.20282 3.42514   6
   1  -8  -1 3.08053 11.7360   1
  -1   8   1 -1.4713 10.6277   1
  -1   8   1 -0.2187 3.09290   6
  -1   8   1 4.36993 1.61692   3
  -1   8   1 4.45530 3.62006   5
   0  -8  -1 927.436 85.3810   4
   0  -8  -1 837.402 85.4728   6
   0  -8  -1 791.404 85.1908   3
   0  -8  -1 812.147 89.3035   1
   0   8   1 875.707 85.4956   5
   0   8   1 860.874 88.4672   1
   0   8   1 811.785 85.2024   3
  -1  -8  -1 3.24341 1.25280   3
  -1  -8  -1 1.11662 3.16611   6
  -1  -8  -1 24.5214 11.6563   1
   1   8   1 2.52784 3.66556   5
   1   8   1 5.79047 8.69302   1
  -2  -8  -1 473.277 49.2392   3
  -2  -8  -1 525.676 49.6162   6
  -2  -8  -1 466.376 53.3704   1
   2   8   1 474.423 51.7771   1
   2   8   1 488.737 49.6005   5
  -3  -8  -1 15.2099 9.91633   1
  -3  -8  -1 2.54662 1.46573   3
  -3  -8  -1 2.37708 3.37778   6
   3   8   1 2.33354 3.79801   5
   3   8   1 1.41784 5.63866   1
  -4  -8  -1 996.694 101.209   1
  -4  -8  -1 910.323 99.1513   3
  -4  -8  -1 1076.46 99.3260   6
  -4  -8  -1 980.729 99.0237   3
   4   8   1 953.651 99.2766   5
  -5  -8  -1 2.79922 3.25040   6
  -5  -8  -1 1.52477 2.09166   3
  -5  -8  -1 -0.6036 4.05877   6
  -5  -8  -1 0.21504 3.09945   3
  -5  -8  -1 -2.9406 7.35528   1
   5   8   1 13.3110 4.09104   5
  -6  -8  -1 504.061 52.2207   6
  -6  -8  -1 523.677 52.2553   3
  -6  -8  -1 528.919 51.9926   3
  -6  -8  -1 547.169 54.0225   1
   6   8   1 485.545 52.0531   4
   6   8   1 500.048 52.2159   5
  -7  -8  -1 -1.0322 2.74041   3
  -7  -8  -1 -1.5707 3.91714   3
  -7  -8  -1 -13.853 6.87679   1
  -7  -8  -1 -1.8295 3.45411   6
   7   8   1 4.88797 3.52301   4
   7   8   1 -6.2735 4.08587   5
  -8  -8  -1 262.313 28.3565   3
  -8  -8  -1 299.791 28.9360   3
  -8  -8  -1 253.982 29.5037   6
   8   8   1 268.860 28.4635   4
   8   8   1 289.717 28.4489   5
  -9  -8  -1 -2.8174 5.10774   3
  -9  -8  -1 -0.7949 3.51796   3
   9   8   1 9.96538 4.08332   5
   9   8   1 -2.9541 4.21676   4
 -10  -8  -1 87.1860 11.6750   3
 -10  -8  -1 96.2883 11.8988   3
 -10  -8  -1 107.333 11.7266   7
  10   8   1 111.459 11.5805   5
  10   8   1 95.6030 12.1403   4
 -11  -8  -1 2.07913 3.46907   7
 -11  -8  -1 -5.1392 3.86106   3
 -11  -8  -1 -3.9019 6.20480   3
  11   8   1 -12.179 5.30715   4
  11   8   1 -2.1055 3.74888   5
 -12  -8  -1 49.0872 6.32307   7
 -12  -8  -1 65.6791 9.09231   3
  12   8   1 46.9397 6.49757   5
  12   8   1 48.5142 8.25420   4
 -13  -8  -1 -3.5478 7.21034   3
 -13  -8  -1 0.84743 3.25163   7
  13   8   1 -10.228 6.54542   4
  13   8   1 0.43314 3.64710   5
 -14  -8  -1 29.8894 8.72434   3
 -14  -8  -1 22.4251 3.97116   7
  14   8   1 13.2971 7.84753   4
  16  -9  -1 5.00077 10.2666   4
  16  -9  -1 2.31203 10.5546   6
 -16   9   1 7.50870 68.7939   1
 -16   9   1 32.0741 9.83466   3
  15  -9  -1 4.83315 9.49292   6
  15  -9  -1 -10.083 9.15082   4
  15  -9  -1 -28.254 29.0794   1
 -15   9   1 36.5320 36.4390   1
 -15   9   1 -13.452 9.09088   3
  14  -9  -1 12.6900 9.49426   6
  14  -9  -1 21.8953 9.48569   4
  14  -9  -1 48.7095 28.1192   1
 -14   9   1 17.3068 9.06871   3
 -14   9   1 20.1700 36.6141   1
  13  -9  -1 -9.6762 8.43201   6
  13  -9  -1 -2.8331 24.5257   1
  13  -9  -1 3.69425 8.14510   4
 -13   9   1 0.82555 8.36539   3
 -13   9   1 -0.6657 2.32706   5
 -13   9   1 -0.2933 29.8070   1
  12  -9  -1 58.2986 28.7852   1
  12  -9  -1 9.16125 7.86557   4
 -12   9   1 32.7302 8.44649   3
 -12   9   1 52.9859 28.8482   1
  11  -9  -1 7.57258 7.05573   4
  11  -9  -1 5.04137 7.86688   6
  11  -9  -1 -21.574 21.2130   1
 -11   9   1 16.3570 25.2185   1
 -11   9   1 7.47716 3.74013   5
 -11   9   1 7.13503 7.09608   3
  10  -9  -1 10.8432 7.52682   6
  10  -9  -1 3.11531 5.24071   3
  10  -9  -1 6.28249 4.99739   7
  10  -9  -1 -16.032 21.2182   1
  10  -9  -1 6.75882 6.57907   4
 -10   9   1 7.89349 22.6392   1
 -10   9   1 17.1022 6.62895   3
 -10   9   1 1.83107 3.81269   5
   9  -9  -1 -5.1411 19.6515   1
   9  -9  -1 5.68413 6.86936   6
   9  -9  -1 9.51212 6.01614   4
   9  -9  -1 7.81394 4.77494   7
   9  -9  -1 16.5401 4.97704   3
  -9   9   1 13.2972 6.05228   3
  -9   9   1 31.4686 22.0671   1
  -9   9   1 3.00240 5.93783   6
  -9   9   1 4.14600 4.15437   5
   8  -9  -1 21.1066 7.18269   6
   8  -9  -1 16.4151 20.1606   1
   8  -9  -1 22.0313 5.45594   7
   8  -9  -1 32.8773 6.55914   4
   8  -9  -1 39.7383 5.57820   3
  -8   9   1 24.9423 5.08450   5
  -8   9   1 74.8208 22.0397   1
  -8   9   1 19.3558 6.09751   6
  -8   9   1 36.1936 6.12995   3
   7  -9  -1 25.3154 5.63927   4
   7  -9  -1 22.7778 18.4687   1
   7  -9  -1 18.3851 6.26018   6
   7  -9  -1 8.75406 4.55305   7
   7  -9  -1 17.8391 4.59556   3
  -7   9   1 17.3135 5.20549   3
  -7   9   1 22.5079 5.56336   6
  -7   9   1 7.68020 18.8336   1
  -7   9   1 18.3986 4.56512   5
   6  -9  -1 -15.156 15.6503   1
   6  -9  -1 6.16669 3.93127   7
   6  -9  -1 2.73721 4.78669   4
   6  -9  -1 4.59781 3.42030   3
   6  -9  -1 0.38877 5.33741   6
  -6   9   1 3.76547 4.29276   5
  -6   9   1 22.1432 17.2809   1
  -6   9   1 5.76696 4.93517   6
  -6   9   1 5.37432 4.44304   3
   5  -9  -1 48.4866 6.63097   4
   5  -9  -1 61.1686 7.33625   6
   5  -9  -1 44.3076 5.83441   3
   5  -9  -1 29.6357 17.6388   1
  -5   9   1 51.2722 6.63759   5
  -5   9   1 48.0482 6.46919   3
  -5   9   1 33.3417 19.0913   1
  -5   9   1 34.4203 6.88120   6
   4  -9  -1 2.05056 4.54940   6
   4  -9  -1 7.47285 4.00500   4
   4  -9  -1 4.77291 2.74401   3
   4  -9  -1 24.3430 17.6303   1
  -4   9   1 8.20312 3.39172   3
  -4   9   1 0.41184 14.0900   1
  -4   9   1 3.09668 4.28236   6
  -4   9   1 5.61241 4.36252   5
   3  -9  -1 24.9495 5.34264   6
   3  -9  -1 33.9189 4.04934   3
   3  -9  -1 27.9099 4.93056   4
   3  -9  -1 29.0969 15.8544   1
  -3   9   1 24.1309 5.14029   6
  -3   9   1 29.0240 4.28329   3
  -3   9   1 43.5387 15.2795   1
  -3   9   1 42.7215 5.60433   5
   2  -9  -1 0.01030 3.54487   4
   2  -9  -1 5.73995 4.01063   6
   2  -9  -1 9.67704 2.22976   3
   2  -9  -1 6.99491 15.5744   1
  -2   9   1 5.72387 3.71695   6
  -2   9   1 10.5357 4.33941   5
  -2   9   1 9.61629 2.34888   3
  -2   9   1 7.29851 11.9314   1
   1  -9  -1 71.8731 8.37238   6
   1  -9  -1 68.3656 7.57832   3
   1  -9  -1 71.1636 17.0805   1
   1  -9  -1 69.8512 8.34145   4
  -1   9   1 60.4853 7.58785   3
  -1   9   1 81.6989 8.74225   5
  -1   9   1 105.431 16.8352   1
  -1   9   1 76.3761 8.30976   6
   0  -9  -1 8.67569 13.7896   1
   0  -9  -1 1.28112 1.51250   3
   0  -9  -1 6.53536 3.68955   6
   0  -9  -1 7.61313 3.44839   4
   0   9   1 2.65036 4.26238   5
   0   9   1 12.4038 10.5701   1
   0   9   1 -0.4386 1.56393   3
  -1  -9  -1 30.7563 3.52446   3
  -1  -9  -1 46.0150 14.8818   1
  -1  -9  -1 27.0757 4.78352   6
   1   9   1 21.1713 5.23675   5
   1   9   1 8.68825 10.2680   1
  -2  -9  -1 -13.000 11.2727   1
  -2  -9  -1 9.37138 1.59847   3
  -2  -9  -1 6.89319 3.85891   6
   2   9   1 1.21802 4.43973   5
   2   9   1 13.9923 8.37673   1
  -3  -9  -1 19.5773 3.20122   3
  -3  -9  -1 16.1820 4.45269   6
  -3  -9  -1 19.3426 2.51106   3
  -3  -9  -1 3.48736 11.2570   1
   3   9   1 21.3580 5.05358   5
   3   9   1 26.1877 7.03042   1
  -4  -9  -1 0.17369 4.10127   6
  -4  -9  -1 4.46254 2.85781   3
  -4  -9  -1 4.80661 1.80898   3
  -4  -9  -1 2.78632 9.91084   1
   4   9   1 3.02215 4.53507   5
  -5  -9  -1 28.9188 5.57755   6
  -5  -9  -1 28.6317 6.24417   6
  -5  -9  -1 43.7844 5.41581   3
  -5  -9  -1 47.5262 10.8138   1
  -5  -9  -1 44.4108 4.74233   3
   5   9   1 49.3228 6.49647   5
  -6  -9  -1 13.4921 5.45103   6
  -6  -9  -1 12.2096 3.97299   6
  -6  -9  -1 14.2870 3.89115   3
  -6  -9  -1 11.3690 2.90221   3
  -6  -9  -1 27.3512 9.22088   1
   6   9   1 12.5277 4.91496   5
  -7  -9  -1 0.84488 2.82394   3
  -7  -9  -1 1.07028 3.98905   3
  -7  -9  -1 5.47216 5.61022   6
  -7  -9  -1 0.75131 7.87127   1
   7   9   1 -3.4108 4.49127   5
  -8  -9  -1 16.4647 4.79208   3
  -8  -9  -1 5.76883 3.37927   3
  -8  -9  -1 12.7919 8.15025   1
   8   9   1 17.9262 4.53142   4
   8   9   1 12.3245 5.10320   5
  -9  -9  -1 1.20930 3.42149   3
  -9  -9  -1 2.00564 4.91286   3
   9   9   1 0.72291 4.56480   5
   9   9   1 4.86569 4.66686   4
 -10  -9  -1 5.25888 4.02789   7
 -10  -9  -1 6.98151 4.05934   3
 -10  -9  -1 17.7958 5.79487   3
  10   9   1 9.62118 4.63069   5
  10   9   1 10.7938 5.23219   4
 -11  -9  -1 5.30817 5.92781   3
 -11  -9  -1 -0.9789 3.91166   7
 -11  -9  -1 5.48662 4.08624   3
  11   9   1 3.60230 4.44015   5
  11   9   1 8.15309 5.82950   4
 -12  -9  -1 6.10150 3.96194   7
 -12  -9  -1 22.0027 6.98723   3
  12   9   1 7.78533 4.40480   5
  12   9   1 17.5099 6.42768   4
 -13  -9  -1 1.98661 3.54909   7
 -13  -9  -1 -2.9460 7.15524   3
  13   9   1 -5.6797 6.79155   4
  13   9   1 6.27129 4.25350   5
 -14  -9  -1 -1.7724 7.43521   3
  14   9   1 5.98662 3.97899   5
  14   9   1 11.5520 7.35775   4
  16 -10  -1 58.8337 13.3884   4
  16 -10  -1 99.3926 13.9609   6
 -16  10   1 69.1192 12.9296   3
  15 -10  -1 -8.5627 9.64032   6
  15 -10  -1 5.86603 37.9614   1
  15 -10  -1 -6.4853 9.46516   4
 -15  10   1 10.5627 8.90883   3
 -15  10   1 -66.459 37.7645   1
  14 -10  -1 94.7690 13.7002   6
  14 -10  -1 72.9017 13.1156   4
  14 -10  -1 48.9491 33.0197   1
 -14  10   1 96.6832 12.9545   3
 -14  10   1 103.747 37.0132   1
  13 -10  -1 -13.574 8.44142   4
  13 -10  -1 -44.835 26.2773   1
  13 -10  -1 -7.4123 8.81273   6
 -13  10   1 -2.0599 8.21896   3
 -13  10   1 -1.0579 3.14192   5
 -13  10   1 -30.386 29.9103   1
  12 -10  -1 3.91947 28.7531   1
  12 -10  -1 31.5669 9.16223   4
  12 -10  -1 54.3721 10.3104   6
 -12  10   1 35.9788 8.71009   3
 -12  10   1 -1.3624 28.6154   1
 -12  10   1 42.3807 5.79553   5
  11 -10  -1 0.28416 7.52159   4
  11 -10  -1 -7.4546 7.99110   6
  11 -10  -1 8.26929 24.4968   1
 -11  10   1 -1.7453 4.12589   5
 -11  10   1 8.11368 25.7365   1
 -11  10   1 0.19500 7.24236   3
  10 -10  -1 63.4479 10.0963   6
  10 -10  -1 57.0442 26.0075   1
  10 -10  -1 61.8725 8.47052   3
  10 -10  -1 48.3914 9.37194   4
 -10  10   1 52.9851 7.51364   5
 -10  10   1 24.0510 26.0588   1
 -10  10   1 62.2082 9.08754   3
   9 -10  -1 -9.0544 21.4431   1
   9 -10  -1 10.3159 5.30318   3
   9 -10  -1 -3.4490 7.23127   6
   9 -10  -1 5.45898 6.62066   4
  -9  10   1 11.9477 6.26877   3
  -9  10   1 7.71489 4.60880   5
  -9  10   1 3.73765 22.2799   1
   8 -10  -1 43.9482 7.80084   4
   8 -10  -1 34.3372 6.82667   3
   8 -10  -1 49.7625 23.3533   1
   8 -10  -1 60.7466 8.65594   6
   8 -10  -1 40.0672 6.86777   7
  -8  10   1 47.7614 24.1965   1
  -8  10   1 48.4496 7.00046   5
  -8  10   1 65.7716 7.91121   3
   7 -10  -1 2.63696 4.10764   3
   7 -10  -1 4.07327 4.34481   7
   7 -10  -1 14.4345 19.7215   1
   7 -10  -1 12.8003 5.76024   4
   7 -10  -1 7.89916 6.57284   6
  -7  10   1 12.6925 4.79629   5
  -7  10   1 13.9111 5.49377   3
  -7  10   1 3.34204 5.43535   6
  -7  10   1 -14.369 18.5037   1
   6 -10  -1 167.121 18.1603   3
   6 -10  -1 193.212 19.5045   6
   6 -10  -1 197.290 30.3141   1
   6 -10  -1 137.989 18.4977   7
   6 -10  -1 169.128 18.6311   4
  -6  10   1 174.517 18.7203   3
  -6  10   1 188.635 31.3263   1
  -6  10   1 155.619 18.3740   5
  -6  10   1 191.739 19.2279   6
   5 -10  -1 5.13509 3.26971   3
   5 -10  -1 2.75151 4.60342   4
   5 -10  -1 -6.2219 5.37421   6
   5 -10  -1 -3.7364 17.5386   1
  -5  10   1 13.5422 18.7852   1
  -5  10   1 7.21687 5.16177   6
  -5  10   1 -2.1462 4.30061   3
  -5  10   1 0.72676 4.78566   5
   4 -10  -1 65.9426 7.91281   6
   4 -10  -1 46.0776 21.4021   1
   4 -10  -1 54.0576 6.53438   3
   4 -10  -1 72.2650 7.56666   4
  -4  10   1 47.6410 17.9915   1
  -4  10   1 47.4080 6.94088   3
  -4  10   1 47.2710 7.74057   6
  -4  10   1 59.0530 7.91940   5
   3 -10  -1 5.53709 4.54613   6
   3 -10  -1 3.68069 16.3978   1
   3 -10  -1 3.90420 4.05509   4
   3 -10  -1 1.03508 2.46151   3
  -3  10   1 -1.2854 2.81077   3
  -3  10   1 -4.7499 4.15629   6
  -3  10   1 6.00509 4.96749   5
  -3  10   1 -8.2849 13.6763   1
   2 -10  -1 180.076 18.0464   3
   2 -10  -1 183.415 27.6495   1
   2 -10  -1 149.580 19.0702   6
   2 -10  -1 173.404 18.6307   4
  -2  10   1 197.140 18.8854   5
  -2  10   1 182.422 25.7898   1
  -2  10   1 181.564 19.0838   6
  -2  10   1 166.691 18.1018   3
   1 -10  -1 -0.2477 4.24759   6
   1 -10  -1 0.60433 16.2977   1
   1 -10  -1 0.16395 1.85040   3
   1 -10  -1 3.09531 3.95070   4
  -1  10   1 5.26284 13.1703   1
  -1  10   1 3.31677 1.86778   3
  -1  10   1 5.93645 4.02736   6
  -1  10   1 2.80121 4.88476   5
   0 -10  -1 27.6773 16.8023   1
   0 -10  -1 27.1911 5.79125   6
   0 -10  -1 37.6167 4.59598   3
   0 -10  -1 44.2365 5.68642   4
   0  10   1 41.1438 4.74881   3
   0  10   1 37.4349 6.50271   5
   0  10   1 20.6487 12.4241   1
  -1 -10  -1 -21.384 13.6359   1
  -1 -10  -1 -0.8245 4.13632   6
  -1 -10  -1 1.16150 3.81314   4
  -1 -10  -1 0.68252 1.47053   3
   1  10   1 -12.213 9.83648   1
   1  10   1 1.40511 4.81252   5
  -2 -10  -1 146.431 26.8315   1
  -2 -10  -1 203.165 20.0933   3
  -2 -10  -1 211.009 21.2546   6
   2  10   1 184.037 25.1300   1
   2  10   1 197.918 21.2047   5
  -3 -10  -1 1.90725 1.50918   3
  -3 -10  -1 0.40716 4.33175   6
  -3 -10  -1 10.1679 12.8377   1
  -3 -10  -1 1.01463 2.38831   3
   3  10   1 0.35315 5.13621   5
   3  10   1 3.14788 6.46204   1
  -4 -10  -1 146.012 16.0212   3
  -4 -10  -1 178.994 17.6776   6
  -4 -10  -1 140.629 21.5383   1
  -4 -10  -1 162.791 16.4226   3
   4  10   1 161.787 17.2660   5
  -5 -10  -1 -0.8648 3.72393   6
  -5 -10  -1 3.10433 3.08290   3
  -5 -10  -1 -4.4283 4.91400   6
  -5 -10  -1 -7.4141 10.1180   1
  -5 -10  -1 -1.1576 2.03921   3
   5  10   1 9.12781 5.44791   5
  -6 -10  -1 175.841 17.2290   6
  -6 -10  -1 126.949 19.0644   1
  -6 -10  -1 140.031 15.2400   3
  -6 -10  -1 145.691 15.8016   3
   6  10   1 147.574 16.2014   5
  -7 -10  -1 -2.7522 3.83996   3
  -7 -10  -1 8.42555 9.10640   1
  -7 -10  -1 3.40856 5.96803   6
  -7 -10  -1 -4.1407 2.74525   3
   7  10   1 -5.5271 5.14790   5
  -8 -10  -1 63.8152 10.1014   6
  -8 -10  -1 66.7108 8.00373   3
  -8 -10  -1 53.0139 11.6618   1
  -8 -10  -1 82.2117 8.70150   3
   8  10   1 76.8627 9.15369   5
  -9 -10  -1 3.96967 4.74489   3
  -9 -10  -1 1.56550 6.82707   6
  -9 -10  -1 -2.5559 3.46853   3
   9  10   1 -5.3689 5.36947   5
 -10 -10  -1 13.3122 4.40305   3
 -10 -10  -1 19.8640 7.88385   6
 -10 -10  -1 22.0278 5.87853   3
  10  10   1 20.9403 5.55609   5
 -11 -10  -1 0.49125 5.73519   3
 -11 -10  -1 -3.2863 4.14529   3
 -11 -10  -1 1.26754 4.32919   7
 -11 -10  -1 -3.3975 7.81230   6
  11  10   1 -0.7414 4.96136   5
 -12 -10  -1 29.2585 6.87918   3
 -12 -10  -1 25.7225 8.38511   6
 -12 -10  -1 12.7807 4.66753   7
  12  10   1 25.7161 5.61448   5
  12  10   1 13.4423 6.81215   4
 -13 -10  -1 -1.2748 3.81099   7
 -13 -10  -1 -5.7613 6.67075   3
  13  10   1 -1.1758 4.72200   5
  13  10   1 2.20716 7.28287   4
  15 -11  -1 -11.328 10.1982   6
  15 -11  -1 -6.1824 9.88086   4
 -15  11   1 -14.511 8.42766   3
 -15  11   1 -15.241 47.9612   1
  14 -11  -1 29.4141 38.0896   1
  14 -11  -1 8.02940 9.56525   6
  14 -11  -1 -4.2650 9.23954   4
 -14  11   1 6.80465 8.39695   3
 -14  11   1 52.6102 41.3488   1
  13 -11  -1 11.8661 9.52794   4
  13 -11  -1 24.5388 10.0553   6
  13 -11  -1 -26.461 30.4203   1
 -13  11   1 20.8030 4.82100   5
 -13  11   1 41.4174 8.54283   3
 -13  11   1 41.9460 38.5532   1
  12 -11  -1 2.89554 8.91452   6
  12 -11  -1 11.9267 8.34485   4
  12 -11  -1 -6.9447 27.3955   1
 -12  11   1 38.1786 31.2764   1
 -12  11   1 3.65022 7.91404   3
 -12  11   1 8.98465 4.68470   5
  11 -11  -1 -19.336 28.8848   1
  11 -11  -1 17.3444 8.14199   4
  11 -11  -1 4.51320 8.42244   6
 -11  11   1 9.22730 5.06777   5
 -11  11   1 12.1102 7.45975   3
 -11  11   1 36.8817 29.5276   1
  10 -11  -1 1.03391 8.00899   6
  10 -11  -1 24.3638 25.2597   1
  10 -11  -1 8.76701 7.53256   4
 -10  11   1 -17.876 25.2903   1
 -10  11   1 2.12725 5.07939   5
 -10  11   1 7.24032 7.12142   3
   9 -11  -1 2.78472 7.17251   4
   9 -11  -1 20.6080 7.83269   6
   9 -11  -1 25.0117 24.7850   1
   9 -11  -1 12.3214 5.42782   3
  -9  11   1 16.8294 5.75968   5
  -9  11   1 44.8316 25.6074   1
  -9  11   1 15.0612 6.63371   3
   8 -11  -1 18.9588 6.52788   4
   8 -11  -1 16.1328 7.56221   6
   8 -11  -1 17.1458 5.20314   3
   8 -11  -1 13.2586 23.2633   1
  -8  11   1 40.8323 26.1887   1
  -8  11   1 16.9774 6.04579   5
  -8  11   1 20.3601 6.62588   3
   7 -11  -1 11.8175 6.29002   4
   7 -11  -1 3.40021 4.25015   3
   7 -11  -1 19.3803 22.1760   1
   7 -11  -1 8.50928 6.93984   6
  -7  11   1 6.87290 5.45494   5
  -7  11   1 2.27178 21.0516   1
  -7  11   1 1.66199 5.51389   3
   6 -11  -1 3.83807 3.78603   3
   6 -11  -1 -1.9696 6.10066   6
   6 -11  -1 -2.1961 20.1571   1
   6 -11  -1 0.88162 4.99648   7
   6 -11  -1 0.38701 5.57967   4
  -6  11   1 9.57955 22.3977   1
  -6  11   1 -1.2550 5.49613   5
  -6  11   1 -4.5610 5.01948   3
   5 -11  -1 -10.525 5.00857   4
   5 -11  -1 7.46047 6.09881   6
   5 -11  -1 5.81661 3.40733   3
   5 -11  -1 5.87361 19.7704   1
  -5  11   1 0.97542 5.31122   6
  -5  11   1 9.50077 5.52082   5
  -5  11   1 -1.6533 17.5969   1
  -5  11   1 -1.6216 4.31865   3
   4 -11  -1 -12.174 17.4770   1
   4 -11  -1 -2.5364 4.83727   4
   4 -11  -1 -6.1239 5.35763   6
   4 -11  -1 0.22485 2.98169   3
  -4  11   1 0.36800 3.52987   3
  -4  11   1 -34.437 17.2315   1
  -4  11   1 4.64981 5.14420   6
  -4  11   1 6.62256 5.64592   5
   3 -11  -1 19.5077 3.31490   3
   3 -11  -1 15.3514 4.80110   4
   3 -11  -1 16.8214 5.44825   6
   3 -11  -1 16.3425 18.9648   1
  -3  11   1 19.1206 3.56227   3
  -3  11   1 22.3171 6.07113   5
  -3  11   1 14.1189 5.15956   6
  -3  11   1 -7.1996 16.6931   1
   2 -11  -1 14.5587 2.60857   3
   2 -11  -1 4.82092 4.61771   4
   2 -11  -1 8.09154 17.7037   1
   2 -11  -1 9.77675 5.14401   6
  -2  11   1 14.2147 5.88842   5
  -2  11   1 6.86661 2.54475   3
  -2  11   1 11.3349 4.61373   6
  -2  11   1 4.79921 15.3675   1
   1 -11  -1 -1.2849 18.5578   1
   1 -11  -1 6.77807 4.25483   4
   1 -11  -1 4.90626 4.83429   6
   1 -11  -1 5.94516 2.10201   3
  -1  11   1 8.38427 5.62177   5
  -1  11   1 4.86979 2.04908   3
  -1  11   1 17.5938 14.1070   1
   0 -11  -1 2.42779 4.68753   6
   0 -11  -1 -3.9357 4.32137   4
   0 -11  -1 -6.0533 14.7783   1
   0 -11  -1 1.88693 1.72449   3
   0  11   1 -11.122 5.35388   5
   0  11   1 13.7387 13.1157   1
  -1 -11  -1 23.7949 17.0597   1
  -1 -11  -1 0.69973 1.51885   3
  -1 -11  -1 -0.5439 4.45070   4
  -1 -11  -1 3.59694 4.65946   6
   1  11   1 0.83199 11.2605   1
   1  11   1 -1.6441 5.49142   5
  -2 -11  -1 13.1863 1.97377   3
  -2 -11  -1 2.82028 14.6660   1
  -2 -11  -1 5.16810 4.96215   6
   2  11   1 8.94125 5.85067   5
   2  11   1 4.41334 9.61792   1
  -3 -11  -1 11.2159 2.53343   3
  -3 -11  -1 15.2413 5.17608   6
  -3 -11  -1 10.5479 1.89172   3
  -3 -11  -1 21.5016 14.7256   1
   3  11   1 4.36161 6.76211   1
   3  11   1 14.0748 5.94767   5
  -4 -11  -1 6.72863 1.81374   3
  -4 -11  -1 5.71744 5.35825   6
  -4 -11  -1 6.97428 13.2889   1
  -4 -11  -1 5.49091 2.54734   3
   4  11   1 7.53452 6.15842   5
  -5 -11  -1 -3.3133 1.92082   3
  -5 -11  -1 0.86005 2.81083   3
  -5 -11  -1 -6.4132 5.49379   6
  -5 -11  -1 6.51854 11.8363   1
   5  11   1 6.13405 6.09697   5
  -6 -11  -1 20.3043 3.90365   3
  -6 -11  -1 20.1616 11.7432   1
  -6 -11  -1 14.8503 6.41751   6
  -6 -11  -1 15.9179 3.07642   3
   6  11   1 22.3848 6.44413   5
  -7 -11  -1 -13.167 9.68496   1
  -7 -11  -1 -2.2966 3.63271   3
  -7 -11  -1 -1.2297 6.38951   6
  -7 -11  -1 -1.9563 2.68293   3
   7  11   1 -0.5631 5.97965   5
  -8 -11  -1 16.0829 4.47419   3
  -8 -11  -1 20.3672 9.20811   1
  -8 -11  -1 12.1487 7.10622   6
  -8 -11  -1 6.36140 3.51641   3
   8  11   1 22.0385 6.41347   5
  -9 -11  -1 2.55256 7.41716   6
  -9 -11  -1 6.99220 4.72087   3
  -9 -11  -1 6.86471 3.65835   3
   9  11   1 -2.6656 5.92542   5
 -10 -11  -1 4.05927 7.84280   6
 -10 -11  -1 5.80581 3.98912   3
 -10 -11  -1 12.7335 5.23464   3
  10  11   1 11.5332 6.12986   5
 -11 -11  -1 7.02147 5.57243   3
 -11 -11  -1 -6.8801 8.15659   6
 -11 -11  -1 6.55694 4.71953   7
  11  11   1 3.27475 5.51996   5
 -12 -11  -1 2.14811 8.23350   6
 -12 -11  -1 2.37704 5.91985   3
 -12 -11  -1 3.10509 4.52559   7
  12  11   1 6.24856 5.43171   5
  15 -12  -1 3.45282 9.97786   4
  15 -12  -1 7.94537 9.92896   6
 -15  12   1 -7.7845 8.76344   3
  14 -12  -1 81.6918 13.5023   4
  14 -12  -1 118.643 39.1431   1
  14 -12  -1 91.5125 13.9771   6
 -14  12   1 163.271 45.6787   1
 -14  12   1 79.3532 10.3190   5
 -14  12   1 86.4013 12.7558   3
  13 -12  -1 -4.3665 9.24961   6
  13 -12  -1 20.5000 33.7141   1
  13 -12  -1 -1.7942 9.41097   4
 -13  12   1 20.5748 8.47293   3
 -13  12   1 6.32019 4.64547   5
 -13  12   1 -43.263 38.9082   1
  12 -12  -1 46.1600 10.4271   4
  12 -12  -1 55.5476 11.3311   6
  12 -12  -1 85.6114 34.3663   1
 -12  12   1 59.0306 9.81125   3
 -12  12   1 41.5387 7.57056   5
 -12  12   1 46.9905 34.3163   1
  11 -12  -1 -16.811 29.1632   1
  11 -12  -1 4.54455 8.69499   6
  11 -12  -1 -25.532 8.37274   4
 -11  12   1 2.71379 5.51447   5
 -11  12   1 -1.5972 7.51712   3
 -11  12   1 -33.347 29.3180   1
  10 -12  -1 241.038 27.4719   6
  10 -12  -1 269.434 26.7390   4
  10 -12  -1 215.209 42.9534   1
 -10  12   1 266.767 26.9705   3
 -10  12   1 195.460 41.1047   1
 -10  12   1 213.455 25.4915   5
   9 -12  -1 8.66404 7.25927   4
   9 -12  -1 -25.406 28.4678   1
   9 -12  -1 9.02276 8.02274   6
   9 -12  -1 6.98658 5.46387   3
  -9  12   1 6.94738 5.84452   5
  -9  12   1 0.92909 25.9341   1
  -9  12   1 6.81602 6.66414   3
   8 -12  -1 307.959 29.6553   6
   8 -12  -1 225.300 42.3699   1
   8 -12  -1 284.025 29.0344   4
   8 -12  -1 232.785 28.3289   3
  -8  12   1 318.328 29.3455   3
  -8  12   1 247.582 28.5284   5
  -8  12   1 239.432 41.8458   1
   7 -12  -1 8.51752 7.16352   6
   7 -12  -1 2.00298 4.40644   3
   7 -12  -1 -0.2755 6.26946   4
   7 -12  -1 33.4564 25.0847   1
  -7  12   1 -2.1345 6.20129   5
  -7  12   1 2.81767 6.34229   3
  -7  12   1 -14.458 21.0627   1
   6 -12  -1 532.140 50.1970   6
   6 -12  -1 491.151 62.8788   1
   6 -12  -1 498.022 49.6115   4
   6 -12  -1 470.590 49.2324   3
  -6  12   1 387.983 59.8708   1
  -6  12   1 481.460 49.6337   5
  -6  12   1 467.771 49.6749   3
   5 -12  -1 5.08527 6.51490   6
   5 -12  -1 0.38231 3.53281   3
   5 -12  -1 37.6950 23.4522   1
   5 -12  -1 6.00781 5.76445   4
  -5  12   1 -1.0937 19.7303   1
  -5  12   1 4.78468 6.21997   5
  -5  12   1 3.28061 4.29169   3
   4 -12  -1 500.311 58.4987   1
   4 -12  -1 467.156 46.2688   6
   4 -12  -1 469.185 45.5247   3
   4 -12  -1 465.548 45.9379   4
  -4  12   1 464.816 46.1866   5
  -4  12   1 385.684 45.6556   3
  -4  12   1 390.863 54.9757   1
   3 -12  -1 3.01860 2.82513   3
   3 -12  -1 -5.7938 22.5784   1
   3 -12  -1 -0.4648 5.53204   6
   3 -12  -1 12.0259 5.02460   4
  -3  12   1 -3.6462 16.3206   1
  -3  12   1 2.72211 2.93534   3
  -3  12   1 7.14761 6.31492   5
   2 -12  -1 383.265 41.8370   6
   2 -12  -1 448.623 55.4962   1
   2 -12  -1 419.036 40.8927   3
   2 -12  -1 399.464 41.4158   4
  -2  12   1 443.620 41.7184   5
  -2  12   1 447.098 50.9639   1
  -2  12   1 362.460 40.8800   3
   1 -12  -1 -32.019 16.4441   1
   1 -12  -1 5.27406 5.00201   4
   1 -12  -1 6.02847 5.49633   6
   1 -12  -1 0.17020 2.06597   3
  -1  12   1 2.08917 6.64815   5
  -1  12   1 2.63600 2.02556   3
  -1  12   1 14.2453 15.1315   1
   0 -12  -1 485.806 59.3319   1
   0 -12  -1 467.480 48.5564   3
   0 -12  -1 474.365 49.4716   6
   0 -12  -1 506.981 49.1765   4
   0  12   1 450.691 54.7092   1
   0  12   1 495.239 49.5570   5
  -1 -12  -1 -3.4671 4.81012   4
  -1 -12  -1 9.10390 18.9126   1
  -1 -12  -1 3.68651 5.28402   6
  -1 -12  -1 2.50668 1.29249   3
   1  12   1 1.48877 6.41276   5
   1  12   1 9.34412 12.6102   1
  -2 -12  -1 322.086 33.8056   6
  -2 -12  -1 340.294 33.3255   4
  -2 -12  -1 296.676 42.5245   1
   2  12   1 325.368 33.8075   5
   2  12   1 291.005 37.3556   1
  -3 -12  -1 -0.8884 1.37051   3
  -3 -12  -1 0.26225 1.55394   3
  -3 -12  -1 3.10011 5.75095   6
  -3 -12  -1 0.19115 15.7934   1
   3  12   1 3.83967 6.50421   1
   3  12   1 5.98454 6.53054   5
  -4 -12  -1 272.320 26.9458   3
  -4 -12  -1 239.169 26.8398   3
  -4 -12  -1 266.752 36.6539   1
  -4 -12  -1 284.055 28.5735   6
   4  12   1 300.806 28.3131   5
  -5 -12  -1 -1.4834 13.3509   1
  -5 -12  -1 -1.7900 2.41484   3
  -5 -12  -1 -1.0211 1.80438   3
  -5 -12  -1 8.91300 6.27207   6
   5  12   1 -2.2195 6.85002   5
  -6 -12  -1 113.453 12.5306   3
  -6 -12  -1 126.972 12.9468   3
  -6 -12  -1 94.6896 18.7837   1
  -6 -12  -1 121.693 14.2862   6
   6  12   1 138.064 15.2661   5
  -7 -12  -1 2.76192 7.14525   6
  -7 -12  -1 -7.7216 10.8267   1
  -7 -12  -1 1.30412 2.51104   3
  -7 -12  -1 -4.1623 3.28339   3
   7  12   1 0.89877 6.56595   5
  -8 -12  -1 48.7004 6.37536   3
  -8 -12  -1 52.3596 9.70506   6
  -8 -12  -1 65.5309 6.96101   3
  -8 -12  -1 36.2822 11.3310   1
   8  12   1 62.5479 9.27857   5
  -9 -12  -1 -1.5955 4.17418   3
  -9 -12  -1 -0.8532 3.27339   3
  -9 -12  -1 10.5659 8.22837   6
   9  12   1 3.00508 6.80566   5
 -10 -12  -1 24.4490 5.44308   3
 -10 -12  -1 33.7265 9.32448   6
  10  12   1 20.4421 7.03716   5
 -11 -12  -1 0.27857 5.02820   3
 -11 -12  -1 10.6387 8.48884   6
 -11 -12  -1 -3.5282 4.95140   7
  11  12   1 -8.9280 6.45427   5
  14 -13  -1 11.0467 10.0610   4
  14 -13  -1 0.97330 10.4729   6
 -14  13   1 -38.400 47.0522   1
 -14  13   1 17.8416 8.47625   3
 -14  13   1 7.36167 4.58085   5
  13 -13  -1 -15.918 40.9624   1
  13 -13  -1 8.99888 9.52414   6
  13 -13  -1 -16.518 9.37320   4
 -13  13   1 -4.6983 8.47541   3
 -13  13   1 4.27902 5.09931   5
 -13  13   1 -10.162 44.5840   1
  12 -13  -1 16.5405 9.52876   4
  12 -13  -1 17.0287 38.6282   1
  12 -13  -1 13.1493 9.82231   6
 -12  13   1 -6.4539 5.87619   5
 -12  13   1 -1.2778 35.4269   1
 -12  13   1 12.9845 8.14519   3
  11 -13  -1 -5.0006 8.63918   4
  11 -13  -1 -7.3107 35.4977   1
  11 -13  -1 8.08283 9.13618   6
 -11  13   1 9.78376 7.85665   3
 -11  13   1 -15.498 36.5728   1
 -11  13   1 5.22871 6.14527   5
  10 -13  -1 9.99141 7.93336   4
  10 -13  -1 5.41761 8.85337   6
  10 -13  -1 3.07139 29.5959   1
 -10  13   1 43.6691 32.5889   1
 -10  13   1 19.1952 7.88234   3
 -10  13   1 9.59177 6.45544   5
   9 -13  -1 9.66189 28.5206   1
   9 -13  -1 20.7335 7.91555   4
   9 -13  -1 38.0862 9.09050   6
  -9  13   1 24.1259 7.49080   5
  -9  13   1 31.6951 7.87959   3
  -9  13   1 -41.170 28.0137   1
   8 -13  -1 4.95915 8.33593   6
   8 -13  -1 12.8058 7.38267   4
   8 -13  -1 67.5018 29.8291   1
   8 -13  -1 2.05623 5.07760   3
  -8  13   1 -0.3986 7.07754   3
  -8  13   1 53.5519 28.4372   1
  -8  13   1 14.9344 6.74052   5
   7 -13  -1 -1.4846 6.69774   4
   7 -13  -1 11.3100 7.82340   6
   7 -13  -1 12.4665 25.8753   1
   7 -13  -1 -1.0104 4.49641   3
  -7  13   1 -34.492 23.2155   1
  -7  13   1 5.92415 7.17543   5
  -7  13   1 -1.9777 6.27123   3
   6 -13  -1 3.56879 4.11816   3
   6 -13  -1 12.8941 6.77783   4
   6 -13  -1 -9.2620 7.13465   6
   6 -13  -1 18.0294 28.3842   1
  -6  13   1 -6.4440 7.07998   5
  -6  13   1 8.93573 5.28830   3
  -6  13   1 18.5668 22.5938   1
   5 -13  -1 9.99249 3.84708   3
   5 -13  -1 20.7170 7.16408   6
   5 -13  -1 37.0972 25.6832   1
   5 -13  -1 1.65708 6.03460   4
  -5  13   1 3.83027 4.37727   3
  -5  13   1 21.8704 24.2641   1
  -5  13   1 2.75684 6.92423   5
   4 -13  -1 3.52082 3.33657   3
   4 -13  -1 3.88614 6.63579   6
   4 -13  -1 17.8032 23.0761   1
   4 -13  -1 0.47111 5.78256   4
  -4  13   1 3.23469 3.56228   3
  -4  13   1 5.16969 22.1171   1
  -4  13   1 0.75546 7.17594   5
   3 -13  -1 3.43123 21.6043   1
   3 -13  -1 0.49371 2.84801   3
   3 -13  -1 9.83667 5.64267   4
   3 -13  -1 1.03725 6.02644   6
  -3  13   1 -10.562 17.0008   1
  -3  13   1 -2.3245 2.72990   3
  -3  13   1 -1.8082 7.03693   5
   2 -13  -1 17.2629 23.9026   1
   2 -13  -1 12.2955 6.11418   6
   2 -13  -1 1.62345 5.25344   4
   2 -13  -1 1.66726 2.52293   3
  -2  13   1 4.44866 2.33575   3
  -2  13   1 13.7881 7.31937   5
  -2  13   1 -6.8548 17.1336   1
   1 -13  -1 9.85947 5.99813   6
   1 -13  -1 16.5932 23.2363   1
   1 -13  -1 3.75955 5.53654   4
   1 -13  -1 7.94307 2.14754   3
  -1  13   1 4.25254 16.3579   1
  -1  13   1 1.63061 7.18663   5
   0 -13  -1 -6.1408 5.23093   4
   0 -13  -1 5.28192 21.5846   1
   0 -13  -1 2.61101 6.04524   6
   0  13   1 0.16339 7.09657   5
   0  13   1 26.6701 15.8443   1
  -1 -13  -1 -3.5378 5.88879   6
  -1 -13  -1 -11.227 19.4235   1
  -1 -13  -1 -0.1784 5.62674   4
   1  13   1 0.94470 13.5105   1
   1  13   1 -0.6021 7.25656   5
  -2 -13  -1 -12.975 17.7315   1
  -2 -13  -1 3.83294 5.86230   4
  -2 -13  -1 0.31410 5.93043   6
   2  13   1 1.71665 7.29955   5
   2  13   1 -1.4212 10.7182   1
  -3 -13  -1 4.46459 6.29724   6
  -3 -13  -1 10.5221 17.3862   1
   3  13   1 4.45478 7.44829   5
  -4 -13  -1 -11.948 15.5414   1
  -4 -13  -1 0.37122 6.59125   6
   4  13   1 -2.5310 7.60215   5
  -5 -13  -1 -36.357 13.9432   1
  -5 -13  -1 -0.2377 6.79681   6
   5  13   1 2.50471 7.72740   5
  -6 -13  -1 6.15142 13.7180   1
  -6 -13  -1 6.09289 1.86839   3
  -6 -13  -1 2.20299 7.25957   6
  -6 -13  -1 7.37174 2.19908   3
   6  13   1 12.9543 7.70231   5
  -7 -13  -1 1.42953 2.13796   3
  -7 -13  -1 1.04891 2.67496   3
  -7 -13  -1 -5.7917 7.82631   6
   7  13   1 10.3959 7.41149   5
  -8 -13  -1 -1.0261 7.88563   6
  -8 -13  -1 6.08827 3.20515   3
  -8 -13  -1 0.05835 2.77128   3
   8  13   1 1.42166 7.57319   5
  -9 -13  -1 -4.8139 8.32062   6
  -9 -13  -1 -2.3411 3.54459   3
   9  13   1 -5.1680 7.55015   5
 -10 -13  -1 8.86789 4.20946   3
 -10 -13  -1 -1.9114 8.58423   6
  10  13   1 8.49507 7.54578   5
  13 -14  -1 7.39075 9.90573   6
  13 -14  -1 93.0807 74.2187   1
  13 -14  -1 9.95826 10.1226   4
 -13  14   1 10.1942 8.61544   3
 -13  14   1 2.03733 5.79973   5
  12 -14  -1 109.849 14.4034   6
  12 -14  -1 65.9997 13.5006   4
  12 -14  -1 145.170 42.9130   1
 -12  14   1 106.565 13.2167   3
 -12  14   1 42.7006 46.8857   1
 -12  14   1 89.1569 11.7972   5
  11 -14  -1 -3.5574 9.27083   4
  11 -14  -1 13.9328 9.42120   6
  11 -14  -1 -28.168 34.9999   1
 -11  14   1 -7.2925 7.80748   3
 -11  14   1 59.6095 37.9427   1
 -11  14   1 0.55154 6.59161   5
  10 -14  -1 91.7856 38.7930   1
  10 -14  -1 88.5787 12.9518   6
  10 -14  -1 73.7846 11.8248   4
 -10  14   1 84.1180 11.7275   3
 -10  14   1 63.4181 34.8411   1
 -10  14   1 65.0025 11.0033   5
   9 -14  -1 7.08993 31.1378   1
   9 -14  -1 -6.1944 8.63610   6
   9 -14  -1 -8.3732 7.54713   4
  -9  14   1 -12.609 7.46969   3
  -9  14   1 -17.324 30.1396   1
  -9  14   1 -7.0459 7.30009   5
   8 -14  -1 121.404 35.7570   1
   8 -14  -1 125.210 15.7591   4
   8 -14  -1 133.728 16.3473   6
  -8  14   1 121.720 36.2359   1
  -8  14   1 147.048 17.2908   3
  -8  14   1 118.231 15.6542   5
   7 -14  -1 3.89442 27.6957   1
   7 -14  -1 -10.119 8.20446   6
   7 -14  -1 0.16602 4.67545   3
   7 -14  -1 -0.6452 7.27284   4
  -7  14   1 3.70338 6.43612   3
  -7  14   1 15.0663 30.8531   1
  -7  14   1 4.00607 7.90131   5
   6 -14  -1 101.135 11.9289   4
   6 -14  -1 93.7628 11.4777   3
   6 -14  -1 106.388 31.5938   1
   6 -14  -1 101.244 12.4845   6
  -6  14   1 76.3166 10.9794   3
  -6  14   1 75.3967 28.9959   1
  -6  14   1 90.8558 12.6833   5
   5 -14  -1 -5.8558 28.3129   1
   5 -14  -1 1.27084 7.28350   6
   5 -14  -1 -0.0173 6.80567   4
   5 -14  -1 -2.6503 3.75282   3
  -5  14   1 -2.0919 7.70465   5
  -5  14   1 11.0363 4.31086   3
  -5  14   1 -15.114 21.9828   1
   4 -14  -1 68.1757 10.2735   6
   4 -14  -1 67.9451 9.56207   4
   4 -14  -1 71.5883 8.61183   3
   4 -14  -1 113.320 31.8529   1
  -4  14   1 61.2822 7.74419   3
  -4  14   1 71.4472 10.9804   5
  -4  14   1 43.7098 26.0889   1
   3 -14  -1 -7.1708 6.49049   6
   3 -14  -1 4.70731 2.88184   3
   3 -14  -1 10.2048 24.2378   1
   3 -14  -1 4.56805 5.94315   4
  -3  14   1 -5.7921 8.08786   5
  -3  14   1 4.36500 21.2245   1
  -3  14   1 -2.2262 2.66652   3
   2 -14  -1 41.3062 27.3743   1
   2 -14  -1 53.9474 9.45481   6
   2 -14  -1 65.7726 9.22076   4
  -2  14   1 34.0948 21.9148   1
  -2  14   1 67.4443 10.6535   5
  -2  14   1 66.1437 7.21933   3
   1 -14  -1 -16.017 24.0475   1
   1 -14  -1 1.20734 6.49789   6
   1 -14  -1 -5.9780 5.72096   4
  -1  14   1 5.33521 17.1698   1
  -1  14   1 -2.6059 8.17234   5
   0 -14  -1 36.1288 7.75605   6
   0 -14  -1 27.9671 6.94621   4
   0 -14  -1 25.7303 23.8032   1
   0  14   1 46.4831 9.16675   5
   0  14   1 17.2064 17.6943   1
  -1 -14  -1 1.43419 6.14642   4
  -1 -14  -1 1.50659 23.0823   1
  -1 -14  -1 -1.7027 6.50924   6
   1  14   1 -3.9480 8.28207   5
   1  14   1 15.5591 13.8721   1
  -2 -14  -1 38.6647 9.33621   6
  -2 -14  -1 74.1611 9.22515   4
  -2 -14  -1 51.3898 23.1409   1
   2  14   1 64.7917 10.5136   5
   2  14   1 54.3117 13.2709   1
  -3 -14  -1 -2.4400 6.58691   4
  -3 -14  -1 -14.313 18.0618   1
  -3 -14  -1 -7.2500 6.78462   6
   3  14   1 -8.9511 8.31956   5
  -4 -14  -1 79.4000 31.1253   1
  -4 -14  -1 22.8318 8.05770   6
   4  14   1 19.3874 8.80505   5
  -5 -14  -1 0.47137 7.47349   6
   5  14   1 -12.968 8.02707   5
  -6 -14  -1 12.9531 8.43376   6
   6  14   1 42.4421 8.97939   5
  -7 -14  -1 -0.7176 8.35206   6
   7  14   1 5.61545 8.55661   5
  -8 -14  -1 15.9036 8.95236   6
   8  14   1 1.92091 8.29640   5
  -9 -14  -1 -6.6900 8.84441   6
   9  14   1 1.89380 8.26459   5
  12 -15  -1 -15.982 45.3324   1
  12 -15  -1 2.92921 10.0667   6
  12 -15  -1 5.35515 9.58608   4
 -12  15   1 -0.9897 8.41562   3
 -12  15   1 -9.3629 6.70471   5
  11 -15  -1 -7.8937 9.27299   4
  11 -15  -1 32.0992 40.1403   1
  11 -15  -1 2.83017 9.79892   6
 -11  15   1 4.91508 8.16448   3
 -11  15   1 6.15195 7.36029   5
  10 -15  -1 9.01297 40.4687   1
  10 -15  -1 -5.5400 8.61004   4
  10 -15  -1 5.64545 9.57413   6
 -10  15   1 9.42297 7.50913   5
 -10  15   1 -10.950 8.05000   3
   9 -15  -1 6.59157 9.29949   6
   9 -15  -1 3.53118 7.89313   4
   9 -15  -1 6.67941 34.4606   1
  -9  15   1 -3.5193 7.69723   5
  -9  15   1 3.51819 7.65948   3
   8 -15  -1 -6.5192 32.5167   1
   8 -15  -1 11.7188 8.99415   6
   8 -15  -1 -0.9040 8.20718   4
  -8  15   1 -22.039 30.5779   1
  -8  15   1 9.31908 7.42206   3
  -8  15   1 2.55175 8.70685   5
   7 -15  -1 -9.6076 33.7242   1
   7 -15  -1 -5.3614 8.49533   6
   7 -15  -1 -3.7758 7.94437   4
  -7  15   1 -9.5048 6.17446   3
  -7  15   1 -5.1541 8.65507   5
  -7  15   1 10.4896 28.8875   1
   6 -15  -1 1.55434 7.66383   4
   6 -15  -1 41.3846 29.8803   1
   6 -15  -1 -4.3616 8.03312   6
  -6  15   1 8.40409 9.02624   5
  -6  15   1 21.5938 30.1654   1
  -6  15   1 7.72471 5.09155   3
   5 -15  -1 11.1232 8.09889   6
   5 -15  -1 10.4023 7.42322   4
   5 -15  -1 24.4490 29.0157   1
  -5  15   1 -12.079 8.42290   5
  -5  15   1 -21.848 26.7464   1
  -5  15   1 4.56023 4.03150   3
   4 -15  -1 -5.8535 28.3490   1
   4 -15  -1 3.39524 7.05701   4
   4 -15  -1 1.28637 7.61453   6
  -4  15   1 -2.1190 3.02684   3
  -4  15   1 22.8798 25.6936   1
  -4  15   1 -4.2464 8.72069   5
   3 -15  -1 -10.503 29.1094   1
   3 -15  -1 -11.470 7.09506   6
   3 -15  -1 4.09612 6.47759   4
  -3  15   1 -10.458 8.74717   5
  -3  15   1 -0.8789 2.32104   3
  -3  15   1 -12.664 22.2728   1
   2 -15  -1 -3.3620 28.0964   1
   2 -15  -1 -12.459 7.10075   6
   2 -15  -1 12.9947 6.44730   4
  -2  15   1 15.3657 8.88202   5
  -2  15   1 64.1192 23.2692   1
   1 -15  -1 2.04714 27.4849   1
   1 -15  -1 -7.7181 6.15285   4
   1 -15  -1 0.71638 7.10348   6
  -1  15   1 24.6003 20.2900   1
  -1  15   1 1.21348 8.99975   5
   0 -15  -1 -0.7040 25.9830   1
   0 -15  -1 6.20675 6.72494   4
   0 -15  -1 6.59486 7.14150   6
   0  15   1 -6.0348 18.0676   1
   0  15   1 -14.425 9.09844   5
  -1 -15  -1 -7.2631 7.27692   6
  -1 -15  -1 3.66855 6.88451   4
   1  15   1 5.67719 15.6949   1
   1  15   1 6.96563 8.93860   5
  -2 -15  -1 1.16465 7.34816   6
  -2 -15  -1 -5.9617 7.22832   4
   2  15   1 7.89407 9.43350   5
  -3 -15  -1 -2.7014 7.66726   6
  -3 -15  -1 1.26629 7.24158   4
   3  15   1 -8.9404 9.10037   5
  -4 -15  -1 -1.7197 7.78865   6
  -4 -15  -1 0.56670 7.91817   4
   4  15   1 3.37554 9.28738   5
  -5 -15  -1 2.84213 8.16289   6
  -5 -15  -1 10.7237 9.06044   4
   5  15   1 10.7447 9.38332   5
  -6 -15  -1 4.81999 8.74019   6
   6  15   1 13.3360 9.48563   5
  -7 -15  -1 5.43636 9.07628   6
   7  15   1 8.79698 9.37338   5
  10 -16  -1 80.5878 12.5309   4
  10 -16  -1 85.4842 13.6719   6
 -10  16   1 84.8557 12.1473   3
 -10  16   1 81.9007 12.2270   5
   9 -16  -1 16.5953 9.71650   6
   9 -16  -1 4.98207 8.70724   4
  -9  16   1 2.23650 7.78507   3
  -9  16   1 0.37982 8.55234   5
   8 -16  -1 76.6344 13.1297   6
   8 -16  -1 95.8854 12.5219   4
  -8  16   1 71.6879 10.8868   3
  -8  16   1 72.9158 12.6572   5
   7 -16  -1 7.73501 8.95191   6
   7 -16  -1 6.20645 8.43876   4
  -7  16   1 8.17999 9.42857   5
  -7  16   1 7.76082 5.62335   3
   6 -16  -1 128.393 18.3252   6
   6 -16  -1 180.269 18.8389   4
  -6  16   1 152.897 17.3245   3
  -6  16   1 163.949 19.1125   5
   5 -16  -1 12.0242 8.79849   6
   5 -16  -1 -2.0105 8.12362   4
  -5  16   1 5.38419 9.79801   5
  -5  16   1 4.21391 3.62534   3
   4 -16  -1 131.154 16.5127   6
   4 -16  -1 156.143 17.1118   4
  -4  16   1 124.517 14.0465   3
  -4  16   1 162.264 17.7151   5
   3 -16  -1 -0.5978 7.36772   4
   3 -16  -1 1.45872 7.81470   6
  -3  16   1 0.49982 10.0653   5
   2 -16  -1 102.199 15.5139   6
   2 -16  -1 148.055 16.3649   4
  -2  16   1 147.601 17.1323   5
   1 -16  -1 -8.8896 7.50525   6
   1 -16  -1 1.30675 7.06414   4
  -1  16   1 1.62536 10.2538   5
   0 -16  -1 79.8204 12.6263   6
   0 -16  -1 94.0103 12.4643   4
   0  16   1 103.523 14.2478   5
  -1 -16  -1 1.71096 7.55688   4
  -1 -16  -1 -11.021 8.08916   6
   1  16   1 14.7424 10.3070   5
  -2 -16  -1 52.7990 11.1614   6
  -2 -16  -1 62.9787 10.9481   4
   2  16   1 111.668 13.1865   5
  -3 -16  -1 8.68134 8.46195   6
  -3 -16  -1 14.4074 8.32715   4
   3  16   1 -4.0991 10.3042   5
  -4 -16  -1 46.5597 10.4412   4
  -4 -16  -1 28.5343 10.2816   6
   4  16   1 64.9455 11.7907   5
  -5 -16  -1 -16.204 8.81821   6
  -5 -16  -1 6.30651 9.51875   4
   5  16   1 10.7841 10.2947   5
  -6 -16  -1 11.6771 9.74132   6
  -6 -16  -1 25.3666 11.0751   4
   6  16   1 39.2430 10.8888   5
   8 -17  -1 -1.3239 8.43905   4
   8 -17  -1 1.45055 9.59747   6
  -8  17   1 7.76114 9.58436   5
  -8  17   1 0.76062 5.94483   3
   7 -17  -1 -2.5318 8.81545   4
   7 -17  -1 -3.4985 9.33967   6
  -7  17   1 -3.5273 9.73661   5
  -7  17   1 -2.0255 4.74283   3
   6 -17  -1 10.7106 9.38057   6
   6 -17  -1 0.13061 8.27872   4
  -6  17   1 7.30448 10.5379   5
  -6  17   1 -0.2896 3.68411   3
   5 -17  -1 2.61662 8.61724   4
   5 -17  -1 -3.3753 9.01777   6
  -5  17   1 -7.7828 10.2937   5
  -5  17   1 -0.6969 3.03945   3
   4 -17  -1 -1.0922 7.90682   4
   4 -17  -1 -3.2662 8.69421   6
  -4  17   1 -2.4019 10.8118   5
   3 -17  -1 -10.268 8.12423   4
   3 -17  -1 5.49565 8.72685   6
  -3  17   1 -13.535 10.5816   5
   2 -17  -1 1.35308 7.82283   4
   2 -17  -1 0.33533 8.52037   6
  -2  17   1 12.1614 11.0365   5
   1 -17  -1 -4.1513 8.18687   6
   1 -17  -1 2.83501 7.85924   4
  -1  17   1 -12.316 10.6949   5
   0 -17  -1 -0.7018 7.88513   4
   0 -17  -1 -0.0099 8.23898   6
   0  17   1 2.66204 10.6770   5
  -1 -17  -1 6.09136 8.87921   6
  -1 -17  -1 6.98562 8.44894   4
   1  17   1 2.11731 11.3192   5
  -2 -17  -1 -2.4089 8.66870   4
  -2 -17  -1 -8.7738 8.67760   6
   2  17   1 7.61476 10.9432   5
  -3 -17  -1 -0.6432 8.90102   4
  -3 -17  -1 12.1286 9.08389   6
   3  17   1 -13.172 10.8078   5
   4 -18  -1 18.5328 9.56445   4
   4 -18  -1 23.9349 10.0350   6
  -4  18   1 17.1472 11.7376   5
   3 -18  -1 -0.2324 8.57502   4
   3 -18  -1 -0.6564 9.11591   6
  -3  18   1 2.99891 11.7007   5
   2 -18  -1 11.5819 8.84644   4
   2 -18  -1 12.0520 9.09909   6
  -2  18   1 24.9894 11.8960   5
   1 -18  -1 14.3886 8.80548   4
   1 -18  -1 13.2223 9.22390   6
  -1  18   1 8.42151 11.7784   5
   0  18  -2 19.7349 11.4536   5
   0 -18   2 6.32244 7.92706   4
   0 -18   2 1.33303 8.90499   6
  -1  18  -2 13.8426 11.3793   5
   1 -18   2 10.4893 7.82474   4
   1 -18   2 4.76697 8.54083   6
  -2  18  -2 3.83039 11.3281   5
   2 -18   2 1.67394 8.00331   4
   2 -18   2 22.1769 9.37461   6
  -3  18  -2 0.56421 11.1764   5
   3 -18   2 -1.5648 9.06575   6
   3 -18   2 -6.6030 7.70025   4
  -4  18  -2 38.9268 11.5935   5
   4 -18   2 23.7559 9.62071   6
   4 -18   2 32.0476 9.17688   4
  -5  18  -2 8.72845 10.6208   5
   5 -18   2 1.60931 9.00517   6
   5 -18   2 6.95952 8.04218   4
   4  17  -2 -16.020 10.3767   5
  -4 -17   2 -10.754 8.24863   4
  -4 -17   2 5.12817 9.00954   6
   3  17  -2 -2.6867 10.3032   5
  -3 -17   2 10.1998 8.82630   6
  -3 -17   2 5.80726 7.98098   4
   2  17  -2 6.98834 10.4861   5
  -2 -17   2 6.03242 8.50877   6
  -2 -17   2 -2.9777 7.47507   4
   1  17  -2 16.4298 10.7259   5
  -1 -17   2 1.30707 7.43043   4
  -1 -17   2 14.6973 8.18104   6
   0  17  -2 5.11864 10.2754   5
   0 -17   2 -7.0345 8.05887   6
   0 -17   2 1.48525 6.89835   4
  -1  17  -2 -10.482 10.0913   5
   1 -17   2 0.33306 7.17152   4
   1 -17   2 -15.358 7.86734   6
  -2  17  -2 -5.0941 10.0920   5
   2 -17   2 -9.7718 7.23127   4
   2 -17   2 7.27705 8.22028   6
  -3  17  -2 -1.5351 3.60252   3
  -3  17  -2 -7.8642 9.93748   5
   3 -17   2 -2.1485 7.26595   4
   3 -17   2 -3.6008 8.29425   6
  -4  17  -2 3.23088 4.28433   3
  -4  17  -2 -2.7376 9.82400   5
   4 -17   2 -9.4126 8.26948   6
   4 -17   2 2.88098 7.35462   4
  -5  17  -2 -5.9360 9.86391   5
  -5  17  -2 2.18385 5.02640   3
   5 -17   2 -13.349 8.49652   6
   5 -17   2 5.34671 7.64112   4
  -6  17  -2 1.70257 5.75233   3
  -6  17  -2 11.3859 9.70042   5
   6 -17   2 19.1687 8.37614   4
   6 -17   2 15.6313 9.34116   6
  -7  17  -2 2.03587 6.75369   3
  -7  17  -2 9.96410 9.26768   5
   7 -17   2 -2.8988 9.57096   6
   7 -17   2 -5.6954 7.75938   4
  -8  17  -2 11.4201 9.40395   5
  -8  17  -2 7.20078 7.57842   3
   8 -17   2 0.82023 10.3330   6
   8 -17   2 0.18678 7.66342   4
   6  16  -2 68.8917 11.3507   5
  -6 -16   2 19.1764 9.88585   6
  -6 -16   2 57.3912 10.6940   4
   5  16  -2 5.18764 9.62311   5
  -5 -16   2 9.94106 8.34561   4
  -5 -16   2 -13.767 8.08959   6
   4  16  -2 88.6166 13.3622   5
  -4 -16   2 62.0036 11.9833   6
  -4 -16   2 100.733 12.1078   4
   3  16  -2 2.35777 9.89696   5
  -3 -16   2 -1.6662 7.76604   6
  -3 -16   2 -9.2122 7.32141   4
   2  16  -2 130.354 15.3799   5
  -2 -16   2 96.7728 13.5187   4
  -2 -16   2 113.270 14.4057   6
   1  16  -2 11.9376 9.74786   5
  -1 -16   2 -0.1847 0.58425   3
  -1 -16   2 0.83704 7.42145   6
  -1 -16   2 -1.9448 6.84905   4
   0  16  -2 168.585 18.0070   5
   0 -16   2 125.121 15.6104   4
   0 -16   2 109.315 15.9764   6
   0 -16   2 138.219 14.0082   3
  -1  16  -2 9.30863 9.51267   5
   1 -16   2 4.39083 2.96977   3
   1 -16   2 15.2607 7.58172   6
   1 -16   2 10.6949 6.72833   4
  -2  16  -2 154.609 17.5257   3
  -2  16  -2 192.997 20.5019   5
   2 -16   2 166.408 17.3661   3
   2 -16   2 169.714 18.7496   4
   2 -16   2 148.826 18.8042   6
  -3  16  -2 -1.7619 3.87131   3
  -3  16  -2 -0.7437 9.22524   5
   3 -16   2 6.95054 7.93425   6
   3 -16   2 2.90112 3.67608   3
   3 -16   2 -4.3594 6.90431   4
  -4  16  -2 143.561 17.7077   5
  -4  16  -2 135.321 16.3356   3
   4 -16   2 150.414 15.9210   3
   4 -16   2 163.457 17.2888   4
   4 -16   2 119.680 17.0926   6
  -5  16  -2 2.86960 5.23214   3
  -5  16  -2 3.22384 9.07746   5
   5 -16   2 1.61980 7.29373   4
   5 -16   2 0.82140 8.35374   6
   5 -16   2 1.34448 4.42409   3
  -6  16  -2 139.602 17.6504   5
  -6  16  -2 124.403 16.1527   3
   6 -16   2 148.853 63.9299   1
   6 -16   2 138.031 17.6794   6
   6 -16   2 170.855 17.7629   4
   6 -16   2 148.056 16.6860   3
  -7  16  -2 11.2082 9.20500   5
  -7  16  -2 -7.4038 7.11151   3
   7 -16   2 -0.8367 8.98003   6
   7 -16   2 -6.8672 7.35708   4
  -8  16  -2 74.6958 11.8933   3
  -8  16  -2 64.8380 11.6159   5
   8 -16   2 75.1974 11.3863   4
   8 -16   2 81.4218 12.6664   6
  -9  16  -2 10.4889 8.57437   5
  -9  16  -2 9.42795 8.91084   3
   9 -16   2 13.5506 10.2145   6
   9 -16   2 5.36724 7.97807   4
 -10  16  -2 82.4929 11.6264   5
 -10  16  -2 88.0146 12.7047   3
  10 -16   2 63.9850 12.2650   4
  10 -16   2 80.5427 13.4974   6
   8  15  -2 3.84141 8.98735   5
  -8 -15   2 12.3410 8.73679   6
   7  15  -2 6.40189 8.65483   5
  -7 -15   2 -1.4093 8.28669   6
  -7 -15   2 -1.0020 3.58602   3
   6  15  -2 7.02235 8.71363   5
  -6 -15   2 -3.7548 8.10467   6
  -6 -15   2 3.53592 2.94498   3
   5  15  -2 8.05545 9.03350   5
  -5 -15   2 -3.4448 7.59610   6
  -5 -15   2 1.66407 7.67340   4
  -5 -15   2 -0.5975 2.25775   3
  -5 -15   2 3.26215 2.78689   3
   4  15  -2 -5.3220 8.55978   5
  -4 -15   2 3.95165 2.85296   3
  -4 -15   2 -7.2110 7.57640   6
  -4 -15   2 -6.0883 7.04774   4
  -4 -15   2 2.28730 2.22960   3
   3  15  -2 8.45352 8.47363   5
  -3 -15   2 -1.3247 2.80652   3
  -3 -15   2 -5.0802 6.69865   4
  -3 -15   2 -7.1876 7.04829   6
  -3 -15   2 -2.5580 2.24851   3
   2  15  -2 -4.1497 8.47959   5
  -2 -15   2 4.59360 7.14868   6
  -2 -15   2 2.50642 2.40455   3
  -2 -15   2 2.37078 6.19409   4
   1  15  -2 8.81147 8.13363   5
  -1 -15   2 25.3499 25.0073   1
  -1 -15   2 -1.8668 5.78110   4
  -1 -15   2 2.15288 2.49789   3
  -1 -15   2 9.84618 6.85783   6
   0  15  -2 4.63382 8.49506   5
   0  15  -2 8.82584 15.4606   1
   0 -15   2 3.00445 2.73753   3
   0 -15   2 3.10853 5.73277   4
   0 -15   2 5.49126 6.80221   6
   0 -15   2 -31.985 24.2958   1
  -1  15  -2 -6.5555 8.28630   5
  -1  15  -2 -3.3713 3.34521   3
  -1  15  -2 20.5311 18.4380   1
   1 -15   2 2.86626 5.82441   4
   1 -15   2 0.45409 3.01128   3
   1 -15   2 -0.8488 6.67497   6
   1 -15   2 11.6996 26.4112   1
  -2  15  -2 17.8208 8.61953   5
  -2  15  -2 3.86904 3.55011   3
  -2  15  -2 -3.4658 18.4549   1
   2 -15   2 -12.063 27.1015   1
   2 -15   2 -1.5955 5.77551   4
   2 -15   2 -4.3871 7.18223   6
   2 -15   2 -2.7816 3.19120   3
  -3  15  -2 0.51998 20.6828   1
  -3  15  -2 -0.1360 4.00225   3
  -3  15  -2 -12.772 8.46227   5
   3 -15   2 6.87946 7.44383   6
   3 -15   2 -4.8556 6.06717   4
   3 -15   2 -41.322 28.1866   1
   3 -15   2 0.23995 3.56683   3
  -4  15  -2 -3.9487 22.7019   1
  -4  15  -2 -2.6019 4.50887   3
  -4  15  -2 2.48121 8.38528   5
   4 -15   2 -4.1894 7.63339   6
   4 -15   2 23.5581 27.4188   1
   4 -15   2 -4.6552 3.88225   3
   4 -15   2 -12.828 6.49855   4
  -5  15  -2 -2.3397 5.33478   3
  -5  15  -2 -11.069 24.0812   1
  -5  15  -2 12.3176 8.08025   5
   5 -15   2 2.37313 6.59086   4
   5 -15   2 0.96776 7.81786   6
   5 -15   2 2.14107 4.27632   3
   5 -15   2 25.6572 28.0407   1
  -6  15  -2 36.8863 28.9764   1
  -6  15  -2 2.41826 5.99009   3
  -6  15  -2 7.43725 8.09768   5
   6 -15   2 7.72058 6.87476   4
   6 -15   2 -5.7890 8.16996   6
   6 -15   2 -4.0528 4.55462   3
   6 -15   2 -13.510 27.9838   1
  -7  15  -2 3.25528 30.4737   1
  -7  15  -2 -1.2954 7.72158   5
  -7  15  -2 -8.1214 7.25826   3
   7 -15   2 0.19776 8.71447   6
   7 -15   2 -2.4190 6.86562   4
   7 -15   2 -31.334 33.2397   1
   7 -15   2 5.16067 4.90902   3
  -8  15  -2 3.55407 8.40578   3
  -8  15  -2 24.9159 34.4642   1
  -8  15  -2 -3.2664 8.05424   5
   8 -15   2 -9.7186 7.08453   4
   8 -15   2 20.3524 36.4216   1
   8 -15   2 6.50091 8.94512   6
  -9  15  -2 10.9955 7.81650   5
  -9  15  -2 0.23658 8.46716   3
   9 -15   2 -2.5419 33.4319   1
   9 -15   2 10.9160 7.75173   4
   9 -15   2 -12.412 9.37081   6
 -10  15  -2 9.83892 7.36643   5
 -10  15  -2 6.66630 8.51916   3
  10 -15   2 7.48557 9.71314   6
  10 -15   2 56.0913 37.3448   1
  10 -15   2 7.50016 8.66136   4
 -11  15  -2 4.17650 8.72422   3
 -11  15  -2 5.05295 6.99974   5
  11 -15   2 9.76986 10.0343   6
  11 -15   2 8.89976 8.63843   4
  11 -15   2 -3.7886 41.2477   1
 -12  15  -2 6.69443 6.64908   5
 -12  15  -2 5.78875 9.34738   3
  12 -15   2 17.8154 10.3786   6
  12 -15   2 -41.173 47.8947   1
  12 -15   2 19.9902 9.66539   4
   9  14  -2 -4.8396 7.64069   5
  -9 -14   2 -17.730 7.82565   6
  -9 -14   2 0.70210 4.69184   3
   8  14  -2 22.3032 8.41563   5
  -8 -14   2 13.7811 4.76828   3
  -8 -14   2 8.30211 8.08679   6
   7  14  -2 2.34416 7.83107   5
  -7 -14   2 1.73152 4.14997   3
  -7 -14   2 6.32749 7.58623   6
   6  14  -2 42.1335 9.24832   5
  -6 -14   2 56.8926 9.11300   6
  -6 -14   2 37.1739 5.84696   3
  -6 -14   2 37.8491 4.90641   3
   5  14  -2 -4.7568 7.82159   5
  -5 -14   2 3.47678 3.87273   3
  -5 -14   2 0.39332 2.47279   3
  -5 -14   2 32.0650 25.9004   1
  -5 -14   2 7.71321 7.32794   6
   4  14  -2 47.0763 8.92675   5
  -4 -14   2 38.7475 7.23073   4
  -4 -14   2 14.6569 17.4702   1
  -4 -14   2 26.0450 4.10124   3
  -4 -14   2 25.6505 7.64099   6
  -4 -14   2 43.1103 5.15739   3
   3  14  -2 5.53596 7.58294   5
  -3 -14   2 4.12968 2.42213   3
  -3 -14   2 5.18054 6.03911   4
  -3 -14   2 -1.2315 6.62678   6
  -3 -14   2 -18.262 18.2633   1
   2  14  -2 45.2936 9.00789   5
  -2 -14   2 51.7447 7.35995   4
  -2 -14   2 72.5195 22.2072   1
  -2 -14   2 36.7627 7.85863   6
  -2 -14   2 38.1095 4.95151   3
   1  14  -2 5.84205 7.37295   5
  -1 -14   2 -4.4121 6.17879   6
  -1 -14   2 9.56116 22.8036   1
  -1 -14   2 -0.0704 5.49995   4
  -1 -14   2 -0.8432 2.57715   3
   0  14  -2 37.4589 15.4730   1
   0  14  -2 32.8561 8.47158   5
   0 -14   2 23.3432 6.14691   4
   0 -14   2 29.4763 7.31865   6
   0 -14   2 26.0210 23.4787   1
   0 -14   2 27.9364 4.09003   3
  -1  14  -2 1.85954 7.79422   5
  -1  14  -2 -2.1659 3.20425   3
  -1  14  -2 0.03210 15.1879   1
   1 -14   2 11.5730 6.38246   6
   1 -14   2 2.73019 2.95311   3
   1 -14   2 -2.0141 24.5187   1
   1 -14   2 -3.0662 5.32093   4
  -2  14  -2 79.4159 11.1641   5
  -2  14  -2 113.145 22.1564   1
  -2  14  -2 60.5858 8.41158   3
   2 -14   2 61.6985 9.43947   4
   2 -14   2 77.8643 10.3589   6
   2 -14   2 74.3805 26.5393   1
   2 -14   2 91.8478 9.09583   3
  -3  14  -2 -1.3045 7.47728   5
  -3  14  -2 -1.6920 3.83838   3
  -3  14  -2 2.84315 19.5135   1
   3 -14   2 -5.1496 3.40015   3
   3 -14   2 9.96979 6.87776   6
   3 -14   2 32.7504 27.9271   1
   3 -14   2 -6.4665 5.35277   4
  -4  14  -2 60.5778 24.8367   1
  -4  14  -2 53.9895 9.30337   5
  -4  14  -2 39.5241 7.15607   3
   4 -14   2 61.3343 8.25471   4
   4 -14   2 55.3044 26.2890   1
   4 -14   2 49.5097 6.53643   3
   4 -14   2 48.7176 9.36190   6
  -5  14  -2 -2.6583 7.36046   5
  -5  14  -2 3.22599 5.12251   3
  -5  14  -2 -5.5334 20.8078   1
   5 -14   2 -6.2231 7.16995   6
   5 -14   2 25.7733 29.3111   1
   5 -14   2 -6.1475 6.17897   4
   5 -14   2 -4.6954 4.17267   3
  -6  14  -2 114.016 31.9297   1
  -6  14  -2 91.8406 13.3362   3
  -6  14  -2 126.406 14.0837   5
   6 -14   2 112.785 13.3767   3
   6 -14   2 128.433 14.3860   4
   6 -14   2 104.162 32.0407   1
   6 -14   2 101.198 14.0761   6
  -7  14  -2 -14.131 7.01302   5
  -7  14  -2 4.07363 7.24497   3
  -7  14  -2 -25.150 28.2082   1
   7 -14   2 5.81653 8.31218   6
   7 -14   2 -5.0210 6.73870   4
   7 -14   2 4.25539 4.95223   3
   7 -14   2 1.74957 27.9226   1
  -8  14  -2 112.500 13.1668   3
  -8  14  -2 78.2539 31.9149   1
  -8  14  -2 69.1873 12.3388   5
   8 -14   2 110.352 13.6242   6
   8 -14   2 92.1387 12.2295   4
   8 -14   2 135.875 34.4716   1
  -9  14  -2 -0.8001 8.03658   3
  -9  14  -2 17.7744 33.8519   1
  -9  14  -2 3.39710 6.90507   5
   9 -14   2 4.67682 9.06519   6
   9 -14   2 8.00220 34.2458   1
   9 -14   2 3.37119 7.28804   4
 -10  14  -2 57.4935 35.9913   1
 -10  14  -2 78.8151 12.0389   5
 -10  14  -2 118.740 14.0146   3
  10 -14   2 93.7891 13.1209   4
  10 -14   2 118.690 14.4587   6
  10 -14   2 53.0192 36.1848   1
 -11  14  -2 7.74002 6.20453   5
 -11  14  -2 -25.609 35.7260   1
 -11  14  -2 8.54106 8.99214   3
  11 -14   2 -25.800 34.8872   1
  11 -14   2 16.5802 8.79380   4
  11 -14   2 -6.3871 9.43878   6
 -12  14  -2 124.347 14.2356   3
 -12  14  -2 102.051 12.0577   5
 -12  14  -2 109.446 45.7134   1
  12 -14   2 80.2713 41.9427   1
  12 -14   2 71.2826 13.8799   4
  12 -14   2 98.9692 14.7394   6
 -13  14  -2 1.66049 8.86056   3
 -13  14  -2 -3.7066 5.00582   5
  13 -14   2 -8.1410 10.2402   6
  13 -14   2 14.5309 9.13972   4
  10  13  -2 12.1319 7.06142   5
 -10 -13   2 4.16123 5.59709   3
 -10 -13   2 6.24571 8.37463   6
   9  13  -2 -4.4210 7.08300   5
  -9 -13   2 -11.631 5.13449   3
  -9 -13   2 6.80735 8.01864   6
   8  13  -2 19.8569 7.47386   5
  -8 -13   2 -13.998 7.06398   6
  -8 -13   2 -1.7854 3.44517   3
  -8 -13   2 6.26648 4.94651   3
   7  13  -2 -1.0141 7.00466   5
  -7 -13   2 -1.8149 4.72434   3
  -7 -13   2 11.8854 8.83804   1
  -7 -13   2 -6.4222 7.12134   6
  -7 -13   2 0.01602 3.11327   3
   6  13  -2 6.62950 7.24921   5
  -6 -13   2 9.14459 4.64337   3
  -6 -13   2 -11.308 6.79586   6
  -6 -13   2 2.72345 2.88115   3
  -6 -13   2 -4.5300 11.2753   1
   5  13  -2 0.18774 6.86088   5
  -5 -13   2 15.4753 13.7862   1
  -5 -13   2 -0.1339 4.26632   3
  -5 -13   2 -2.0329 6.30708   6
  -5 -13   2 -0.8027 2.49649   3
   4  13  -2 -2.5656 6.99993   5
  -4 -13   2 3.19100 6.05155   6
  -4 -13   2 -4.9947 14.6078   1
  -4 -13   2 1.45168 2.33559   3
   3  13  -2 6.94802 6.89944   5
  -3 -13   2 2.30810 2.33557   3
  -3 -13   2 -10.738 16.0646   1
  -3 -13   2 -3.2405 5.66276   6
  -3 -13   2 4.47900 5.28034   4
   2  13  -2 -2.4389 6.75970   5
  -2 -13   2 1.50810 5.66518   6
  -2 -13   2 3.87793 2.38197   3
  -2 -13   2 7.02195 17.9191   1
  -2 -13   2 6.05600 5.12868   4
   1  13  -2 -2.4300 6.83206   5
   1  13  -2 -7.3303 10.7753   1
  -1 -13   2 1.08902 2.41637   3
  -1 -13   2 1.95586 5.68133   6
  -1 -13   2 5.55248 19.7070   1
  -1 -13   2 -3.9419 4.69611   4
   0  13  -2 -6.4391 6.72876   5
   0  13  -2 10.3283 13.2854   1
   0  13  -2 -1.4777 2.99995   3
   0 -13   2 2.57963 4.77937   4
   0 -13   2 13.9630 20.1976   1
   0 -13   2 0.17569 2.59903   3
   0 -13   2 4.47955 5.67803   6
  -1  13  -2 -4.2110 14.1092   1
  -1  13  -2 10.5434 3.39948   3
  -1  13  -2 16.5843 6.92815   5
   1 -13   2 17.8649 4.97602   4
   1 -13   2 9.47144 6.12396   6
   1 -13   2 8.79537 3.02639   3
   1 -13   2 2.84900 21.5586   1
  -2  13  -2 -2.3992 6.78023   5
  -2  13  -2 7.75838 17.1071   1
  -2  13  -2 5.97749 3.41927   3
   2 -13   2 4.92139 3.06188   3
   2 -13   2 -4.0311 19.9607   1
   2 -13   2 -6.7887 5.76926   6
   2 -13   2 -0.1085 4.59823   4
  -3  13  -2 4.64732 18.1965   1
  -3  13  -2 1.06358 4.00234   3
  -3  13  -2 -10.217 6.76797   5
   3 -13   2 3.98278 24.0944   1
   3 -13   2 1.08036 4.83223   4
   3 -13   2 2.12157 6.22778   6
   3 -13   2 -0.0169 3.28914   3
  -4  13  -2 9.42258 20.0914   1
  -4  13  -2 2.16614 6.72368   5
  -4  13  -2 1.86556 4.51745   3
   4 -13   2 2.22680 6.64500   6
   4 -13   2 7.23626 5.40854   4
   4 -13   2 10.3559 3.79740   3
   4 -13   2 32.0785 25.4467   1
  -5  13  -2 -12.280 21.0389   1
  -5  13  -2 -6.3939 6.67257   5
  -5  13  -2 3.24076 5.22677   3
   5 -13   2 0.58998 22.4191   1
   5 -13   2 2.34642 5.56649   4
   5 -13   2 1.76888 3.94190   3
   5 -13   2 -1.0419 6.71662   6
  -6  13  -2 8.55390 6.58386   5
  -6  13  -2 22.4328 24.4553   1
  -6  13  -2 3.50815 6.30981   3
   6 -13   2 50.9147 28.5884   1
   6 -13   2 7.75434 4.50501   3
   6 -13   2 4.71444 6.28116   4
   6 -13   2 4.89536 7.39095   6
  -7  13  -2 -3.2729 22.4065   1
  -7  13  -2 9.23361 6.82016   5
  -7  13  -2 13.6332 6.81783   3
   7 -13   2 10.0397 6.10823   4
   7 -13   2 -13.322 26.4079   1
   7 -13   2 -3.2750 4.71304   3
   7 -13   2 -9.8304 7.59180   6
  -8  13  -2 -4.2175 25.5500   1
  -8  13  -2 6.67333 6.33575   5
  -8  13  -2 -0.9854 7.96323   3
   8 -13   2 14.3135 8.30836   6
   8 -13   2 29.2129 26.8511   1
   8 -13   2 9.34462 5.10049   3
   8 -13   2 9.88660 6.89276   4
  -9  13  -2 11.3845 6.47878   5
  -9  13  -2 13.9055 8.29723   3
  -9  13  -2 -10.344 27.5693   1
   9 -13   2 18.1217 9.01034   6
   9 -13   2 6.01026 7.49411   4
   9 -13   2 -2.6070 26.4060   1
 -10  13  -2 -1.7332 8.32199   3
 -10  13  -2 -10.217 29.4637   1
 -10  13  -2 4.70960 5.91899   5
  10 -13   2 -0.7005 8.74582   6
  10 -13   2 22.2989 7.78013   4
  10 -13   2 49.1114 30.8196   1
 -11  13  -2 0.49794 8.36905   3
 -11  13  -2 3.73548 5.69304   5
 -11  13  -2 -32.248 32.6385   1
  11 -13   2 3.39144 31.7606   1
  11 -13   2 9.52218 9.34799   6
  11 -13   2 -3.0152 8.07122   4
 -12  13  -2 20.5610 9.04858   3
 -12  13  -2 14.0255 5.50596   5
 -12  13  -2 15.6330 36.6534   1
  12 -13   2 14.6279 8.99512   4
  12 -13   2 23.9981 34.8880   1
  12 -13   2 4.55768 9.55678   6
 -13  13  -2 5.10584 9.04701   3
 -13  13  -2 3.94872 4.55444   5
 -13  13  -2 28.1913 45.6957   1
  13 -13   2 -26.512 36.5903   1
  13 -13   2 -5.4208 9.15954   4
  13 -13   2 5.51447 10.2317   6
 -14  13  -2 9.23768 8.88960   3
 -14  13  -2 -88.478 46.0132   1
  14 -13   2 19.8637 9.85834   4
  14 -13   2 -3.6512 10.0200   6
  12  12  -2 18.2699 6.63330   5
 -12 -12   2 15.7803 8.47722   6
 -12 -12   2 20.3386 6.93185   3
 -12 -12   2 8.75526 5.84394   7
  11  12  -2 7.81012 6.26751   5
 -11 -12   2 -1.2912 5.65911   7
 -11 -12   2 -2.1404 7.67636   6
 -11 -12   2 -13.712 6.08496   3
  10  12  -2 43.6839 8.35166   5
 -10 -12   2 51.4417 8.12900   3
 -10 -12   2 45.8978 9.27434   6
   9  12  -2 -1.4541 6.49910   5
  -9 -12   2 -3.0659 5.55094   3
  -9 -12   2 -4.8060 3.79906   3
  -9 -12   2 0.10836 7.05389   6
   8  12  -2 126.880 15.8893   5
  -8 -12   2 161.715 16.1326   3
  -8 -12   2 146.332 15.8123   6
  -8 -12   2 112.613 14.6345   3
   7  12  -2 -3.0777 6.47855   5
  -7 -12   2 -3.1014 3.21457   3
  -7 -12   2 -2.9534 6.48092   6
  -7 -12   2 5.99418 7.79229   1
  -7 -12   2 5.70484 5.19733   3
   6  12  -2 191.136 19.6699   5
  -6 -12   2 205.958 19.6059   3
  -6 -12   2 157.508 18.4988   3
  -6 -12   2 184.991 20.6197   6
  -6 -12   2 161.583 22.2461   1
   5  12  -2 10.4910 6.43480   5
  -5 -12   2 -6.5332 12.2202   1
  -5 -12   2 1.37034 4.31541   3
  -5 -12   2 -2.9165 5.74843   6
  -5 -12   2 8.11122 2.71122   3
   4  12  -2 299.140 28.5126   5
  -4 -12   2 256.977 27.5151   3
  -4 -12   2 268.689 28.8547   6
  -4 -12   2 260.192 36.1022   1
   3  12  -2 9.53601 6.26371   5
  -3 -12   2 0.44575 2.20683   3
  -3 -12   2 9.02685 15.4540   1
  -3 -12   2 3.73370 5.47821   6
   2  12  -2 378.366 38.0494   5
  -2 -12   2 381.359 37.7172   4
  -2 -12   2 373.578 38.1522   6
  -2 -12   2 412.291 47.8547   1
  -2 -12   2 339.167 37.2455   3
   1  12  -2 6.12013 6.08328   5
   1  12  -2 4.32413 2.94605   3
   1  12  -2 1.27194 10.2953   1
  -1 -12   2 -0.1010 2.32176   3
  -1 -12   2 2.90627 5.22860   6
  -1 -12   2 18.6352 18.4633   1
  -1 -12   2 4.76473 4.45174   4
   0  12  -2 638.892 64.9234   1
   0  12  -2 545.098 60.1965   3
   0  12  -2 657.679 60.6957   5
   0 -12   2 582.395 60.7560   6
   0 -12   2 620.155 69.4849   1
   0 -12   2 568.367 60.1138   3
   0 -12   2 605.453 60.3855   4
  -1  12  -2 -8.0959 13.5839   1
  -1  12  -2 13.0085 6.29975   5
  -1  12  -2 7.54121 3.11934   3
   1 -12   2 6.41886 2.83906   3
   1 -12   2 6.19730 4.32299   4
   1 -12   2 11.9156 17.8728   1
   1 -12   2 8.33645 5.39734   6
  -2  12  -2 502.839 55.0623   6
  -2  12  -2 600.108 61.9029   1
  -2  12  -2 517.020 54.5876   3
   2 -12   2 529.275 55.1472   6
   2 -12   2 638.250 64.7654   1
   2 -12   2 493.151 54.6476   4
   2 -12   2 580.929 54.4700   3
  -3  12  -2 -1.0086 3.78840   3
  -3  12  -2 5.79480 5.72326   6
  -3  12  -2 27.8779 16.1568   1
  -3  12  -2 2.63601 6.00977   5
   3 -12   2 -22.201 21.1329   1
   3 -12   2 1.68316 3.16495   3
   3 -12   2 -0.0925 4.65894   4
   3 -12   2 8.30034 5.84809   6
  -4  12  -2 836.923 83.9649   5
  -4  12  -2 762.825 90.1804   1
   4 -12   2 779.081 83.6270   3
   4 -12   2 849.681 83.7942   4
   4 -12   2 847.455 94.4932   1
   4 -12   2 872.828 84.1619   6
  -5  12  -2 2.91588 5.91326   5
  -5  12  -2 -0.1792 5.28874   3
  -5  12  -2 8.72324 18.1854   1
   5 -12   2 13.2936 6.58558   6
   5 -12   2 8.25208 21.7624   1
   5 -12   2 15.0975 5.30308   4
   5 -12   2 2.79046 3.96364   3
  -6  12  -2 433.955 62.5800   1
  -6  12  -2 523.316 53.1997   3
  -6  12  -2 494.655 52.8212   5
   6 -12   2 512.698 65.3370   1
   6 -12   2 546.661 52.8479   4
   6 -12   2 484.649 52.6302   3
   6 -12   2 575.252 53.5867   6
  -7  12  -2 5.69578 21.8775   1
  -7  12  -2 -0.3436 6.74038   3
  -7  12  -2 6.89922 6.03710   5
   7 -12   2 11.3788 4.71017   3
   7 -12   2 -1.8909 7.59664   6
   7 -12   2 -10.304 22.7128   1
   7 -12   2 -5.8615 5.96105   4
  -8  12  -2 366.822 39.6168   5
  -8  12  -2 334.806 51.7183   1
  -8  12  -2 454.489 40.5972   3
   8 -12   2 406.845 39.9144   4
   8 -12   2 348.200 52.1358   1
   8 -12   2 348.646 39.7217   3
  -9  12  -2 -10.859 7.30596   3
  -9  12  -2 -5.8368 28.0321   1
  -9  12  -2 -1.2148 5.58767   5
   9 -12   2 20.3003 25.8124   1
   9 -12   2 3.29818 6.63351   4
   9 -12   2 -5.3448 7.92198   6
 -10  12  -2 289.877 26.2139   3
 -10  12  -2 200.222 24.1923   5
 -10  12  -2 218.544 43.2349   1
  10 -12   2 250.263 26.3915   6
  10 -12   2 125.449 38.1851   1
  10 -12   2 230.584 25.1772   4
 -11  12  -2 -4.7689 7.57476   3
 -11  12  -2 -45.904 28.5493   1
 -11  12  -2 -8.0293 4.88988   5
  11 -12   2 5.79021 8.69946   6
  11 -12   2 -0.4259 7.95125   4
  11 -12   2 -55.862 25.5477   1
 -12  12  -2 115.908 14.1527   3
 -12  12  -2 150.761 39.4374   1
 -12  12  -2 103.939 12.5501   5
  12 -12   2 87.0693 34.7226   1
  12 -12   2 92.0725 14.0010   4
  12 -12   2 111.070 14.9646   6
 -13  12  -2 0.45524 8.33131   3
 -13  12  -2 -1.5231 35.3666   1
 -13  12  -2 -2.4887 3.68982   5
  13 -12   2 17.4539 9.63812   6
  13 -12   2 25.2942 34.7151   1
  13 -12   2 -2.6452 8.95210   4
 -14  12  -2 75.8013 12.7326   3
 -14  12  -2 65.2409 43.9801   1
  14 -12   2 77.0826 13.2424   6
  14 -12   2 176.157 41.9964   1
  14 -12   2 71.7593 12.9373   4
  15 -12   2 4.42756 10.4498   6
  12  11  -2 -4.3358 5.42448   5
 -12 -11   2 -6.9246 5.18072   7
 -12 -11   2 1.23303 7.18153   3
 -12 -11   2 4.49378 7.68451   6
  11  11  -2 0.12048 5.51400   5
 -11 -11   2 8.67033 6.84009   3
 -11 -11   2 -0.2254 5.33843   7
 -11 -11   2 0.79065 7.66655   6
  10  11  -2 14.6596 6.10578   5
 -10 -11   2 15.5458 7.60232   6
 -10 -11   2 13.1099 6.47400   3
 -10 -11   2 5.63441 4.37559   3
   9  11  -2 -1.8114 5.96703   5
  -9 -11   2 2.72891 6.90395   6
  -9 -11   2 -0.6668 5.77398   3
  -9 -11   2 -3.8255 3.87423   3
   8  11  -2 2.82533 6.01263   5
  -8 -11   2 7.33954 3.80555   3
  -8 -11   2 6.34971 6.18943   6
  -8 -11   2 7.29184 5.57746   3
   7  11  -2 4.55157 5.72990   5
  -7 -11   2 -8.7765 6.73391   1
  -7 -11   2 0.13019 3.14677   3
  -7 -11   2 -5.2966 5.66526   6
  -7 -11   2 4.96514 5.12129   3
   6  11  -2 16.1053 6.11392   5
  -6 -11   2 8.48755 5.72401   6
  -6 -11   2 15.2990 3.46391   3
  -6 -11   2 19.8712 5.14075   3
  -6 -11   2 25.2069 9.62294   1
   5  11  -2 27.6782 5.97571   5
  -5 -11   2 13.5677 3.02725   3
  -5 -11   2 9.75045 5.48535   6
  -5 -11   2 3.74676 10.9953   1
   4  11  -2 -0.9094 5.43170   5
  -4 -11   2 2.70133 5.00042   6
  -4 -11   2 16.5154 12.1609   1
  -4 -11   2 6.71955 2.44350   3
   3  11  -2 24.2449 5.65170   5
  -3 -11   2 14.4430 14.0038   1
  -3 -11   2 6.48282 2.35371   3
  -3 -11   2 11.0031 4.75145   6
   2  11  -2 10.6915 7.59796   1
   2  11  -2 11.0294 5.48485   5
  -2 -11   2 3.65402 15.5820   1
  -2 -11   2 17.1940 4.95659   6
  -2 -11   2 11.8895 2.44783   3
   1  11  -2 13.0713 2.96783   3
   1  11  -2 -0.9445 5.19047   5
   1  11  -2 11.3895 9.44499   1
  -1 -11   2 9.65582 3.92520   4
  -1 -11   2 11.0931 2.41045   3
  -1 -11   2 5.59869 4.83780   6
  -1 -11   2 -1.6974 15.4403   1
   0  11  -2 -1.5803 2.61877   3
   0  11  -2 13.1714 11.1057   1
   0  11  -2 2.75836 5.06882   5
   0 -11   2 -9.6772 15.7904   1
   0 -11   2 -2.3897 4.52273   6
   0 -11   2 1.66727 3.83605   4
   0 -11   2 1.02760 2.21659   3
  -1  11  -2 5.62698 4.28851   6
  -1  11  -2 -2.9379 12.0118   1
  -1  11  -2 2.40211 2.87573   3
  -1  11  -2 2.13356 5.30964   5
   1 -11   2 10.1585 3.95154   4
   1 -11   2 5.16517 4.81559   6
   1 -11   2 7.97113 2.56160   3
   1 -11   2 -4.4293 16.8794   1
  -2  11  -2 4.42432 5.11830   5
  -2  11  -2 -4.2227 3.18071   3
  -2  11  -2 3.35383 4.33699   6
  -2  11  -2 -8.0535 13.3832   1
   2 -11   2 3.73854 16.2209   1
   2 -11   2 -1.1610 2.67454   3
   2 -11   2 -4.6535 3.67389   4
   2 -11   2 1.89763 4.79556   6
  -3  11  -2 -4.5902 4.73641   6
  -3  11  -2 -3.3519 3.60123   3
  -3  11  -2 6.21180 13.8162   1
  -3  11  -2 -1.9194 5.08901   5
   3 -11   2 -2.0269 2.92526   3
   3 -11   2 -7.9023 5.13292   6
   3 -11   2 3.33575 3.97396   4
   3 -11   2 0.07133 19.4855   1
  -4  11  -2 4.49983 17.1311   1
  -4  11  -2 12.3349 4.97314   3
  -4  11  -2 15.4759 5.80224   6
  -4  11  -2 24.9529 5.62318   5
   4 -11   2 -2.3403 17.6924   1
   4 -11   2 21.6537 3.84328   3
   4 -11   2 10.9976 4.78715   4
   4 -11   2 10.5488 5.94724   6
  -5  11  -2 33.6115 6.36719   3
  -5  11  -2 11.4587 18.0291   1
  -5  11  -2 22.9575 6.15942   5
  -5  11  -2 30.7590 6.83534   6
   5 -11   2 42.9893 20.3898   1
   5 -11   2 33.0938 7.12038   6
   5 -11   2 29.5325 5.04574   3
   5 -11   2 42.3686 6.18381   4
  -6  11  -2 9.68474 18.8064   1
  -6  11  -2 7.01223 6.29110   6
  -6  11  -2 -3.1908 5.98547   3
  -6  11  -2 7.14601 5.14493   5
   6 -11   2 10.5197 4.11589   3
   6 -11   2 10.1986 5.47974   4
   6 -11   2 -7.7387 19.1552   1
   6 -11   2 1.11874 6.44628   6
  -7  11  -2 27.9982 20.3614   1
  -7  11  -2 10.9939 6.30220   3
  -7  11  -2 5.48041 5.32854   5
   7 -11   2 -4.0696 20.6017   1
   7 -11   2 10.1844 6.91282   6
   7 -11   2 9.65875 4.69033   3
   7 -11   2 5.15160 5.79515   4
  -8  11  -2 9.82436 5.29046   5
  -8  11  -2 11.5934 6.60527   3
  -8  11  -2 43.2535 25.8664   1
   8 -11   2 22.8737 22.4391   1
   8 -11   2 9.67546 5.95422   4
   8 -11   2 12.1326 5.06545   3
   8 -11   2 2.84929 7.53465   6
  -9  11  -2 5.61880 4.95649   5
  -9  11  -2 12.7188 23.1785   1
  -9  11  -2 10.3004 6.97436   3
   9 -11   2 9.85205 7.97531   6
   9 -11   2 10.9313 6.38635   4
   9 -11   2 16.8577 5.34400   3
   9 -11   2 7.92466 23.1297   1
 -10  11  -2 -2.7057 4.60515   5
 -10  11  -2 22.0167 28.7086   1
 -10  11  -2 -3.9737 7.36927   3
  10 -11   2 12.0877 6.79083   4
  10 -11   2 14.4172 8.28406   6
  10 -11   2 -13.488 22.3725   1
 -11  11  -2 -3.1241 7.73335   3
 -11  11  -2 12.9082 4.38611   5
 -11  11  -2 15.3434 27.5103   1
  11 -11   2 6.19500 7.51734   4
  11 -11   2 -11.677 24.4913   1
  11 -11   2 3.56732 8.43614   6
 -12  11  -2 20.0989 30.8317   1
 -12  11  -2 10.6966 8.59894   3
 -12  11  -2 10.0713 4.09891   5
  12 -11   2 23.6300 28.6956   1
  12 -11   2 19.2591 9.04561   6
  12 -11   2 14.9180 7.85993   4
 -13  11  -2 7.01401 8.34190   3
 -13  11  -2 4.06614 2.79134   5
 -13  11  -2 17.9817 34.4268   1
  13 -11   2 29.7467 31.5537   1
  13 -11   2 -7.5026 9.06465   6
  13 -11   2 -10.040 8.75707   4
 -14  11  -2 3.08171 37.2072   1
 -14  11  -2 26.8945 9.66489   3
  14 -11   2 25.9195 9.72963   4
  14 -11   2 20.0986 10.5324   6
  14 -11   2 68.3011 38.7704   1
 -15  11  -2 2.22078 9.44463   3
 -15  11  -2 53.3119 50.6932   1
  15 -11   2 -8.0448 9.94323   6
  15 -11   2 5.18478 9.69422   4
  13  10  -2 -2.9465 4.79762   5
  13  10  -2 -0.9866 6.88742   4
 -13 -10   2 -4.5280 4.63270   7
 -13 -10   2 -1.5946 7.29311   6
 -13 -10   2 8.62682 7.97149   3
  12  10  -2 30.2873 6.11200   5
  12  10  -2 23.9587 7.02121   4
 -12 -10   2 23.5816 8.25430   6
 -12 -10   2 28.2197 5.86915   7
 -12 -10   2 38.0363 8.46835   3
  11  10  -2 -3.5121 5.16221   5
  11  10  -2 0.76824 5.58219   4
 -11 -10   2 -6.7544 6.72384   6
 -11 -10   2 -0.7173 7.04279   3
 -11 -10   2 3.20227 4.85275   7
  10  10  -2 39.9351 6.39404   5
  10  10  -2 32.1391 6.08230   4
 -10 -10   2 38.5670 7.82022   6
 -10 -10   2 39.9250 7.53753   3
 -10 -10   2 22.6079 5.36171   3
   9  10  -2 -1.8004 5.17816   5
  -9 -10   2 -1.9441 5.98386   6
  -9 -10   2 2.22255 5.88891   3
  -9 -10   2 -4.4283 3.73051   3
   8  10  -2 134.179 14.7987   5
  -8 -10   2 137.628 14.7970   6
  -8 -10   2 107.996 14.2112   3
  -8 -10   2 149.706 16.0443   3
   7  10  -2 1.81078 5.24236   5
  -7 -10   2 4.26932 3.21800   3
  -7 -10   2 5.05141 5.73597   1
  -7 -10   2 -1.8471 5.29435   6
  -7 -10   2 -5.7651 4.97469   3
   6  10  -2 112.334 12.3772   5
  -6 -10   2 112.209 13.2793   6
  -6 -10   2 106.417 12.8094   3
  -6 -10   2 96.0998 13.9405   1
  -6 -10   2 109.076 11.4359   3
  -6 -10   2 85.6087 12.0478   6
   5  10  -2 2.81177 4.95515   5
  -5 -10   2 1.45150 2.50067   3
  -5 -10   2 -0.6924 4.58847   6
  -5 -10   2 2.44857 9.20184   1
  -5 -10   2 -1.4028 3.43070   6
   4  10  -2 136.139 14.0326   5
  -4 -10   2 136.946 14.2064   6
  -4 -10   2 111.043 12.7689   3
  -4 -10   2 115.600 18.5213   1
   3  10  -2 9.33460 4.83853   5
  -3 -10   2 9.02071 12.6499   1
  -3 -10   2 7.59432 4.13909   6
  -3 -10   2 4.31847 2.17906   3
   2  10  -2 139.366 14.7811   5
   2  10  -2 128.319 17.3756   1
  -2 -10   2 131.537 14.9572   6
  -2 -10   2 141.512 21.6379   1
  -2 -10   2 131.779 13.8429   3
   1  10  -2 10.9286 8.93484   1
   1  10  -2 2.38746 2.48381   3
   1  10  -2 -4.3065 4.45387   5
  -1 -10   2 0.54933 1.89168   3
  -1 -10   2 -11.055 13.2068   1
  -1 -10   2 0.04784 4.06392   6
  -1 -10   2 2.27017 3.27106   4
   0  10  -2 287.387 27.6764   5
   0  10  -2 263.116 27.2877   3
   0  10  -2 256.458 31.7471   1
   0 -10   2 256.390 27.8627   6
   0 -10   2 277.457 27.4226   4
   0 -10   2 272.225 34.5472   1
   0 -10   2 257.010 27.1536   3
  -1  10  -2 -7.7346 10.6706   1
  -1  10  -2 2.37087 2.62762   3
  -1  10  -2 0.85962 3.92548   6
  -1  10  -2 8.24653 4.54281   5
   1 -10   2 -7.0441 4.08317   6
   1 -10   2 2.16302 2.22448   3
   1 -10   2 21.1339 15.8572   1
   1 -10   2 -0.6405 3.44135   4
  -2  10  -2 862.060 86.6754   1
  -2  10  -2 796.885 82.1453   6
  -2  10  -2 911.830 82.0481   5
  -2  10  -2 788.808 81.8755   3
   2 -10   2 850.586 81.7901   3
   2 -10   2 752.837 82.1138   6
   2 -10   2 729.758 81.8626   4
  -3  10  -2 -3.9694 3.47695   3
  -3  10  -2 1.12181 4.44282   5
  -3  10  -2 -5.7772 4.27586   6
  -3  10  -2 -1.7012 12.5036   1
   3 -10   2 -0.0547 3.53722   4
   3 -10   2 0.56582 2.71302   3
   3 -10   2 8.30060 17.3661   1
   3 -10   2 1.45378 4.76977   6
  -4  10  -2 161.454 20.6423   3
  -4  10  -2 209.408 21.0976   6
  -4  10  -2 196.782 20.4017   5
  -4  10  -2 171.294 28.5530   1
   4 -10   2 225.080 21.4512   6
   4 -10   2 187.176 20.2186   3
   4 -10   2 159.775 28.9620   1
   4 -10   2 209.008 20.4352   4
  -5  10  -2 7.64373 17.7325   1
  -5  10  -2 6.62870 4.92009   3
  -5  10  -2 2.86143 5.21255   6
  -5  10  -2 1.17789 4.37492   5
   5 -10   2 3.46213 4.32449   4
   5 -10   2 -0.7604 5.37319   6
   5 -10   2 -3.3232 16.8315   1
   5 -10   2 0.17283 3.41624   3
  -6  10  -2 442.265 48.2047   5
  -6  10  -2 376.146 56.2967   1
  -6  10  -2 470.760 48.9117   6
  -6  10  -2 520.590 48.6664   3
   6 -10   2 544.139 48.8480   6
   6 -10   2 416.970 57.5968   1
   6 -10   2 435.896 48.2219   3
   6 -10   2 494.776 48.3659   4
  -7  10  -2 -2.7808 5.37566   3
  -7  10  -2 8.01955 4.49861   5
  -7  10  -2 2.82568 5.80133   6
  -7  10  -2 18.7710 20.9521   1
   7 -10   2 8.06176 6.56654   6
   7 -10   2 8.31510 5.16563   4
   7 -10   2 14.6991 4.55280   3
   7 -10   2 11.0129 18.9112   1
  -8  10  -2 44.4003 6.73144   5
  -8  10  -2 64.2943 8.22311   3
  -8  10  -2 50.3565 22.7602   1
   8 -10   2 45.2114 6.82309   7
   8 -10   2 57.5584 8.81796   6
   8 -10   2 54.8547 23.0208   1
   8 -10   2 47.5099 7.68186   4
   8 -10   2 41.0073 7.09170   3
  -9  10  -2 -6.8406 24.4007   1
  -9  10  -2 -2.0687 6.50216   3
  -9  10  -2 3.43611 4.15109   5
   9 -10   2 7.26044 6.09648   4
   9 -10   2 0.96044 6.99513   6
   9 -10   2 11.5753 21.7622   1
   9 -10   2 10.8239 5.29902   3
   9 -10   2 7.86706 4.56218   7
 -10  10  -2 183.469 33.1432   1
 -10  10  -2 168.048 18.0574   3
 -10  10  -2 132.554 15.6132   5
  10 -10   2 164.163 18.4600   6
  10 -10   2 129.936 17.2527   4
  10 -10   2 119.756 30.9611   1
 -11  10  -2 -2.8138 25.1613   1
 -11  10  -2 3.44457 3.60834   5
 -11  10  -2 4.32337 7.28914   3
  11 -10   2 -2.6225 7.88435   6
  11 -10   2 4.34562 6.77773   4
  11 -10   2 -8.5939 23.5641   1
 -12  10  -2 15.7513 8.09651   3
 -12  10  -2 27.8731 29.0024   1
 -12  10  -2 13.8428 3.36563   5
  12 -10   2 8.99715 8.83576   6
  12 -10   2 6.01490 7.79733   4
  12 -10   2 61.9813 26.8570   1
 -13  10  -2 -3.0305 8.29990   3
 -13  10  -2 -28.382 34.2781   1
  13 -10   2 -1.9177 8.78669   6
  13 -10   2 4.58835 8.01019   4
  13 -10   2 -60.240 29.5493   1
 -14  10  -2 92.3456 12.8263   3
 -14  10  -2 75.6078 37.0161   1
  14 -10   2 73.9837 37.1990   1
  14 -10   2 94.3216 13.3333   6
  14 -10   2 64.8017 12.3441   4
 -15  10  -2 31.1747 39.8916   1
 -15  10  -2 6.97569 9.26399   3
  15 -10   2 0.34206 10.0764   6
  15 -10   2 -32.024 38.3637   1
  15 -10   2 3.96191 9.11141   4
 -16  10  -2 6.51009 10.2414   3
  16 -10   2 12.2855 10.1804   4
  16 -10   2 17.4216 10.3034   6
  14   9  -2 13.8453 7.27289   4
 -14  -9   2 16.5539 8.76928   3
 -14  -9   2 2.47132 4.35660   7
  13   9  -2 -0.1332 6.49863   4
  13   9  -2 -5.6617 4.21040   5
 -13  -9   2 4.14171 4.37009   7
 -13  -9   2 -1.5028 7.70662   3
  12   9  -2 13.8824 6.03082   4
  12   9  -2 8.95748 4.70890   5
 -12  -9   2 6.42019 4.61170   7
 -12  -9   2 13.0388 7.36067   3
  11   9  -2 1.88399 5.24047   4
  11   9  -2 -0.3437 4.36262   5
 -11  -9   2 0.17860 6.69013   3
 -11  -9   2 4.28129 4.50984   7
  10   9  -2 26.6510 5.02291   5
  10   9  -2 19.4308 5.19156   4
 -10  -9   2 15.2523 4.59202   3
 -10  -9   2 11.0866 4.66298   7
 -10  -9   2 11.5654 6.73399   3
   9   9  -2 1.96089 4.56276   5
   9   9  -2 -1.1038 4.21229   4
  -9  -9   2 9.17215 3.71392   3
  -9  -9   2 0.42468 6.06867   3
   8   9  -2 8.64947 4.74660   5
   8   9  -2 5.63163 4.09984   4
  -8  -9   2 11.7960 5.68967   6
  -8  -9   2 12.2460 6.73781   6
  -8  -9   2 8.26349 5.73279   3
  -8  -9   2 6.38572 3.50735   3
   7   9  -2 10.6202 3.62922   4
   7   9  -2 11.3752 4.65862   5
  -7  -9   2 -0.2402 4.51069   1
  -7  -9   2 9.01193 5.02012   6
  -7  -9   2 5.70265 5.16876   3
  -7  -9   2 -1.7032 3.46778   6
  -7  -9   2 -1.3987 2.97540   3
   6   9  -2 22.3123 4.83951   5
  -6  -9   2 14.5389 3.18384   3
  -6  -9   2 12.7973 3.79261   6
  -6  -9   2 18.0240 4.83697   6
  -6  -9   2 12.9485 4.81141   3
  -6  -9   2 7.32666 6.65503   1
   5   9  -2 9.85650 4.36479   5
  -5  -9   2 11.6110 4.20703   6
  -5  -9   2 8.26168 2.59052   3
  -5  -9   2 7.85842 3.45656   6
  -5  -9   2 4.66982 7.87330   1
   4   9  -2 -7.2754 4.13092   5
  -4  -9   2 3.92525 3.79203   6
  -4  -9   2 7.83093 2.20120   3
  -4  -9   2 -2.7249 9.64025   1
   3   9  -2 28.0766 4.98247   5
  -3  -9   2 21.7001 3.12265   3
  -3  -9   2 11.4017 11.6808   1
  -3  -9   2 25.3954 4.42927   6
   2   9  -2 7.55106 4.25891   5
   2   9  -2 7.35252 2.72935   3
   2   9  -2 26.9137 6.77446   1
  -2  -9   2 14.3541 11.9021   1
  -2  -9   2 14.9898 2.27524   3
  -2  -9   2 3.76468 3.68924   6
   1   9  -2 2.12307 2.23204   3
   1   9  -2 3.29491 7.91367   1
   1   9  -2 1.41673 3.92622   5
  -1  -9   2 6.47334 3.54746   6
  -1  -9   2 0.78719 1.71479   3
  -1  -9   2 5.87082 12.0402   1
   0   9  -2 7.21139 3.30633   6
   0   9  -2 5.04541 2.34525   3
   0   9  -2 6.92619 3.86086   5
   0   9  -2 -7.4970 8.42029   1
   0  -9   2 3.23066 2.90893   4
   0  -9   2 1.88327 3.60213   6
   0  -9   2 6.34333 1.95263   3
   0  -9   2 3.58550 12.4939   1
  -1   9  -2 -8.4859 3.73130   5
  -1   9  -2 6.25975 10.2295   1
  -1   9  -2 -0.4524 2.35367   3
  -1   9  -2 0.36803 3.35119   6
   1  -9   2 -4.3093 11.4095   1
   1  -9   2 -0.1708 2.01152   3
   1  -9   2 -3.2288 2.88270   4
   1  -9   2 -1.0284 3.77742   6
  -2   9  -2 1.96429 2.78824   3
  -2   9  -2 6.28486 11.6855   1
  -2   9  -2 2.12839 3.76990   5
  -2   9  -2 2.51635 3.65613   6
   2  -9   2 -0.1002 2.24625   3
   2  -9   2 0.78785 3.84710   6
   2  -9   2 -1.9309 2.83013   4
   2  -9   2 10.2537 12.7708   1
  -3   9  -2 -1.8984 3.94642   6
  -3   9  -2 0.69636 3.82690   5
  -3   9  -2 2.94051 3.41124   3
  -3   9  -2 -7.3994 12.8552   1
   3  -9   2 8.51584 3.46270   4
   3  -9   2 3.62039 2.62960   3
   3  -9   2 12.5333 13.8033   1
   3  -9   2 -2.8453 4.22102   6
  -4   9  -2 22.8113 4.87730   3
  -4   9  -2 37.3743 5.60177   6
  -4   9  -2 47.2710 15.1972   1
  -4   9  -2 27.0653 4.82726   5
   4  -9   2 23.1747 4.77778   4
   4  -9   2 18.1348 5.60433   6
   4  -9   2 48.7954 16.7035   1
  -5   9  -2 176.875 18.0274   6
  -5   9  -2 173.982 17.6176   3
  -5   9  -2 146.583 16.9137   5
  -5   9  -2 130.577 24.3994   1
   5  -9   2 141.306 25.6271   1
   5  -9   2 141.464 16.9627   3
   5  -9   2 181.085 18.2353   6
   5  -9   2 172.982 17.1649   4
  -6   9  -2 9.94173 3.98533   5
  -6   9  -2 4.42002 5.11678   6
  -6   9  -2 9.31648 4.69644   3
  -6   9  -2 32.7577 16.9316   1
   6  -9   2 2.39110 5.74236   6
   6  -9   2 8.47082 4.46347   4
   6  -9   2 -8.8607 15.4337   1
   6  -9   2 11.3408 3.83737   3
  -7   9  -2 24.9073 5.76548   6
  -7   9  -2 24.1725 5.58948   3
  -7   9  -2 22.2914 4.41692   5
  -7   9  -2 -8.9542 16.4552   1
   7  -9   2 2.08330 17.5575   1
   7  -9   2 18.0594 5.21794   4
   7  -9   2 16.5347 6.30322   6
   7  -9   2 16.2230 4.54011   3
  -8   9  -2 30.0499 6.73588   3
  -8   9  -2 30.6386 4.90152   5
  -8   9  -2 24.5232 6.28155   6
  -8   9  -2 51.4027 20.3620   1
   8  -9   2 27.0073 5.21091   7
   8  -9   2 47.1746 5.75351   3
   8  -9   2 19.7306 7.11784   6
   8  -9   2 21.0523 19.3868   1
   8  -9   2 22.4155 5.97891   4
  -9   9  -2 139.992 27.9593   1
  -9   9  -2 118.713 12.7262   5
  -9   9  -2 132.383 15.1487   3
   9  -9   2 108.138 13.9385   6
   9  -9   2 104.189 13.7616   7
   9  -9   2 115.645 14.0325   4
   9  -9   2 110.131 13.9453   3
   9  -9   2 131.700 28.9130   1
 -10   9  -2 11.6238 22.5364   1
 -10   9  -2 19.6639 7.20752   3
 -10   9  -2 26.2683 4.14537   5
  10  -9   2 16.1702 21.6388   1
  10  -9   2 16.6474 7.53588   6
  10  -9   2 33.4627 6.70684   3
  10  -9   2 15.2152 5.30993   7
  10  -9   2 21.4524 6.64971   4
 -11   9  -2 -1.8143 2.86545   5
 -11   9  -2 8.32461 24.0326   1
 -11   9  -2 11.5681 7.40989   3
  11  -9   2 -29.617 20.5016   1
  11  -9   2 9.89613 7.51190   6
  11  -9   2 7.82138 5.31950   7
  11  -9   2 -5.5516 6.32283   4
 -12   9  -2 48.6876 8.97834   3
 -12   9  -2 31.1133 4.12097   5
 -12   9  -2 126.516 33.4464   1
  12  -9   2 68.9322 29.1305   1
  12  -9   2 45.1260 9.41485   6
  12  -9   2 32.7995 8.15276   4
 -13   9  -2 30.2172 8.83557   3
 -13   9  -2 10.5889 30.2975   1
  13  -9   2 22.5936 8.90492   6
  13  -9   2 15.4114 8.31722   4
  13  -9   2 36.1930 29.6145   1
 -14   9  -2 41.7115 9.77816   3
 -14   9  -2 -2.5734 32.2054   1
  14  -9   2 35.1392 9.46110   4
  14  -9   2 10.8418 31.5358   1
  14  -9   2 19.0511 9.68975   6
 -15   9  -2 -5.4948 9.57222   3
 -15   9  -2 -54.971 34.5982   1
  15  -9   2 -0.4986 9.21831   4
  15  -9   2 -10.692 9.35168   6
  15  -9   2 0.49142 31.1860   1
 -16   9  -2 28.1405 10.1814   3
  16  -9   2 18.1950 10.2507   6
  16  -9   2 10.8982 9.98059   4
  15   8  -2 -5.5941 7.82105   4
 -15  -8   2 7.61711 9.37932   3
 -15  -8   2 6.04099 4.00897   7
  14   8  -2 19.7674 7.15927   4
 -14  -8   2 14.8756 4.57568   7
 -14  -8   2 25.0051 9.28653   3
  13   8  -2 -1.8608 3.74343   5
  13   8  -2 -2.0187 6.23770   4
 -13  -8   2 -3.2912 4.00118   7
 -13  -8   2 -3.3126 8.00292   3
  12   8  -2 92.5501 11.7434   4
  12   8  -2 97.9347 11.2249   5
 -12  -8   2 95.0649 10.9513   7
 -12  -8   2 102.964 12.9451   3
  11   8  -2 -0.8037 4.98844   4
  11   8  -2 6.35316 4.03481   5
 -11  -8   2 4.78518 4.08181   7
 -11  -8   2 0.14526 6.75067   3
  10   8  -2 184.948 19.8494   4
  10   8  -2 196.145 19.5430   5
 -10  -8   2 194.451 19.8899   7
 -10  -8   2 173.365 21.3510   3
 -10  -8   2 168.352 19.8450   3
   9   8  -2 0.95464 4.09102   5
   9   8  -2 -2.2758 4.08256   4
  -9  -8   2 2.08328 4.25740   6
  -9  -8   2 1.49058 5.96233   3
  -9  -8   2 -0.9043 3.68798   3
   8   8  -2 372.823 38.4102   4
   8   8  -2 399.984 38.4648   5
  -8  -8   2 388.304 38.4918   3
  -8  -8   2 359.938 39.1473   3
  -8  -8   2 356.098 38.5796   6
   7   8  -2 0.33766 3.24063   4
   7   8  -2 1.43649 3.96341   5
  -7  -8   2 1.47869 3.34961   6
  -7  -8   2 1.77245 2.87720   3
  -7  -8   2 2.24174 4.84068   3
   6   8  -2 446.530 47.7285   4
   6   8  -2 456.448 47.9029   5
  -6  -8   2 464.904 48.6099   1
  -6  -8   2 469.057 47.9176   6
  -6  -8   2 534.068 48.1339   6
  -6  -8   2 463.321 47.7568   3
   5   8  -2 -0.4838 3.60522   5
  -5  -8   2 -0.4023 2.25934   3
  -5  -8   2 2.19347 3.64249   6
  -5  -8   2 1.79045 2.98643   6
  -5  -8   2 0.19779 6.39707   1
   4   8  -2 909.323 91.2838   5
  -4  -8   2 963.239 91.3083   6
  -4  -8   2 854.128 93.2305   1
  -4  -8   2 876.425 91.1051   3
   3   8  -2 -1.6569 3.61338   5
  -3  -8   2 -2.0926 9.40690   1
  -3  -8   2 2.05118 3.10149   6
  -3  -8   2 -1.0192 1.79654   3
   2   8  -2 1414.20 139.439   5
   2   8  -2 1408.07 139.325   3
   2   8  -2 1375.36 140.205   1
  -2  -8   2 1374.01 139.258   3
  -2  -8   2 1275.97 141.920   1
  -2  -8   2 1419.46 139.409   6
   1   8  -2 7.42046 6.84938   1
   1   8  -2 1.38758 3.40811   5
   1   8  -2 2.14701 2.03496   3
  -1  -8   2 1.62013 1.60866   3
  -1  -8   2 4.15910 3.11091   6
  -1  -8   2 -0.3511 10.3034   1
   0   8  -2 1937.52 192.731   5
   0   8  -2 1857.70 192.620   3
   0   8  -2 1819.17 194.476   1
   0   8  -2 1947.99 192.745   6
   0  -8   2 2003.11 192.650   4
   0  -8   2 1930.57 192.761   6
   0  -8   2 1945.90 195.797   1
   0  -8   2 1847.78 192.582   3
  -1   8  -2 2.61463 3.11539   6
  -1   8  -2 4.41414 2.31805   3
  -1   8  -2 -0.3292 8.95550   1
  -1   8  -2 5.43963 3.42201   5
   1  -8   2 6.01343 1.96602   3
   1  -8   2 4.87632 10.5740   1
   1  -8   2 8.75194 2.67799   4
   1  -8   2 7.41549 3.43981   6
  -2   8  -2 1798.40 178.635   1
  -2   8  -2 1773.27 175.809   3
  -2   8  -2 1651.23 175.935   6
  -2   8  -2 1825.67 175.843   5
   2  -8   2 1802.71 179.354   1
   2  -8   2 1787.57 175.748   3
   2  -8   2 1592.26 175.781   4
  -3   8  -2 4.74869 3.32243   5
  -3   8  -2 11.0298 3.22062   3
  -3   8  -2 3.66520 3.72735   6
  -3   8  -2 26.1739 11.5026   1
   3  -8   2 5.52318 4.06542   6
   3  -8   2 4.63738 11.8825   1
   3  -8   2 5.08117 2.46448   3
   3  -8   2 4.65083 3.10529   4
  -4   8  -2 1067.29 112.894   5
  -4   8  -2 1136.61 113.021   3
  -4   8  -2 1017.67 116.698   1
  -4   8  -2 1204.38 113.221   6
   4  -8   2 1040.41 112.875   3
   4  -8   2 1001.69 117.072   1
   4  -8   2 1231.77 113.186   6
   4  -8   2 1185.25 112.937   4
  -5   8  -2 4.63234 3.37007   5
  -5   8  -2 8.19910 4.07630   3
  -5   8  -2 -1.8118 13.0313   1
  -5   8  -2 13.2692 4.65295   6
   5  -8   2 8.71638 3.75888   4
   5  -8   2 9.86506 13.7828   1
   5  -8   2 10.8247 4.82101   6
   5  -8   2 8.23218 3.34761   3
  -6   8  -2 472.571 43.2086   3
  -6   8  -2 401.880 50.1026   1
  -6   8  -2 402.303 43.3177   6
  -6   8  -2 407.378 42.7237   5
   6  -8   2 404.120 42.9059   4
   6  -8   2 485.549 43.5199   6
   6  -8   2 383.307 42.8769   3
   6  -8   2 402.397 50.2683   1
  -7   8  -2 25.4429 5.92010   6
  -7   8  -2 33.7134 4.71961   5
  -7   8  -2 31.9306 5.99913   3
  -7   8  -2 71.7815 19.0162   1
   7  -8   2 19.5779 4.98532   7
   7  -8   2 24.1317 6.64012   6
   7  -8   2 30.3019 5.54593   4
   7  -8   2 36.4371 18.0309   1
   7  -8   2 48.4275 5.48941   3
  -8   8  -2 552.167 55.9116   6
  -8   8  -2 553.778 64.2115   1
  -8   8  -2 559.581 56.0659   3
  -8   8  -2 531.435 55.4066   5
   8  -8   2 560.228 55.7715   4
   8  -8   2 615.609 56.1951   6
   8  -8   2 483.916 63.4967   1
   8  -8   2 517.637 55.7876   7
[truncated: 3,556,445 more chars]
