# Supplementary material for: Two-dimensional organic-inorganic hybrid perovskite quantum-well nanowires enabled by directional noncovalent intermolecular interactions
Source: Nat Commun. 2025 Mar 27;16:2997. doi: 10.1038/s41467-025-58166-x (PMC11950231; doi:10.1038/s41467-025-58166-x)
Supplement: Supplementary file 4 — Supplementary Data 1 [file 41467_2025_58166_MOESM4_ESM.zip › crystal structure cif and checkcif/(CH2O2PEA)2CdCl4.cif]

data_(HPipA)2CdCl4
_audit_creation_date               2024-07-22
_audit_creation_method
;
Olex2 1.5
(compiled 2024.02.16 svn.r378c4104 for OlexSys, GUI svn.r6928)
;
_shelx_SHELXL_version_number       '2016/6'
_audit_contact_author_address      ?
_audit_contact_author_email        ?
_audit_contact_author_name         ''
_audit_contact_author_phone        ?
_publ_contact_author_id_orcid      ?
_publ_section_references
;
Dolomanov, O.V., Bourhis, L.J., Gildea, R.J, Howard, J.A.K. & Puschmann, H.
 (2009), J. Appl. Cryst. 42, 339-341.

Sheldrick, G.M. (2008). Acta Cryst. A64, 112-122.

Sheldrick, G.M. (2015). Acta Cryst. A71, 3-8.
;
_chemical_name_common              ?
_chemical_name_systematic          ?
_chemical_formula_moiety           'Cd Cl4, 2(C9 H12 N O2)'
_chemical_formula_sum              'C18 H24 Cd Cl4 N2 O4'
_chemical_formula_weight           586.59
_chemical_melting_point            ?
_chemical_oxdiff_formula           'C H N Cd Cl'
_chemical_oxdiff_usercomment       hpipA-CdCl
loop_
  _atom_type_symbol
  _atom_type_description
  _atom_type_scat_dispersion_real
  _atom_type_scat_dispersion_imag
  _atom_type_scat_source
 'C' 'C' 0.0033 0.0016 'International Tables Vol C Tables 4.2.6.8 and 6.1.1.4'
 'H' 'H' 0.0000 0.0000 'International Tables Vol C Tables 4.2.6.8 and 6.1.1.4'
 'Cd' 'Cd' -0.8075 1.2024
 'International Tables Vol C Tables 4.2.6.8 and 6.1.1.4'
 'Cl' 'Cl' 0.1484 0.1585 'International Tables Vol C Tables 4.2.6.8 and 6.1.1.4'
 'N' 'N' 0.0061 0.0033 'International Tables Vol C Tables 4.2.6.8 and 6.1.1.4'
 'O' 'O' 0.0106 0.0060 'International Tables Vol C Tables 4.2.6.8 and 6.1.1.4'

_shelx_space_group_comment
;
The symmetry employed for this shelxl refinement is uniquely defined
by the following loop, which should always be used as a source of
symmetry information in preference to the above space-group names.
They are only intended as comments.
;
_space_group_crystal_system        'monoclinic'
_space_group_IT_number             14
_space_group_name_H-M_alt          'P 1 21/c 1'
_space_group_name_Hall             '-P 2ybc'
loop_
  _space_group_symop_operation_xyz
 'x, y, z'
 '-x, y+1/2, -z+1/2'
 '-x, -y, -z'
 'x, -y-1/2, z-1/2'

_cell_length_a                     20.3740(14)
_cell_length_b                     7.4322(5)
_cell_length_c                     7.4956(4)
_cell_angle_alpha                  90
_cell_angle_beta                   91.162(6)
_cell_angle_gamma                  90
_cell_volume                       1134.78(12)
_cell_formula_units_Z              2
_cell_measurement_reflns_used      3496
_cell_measurement_temperature      289.99(11)
_cell_measurement_theta_max        28.9870
_cell_measurement_theta_min        2.9040
_shelx_estimated_absorpt_T_max     ?
_shelx_estimated_absorpt_T_min     ?
_exptl_absorpt_coefficient_mu      1.460
_exptl_absorpt_correction_T_max    1.000
_exptl_absorpt_correction_T_min    0.575
_exptl_absorpt_correction_type     gaussian
_exptl_absorpt_process_details
;
CrysAlisPro 1.171.39.28b (Rigaku Oxford Diffraction, 2015)
Numerical absorption correction based on gaussian integration over
			a multifaceted crystal model
Empirical absorption correction using spherical harmonics,
 implemented in SCALE3 ABSPACK scaling algorithm.
;
_exptl_absorpt_special_details     ?
_exptl_crystal_colour              colourless
_exptl_crystal_colour_primary      colourless
_exptl_crystal_density_diffrn      1.717
_exptl_crystal_density_meas        ?
_exptl_crystal_density_method      ?
_exptl_crystal_description         plate
_exptl_crystal_F_000               588
loop_
  _exptl_crystal_face_index_h
  _exptl_crystal_face_index_k
  _exptl_crystal_face_index_l
  _exptl_crystal_face_perp_dist
 -11 0 10 0.1335
 -4 10 0 0.0738
 10 2 -10 0.1215
 4 -10 0 0.0954
 7 -2 10 0.1246
 -28 2 0 0.0114
 28 -1 0 0.0371

_exptl_crystal_size_max            0.307
_exptl_crystal_size_mid            0.194
_exptl_crystal_size_min            0.058
loop_
  _exptl_oxdiff_crystal_face_indexfrac_h
  _exptl_oxdiff_crystal_face_indexfrac_k
  _exptl_oxdiff_crystal_face_indexfrac_l
  _exptl_oxdiff_crystal_face_x
  _exptl_oxdiff_crystal_face_y
  _exptl_oxdiff_crystal_face_z
 -11.1960 -0.1276 9.8208 0.0375 -0.0560 0.9977
 -4.2467 10.3757 0.0283 0.5552 -0.8314 -0.0244
 10.3043 2.0500 -9.7240 0.0658 -0.0987 -0.9929
 4.3074 -10.3723 -0.0825 -0.5552 0.8315 0.0189
 7.2702 -1.7939 10.0044 -0.5842 -0.1645 0.7948
 -28.3752 1.5140 -0.3249 0.9131 0.2573 0.3162
 28.4486 -1.4039 -0.4787 -0.8871 -0.2499 -0.3880

_exptl_transmission_factor_max     ?
_exptl_transmission_factor_min     ?
_diffrn_reflns_av_R_equivalents    0.0500
_diffrn_reflns_av_unetI/netI       0.0613
_diffrn_reflns_Laue_measured_fraction_full  0.995
_diffrn_reflns_Laue_measured_fraction_max  0.899
_diffrn_reflns_limit_h_max         26
_diffrn_reflns_limit_h_min         -27
_diffrn_reflns_limit_k_max         6
_diffrn_reflns_limit_k_min         -10
_diffrn_reflns_limit_l_max         10
_diffrn_reflns_limit_l_min         -10
_diffrn_reflns_number              7624
_diffrn_reflns_point_group_measured_fraction_full  0.995
_diffrn_reflns_point_group_measured_fraction_max  0.899
_diffrn_reflns_theta_full          25.242
_diffrn_reflns_theta_max           29.456
_diffrn_reflns_theta_min           2.917
_diffrn_ambient_environment        air
_diffrn_ambient_temperature        289.99(11)
_diffrn_detector                   'CCD plate'
_diffrn_detector_area_resol_mean   ?
_diffrn_measured_fraction_theta_full  0.995
_diffrn_measured_fraction_theta_max  0.899
_diffrn_measurement_details
;
List of Runs (angles in degrees, time in seconds):

  # Type    Start    End  Width  t~exp~   \w     \q     \k     \f   Frames
--------------------------------------------------------------------------
  1  \w   -105.00  12.00   0.50    0.54    --  -15.70 -77.00 -90.00  234
  2  \w    -56.00  26.00   0.50    0.54    --  -15.70  82.00-180.00  164
  3  \w      9.00  47.00   0.50    0.54    --   15.80 -57.00  60.00   76
  4  \w     13.00  71.00   0.50    0.54    --   15.80  57.00  30.00  116
  5  \w    -67.00 -35.00   0.50    0.54    --   15.80 -57.00  60.00   64
;
_diffrn_measurement_device         'four-circle diffractometer'
_diffrn_measurement_device_type    'XtaLAB AFC12 (RINC): Kappa single'
_diffrn_measurement_method         '\w scans'
_diffrn_orient_matrix_type        
 'CrysAlisPro convention (1999,Acta A55,543-557)'
_diffrn_orient_matrix_UB_11        -0.0296320000
_diffrn_orient_matrix_UB_12        0.0414580000
_diffrn_orient_matrix_UB_13        -0.0294241000
_diffrn_orient_matrix_UB_21        -0.0133778000
_diffrn_orient_matrix_UB_22        -0.0855438000
_diffrn_orient_matrix_UB_23        -0.0220648000
_diffrn_orient_matrix_UB_31        -0.0125545000
_diffrn_orient_matrix_UB_32        -0.0077247000
_diffrn_orient_matrix_UB_33        0.0871806000
_diffrn_radiation_monochromator    graphite
_diffrn_radiation_probe            x-ray
_diffrn_radiation_type             'Mo K\a'
_diffrn_radiation_wavelength       0.71073
_diffrn_source                     'fine-focus sealed X-ray tube'
_diffrn_source_type                'Enhance (Mo) X-ray Source'
_reflns_Friedel_coverage           0.000
_reflns_Friedel_fraction_full      .
_reflns_Friedel_fraction_max       .
_reflns_number_gt                  2338
_reflns_number_total               2839
_reflns_odcompleteness_completeness  99.93
_reflns_odcompleteness_iscentric   1
_reflns_odcompleteness_theta       27.42
_reflns_special_details
;
 Reflections were merged by SHELXL according to the crystal
 class for the calculation of statistics and refinement.
 
 _reflns_Friedel_fraction is defined as the number of unique
 Friedel pairs measured divided by the number that would be
 possible theoretically, ignoring centric projections and
 systematic absences.
;
_reflns_threshold_expression       'I > 2\s(I)'
_computing_cell_refinement         'CrysAlisPro 1.171.39.28b (Rigaku OD, 2015)'
_computing_data_collection         'CrysAlisPro 1.171.39.28b (Rigaku OD, 2015)'
_computing_data_reduction          'CrysAlisPro 1.171.39.28b (Rigaku OD, 2015)'
_computing_molecular_graphics      'Olex2 1.5 (Dolomanov et al., 2009)'
_computing_publication_material    'Olex2 1.5 (Dolomanov et al., 2009)'
_computing_structure_refinement    'XL  (Sheldrick, 2008)'
_computing_structure_solution      'SHELXT 2014/5 (Sheldrick, 2014)'
_refine_diff_density_max           3.286
_refine_diff_density_min           -1.532
_refine_diff_density_rms           0.229
_refine_ls_extinction_coef         .
_refine_ls_extinction_method       none
_refine_ls_goodness_of_fit_ref     1.072
_refine_ls_hydrogen_treatment      constr
_refine_ls_matrix_type             full
_refine_ls_number_parameters       132
_refine_ls_number_reflns           2839
_refine_ls_number_restraints       50
_refine_ls_R_factor_all            0.0870
_refine_ls_R_factor_gt             0.0761
_refine_ls_restrained_S_all        1.151
_refine_ls_shift/su_max            0.000
_refine_ls_shift/su_mean           0.000
_refine_ls_structure_factor_coef   Fsqd
_refine_ls_weighting_details      
 'w=1/[\s^2^(Fo^2^)+(0.1163P)^2^+6.7419P] where P=(Fo^2^+2Fc^2^)/3'
_refine_ls_weighting_scheme        calc
_refine_ls_wR_factor_gt            0.2049
_refine_ls_wR_factor_ref           0.2119
_refine_special_details            ?
_olex2_refinement_description
;
1. Fixed Uiso
 At 1.2 times of:
  All C(H) groups, All C(H,H) groups, All N(H,H,H) groups
2. Restrained distances
 Cd01-Cl02 \\sim Cd-Cl02
 with sigma of 0.02
 Cd01-Cl03 \\sim Cd-Cl03
 with sigma of 0.02
3. Uiso/Uaniso restraints and constraints
C00C \\sim C00D \\sim C006 \\sim C007 \\sim C00B \\sim C00E: within 2A with
sigma of 0.04 and sigma for terminal atoms of 0.08 within 2A
Uanis(Cd) \\sim Ueq, Uanis(Cd01) \\sim Ueq: with sigma of 0.01 and sigma for
terminal atoms of 0.02
Uanis(Cd) \\sim Ueq: with sigma of 0.001 and sigma for terminal atoms of 0.002
Uanis(Cd01) \\sim Ueq: with sigma of 0.001 and sigma for terminal atoms of 0.002
4. Others
 Sof(Cd)=0.5*(1-FVAR(2))
 Sof(Cd01)=0.5*FVAR(2)
5.a Secondary CH2 refined with riding coordinates:
 C008(H00D,H00E), C00A(H00F,H00G), C00F(H00J,H00K)
5.b Aromatic/amide H refined with riding coordinates:
 C00E(H00H), C006(H006), C00B(H00I)
5.c Fitted hexagon refined as free rotating group:
 C00E(C00C,C00D,C006,C007,C00B)
5.d Idealised Me refined as rotating group:
 N004(H00A,H00B,H00C)
;
_atom_sites_solution_hydrogens     geom
_atom_sites_solution_primary       dual
_atom_sites_solution_secondary     ?
loop_
  _atom_site_label
  _atom_site_type_symbol
  _atom_site_fract_x
  _atom_site_fract_y
  _atom_site_fract_z
  _atom_site_U_iso_or_equiv
  _atom_site_adp_type
  _atom_site_occupancy
  _atom_site_site_symmetry_order
  _atom_site_calc_flag
  _atom_site_refinement_flags_posn
  _atom_site_refinement_flags_adp
  _atom_site_refinement_flags_occupancy
  _atom_site_disorder_assembly
  _atom_site_disorder_group
 Cd01 Cd 0.500000 0.000000 0.500000 0.0180(4) Uani 0.912(7) 2 d DS U P A 1
 Cl02 Cl 0.62332(8) 0.0526(3) 0.5195(3) 0.0374(5) Uani 1 1 d D . . . .
 Cl03 Cl 0.51572(9) -0.2360(2) 0.2375(2) 0.0369(4) Uani 1 1 d D . . . .
 N004 N 0.6084(3) 0.4771(8) 0.4867(11) 0.0433(17) Uani 1 1 d . . . . .
 H00A H 0.603263 0.498488 0.370442 0.052 Uiso 1 1 calc R U . . .
 H00B H 0.574992 0.524785 0.544988 0.052 Uiso 1 1 calc R U . . .
 H00C H 0.609536 0.358861 0.505464 0.052 Uiso 1 1 calc R U . . .
 O1 O 0.8677(4) 1.0526(10) 0.5698(13) 0.075(2) Uani 1 1 d . . . . .
 C008 C 0.7274(5) 0.5174(13) 0.4433(15) 0.054(2) Uani 1 1 d . . . . .
 H00D H 0.718086 0.553375 0.320985 0.065 Uiso 1 1 calc R U . . .
 H00E H 0.734706 0.388430 0.444203 0.065 Uiso 1 1 calc R U . . .
 O2 O 0.9545(3) 0.8840(11) 0.6748(11) 0.072(2) Uani 1 1 d . . . . .
 C00A C 0.6705(4) 0.5585(13) 0.5518(12) 0.0471(19) Uani 1 1 d . . . . .
 H00F H 0.664999 0.688058 0.556161 0.057 Uiso 1 1 calc R U . . .
 H00G H 0.679288 0.517138 0.672643 0.057 Uiso 1 1 calc R U . . .
 C00E C 0.8984(2) 0.5896(7) 0.6311(9) 0.061(2) Uani 1 1 d G U . . .
 H00H H 0.933433 0.520234 0.672741 0.073 Uiso 1 1 calc R U . . .
 C00C C 0.9034(2) 0.7761(8) 0.6288(8) 0.052(2) Uani 1 1 d G U . . .
 C00D C 0.8510(3) 0.8797(5) 0.5665(9) 0.0475(19) Uani 1 1 d G U . . .
 C006 C 0.7935(2) 0.7969(7) 0.5065(8) 0.0463(19) Uani 1 1 d G U . . .
 H006 H 0.758428 0.866212 0.464774 0.056 Uiso 1 1 calc R U . . .
 C007 C 0.7884(2) 0.6104(7) 0.5087(8) 0.0424(17) Uani 1 1 d G U . . .
 C00B C 0.8409(3) 0.5067(5) 0.5710(10) 0.060(3) Uani 1 1 d G U . . .
 H00I H 0.837491 0.381953 0.572456 0.072 Uiso 1 1 calc R U . . .
 C00F C 0.9284(6) 1.0603(17) 0.6581(17) 0.071(3) Uani 1 1 d . . . . .
 H00J H 0.923331 1.112926 0.775472 0.085 Uiso 1 1 calc R U . . .
 H00K H 0.958161 1.135367 0.591586 0.085 Uiso 1 1 calc R U . . .
 Cd Cd 0.5009(4) 0.0082(12) 0.415(2) 0.011(3) Uani 0.044(4) 1 d D U P A 2

loop_
  _atom_site_aniso_label
  _atom_site_aniso_U_11
  _atom_site_aniso_U_22
  _atom_site_aniso_U_33
  _atom_site_aniso_U_23
  _atom_site_aniso_U_13
  _atom_site_aniso_U_12
 Cd01 0.0255(4) 0.0159(4) 0.0126(8) 0.0009(3) -0.0013(2) -0.0010(2)
 Cl02 0.0270(7) 0.0295(9) 0.0558(11) 0.0012(8) -0.0004(7) -0.0003(7)
 Cl03 0.0456(9) 0.0307(9) 0.0345(8) -0.0131(7) -0.0022(6) 0.0009(7)
 N004 0.034(3) 0.026(3) 0.069(5) 0.003(3) -0.009(3) -0.006(2)
 O1 0.068(5) 0.035(3) 0.121(7) 0.001(4) -0.021(4) -0.010(4)
 C008 0.043(5) 0.060(6) 0.060(6) -0.024(4) -0.001(4) -0.012(4)
 O2 0.050(4) 0.065(5) 0.100(6) -0.003(4) -0.012(4) -0.010(4)
 C00A 0.039(4) 0.043(4) 0.060(5) -0.014(4) 0.000(3) -0.004(4)
 C00E 0.051(5) 0.050(6) 0.083(7) 0.004(5) -0.003(4) 0.016(4)
 C00C 0.042(4) 0.053(5) 0.061(5) -0.005(4) -0.003(4) -0.005(4)
 C00D 0.045(4) 0.038(4) 0.060(5) 0.000(4) -0.002(4) 0.001(4)
 C006 0.033(4) 0.044(5) 0.062(5) 0.001(4) -0.007(3) 0.004(3)
 C007 0.029(3) 0.045(4) 0.053(4) -0.006(4) 0.000(3) -0.008(3)
 C00B 0.059(6) 0.038(5) 0.082(7) -0.004(4) 0.004(5) 0.001(4)
 C00F 0.070(7) 0.060(7) 0.083(8) -0.006(6) -0.002(6) -0.020(6)
 Cd 0.011(3) 0.010(3) 0.013(3) 0.0015(10) 0.0009(10) 0.0000(10)

_geom_special_details
;
 All esds (except the esd in the dihedral angle between two l.s. planes)
 are estimated using the full covariance matrix.  The cell esds are taken
 into account individually in the estimation of esds in distances, angles
 and torsion angles; correlations between esds in cell parameters are only
 used when they are defined by crystal symmetry.  An approximate (isotropic)
 treatment of cell esds is used for estimating esds involving l.s. planes.
;
loop_
  _geom_bond_atom_site_label_1
  _geom_bond_atom_site_label_2
  _geom_bond_distance
  _geom_bond_site_symmetry_2
  _geom_bond_publ_flag
 Cd01 Cl02 2.5441(17) . ?
 Cd01 Cl02 2.5441(17) 3_656 ?
 Cd01 Cl03 2.6641(15) 2_655 ?
 Cd01 Cl03 2.6603(15) . ?
 Cd01 Cl03 2.6603(15) 3_656 ?
 Cd01 Cl03 2.6641(15) 4_556 ?
 Cl02 Cd 2.620(9) . ?
 Cl02 Cd 2.627(9) 3_656 ?
 Cl03 Cd 2.240(13) 2_645 ?
 Cl03 Cd 2.274(11) . ?
 N004 H00A 0.8900 . ?
 N004 H00B 0.8900 . ?
 N004 H00C 0.8900 . ?
 N004 C00A 1.476(10) . ?
 O1 C00D 1.329(8) . ?
 O1 C00F 1.392(13) . ?
 C008 H00D 0.9700 . ?
 C008 H00E 0.9700 . ?
 C008 C00A 1.461(13) . ?
 C008 C007 1.497(9) . ?
 O2 C00C 1.354(8) . ?
 O2 C00F 1.419(15) . ?
 C00A H00F 0.9700 . ?
 C00A H00G 0.9700 . ?
 C00E H00H 0.9300 . ?
 C00E C00C 1.3900 . ?
 C00E C00B 1.3900 . ?
 C00C C00D 1.3900 . ?
 C00D C006 1.3900 . ?
 C006 H006 0.9300 . ?
 C006 C007 1.3900 . ?
 C007 C00B 1.3900 . ?
 C00B H00I 0.9300 . ?
 C00F H00J 0.9700 . ?
 C00F H00K 0.9700 . ?
 Cd Cd 1.28(4) 3_656 ?

loop_
  _geom_angle_atom_site_label_1
  _geom_angle_atom_site_label_2
  _geom_angle_atom_site_label_3
  _geom_angle
  _geom_angle_site_symmetry_1
  _geom_angle_site_symmetry_3
  _geom_angle_publ_flag
 Cl02 Cd01 Cl02 180.0 . 3_656 ?
 Cl02 Cd01 Cl03 89.41(6) 3_656 . ?
 Cl02 Cd01 Cl03 91.73(6) . 2_655 ?
 Cl02 Cd01 Cl03 89.41(6) . 3_656 ?
 Cl02 Cd01 Cl03 88.27(6) . 4_556 ?
 Cl02 Cd01 Cl03 90.59(6) 3_656 3_656 ?
 Cl02 Cd01 Cl03 88.27(6) 3_656 2_655 ?
 Cl02 Cd01 Cl03 90.59(6) . . ?
 Cl02 Cd01 Cl03 91.73(6) 3_656 4_556 ?
 Cl03 Cd01 Cl03 89.655(11) . 4_556 ?
 Cl03 Cd01 Cl03 90.345(11) . 2_655 ?
 Cl03 Cd01 Cl03 89.655(11) 3_656 2_655 ?
 Cl03 Cd01 Cl03 180.0 3_656 . ?
 Cl03 Cd01 Cl03 90.345(11) 3_656 4_556 ?
 Cl03 Cd01 Cl03 180.0 4_556 2_655 ?
 Cd01 Cl02 Cd 14.1(4) . 3_656 ?
 Cd01 Cl03 Cd01 164.83(8) . 2_645 ?
 Cd Cl03 Cd 162.77(13) 2_645 . ?
 H00A N004 H00B 109.5 . . ?
 H00A N004 H00C 109.5 . . ?
 H00B N004 H00C 109.5 . . ?
 C00A N004 H00A 109.5 . . ?
 C00A N004 H00B 109.5 . . ?
 C00A N004 H00C 109.5 . . ?
 C00D O1 C00F 105.8(8) . . ?
 H00D C008 H00E 107.8 . . ?
 C00A C008 H00D 109.1 . . ?
 C00A C008 H00E 109.1 . . ?
 C00A C008 C007 112.6(7) . . ?
 C007 C008 H00D 109.1 . . ?
 C007 C008 H00E 109.1 . . ?
 C00C O2 C00F 103.8(7) . . ?
 N004 C00A H00F 108.6 . . ?
 N004 C00A H00G 108.6 . . ?
 C008 C00A N004 114.5(7) . . ?
 C008 C00A H00F 108.6 . . ?
 C008 C00A H00G 108.6 . . ?
 H00F C00A H00G 107.6 . . ?
 C00C C00E H00H 120.0 . . ?
 C00C C00E C00B 120.0 . . ?
 C00B C00E H00H 120.0 . . ?
 O2 C00C C00E 130.2(5) . . ?
 O2 C00C C00D 109.8(5) . . ?
 C00D C00C C00E 120.0 . . ?
 O1 C00D C00C 109.6(5) . . ?
 O1 C00D C006 130.4(5) . . ?
 C006 C00D C00C 120.0 . . ?
 C00D C006 H006 120.0 . . ?
 C00D C006 C007 120.0 . . ?
 C007 C006 H006 120.0 . . ?
 C006 C007 C008 121.2(5) . . ?
 C00B C007 C008 118.8(5) . . ?
 C00B C007 C006 120.0 . . ?
 C00E C00B H00I 120.0 . . ?
 C007 C00B C00E 120.0 . . ?
 C007 C00B H00I 120.0 . . ?
 O1 C00F O2 109.4(9) . . ?
 O1 C00F H00J 109.8 . . ?
 O1 C00F H00K 109.8 . . ?
 O2 C00F H00J 109.8 . . ?
 O2 C00F H00K 109.8 . . ?
 H00J C00F H00K 108.2 . . ?
 Cl02 Cd Cl02 151.7(8) . 3_656 ?
 Cl03 Cd Cl02 96.4(3) . 3_656 ?
 Cl03 Cd Cl02 96.1(3) 2_655 3_656 ?
 Cl03 Cd Cl02 98.0(3) . . ?
 Cl03 Cd Cl02 100.3(3) 2_655 . ?
 Cl03 Cd Cl03 113.6(8) 2_655 . ?
 Cd Cd Cl02 76.1(8) 3_656 . ?
 Cd Cd Cl03 120.8(10) 3_656 . ?

loop_
  _geom_torsion_atom_site_label_1
  _geom_torsion_atom_site_label_2
  _geom_torsion_atom_site_label_3
  _geom_torsion_atom_site_label_4
  _geom_torsion
  _geom_torsion_site_symmetry_1
  _geom_torsion_site_symmetry_2
  _geom_torsion_site_symmetry_3
  _geom_torsion_site_symmetry_4
  _geom_torsion_publ_flag
 O1 C00D C006 C007 176.9(8) . . . . ?
 C008 C007 C00B C00E 179.5(7) . . . . ?
 O2 C00C C00D O1 0.6(7) . . . . ?
 O2 C00C C00D C006 178.1(6) . . . . ?
 C00A C008 C007 C006 -64.4(11) . . . . ?
 C00A C008 C007 C00B 116.1(8) . . . . ?
 C00E C00C C00D O1 -177.5(7) . . . . ?
 C00E C00C C00D C006 0.0 . . . . ?
 C00C O2 C00F O1 -11.8(11) . . . . ?
 C00C C00E C00B C007 0.0 . . . . ?
 C00C C00D C006 C007 0.0 . . . . ?
 C00D O1 C00F O2 12.4(12) . . . . ?
 C00D C006 C007 C008 -179.5(7) . . . . ?
 C00D C006 C007 C00B 0.0 . . . . ?
 C006 C007 C00B C00E 0.0 . . . . ?
 C007 C008 C00A N004 177.0(7) . . . . ?
 C00B C00E C00C O2 -177.7(8) . . . . ?
 C00B C00E C00C C00D 0.0 . . . . ?
 C00F O1 C00D C00C -8.0(10) . . . . ?
 C00F O1 C00D C006 174.9(7) . . . . ?
 C00F O2 C00C C00E -175.4(7) . . . . ?
 C00F O2 C00C C00D 6.8(8) . . . . ?

_shelx_res_file
;
TITL exp_15417_a.res in P2(1)/c
    exp_15417.res
    created by SHELXL-2016/6 at 16:26:17 on 22-Jul-2024
REM Old TITL exp_15417 in P2(1)/c
REM SHELXT solution in P2(1)/c
REM R1 0.128, Rweak 0.008, Alpha 0.035, Orientation as input
REM Formula found by SHELXT: C20 N4 Cl4 Cd
CELL 0.71073 20.374 7.4322 7.4956 90 91.162 90
ZERR 2 0.0014 0.0005 0.0004 0 0.006 0
LATT 1
SYMM -X,0.5+Y,0.5-Z
SFAC C H Cd Cl N O
UNIT 36 48 2 8 4 8
SADI Cd01 Cl02 Cd Cl02
SADI Cd01 Cl03 Cd Cl03
ISOR 0.01 0.02 Cd Cd01
ISOR 0.001 0.002 Cd
ISOR 0.001 0.002 Cd01
SIMU C00C C00D C006 C007 C00B C00E

L.S. 22
PLAN  2
TEMP 290
CONF
BOND $H
list 4
MORE -1
fmap 2
acta
OMIT -13 1 1
OMIT -12 5 1
OMIT -9 5 1
OMIT -6 4 1
OMIT -4 1 1
OMIT -4 2 1
OMIT -2 6 1
OMIT 2 0 0
OMIT 5 2 1
OMIT 7 2 1
REM <olex2.extras>
REM <HklSrc ".\\(HPipA)2CdCl4">
REM </olex2.extras>

WGHT    0.116300    6.741899
FVAR       0.52193   0.91183
PART 1
CD01  3    0.500000    0.000000    0.500000    20.50000    0.02553    0.01592 =
         0.01257    0.00087   -0.00133   -0.00101
PART 0
CL02  4    0.623319    0.052648    0.519465    11.00000    0.02701    0.02946 =
         0.05582    0.00116   -0.00041   -0.00033
CL03  4    0.515725   -0.236008    0.237468    11.00000    0.04558    0.03066 =
         0.03447   -0.01306   -0.00222    0.00093

N004  5    0.608407    0.477076    0.486709    11.00000    0.03440    0.02585 =
         0.06932    0.00253   -0.00929   -0.00588
AFIX 137
H00A  2    0.603263    0.498488    0.370442    11.00000   -1.20000
H00B  2    0.574992    0.524785    0.544988    11.00000   -1.20000
H00C  2    0.609536    0.358861    0.505464    11.00000   -1.20000
AFIX   0
O1    6    0.867657    1.052592    0.569820    11.00000    0.06848    0.03500 =
         0.12136    0.00116   -0.02139   -0.00989
C008  1    0.727362    0.517381    0.443306    11.00000    0.04275    0.05963 =
         0.06025   -0.02360   -0.00085   -0.01212
AFIX  23
H00D  2    0.718086    0.553375    0.320985    11.00000   -1.20000
H00E  2    0.734706    0.388430    0.444203    11.00000   -1.20000
AFIX   0
O2    6    0.954518    0.884030    0.674841    11.00000    0.05034    0.06464 =
         0.10039   -0.00305   -0.01212   -0.00981
C00A  1    0.670484    0.558500    0.551773    11.00000    0.03899    0.04251 =
         0.05978   -0.01384    0.00001   -0.00370
AFIX  23
H00F  2    0.664999    0.688058    0.556161    11.00000   -1.20000
H00G  2    0.679288    0.517138    0.672643    11.00000   -1.20000
AFIX  66
C00E  1    0.898356    0.589579    0.631058    11.00000    0.05051    0.04969 =
         0.08263    0.00379   -0.00323    0.01603
AFIX  43
H00H  2    0.933433    0.520234    0.672741    11.00000   -1.20000
AFIX  65
C00C  1    0.903411    0.776071    0.628840    11.00000    0.04194    0.05270 =
         0.06074   -0.00474   -0.00330   -0.00537
C00D  1    0.850986    0.879715    0.566540    11.00000    0.04483    0.03797 =
         0.05956    0.00019   -0.00242    0.00064
C006  1    0.793505    0.796867    0.506457    11.00000    0.03344    0.04354 =
         0.06153    0.00087   -0.00672    0.00412
AFIX  43
H006  2    0.758428    0.866212    0.464774    11.00000   -1.20000
AFIX  65
C007  1    0.788449    0.610375    0.508674    11.00000    0.02919    0.04454 =
         0.05345   -0.00562   -0.00032   -0.00758
C00B  1    0.840874    0.506729    0.570973    11.00000    0.05875    0.03794 =
         0.08216   -0.00378    0.00377    0.00086
AFIX  43
H00I  2    0.837491    0.381953    0.572456    11.00000   -1.20000
AFIX   0
C00F  1    0.928361    1.060299    0.658118    11.00000    0.07012    0.06007 =
         0.08314   -0.00607   -0.00155   -0.02042
AFIX  23
H00J  2    0.923331    1.112926    0.775472    11.00000   -1.20000
H00K  2    0.958161    1.135367    0.591586    11.00000   -1.20000
AFIX   0

PART 2
CD    3    0.500890    0.008205    0.414870   -20.50000    0.01091    0.00982 =
         0.01253    0.00151    0.00091    0.00000
HKLF 4


REM  exp_15417_a.res in P2(1)/c
REM R1 =  0.0761 for    2338 Fo > 4sig(Fo)  and  0.0870 for all    2839 data
REM    132 parameters refined using     50 restraints

END

WGHT      0.1164      6.7310

REM Highest difference peak  3.286,  deepest hole -1.532,  1-sigma level  0.229
Q1    1   0.4993 -0.0037  0.3595  11.00000  0.05    3.29
Q2    1   0.6217  0.0489  0.3707  11.00000  0.05    2.35
;
_shelx_res_checksum                37086
_shelx_hkl_file
;
  -2   0   0    0.13    0.26
  -3   0   0 4481.33  263.01
   3   0   0 4156.30  263.18
   4   0   0    7.83    1.68
  -4   0   0    6.96    1.30
   5   0   0 3392.97  201.29
  -5   0   0 3226.58  200.81
   6   0   0 2615.75  155.67
  -6   0   0 2479.41  155.07
   7   0   0 7026.79  407.97
  -7   0   0 6467.94  407.18
  -8   0   0 5290.88  332.27
   8   0   0 5705.22  333.33
  -9   0   0 5726.16  353.00
   9   0   0 5897.86  354.26
 -10   0   0 2030.38  128.11
  10   0   0 2145.16  130.05
  11   0   0 1742.26  107.68
 -11   0   0 1666.85  105.65
  12   0   0   98.93   11.07
 -12   0   0  103.04    9.13
 -13   0   0  309.46   22.26
 -14   0   0  655.37   43.67
 -15   0   0  553.55   37.76
 -16   0   0  521.54   36.10
 -17   0   0 1926.32  121.64
 -18   0   0  737.11   49.83
 -19   0   0    0.68    2.80
 -20   0   0   86.32   10.05
 -21   0   0    3.09    3.56
 -22   0   0   60.91    8.65
 -23   0   0  144.22   14.66
 -24   0   0  221.82   20.12
 -25   0   0  179.92   17.70
 -26   0   0   32.62    7.62
 -27   0   0   31.21    7.56
   0   1   0    0.10    0.77
   0  -1   0    0.30    0.66
   0   1   0    0.10    0.53
   0  -1   0    0.10    0.64
   1  -1   0 1231.71   69.37
   1   1   0 1299.35   69.63
  -1   1   0 1282.49   69.32
   1  -1   0 1324.35   69.41
   1  -1   0 1366.02   69.37
  -1   1   0 1285.63   69.36
  -1  -1   0 1286.44   70.14
  -2   1   0 1119.47   68.28
   2  -1   0 1208.92   68.35
   2   1   0  982.85   69.88
  -2  -1   0  912.23   71.30
  -3  -1   0    4.45    3.36
  -3  -1   0   10.46    1.86
  -4  -1   0   80.78    8.73
   4  -1   0   94.53    7.14
  -4  -1   0   90.09    7.17
  -5  -1   0  761.03   47.72
   5  -1   0  756.02   47.64
   5   1   0  744.93   47.75
   6  -1   0  212.97   15.10
  -6  -1   0  229.49   15.30
   6   1   0  207.96   15.16
  -6  -1   0  211.82   14.65
  -6   1   0  200.44   14.78
  -7  -1   0  823.79   55.25
  -7   1   0  861.69   55.61
   7   1   0  848.86   55.18
  -7  -1   0  972.20   56.28
   7   1   0  930.17   56.16
   7  -1   0  885.22   56.00
   8   1   0  994.78   64.40
  -8  -1   0 1019.01   64.55
  -8  -1   0 1078.98   65.47
   8   1   0 1055.92   65.33
   8  -1   0 1059.99   65.46
  -8   1   0  979.35   64.78
  -9   1   0   18.10    3.51
   9  -1   0   22.78    3.74
  -9  -1   0   19.62    3.05
   9   1   0   21.69    3.30
  -9  -1   0   17.13    3.70
   9   1   0   19.32    6.40
   9   1   0   15.26    3.17
  10  -1   0   -0.47    2.07
 -10   1   0   -0.41    1.89
  10   1   0    1.10   10.74
  10   1   0    0.91    2.57
  10   1   0   -0.69    1.99
 -10  -1   0   -1.41    3.05
  10  -1   0   -2.39    4.52
 -10  -1   0   -0.36    1.46
 -11  -1   0  291.63   21.21
  11   1   0  233.85   25.63
 -11   1   0  303.51   21.05
 -11   1   0  280.19   21.53
  11  -1   0  330.71   22.47
  11   1   0  275.89   21.79
  11  -1   0  315.35   21.97
 -11  -1   0  341.43   22.73
  12   1   0   69.63    7.70
  12  -1   0   72.01    7.75
  12  -1   0   65.17    7.67
 -12   1   0   72.11    7.07
 -12  -1   0   66.15    7.04
 -13   1   0  296.99   20.12
  13  -1   0  266.56   21.01
  13   1   0  277.95   21.08
 -13  -1   0  244.52   19.83
  14  -1   0  293.05   23.86
 -14  -1   0  314.77   23.16
  14   1   0  314.04   24.08
 -14   1   0  330.10   22.95
  15   1   0  366.11   28.17
 -15  -1   0  383.02   27.36
 -15   1   0  382.38   26.91
  15  -1   0  374.20   28.48
  16   1   0  125.52   13.64
 -16  -1   0  151.65   13.27
 -16   1   0  151.95   12.94
  16  -1   0  152.93   14.43
  17  -1   0    2.47    3.42
 -17   1   0    4.60    3.11
  17   1   0    0.80    3.42
 -17  -1   0    4.42    3.36
 -18  -1   0  297.02   23.09
  18   1   0  275.55   23.78
  18  -1   0  286.39   24.28
 -18   1   0  308.74   22.75
 -19   1   0    1.30    2.99
  19  -1   0    2.80    4.50
 -19  -1   0   -0.71    2.94
  19   1   0   -1.81    4.07
  20   1   0   26.94    6.80
  20  -1   0   18.94    6.36
 -20   1   0   33.46    5.94
 -20  -1   0   21.80    5.45
  21   1   0  100.05   12.83
  21  -1   0  113.06   13.43
 -21  -1   0  111.70   12.22
 -21   1   0  111.59   11.75
  22   1   0   21.62    6.62
 -22  -1   0   20.52    5.62
  22  -1   0   21.66    7.06
 -22   1   0   14.56    5.00
 -23   1   0   35.05    6.96
  23   1   0   41.09    8.48
 -23  -1   0   40.81    7.78
  23  -1   0   30.25    8.00
  24  -1   0    1.29    5.51
 -24   1   0    4.31    4.42
  24   1   0   10.84    6.52
  25  -1   0   19.36    8.04
  25   1   0   19.10    7.41
 -25   1   0   12.59    5.35
 -26   1   0   -0.93    4.86
  26  -1   0    1.47    5.71
 -27   1   0    5.77    5.03
   0   2   0 9713.99  594.50
   0  -2   0 9856.05  594.41
   0  -2   0 9634.96  594.41
   0   2   0 9999.00  594.56
   1   2   0 1325.73   78.78
  -1   2   0 1237.96   78.47
   1  -2   0 1249.87   78.63
  -1  -2   0 1255.58   79.07
   1   2   0 1257.72   78.57
   1  -2   0 1276.18   78.43
  -1   2   0 1281.31   78.44
   1  -2   0 1274.48   78.44
   2   2   0  141.89   10.15
   2  -2   0  135.03    9.79
  -2   2   0  138.98    9.82
  -2  -2   0  139.81   11.79
   2  -2   0  134.86    9.73
  -2   2   0  127.29    9.66
   2  -2   0  126.28    9.65
  -2   2   0  133.91    9.54
   2   2   0  127.72    9.92
   3  -2   0   39.97    4.03
  -3   2   0   37.12    3.85
   3   2   0   34.27    4.38
   3  -2   0   33.95    3.71
   3  -2   0   44.57    4.16
   4   2   0  628.97   43.14
  -4  -2   0  612.01   50.38
   4  -2   0  774.22   43.80
   4   2   0  680.14   45.73
  -4   2   0  690.56   43.39
  -5   2   0   92.86    7.42
  -5  -2   0  102.31    7.91
   5   2   0   94.58   11.15
   5   2   0   82.19    7.26
  -5  -2   0   86.03   12.25
   6   2   0  390.22   30.85
  -6  -2   0  347.92   28.58
   6   2   0  311.58   23.42
  -6  -2   0  392.47   24.46
   6  -2   0  376.82   24.60
   7  -2   0  249.34   17.97
   7   2   0  209.18   23.74
  -7  -2   0  237.18   20.24
  -7  -2   0  249.13   17.73
  -8  -2   0 2094.37  130.11
  -8  -2   0 2108.30  127.78
   8  -2   0 2020.50  128.05
   8   2   0 1882.04  137.21
  -9  -2   0 3007.54  182.20
  -9  -2   0 3034.15  180.73
   9  -2   0 2870.14  180.90
   9   2   0 2512.83  189.81
  10   2   0  197.94   15.76
  10  -2   0  208.14   16.89
 -10  -2   0  226.27   16.85
 -10  -2   0  231.77   17.96
  11  -2   0  483.60   33.35
 -11  -2   0  453.52   33.21
  12  -2   0  162.72   14.22
 -12  -2   0  145.01   12.67
  13  -2   0   63.11    7.79
 -13  -2   0   53.68    6.67
 -14  -2   0  337.38   25.55
  14  -2   0  366.81   27.33
 -15  -2   0  301.91   24.14
 -15   2   0  336.27   23.90
  15  -2   0  337.21   25.96
 -16   2   0 1016.72   67.17
  16  -2   0 1063.62   69.83
  17  -2   0  813.76   57.46
 -17   2   0  838.00   55.09
 -18   2   0  806.32   54.16
  18  -2   0  822.97   57.07
  19  -2   0  295.24   25.65
 -19   2   0  299.03   23.10
  20  -2   0   44.29    8.47
 -20   2   0   49.35    7.21
 -21   2   0  150.16   14.47
  21  -2   0  161.99   17.17
  22  -2   0  188.36   19.47
 -22   2   0  169.33   15.92
  23  -2   0  375.08   31.80
 -23   2   0  364.26   28.37
 -24   2   0  317.78   26.17
  24  -2   0  350.55   30.29
  25  -2   0  266.25   26.32
   0  -3   0   -0.29    1.40
   0   3   0    0.31    1.71
   0  -3   0   -0.68    1.52
   0  -3   0    1.52    1.70
   0   3   0    0.31    1.75
  -1  -3   0  176.23   13.35
   1  -3   0  163.85   12.54
  -1   3   0  170.83   12.69
   1  -3   0  167.47   12.91
   1  -3   0  181.76   12.71
   1   3   0  169.42   12.91
   1   3   0  177.99   12.96
  -1   3   0  162.41   12.62
   2   3   0  470.18   30.22
   2   3   0  473.23   30.51
  -2   3   0  436.46   29.92
   2  -3   0  450.41   29.80
   2  -3   0  442.76   29.85
  -2   3   0  454.84   29.77
   2  -3   0  462.53   30.25
  -3   3   0 1263.53   74.87
  -3  -3   0 1182.83   80.70
  -3   3   0 1242.75   75.22
   3  -3   0 1180.53   75.17
   3  -3   0 1212.41   75.14
   3   3   0 1200.41   75.67
   3   3   0 1153.01   75.38
  -3   3   0 1166.71   74.96
   3  -3   0 1178.53   75.21
  -4  -3   0  260.79   27.13
  -4   3   0  276.51   19.27
   4  -3   0  275.45   19.40
   4  -3   0  293.93   19.57
   4   3   0  285.07   20.08
   4   3   0  261.69   19.79
   5   3   0   45.57    5.99
   5  -3   0   44.81    4.99
   5   3   0   32.38    4.41
   5  -3   0   45.86    5.10
  -5   3   0   44.20    4.87
   6   3   0    2.92    1.76
   6   3   0    7.49    5.96
   6  -3   0    9.03    2.50
  -6   3   0    7.11    2.21
   6  -3   0    5.62    2.06
   7  -3   0  306.99   20.54
  -7   3   0  302.38   20.00
  -7  -3   0  248.57   20.15
   7   3   0  260.83   19.67
   7   3   0  316.46   23.62
  -7  -3   0  259.90   26.40
   8  -3   0  174.14   14.07
   8   3   0  170.79   17.55
  -8  -3   0  177.63   20.06
  -8   3   0  178.48   13.28
   8   3   0  154.50   12.90
   8  -3   0  161.75   13.32
  -8  -3   0  175.71   13.96
  -9  -3   0  376.44   26.42
  -9  -3   0  342.34   29.50
   9  -3   0  384.98   27.07
 -10  -3   0 1052.41   72.21
  10  -3   0 1090.67   70.18
 -11  -3   0  671.66   48.45
  11  -3   0  717.54   47.57
 -12  -3   0  227.27   19.63
  12  -3   0  225.02   19.02
  13  -3   0    7.74    3.90
 -13  -3   0    1.56    3.23
  14  -3   0   10.06    4.56
 -14  -3   0    4.94    4.91
 -15  -3   0    4.34    4.46
  15  -3   0    8.03    4.59
 -16  -3   0    5.48    4.51
  16  -3   0    6.59    4.55
  17  -3   0  437.71   34.25
  18  -3   0   99.04   11.98
 -18   3   0   79.75    9.17
  19  -3   0  152.43   17.59
 -19   3   0  195.00   15.90
  20  -3   0   59.85   10.58
 -20   3   0   68.93    8.54
  21  -3   0    2.44    4.90
 -21   3   0    2.08    3.56
  22  -3   0    3.84    5.75
 -22   3   0    2.19    3.95
  23  -3   0    1.34    5.55
  24  -3   0    1.40    6.13
  25  -3   0   10.19    7.33
   0  -4   0 4105.16  250.79
   0  -4   0 4094.54  251.41
   0   4   0 4017.90  251.13
   0   4   0 4139.47  251.22
   0  -4   0 4107.52  251.51
   1   4   0 5165.34  330.48
  -1   4   0 5378.13  330.12
   1  -4   0 5424.25  329.98
  -1   4   0 5474.88  330.28
   1   4   0 5529.30  330.65
   1  -4   0 5515.16  330.23
  -1  -4   0 5418.92  331.43
   1  -4   0 5303.48  330.65
   2   4   0 2458.35  160.98
  -2   4   0 2692.85  160.83
   2  -4   0 2541.32  160.85
   2   4   0 2725.79  161.62
   2  -4   0 2726.39  161.68
   2  -4   0 2578.05  160.71
  -2  -4   0 2491.56  163.88
  -2   4   0 2617.05  161.01
   3   4   0 2487.70  152.21
   3  -4   0 2460.28  151.74
   3  -4   0 2416.31  151.25
   3  -4   0 2349.28  150.99
  -3   4   0 2519.07  151.62
   3   4   0 2365.18  151.47
  -3  -4   0 2385.80  157.96
  -3   4   0 2557.41  150.99
  -4  -4   0 1484.94  102.18
   4   4   0 1412.72   90.53
   4  -4   0 1383.84   90.15
   4  -4   0 1495.41   90.51
   4   4   0 1471.16   91.18
   4  -4   0 1413.08   89.99
   5   4   0 2300.23  141.00
   5   4   0 2187.24  140.25
  -5  -4   0 2382.42  157.10
  -5   4   0 2225.85  139.49
   5  -4   0 2267.19  140.12
   5  -4   0 2272.64  139.82
   6   4   0 1838.43  110.51
  -6  -4   0 1737.67  125.35
   6  -4   0 1778.25  109.27
   6  -4   0 1661.91  109.23
   6   4   0 1741.58  110.10
  -6   4   0 1726.78  108.85
   7   4   0 1595.60   96.05
  -7  -4   0 1385.62  107.35
   7  -4   0 1476.77   94.66
  -7   4   0 1448.93   94.17
   7  -4   0 1533.30   94.86
  -8  -4   0 2254.16  163.72
   8  -4   0 2457.37  153.76
  -8  -4   0 2515.61  153.92
   8  -4   0 2493.11  153.99
  -8   4   0 2479.38  153.37
   9  -4   0 1900.65  121.11
  -9  -4   0 1637.36  127.61
   9  -4   0 2051.69  121.37
   9  -4   0 1901.33  121.94
  -9   4   0 1968.41  120.72
  10  -4   0 1667.49  108.27
  10  -4   0 1723.42  109.43
  10  -4   0 1755.58  108.56
 -10   4   0 1746.49  107.86
 -10  -4   0 1613.25  113.71
  11  -4   0  505.20   33.82
  11  -4   0  419.90   33.71
 -11  -4   0  464.84   37.13
 -11   4   0  484.99   32.93
  12  -4   0  841.84   57.14
  12  -4   0  863.72   56.40
 -12   4   0  824.43   55.46
 -12  -4   0  824.22   59.05
 -13  -4   0  428.10   31.84
  13  -4   0  386.72   29.20
  13  -4   0  375.50   29.90
  14  -4   0  393.61   29.93
  14  -4   0  398.86   28.78
 -14  -4   0  337.58   29.76
 -15  -4   0  318.31   28.15
  15  -4   0  382.22   28.93
  16  -4   0  470.31   35.16
 -16  -4   0  417.68   34.46
 -17  -4   0  276.24   25.57
  17  -4   0  314.97   26.07
  18  -4   0  280.04   25.28
  19  -4   0  178.64   18.73
 -19   4   0  171.75   15.43
  20  -4   0   49.23   10.40
  21  -4   0  108.52   14.58
  22  -4   0   69.56   11.93
  23  -4   0   67.32   12.23
  24  -4   0   40.94   10.68
   0   5   0    0.50    2.36
   0   5   0   -0.50    2.58
   0  -5   0   -0.59    2.46
   0  -5   0   -1.18    2.29
   1  -5   0  188.81   14.90
  -1   5   0  167.02   14.28
   1   5   0  188.24   14.90
  -1  -5   0  161.78   14.77
   1  -5   0  176.57   14.90
  -1   5   0  197.31   14.49
   1  -5   0  178.68   13.95
   1   5   0  154.68   14.07
  -1  -5   0  166.77   15.87
   2   5   0   31.35    4.97
   2  -5   0   30.63    4.34
  -2   5   0   15.39    4.21
  -2  -5   0   30.25    7.13
   2  -5   0   28.62    4.65
   2   5   0   31.26    5.35
  -2   5   0   24.47    4.31
   2  -5   0   26.82    4.81
  -3   5   0  249.11   18.30
   3  -5   0  225.43   18.17
   3  -5   0  275.25   19.76
  -3  -5   0  255.32   26.10
   3   5   0  252.38   19.12
  -3   5   0  270.96   19.22
   3   5   0  260.03   19.73
   3  -5   0  218.51   18.42
   4   5   0   -1.89    3.23
   4  -5   0   -0.56    2.31
   4  -5   0   -0.97    2.62
   4  -5   0    0.45    1.91
  -4   5   0    0.76    1.92
  -4  -5   0    2.28   14.10
   5  -5   0  318.31   23.06
   5  -5   0  299.99   23.27
   5   5   0  320.84   24.48
   5  -5   0  337.07   23.84
  -5  -5   0  359.91   39.91
   6  -5   0  697.32   45.51
   6   5   0  673.03   46.92
  -6  -5   0  707.88   64.28
   6  -5   0  675.95   45.86
   7  -5   0  437.58   29.54
   7  -5   0  431.95   29.92
  -7   5   0  401.66   29.04
   8  -5   0  299.12   22.33
  -8   5   0  277.43   21.37
   8  -5   0  306.45   22.23
  -8  -5   0  269.43   33.04
   9  -5   0   21.32    4.84
  -9  -5   0   22.86   12.62
  -9   5   0   26.66    4.88
   9  -5   0   28.09    5.01
  10  -5   0    5.30    3.83
 -10  -5   0   12.13    8.54
 -10   5   0    8.04    3.59
  10  -5   0    6.86    3.57
  10  -5   0    6.16    3.52
  11  -5   0    3.99    3.76
  11  -5   0    2.74    3.16
  11  -5   0    1.96    3.42
 -12  -5   0   -5.26    6.99
  12  -5   0    4.91    3.66
  12  -5   0   -0.84    3.58
  12  -5   0   -0.73    3.64
 -13  -5   0  522.55   41.41
  13  -5   0  520.98   37.82
  13  -5   0  504.97   38.51
  13  -5   0  546.25   38.13
  14  -5   0  313.75   24.62
  14  -5   0  322.74   24.82
  14  -5   0  283.00   24.78
 -14  -5   0  271.48   25.76
  15  -5   0  286.46   23.24
  15  -5   0  270.19   23.65
 -15  -5   0  249.62   24.45
  15  -5   0  271.35   23.09
  16  -5   0  104.24   12.80
  16  -5   0  127.20   14.08
 -16  -5   0  123.11   14.39
  16  -5   0  140.18   14.94
  17  -5   0    2.29    4.88
  17  -5   0    4.32    4.85
 -17  -5   0    2.33    5.11
  17  -5   0    1.84    4.03
  18  -5   0   -1.20    5.26
 -19  -5   0   -2.52    5.06
  19  -5   0   -2.49    5.45
  20  -5   0    7.76    5.68
  21  -5   0   40.22    9.74
  22  -5   0   29.23    8.69
  23  -5   0   63.49   12.47
   0   6   0   31.86    5.96
   0  -6   0   40.17    8.53
   0  -6   0   40.38    6.57
  -1   6   0  301.17   23.74
  -1  -6   0  311.04   28.00
   1  -6   0  333.28   24.93
   1   6   0  318.92   24.04
  -1  -6   0  327.42   24.92
   1  -6   0  303.46   24.51
  -2  -6   0  120.27   17.77
   2  -6   0  126.82   12.35
  -2   6   0  137.00   12.54
   2   6   0  127.18   12.66
  -2  -6   0  138.84   13.30
   2  -6   0  127.79   12.85
  -3  -6   0  323.36   34.92
  -3   6   0  334.68   25.28
   3  -6   0  337.50   26.02
   3   6   0  340.75   26.26
   3  -6   0  334.89   24.37
  -3  -6   0  366.39   26.96
   3  -6   0  344.50   25.29
  -4  -6   0  543.17   52.10
   4  -6   0  518.60   36.41
   4   6   0  539.56   36.99
   4  -6   0  489.02   34.61
   4  -6   0  492.05   35.30
   5  -6   0  116.51   11.53
   5  -6   0  122.45   11.33
   5  -6   0  139.26   12.84
  -5  -6   0  148.79   29.65
  -6  -6   0  313.86   46.21
   6  -6   0  315.77   23.47
   6  -6   0  302.57   22.91
  -7  -6   0   40.34   20.42
   7  -6   0   39.39    6.14
   7  -6   0   43.79    6.42
   8  -6   0  196.90   16.07
  -8  -6   0  157.94   27.49
   8  -6   0  193.03   16.26
  -9  -6   0  356.99   42.15
   9  -6   0  415.79   29.17
   9  -6   0  392.17   29.28
  10  -6   0  183.37   16.21
  10  -6   0  196.88   16.28
 -10  -6   0  155.17   25.22
  11  -6   0  313.08   25.77
 -11  -6   0  297.30   31.37
  11  -6   0  326.90   24.70
  12  -6   0  318.74   25.67
  12  -6   0  331.72   27.04
 -12  -6   0  370.16   32.94
 -13  -6   0  324.35   28.62
  13  -6   0  305.17   25.39
  13  -6   0  281.40   23.65
  14  -6   0  207.75   20.29
 -14  -6   0  233.68   22.85
  15  -6   0  142.77   15.57
 -15  -6   0  133.59   16.98
 -16  -6   0  140.12   16.98
  16  -6   0  117.30   14.88
 -17  -6   0  116.03   15.73
  17  -6   0  135.49   15.70
  18  -6   0  210.67   21.84
 -18  -6   0  214.78   22.39
  19  -6   0  216.29   21.34
 -19  -6   0  168.01   20.40
  20  -6   0  166.63   19.34
  21  -6   0  252.09   25.38
  22  -6   0   89.52   14.28
   0  -7   0   -1.35   10.41
   0  -7   0   -2.60    3.80
   1  -7   0   82.23   13.07
  -1  -7   0   94.11   18.52
   1  -7   0   99.33   11.49
  -1  -7   0  105.85   11.91
   2  -7   0   23.77    5.84
   2  -7   0   28.35    7.11
  -2  -7   0   16.46   15.19
  -2  -7   0   21.79    5.95
  -3  -7   0  229.83   33.59
   3  -7   0  235.99   20.21
   3  -7   0  270.63   21.36
  -3  -7   0  225.48   20.91
   4  -7   0    7.89    4.11
   4  -7   0   10.01    4.54
  -4  -7   0   10.96   18.00
  -4  -7   0    8.63    5.04
   5  -7   0    2.47    3.60
  -5  -7   0    0.99    4.12
  -5  -7   0    7.88   19.80
   5  -7   0   -0.67    3.61
   6  -7   0   22.08    5.16
  -6  -7   0   26.99   22.63
  -7  -7   0   28.01   20.58
  -8  -7   0   15.15   14.63
  -9  -7   0   69.84   18.49
 -10  -7   0  127.23   21.16
  11  -7   0  144.74   15.67
 -11  -7   0  153.18   21.29
 -12  -7   0   72.99   17.70
  12  -7   0   65.64   10.17
 -13  -7   0   -1.52    7.35
  13  -7   0   -1.03    4.27
  14  -7   0   -1.07    4.79
 -14  -7   0   -1.41    6.32
 -15  -7   0    2.70    6.50
  15  -7   0    4.38    5.51
  16  -7   0    6.94    5.70
 -16  -7   0    1.35    8.06
 -17  -7   0   18.25    9.51
  17  -7   0   14.96    6.58
 -18  -7   0   34.51   11.32
  18  -7   0   81.30   12.53
  19  -7   0   20.45    7.80
 -19  -7   0    8.91    8.88
  20  -7   0    9.80    6.62
   0  -8   0  330.98   27.73
  -1  -8   0  340.42   40.44
  -1  -8   0  375.60   30.68
   1  -8   0  389.40   30.59
   2  -8   0  574.05   40.80
  -2  -8   0  451.86   53.69
  -2  -8   0  534.21   40.93
  -3  -8   0  890.19   64.04
  -3  -8   0  862.51   82.93
   3  -8   0  951.24   63.67
   4  -8   0 1036.87   68.31
  -4  -8   0  973.12   68.96
  -4  -8   0  872.81   88.39
  -5  -8   0  554.15   65.37
  -5  -8   0  638.19   46.77
  -6  -8   0  393.75   52.77
  -6  -8   0  450.09   35.72
  -7  -8   0  182.06   19.68
  -7  -8   0  226.58   36.63
  -8  -8   0  207.19   30.97
  -9  -8   0  298.68   34.49
 -10  -8   0  230.71   28.70
 -11  -8   0  385.64   37.73
 -12  -8   0  497.60   43.53
 -13  -8   0  233.72   25.72
 -14  -8   0  188.64   21.86
 -15  -8   0  125.81   18.95
 -16  -8   0    2.89    7.67
   0  -9   0   -3.55    6.17
  -1  -9   0    1.22    5.32
  -2  -9   0    7.49    6.03
  -3  -9   0   -3.82    6.53
  -4  -9   0    2.62    5.89
  -5  -9   0    9.50    6.42
  -6  -9   0   39.09    9.90
  -7  -9   0   34.02    9.56
  -8  -9   0   -2.89    6.66
  -9  -9   0   19.42    8.30
 -10  -9   0   10.71    7.24
 -11  -9   0   -3.12    6.64
  26   0  -1    5.80    7.15
  25   0  -1   -4.08    5.80
  24   0  -1    5.09    6.40
  23   0  -1   -5.93    4.93
  22   0  -1   -2.23    4.35
  21   0  -1   -1.05    3.93
 -21   0   1    1.50    3.45
 -20   0   1   -0.71    3.01
  20   0  -1   -0.98    3.80
 -19   0   1    0.66    2.97
  19   0  -1   -0.91    3.53
 -18   0   1   -1.24    2.72
  18   0  -1    0.86    3.75
  17   0  -1    0.80    3.12
 -17   0   1    0.58    3.01
  16   0  -1    1.50    3.01
 -16   0   1    0.54    2.76
 -15   0   1   -1.01    2.03
  15   0  -1   -0.70    2.61
  14   0  -1   -1.29    2.74
 -14   0   1   -1.40    1.88
 -13   0   1   -0.43    1.82
  13   0  -1    0.59    1.96
 -12   0   1   -0.39    1.76
  12   0  -1   -0.55    1.98
 -11   0   1    0.35    1.58
 -11   0   1    2.29    2.16
  11   0  -1   -1.00    2.14
  11   0  -1    0.94    2.41
 -10   0   1    0.41    2.20
  10   0  -1   -3.40    5.98
  10   0  -1   -0.46    2.47
 -10   0   1   -0.31    1.41
   9   0  -1    0.42    1.62
   9   0  -1   -0.78    1.36
  -9   0   1   -1.12    1.95
  -9   0   1   -0.83    1.33
  -8   0   1    0.33    1.74
   8   0  -1    0.91    1.23
  -8   0   1    0.24    1.12
   8   0  -1   -0.37    1.30
  -7   0   1   -0.88    1.47
   7   0  -1    1.52    1.28
   7   0  -1   -0.65    1.35
  -7   0   1   -0.81    1.08
  -6   0   1   -0.17    0.88
  -6   0   1    1.02    1.49
   6   0  -1    0.27    1.10
   6   0  -1   -0.16    0.90
   5   0  -1    0.46    1.22
   5   0  -1    0.13    0.97
   4   0  -1    0.20    1.00
   4   0  -1    0.11    0.70
   3   0  -1   -0.18    1.13
  -2   0   1    0.97    1.19
   2   0  -1   -0.35    1.30
   1   0  -1    0.09    0.65
   1   0  -1    0.47    1.00
  -1   0   1    0.48    0.98
  -1   0   1   -0.46    0.61
   0   0  -1   -0.45    0.97
   0   0   1    0.31    0.95
   0   0   1   -0.11    0.57
   0   0  -1   -0.23    0.66
  -1   0  -1   -0.11    0.63
   1   0   1    0.44    0.77
   1   0   1   -0.50    1.00
  -2   0  -1   -0.15    1.16
   2   0   1    0.74    1.11
  -3   0  -1    0.33    1.12
   3   0   1    1.34    1.42
  -3   0  -1    0.51    2.39
  -4   0  -1   -0.41    1.27
  -4   0  -1    0.71    3.21
   4   0   1    0.21    1.12
   4   0   1    0.51    2.56
   5   0   1   -0.50    1.18
  -5   0  -1    0.24    1.38
  -5   0  -1   -2.10    2.48
   5   0   1   -3.41    4.77
  -6   0  -1    0.29    1.52
  -6   0  -1   -0.41    1.70
   6   0   1    0.29    1.18
   6   0   1   -1.05    4.83
   7   0   1    2.29    4.87
  -7   0  -1   -0.98    1.81
   7   0   1    0.33    1.26
  -7   0  -1    1.82    1.83
   8   0   1    1.21    5.59
  -8   0  -1   -0.37    2.12
   8   0   1   -0.37    1.50
  -8   0  -1    2.23    1.91
  -9   0  -1    0.84    2.16
  -9   0  -1    2.08    1.82
   9   0   1   -0.82    1.60
   9   0   1    3.88    6.09
 -10   0  -1   -1.82    3.16
  10   0   1    2.79   11.19
 -10   0  -1    0.47    2.84
  10   0   1    0.46    1.94
  11   0   1   -3.04   13.56
 -11   0  -1   -0.41    1.50
  11   0   1    0.50    2.07
 -11   0  -1    0.52    2.17
  12   0   1   -1.67    6.49
 -12   0  -1    1.34    1.49
  12   0   1   -0.55    2.06
 -13   0  -1   -1.46    1.83
  13   0   1    1.20    2.00
  14   0   1    0.65    2.62
 -14   0  -1   -0.52    1.82
  15   0   1    2.12    3.01
 -15   0  -1   -0.55    2.66
 -16   0  -1   -0.59    2.45
  16   0   1    0.76    3.07
  17   0   1   -2.46    4.12
 -17   0  -1   -1.27    2.93
 -18   0  -1    0.68    2.84
  18   0   1    1.74    3.15
  19   0   1    1.85    3.60
 -19   0  -1   -0.72    3.09
  20   0   1   -0.98    4.74
 -20   0  -1   -0.76    3.33
  21   0   1    2.09    3.78
 -21   0  -1    0.80    3.79
 -22   0  -1    0.86    3.54
  22   0   1    1.11    4.45
  23   0   1   -1.17    4.98
 -23   0  -1    0.90    3.84
 -24   0  -1   -0.96    4.07
  24   0   1    2.46    5.10
 -25   0  -1    3.03    4.42
  25   0   1    1.30    5.06
  26   0   1    6.84    6.45
 -26   0  -1   -2.11    4.97
 -27   0  -1   -2.18    4.90
  26   1  -1  112.45   15.70
  25   1  -1  258.76   25.28
 -24   1   1  316.27   25.51
  24   1  -1  324.79   28.66
 -23   1   1  212.70   19.19
  23   1  -1  253.46   22.81
 -22   1   1  169.72   15.52
  22   1  -1  163.11   17.81
 -21   1   1   46.02    7.05
  21   1  -1   48.59    8.57
  20   1  -1   56.02    9.42
 -20   1   1   60.48    7.76
 -19   1   1  214.89   17.20
  19   1  -1  184.77   18.53
  18   1  -1  101.14   11.87
 -18   1   1  106.23   10.46
  17   1  -1  564.54   40.34
 -17   1   1  557.96   38.38
 -16   1   1 1651.42  101.81
  16   1  -1 1556.12  103.45
 -15   1   1  943.82   60.38
  15   1  -1  915.84   62.00
  14   1  -1  947.20   65.13
 -14   1   1 1029.44   63.87
 -13   1   1  294.30   20.63
  13   1  -1  281.64   21.86
  12   1  -1   48.18    6.36
  12   1  -1   65.46    6.60
 -12   1   1   62.75    6.08
 -11  -1   1  724.64   52.06
 -11   1   1  870.02   51.35
  11   1  -1  807.35   51.51
  11   1  -1  781.20   52.36
  10   1  -1  425.02   31.48
  10   1  -1  467.50   31.00
 -10   1   1  493.34   30.73
 -10  -1   1  474.98   31.86
  -9  -1   1 2163.99  135.76
   9   1  -1 2003.36  135.42
   9   1  -1 2231.13  135.05
  -9   1   1 2306.27  134.62
   8   1  -1 2995.18  185.23
  -8   1   1 3013.47  184.16
   8   1  -1 2960.80  185.58
  -8  -1   1 2924.52  185.31
   8   1  -1 3146.06  184.78
   7   1  -1 2202.90  142.40
  -7   1   1 2326.22  141.45
   7   1  -1 2365.46  142.13
   7   1  -1 2382.39  142.87
  -7  -1   1 2286.61  142.59
   6   1  -1 1607.90   92.78
   6   1  -1 1479.10   92.31
   6   1  -1 1554.02   92.17
  -6  -1   1 1393.14   92.30
  -6   1   1 1459.88   91.30
  -5   1   1 1336.22   80.64
   5   1  -1 1279.83   81.83
   5   1  -1 1284.57   81.52
  -5  -1   1 1353.94   81.70
   4   1  -1  307.99   17.10
   4   1  -1  279.96   16.61
  -4  -1   1  250.66   16.50
  -4   1   1  218.24   15.55
   3   1  -1 2068.34  129.19
   3   1  -1 2211.51  128.93
  -3  -1   1 2052.24  128.88
   2  -1  -1 3131.85  227.24
   2   1  -1 3914.47  226.70
   2   1  -1 3930.18  226.41
  -2  -1   1 3695.33  226.30
   1   1  -1 1476.57   91.44
   1   1  -1 1571.75   92.99
   0   1  -1 1862.88  115.19
   0  -1  -1 1868.75  113.53
  -1  -1  -1 1049.17   53.69
  -1   1  -1  589.99   54.23
  -2  -1  -1 4723.28  276.44
  -2   1  -1 4580.47  277.48
  -2   1  -1 4643.05  276.09
  -2   1  -1 4259.35  277.12
   2  -1   1 4469.99  276.08
   2  -1   1 4511.42  277.63
   3  -1   1 1443.63   67.53
  -3   1  -1 1366.63   67.44
   3  -1   1  679.93   67.71
   3  -1   1 1136.24   68.12
   3   1   1  613.84   67.32
  -3  -1  -1 1388.25   67.75
  -4  -1  -1  499.10   33.00
  -4   1  -1  501.69   32.91
   4  -1   1  474.80   32.82
   4  -1   1  587.26   33.57
   4   1   1  623.77   34.71
  -5   1  -1  809.29   51.07
   5   1   1  878.70   54.26
   5  -1   1  774.45   51.50
   5  -1   1  888.85   51.25
   6  -1   1 2034.96  128.61
  -6  -1  -1 2035.98  137.32
  -6   1  -1 2055.18  128.57
   6  -1   1 2097.88  129.19
   6   1   1 2402.68  133.54
   7  -1   1 2506.56  155.58
  -7   1  -1 2493.83  154.86
  -7  -1  -1 2487.40  161.70
   7   1   1 2689.87  161.69
   7  -1   1 2515.52  155.02
  -8  -1  -1 4555.27  251.08
   8   1   1 4311.60  254.63
   8  -1   1 3948.01  246.71
   8  -1   1 3902.51  245.61
  -8   1  -1 3909.01  245.46
   9  -1   1 1879.73  109.86
  -9   1  -1 1660.19  109.28
   9   1   1 1703.07  119.52
  -9  -1  -1 1713.21  112.58
   9  -1   1 1791.23  111.11
 -10   1  -1  350.86   24.12
  10  -1   1  333.31   24.13
 -10  -1  -1  359.77   26.06
  10   1   1  314.12   32.76
 -10  -1  -1  330.27   23.62
  10  -1   1  348.99   26.18
  11  -1   1  786.84   56.06
  11  -1   1  811.89   53.56
 -11  -1  -1  945.64   55.34
 -11   1  -1  785.76   53.26
 -11  -1  -1  807.52   53.02
  11   1   1  756.91   64.25
 -12  -1  -1   16.81    4.36
  12  -1   1   27.91    4.59
 -12  -1  -1   28.81    4.22
  12  -1   1   24.76    6.68
 -13  -1  -1  566.99   38.44
 -13  -1  -1  563.63   36.87
  13  -1   1  509.96   37.21
  13  -1   1  508.07   41.22
  14  -1   1  869.33   57.73
 -14  -1  -1  872.09   56.83
 -14  -1  -1  852.72   58.49
  15  -1   1 1048.70   70.97
 -15  -1  -1 1090.42   70.07
 -15   1  -1 1095.96   70.39
  16  -1   1 1660.88  106.86
 -16   1  -1 1621.74  105.72
 -16  -1  -1 1695.80  105.66
 -17  -1  -1  466.48   34.42
  17  -1   1  470.88   35.73
 -17   1  -1  516.68   35.11
 -18   1  -1  100.80   10.80
  18  -1   1   80.41   10.88
 -18  -1  -1  109.75   11.11
 -19   1  -1  210.71   17.48
  19  -1   1  178.49   18.20
 -19  -1  -1  193.32   17.12
 -20   1  -1   56.98    8.07
 -20  -1  -1   50.15    7.86
  20  -1   1   52.63    9.15
 -21  -1  -1   61.86    8.91
 -21   1  -1   64.98    9.08
  21  -1   1   56.67   10.13
  22  -1   1  193.93   19.68
 -22  -1  -1  176.26   17.50
 -22   1  -1  200.37   17.99
 -23  -1  -1  286.05   23.76
 -23   1  -1  274.50   23.15
  23  -1   1  254.95   25.33
 -24   1  -1  345.69   27.39
  24  -1   1  327.74   29.66
 -24  -1  -1  315.46   27.17
  25  -1   1  290.79   27.31
 -25   1  -1  265.61   23.88
 -25  -1  -1  274.92   24.28
 -26   1  -1  124.81   14.27
 -26  -1  -1  106.50   13.99
  26  -1   1  115.13   15.99
 -27   1  -1   14.92    6.58
  25  -2  -1    4.30    6.76
  24  -2  -1    2.75    5.52
  23  -2  -1   23.60    7.92
  23   2  -1   22.31    7.31
  22   2  -1   13.31    6.07
  22  -2  -1   23.68    7.25
 -22   2   1   13.41    4.66
 -21   2   1   28.44    5.55
  21  -2  -1   28.41    7.51
  21   2  -1   23.05    6.85
 -20   2   1   14.78    4.27
  20   2  -1    8.92    4.41
  20  -2  -1   14.49    5.87
 -19   2   1   68.72    7.96
  19   2  -1   63.53    9.67
  19  -2  -1   71.71   10.94
 -18   2   1   21.77    4.29
  18   2  -1   21.96    5.95
  18  -2  -1   25.49    7.01
  17   2  -1   17.30    5.28
  17  -2  -1   16.48    5.94
 -17   2   1   18.06    4.00
  16  -2  -1   23.92    6.01
 -16   2   1   24.45    4.29
  16   2  -1   19.24    5.20
  15  -2  -1   15.69    5.10
  15   2  -1   12.18    3.96
 -15   2   1   13.95    3.26
 -14   2   1   40.85    5.09
  14   2  -1   39.88    6.12
  14  -2  -1   38.06    6.85
  13  -2  -1   15.50    4.92
 -13   2   1   32.06    3.95
  13   2  -1   22.15    4.53
  12  -2  -1   53.60    7.22
  12   2  -1   35.69    5.76
 -12   2   1   54.11    5.35
 -11  -2   1  142.78   12.40
  11  -2  -1  142.40   13.09
  11   2  -1  135.58   12.30
 -11   2   1  146.69   11.04
  10  -2  -1   91.82    9.41
 -10  -2   1   92.24    8.48
  10   2  -1   67.88    7.30
 -10   2   1   76.98    6.88
  10   2  -1   65.85   11.76
  10   2  -1   94.66    8.52
   9   2  -1   32.82    8.04
   9   2  -1   46.34    5.27
   9  -2  -1   50.00    6.39
  -9  -2   1   51.75    5.91
   9   2  -1   47.12    5.65
   8   2  -1  186.90   13.48
   8   2  -1  115.90   18.22
   8   2  -1  152.47   12.48
  -8  -2   1  213.73   13.60
  -8  -2   1  117.81   13.86
   7   2  -1  213.61   21.88
  -7  -2   1  269.78   18.58
   7   2  -1  263.61   18.44
  -7  -2   1  250.85   18.96
   7   2  -1  284.88   18.80
   6   2  -1   40.73    4.36
  -6  -2   1   37.30    4.11
   6   2  -1   27.82    7.63
   6   2  -1   37.51    5.21
  -6  -2   1   25.41    4.15
  -5  -2   1  395.72   28.14
  -5   2   1  457.60   26.95
  -5  -2   1  413.81   27.61
   5   2  -1  373.00   32.49
   5   2  -1  415.88   28.96
  -4  -2   1   68.13    5.17
   4   2  -1   52.51    8.84
  -4  -2   1   60.18    4.31
  -3  -2   1   49.42    4.97
   3  -2  -1    6.49    3.03
  -3  -2   1    7.41    2.34
   3  -2  -1    5.04    1.17
   3   2  -1   17.33    3.54
  -3  -2   1   72.43    5.12
   3   2  -1   77.59   10.29
  -2   2   1  147.10   11.69
   2   2  -1  138.24   11.95
   2  -2  -1  156.01   10.28
  -2  -2   1  135.07   11.80
   2   2  -1  144.46   14.36
   2  -2  -1  149.12   11.74
  -1   2   1   84.70    7.53
   1   2  -1   69.05    7.52
   1  -2  -1   86.03    7.55
   1   2  -1   79.45    7.10
  -1  -2   1   90.07    8.06
   0   2  -1   71.32    7.23
   0  -2  -1   77.17    7.02
   0   2  -1   82.63    7.06
   0  -2   1   78.05    8.17
   0  -2   1   86.31    7.26
   0   2   1   81.14    5.83
   0   2   1   77.31    7.14
   0   2  -1   85.73    5.88
   0  -2   1   76.99    7.35
  -1   2  -1  634.69   42.03
  -1  -2  -1  657.01   41.77
   1  -2   1  633.63   42.15
   1  -2   1  667.94   41.87
  -1   2  -1  686.16   40.02
  -1   2  -1  626.87   41.47
   1   2   1  603.54   40.30
   1   2   1  701.32   42.12
   1  -2   1  628.31   40.42
   2  -2   1  248.66   15.87
  -2  -2  -1  245.97   17.97
   2  -2   1  247.09   17.61
  -2   2  -1  265.34   17.69
  -2   2  -1  237.93   17.79
   2  -2   1  235.78   17.99
   2   2   1  238.83   17.70
   2   2   1  278.87   16.70
  -3   2  -1  286.75   19.43
   3   2   1  260.96   19.42
  -3  -2  -1  268.09   18.49
  -3  -2  -1  297.18   20.65
   3  -2   1  297.66   20.15
   3   2   1  253.37   18.34
  -3   2  -1  259.60   19.45
   3  -2   1  288.76   18.41
   3  -2   1  297.60   17.84
  -4   2  -1  185.53   13.18
   4  -2   1  177.26   12.27
  -4  -2  -1  156.84   12.14
   4  -2   1  192.31   13.94
  -4  -2  -1  175.93   15.64
   4   2   1  171.56   12.30
  -5   2  -1  158.29   10.72
  -5  -2  -1  197.01   10.47
   5  -2   1  169.84   10.40
   5  -2   1  209.64   13.17
   5   2   1  209.66   10.63
   6   2   1   47.89    5.06
   6  -2   1   62.02    6.35
  -6  -2  -1   49.63    5.04
   6  -2   1   45.85    5.13
   7  -2   1  132.74    9.28
   7   2   1  132.63    8.95
  -7  -2  -1  126.66    8.82
   8  -2   1  332.82   22.94
   8  -2   1  341.81   23.72
  -8  -2  -1  354.35   24.60
   8   2   1  342.89   23.26
  -8  -2  -1  321.98   23.15
  -9  -2  -1   27.53    4.92
   9   2   1   27.50    4.19
   9   2   1   25.61    7.13
   9  -2   1   28.75    4.46
   9  -2   1   27.33    4.24
  10  -2   1  167.63   12.56
  10  -2   1  138.74   12.77
 -11   2  -1   77.27    8.20
  11  -2   1   81.54    8.78
  11  -2   1   92.60    9.08
  12  -2   1   29.85    5.52
  12  -2   1   34.72    5.42
  13  -2   1   73.11    9.48
  13  -2   1   58.92    7.79
 -13  -2  -1   52.41    6.83
 -13  -2  -1   76.23    9.75
  14  -2   1   27.80    5.58
 -14  -2  -1   25.59    4.84
 -14  -2  -1   31.66    6.18
 -15  -2  -1   24.28    4.79
  15  -2   1   30.14    5.82
  16  -2   1   12.15    4.50
 -16  -2  -1    6.97    4.76
 -16  -2  -1   10.31    3.88
  17  -2   1   21.62    5.69
 -17  -2  -1   21.11    5.88
 -17  -2  -1   17.76    4.66
  18  -2   1   21.21    5.88
 -18   2  -1   18.58    4.93
 -18  -2  -1   13.70    4.47
 -19   2  -1   77.29    9.65
 -19  -2  -1   74.76    9.52
  19  -2   1   80.71   10.94
 -20   2  -1   11.81    4.64
 -20  -2  -1   13.64    4.72
  20  -2   1   27.41    7.24
 -21   2  -1   16.28    5.12
 -21  -2  -1   18.85    5.30
  21  -2   1   30.44    7.77
 -22   2  -1   39.63    7.36
 -22  -2  -1   24.52    6.43
  22  -2   1   38.32    8.82
  23  -2   1   24.26    7.78
 -23   2  -1   23.86    6.37
 -23  -2  -1   11.58    5.25
  24  -2   1   13.61    6.98
 -24   2  -1    4.66    4.78
 -24  -2  -1    3.06    4.83
  25  -2   1   20.33    7.70
 -25   2  -1   23.89    6.72
 -26   2  -1   12.75    6.04
  25  -3  -1  241.21   25.20
  24  -3  -1  206.73   22.32
  23  -3  -1  169.71   19.69
  22  -3  -1  175.18   19.32
  21  -3  -1  128.30   16.19
  20  -3  -1   57.07   10.21
  19  -3  -1  297.76   26.18
 -19   3   1  286.12   21.69
  18  -3  -1  175.31   17.97
 -18   3   1  168.69   14.14
  17  -3  -1  396.33   31.23
 -17   3   1  369.98   26.56
  16  -3  -1  917.70   64.40
 -16   3   1  934.14   59.99
  15  -3  -1  647.42   49.09
 -15   3   1  708.20   45.26
 -14   3   1  668.29   43.84
  14  -3  -1  677.94   47.59
  13  -3  -1  438.67   32.98
  12  -3  -1  300.99   24.10
 -11  -3   1  559.58   41.32
  11  -3  -1  651.30   42.67
  10  -3  -1 1126.11   70.47
 -10  -3   1 1065.39   68.37
 -10  -3   1 1010.82   69.32
  -9  -3   1  669.41   47.32
  -9   3   1  745.00   45.59
   9   3  -1  609.01   55.80
  -9  -3   1  716.73   46.52
   8   3  -1 1805.56  135.20
  -8   3   1 2060.08  123.97
   8   3  -1 1968.66  126.31
  -8  -3   1 1948.28  125.95
  -8  -3   1 2061.73  124.94
  -7  -3   1 1911.24  117.73
  -7   3   1 1727.15  115.28
   7  -3  -1 1804.71  117.93
  -7  -3   1 2026.76  116.46
   7   3  -1 2065.36  118.45
   7   3  -1 1767.02  126.25
  -6   3   1 1344.78   80.66
   6  -3  -1 1476.50   83.37
  -6  -3   1 1366.43   81.52
  -6  -3   1 1286.62   83.07
   6  -3  -1 1155.88   80.55
   6   3  -1 1293.71   83.37
   6   3  -1 1325.77   90.10
  -5   3   1 1264.31   79.09
   5  -3  -1 1408.08   81.70
   5  -3  -1 1099.81   78.82
  -5  -3   1 1435.32   80.22
   5   3  -1 1399.80   86.85
   5   3  -1 1448.16   82.37
  -5  -3   1 1307.74   82.83
   4   3  -1 1078.00   62.77
  -4  -3   1 1041.96   60.42
   4  -3  -1  891.52   61.63
   4  -3  -1  888.30   59.22
  -4  -3   1  976.31   63.65
   4   3  -1 1077.36   64.21
   3  -3  -1  704.56   48.04
   3  -3  -1 1002.12   51.82
  -3   3   1  831.33   51.55
   3  -3  -1  724.71   48.95
   3   3  -1  920.44   52.08
   3   3  -1  901.72   51.15
  -3  -3   1  852.21   54.73
  -2  -3   1 2344.07  148.66
   2   3  -1 2139.79  144.39
  -2  -3   1 2322.25  144.35
   2  -3  -1 2299.20  142.76
  -2  -3   1 2262.74  144.53
   2   3  -1 2428.59  143.19
   2  -3  -1 2302.87  144.18
  -2   3   1 2489.26  144.42
  -1  -3   1 1667.99  104.90
   1   3  -1 1633.07  103.44
  -1   3   1 1610.34  104.51
   1  -3  -1 1923.79  105.05
  -1  -3   1 1525.60  104.82
  -1  -3   1 1988.83  110.52
   1   3  -1 1959.17  105.83
  -1   3   1 1587.82  102.34
   0   3   1  533.98   35.60
   0   3  -1  523.51   33.89
   0   3   1  471.21   33.50
   0   3  -1  576.07   36.25
   0  -3   1  472.46   35.52
   0  -3   1  584.52   37.10
   0  -3  -1  529.95   35.37
   1  -3   1 1667.16  111.41
   1  -3   1 1899.62  110.20
  -1   3  -1 1732.52  109.52
   1   3   1 1746.51  111.48
  -1  -3  -1 1604.73  111.09
  -1   3  -1 2150.93  112.50
   1  -3   1 2158.41  112.55
   1   3   1 1650.64  109.60
   2   3   1 1815.68   87.14
  -2   3  -1 1151.20   86.04
  -2   3  -1 1228.69   88.01
  -2   3  -1 2015.94   89.16
   2  -3   1 1721.19   89.29
   2   3   1 1085.55   87.57
   2  -3   1 1409.84   86.23
  -2  -3  -1 1178.43   88.05
   2  -3   1 1547.40   89.00
  -3   3  -1 1056.98   62.63
   3   3   1  964.43   60.91
   3  -3   1  924.26   60.23
  -3  -3  -1  857.48   63.00
   3  -3   1  974.10   62.39
   3   3   1 1121.95   63.01
   3  -3   1  979.80   62.91
  -3   3  -1  994.16   62.21
  -4   3  -1  869.22   40.55
   4   3   1  803.95   40.99
   4  -3   1  539.12   39.50
  -4  -3  -1  508.39   41.45
  -4   3  -1  463.06   38.49
   4  -3   1  475.61   37.10
   4   3   1  780.66   38.68
   5   3   1 1179.38   71.65
   5  -3   1 1232.87   72.25
   5  -3   1 1063.44   73.29
   5  -3   1  963.56   70.78
   5   3   1 1253.03   73.28
  -5   3  -1 1478.00   73.61
  -5  -3  -1  960.97   78.54
   6   3   1 1053.12   64.85
   6  -3   1 1099.65   65.38
   6  -3   1  912.03   64.12
   6  -3   1  989.57   66.55
  -6  -3  -1  892.82   76.73
   6   3   1 1111.70   66.71
  -6   3  -1 1109.04   65.95
   7  -3   1 2515.03  148.47
   7  -3   1 2353.94  146.82
  -7   3  -1 2427.13  147.23
   7   3   1 2199.43  146.13
   7   3   1 2428.41  148.38
  -7  -3  -1 2702.49  168.98
   8  -3   1 1658.13  105.91
  -8   3  -1 1760.17  106.12
  -8  -3  -1 1629.32  124.16
   8  -3   1 1903.06  107.61
   8   3   1 1548.41  105.01
   9  -3   1  623.32   43.24
   9  -3   1  712.73   44.64
 -10  -3  -1  698.86   64.08
  10  -3   1  775.40   54.34
  11  -3   1  450.57   30.24
  11  -3   1  376.43   28.40
 -11  -3  -1  358.52   36.01
  11  -3   1  436.30   30.27
  12  -3   1  205.20   18.56
  12  -3   1  247.86   17.88
  13  -3   1  394.97   28.00
  13  -3   1  371.17   28.93
  14  -3   1  591.53   42.07
  15  -3   1  602.99   43.35
  16  -3   1  953.27   64.92
  17  -3   1  255.71   22.63
 -18  -3  -1  148.49   17.92
  18  -3   1  218.29   19.26
  19  -3   1  232.67   20.97
 -19  -3  -1  185.50   19.99
  20  -3   1   43.73    9.22
 -20   3  -1   34.20    6.83
 -21   3  -1  115.39   12.87
  21  -3   1  121.71   15.34
 -22   3  -1  151.98   15.47
  22  -3   1  147.16   17.43
  23  -3   1  145.40   17.71
 -23   3  -1  129.38   14.44
 -24   3  -1  212.41   19.87
  24  -3   1  218.87   23.06
  25  -3   1  200.66   22.37
  24  -4  -1   -1.50    7.55
  23  -4  -1   67.02   12.39
  22  -4  -1   84.44   13.64
  21  -4  -1   14.93    6.74
  20  -4  -1   -1.31    5.25
  19  -4  -1   32.67    8.88
  18  -4  -1   95.59   13.22
  17  -4  -1   19.01    6.05
 -16   4   1   41.69    5.45
  16  -4  -1   38.10    8.19
  15  -4  -1   37.53    7.33
 -14  -4   1   42.90    8.23
  14  -4  -1   64.03    9.47
  13  -4  -1   95.19   11.06
 -13  -4   1   65.13   10.42
  12  -4  -1    2.41    3.96
 -12  -4   1   -3.06    4.29
 -12   4   1    0.43    2.37
  12  -4  -1    0.84    3.37
  11  -4  -1  121.96   12.79
 -11   4   1  134.10   10.88
  11  -4  -1  130.87   13.32
 -11  -4   1  120.67   12.66
  11  -4  -1  122.23   11.12
  10  -4  -1   34.33    5.37
 -10  -4   1   40.56    6.51
 -10   4   1   42.71    5.06
  10  -4  -1   51.50    7.10
   9  -4  -1   95.26   10.16
  -9  -4   1  103.35   11.29
  -9  -4   1  100.43    9.25
  -9   4   1   88.34    8.12
   9  -4  -1   92.64    8.60
   8  -4  -1   33.86    4.25
  -8  -4   1   29.62    4.61
  -8   4   1   35.75    4.26
   8  -4  -1   34.48    5.69
  -8  -4   1   31.03    5.89
  -7   4   1  108.87    8.58
  -7  -4   1  114.41    9.80
   7   4  -1  108.01   12.58
   7  -4  -1  112.49   10.61
  -7  -4   1  110.20   11.77
   7  -4  -1   84.39    8.22
   6   4  -1  133.31   11.02
  -6  -4   1  133.63    8.61
   6  -4  -1  108.92    9.32
   6   4  -1  107.02   10.20
  -5  -4   1  228.26   20.85
   5  -4  -1  288.48   18.63
   5   4  -1  241.67   18.01
   5   4  -1  254.25   19.10
   4  -4  -1  220.70   17.05
  -4  -4   1  231.88   23.22
   4  -4  -1  230.51   16.26
   4   4  -1  261.10   18.96
   4   4  -1  225.59   20.29
   3   4  -1  265.42   20.29
   3   4  -1  244.40   18.47
   3  -4  -1  261.39   18.37
  -3  -4   1  241.99   26.24
   3  -4  -1  256.92   16.86
   3  -4  -1  264.25   19.67
  -3   4   1  256.44   19.58
   2   4  -1   35.96    4.84
  -2  -4   1   42.44    5.83
   2   4  -1   41.06    6.12
  -2  -4   1   40.35    5.77
  -2   4   1   46.61    6.01
   2  -4  -1   41.32    4.93
   2  -4  -1   44.24    5.80
  -2   4   1   45.98    4.01
  -2  -4   1   49.77   14.64
  -1   4   1 1572.56   94.10
   1  -4  -1 1440.27   93.65
  -1  -4   1 1516.95   99.90
  -1   4   1 1381.48   91.36
   1   4  -1 1498.31   92.44
   1   4  -1 1466.24   94.40
   1  -4  -1 1470.52   92.66
  -1  -4   1 1633.62   94.83
  -1  -4   1 1562.18   94.43
   0   4   1   38.94    5.60
   0  -4   1   43.52    5.92
   0   4  -1   40.85    4.76
   0   4   1   32.84    4.08
   0  -4   1   53.49    6.60
   0   4  -1   54.82    6.81
   0  -4   1   33.84    7.68
   0  -4  -1   32.28    5.17
   1  -4   1 1021.62   35.67
  -1   4  -1  222.06   34.51
   1  -4   1  777.34   31.96
   1  -4   1  262.64   28.57
   1   4   1  404.08   33.87
   1   4   1  320.22   27.73
  -1   4  -1  369.74   28.18
  -1  -4  -1  834.82   33.97
   2   4   1   18.46    3.44
  -2   4  -1   22.66    4.89
   2  -4   1   20.17    3.21
  -2  -4  -1   11.25    3.61
  -2   4  -1    8.75    2.55
   2  -4   1   19.94    4.02
   2   4   1   15.66    4.17
   2   4   1   25.07    3.30
   2  -4   1    1.66    2.22
  -3  -4  -1  177.55   14.89
  -3   4  -1  153.72   12.17
  -3   4  -1  119.63   11.76
   3   4   1  140.02   10.72
   3  -4   1  120.93   11.93
   3   4   1  110.73   11.91
   3  -4   1  127.13   10.36
   3  -4   1  140.99   12.67
   3   4   1  153.93   11.45
   4  -4   1  347.09   23.38
   4   4   1  369.19   25.69
   4  -4   1  371.13   25.88
  -4   4  -1  352.75   25.06
  -4   4  -1  379.85   25.61
  -4  -4  -1  381.97   29.55
   4  -4   1  324.68   25.53
   4   4   1  328.51   23.78
   4   4   1  345.93   24.64
   5  -4   1  298.44   20.57
   5  -4   1  311.49   23.10
   5   4   1  276.71   20.88
  -5   4  -1  337.20   22.59
  -5  -4  -1  312.95   28.99
   6  -4   1  256.94   16.86
   6   4   1  189.73   16.57
   6  -4   1  237.29   18.78
  -6   4  -1  253.32   18.32
  -6  -4  -1  314.49   31.31
   7  -4   1  140.20   11.44
  -7   4  -1  151.06   12.96
   7  -4   1  131.12   12.11
  -7  -4  -1  133.28   25.32
   7  -4   1  164.92   13.86
   8  -4   1   32.74    5.66
  -8   4  -1   26.71    5.05
  -8  -4  -1   19.06   14.92
   8  -4   1   27.00    4.09
   8  -4   1   23.96    4.64
   9  -4   1   63.03    7.96
   9  -4   1   38.83    5.77
   9  -4   1   58.46    7.03
  10  -4   1   35.37    6.38
  10  -4   1   26.28    4.78
  10  -4   1   45.94    6.38
 -10  -4  -1   25.13   13.90
  11  -4   1   80.20    9.81
  11  -4   1  105.96   11.00
 -11  -4  -1   73.46   18.79
  12  -4   1    1.60    3.22
  12  -4   1    2.24    3.10
 -12  -4  -1    2.06    9.92
  13  -4   1  157.85   15.18
 -13  -4  -1  166.90   22.01
  13  -4   1  134.48   14.33
  14  -4   1   63.32    8.93
 -14  -4  -1   46.82   11.24
  14  -4   1   70.47    9.42
  15  -4   1   26.26    6.56
  15  -4   1   41.23    7.63
 -15  -4  -1   41.02   11.27
  16  -4   1   39.21    7.73
  16  -4   1   44.60    8.05
 -16  -4  -1   40.28    9.10
  17  -4   1   41.28    8.33
  17  -4   1   46.72    8.56
 -17  -4  -1   42.98    9.42
  18  -4   1  132.00   14.81
  18  -4   1  116.82   14.12
 -18  -4  -1  115.57   14.83
  19  -4   1   37.88    8.76
  19  -4   1   54.96    9.56
  20  -4   1   -1.21    4.69
  20  -4   1   -1.18    5.32
  21  -4   1   22.34    7.50
  21  -4   1   22.88    7.57
  22  -4   1   56.33   11.17
  22  -4   1   66.24   11.76
 -22   4  -1   62.53    9.42
  23  -4   1   39.66    9.96
  23  -4   1   42.05   10.58
  24  -4   1    1.42    6.22
  24  -4   1   -2.99    6.01
  23  -5  -1  112.06   16.78
  22  -5  -1   80.38   13.91
  21  -5  -1  125.42   16.73
  20  -5  -1  156.06   18.81
  19  -5  -1  106.79   13.74
  19  -5  -1  131.84   15.88
  18  -5  -1  169.18   17.76
  18  -5  -1  166.87   18.83
  17  -5  -1  228.83   20.93
  17  -5  -1  198.95   20.65
  16  -5  -1  199.12   19.72
  16  -5  -1  198.70   19.46
  15  -5  -1  284.80   23.07
  15  -5  -1  249.40   21.87
  14  -5  -1  271.47   28.01
 -14  -5   1  281.29   27.14
  14  -5  -1  390.64   28.60
  14  -5  -1  418.91   27.18
 -13  -5   1  506.16   40.84
  13  -5  -1  525.27   41.21
  13  -5  -1  618.74   41.54
  13  -5  -1  579.49   39.04
 -12  -5   1  292.30   24.29
  12  -5  -1  339.43   24.59
  12  -5  -1  321.39   22.20
 -11  -5   1  368.07   29.47
  11  -5  -1  389.31   26.77
  11  -5  -1  351.73   28.24
  10  -5  -1  851.71   54.72
 -10  -5   1  833.25   58.17
  10  -5  -1  834.43   57.05
   9  -5  -1   88.22    8.09
   9  -5  -1   87.18    9.83
  -9  -5   1   79.28   10.87
   8  -5  -1  355.83   24.38
  -8  -5   1  364.74   29.50
   8  -5  -1  349.70   26.91
  -7  -5   1 1068.99   66.11
  -7  -5   1  883.11   69.73
   7  -5  -1 1057.09   67.75
   7  -5  -1 1018.84   64.32
  -6  -5   1  498.99   44.15
  -6  -5   1  590.09   39.37
   6  -5  -1  609.94   37.85
   6  -5  -1  583.87   41.13
   5  -5  -1  692.30   45.92
  -5  -5   1  610.79   52.67
   5   5  -1  709.36   46.71
   5  -5  -1  699.82   47.88
   5  -5  -1  715.86   44.31
   4  -5  -1 1028.62   65.27
   4   5  -1  978.26   63.67
   4  -5  -1  990.19   63.43
  -4  -5   1  888.36   72.97
  -3   5   1  978.73   61.34
   3  -5  -1  892.77   59.62
   3  -5  -1  925.08   60.99
   3   5  -1  998.54   62.30
   3   5  -1  884.96   59.39
  -3  -5   1  825.43   70.37
  -3  -5   1  937.53   61.90
  -2  -5   1  552.60   48.29
  -2   5   1  565.98   38.85
   2   5  -1  577.71   37.37
   2  -5  -1  518.54   37.39
   2  -5  -1  598.55   38.92
  -2  -5   1  554.41   39.25
  -2   5   1  521.09   35.74
   2   5  -1  654.53   40.27
  -1  -5   1  528.86   45.86
   1   5  -1  689.85   41.03
   1  -5  -1  476.97   38.10
   1   5  -1  592.73   38.16
  -1   5   1  633.22   40.37
  -1  -5   1  671.91   40.96
  -1  -5   1  671.88   40.44
  -1   5   1  506.16   36.77
   1  -5  -1  538.90   39.18
   0  -5  -1  498.51   34.27
   0   5  -1  516.55   33.57
   0  -5  -1  492.53   35.00
   0   5  -1  496.54   35.34
   0  -5   1  479.71   35.42
   0   5   1  466.40   32.81
   0  -5   1  539.51   39.24
   0  -5   1  529.81   35.62
  -1   5  -1  656.81   43.84
   1  -5   1  592.03   43.85
  -1   5  -1  632.20   41.83
   1  -5   1  716.38   44.40
  -1  -5  -1  663.60   44.34
   1   5   1  625.28   41.89
   1  -5   1  606.11   43.94
   2  -5   1  567.92   40.43
  -2   5  -1  582.07   38.16
  -2  -5  -1  577.86   41.21
   2  -5   1  636.23   40.65
  -2   5  -1  554.38   39.71
   2   5   1  566.91   38.53
   2  -5   1  570.46   38.74
   3  -5   1 1172.93   70.29
  -3   5  -1 1163.47   71.94
   3   5   1 1165.68   71.31
   3  -5   1 1101.67   72.29
  -3  -5  -1 1104.46   75.21
   3  -5   1 1121.35   72.60
   3   5   1  973.09   69.83
   4  -5   1 1285.05   77.62
   4  -5   1 1157.94   74.36
   4  -5   1 1168.71   76.79
   4   5   1 1102.39   75.61
  -4   5  -1 1289.90   76.83
  -4  -5  -1 1108.59   82.01
  -5   5  -1  912.75   59.62
   5  -5   1  891.15   60.58
   5  -5   1  915.29   58.11
   5   5   1  907.83   59.72
  -5  -5  -1  964.26   71.00
   6  -5   1  615.79   43.19
  -6  -5  -1  729.68   59.85
   6  -5   1  617.53   40.65
   6   5   1  605.61   42.41
  -7  -5  -1 1876.05  132.05
   7  -5   1 1640.61  102.94
   7  -5   1 1663.95  105.76
   7   5   1 1608.27  104.84
   8  -5   1  382.43   27.30
   8  -5   1  375.15   28.60
   8  -5   1  352.40   25.83
   9  -5   1  188.63   15.67
  -9  -5  -1  222.09   39.10
   9  -5   1  174.22   14.31
   9  -5   1  176.19   16.24
  10  -5   1 1087.35   71.56
  10  -5   1 1176.83   74.54
  10  -5   1 1092.10   73.12
 -10  -5  -1 1264.41  101.16
  11  -5   1  446.55   31.96
  11  -5   1  389.54   28.92
 -11  -5  -1  444.26   52.92
  11  -5   1  406.15   30.52
 -12  -5  -1  572.72   53.09
  12  -5   1  491.54   38.58
  12  -5   1  567.09   40.44
  12  -5   1  564.85   37.63
  13  -5   1  632.06   45.80
  13  -5   1  660.91   44.43
  13  -5   1  630.73   46.37
 -13  -5  -1  660.24   58.15
 -14  -5  -1  512.08   44.47
  14  -5   1  500.42   35.17
  14  -5   1  470.52   36.57
  14  -5   1  477.11   37.09
 -15  -5  -1  367.33   33.64
  15  -5   1  357.15   29.11
  15  -5   1  329.25   28.16
  16  -5   1  293.29   25.66
 -16  -5  -1  319.67   29.13
  16  -5   1  269.67   24.52
 -17  -5  -1  295.83   27.74
  17  -5   1  302.02   25.85
  17  -5   1  290.02   26.52
  18  -5   1  189.97   19.55
  18  -5   1  198.77   20.55
 -18  -5  -1  203.75   21.60
  19  -5   1  155.10   18.42
 -19  -5  -1  156.63   18.54
  19  -5   1  154.80   17.12
 -20  -5  -1  199.66   22.36
  20  -5   1  240.92   23.31
  20  -5   1  194.04   20.74
  21  -5   1  174.43   19.16
 -21  -5  -1  135.93   18.72
  22  -5   1  112.00   15.48
  23  -5   1   92.75   14.34
  21  -6  -1   12.21    8.15
  20  -6  -1   27.98    9.51
  19  -6  -1   50.38   10.49
  18  -6  -1   24.92    8.57
  17  -6  -1   39.62    8.86
  16  -6  -1    1.20    4.65
 -16  -6   1   -1.13    6.72
  16  -6  -1    3.22    4.45
  15  -6  -1   20.85    7.14
 -15  -6   1   24.99    8.52
  15  -6  -1   28.45    7.08
 -14  -6   1   24.89    7.22
  14  -6  -1   34.48    7.43
  14  -6  -1   32.30    8.35
  13  -6  -1   25.78    6.97
  13  -6  -1   23.57    6.21
 -13  -6   1   20.95    7.09
 -12  -6   1   16.23    6.44
  12  -6  -1   17.40    5.75
  11  -6  -1   53.84    8.46
 -11  -6   1   51.13    9.85
 -10  -6   1   89.15   11.95
  10  -6  -1   80.06   10.23
  -9  -6   1  148.92   19.01
   9  -6  -1  181.75   16.21
  -8  -6   1   81.36   12.64
   8  -6  -1   86.74   10.26
   7  -6  -1   37.57    6.72
  -7  -6   1   33.75   10.00
  -6  -6   1   87.23   18.82
   6  -6  -1   68.77    8.83
   5  -6  -1  209.32   16.09
  -5  -6   1  184.24   17.61
  -5  -6   1  145.48   26.11
   5  -6  -1  185.40   16.91
  -4  -6   1   36.55   14.87
   4  -6  -1   41.19    6.05
  -4  -6   1   38.61    6.86
   4  -6  -1   27.77    6.07
  -3  -6   1  107.61   12.03
   3  -6  -1   99.29   10.41
  -3  -6   1   97.15   19.62
   3  -6  -1  109.84   11.29
   2   6  -1   83.63    9.17
   2  -6  -1   76.14    9.22
   2  -6  -1   94.86   10.17
   1   6  -1   88.98    9.95
   1  -6  -1  122.49   11.30
  -1  -6   1  113.23   12.05
   1  -6  -1   97.74   11.08
  -1  -6   1   87.92   18.04
   0  -6   1  183.81   22.27
   0  -6  -1  195.22   17.00
   0  -6   1  214.61   18.59
   0   6  -1  179.62   16.39
   0   6  -1  219.60   18.23
   0  -6  -1  217.38   18.62
   0  -6   1  242.02   18.34
  -1   6  -1  185.94   16.49
   1  -6   1  216.48   17.90
  -1  -6  -1  184.72   16.04
  -1   6  -1  177.05   14.90
  -1  -6  -1  201.44   17.83
   1  -6   1  145.64   17.75
   1  -6   1  198.59   16.57
  -2   6  -1  204.65   15.13
   2  -6   1  201.14   17.23
  -2   6  -1  174.16   15.96
  -2  -6  -1  185.60   18.36
   2  -6   1  153.64   15.49
   2  -6   1  169.37   16.32
   3  -6   1  196.00   17.08
   3  -6   1  185.36   15.39
  -3   6  -1  166.36   15.76
   3  -6   1  183.31   16.27
  -3  -6  -1  191.92   20.43
   4  -6   1   16.12    4.08
   4  -6   1   20.84    5.45
   4  -6   1   18.60    5.17
  -4  -6  -1    5.43    7.56
   5  -6   1  130.50   11.19
   5  -6   1  132.40   13.20
  -6  -6  -1   54.57   24.30
   6  -6   1   61.54    8.50
   6  -6   1   67.12    7.06
   7  -6   1   28.64    6.10
  -7  -6  -1    8.76   16.51
   7  -6   1   19.17    4.13
   8  -6   1   44.64    7.76
  -8  -6  -1   49.93   27.14
   8  -6   1   45.16    6.80
   8  -6   1   41.60    5.95
   9  -6   1  330.23   25.62
   9  -6   1  325.30   26.35
  10  -6   1   63.10    9.02
 -10  -6  -1   45.14   24.30
  10  -6   1   64.70    8.37
  11  -6   1   34.43    6.56
  11  -6   1   42.58    8.00
 -11  -6  -1   45.88   23.48
  12  -6   1    6.48    4.12
  12  -6   1   16.74    5.49
 -13  -6  -1   23.44   13.66
  13  -6   1   19.42    6.16
  13  -6   1   23.66    5.79
  14  -6   1   34.06    7.38
  14  -6   1   36.04    7.79
 -14  -6  -1   22.25   11.57
 -15  -6  -1   58.15   16.16
  15  -6   1   40.33    8.28
  16  -6   1    1.06    4.75
 -16  -6  -1   -1.70    8.36
  17  -6   1   26.35    7.44
 -17  -6  -1   34.37   10.44
  18  -6   1   18.29    6.68
 -18  -6  -1   16.61    9.29
  19  -6   1   33.38    8.40
 -19  -6  -1   24.19    9.65
 -20  -6  -1   -1.57    7.38
  20  -6   1    6.16    6.43
  21  -6   1   33.42    9.70
  22  -6   1   65.76   12.11
  19  -7  -1  202.99   22.46
  18  -7  -1  103.38   15.00
  17  -7  -1   73.59   12.34
 -16  -7   1   62.28   12.45
  16  -7  -1  114.42   14.63
  15  -7  -1  137.17   16.75
 -15  -7   1  160.22   18.02
  14  -7  -1  268.40   24.44
 -14  -7   1  241.41   23.39
 -13  -7   1  466.41   37.43
  13  -7  -1  497.46   38.50
 -12  -7   1  572.71   43.21
 -11  -7   1  545.65   40.61
  11  -7  -1  512.95   38.98
  10  -7  -1  250.46   21.26
 -10  -7   1  220.43   21.86
  -9  -7   1  175.58   18.21
   9  -7  -1  150.48   15.44
   8  -7  -1  159.47   15.40
  -8  -7   1  133.58   17.09
  -7  -7   1  291.86   26.34
   7  -7  -1  332.17   25.53
  -7  -7   1  300.86   29.28
  -6  -7   1  568.38   49.90
  -6  -7   1  625.74   45.69
   6  -7  -1  627.26   43.93
   5  -7  -1  815.94   57.90
  -5  -7   1  821.48   59.47
  -5  -7   1  874.98   67.30
   5  -7  -1  892.82   57.36
   4  -7  -1  931.54   61.88
  -4  -7   1  902.83   63.11
  -4  -7   1  788.09   70.52
   4  -7  -1  933.36   60.97
   3  -7  -1  516.72   37.07
   3  -7  -1  512.62   37.70
  -3  -7   1  476.26   48.13
  -3  -7   1  533.74   39.40
   2  -7  -1  564.44   41.46
   2  -7  -1  565.75   40.60
  -2  -7   1  572.45   42.40
  -2  -7   1  603.98   54.48
   1  -7  -1  301.96   25.18
  -1  -7   1  347.02   27.32
  -1  -7   1  274.52   36.90
   1  -7  -1  351.51   27.02
   0  -7  -1   95.53   12.83
   0  -7   1  109.52   22.64
   0  -7  -1  101.42   11.34
   0  -7   1  114.76   13.05
   1  -7   1  345.62   28.34
  -1  -7  -1  347.70   30.00
  -1  -7  -1  348.72   27.31
   1  -7   1  352.56   35.61
  -2  -7  -1  468.59   35.79
   2  -7   1  533.31   37.55
  -2  -7  -1  440.55   40.09
   2  -7   1  504.55   35.56
   3  -7   1  515.96   38.90
  -3  -7  -1  503.32   38.31
   3  -7   1  541.22   37.77
  -3  -7  -1  528.13   46.15
   4  -7   1  859.27   59.82
   4  -7   1  871.29   58.50
  -4  -7  -1  830.06   71.16
  -5  -7  -1  600.35   65.22
   5  -7   1  763.90   50.89
  -6  -7  -1  528.38   62.53
   6  -7   1  559.74   40.23
  -7  -7  -1  152.57   36.58
   8  -7   1  118.48   12.15
  -8  -7  -1   80.40   30.77
  -9  -7  -1  102.61   33.05
   9  -7   1   89.40   10.50
 -10  -7  -1   95.82   29.80
  10  -7   1  190.29   16.59
 -11  -7  -1  294.76   48.08
  11  -7   1  357.82   27.64
 -12  -7  -1  378.64   48.50
  12  -7   1  401.23   30.66
 -13  -7  -1  322.27   38.60
 -14  -7  -1  139.09   23.99
 -15  -7  -1  111.81   21.37
 -16  -7  -1   38.61   14.61
 -17  -7  -1   38.96   12.95
 -18  -7  -1   81.46   16.04
  17  -8  -1    1.38    6.22
  16  -8  -1    8.16    6.27
 -16  -8   1   -1.30    7.62
  15  -8  -1    5.30    5.96
  14  -8  -1    1.29    6.36
 -14  -8   1  -10.94    7.02
  13  -8  -1   15.06    7.04
 -13  -8   1    3.54    8.22
 -12  -8   1   -1.13    8.63
 -11  -8   1   -5.57    7.26
 -10  -8   1   22.74    7.69
 -10  -8   1   16.97    6.92
  -9  -8   1   15.55    6.95
  -9  -8   1   11.86    6.54
  -8  -8   1   12.89    7.90
  -8  -8   1    9.02    6.11
  -7  -8   1   13.81    6.84
  -6  -8   1   11.25    6.32
  -5  -8   1   24.68    8.17
   4  -8  -1   46.40    9.03
  -4  -8   1   51.83    9.91
  -3  -8   1   34.18    8.43
   3  -8  -1   51.37    8.95
   2  -8  -1   27.03    7.63
  -2  -8   1   32.35    8.07
   1  -8  -1   62.59   11.42
   1  -8  -1   76.49   10.29
  -1  -8   1   84.61   12.12
   0  -8  -1   36.82   10.28
   0  -8   1   30.24    7.86
   0  -8  -1   28.20    7.24
   1  -8   1   28.21    7.81
  -1  -8  -1   51.16   12.93
  -1  -8  -1   31.62    7.66
  -2  -8  -1   24.84    6.86
  -2  -8  -1   31.00   14.05
   2  -8   1   22.76    6.87
   3  -8   1   31.53    8.36
  -3  -8  -1   45.52   17.90
  -3  -8  -1   34.69    8.14
   4  -8   1   63.25   10.05
  -4  -8  -1   46.43    8.85
  -5  -8  -1   47.23   28.70
  -5  -8  -1   62.51   10.91
  -6  -8  -1   43.09   29.26
  -7  -8  -1   45.14   28.48
  -8  -8  -1    5.45   21.89
  -9  -8  -1   -4.94   17.89
 -10  -8  -1    8.59   20.25
 -11  -8  -1    3.66   22.98
 -12  -8  -1   40.19   23.57
 -13  -8  -1   61.10   22.63
 -14  -8  -1   -2.33   11.92
 -15  -8  -1    8.34   14.66
 -10  -9   1  104.75   15.80
  -9  -9   1   30.28    9.55
  -8  -9   1   33.15    9.66
  -7  -9   1   61.04   11.79
  -6  -9   1  161.66   19.39
  -5  -9   1  350.21   31.67
  -4  -9   1  368.75   32.74
  -3  -9   1  217.97   23.07
  -2  -9   1  193.81   21.07
  -1  -9   1   95.08   13.87
   0  -9   1   31.39    8.67
   1  -9   1  110.84   14.95
   2  -9   1  240.44   23.90
   3  -9   1  282.90   26.32
  -4  -9  -1  459.84   37.33
  -5  -9  -1  350.42   30.92
  -5  -9  -1  354.05   61.56
  -6  -9  -1  304.04   60.19
  -6  -9  -1  277.18   26.53
  -7  -9  -1  135.32   42.71
  -7  -9  -1  126.13   16.57
  -8  -9  -1   91.26   34.74
  -8  -9  -1   57.92   11.86
  -9  -9  -1   26.44   29.41
 -10  -9  -1  154.43   37.29
 -11  -9  -1  199.20   34.33
 -12  -9  -1  404.03   45.12
  -4 -10   1   15.91    8.05
  -3 -10   1   34.05    9.93
  -2 -10   1   19.35    8.27
  25   0  -2  340.03   30.81
  24   0  -2  461.55   37.77
  23   0  -2  329.87   29.19
  22   0  -2   88.44   13.07
  21   0  -2  152.57   16.73
  20   0  -2  113.81   13.68
  19   0  -2  118.00   13.80
  18   0  -2  939.23   64.45
  17   0  -2 1287.84   85.44
  16   0  -2  644.78   45.79
  15   0  -2  228.35   19.56
  14   0  -2  407.25   30.67
  13   0  -2   58.53    6.53
  13   0  -2   74.73    8.71
  12   0  -2  103.94    8.84
  12   0  -2   88.35    9.95
  11   0  -2  219.78   16.77
  11   0  -2  242.42   18.46
  10   0  -2  672.14   44.09
  10   0  -2  727.06   46.80
   9   0  -2 1205.03   77.06
   9   0  -2 1212.08   75.39
   8   0  -2 2561.63  152.55
   8   0  -2 2364.43  153.94
   7   0  -2  869.24   55.98
   7   0  -2  886.06   54.51
   7   0  -2  849.39   56.11
   6   0  -2  602.30   38.93
   6   0  -2  590.61   39.44
   5   0  -2  967.27   61.78
   4   0  -2 1209.10   71.91
  -4   0   2 1074.99   71.14
  -3   0   2 3714.77  223.99
  -3   0   2 3590.50  225.09
   3   0  -2 3697.72  225.25
   2   0  -2 3533.06  216.44
   2   0  -2 3597.45  215.28
  -2   0   2 3415.66  215.35
  -2   0   2 3631.42  216.75
  -1   0   2 5910.13  355.37
   1   0  -2 5818.11  355.30
   1   0  -2 5750.19  355.94
   1   0  -2 6084.21  356.46
  -1   0   2 5677.48  356.42
   0   0  -2 7758.52  460.37
   0   0  -2 7365.84  460.14
   0   0   2 7859.86  460.51
   0   0   2 7130.88  461.02
   0   0  -2 7761.95  461.12
  -1   0  -2   16.73    3.05
   1   0   2   12.68    2.68
  -1   0  -2   13.95    2.45
   1   0   2   14.70    2.38
   2   0   2  373.26   23.50
   2   0   2  341.45   24.31
  -2   0  -2  354.39   23.43
  -2   0  -2  350.77   24.04
   3   0   2  893.80   59.47
   3   0   2  922.53   58.40
  -3   0  -2  972.78   58.66
  -4   0  -2   51.86    5.81
   4   0   2   51.27    4.96
  -5   0  -2   20.40    3.32
   5   0   2   26.23    3.39
  -6   0  -2  518.11   33.78
  -6   0  -2  455.81   40.05
   6   0   2  522.20   33.85
  -7   0  -2  280.46   19.80
  -7   0  -2  277.00   25.19
   7   0   2  272.46   20.54
  -8   0  -2 1576.49  100.21
  -8   0  -2 1408.87  104.36
  -9   0  -2  468.62   36.89
  -9   0  -2  486.59   37.98
 -10   0  -2 1010.95   65.16
 -10   0  -2 1016.26   66.21
  10   0   2  981.56   70.65
 -11   0  -2  300.71   22.56
  11   0   2  284.91   28.12
  12   0   2   43.55    6.29
  12   0   2   50.71   12.15
 -12   0  -2   53.08    6.98
  13   0   2   44.40    6.90
 -13   0  -2   54.27    7.65
 -14   0  -2  560.28   38.70
 -14   0  -2  617.56   39.83
  14   0   2  501.75   38.70
  15   0   2  253.74   21.02
 -15   0  -2  255.40   20.52
 -16   0  -2  525.49   36.79
  16   0   2  494.76   37.34
 -17   0  -2 1395.68   86.02
  17   0   2 1230.27   86.20
  18   0   2  338.26   29.20
 -18   0  -2  408.53   29.17
 -19   0  -2  159.69   15.36
 -20   0  -2   48.38    7.96
 -21   0  -2  105.62   12.20
 -22   0  -2  193.94   18.45
 -23   0  -2  334.80   27.69
 -24   0  -2  422.98   33.53
 -25   0  -2  261.98   23.77
 -26   0  -2  110.60   14.22
  26   1  -2    4.39    7.36
  25   1  -2    7.00    7.17
  25  -1  -2   -1.42    5.70
  24  -1  -2   -2.71    5.94
  24   1  -2    1.32    6.48
  23  -1  -2    5.18    5.68
  23   1  -2    6.17    5.27
  22  -1  -2    1.24    4.81
  22   1  -2    6.88    5.41
  21  -1  -2    8.19    5.01
  21   1  -2    8.61    5.09
  20  -1  -2  118.05   14.52
  20   1  -2  132.13   14.64
  19  -1  -2   40.05    8.77
  19   1  -2   57.32    9.08
  18   1  -2   73.46    9.80
  18  -1  -2   64.21    9.83
  17   1  -2  133.87   13.70
  17  -1  -2  128.71   14.46
  16   1  -2  183.15   15.52
  16  -1  -2  124.86   15.05
  15   1  -2   24.06    5.24
  15  -1  -2   31.78    6.43
  14   1  -2   26.94    5.18
  14  -1  -2   13.60    5.36
  13  -1  -2  209.32   17.95
  13   1  -2  196.70   16.79
  12  -1  -2  176.29   16.06
  12   1  -2  172.97   15.26
  12   1  -2  210.34   14.89
  11   1  -2  225.40   17.10
  11   1  -2  249.00   18.36
 -11  -1   2  239.88   18.02
  11  -1  -2  230.30   18.76
  10   1  -2  498.97   35.94
  10  -1  -2  527.20   36.99
  10   1  -2  539.57   36.58
 -10  -1   2  526.69   35.89
  10   1  -2  574.43   35.42
   9  -1  -2  337.24   26.04
   9   1  -2  397.45   26.27
   9   1  -2  338.59   24.49
   9   1  -2  328.60   25.12
   8   1  -2    0.96    2.50
   8  -1  -2    1.99    2.29
   8   1  -2    1.47    1.68
  -8  -1   2    1.04    1.82
   8   1  -2   -0.37    2.23
   7   1  -2   66.91    6.86
   7  -1  -2   82.34    5.96
   7   1  -2   86.33    8.43
   6   1  -2  109.00    8.37
   6  -1  -2   93.53    6.84
   6   1  -2   91.39    9.34
   6  -1  -2  109.88    8.62
   5   1  -2  353.42   23.45
   5  -1  -2  346.56   22.17
   5   1  -2  346.02   25.30
   5  -1  -2  406.04   24.33
   4   1  -2   13.98    3.50
   4  -1  -2   15.99    2.61
  -4  -1   2   10.24    2.74
   4   1  -2   10.47    1.76
  -4   1   2   12.13    1.35
   3   1  -2  851.67   54.79
   3   1  -2  870.42   57.13
  -3  -1   2  915.06   56.20
   3  -1  -2  893.87   55.59
  -3  -1   2  921.51   57.31
  -3   1   2  897.85   55.36
   2  -1  -2  741.20   44.92
  -2  -1   2  724.67   46.77
  -2   1   2  749.63   46.12
   2  -1  -2  708.12   45.97
  -2  -1   2  696.22   47.77
  -1  -1   2  235.94   16.56
  -1   1   2  246.81   16.88
  -1   1   2  227.30   15.84
   1   1  -2  231.50   16.27
   1  -1  -2  240.39   15.84
  -1  -1   2  210.01   17.12
   0   1  -2  447.16   28.71
   0   1  -2  460.87   27.63
   0  -1   2  399.32   28.63
   0   1   2  441.06   28.95
   0  -1  -2  426.26   28.95
   0  -1  -2  443.70   28.18
   0   1   2  413.15   28.11
  -1   1  -2    9.48    2.28
  -1   1  -2    9.27    1.40
   1   1   2    9.87    2.10
   1   1   2    8.37    2.47
  -1  -1  -2    7.67    1.98
   2   1   2   76.14    6.91
  -2   1  -2   64.56    5.22
  -2  -1  -2   66.93    6.40
   2  -1   2   76.25    5.26
  -2   1  -2   70.97    5.18
   2   1   2   65.61    6.13
  -3   1  -2  365.74   24.79
   3  -1   2  418.56   24.65
   3   1   2  386.29   26.31
  -3  -1  -2  423.35   26.56
  -3   1  -2  350.63   25.47
   4  -1   2   -0.30    1.00
  -4   1  -2   -0.63    2.82
  -4  -1  -2   -0.87    2.26
  -4   1  -2    0.40    1.28
   4   1   2    0.33    1.83
   5  -1   2    7.36    1.82
  -5  -1  -2    6.77    2.93
   5  -1   2    7.61    1.84
   5   1   2    7.62    2.51
  -5   1  -2    4.72    2.77
  -6   1  -2  108.05    8.70
   6  -1   2   92.74    8.22
  -6  -1  -2  124.68   13.97
   6   1   2  106.20    9.23
  -6   1  -2  105.71    8.50
   6  -1   2   89.93    8.67
  -7   1  -2   18.33    3.24
   7   1   2   11.09    4.01
   7  -1   2    9.49    2.48
   7  -1   2    9.86    5.29
  -7   1  -2   20.82    3.72
  -7  -1  -2    3.62    6.32
  -7  -1  -2    2.41    2.43
  -8  -1  -2    2.28    1.80
  -8  -1  -2   18.10   11.78
  -8   1  -2    1.13    2.58
   8  -1   2    3.87    2.94
  -8  -1  -2    4.04    3.64
  -8   1  -2   -1.86    3.60
   8  -1   2   -1.81   15.54
   9  -1   2  570.04   46.10
  -9   1  -2  608.24   39.74
  -9  -1  -2  588.84   40.06
  -9   1  -2  572.93   39.18
  -9  -1  -2  539.48   48.55
   9   1   2  600.42   41.94
   9  -1   2  646.30   39.99
  10  -1   2  391.66   26.31
 -10   1  -2  378.17   25.92
  10  -1   2  326.80   34.54
 -10  -1  -2  284.45   30.23
  10   1   2  350.12   29.23
 -11  -1  -2  201.70   19.96
  11  -1   2  183.59   15.99
 -11   1  -2  226.76   16.68
  11  -1   2  184.18   24.15
 -12  -1  -2  121.54   13.74
  12  -1   2  114.46   11.29
  12  -1   2  110.60   19.30
 -13  -1  -2  131.08   13.83
  13  -1   2   88.00   10.80
  13  -1   2  125.31   24.02
  14  -1   2   89.61   10.13
 -14  -1  -2  105.20   11.18
 -14  -1  -2   94.33    9.69
 -15  -1  -2   20.14    4.34
  15  -1   2   21.68    5.50
 -15  -1  -2   19.61    5.48
 -16  -1  -2  346.42   24.85
 -16  -1  -2  303.78   25.53
  16  -1   2  304.74   25.35
 -17  -1  -2   83.67    9.79
  17  -1   2   77.85   10.25
 -17  -1  -2   75.74   10.28
 -18  -1  -2   46.93    7.50
  18  -1   2   52.96    8.59
 -18   1  -2   56.79    8.14
 -19  -1  -2  128.91   13.30
  19  -1   2  124.45   14.09
 -19   1  -2  127.77   13.34
 -20   1  -2   43.60    8.05
  20  -1   2   43.43    8.85
 -21  -1  -2   19.99    5.73
 -21   1  -2   32.51    7.13
  21  -1   2   26.31    7.30
 -22  -1  -2   -1.84    3.82
 -22   1  -2    0.94    3.99
  22  -1   2   -1.16    4.51
  23  -1   2   17.13    6.47
 -23  -1  -2   17.53    5.96
 -23   1  -2   15.64    5.98
 -24  -1  -2    3.11    4.77
  24  -1   2    7.77    7.24
 -24   1  -2   -2.07    5.19
 -25   1  -2    4.28    5.16
 -25  -1  -2    5.47    5.50
 -26   1  -2   16.44    6.68
  25   2  -2   75.09   13.44
  24   2  -2   96.44   14.45
  23   2  -2   90.49   13.26
  22   2  -2   41.12    9.84
  21   2  -2    2.23    4.48
  20   2  -2    5.28    4.25
 -19   2   2  140.13   12.80
  19   2  -2  172.46   16.75
 -18   2   2  402.46   28.00
  18   2  -2  384.16   31.19
 -17   2   2  717.41   46.69
  17   2  -2  695.18   49.80
 -16   2   2  592.85   38.94
  16   2  -2  574.97   42.00
 -15   2   2  516.89   34.93
  15   2  -2  547.26   38.01
 -14   2   2  279.37   19.42
  14   2  -2  266.00   21.73
 -13   2   2  228.39   16.58
  13   2  -2  245.34   19.29
  12   2  -2  558.70   39.27
 -12   2   2  581.79   37.07
 -11   2   2  588.55   36.70
 -11  -2   2  562.24   38.49
  11   2  -2  547.88   38.96
 -10   2   2 1057.09   66.11
 -10  -2   2 1099.84   68.19
  10   2  -2 1046.35   68.41
  -9  -2   2 3047.85  183.79
   9   2  -2 2784.25  184.95
  -9   2   2 3018.62  181.88
   9   2  -2 2982.95  183.98
   8   2  -2 3419.17  211.44
  -8  -2   2 3450.60  210.07
   8   2  -2 3346.39  210.45
  -8   2   2 3441.53  208.20
  -7  -2   2 1746.90  111.89
   7   2  -2 1757.15  113.12
   7   2  -2 1923.14  112.30
   6   2  -2 1948.16  110.78
  -6  -2   2 1736.62  110.36
   6   2  -2 1702.30  111.36
   6  -2  -2 1770.77  110.31
  -5  -2   2  915.21   45.03
   5  -2  -2  614.01   46.33
   5   2  -2  767.43   44.92
   5   2  -2  474.76   45.95
   5  -2  -2  628.75   44.29
   5   2  -2  795.24   45.93
   4   2  -2  571.25   36.07
  -4  -2   2  580.11   35.95
   4   2  -2  561.37   36.90
   4  -2  -2  609.10   38.70
   4  -2  -2  564.91   35.79
   4   2  -2  535.93   38.69
   3   2  -2 2139.40  138.25
  -3  -2   2 2188.63  137.29
   3   2  -2 2285.94  137.42
   3  -2  -2 2493.46  140.51
  -3  -2   2 2350.30  139.92
   3  -2  -2 2268.14  137.16
   3   2  -2 2206.56  140.63
   2   2  -2 1961.97  122.27
   2  -2  -2 1951.28  121.66
  -2  -2   2 1833.83  121.45
   2   2  -2 2144.55  119.91
  -2  -2   2 1668.91  121.94
  -1  -2   2 6420.72  390.59
   1   2  -2 6285.76  388.59
  -1   2   2 6437.45  388.01
   1   2  -2 6590.56  391.47
   1  -2  -2 6219.93  390.48
  -1  -2   2 6538.14  391.59
   0  -2  -2 7414.52  453.88
   0   2   2 7540.17  454.16
   0   2  -2 7893.92  457.38
   0  -2   2 7563.86  457.34
   0   2  -2 7344.21  454.56
  -1  -2  -2 3944.62  249.97
   1  -2   2 4429.27  253.51
  -1   2  -2 4394.13  253.19
   2  -2   2 2920.29  186.25
  -2   2  -2 3025.92  188.85
  -2   2  -2 3451.09  190.23
   2  -2   2 3557.23  190.89
  -2  -2  -2 3139.90  187.19
  -3   2  -2  928.87   59.52
   3  -2   2  952.19   60.78
   3  -2   2  910.89   57.23
  -3   2  -2  964.92   60.26
  -3  -2  -2  929.89   58.05
   4  -2   2  562.14   37.19
  -4   2  -2  587.26   37.24
  -4   2  -2  594.65   39.67
   4   2   2  610.16   39.43
   4  -2   2  623.76   40.78
  -4  -2  -2  591.92   37.99
  -4   2  -2  619.49   39.27
   5  -2   2 2282.72  146.59
  -5  -2  -2 2236.97  147.16
   5  -2   2 2716.94  150.59
  -5   2  -2 2411.29  146.73
   5   2   2 2556.59  148.86
  -5   2  -2 2575.46  148.71
   5  -2   2 2357.18  146.44
  -6  -2  -2 2033.18  139.60
   6  -2   2 2291.67  139.37
  -6   2  -2 2296.33  139.33
  -6  -2  -2 2371.67  146.95
   6  -2   2 2530.96  142.89
   6   2   2 2382.63  141.16
   6  -2   2 2169.55  141.96
   7   2   2 1222.55   81.39
  -7  -2  -2 1181.74   80.12
  -7   2  -2 1311.99   79.99
   7  -2   2 1181.63   82.37
   7  -2   2 1221.75   84.66
   7  -2   2 1467.83   80.34
  -7  -2  -2 1243.97   91.52
  -8  -2  -2 4514.24  265.14
   8  -2   2 4093.01  249.20
  -8   2  -2 3827.70  242.96
   8  -2   2 4319.52  246.56
   8   2   2 4225.61  245.27
   8  -2   2 3787.64  243.07
  -8  -2  -2 3868.17  243.41
  -9  -2  -2 2333.00  145.34
   9  -2   2 2342.81  151.90
   9  -2   2 2234.57  145.03
  -9   2  -2 2529.97  145.38
   9  -2   2 2234.89  147.31
  -9  -2  -2 2379.99  165.90
  10  -2   2 1247.76   82.35
  10  -2   2 1227.59   89.29
 -10   2  -2 1330.07   82.40
  10  -2   2 1335.63   84.40
 -10  -2  -2 1469.29  101.58
 -10  -2  -2 1289.10   82.36
 -11   2  -2  958.96   60.04
  11  -2   2  932.56   68.06
  11  -2   2  894.01   59.93
 -11  -2  -2 1016.22   73.51
 -11  -2  -2  888.50   59.73
 -12  -2  -2  250.75   19.34
  12  -2   2  292.68   29.91
  12  -2   2  283.67   20.32
 -13  -2  -2  466.17   36.38
  13  -2   2  375.31   29.55
  13  -2   2  482.45   40.94
 -14  -2  -2  358.96   30.42
  14  -2   2  348.34   43.02
  14  -2   2  341.00   26.34
  15  -2   2  616.95   45.30
 -15  -2  -2  707.44   48.48
 -16  -2  -2  739.39   50.50
  16  -2   2  656.20   48.24
 -17  -2  -2  551.04   39.78
 -17  -2  -2  484.13   37.03
  17  -2   2  543.44   38.85
  18  -2   2  409.68   31.34
 -18  -2  -2  405.12   31.89
 -18  -2  -2  362.36   29.11
  19  -2   2   90.41   12.31
 -19  -2  -2   88.16   12.14
 -19  -2  -2   99.57   11.20
 -20   2  -2   19.59    5.58
  20  -2   2   20.76    6.33
 -20  -2  -2   17.90    5.07
 -20  -2  -2   26.21    6.87
 -21   2  -2   33.18    6.89
  21  -2   2   21.10    7.01
 -21  -2  -2   18.97    5.48
 -22   2  -2   80.96   11.06
  22  -2   2   87.37   12.94
 -22  -2  -2   88.81   11.30
 -23  -2  -2  142.47   15.79
 -23   2  -2  152.50   16.24
  23  -2   2  168.40   18.46
  24  -2   2   81.71   14.05
 -24  -2  -2   80.75   11.84
 -24   2  -2   78.16   11.56
 -25  -2  -2   65.35   11.43
 -25   2  -2   76.33   11.35
 -26   2  -2   39.45    8.65
  24  -3  -2   20.87    8.95
  23  -3  -2   27.49    8.76
  22  -3  -2   62.87   11.60
  21  -3  -2   57.84   10.87
  20  -3  -2   12.96    7.05
  19  -3  -2   14.89    6.66
  18   3  -2    0.95    4.49
  18  -3  -2   16.37    6.55
  17   3  -2   10.66    4.85
  17  -3  -2   10.88    5.05
  16   3  -2   96.93   11.89
  16  -3  -2  117.02   13.32
 -16   3   2  105.77    9.12
  15   3  -2  358.62   28.93
  15  -3  -2  304.99   29.08
  14  -3  -2  368.96   29.59
 -14   3   2  392.56   25.08
  14   3  -2  331.81   27.66
  13   3  -2  251.08   20.50
 -13   3   2  305.54   18.08
  12   3  -2   79.85    8.56
 -12   3   2   76.41    6.16
 -11  -3   2   52.09    6.34
 -11   3   2   48.66    4.52
 -10  -3   2   11.58    3.30
 -10   3   2   14.70    2.14
 -10   3   2    9.19    2.03
  -9   3   2   11.76    1.77
  -9   3   2   11.97    1.98
  -9  -3   2    9.64    3.00
   9  -3  -2   10.44    4.36
  -8   3   2  497.99   31.80
   8   3  -2  433.05   40.17
  -8  -3   2  501.20   33.75
   8  -3  -2  582.47   36.94
  -8   3   2  513.92   31.66
  -7  -3   2  588.86   37.89
   7   3  -2  487.69   44.51
   7  -3  -2  614.77   40.60
   6   3  -2  387.49   35.47
   6  -3  -2  403.56   29.94
   6  -3  -2  391.96   26.43
   6   3  -2  386.58   30.35
  -5  -3   2  329.05   21.99
   5  -3  -2  369.05   25.03
   5   3  -2  320.00   24.98
   5   3  -2  292.25   29.19
  -4  -3   2    2.50    2.48
   4   3  -2    3.72    2.83
   4   3  -2    1.37    6.76
   4  -3  -2   10.13    3.08
  -4   3   2    7.39    1.18
  -3   3   2   88.36    4.95
   3   3  -2   47.69    7.24
  -3  -3   2   96.50    5.91
  -3   3   2   51.42    6.80
   3  -3  -2   50.22    4.85
   3  -3  -2   53.32    7.09
  -3  -3   2   47.10    7.15
   3   3  -2   39.82   12.06
  -2   3   2   67.39    4.83
   2   3  -2   62.80    7.76
  -2  -3   2   49.75    7.35
  -2   3   2   70.65    7.50
  -2  -3   2   61.29    4.88
   2   3  -2   62.22   10.14
   2  -3  -2   55.28    6.94
   1   3  -2    5.36    3.25
  -1  -3   2    3.82    2.67
  -1  -3   2    4.76    1.40
   1   3  -2    7.15    3.08
  -1   3   2    5.64    3.16
   1  -3  -2    1.55    1.99
   0  -3   2   20.03    4.33
   0  -3   2   26.26    5.27
   0   3   2   39.58    5.55
   0   3  -2   27.74    4.48
   0   3   2   34.85    3.28
   0   3  -2   27.75    2.91
   0  -3  -2   42.45    5.30
   0   3  -2   31.56    5.56
   1   3   2   81.91    7.29
  -1   3  -2   93.61    8.93
  -1   3  -2   97.72    6.59
   1   3   2  124.44   10.30
   1  -3   2   93.91    6.64
  -1  -3  -2   96.07    9.33
  -1   3  -2   89.46    9.71
   1  -3   2  115.59   10.58
   1  -3   2  108.20    9.70
   2   3   2  128.50    9.74
   2  -3   2  120.95    8.81
   2  -3   2  120.76   11.32
  -2   3  -2  131.73   11.36
   2   3   2  146.02   12.13
  -2   3  -2  137.29   12.22
  -2  -3  -2  138.81   11.84
   2  -3   2  134.15   12.46
  -3   3  -2  278.63   20.12
   3  -3   2  258.97   17.62
   3   3   2  254.72   18.32
   3  -3   2  273.63   21.32
   3  -3   2  291.15   20.54
   3   3   2  278.52   20.51
  -3   3  -2  275.84   20.71
  -3  -3  -2  260.63   20.57
   4  -3   2   63.99    7.81
  -4  -3  -2   64.63    7.84
   4   3   2   72.53    7.64
   4  -3   2   59.03    5.23
  -4  -3  -2   49.44    5.50
  -4   3  -2   60.03    6.94
  -4   3  -2   59.43    7.26
   4   3   2   54.76    5.66
  -5   3  -2  108.78   11.78
   5   3   2  185.14   11.99
  -5   3  -2  151.71   12.59
   5  -3   2  168.33   11.21
   5  -3   2  120.26   12.93
  -5  -3  -2  115.42   13.62
  -5  -3  -2  138.59   11.39
  -6  -3  -2  603.98   44.23
   6   3   2  613.90   44.30
   6  -3   2  746.42   44.25
   6  -3   2  636.51   43.97
  -6   3  -2  657.21   45.59
   6  -3   2  763.47   42.79
   6  -3   2  683.18   47.53
   7  -3   2  467.86   30.28
  -7   3  -2  506.01   31.79
   7  -3   2  474.37   33.36
   7  -3   2  474.61   30.21
  -8  -3  -2  156.59   12.22
   8  -3   2  166.03   12.67
   8  -3   2  111.45   13.02
   8  -3   2  123.92   11.27
   9  -3   2    7.79    3.87
  -9  -3  -2    5.66    2.64
   9  -3   2   13.08    3.27
   9  -3   2    6.31    3.98
  10  -3   2   20.23    5.32
  10  -3   2   20.22    4.33
 -10  -3  -2   14.18    3.65
  10  -3   2   23.54    7.73
  11  -3   2   15.34    4.83
  11  -3   2   26.27    4.56
  11  -3   2   16.61    7.13
 -11  -3  -2    7.04    2.78
  12  -3   2  122.94   14.49
  12  -3   2   99.64   10.27
  12  -3   2   93.64   11.57
 -12  -3  -2   96.99   10.04
 -13  -3  -2  353.67   27.89
  13  -3   2  422.86   35.80
  13  -3   2  379.94   28.75
 -13  -3  -2  400.23   41.47
  13  -3   2  427.67   30.96
 -14  -3  -2  211.32   26.16
  14  -3   2  237.76   20.74
  14  -3   2  220.41   18.45
 -14  -3  -2  188.04   17.34
  15  -3   2  407.36   30.83
 -15  -3  -2  366.23   29.77
 -15  -3  -2  453.78   37.28
  15  -3   2  443.19   32.58
 -16  -3  -2   28.81    6.23
  16  -3   2   46.93    7.86
 -16  -3  -2   25.17   11.00
  17  -3   2    0.91    4.27
 -17  -3  -2    1.20    4.98
  17  -3   2    3.08    3.87
 -18  -3  -2    9.23    5.94
  18  -3   2    9.75    5.31
  19  -3   2    6.27    4.81
 -19  -3  -2   -3.52    5.13
 -20  -3  -2   31.66    9.30
  20  -3   2   35.63    8.47
 -21  -3  -2   45.87    8.20
  21  -3   2   40.46    9.09
 -21  -3  -2   27.67    8.79
 -22   3  -2   61.69    9.87
  22  -3   2   64.82   11.24
 -22  -3  -2   59.33   10.04
 -23   3  -2   35.53    8.23
  23  -3   2   42.12   10.13
 -23  -3  -2   42.64    8.38
 -24   3  -2   15.45    6.03
  24  -3   2   20.16    8.62
  25  -3   2   -1.49    6.88
 -25   3  -2   -1.05    5.05
 -26   3  -2    1.07    5.04
  23  -4  -2   90.50   15.91
  22  -4  -2  143.18   18.32
  21  -4  -2  139.84   17.86
  20  -4  -2  131.05   17.62
  19  -4  -2  247.88   24.41
  18  -4  -2  362.58   30.98
  17  -4  -2  340.04   29.11
  16  -4  -2  381.35   31.45
  15  -4  -2  330.88   28.35
  14  -4  -2   91.38   11.68
  13  -4  -2  390.81   29.69
  13  -4  -2  309.19   27.44
  12  -4  -2  226.76   20.20
 -12   4   2  207.35   14.51
 -11   4   2  233.55   15.89
  11  -4  -2  245.58   21.39
  10  -4  -2  313.82   24.89
 -10  -4   2  316.41   22.14
 -10   4   2  289.49   19.73
   9  -4  -2  509.66   37.83
   9  -4  -2  478.03   33.63
   8  -4  -2  604.69   41.57
   8  -4  -2  576.38   36.84
  -8  -4   2  582.64   38.40
   7  -4  -2  190.55   15.97
  -7  -4   2  154.57   14.44
   7  -4  -2  160.55   11.38
  -7  -4   2  223.14   13.90
   7   4  -2  216.45   21.89
  -6  -4   2  189.15   15.91
  -6  -4   2  213.72   14.99
   6  -4  -2  213.67   17.78
   6   4  -2  211.59   20.72
  -5  -4   2   76.02    8.11
   5   4  -2   65.25    9.72
   5  -4  -2   64.90    8.85
  -4  -4   2  106.26   10.30
   4  -4  -2  121.30   12.13
   4  -4  -2  137.33    9.49
  -4  -4   2  128.93    9.54
   4   4  -2  124.91   11.79
  -4  -4   2  137.13   13.03
   3   4  -2   48.32    7.00
   3   4  -2   35.37    4.90
  -3   4   2   46.22    6.47
  -3  -4   2   42.49    4.06
  -3  -4   2   49.31    6.92
  -3  -4   2   36.64    4.61
   3  -4  -2   41.38    4.26
  -3  -4   2   28.66    5.36
   3  -4  -2   42.91    6.35
  -3   4   2   36.79    3.50
  -2   4   2  319.05   21.26
  -2  -4   2  326.94   22.24
  -2   4   2  311.78   24.45
   2  -4  -2  339.32   22.12
   2   4  -2  312.50   25.15
   2  -4  -2  324.59   24.71
   2   4  -2  340.02   22.35
  -2  -4   2  348.69   25.21
  -2  -4   2  314.19   25.16
  -1  -4   2  259.08   17.05
  -1  -4   2  240.45   19.66
  -1   4   2  246.71   19.53
  -1   4   2  242.69   16.44
   1   4  -2  232.47   16.61
   1   4  -2  246.07   20.17
   1  -4  -2  257.73   19.60
  -1  -4   2  224.69   19.79
   0  -4   2  503.02   33.43
   0   4   2  531.86   33.34
   0  -4   2  546.21   36.97
   0   4   2  521.05   36.37
   0  -4  -2  514.95   36.17
   0   4  -2  499.86   36.83
   0   4  -2  516.44   33.14
   0   4   2  521.97   32.64
   0  -4   2  512.60   37.17
   1   4   2  324.44   21.21
   1  -4   2  323.54   21.14
  -1   4  -2  322.91   20.65
   1  -4   2  318.49   24.18
  -1   4  -2  317.15   24.37
  -1  -4  -2  287.95   23.42
   1  -4   2  287.15   24.22
   1   4   2  308.39   20.76
   2  -4   2  276.58   18.11
   2  -4   2  238.84   20.27
  -2   4  -2  257.09   21.03
  -2  -4  -2  244.25   20.25
   2  -4   2  252.16   21.06
   2   4   2  268.16   18.22
   3   4   2   40.80    4.57
   3  -4   2   34.59    4.97
   3  -4   2   53.80    7.15
   3  -4   2   36.25    4.06
  -3   4  -2   40.02    6.38
   3  -4   2   43.87    6.30
  -3  -4  -2   34.20    5.92
   4   4   2   44.26    4.83
   4  -4   2   53.13    5.05
   4  -4   2   32.40    6.08
  -4   4  -2   21.11    5.36
  -4  -4  -2   21.65    5.64
   4  -4   2   43.72    4.82
   5   4   2  201.92   16.01
  -5   4  -2  219.65   18.08
   5  -4   2  216.56   19.10
   5  -4   2  218.07   14.16
  -5  -4  -2  264.27   21.50
   5  -4   2  227.62   15.92
   6  -4   2   58.02    8.36
   6  -4   2   61.96    6.53
  -6  -4  -2   77.36   12.21
   6  -4   2   56.10    4.78
   7  -4   2  265.97   21.90
   7  -4   2  260.20   17.12
   7  -4   2  257.48   19.09
   7  -4   2  254.09   17.11
  -7  -4  -2  253.71   28.87
   8  -4   2  344.23   17.27
   8  -4   2  296.57   19.31
   8  -4   2  176.90   16.10
  -8  -4  -2  272.84   34.28
   8  -4   2  212.85   20.40
  -9  -4  -2  859.39   76.35
   9  -4   2  689.32   47.25
   9  -4   2  756.17   45.50
   9  -4   2  764.44   50.90
   9  -4   2  655.87   45.07
  10  -4   2  323.55   19.70
  10  -4   2  268.24   20.58
  10  -4   2  227.90   18.21
 -10  -4  -2  282.48   45.13
  10  -4   2  250.79   22.71
  11  -4   2  220.92   18.24
  11  -4   2  214.01   20.11
  12  -4   2  184.30   16.50
 -12  -4  -2  183.55   35.42
  12  -4   2  201.91   18.55
  13  -4   2  250.90   20.97
  13  -4   2  254.86   22.73
  14  -4   2  158.27   15.46
  14  -4   2  163.94   16.80
  15  -4   2  291.36   24.46
  15  -4   2  308.11   26.25
  16  -4   2  338.98   28.79
  16  -4   2  392.49   30.86
  17  -4   2  252.77   25.00
  17  -4   2  314.51   25.15
  18  -4   2  351.30   29.38
  18  -4   2  363.20   30.82
  19  -4   2  215.91   21.12
 -19  -4  -2  228.49   23.72
  19  -4   2  217.87   22.29
 -20  -4  -2  176.59   19.47
  20  -4   2  172.51   18.15
  20  -4   2  137.97   17.81
 -21  -4  -2  127.22   17.50
  21  -4   2  105.71   15.23
  21  -4   2  145.97   17.38
 -22  -4  -2  152.64   19.88
  22  -4   2  183.35   20.30
  22  -4   2  139.02   18.82
  23  -4   2  135.17   17.46
  23  -4   2  123.68   17.64
  24  -4   2  122.01   16.78
 -24   4  -2   98.05   13.55
  24  -4   2  100.02   16.55
  25  -4   2  118.53   17.87
  23  -5  -2    9.35    5.54
  22  -5  -2   -3.18    6.40
  22  -5  -2    3.63    4.55
  21  -5  -2    1.53    6.34
  21  -5  -2    1.25    4.68
  20  -5  -2   54.61   10.48
  20  -5  -2   43.65   10.35
  19  -5  -2   62.86   11.27
  19  -5  -2   60.81   11.49
  18  -5  -2  126.56   16.00
  18  -5  -2  152.49   17.44
  17  -5  -2   74.52   12.58
  17  -5  -2   95.43   13.46
  16  -5  -2   15.96    6.99
  16  -5  -2    1.20    4.85
  15  -5  -2    8.07    4.64
  15  -5  -2    1.17    5.12
  14  -5  -2   40.12    8.63
  14  -5  -2   29.97    7.77
  13  -5  -2    4.13    4.28
  12  -5  -2  239.34   21.49
  11  -5  -2  396.21   31.16
  10  -5  -2  400.74   31.09
   9  -5  -2  154.37   14.16
  -9  -5   2   95.18   11.73
  -8  -5   2    7.15    3.29
   8  -5  -2   14.76    4.96
  -7  -5   2   47.72    5.52
   7  -5  -2   54.38    7.60
   6   5  -2   13.69    4.63
  -6  -5   2   17.81    3.44
  -6  -5   2   10.84    3.95
   6  -5  -2   12.87    4.79
  -6  -5   2   14.60    4.90
   5   5  -2    8.80    3.74
  -5  -5   2   12.55    4.09
  -5  -5   2    7.19    4.18
   5  -5  -2   10.30    4.72
  -4  -5   2  188.18   13.52
  -4  -5   2  163.24   14.44
  -4  -5   2  181.52   16.48
   4  -5  -2  185.47   13.67
   4  -5  -2  179.52   16.41
   4   5  -2  184.99   14.43
  -3  -5   2  228.80   16.03
   3  -5  -2  223.24   16.59
  -3  -5   2  219.08   19.26
   3  -5  -2  201.68   18.72
  -3  -5   2  221.22   17.30
   3   5  -2  241.52   16.90
  -3  -5   2  220.96   19.48
  -3   5   2  228.17   15.65
  -2   5   2  160.10   11.26
  -2  -5   2  144.95   12.78
   2  -5  -2  157.51   12.28
  -2  -5   2  165.19   14.97
   2  -5  -2  134.76   13.88
   2   5  -2  139.87   11.69
  -2  -5   2  155.47   14.83
  -1   5   2  190.15   13.68
  -1  -5   2  222.13   17.89
   1   5  -2  189.28   14.00
   1  -5  -2  194.32   16.85
   1  -5  -2  179.62   14.55
  -1  -5   2  176.98   16.95
  -1  -5   2  187.96   15.38
   0  -5   2   21.37    5.08
   0   5   2   20.13    2.68
   0  -5   2   15.21    4.86
   0   5  -2   22.74    3.39
   0  -5   2   19.31    5.01
   0   5   2   23.12    3.36
   0  -5  -2   25.09    5.15
   1   5   2   83.23    6.54
   1  -5   2   68.11    8.90
  -1  -5  -2   57.75    8.02
  -1   5  -2   55.50    5.60
   1  -5   2   68.46    8.68
   1  -5   2   65.89    8.43
   1   5   2   46.86    5.45
   2  -5   2  126.03   12.56
   2  -5   2  126.72   13.37
   2   5   2  108.56    9.67
  -2   5  -2  118.87    9.10
  -2  -5  -2  136.77   13.26
   2  -5   2  115.12   12.55
   2   5   2  120.64    9.88
   3   5   2  167.59   12.86
   3  -5   2  157.71   15.18
   3  -5   2  168.38   16.66
   3  -5   2  175.04   15.83
  -3  -5  -2  154.78   15.54
   3   5   2  150.12   12.53
   4  -5   2   71.76    6.46
   4   5   2   47.96    5.76
  -4  -5  -2   54.30    9.13
   4  -5   2   36.14    6.76
   4  -5   2   29.42    6.57
   4  -5   2   65.43    8.41
   5  -5   2   71.88    9.86
  -5  -5  -2   98.71   12.91
   5  -5   2   76.69    7.71
   5  -5   2   77.50    6.94
   6  -5   2   31.09    4.62
  -6  -5  -2   29.79   10.28
   6  -5   2   26.82    6.67
   6  -5   2   30.96    3.34
   7  -5   2   89.57   11.08
   7  -5   2   86.17    8.39
   7  -5   2   83.04    6.69
  -7  -5  -2   99.41   20.01
   8  -5   2   44.41    7.88
   8  -5   2   43.25    5.87
   8  -5   2   42.02    4.31
  -8  -5  -2   31.64   15.20
   9  -5   2  415.98   29.52
   9  -5   2  396.99   31.99
  -9  -5  -2  417.20   55.22
  10  -5   2  245.10   19.07
  10  -5   2  219.54   20.95
  11  -5   2  361.85   28.35
  11  -5   2  397.64   31.18
  12  -5   2  110.71   13.28
  12  -5   2   78.60   10.13
 -12  -5  -2   95.42   38.41
 -13  -5  -2  -13.15   24.52
  13  -5   2    7.79    4.51
  13  -5   2    5.65    5.09
  14  -5   2    6.62    4.97
  14  -5   2   22.08    6.84
 -14  -5  -2   10.55   17.67
 -15  -5  -2    2.84   11.75
  15  -5   2    6.00    5.26
  15  -5   2    3.50    4.03
  16  -5   2   24.29    6.29
  16  -5   2   27.54    7.51
 -16  -5  -2   35.69   14.23
  17  -5   2  122.35   15.25
 -17  -5  -2  101.37   20.63
  17  -5   2  103.27   13.12
  18  -5   2  101.89   13.31
 -18  -5  -2  101.21   16.91
  18  -5   2  101.96   14.96
  19  -5   2   79.43   13.71
  19  -5   2   85.10   12.07
 -19  -5  -2   74.40   14.25
  20  -5   2   36.18    9.93
  20  -5   2   17.37    7.77
  21  -5   2   -1.58    6.56
  21  -5   2   -1.21    5.17
  22  -5   2    6.65    6.47
  22  -5   2    1.28    6.92
  23  -5   2    1.35    6.20
  20  -6  -2   90.18   15.48
  19  -6  -2  105.21   15.31
  19  -6  -2   97.39   14.51
  18  -6  -2   73.44   14.14
  18  -6  -2  121.65   15.26
  17  -6  -2   75.90   13.34
  17  -6  -2  113.58   14.60
  16  -6  -2   84.94   12.83
  16  -6  -2   95.42   13.96
  15  -6  -2  171.10   18.60
  15  -6  -2  159.47   17.87
  14  -6  -2  241.70   21.65
  14  -6  -2  191.30   20.81
  13  -6  -2  287.34   25.13
  12  -6  -2  546.00   40.97
  11  -6  -2  390.34   31.02
 -10  -6   2  304.00   27.32
  10  -6  -2  410.12   29.42
  -9  -6   2  458.55   37.39
   9  -6  -2  649.34   41.05
  -8  -6   2  373.64   27.76
   8  -6  -2  335.91   26.48
  -7  -6   2  486.72   38.19
  -7  -6   2  562.04   41.14
  -6  -6   2  518.85   37.61
  -6  -6   2  497.34   39.66
   6  -6  -2  618.11   40.56
  -5  -6   2  752.70   53.19
  -5  -6   2  797.83   55.93
   5  -6  -2  877.24   56.19
  -4  -6   2 1155.44   73.91
  -4  -6   2 1097.29   76.18
   4  -6  -2 1222.67   76.34
   4  -6  -2 1096.60   72.37
  -3  -6   2  725.74   47.13
   3  -6  -2  647.78   45.19
   3  -6  -2  640.16   47.89
  -3  -6   2  736.65   49.39
  -2  -6   2  905.81   60.61
  -2  -6   2  825.76   61.70
   2  -6  -2  997.10   62.27
   2  -6  -2  893.91   59.07
  -2  -6   2  911.20   61.75
  -1  -6   2  574.18   39.31
  -1  -6   2  536.23   39.46
  -1  -6   2  626.85   39.25
   1  -6  -2  459.91   35.85
   1  -6  -2  504.92   38.36
   0  -6   2  793.49   55.31
   0  -6   2  797.32   55.68
   0  -6  -2  711.87   52.36
   0  -6  -2  821.44   55.35
   0  -6   2  940.32   56.63
   1  -6   2  922.99   63.14
   1  -6   2  883.41   63.52
  -1  -6  -2 1058.77   64.24
   1  -6   2  840.27   62.46
   2  -6   2  794.97   59.61
   2  -6   2  891.89   57.68
   2  -6   2  929.67   57.99
   3  -6   2 1210.68   81.74
  -3  -6  -2 1250.21   83.61
   3  -6   2 1224.42   81.82
   4  -6   2  707.45   50.56
  -4  -6  -2  608.65   52.33
   5  -6   2  994.41   61.80
   5  -6   2  984.02   65.63
  -5  -6  -2  803.16   69.23
   6  -6   2  634.94   41.88
   6  -6   2  661.55   45.83
  -6  -6  -2  525.56   52.11
   7  -6   2  419.66   28.74
   7  -6   2  427.11   32.35
  -8  -6  -2  613.79   65.62
   8  -6   2  592.75   40.32
   8  -6   2  588.40   43.73
   9  -6   2  636.59   44.83
  -9  -6  -2  650.61   74.01
   9  -6   2  711.66   48.78
 -10  -6  -2  553.58   73.00
  10  -6   2  557.10   39.95
  10  -6   2  606.02   43.44
  11  -6   2  493.89   37.30
  11  -6   2  559.16   40.99
 -12  -6  -2  535.29   67.21
  12  -6   2  455.98   35.96
  12  -6   2  578.36   40.33
  13  -6   2  358.07   28.72
 -13  -6  -2  443.83   55.41
  13  -6   2  383.21   31.65
  14  -6   2  239.25   21.90
 -14  -6  -2  286.95   43.07
  14  -6   2  297.29   25.65
 -15  -6  -2  156.72   31.74
  15  -6   2  194.49   20.44
 -16  -6  -2   68.52   18.79
  16  -6   2   94.59   14.01
 -17  -6  -2   86.50   18.93
  17  -6   2  127.10   16.85
 -18  -6  -2  198.58   26.82
 -19  -6  -2  120.16   18.97
  18  -7  -2   -1.49    7.19
  17  -7  -2    2.92    6.05
  16  -7  -2   28.28    9.15
  15  -7  -2   53.61   11.26
  14  -7  -2  100.33   14.83
  14  -7  -2  110.82   14.11
  13  -7  -2   77.86   11.58
  12  -7  -2    1.09    4.51
  11  -7  -2    5.30    5.01
 -10  -7   2   -1.74    5.24
  10  -7  -2   -1.04    4.67
 -10  -7   2   -1.19    4.64
  -9  -7   2   -0.82    4.14
  -9  -7   2   -2.35    5.14
   9  -7  -2    8.06    4.86
  -8  -7   2   46.98    8.99
   8  -7  -2   46.98    8.61
  -8  -7   2   37.14    7.17
  -7  -7   2  124.31   13.38
  -7  -7   2  123.71   15.12
  -6  -7   2   64.43    9.21
  -6  -7   2   66.49   10.86
  -5  -7   2  115.46   12.11
  -5  -7   2   92.20   13.12
   5  -7  -2  117.25   13.36
  -4  -7   2    2.22    4.31
   4  -7  -2    2.86    4.18
  -3  -7   2    9.89    5.31
   3  -7  -2    5.79    4.46
   2  -7  -2   12.45    5.73
   2  -7  -2    9.33    4.07
  -2  -7   2   10.97    5.87
   1  -7  -2   44.23    8.18
  -1  -7   2   51.16    8.64
   1  -7  -2   43.64    7.07
   0  -7  -2   29.34    7.44
   0  -7   2   44.18    8.32
   0  -7   2   29.02    6.90
   0  -7  -2   25.43    5.75
  -1  -7  -2    7.90    5.44
   1  -7   2   -2.09    3.95
  -1  -7  -2    5.05    3.84
  -2  -7  -2   41.86    8.81
   2  -7   2   36.14    7.35
   2  -7   2   16.84    5.95
  -2  -7  -2   29.48    6.13
   3  -7   2   19.11    6.53
   3  -7   2   25.11    6.84
  -3  -7  -2   18.02    8.89
   4  -7   2    1.97    4.31
  -4  -7  -2   -3.72    7.94
   4  -7   2    3.18    4.52
   5  -7   2   84.71   11.61
  -5  -7  -2   62.06   16.05
   6  -7   2  131.28   14.28
  -6  -7  -2   71.04   19.57
  -7  -7  -2   64.06   21.69
   7  -7   2  137.79   14.80
   8  -7   2   30.06    7.82
  -8  -7  -2   -5.07   17.70
   9  -7   2   10.61    5.45
  -9  -7  -2  -23.98   20.87
  10  -7   2   -1.09    4.52
 -10  -7  -2   12.82   28.81
 -11  -7  -2   31.12   35.42
 -12  -7  -2    5.58   19.43
 -13  -7  -2   66.93   28.70
 -14  -7  -2   64.13   29.02
 -15  -7  -2   33.31   21.52
 -16  -7  -2   71.18   23.63
 -17  -7  -2   -2.47   12.67
  16  -8  -2   28.56    9.82
  15  -8  -2   73.33   13.35
  14  -8  -2   90.24   15.32
 -13  -8   2  131.37   17.37
 -12  -8   2  222.39   23.47
 -11  -8   2   93.91   14.20
 -10  -8   2   93.44   14.22
  -9  -8   2   65.75   11.57
  -8  -8   2   21.54    7.91
   8  -8  -2   27.53    7.44
  -7  -8   2   54.84   10.83
   7  -8  -2   53.81    9.28
  -6  -8   2  109.51   14.70
   6  -8  -2  101.71   13.41
  -5  -8   2  187.40   20.49
   5  -8  -2  204.60   19.78
  -4  -8   2  250.50   25.30
   4  -8  -2  296.86   24.91
  -3  -8   2  223.56   24.15
   3  -8  -2  299.39   24.75
  -2  -8   2   54.10   11.10
   2  -8  -2   89.81   12.45
   1  -8  -2   38.28    8.82
  -1  -8   2   27.19    8.65
   0  -8   2   14.40    6.44
   0  -8  -2   16.23    6.99
   1  -8   2   34.68    8.43
  -1  -8  -2   36.77   10.66
  -2  -8  -2  105.67   17.85
   2  -8   2  105.00   13.99
   3  -8   2  241.29   23.04
  -3  -8  -2  240.98   29.73
  -3  -8  -2  226.16   21.14
  -4  -8  -2  200.21   19.29
  -4  -8  -2  177.95   30.45
  -5  -8  -2  175.40   31.73
  -6  -8  -2   48.53   21.91
  -7  -8  -2   -5.39   19.51
  -8  -8  -2   56.09   29.56
  -9  -8  -2   72.87   34.22
 -10  -8  -2  169.08   49.08
 -11  -8  -2  232.84   51.43
 -12  -8  -2  214.23   49.27
 -13  -8  -2  141.46   36.27
 -14  -8  -2  146.38   37.04
  -9  -9   2   12.59    8.40
  -8  -9   2    1.55    7.32
  -7  -9   2   -3.07    7.56
  -6  -9   2    1.52    6.10
  -5  -9   2    1.50    5.85
  -4  -9   2   -1.48    5.77
  -3  -9   2    8.71    6.21
  -2  -9   2   11.36    7.17
   1  -9  -2    4.99   10.17
  -1  -9   2    2.74    5.34
   0  -9  -2  -11.73   12.88
   0  -9   2   -1.36    5.81
  -1  -9  -2   -4.66   14.25
   1  -9   2    2.70    5.91
  -2  -9  -2   -2.85   17.91
   2  -9   2   12.23    6.98
   3  -9   2    1.34    5.22
  -3  -9  -2    3.51   20.54
  -4  -9  -2   -8.62   25.62
  -5  -9  -2    5.30   26.60
  -6  -9  -2   12.49   28.07
  -7  -9  -2  -41.33   35.38
  -8  -9  -2   28.44   41.07
  -9  -9  -2   41.06   44.63
 -10  -9  -2   62.28   33.32
  -1 -10   2   77.55   14.29
   0 -10   2  110.17   16.96
   1 -10   2  126.68   17.68
  25   0  -3   -2.86    6.44
  24   0  -3    2.73    6.43
  23   0  -3    3.91    5.71
  22   0  -3    2.48    4.99
  21   0  -3   -1.18    4.45
  20   0  -3   -1.12    4.35
  19   0  -3   -2.10    4.85
  18   0  -3    1.00    4.39
  17   0  -3   -2.86    4.17
  16   0  -3   -1.80    4.53
  15   0  -3   -3.41    3.74
  14   0  -3   -0.44    2.59
  14   0  -3    1.61    3.03
  13   0  -3   -0.79    2.25
  13   0  -3    1.50    2.91
  12   0  -3    1.45    2.06
  12   0  -3   -0.68    2.56
  11   0  -3    1.30    1.88
  11   0  -3    1.85    2.40
  10   0  -3   -0.64    3.22
  10   0  -3    0.57    2.21
  10   0  -3   -0.30    1.72
   9   0  -3    1.89    1.70
   9   0  -3   -0.63    2.76
   9   0  -3   -0.53    1.92
   8   0  -3    0.49    1.97
   8   0  -3    0.62    2.63
   7   0  -3    0.60    2.41
   6   0  -3   -0.57    2.61
  -6   0   3    0.29    1.28
   5   0  -3    0.52    2.22
  -5   0   3   -0.48    1.98
  -5   0   3   -0.58    1.47
  -4   0   3   -0.49    2.15
  -4   0   3   -0.28    1.44
   4   0  -3    0.97    2.18
  -3   0   3    0.51    2.10
   3   0  -3    1.38    2.17
  -3   0   3    0.27    1.29
   3   0  -3   -0.52    1.43
   2   0  -3    0.46    2.05
  -2   0   3    0.98    2.21
   2   0  -3    0.77    1.64
   2   0  -3    0.26    1.24
   1   0  -3   -0.44    2.06
  -1   0   3   -0.96    1.81
   1   0  -3   -0.36    1.41
   1   0  -3    0.28    1.46
   0   0  -3   -0.89    2.05
   0   0   3    0.48    2.11
   0   0  -3   -0.30    1.62
   0   0   3    0.33    1.80
   0   0  -3   -0.34    1.54
  -1   0  -3   -1.32    2.41
   1   0   3   -0.48    2.04
   1   0   3   -0.32    2.01
  -1   0  -3    0.66    1.41
  -2   0  -3    0.45    2.46
   2   0   3   -1.55    2.20
   2   0   3   -1.25    1.94
  -2   0  -3   -0.96    1.64
   3   0   3    1.62    2.43
   3   0   3   -1.32    1.96
  -3   0  -3    0.32    1.53
   4   0   3    0.57    2.21
  -4   0  -3   -0.36    1.60
   4   0   3    1.72    2.02
   5   0   3   -1.22    2.53
  -5   0  -3   -0.49    1.79
   5   0   3   -0.70    1.97
  -6   0  -3   -2.56    5.56
   6   0   3    0.63    2.18
  -6   0  -3    1.50    3.03
  -7   0  -3    0.84    2.24
  -7   0  -3    1.44    4.57
   7   0   3   -0.76    2.06
   7   0   3    1.25    1.98
   8   0   3   -0.40    2.43
  -8   0  -3    1.82    2.86
  -9   0  -3   -0.98    2.25
  -9   0  -3   -4.98    5.78
   9   0   3    0.92    2.41
  10   0   3    1.54    2.62
 -10   0  -3   -1.29    5.36
 -11   0  -3   -1.02    3.82
  11   0   3   -0.59    3.06
 -12   0  -3    1.69    4.48
 -13   0  -3   -0.73    3.13
 -14   0  -3    4.93    4.32
 -15   0  -3    1.47    4.36
 -16   0  -3    1.54    3.37
 -16   0  -3    0.78    3.82
 -17   0  -3    0.81    3.44
 -17   0  -3   -2.45    4.86
 -18   0  -3   -0.85    3.18
 -19   0  -3    0.90    3.82
 -20   0  -3   -3.71    4.07
 -21   0  -3   -1.93    3.88
 -22   0  -3   -1.01    4.40
 -23   0  -3    1.06    4.28
 -24   0  -3   -3.35    5.50
 -25   0  -3   -2.30    6.01
  25   1  -3  144.82   19.15
  25  -1  -3  159.58   19.74
  24   1  -3  156.39   18.94
  24  -1  -3  129.81   18.19
  23   1  -3  219.82   22.77
  23  -1  -3  230.72   23.46
  22   1  -3   74.71   12.39
  22  -1  -3   84.21   12.53
  21   1  -3   19.23    7.51
  21  -1  -3   29.91    8.24
  20   1  -3   74.68   10.66
  20  -1  -3   57.34   10.67
  19  -1  -3  123.48   14.66
  19   1  -3  111.93   13.39
  18   1  -3  147.52   16.15
  18  -1  -3  191.42   18.35
  17   1  -3  569.59   42.17
  17  -1  -3  595.64   43.73
  16   1  -3  488.24   36.44
  16  -1  -3  498.49   37.59
  15   1  -3  599.60   43.16
  15  -1  -3  624.14   44.41
  14  -1  -3  337.82   26.12
  14   1  -3  306.60   24.85
  13   1  -3   59.35    7.65
  13  -1  -3   35.68    6.54
  12   1  -3  208.22   18.63
  12  -1  -3  255.22   20.17
  12  -1  -3  253.26   20.19
  11   1  -3  385.22   26.56
  11   1  -3  362.66   27.83
  11  -1  -3  394.01   28.93
  11  -1  -3  408.67   28.73
  10  -1  -3 1196.79   72.02
  10   1  -3 1094.34   72.92
  10   1  -3 1118.20   74.26
  10  -1  -3 1226.91   75.64
  10  -1  -3 1136.84   74.89
   9  -1  -3 1330.38   82.46
   9   1  -3 1305.06   84.71
   9  -1  -3 1382.21   85.71
   8  -1  -3 1352.21   82.36
   8   1  -3 1243.99   84.27
   8   1  -3 1324.61   86.61
   8  -1  -3 1427.38   85.77
   7   1  -3  309.97   22.30
  -7   1   3  309.18   20.82
   7  -1  -3  322.45   20.56
   7   1  -3  332.53   24.81
   7  -1  -3  331.99   23.59
   6   1  -3 1137.29   73.77
  -6   1   3 1184.52   72.55
  -6  -1   3 1121.69   74.36
   6  -1  -3 1248.69   75.25
   6   1  -3 1232.10   76.90
  -6  -1   3 1155.58   75.93
   5   1  -3  662.06   43.00
  -5   1   3  670.44   41.96
  -5  -1   3  665.88   44.07
   5  -1  -3  699.62   44.18
   5   1  -3  681.33   45.82
  -5  -1   3  650.52   45.39
   4   1  -3  335.43   22.43
   4  -1  -3  370.49   24.72
  -4  -1   3  326.53   23.54
   4  -1  -3  321.68   23.39
   4   1  -3  339.73   25.29
  -4  -1   3  318.63   24.88
  -4   1   3  336.67   23.28
   3  -1  -3 1422.17   89.23
  -3  -1   3 1480.38   91.38
   3  -1  -3 1494.06   92.11
   3  -1  -3 1441.94   91.01
   3   1  -3 1436.47   92.70
  -3  -1   3 1519.97   93.31
  -3   1   3 1449.96   91.18
  -2  -1   3 1208.51   78.81
   2  -1  -3 1229.30   77.10
   2  -1  -3 1388.47   79.88
   2   1  -3 1221.81   78.40
   2  -1  -3 1241.82   78.51
   2   1  -3 1285.30   80.43
  -2   1   3 1256.43   78.94
  -2  -1   3 1221.30   80.59
   1  -1  -3 3044.04  180.50
  -1   1   3 3045.46  182.51
   1   1  -3 2799.19  181.59
  -1  -1   3 2983.24  182.02
   1   1  -3 3013.64  181.08
   1  -1  -3 3061.76  182.63
   1  -1  -3 2915.25  181.60
   1   1  -3 2858.69  183.18
  -1   1   3 2861.18  181.87
  -1  -1   3 2854.42  183.41
   0   1  -3 1146.98   72.12
   0   1   3 1220.91   72.79
   0   1  -3 1097.93   71.05
   0  -1  -3 1147.01   72.73
   0  -1  -3 1221.66   72.35
   0   1  -3 1145.24   73.62
   0   1   3 1105.04   72.14
   0  -1   3 1044.47   73.47
  -1   1  -3 1319.80   84.33
   1   1   3 1338.28   84.63
  -1   1  -3 1397.70   83.16
  -1  -1  -3 1286.33   84.59
   1   1   3 1346.77   84.50
  -1   1  -3 1343.24   85.76
   1  -1   3 1297.08   85.92
  -2   1  -3  743.09   50.39
   2  -1   3  810.80   49.19
   2   1   3  822.52   51.12
  -2   1  -3  772.10   48.91
  -2  -1  -3  778.51   50.65
  -2   1  -3  733.78   51.38
   2   1   3  839.18   51.13
   2  -1   3  703.35   51.60
  -3   1  -3  676.79   43.78
  -3   1  -3  685.07   45.49
   3   1   3  780.62   46.26
  -3  -1  -3  698.11   45.59
   3  -1   3  683.91   43.90
  -3   1  -3  629.11   46.10
   3   1   3  696.58   45.93
   3  -1   3  679.80   47.00
  -3   1  -3  722.02   43.90
  -4   1  -3  165.58   12.02
   4   1   3  150.11   13.52
   4  -1   3  158.70   14.62
  -4  -1  -3  173.53   13.58
   4  -1   3  162.15   11.79
  -4   1  -3  156.51   12.21
   4   1   3  176.10   13.77
  -5   1  -3  971.81   61.35
   5  -1   3  954.07   61.01
   5   1   3 1019.85   62.85
  -5  -1  -3 1068.51   63.95
  -5   1  -3  859.76   64.24
  -6   1  -3  994.57   71.40
  -6   1  -3  981.20   64.88
   6   1   3 1051.42   66.11
   6  -1   3 1040.43   64.54
  -6  -1  -3 1107.38   69.12
  -7   1  -3 1870.08  119.33
  -7   1  -3 1959.99  124.58
   7   1   3 1916.41  120.18
   7  -1   3 1927.28  118.73
  -7  -1  -3 2042.38  127.09
  -8   1  -3 2792.25  175.67
  -8   1  -3 2850.89  178.09
  -8  -1  -3 2749.77  176.27
   8   1   3 2799.34  176.32
   8  -1   3 2963.80  175.22
  -8  -1  -3 3041.08  189.12
  -9   1  -3  236.73   18.38
  -9   1  -3  217.84   17.53
   9   1   3  233.23   18.27
   9  -1   3  233.93   17.27
  -9  -1  -3  251.43   30.18
 -10  -1  -3  452.24   44.62
 -10   1  -3  395.96   30.27
 -10   1  -3  463.24   30.49
  10  -1   3  444.23   30.57
  11  -1   3   48.82    7.82
 -11   1  -3   28.48    5.50
 -12  -1  -3  112.52   11.63
 -12   1  -3  144.57   12.23
 -12  -1  -3  120.38   17.90
  12  -1   3  139.68   14.01
 -13   1  -3  453.27   29.90
 -13  -1  -3  444.50   36.02
  13  -1   3  472.75   32.85
 -14  -1  -3  352.86   30.10
 -15  -1  -3  847.09   59.82
 -16  -1  -3  765.84   53.82
 -17  -1  -3  228.51   20.72
 -18  -1  -3   99.55   11.40
 -18  -1  -3   84.91   12.17
 -19  -1  -3   45.68    8.89
 -19  -1  -3   44.63    7.81
 -20   1  -3   28.02    7.16
 -20  -1  -3   31.88    7.08
 -21  -1  -3   71.46   10.15
 -21   1  -3   83.41   11.38
 -22  -1  -3  109.35   13.37
 -22   1  -3  126.26   14.45
 -23  -1  -3  192.66   19.02
 -23   1  -3  185.87   19.15
 -24  -1  -3  186.24   19.72
 -24   1  -3  216.88   20.60
 -25   1  -3  158.91   17.62
  25   2  -3    5.77    7.10
  24   2  -3   22.10    7.78
  24  -2  -3   10.40    6.40
  23   2  -3   14.57    7.35
  23  -2  -3   17.20    7.68
  22   2  -3   -1.26    5.66
  22  -2  -3   13.84    7.09
  21   2  -3   18.88    7.05
  21  -2  -3    5.33    6.18
  20  -2  -3    2.57    5.78
  20   2  -3   11.03    5.98
  19   2  -3    4.10    4.60
  19  -2  -3    2.46    4.64
  18   2  -3    8.61    5.05
  18  -2  -3   19.78    6.86
  17   2  -3    4.47    3.82
  17  -2  -3    4.31    4.34
  16   2  -3   10.79    4.29
  16  -2  -3    7.99    4.74
  15  -2  -3   34.02    6.94
  15   2  -3   32.17    6.70
  14   2  -3    0.71    2.92
  14  -2  -3   -1.81    3.28
  13   2  -3   57.89    7.80
  13  -2  -3   64.11    8.77
  12   2  -3   14.31    3.84
  12  -2  -3   10.51    4.07
  12  -2  -3   18.96    4.91
  11   2  -3   22.84    4.58
  11  -2  -3   25.84    4.88
  10  -2  -3   -0.49    2.49
  10   2  -3    0.98    2.26
   9   2  -3   97.61    9.37
   9  -2  -3  109.72    9.69
   8  -2  -3   17.15    3.50
   8   2  -3   15.41    3.10
   8   2  -3   15.67    3.86
   7   2  -3    3.78    2.14
   7  -2  -3    7.77    3.50
   7  -2  -3    6.90    2.75
   7   2  -3    7.67    2.20
   6   2  -3  116.52    9.65
   6   2  -3  103.80   10.09
  -6  -2   3  132.06   11.43
   6  -2  -3  154.57   10.56
   6   2  -3  120.92   12.53
  -6  -2   3  122.42   12.26
   5  -2  -3    0.57    1.65
   5   2  -3    0.69    1.25
  -5  -2   3   -0.71    2.56
  -5  -2   3   -1.01    2.03
   4  -2  -3   28.19    3.51
   4   2  -3   25.21    2.92
  -4  -2   3   32.05    4.93
   3   2  -3  150.38   11.11
  -3  -2   3  182.55   14.32
   3  -2  -3  188.70   12.33
  -3   2   3  170.81   12.26
   2  -2  -3  127.64    8.44
  -2  -2   3  141.12   11.75
   2   2  -3  112.26    8.19
  -2   2   3  134.68   11.60
   2  -2  -3  137.95    9.62
  -2   2   3  135.81    9.89
   1  -2  -3   75.59    5.61
  -1  -2   3   65.41    7.49
   1   2  -3   70.05    7.35
  -1   2   3   60.37    6.28
   0  -2  -3   47.26    4.31
   0   2   3   56.60    6.53
   0   2  -3   40.82    4.03
   0  -2   3   46.17    5.96
   0   2  -3   48.04    5.88
   0  -2  -3   36.87    5.70
   0   2   3   46.99    4.96
  -1  -2  -3   44.94    4.27
  -1   2  -3   33.71    5.80
   1  -2   3   26.74    4.68
   1   2   3   36.58    4.49
  -1   2  -3   29.47    3.06
  -1   2  -3   35.14    5.17
  -1  -2  -3   32.86    5.07
  -2   2  -3   46.48    6.91
  -2  -2  -3   56.97    5.59
  -2   2  -3   45.44    3.89
   2   2   3   73.29    7.77
  -2   2  -3   52.90    6.34
   2   2   3   59.94    6.16
  -2  -2  -3   64.97    6.98
  -2   2  -3   52.71    3.95
  -3   2  -3   46.05    6.15
  -3  -2  -3   31.19    4.00
  -3   2  -3   33.07    3.19
   3   2   3   33.29    4.44
   3   2   3   35.89    5.48
  -3   2  -3   29.33    4.37
  -3  -2  -3   28.15    4.89
  -4   2  -3  152.38   10.73
  -4  -2  -3  141.55   11.79
  -4   2  -3  147.10   10.78
   4   2   3  159.70   13.59
  -4   2  -3  158.10   13.90
   4  -2   3  153.81   14.40
  -4  -2  -3  181.67   14.05
   5  -2   3   27.87    5.57
  -5   2  -3   26.54    2.62
  -5   2  -3   27.98    3.43
  -5  -2  -3   24.39    4.00
   5  -2   3   30.95    2.80
  -5  -2  -3   31.44    5.38
   5   2   3   27.96    5.01
  -5   2  -3   31.51    5.17
  -6  -2  -3  311.47   23.22
  -6   2  -3  316.30   22.26
  -6   2  -3  295.49   21.11
  -6   2  -3  331.63   24.18
   6  -2   3  371.78   21.55
   6   2   3  331.55   24.41
   6  -2   3  377.49   26.87
  -6  -2  -3  388.70   27.37
  -7  -2  -3   23.78    4.15
   7  -2   3   34.61    6.28
  -7   2  -3   25.40    3.83
  -7  -2  -3   28.14    6.94
   7  -2   3   29.85    3.20
  -8  -2  -3   -0.48    1.93
   8  -2   3    1.13    1.69
  -8   2  -3    5.36    2.46
   8  -2   3    0.85    2.57
   8  -2   3    2.52    1.66
  -8  -2  -3   -1.87    5.65
   9  -2   3   14.16    4.43
   9  -2   3   15.89    3.04
   9  -2   3   12.37    3.16
  -9   2  -3   11.87    3.32
  -9  -2  -3   12.16    3.32
  -9  -2  -3   13.87    9.28
  10  -2   3   -0.93    3.48
 -10  -2  -3   -0.53    1.85
  10  -2   3   -0.48    2.26
  10  -2   3    1.32    2.82
 -10   2  -3    1.87    2.35
 -10  -2  -3    3.57   10.76
  11  -2   3   17.02    5.46
 -11   2  -3   11.26    3.66
 -11  -2  -3   23.20    4.37
 -11  -2  -3   10.91   11.01
  11  -2   3   14.97    3.70
  11  -2   3   20.77    5.02
 -12  -2  -3   20.83    4.32
 -12  -2  -3   12.55   10.97
  12  -2   3   15.62    5.39
  12  -2   3   15.34    4.03
  12  -2   3   21.64    6.21
 -13  -2  -3   64.74    7.89
  13  -2   3   53.00   12.13
  13  -2   3   59.24    9.19
  13  -2   3   69.27    8.18
  14  -2   3   28.87    6.74
  14  -2   3   29.68    6.19
 -14  -2  -3   35.61    5.88
 -14  -2  -3   25.78   12.27
 -15  -2  -3   52.92   11.93
  15  -2   3   59.75    8.32
 -15  -2  -3   49.25    7.40
  15  -2   3   47.72    9.09
  16  -2   3   15.70    5.31
 -16  -2  -3    8.18    8.63
 -16  -2  -3   21.57    5.36
  16  -2   3   26.37    6.63
  17  -2   3    1.77    4.18
 -17  -2  -3    4.75    5.59
 -18  -2  -3   66.15   10.32
  18  -2   3   55.83    9.25
  19  -2   3    4.03    4.43
 -19  -2  -3    8.86    5.23
 -20  -2  -3    1.15    5.52
  20  -2   3   -1.07    5.39
  21  -2   3   30.79    8.14
 -21  -2  -3   27.23    8.18
 -21  -2  -3   30.30    7.09
 -22  -2  -3    7.01    5.03
 -22   2  -3   -1.06    5.22
 -23   2  -3    4.36    5.29
 -23  -2  -3   19.07    6.15
 -24  -2  -3    6.69    5.93
 -24   2  -3    1.13    5.10
 -25   2  -3   30.03    7.74
  23   3  -3   74.03   13.11
  22   3  -3  121.97   16.03
  21   3  -3   15.53    7.36
  20   3  -3   43.06    9.54
  19   3  -3  111.51   14.10
  18   3  -3  104.13   13.72
  17   3  -3  260.50   22.84
  16   3  -3  235.24   20.86
  15   3  -3  284.87   24.20
  14   3  -3  215.73   18.66
  13   3  -3  121.06   12.27
  12  -3  -3   45.17    6.44
  12   3  -3   46.22    7.03
  11   3  -3  399.82   28.26
 -11  -3   3  366.22   27.25
  11  -3  -3  371.76   26.88
 -10  -3   3  305.63   22.99
  10   3  -3  323.71   23.68
  10  -3  -3  316.47   22.52
   9   3  -3  459.12   29.83
  -9  -3   3  427.17   29.30
   9  -3  -3  491.10   33.90
   9  -3  -3  394.94   28.51
   8   3  -3  543.36   35.67
  -8  -3   3  559.58   35.43
   8   3  -3  443.43   37.91
   8  -3  -3  563.22   39.30
   8  -3  -3  539.14   34.85
   7   3  -3  255.61   22.70
  -7  -3   3  319.70   20.29
   7  -3  -3  269.34   23.09
  -7  -3   3  303.51   22.66
   7  -3  -3  283.27   19.45
   6   3  -3  310.00   25.16
   6  -3  -3  337.60   25.66
  -6  -3   3  321.17   24.68
   6  -3  -3  334.37   21.43
  -5  -3   3  600.23   39.40
   5  -3  -3  587.46   39.92
   5  -3  -3  562.43   34.98
  -5  -3   3  557.16   40.44
   5   3  -3  509.07   38.80
   4   3  -3  240.96   19.61
  -4  -3   3  246.27   19.87
   4  -3  -3  269.45   20.65
  -4  -3   3  239.59   20.89
  -3  -3   3  361.64   27.07
   3  -3  -3  395.41   27.86
   3   3  -3  340.07   26.72
  -3  -3   3  364.11   28.34
   2   3  -3 1157.85   84.32
  -2  -3   3 1279.08   84.61
   2  -3  -3 1355.09   85.13
  -2  -3   3 1352.84   86.36
  -2   3   3 1330.28   80.16
   1   3  -3  729.85   50.65
  -1  -3   3  676.08   49.26
   1  -3  -3  714.17   49.53
   1   3  -3  702.08   50.22
  -1   3   3  767.48   45.85
  -1  -3   3  711.08   50.73
   0   3   3  860.14   51.96
   0   3  -3  782.18   55.59
   0  -3   3  755.12   55.95
   0   3  -3  829.81   53.73
   1   3   3  727.25   41.93
  -1   3  -3  556.30   44.51
   1  -3   3  623.02   45.66
  -1  -3  -3  630.62   41.47
   2   3   3  617.49   37.20
  -2   3  -3  571.90   40.31
  -2  -3  -3  539.82   36.67
   2  -3   3  529.14   40.49
  -3  -3  -3  382.94   25.42
  -3   3  -3  367.32   28.14
   3  -3   3  363.69   29.02
  -4  -3  -3  658.81   43.81
   4  -3   3  720.30   48.35
   5  -3   3  376.88   26.11
  -5  -3  -3  447.91   28.03
   5  -3   3  448.13   31.85
  -6  -3  -3  827.89   54.43
   6  -3   3  829.35   53.03
   6  -3   3  906.11   58.62
  -7  -3  -3 1355.41   88.35
   7  -3   3 1366.22   87.16
   7  -3   3 1485.32   92.88
  -7  -3  -3 1538.32   96.48
  -8  -3  -3  816.44   57.41
   8  -3   3  941.42   61.91
   8  -3   3  846.56   56.44
   8  -3   3  903.55   54.57
  -8  -3  -3  938.71   69.06
  -9  -3  -3  513.41   35.81
   9  -3   3  487.42   34.66
   9  -3   3  545.07   39.35
   9  -3   3  520.22   33.19
 -10  -3  -3  291.73   22.61
  10  -3   3  310.86   25.86
  10  -3   3  286.17   21.87
  10  -3   3  301.14   21.14
 -11  -3  -3  203.06   16.52
  11  -3   3  180.59   15.60
  11  -3   3  191.98   19.40
 -12  -3  -3  239.15   19.57
  12  -3   3  233.36   19.09
  12  -3   3  242.81   22.17
  13  -3   3  448.88   34.29
 -13  -3  -3  500.42   34.62
  13  -3   3  463.87   37.23
 -14  -3  -3  221.52   19.96
  14  -3   3  234.14   20.14
 -14  -3  -3  303.17   37.37
  14  -3   3  285.19   23.86
 -15  -3  -3  689.65   49.61
 -15  -3  -3  876.07   67.16
  15  -3   3  712.44   50.02
  15  -3   3  726.42   53.01
 -16  -3  -3  475.12   35.72
 -16  -3  -3  593.62   47.22
  16  -3   3  468.46   36.27
  16  -3   3  479.56   38.84
 -17  -3  -3  213.31   20.33
  17  -3   3  248.43   21.72
 -17  -3  -3  249.06   26.91
  17  -3   3  283.85   24.84
 -18  -3  -3  264.64   24.65
  18  -3   3  211.24   20.17
  18  -3   3  222.30   22.61
 -18  -3  -3  201.23   19.42
  19  -3   3   88.75   13.06
 -19  -3  -3   76.80   10.67
 -19  -3  -3   64.87   12.80
  19  -3   3   68.31   11.08
  20  -3   3   68.21   12.29
 -20  -3  -3   65.50   10.06
  20  -3   3   64.70   10.94
 -20  -3  -3   73.25   12.58
  21  -3   3  120.12   16.37
  21  -3   3  132.35   15.97
 -21  -3  -3  115.56   15.67
  22  -3   3  141.72   18.94
 -22  -3  -3  139.68   17.96
  22  -3   3  132.13   16.85
  23  -3   3   92.84   15.60
  23  -3   3  124.37   16.01
 -23  -3  -3  103.80   16.07
  24  -3   3  169.83   22.30
  24  -3   3  222.81   23.11
 -24   3  -3  225.57   21.21
  25  -3   3  118.21   16.85
  22  -4  -3    3.14    6.11
  21  -4  -3    3.00    5.83
  20  -4  -3    5.62    6.16
  19  -4  -3   40.97    9.34
  18  -4  -3   49.01    9.57
  17  -4  -3    3.66    4.59
  16  -4  -3   17.87    7.95
  16  -4  -3    9.36    5.56
  15  -4  -3   19.89    7.66
  15  -4  -3   21.41    6.33
  14  -4  -3    5.37    5.57
  14  -4  -3    3.25    4.87
  13  -4  -3   18.88    7.98
  12  -4  -3   17.37    6.24
  11  -4  -3   80.44   11.67
 -10  -4   3   12.68    3.62
  10  -4  -3   11.78    5.54
  -9  -4   3   44.21    5.56
   9  -4  -3   58.74    8.69
  -8  -4   3   29.78    4.36
   8  -4  -3   40.77    7.01
  -8  -4   3   41.66    6.77
   7   4  -3   29.25   11.04
  -7  -4   3   26.41    3.68
   7  -4  -3   35.72    6.64
  -7  -4   3   29.63    5.82
  -6  -4   3  218.00   15.71
  -6  -4   3  227.02   19.26
   6  -4  -3  250.41   20.25
   6   4  -3  253.79   27.09
   5  -4  -3  121.59   12.55
  -5  -4   3  123.40    8.86
  -5  -4   3  108.94   11.94
   5   4  -3   93.03   16.39
  -5  -4   3  119.80   13.00
  -4  -4   3  173.69   11.92
   4  -4  -3  172.40   16.35
  -4  -4   3  184.38   17.17
   4   4  -3  194.27   19.88
  -3  -4   3   15.66    1.74
   3   4  -3    9.72    4.15
   3  -4  -3   17.29    2.35
   3  -4  -3   24.46    6.05
  -3  -4   3    6.32    3.96
  -2  -4   3   54.48    8.88
   2   4  -3   61.88    6.70
  -1  -4   3   34.17    6.97
   1   4  -3   46.32    4.45
   0   4  -3  365.09   22.44
   0  -4  -3  356.25   27.02
   0   4   3  335.21   22.42
   0  -4   3  385.75   28.94
   1  -4   3  218.19   18.87
   1   4   3  222.34   15.05
  -1  -4  -3  213.09   18.43
   1  -4   3  196.93   19.24
   2  -4   3  267.06   22.15
  -2  -4  -3  263.99   21.81
   2  -4   3  282.98   23.48
  -3  -4  -3   35.72    6.29
   3  -4   3   25.94    2.41
   3  -4   3   26.47    6.08
   3  -4   3   29.83    5.62
  -4  -4  -3    9.86    4.31
   4  -4   3   10.67    4.27
   4  -4   3    5.69    1.59
   5  -4   3   18.96    5.08
  -5  -4  -3    7.37    4.43
   5  -4   3   14.93    2.40
   6  -4   3   25.98    6.60
   6  -4   3   28.86    3.62
  -6  -4  -3   39.44    7.55
  -7  -4  -3   27.64    4.96
   7  -4   3   29.05    7.08
   7  -4   3   23.21    3.53
   8  -4   3   87.95   11.49
   8  -4   3   80.11    7.63
  -8  -4  -3   77.41    8.74
   9  -4   3   73.30   10.85
   9  -4   3   76.93    7.78
  -9  -4  -3   78.94    8.82
  10  -4   3   75.00   10.65
  10  -4   3   53.21    6.65
 -10  -4  -3   57.37    7.70
  11  -4   3  135.71   14.86
  11  -4   3  110.54   10.89
 -11  -4  -3  102.94   11.21
  12  -4   3    2.31    4.50
  12  -4   3    0.61    2.94
 -12  -4  -3   -0.72    3.07
  13  -4   3   71.85   10.96
  13  -4   3   77.26    9.14
 -13  -4  -3   60.66    8.68
  14  -4   3   19.38    6.51
  14  -4   3   14.66    4.92
 -14  -4  -3   -4.74   21.86
 -14  -4  -3   15.92    4.96
  15  -4   3    9.91    6.27
 -15  -4  -3   13.37    5.09
  15  -4   3   14.33    5.30
 -15  -4  -3   -3.73   19.50
  16  -4   3    1.27    5.26
  16  -4   3    4.31    4.42
 -16  -4  -3    2.62    3.62
 -16  -4  -3   -2.96   13.96
 -17  -4  -3   64.89    9.24
  17  -4   3   53.21    8.84
 -17  -4  -3   72.33   17.04
  18  -4   3  105.09   14.07
 -18  -4  -3   62.88   10.23
  18  -4   3   74.64   11.04
 -18  -4  -3   79.73   17.91
  19  -4   3   19.96    7.88
 -19  -4  -3    5.96    5.24
  19  -4   3   18.43    6.93
 -19  -4  -3   14.05    9.03
  20  -4   3    5.96    5.61
  20  -4   3    1.16    5.72
 -20  -4  -3    6.20    5.20
 -20  -4  -3    4.77    7.67
 -21  -4  -3   55.21   12.37
  21  -4   3   35.23    8.87
  21  -4   3   35.74    9.54
  22  -4   3   12.94    7.69
  22  -4   3   12.74    7.43
 -22  -4  -3   30.95    9.89
  23  -4   3   25.25    9.82
  23  -4   3   22.67    8.70
  22  -5  -3   68.82   13.07
  21  -5  -3  129.54   17.47
  21  -5  -3   97.37   16.20
  20  -5  -3  107.81   16.25
  20  -5  -3  101.83   15.06
  19  -5  -3  125.19   17.56
  19  -5  -3  127.90   16.85
  18  -5  -3  162.25   19.75
  18  -5  -3  150.08   18.52
  17  -5  -3  178.66   20.53
  17  -5  -3  155.49   19.00
  16  -5  -3  174.97   20.04
  16  -5  -3  230.07   22.74
  15  -5  -3  145.27   16.90
  15  -5  -3  148.42   18.18
  14  -5  -3  553.99   43.48
  13  -5  -3  449.48   36.63
  12  -5  -3  168.47   18.09
  11  -5  -3  679.46   49.60
  10  -5  -3  364.73   29.88
  -9  -5   3  235.07   21.41
   9  -5  -3  262.05   22.42
  -8  -5   3  318.80   27.74
   8  -5  -3  392.62   29.17
   7  -5  -3  604.96   44.12
   6  -5  -3  686.08   48.86
   6   5  -3  681.65   48.16
   5  -5  -3  657.14   44.98
   5   5  -3  609.98   42.05
  -5  -5   3  573.07   44.42
   4  -5  -3  736.43   46.09
   4  -5  -3  751.07   52.04
   4   5  -3  753.10   48.38
  -4  -5   3  672.46   51.77
   3  -5  -3  695.07   43.45
  -3  -5   3  620.93   47.82
   3  -5  -3  691.87   48.49
   3   5  -3  699.32   44.21
  -3  -5   3  622.82   48.47
  -2   5   3  489.48   35.68
  -2  -5   3  607.98   41.77
   2  -5  -3  654.15   37.06
   2  -5  -3  600.33   41.45
   2   5  -3  565.92   36.45
  -2  -5   3  571.42   42.08
  -1   5   3  432.43   29.29
  -1  -5   3  510.09   35.03
   1   5  -3  444.14   29.14
   1  -5  -3  490.16   34.47
  -1  -5   3  425.24   34.67
   0  -5   3  568.31   41.77
   0   5   3  539.46   37.08
   0  -5  -3  605.04   41.96
   0   5  -3  584.57   36.33
   0  -5   3  613.42   43.42
   1   5   3  364.85   27.07
   1  -5   3  375.45   31.03
   1   5   3  437.01   26.04
  -1  -5  -3  410.70   31.32
   1  -5   3  380.84   31.89
   2   5   3  335.49   22.68
   2  -5   3  302.03   20.24
   2  -5   3  334.63   26.43
  -2  -5  -3  405.80   27.93
   2  -5   3  357.63   27.74
   3  -5   3  547.24   35.97
   3  -5   3  431.50   29.07
  -3  -5  -3  524.81   36.09
   3  -5   3  497.21   36.35
   4  -5   3  800.55   52.30
   4  -5   3  921.06   59.93
  -4  -5  -3  948.47   59.48
   5  -5   3  137.72   10.77
   5  -5   3  170.85   17.08
  -5  -5  -3  142.32   16.04
   6  -5   3  427.55   28.79
   6  -5   3  461.44   35.21
  -6  -5  -3  425.85   36.27
   7  -5   3  568.23   39.01
   7  -5   3  652.88   45.54
  -7  -5  -3  648.86   50.80
   8  -5   3   32.48    5.00
  -8  -5  -3   24.51   11.22
   9  -5   3  245.92   18.48
   9  -5   3  265.00   23.63
  10  -5   3  182.66   15.04
  10  -5   3  170.76   19.14
 -10  -5  -3  202.30   38.20
  11  -5   3  179.89   17.11
 -11  -5  -3  249.01   45.15
  12  -5   3  168.50   15.74
  12  -5   3  219.29   20.58
 -12  -5  -3  252.54   49.30
  13  -5   3  179.29   17.14
 -13  -5  -3  239.22   48.37
  13  -5   3  274.45   23.15
  14  -5   3  163.46   16.83
  14  -5   3  294.98   23.85
  15  -5   3  127.92   15.76
  15  -5   3   93.71   11.49
  16  -5   3  166.47   19.54
  17  -5   3  151.15   18.38
  18  -5   3   86.32   14.41
  19  -5   3   55.03   12.31
 -19  -5  -3   44.04   15.47
 -20  -5  -3   48.01   14.81
  20  -5   3   59.06   13.18
  21  -5   3  116.37   17.93
  22  -5   3   32.16   11.09
  23  -5   3   24.21   11.32
  21  -6  -3   13.39    7.06
  20  -6  -3   -1.50    6.04
  19  -6  -3   -3.07    6.55
  19  -6  -3   -4.50    6.75
  18  -6  -3    4.50    6.21
  18  -6  -3    1.49    5.97
  17  -6  -3    7.26    7.01
  17  -6  -3    5.75    6.31
  16  -6  -3   23.99    8.66
  16  -6  -3    8.31    6.28
  15  -6  -3   23.33    8.13
  15  -6  -3   39.73    9.49
  14  -6  -3   70.35   12.13
  13  -6  -3    7.21    5.42
  12  -6  -3   -2.31    5.33
  11  -6  -3    1.12    4.63
  10  -6  -3   69.97   10.70
   9  -6  -3   13.93    5.45
   8  -6  -3    3.16    4.62
  -7  -6   3   12.58    5.12
   7  -6  -3   14.61    5.61
  -6  -6   3    3.16    4.61
   6  -6  -3    3.07    4.49
  -5  -6   3   12.54    5.43
   5  -6  -3   18.21    5.99
  -4  -6   3   88.91   11.81
   4  -6  -3   85.67   11.64
  -3  -6   3   78.88   10.78
  -3  -6   3   60.31    9.89
   3  -6  -3   80.91   10.84
  -2  -6   3  143.72   15.89
   2  -6  -3  160.13   12.64
   2  -6  -3  151.13   15.70
  -2  -6   3  134.04   15.52
  -1  -6   3   27.71    7.15
  -1  -6   3   42.14    7.83
   1  -6  -3   41.99    5.49
   1  -6  -3   36.67    7.79
   0  -6  -3   10.62    4.65
   0  -6   3   -5.40    5.20
   0  -6   3    2.06    3.59
   1  -6   3    1.10    4.69
  -1  -6  -3   14.62    5.89
   1  -6   3    5.19    4.31
   2  -6   3    1.12    4.22
   2  -6   3    4.17    4.57
  -2  -6  -3    5.22    5.25
  -3  -6  -3   -1.09    4.66
   3  -6   3    1.12    4.92
   3  -6   3    1.05    3.81
   4  -6   3  207.27   20.68
  -4  -6  -3  227.41   21.85
   5  -6   3  271.55   24.47
  -5  -6  -3  265.91   26.30
   6  -6   3   -2.33    5.37
  -6  -6  -3   -3.55    7.78
  -7  -6  -3  172.46   23.32
   7  -6   3  151.64   17.45
   8  -6   3   -4.89    5.64
  -8  -6  -3   -6.02   11.71
   9  -6   3   12.50    6.07
  -9  -6  -3   15.92   13.87
  10  -6   3   22.99    7.18
 -10  -6  -3  -15.69   18.96
  11  -6   3   -1.32    4.98
 -11  -6  -3  -12.74   21.23
 -12  -6  -3   55.73   28.93
  12  -6   3   31.56    8.40
 -13  -6  -3   54.42   34.22
  13  -6   3   29.08    8.20
  14  -6   3   66.83   12.57
 -14  -6  -3   84.78   33.58
  15  -6   3   26.31    9.52
 -15  -6  -3   15.33   21.22
  16  -6   3   10.57    7.91
 -16  -6  -3    8.38   20.19
 -17  -6  -3   20.57   20.38
  17  -6   3    7.89    7.29
  18  -6   3    3.30    6.84
 -18  -6  -3   14.52   14.88
  19  -6   3    5.22    7.42
  17  -7  -3    3.14    8.25
  17  -7  -3   36.11   10.41
  16  -7  -3   18.36    9.92
  16  -7  -3   84.16   13.31
  15  -7  -3   40.40   11.18
  15  -7  -3   43.42   10.74
 -15  -7   3   51.58   10.65
  14  -7  -3  134.69   17.33
  13  -7  -3  188.94   20.34
  12  -7  -3  246.73   24.03
  11  -7  -3  189.22   18.24
 -11  -7   3   99.22   15.78
 -10  -7   3   23.45    7.94
  10  -7  -3   55.50   10.02
  -9  -7   3   17.32    7.12
   9  -7  -3   20.75    7.77
  -8  -7   3   14.80    6.16
   8  -7  -3   20.44    7.20
  -7  -7   3   51.45   10.19
   7  -7  -3   96.42   12.35
  -6  -7   3  161.38   17.89
   6  -7  -3  169.50   17.65
  -5  -7   3  314.66   28.34
   5  -7  -3  338.64   28.32
  -4  -7   3  202.24   20.26
   4  -7  -3  192.82   19.78
  -3  -7   3  122.39   15.53
   3  -7  -3  159.67   16.86
  -2  -7   3  192.26   19.66
   2  -7  -3  186.88   19.12
  -2  -7   3  183.55   18.79
   1  -7  -3   75.78   10.84
  -1  -7   3   46.84    9.39
  -1  -7   3   50.84    9.81
   0  -7  -3   56.27   10.38
   0  -7   3   56.65   10.13
   0  -7   3   58.56    9.82
   1  -7   3  128.08   14.96
  -1  -7  -3  164.55   16.50
   2  -7   3  195.47   20.29
  -2  -7  -3  220.95   21.76
   2  -7   3  209.92   20.73
  -3  -7  -3  386.75   32.34
   3  -7   3  314.17   29.50
   3  -7   3  377.22   30.64
   4  -7   3  393.93   33.31
  -4  -7  -3  409.99   36.11
   5  -7   3  388.87   31.90
  -5  -7  -3  347.84   34.95
  -6  -7  -3  209.13   27.57
   6  -7   3  219.83   22.03
   7  -7   3  139.18   16.63
  -7  -7  -3  134.07   24.57
   8  -7   3   80.56   12.43
  -8  -7  -3   77.59   23.24
   9  -7   3  133.51   16.34
  -9  -7  -3  147.63   34.52
  10  -7   3  191.14   20.38
 -10  -7  -3  180.05   41.17
 -11  -7  -3  329.93   56.79
  11  -7   3  301.96   28.27
 -12  -7  -3  507.09   72.94
  12  -7   3  505.71   41.68
 -13  -7  -3  197.17   46.42
  13  -7   3  202.63   22.50
 -14  -7  -3  175.11   44.76
 -15  -7  -3   98.95   34.24
 -16  -7  -3  116.49   32.06
 -12  -8   3    1.45    5.65
  12  -8  -3   -2.58    5.35
 -11  -8   3   -2.90    6.00
  11  -8  -3    1.27    5.09
 -10  -8   3    1.44    5.41
  10  -8  -3   -1.26    4.88
  -9  -8   3   -2.85    6.25
   9  -8  -3    3.70    5.40
  -8  -8   3    9.89    6.38
   8  -8  -3   10.93    6.13
  -7  -8   3    5.62    6.17
   7  -8  -3   10.85    5.70
  -6  -8   3   11.16    6.16
   6  -8  -3   16.82    6.98
  -5  -8   3    9.78    6.48
   5  -8  -3   18.15    6.93
  -4  -8   3    1.39    5.40
   4  -8  -3    1.22    4.90
   3  -8  -3    4.88    5.21
  -3  -8   3    2.74    5.52
   2  -8  -3   15.21    7.02
  -2  -8   3   12.14    6.26
   1  -8  -3   18.59    6.96
  -1  -8   3    5.28    5.00
   0  -8  -3   41.45    9.70
   0  -8   3   32.97    8.53
   0  -8   3   43.57    9.58
  -1  -8  -3   20.89    8.19
   1  -8   3   38.10    9.18
   1  -8   3   46.13    9.67
   2  -8   3   27.94    8.01
   2  -8   3   31.89    8.81
  -3  -8  -3   34.27   10.73
   3  -8   3   17.23    7.02
   4  -8   3   -1.25    5.46
  -4  -8  -3   13.71    9.74
  -5  -8  -3    2.79   10.48
  -6  -8  -3   24.00   15.47
  -7  -8  -3   29.78   21.01
  -8  -8  -3   31.19   23.43
  -9  -8  -3   18.65   27.95
 -10  -8  -3   27.55   34.64
 -11  -8  -3   28.51   32.86
 -12  -8  -3   34.27   31.62
  -6  -9   3  243.14   25.95
  -5  -9   3  314.26   32.44
   5  -9  -3  414.02   33.04
  -4  -9   3  254.55   27.08
   4  -9  -3  284.14   26.95
  -3  -9   3  196.60   23.42
   3  -9  -3  263.87   25.35
   2  -9  -3  196.65   21.70
  -2  -9   3  139.05   18.81
   1  -9  -3   88.03   15.78
  -1  -9   3  105.47   15.47
   0  -9  -3   73.59   15.14
   0  -9   3   57.42   11.81
  -1  -9  -3  117.97   20.27
   1  -9   3  103.70   15.65
  -2  -9  -3  103.33   21.88
   2  -9   3  153.41   18.52
  -3  -9  -3  251.49   34.82
  -4  -9  -3  220.67   35.30
  -5  -9  -3  104.88   30.18
  -6  -9  -3  123.25   37.94
  -7  -9  -3   24.57   31.50
  -8  -9  -3    7.05   28.35
  24   0  -4   98.53   15.27
  23   0  -4   13.69    8.74
  22   0  -4    3.93    5.74
  21   0  -4   21.11    7.49
  20   0  -4    1.19    5.20
  19   0  -4   46.48    9.26
  18   0  -4  256.90   23.58
  17   0  -4  423.78   33.86
  16   0  -4  259.52   23.01
  15   0  -4  118.24   13.24
  14   0  -4   87.57    8.71
  14   0  -4   87.34   10.75
  13   0  -4   52.74    6.16
  13   0  -4   45.45    7.29
  12   0  -4   81.38    7.83
  12   0  -4   83.90    9.91
  11   0  -4  405.29   27.17
  11   0  -4  389.62   29.62
  10   0  -4  709.22   47.28
 -10   0   4  676.25   45.38
  10   0  -4  691.47   44.54
   9   0  -4 1705.52  105.07
  -9   0   4 1613.26  103.31
  -8   0   4 1486.52   96.73
   8   0  -4 1660.52  100.33
  -7   0   4 1865.07  115.63
   7   0  -4 1836.91  118.36
  -6   0   4 1436.45   92.38
   6   0  -4 1565.33   95.38
  -6   0   4 1460.80   94.66
  -5   0   4  262.53   19.07
   5   0  -4  285.59   21.61
  -5   0   4  254.22   21.07
  -4   0   4 2033.35  124.96
   4   0  -4 2048.71  126.58
   4   0  -4 1918.64  126.84
  -4   0   4 2037.63  127.55
   3   0  -4 1310.74   83.65
   3   0  -4 1339.23   85.39
   3   0  -4 1393.23   86.06
  -3   0   4 1320.47   86.47
   2   0  -4 1083.34   69.88
   2   0  -4 1165.73   69.01
   2   0  -4 1047.64   71.03
  -2   0   4  998.31   70.86
   1   0  -4 6268.56  376.54
   1   0  -4 6138.34  377.33
   1   0  -4 6042.03  378.33
  -1   0   4 6184.87  378.79
   0   0  -4 3930.41  228.95
   0   0  -4 3687.72  229.44
   0   0  -4 3886.59  230.72
   0   0   4 3290.56  230.94
  -1   0  -4 3237.68  200.26
   1   0   4 3409.00  200.56
  -1   0  -4 3239.04  200.52
  -1   0  -4 3224.90  201.58
   1   0   4 3088.50  202.14
   2   0   4 1146.40   72.65
  -2   0  -4 1136.08   72.64
  -2   0  -4 1204.67   74.33
   2   0   4 1069.11   74.29
   3   0   4 1044.05   64.96
  -3   0  -4 1008.13   64.82
   3   0   4  966.81   66.96
   4   0   4  674.89   43.47
   4   0   4  601.80   45.43
  -4   0  -4  671.48   43.48
   5   0   4 1719.88  107.21
   5   0   4 1662.22  109.80
  -5   0  -4 1723.84  107.63
   6   0   4 1545.85   96.12
   6   0   4 1495.59   98.72
  -6   0  -4 1508.67   97.60
  -7   0  -4 2613.23  160.24
   7   0   4 2629.06  160.23
   7   0   4 2552.75  163.30
  -7   0  -4 2443.60  164.60
  -8   0  -4 2117.62  130.65
   8   0   4 2089.49  130.23
   8   0   4 2107.93  133.63
  -8   0  -4 1927.49  138.84
  -9   0  -4 1231.08   87.74
   9   0   4 1113.47   76.39
   9   0   4 1132.99   73.08
 -10   0  -4 1618.43  109.05
  10   0   4 1419.24   97.44
  10   0   4 1495.71   94.33
 -11   0  -4  669.17   55.49
  11   0   4  701.48   49.68
 -12   0  -4   42.21   11.24
 -13   0  -4  385.68   32.47
 -14   0  -4  958.96   65.86
 -15   0  -4  274.15   22.91
 -16   0  -4  884.21   60.25
 -17   0  -4  408.02   31.42
 -18   0  -4  181.13   16.59
 -18   0  -4  139.72   15.59
 -19   0  -4   56.68    9.06
 -20   0  -4   19.56    6.32
 -21   0  -4   75.38   11.02
 -22   0  -4   63.76   10.49
 -23   0  -4  136.27   16.16
  25   1  -4    1.46    6.06
  24   1  -4    9.75    6.74
  24  -1  -4   10.37    6.52
  23   1  -4    5.28    5.47
  23  -1  -4   -1.42    6.69
  22   1  -4   37.66    8.46
  22  -1  -4   22.01    8.37
  21   1  -4    8.38    5.40
  21  -1  -4    9.29    6.27
  20   1  -4   -1.14    5.25
  20  -1  -4    5.10    5.87
  19   1  -4   16.17    6.16
  19  -1  -4    4.90    5.81
  18   1  -4   10.17    6.08
  18  -1  -4    9.37    5.55
  17   1  -4   23.92    6.55
  17  -1  -4   25.34    7.07
  16   1  -4   33.37    7.16
  16  -1  -4   43.95    8.15
  15   1  -4  153.68   15.91
  15  -1  -4  188.15   17.41
  14  -1  -4  135.10   13.59
  14   1  -4  100.95   12.30
  13   1  -4   35.47    6.62
  13  -1  -4   46.03    7.61
  12  -1  -4   60.28    5.92
  12   1  -4   64.92    8.29
  12  -1  -4   57.08    8.18
  11  -1  -4   66.58    6.10
  11   1  -4   55.46    7.97
  11  -1  -4   75.81    9.04
 -11   1   4   69.19    6.51
  10  -1  -4   24.15    3.20
  10  -1  -4   21.78    5.56
  10   1  -4   30.12    5.08
 -10   1   4   23.77    3.50
 -10  -1   4   23.37    4.51
   9   1  -4  130.70   11.39
   9  -1  -4  123.67    9.05
  -9   1   4  115.79    9.36
  -9  -1   4  114.84   10.88
   9  -1  -4  110.77   11.93
   8   1  -4  230.52   18.08
  -8   1   4  232.43   16.46
  -8  -1   4  231.71   18.35
   8  -1  -4  233.11   19.28
   8  -1  -4  247.91   16.09
   7   1  -4  485.51   31.40
  -7   1   4  434.50   29.55
  -7  -1   4  440.14   31.68
   7  -1  -4  489.57   32.86
  -7  -1   4  465.78   33.73
   6  -1  -4   20.74    4.82
   6  -1  -4   26.07    5.01
  -6  -1   4   21.52    5.09
   6   1  -4   21.03    3.58
  -6  -1   4   30.53    4.82
   5  -1  -4  184.79   15.76
  -5  -1   4  188.30   14.66
   5  -1  -4  161.81   14.35
   5   1  -4  194.92   16.59
  -5  -1   4  160.58   15.86
  -5   1   4  160.58   14.38
  -4  -1   4  315.54   23.75
   4  -1  -4  341.13   25.07
   4  -1  -4  340.10   24.15
   4   1  -4  320.20   25.42
  -4  -1   4  338.91   26.22
  -4   1   4  327.49   24.24
   3   1  -4   64.78    8.53
  -3  -1   4   78.22    9.33
  -3   1   4   55.65    7.32
   3   1  -4   61.02    6.92
  -3  -1   4   63.32    7.05
   3  -1  -4   54.10    6.71
   3  -1  -4   62.63    7.57
   3  -1  -4   67.40    5.83
   3   1  -4   65.58    6.97
  -2  -1   4  114.48   10.04
   2   1  -4  102.67    9.50
   2  -1  -4  106.50    8.48
   2   1  -4   98.35    9.25
   2  -1  -4  110.97   10.45
   2  -1  -4   92.99    9.53
   2   1  -4   97.27   10.70
  -2   1   4  102.69   10.15
  -2  -1   4  100.74   11.22
   1  -1  -4   17.91    4.22
   1   1  -4   22.84    5.51
  -1   1   4   28.07    5.14
  -1  -1   4   36.61    6.10
   1   1  -4   36.46    4.51
   1  -1  -4   32.61    5.28
   1  -1  -4   37.49    4.20
   1   1  -4   35.68    4.92
   0  -1  -4   60.33    6.99
   0   1  -4   66.87    8.33
   0   1   4   46.71    6.89
   0  -1   4   70.98    8.56
   0  -1  -4   59.45    6.10
   0   1   4   69.94    7.69
   0   1  -4   64.12    7.12
   0   1  -4   63.86    6.44
   0  -1  -4   68.17    7.68
  -1   1  -4   11.49    3.88
   1   1   4    9.20    3.31
   1  -1   4    9.80    3.59
  -1  -1  -4    7.89    3.14
   1   1   4    7.86    3.20
  -1   1  -4   14.48    3.83
  -1   1  -4    5.61    2.40
  -1  -1  -4   10.33    3.23
  -2   1  -4   90.91    9.12
   2   1   4  100.89    9.67
  -2   1  -4   93.69    8.09
  -2  -1  -4   93.03    9.28
  -2   1  -4   88.07   10.13
   2   1   4   86.38    9.57
   2  -1   4   98.64   10.88
  -3   1  -4   96.12   10.11
   3  -1   4  111.80    9.34
   3   1   4  110.79   10.42
  -3   1  -4  116.36   11.77
   3   1   4  107.46   11.03
  -3  -1  -4  106.38   10.23
  -3   1  -4  114.64    9.12
   3  -1   4  108.56   11.70
   4   1   4   63.77    8.27
   4  -1   4   76.38    9.58
  -4   1  -4   69.04    6.53
  -4   1  -4   72.48    7.98
   4  -1   4   75.41    6.87
   4   1   4   62.94    7.65
  -4  -1  -4   77.05    8.20
  -4   1  -4   66.85    6.58
   5   1   4   40.39    6.47
   5  -1   4   40.19    7.04
  -5  -1  -4   50.91    6.57
  -5   1  -4   40.37    4.93
  -5   1  -4   37.07    5.17
   5  -1   4   39.12    4.88
   5   1   4   43.37    6.30
  -6  -1  -4   15.69    4.19
  -6   1  -4   13.16    3.09
   6  -1   4   19.12    5.62
  -6   1  -4    7.65    4.26
   6  -1   4   13.23    3.23
   6   1   4   20.40    4.41
   6   1   4    8.92    3.60
  -7   1  -4  144.37   11.63
   7  -1   4  133.78   11.16
   7   1   4  124.64   12.26
   7   1   4  132.44   13.39
   7  -1   4  169.77   15.63
  -7   1  -4  126.63   16.76
  -7  -1  -4  143.80   14.89
   8   1   4   24.00    5.62
   8  -1   4   31.55    6.57
  -8   1  -4   15.90    7.83
  -8   1  -4   31.87    4.95
  -8  -1  -4   15.91    6.85
   8  -1   4   28.27    4.29
   9  -1   4   -2.98    3.87
  -9   1  -4   -2.00    2.85
  -9   1  -4  -16.22    8.96
  -9  -1  -4   -2.17    7.85
   9  -1   4   -2.81    2.43
 -10   1  -4   -0.91    3.67
  10  -1   4    4.16    3.91
  10  -1   4    3.84    2.47
 -10  -1  -4    2.94    8.86
 -11  -1  -4   34.78   15.06
 -11   1  -4   44.00    6.88
  11  -1   4   32.50    5.22
 -12   1  -4  233.35   18.73
 -12  -1  -4  228.59   30.68
  12  -1   4  227.58   17.80
 -13   1  -4    3.60    4.82
 -13  -1  -4   -6.83   16.33
 -14  -1  -4  216.34   19.78
 -14   1  -4  262.25   19.69
 -14  -1  -4  234.47   26.54
 -15  -1  -4   71.08    9.39
 -15  -1  -4   62.71   13.53
 -15   1  -4   70.98    9.03
 -16  -1  -4    2.45    6.17
 -16  -1  -4    6.63    4.57
 -17  -1  -4   55.94    8.68
 -17  -1  -4   68.97   10.48
 -18  -1  -4   13.27    6.03
 -19  -1  -4   34.44    7.98
 -20  -1  -4    5.37    5.19
 -21   1  -4   48.65    8.95
 -21  -1  -4   33.46    8.45
 -22  -1  -4   34.86    8.19
 -22   1  -4   19.34    6.94
 -23  -1  -4    5.66    5.81
 -23   1  -4    8.33    5.75
  25   2  -4  229.32   24.60
  24   2  -4  128.06   17.92
  23   2  -4   65.13   12.11
  23  -2  -4   52.62   12.60
  22   2  -4  101.14   14.85
  22  -2  -4   74.19   13.29
  21   2  -4   33.66    8.45
  21  -2  -4   35.26    9.52
  20   2  -4  135.32   15.85
  20  -2  -4  124.31   16.32
  19   2  -4  229.63   20.58
  19  -2  -4  171.55   20.14
  18  -2  -4  378.37   32.48
  18   2  -4  404.43   31.82
  17   2  -4  433.66   34.09
  17  -2  -4  459.20   35.69
  16   2  -4  403.13   32.42
  16  -2  -4  455.26   34.44
  15   2  -4  358.33   27.57
  15  -2  -4  329.82   28.37
  14   2  -4   60.02    8.56
  14  -2  -4   56.14    9.13
  13   2  -4  109.81   11.93
  13  -2  -4  117.83   13.27
  12   2  -4  209.28   17.26
 -12   2   4  195.26   13.71
  12  -2  -4  205.95   17.19
  11   2  -4  190.06   14.87
 -11   2   4  152.79   11.00
  11  -2  -4  176.58   14.77
  10   2  -4  389.84   26.10
 -10   2   4  342.45   22.18
 -10  -2   4  344.42   26.33
  10  -2  -4  381.13   26.22
   9   2  -4  826.72   53.86
  -9  -2   4  820.14   54.88
   9  -2  -4  815.11   54.16
   8   2  -4  772.90   50.11
  -8  -2   4  774.17   51.51
   8  -2  -4  751.06   50.45
   7   2  -4  440.38   30.88
  -7  -2   4  462.75   32.92
   7  -2  -4  460.00   31.65
  -7  -2   4  497.22   35.10
   6   2  -4  127.06   10.17
   6  -2  -4  117.92   12.59
  -6  -2   4  121.07   11.75
   6  -2  -4  128.56   10.84
  -6  -2   4  110.31   12.88
   5  -2  -4    4.69    2.35
   5   2  -4    9.95    2.37
  -5  -2   4   16.98    5.10
   5  -2  -4    5.92    3.20
  -5  -2   4   13.76    3.91
   4   2  -4   41.57    4.20
   4  -2  -4   35.13    4.86
  -4  -2   4   40.31    7.01
  -4   2   4   37.47    4.84
   4  -2  -4   40.28    6.30
  -4  -2   4   34.58    5.67
   3   2  -4  101.11    7.55
  -3  -2   4   95.52   11.72
  -3  -2   4   99.05   10.11
   3  -2  -4  100.54    7.32
   3  -2  -4   89.03   10.22
   3  -2  -4   90.77    8.55
  -3   2   4   96.64    8.99
   2   2  -4  348.06   20.90
   2  -2  -4  309.43   21.12
  -2  -2   4  309.42   24.16
   2   2  -4  328.42   23.87
   2  -2  -4  327.51   25.12
   2  -2  -4  303.54   22.44
  -2   2   4  306.49   22.88
  -2  -2   4  320.77   26.21
  -1  -2   4  974.27   60.61
   1   2  -4  921.73   57.93
   1   2  -4  907.32   59.64
   1  -2  -4  908.78   60.88
  -1   2   4  887.30   58.87
  -1  -2   4  862.08   61.78
   0  -2   4  638.10   40.63
   0   2  -4  626.97   39.94
   0   2  -4  593.14   37.48
   0  -2  -4  527.85   40.03
   0   2   4  531.39   38.75
   0  -2   4  554.77   41.69
  -1   2  -4  329.04   21.02
  -1   2  -4  348.41   22.08
  -1  -2  -4  350.40   25.38
   1   2   4  302.26   23.61
   1  -2   4  294.36   25.91
  -2   2  -4  187.76   13.13
  -2   2  -4  206.99   13.61
  -2  -2  -4  200.15   16.74
   2   2   4  195.87   16.14
   3   2   4   13.75    3.74
  -3   2  -4   19.32    2.43
  -3   2  -4   17.04    2.40
  -3  -2  -4   15.81    3.95
  -4  -2  -4   21.41    4.68
   4   2   4   30.51    4.98
  -4   2  -4   26.91    3.23
  -4   2  -4   23.13    3.82
  -5   2  -4  344.03   27.46
  -5   2  -4  310.85   22.85
   5  -2   4  365.01   22.69
   5   2   4  326.18   25.48
  -5  -2  -4  392.25   27.05
   6   2   4   52.33    7.72
  -6  -2  -4   68.40    9.07
  -6   2  -4   69.18    6.48
   6  -2   4   65.27    5.76
  -6   2  -4   66.74    8.08
  -7   2  -4  290.55   18.85
  -7  -2  -4  218.87   19.23
  -7   2  -4  246.71   18.44
   7  -2   4  256.85   17.62
  -7  -2  -4  264.16   23.17
  -8  -2  -4  525.36   37.12
  -8   2  -4  533.25   34.87
  -8   2  -4  495.97   35.74
   8  -2   4  573.39   34.93
  -8  -2  -4  529.31   43.31
  -9  -2  -4  171.65   15.56
  -9   2  -4  179.32   13.71
  -9   2  -4  176.51   14.83
  -9  -2  -4  177.68   23.47
   9  -2   4  212.18   14.00
   9  -2   4  179.70   18.53
 -10  -2  -4  307.00   23.99
 -10   2  -4  325.40   23.40
 -10   2  -4  286.94   21.59
  10  -2   4  353.87   27.95
  10  -2   4  320.83   21.76
 -10  -2  -4  394.78   40.68
  11  -2   4   23.77    6.79
 -11  -2  -4   34.94    5.99
 -11  -2  -4   44.08   17.18
  12  -2   4   31.64    7.62
 -12  -2  -4   21.48   15.64
 -12  -2  -4   24.60    5.43
  13  -2   4   41.34    8.93
 -13  -2  -4   62.06    8.05
 -13  -2  -4   34.80   17.21
  14  -2   4  132.93   15.94
 -14  -2  -4  132.76   13.20
 -14  -2  -4  103.95   23.70
 -15  -2  -4  431.93   41.05
 -15  -2  -4  359.15   28.33
  15  -2   4  349.67   31.69
 -16  -2  -4  257.97   21.36
 -16  -2  -4  268.77   29.83
  16  -2   4  216.48   23.96
 -17  -2  -4  197.33   19.55
 -17  -2  -4  248.42   25.31
  17  -2   4  259.84   24.45
  18  -2   4  124.38   16.96
 -18  -2  -4  117.19   13.52
 -18  -2  -4  142.25   17.31
  19  -2   4  114.30   16.56
 -19  -2  -4  108.60   12.79
 -19  -2  -4  114.63   15.88
  20  -2   4   43.32   11.42
 -20  -2  -4   41.17    8.27
 -20  -2  -4   60.84   10.41
  21  -2   4   48.43   11.63
 -21  -2  -4   55.03    9.32
 -21  -2  -4   64.20   11.73
  22  -2   4  153.77   19.98
 -22  -2  -4  138.95   17.27
  23  -2   4  160.83   21.38
 -23   2  -4  159.30   18.09
 -23  -2  -4  150.50   18.73
  24   3  -4   -1.41    6.33
  23   3  -4   -6.77    6.39
  22   3  -4    7.81    6.42
  22  -3  -4    4.63    6.02
  21   3  -4   11.20    6.01
  21  -3  -4    4.41    5.35
  20   3  -4   22.52    7.55
  20  -3  -4   40.22    9.71
  19   3  -4   73.15   11.30
  19  -3  -4   57.00   10.73
  18   3  -4   68.22   10.72
  18  -3  -4   51.46   10.04
  17   3  -4   43.27    8.26
  17  -3  -4   29.83    7.98
  16   3  -4    1.89    4.56
  16  -3  -4    3.43    4.74
  15   3  -4   11.36    5.32
  15  -3  -4   13.16    6.08
  14  -3  -4    4.47    5.20
  14   3  -4    4.80    4.35
  14  -3  -4   10.52    5.40
  13  -3  -4   16.74    7.61
  13   3  -4   16.03    4.79
  12   3  -4  282.48   23.41
  12  -3  -4  366.28   29.42
  11   3  -4  329.00   23.80
  11  -3  -4  343.84   28.55
 -11  -3   4  276.58   24.25
  10   3  -4  263.05   20.34
  10  -3  -4  301.16   25.10
 -10  -3   4  256.48   21.86
   9   3  -4  126.12   10.42
   9  -3  -4  119.48   13.71
  -9  -3   4  103.50   11.35
   9  -3  -4  100.00    9.46
   8  -3  -4   -0.35    1.96
   8   3  -4    0.39    1.83
   8  -3  -4   -0.95    3.44
  -8  -3   4    0.73    2.44
   7  -3  -4    2.12    2.18
   7   3  -4    2.58    2.03
   7  -3  -4   -0.90    3.61
  -7  -3   4   -0.74    2.58
   7   3  -4    1.10    2.65
   6   3  -4   11.71    3.45
   6   3  -4   10.07    2.38
   6  -3  -4   11.11    2.54
  -6  -3   4    5.92    3.30
   5   3  -4   27.73    5.19
  -5  -3   4   43.91    6.58
   5  -3  -4   42.20    4.18
   4   3  -4  145.25   11.84
  -4  -3   4  138.75   13.85
   3   3  -4  303.69   21.83
   3  -3  -4  314.92   19.82
  -3  -3   4  329.00   25.16
  -3   3   4  321.09   21.20
   2   3  -4  224.89   15.70
  -2  -3   4  221.53   18.74
  -2   3   4  214.84   15.69
   1  -3  -4  118.00    8.42
   1   3  -4  108.07    8.65
  -1  -3   4  101.68   11.52
  -1   3   4  116.04    9.38
   0  -3  -4    0.47    1.64
   0   3   4    1.92    2.13
   0   3  -4   10.75    1.90
   0   3  -4    6.31    2.13
   0  -3   4   12.72    4.19
   1   3   4   10.98    3.04
   1  -3   4   18.66    6.07
   1  -3   4   19.40    4.82
  -1   3  -4   19.56    1.96
  -1  -3  -4   10.31    2.76
  -1   3  -4   12.74    2.86
  -1  -3  -4    6.69    4.12
  -2  -3  -4  169.68   12.32
   2   3   4  146.68   12.84
  -2  -3  -4  134.95   14.13
   2  -3   4  165.24   16.53
   3   3   4   15.55    3.76
  -3  -3  -4   15.29    3.31
   3  -3   4   19.48    5.53
  -3  -3  -4   14.19    4.28
  -4  -3  -4   -0.76    3.14
  -4  -3  -4    0.89    1.89
   4  -3   4    2.13    3.70
   4   3   4    0.54    2.72
   5   3   4   43.77    6.03
  -5  -3  -4   36.88    5.46
  -5  -3  -4   48.59    7.54
   5  -3   4   47.38    8.67
   6  -3   4   87.33   11.91
  -6  -3  -4   84.48   11.04
  -6  -3  -4   90.64    9.17
  -7  -3  -4    3.47    2.54
   7  -3   4    4.50    4.24
  -7  -3  -4    6.89    4.76
  -7   3  -4    2.43    2.13
  -8  -3  -4   62.44    7.60
  -8   3  -4   57.27    6.43
  -8  -3  -4   46.23   10.38
   8  -3   4   56.02    9.79
  -9  -3  -4  240.95   18.95
  -9   3  -4  223.46   17.37
  -9  -3  -4  191.20   25.53
   9  -3   4  221.67   21.83
 -10  -3  -4  185.19   16.13
 -10   3  -4  176.30   14.98
 -10  -3  -4  190.95   28.85
  10  -3   4  183.92   19.23
 -11  -3  -4  141.46   13.76
  11  -3   4  147.59   16.71
 -11  -3  -4  149.25   31.46
  12  -3   4    6.31    5.38
 -12  -3  -4    8.97    4.38
 -13  -3  -4   17.04    4.69
 -13  -3  -4   22.25   22.37
  13  -3   4   11.65    5.89
  14  -3   4   -1.31    4.36
 -14  -3  -4    0.81    3.43
  15  -3   4   10.72    6.32
 -15  -3  -4   -7.94   22.21
 -15  -3  -4    4.19    3.28
  16  -3   4   89.91   13.12
 -16  -3  -4   77.72   10.44
 -16  -3  -4   65.38   20.37
  17  -3   4   63.23   11.63
 -17  -3  -4   60.03    9.55
 -17  -3  -4   69.52   16.41
  18  -3   4   94.00   14.21
 -18  -3  -4   84.02   11.19
 -18  -3  -4   96.55   19.34
  19  -3   4   34.09    9.28
 -19  -3  -4   26.67    7.35
 -19  -3  -4   45.28   12.28
  20  -3   4    4.83    7.25
 -20  -3  -4    5.16    5.10
 -20  -3  -4   19.93    8.99
  21  -3   4    3.36    6.08
 -21  -3  -4    4.31    5.53
 -21  -3  -4    2.87    6.78
  22  -3   4   -1.74    5.79
 -22  -3  -4   -1.12    5.16
 -22  -3  -4    2.88    7.93
 -23  -3  -4   -4.39    8.05
  22  -4  -4   31.64   11.38
  21  -4  -4   37.85   11.63
  20  -4  -4   68.71   15.89
  19  -4  -4   70.51   15.31
  18  -4  -4  111.05   18.78
  17  -4  -4  130.39   19.64
  16  -4  -4  288.32   29.77
  15  -4  -4  138.74   18.77
  14  -4  -4  116.42   17.18
  13  -4  -4  188.23   20.94
  12  -4  -4  201.10   20.61
 -12  -4   4  176.51   17.57
  11  -4  -4  304.87   26.39
 -11  -4   4  267.18   23.53
  10  -4  -4  321.62   27.22
 -10  -4   4  292.70   24.82
   9  -4  -4  641.74   47.31
  -9  -4   4  638.53   45.51
  -8  -4   4  600.99   45.22
   8  -4  -4  687.42   47.16
   7   4  -4  706.71   53.14
  -7  -4   4  608.70   45.18
   7  -4  -4  634.72   46.31
   6   4  -4  422.95   39.36
  -6  -4   4  445.92   34.12
   6  -4  -4  442.84   34.65
  -6  -4   4  496.51   36.44
   5   4  -4  595.55   48.39
  -5  -4   4  570.58   41.99
   5  -4  -4  593.04   42.77
  -5  -4   4  570.65   43.78
   4   4  -4  610.58   47.78
  -4  -4   4  551.27   41.03
   4  -4  -4  565.95   41.54
  -4  -4   4  551.33   42.87
   3   4  -4  918.27   65.74
  -3  -4   4  948.69   61.32
   3  -4  -4  792.11   60.46
  -3  -4   4  913.83   63.00
  -2  -4   4 1265.54   77.52
   2  -4  -4 1043.43   76.67
  -2  -4   4 1106.49   78.72
   2   4  -4 1199.89   78.10
  -1  -4   4 1316.62   81.94
   1  -4  -4 1266.35   81.72
  -1   4   4 1187.20   75.24
  -1  -4   4 1307.50   83.83
   1   4  -4 1235.35   77.13
   0  -4   4 1211.28   81.88
   0   4  -4 1180.40   75.29
   0  -4  -4 1267.94   82.01
   0   4  -4 1270.55   75.25
   0   4   4 1225.93   76.60
   0  -4   4 1382.55   84.90
   1   4   4 1335.41   84.03
   1  -4   4 1366.96   90.74
   2   4   4 1295.38   80.65
   2  -4   4 1222.38   86.17
   3   4   4  629.20   41.39
   3  -4   4  599.25   46.38
   4   4   4  786.68   54.46
   4  -4   4  855.08   60.33
  -4  -4  -4  879.62   54.53
  -5  -4  -4  765.33   50.05
   5  -4   4  744.47   55.28
  -6  -4  -4 1089.81   68.27
   6  -4   4  967.09   72.98
  -7  -4  -4  685.95   45.59
   7  -4   4  706.25   51.16
  -7  -4  -4  596.82   49.75
  -8  -4  -4  916.21   58.84
   8  -4   4  850.27   63.31
  -8  -4  -4  825.86   66.20
  -9  -4  -4  821.24   55.99
   9  -4   4  824.74   60.38
  -9  -4  -4  861.09   68.38
  10  -4   4  658.27   49.97
 -10  -4  -4  650.76   45.88
 -10  -4  -4  686.76   63.27
 -11  -4  -4  469.47   33.74
  11  -4   4  399.46   36.30
 -12  -4  -4  351.14   25.86
  12  -4   4  274.67   22.64
  12  -4   4  312.40   28.68
 -13  -4  -4  307.63   24.86
  13  -4   4  270.37   22.51
  13  -4   4  318.55   28.50
 -14  -4  -4  256.03   21.45
  14  -4   4  220.28   19.34
  14  -4   4  231.24   23.76
 -15  -4  -4  359.20   28.20
  15  -4   4  294.37   29.98
 -16  -4  -4  174.98   17.26
  16  -4   4  173.69   20.05
 -17  -4  -4  206.49   19.57
  17  -4   4  207.29   22.76
 -17  -4  -4  179.63   32.05
 -18  -4  -4  131.04   15.00
  18  -4   4  117.14   17.30
 -18  -4  -4  167.07   25.88
 -19  -4  -4  147.62   15.73
  19  -4   4  108.19   17.06
 -19  -4  -4  167.14   24.70
  20  -4   4   59.90   12.78
 -20  -4  -4   74.11   11.20
 -20  -4  -4   79.98   17.22
  21  -4   4   37.75   11.83
 -21  -4  -4   59.58   10.50
  22  -4   4   53.03   12.84
  21  -5  -4   22.31   11.74
  20  -5  -4   -9.42    8.27
  19  -5  -4    1.89    7.34
  19  -5  -4    6.01    6.92
  18  -5  -4    1.84    7.38
  18  -5  -4   -1.46    5.47
  17  -5  -4   30.19   10.68
  17  -5  -4   24.04    8.19
  16  -5  -4   62.54   12.96
  16  -5  -4   54.79   10.52
  15  -5  -4  138.56   18.41
  14  -5  -4  198.25   21.55
 -14  -5   4  165.83   18.01
  13  -5  -4   37.78    9.43
 -13  -5   4   29.80    7.54
  12  -5  -4    2.61    5.87
 -12  -5   4    2.14    3.56
  11  -5  -4   19.52    6.68
 -11  -5   4   15.47    5.18
  10  -5  -4   -1.16    4.82
 -10  -5   4    2.02    3.21
   9  -5  -4   26.87    6.89
  -9  -5   4   32.13    6.85
  -8  -5   4  175.66   17.79
   8  -5  -4  188.15   18.79
  -7  -5   4  155.79   16.46
   7  -5  -4  170.83   17.54
  -6  -5   4  151.79   16.34
   6  -5  -4  168.96   17.14
  -6  -5   4  163.61   17.70
  -5  -5   4   75.32   10.98
  -5  -5   4   63.17    9.76
   5  -5  -4   62.81   10.18
  -4  -5   4    1.18    4.59
  -4  -5   4    1.02    4.09
   4  -5  -4    1.03    3.43
  -3  -5   4    1.19    4.31
   3  -5  -4   -1.01    3.81
  -2  -5   4   37.21    8.55
   2  -5  -4   26.20    6.50
  -1  -5   4    1.22    4.24
   1  -5  -4    5.90    4.85
   0  -5   4   44.52    9.01
   0  -5  -4   43.70    7.77
   1  -5   4   87.40   13.08
   1  -5   4  105.27   12.74
  -1  -5  -4  105.66   12.53
  -2  -5  -4   54.11    8.76
   2  -5   4   48.43    9.06
   2  -5   4   46.28    8.29
  -3  -5  -4   61.69    9.38
   3  -5   4   47.61    9.83
   4   5   4   23.80    4.37
  -4  -5  -4   30.68    6.90
   4  -5   4   28.02    7.84
  -5  -5  -4   72.05   10.87
   5  -5   4   72.88   11.64
   6  -5   4  122.64   15.28
  -6  -5  -4  105.56   14.31
  -7  -5  -4  189.08   21.72
   7  -5   4  189.23   20.41
   8  -5   4   23.48    7.61
   9  -5   4    4.25    5.70
  10  -5   4   10.09    6.34
  11  -5   4   -2.86    5.19
  12  -5   4  112.27   15.44
  13  -5   4   90.25   14.25
  14  -5   4  102.74   15.94
 -14  -5  -4  107.84   36.65
  15  -5   4   50.46   11.61
 -15  -5  -4   57.96   26.86
  16  -5   4    3.17    7.46
 -16  -5  -4   -5.39   20.99
  17  -5   4    3.28    5.93
 -17  -5  -4  -17.42   21.44
 -18  -5  -4   -3.52   19.34
  18  -5   4   -1.70    6.61
  19  -5   4    1.76    6.60
 -19  -5  -4   14.54   15.73
  20  -5   4   23.55    9.74
  21  -5   4   29.87   10.76
  19  -6  -4   98.05   17.45
  18  -6  -4   70.43   14.86
  17  -6  -4   89.92   14.58
  17  -6  -4  101.54   16.41
 -17  -6   4   63.01   11.88
  16  -6  -4   77.22   14.29
  16  -6  -4  126.15   17.26
 -16  -6   4   92.34   14.06
  15  -6  -4   97.50   15.49
 -15  -6   4  113.01   14.81
  14  -6  -4   97.57   14.66
 -14  -6   4   71.78   11.92
 -13  -6   4  163.02   18.32
  13  -6  -4  189.11   20.29
 -12  -6   4  198.71   20.54
  12  -6  -4  215.38   21.80
  11  -6  -4   74.38   12.41
 -11  -6   4   89.72   12.36
 -10  -6   4  151.22   16.85
  10  -6  -4  149.76   17.09
   9  -6  -4   62.96   10.57
  -9  -6   4   67.53   10.81
  -8  -6   4   86.42   12.21
   8  -6  -4   85.72   12.65
   7  -6  -4  127.86   15.28
   6  -6  -4   73.57   11.42
   5  -6  -4  193.92   19.60
  -5  -6   4  197.62   20.45
  -4  -6   4  115.13   14.82
   4  -6  -4  107.03   13.79
  -3  -6   4  163.90   17.26
   3  -6  -4  131.27   15.52
  -3  -6   4  148.53   17.29
  -2  -6   4   58.51   10.42
  -2  -6   4   44.96    9.17
   2  -6  -4   47.79    9.29
  -1  -6   4   24.49    7.55
   1  -6  -4   11.00    5.78
   0  -6   4  103.16   14.20
   0  -6   4  105.45   13.58
   0  -6  -4   97.75   13.23
  -1  -6  -4   72.54   10.81
   1  -6   4   55.02   11.03
   1  -6   4   60.94   10.29
   2  -6   4  240.89   21.58
  -2  -6  -4  189.89   20.14
   2  -6   4  202.26   21.53
  -3  -6  -4   86.77   12.65
   3  -6   4   95.86   13.73
  -4  -6  -4   68.12   11.55
   4  -6   4   78.01   12.32
   5  -6   4  125.59   16.18
  -5  -6  -4  114.52   15.35
   6  -6   4   18.21    7.90
  -6  -6  -4   16.14    6.95
   7  -6   4   58.51   11.24
  -7  -6  -4   41.69   11.51
   8  -6   4   59.46   11.53
  -8  -6  -4   67.26   15.68
   9  -6   4   99.45   15.34
  -9  -6  -4  139.03   24.35
  10  -6   4  148.44   18.37
 -10  -6  -4  150.59   29.89
  11  -6   4  114.64   16.25
 -11  -6  -4  107.30   32.61
  12  -6   4  136.74   18.38
 -12  -6  -4  136.95   37.40
 -13  -6  -4   93.75   35.35
  13  -6   4  109.99   16.96
  14  -6   4   94.69   15.23
  15  -6   4   56.39   13.14
  16  -6   4   18.63    9.84
  17  -6   4   73.00   14.86
  18  -6   4   91.15   17.08
  19  -6   4  133.03   20.15
  17  -7  -4   -1.63    6.35
  16  -7  -4   -6.35    7.82
  15  -7  -4   -1.54    6.58
  14  -7  -4    1.49    5.62
 -14  -7   4    1.42    5.87
  13  -7  -4    1.44    5.96
 -13  -7   4    1.39    5.24
  12  -7  -4   68.20   11.83
 -12  -7   4   44.16   10.24
 -11  -7   4   67.94   11.94
  11  -7  -4   71.82   12.96
  10  -7  -4   44.91    9.86
   9  -7  -4   20.60    7.54
   8  -7  -4    1.27    5.71
  -7  -7   4   -2.62    4.93
   7  -7  -4    1.27    4.94
  -6  -7   4    3.96    5.62
   6  -7  -4    1.26    5.06
  -5  -7   4   -1.32    4.19
   5  -7  -4    4.97    5.14
  -4  -7   4   34.14    8.51
   4  -7  -4   37.10    8.61
  -3  -7   4   28.70    7.92
  -3  -7   4   11.73    5.93
   3  -7  -4   11.10    6.26
  -2  -7   4  118.76   15.05
  -2  -7   4   84.83   12.71
   2  -7  -4   89.08   13.30
   1  -7  -4   26.05    7.52
  -1  -7   4    5.38    5.79
  -1  -7   4   12.96    6.93
   0  -7  -4    1.25    5.01
   0  -7   4    1.36    5.31
   0  -7   4    1.30    5.06
  -1  -7  -4   14.50    6.70
   1  -7   4   12.43    7.41
   1  -7   4   25.09    8.24
  -2  -7  -4   24.38    8.33
   2  -7   4   29.38    8.36
   2  -7   4   27.56    7.97
  -3  -7  -4    7.19    5.97
   3  -7   4    5.75    5.79
  -4  -7  -4   -1.58    5.92
   4  -7   4    2.90    6.19
   5  -7   4    1.46    5.47
  -5  -7  -4   -3.58    7.42
   6  -7   4    7.31    6.42
  -6  -7  -4    8.53    7.73
   7  -7   4   -1.48    5.15
  -7  -7  -4   -2.60    8.26
   8  -7   4   22.46    8.18
  -8  -7  -4   12.94   11.31
   9  -7   4   30.41    9.11
  -9  -7  -4   36.43   17.36
  10  -7   4   40.38   10.72
 -10  -7  -4   30.31   20.43
  11  -7   4   14.28    7.85
 -11  -7  -4   12.26   23.86
 -12  -7  -4   20.69   25.94
  12  -7   4   11.39    8.68
 -13  -7  -4   14.43   27.13
  13  -7   4   -3.35    7.71
  14  -7   4    6.86    6.69
 -14  -7  -4   27.87   27.11
  15  -7   4    1.76    7.09
  14  -8  -4   82.68   14.96
  13  -8  -4  156.99   19.89
  12  -8  -4  165.73   20.16
  11  -8  -4  135.95   18.30
  10  -8  -4  132.92   17.48
  -9  -8   4   63.03   12.58
   9  -8  -4   85.40   13.78
  -8  -8   4   76.45   13.15
   8  -8  -4   66.51   13.01
  -7  -8   4  133.27   17.72
   7  -8  -4  146.93   17.87
  -6  -8   4  222.32   23.76
   6  -8  -4  229.63   23.16
  -5  -8   4  310.11   29.32
   5  -8  -4  310.94   28.68
  -4  -8   4  382.57   33.98
   4  -8  -4  380.36   33.06
  -3  -8   4  276.26   27.40
   3  -8  -4  287.88   27.17
  -2  -8   4  166.00   19.80
   2  -8  -4  167.89   19.86
   1  -8  -4  111.03   16.60
  -1  -8   4  164.54   18.76
  -1  -8   4  134.31   17.48
   0  -8   4  204.85   20.94
   0  -8  -4  186.45   21.11
   1  -8   4  263.94   26.24
  -1  -8  -4  268.16   26.97
   1  -8   4  266.31   26.47
  -2  -8  -4  381.14   35.71
   2  -8   4  391.25   34.22
  -3  -8  -4  362.21   35.36
   3  -8   4  368.08   33.09
  -4  -8  -4  341.87   34.10
   4  -8   4  286.62   28.72
  -5  -8  -4  305.76   34.09
   5  -8   4  262.06   27.25
   6  -8   4  110.02   17.31
  -6  -8  -4  122.38   23.86
   7  -8   4   80.32   13.95
  -7  -8  -4   80.31   25.08
  -8  -8  -4   92.81   28.64
  -9  -8  -4  134.53   35.97
 -10  -8  -4  152.03   42.73
   8  -9  -4    5.74    6.93
   7  -9  -4    8.69    6.84
   6  -9  -4   11.59    6.86
   5  -9  -4   -1.46    6.03
   4  -9  -4    1.50    6.02
   3  -9  -4   -1.59    6.60
   2  -9  -4    1.62    7.26
   1  -9  -4    1.70    6.38
   0  -9  -4   -5.47    7.99
  -1  -9  -4   -2.00    8.51
   1  -9   4    1.59    6.18
  -2  -9  -4   -2.24   12.56
  -3  -9  -4    7.81   11.99
  -4  -9  -4   -3.07   14.77
  24   0  -5    5.85    7.79
  23   0  -5   -1.41    6.00
  22   0  -5   -1.35    5.57
  21   0  -5    2.58    5.50
  20   0  -5    1.24    5.31
  19   0  -5   -3.59    5.10
  18   0  -5   -1.15    5.29
  17   0  -5    1.10    5.06
  16   0  -5    1.04    4.06
  15   0  -5    0.98    4.60
 -15   0   5   -1.24    2.98
  14   0  -5    0.89    4.00
 -14   0   5   -0.58    2.75
  13   0  -5    0.83    3.44
 -13   0   5   -6.28    3.20
  12   0  -5   -0.79    3.46
 -12   0   5    0.55    2.55
  11   0  -5   -1.49    2.90
 -11   0   5   -1.06    2.50
  10   0  -5    2.81    2.91
 -10   0   5    0.51    2.24
  -9   0   5   -0.98    2.66
  -8   0   5    1.40    2.24
  -7   0   5    1.60    3.01
  -7   0   5    2.72    2.33
   6   0  -5   -2.23    3.26
  -6   0   5    0.82    3.40
  -6   0   5   -0.45    2.09
   5   0  -5    2.87    2.98
  -5   0   5    3.32    3.55
  -4   0   5    0.85    3.06
   4   0  -5    0.68    2.15
  -3   0   5   -0.84    3.05
   3   0  -5    1.28    2.23
   3   0  -5   -0.86    2.02
  -2   0   5    1.66    2.88
   2   0  -5    1.21    2.20
   2   0  -5    0.90    2.17
  -1   0   5   -0.82    2.74
   1   0  -5    1.79    2.39
   1   0  -5   -0.48    2.30
   0   0   5    1.67    3.35
   0   0  -5    0.51    2.15
   0   0  -5    1.17    2.20
   1   0   5    0.84    3.06
  -1   0  -5   -0.52    2.15
  -1   0  -5   -0.56    2.04
   2   0   5   -0.89    3.45
   2   0   5    0.54    2.67
  -2   0  -5   -2.66    2.67
  -2   0  -5    0.55    2.35
   3   0   5   -0.89    2.97
   3   0   5   -1.10    2.81
  -3   0  -5   -0.53    2.15
  -4   0  -5   -0.54    2.22
   4   0   5   -0.92    3.34
   4   0   5   -0.54    2.94
   5   0   5    0.98    3.82
  -5   0  -5    0.58    2.42
   5   0   5   -0.55    2.63
   6   0   5   -2.03    3.39
  -6   0  -5    0.68    3.05
   6   0   5   -0.56    2.80
   7   0   5    1.04    3.77
  -7   0  -5    1.86    3.63
   7   0   5    0.57    3.20
   8   0   5    1.07    3.73
  -8   0  -5    1.41    5.47
   9   0   5    2.18    3.79
  -9   0  -5    2.11    7.94
 -10   0  -5   -8.15   10.22
  10   0   5   -1.14    3.80
  11   0   5   -1.19    3.97
 -11   0  -5   -5.46   11.32
  12   0   5   -1.26    4.91
 -12   0  -5   -2.29   10.55
  13   0   5    1.30    4.72
 -13   0  -5   -1.79    8.79
  14   0   5   -4.09    4.77
 -14   0  -5  -13.98    7.96
 -15   0  -5    1.16    5.92
  16   0   5   -1.50    5.85
 -16   0  -5   -5.94    4.98
  17   0   5    1.57    4.99
 -17   0  -5    0.93    4.48
  18   0   5   -1.64    5.95
 -18   0  -5    8.52    5.94
  19   0   5   -1.71    6.88
 -19   0  -5    1.96    4.73
  20   0   5    1.79    5.95
  21   0   5   -3.70    6.70
  22   0   5    3.83    6.67
 -22   0  -5   -3.63    5.84
  24   1  -5   61.63   12.43
  23   1  -5   95.18   14.74
  23  -1  -5   87.42   14.94
  22   1  -5   27.11    8.65
  22  -1  -5   24.40    8.91
  21   1  -5   11.12    6.09
  21  -1  -5    1.39    6.24
  20   1  -5   31.76    8.17
  20  -1  -5   33.48    8.84
  19   1  -5   55.81    9.69
  19  -1  -5   39.89    9.93
  18   1  -5  192.77   19.76
  18  -1  -5  228.59   21.65
  17   1  -5  241.62   22.70
  17  -1  -5  275.51   24.26
  16   1  -5  194.50   19.37
  16  -1  -5  197.17   19.93
 -16  -1   5  232.83   18.84
  15   1  -5  206.41   19.98
  15  -1  -5  216.30   20.58
 -15  -1   5  239.05   19.25
  14   1  -5   56.83    8.93
  14  -1  -5   78.88   10.51
 -14  -1   5   67.00    8.54
  13   1  -5   68.48    9.16
  13  -1  -5   72.99    9.93
 -13  -1   5   77.87    9.22
  12   1  -5   86.23   10.48
  12  -1  -5   88.41   10.91
 -12  -1   5   94.32   10.05
  11   1  -5  309.38   23.97
 -11   1   5  294.03   21.29
 -11  -1   5  326.51   23.91
  10   1  -5  467.29   32.01
 -10   1   5  409.91   29.07
 -10  -1   5  476.70   32.07
   9   1  -5  878.64   56.89
   9  -1  -5  906.42   60.00
  -9   1   5  825.80   54.45
  -9  -1   5  877.02   57.40
   8   1  -5  340.00   25.80
   8  -1  -5  358.83   28.63
  -8  -1   5  373.12   26.67
   7   1  -5  150.75   13.29
   7  -1  -5  162.97   15.93
  -7  -1   5  160.43   14.12
   7  -1  -5  154.82   14.71
  -7  -1   5  161.33   16.09
  -6  -1   5  365.18   26.94
   6  -1  -5  374.58   28.91
   6  -1  -5  374.02   27.89
  -6  -1   5  356.25   29.61
  -6   1   5  372.84   27.73
   5   1  -5  175.64   15.09
  -5  -1   5  170.82   14.69
   5  -1  -5  193.24   16.67
   5  -1  -5  161.11   14.76
  -5  -1   5  166.45   17.13
  -5   1   5  155.58   15.20
  -4  -1   5  359.45   27.04
   4   1  -5  379.59   27.63
   4  -1  -5  393.20   28.71
   4  -1  -5  355.21   27.39
  -4  -1   5  372.75   29.93
  -4   1   5  381.18   28.26
   3   1  -5  359.71   27.40
   3  -1  -5  388.56   25.90
   3   1  -5  366.41   27.00
   3  -1  -5  368.13   28.52
   3  -1  -5  376.62   28.07
  -3   1   5  403.75   29.12
  -3  -1   5  397.16   30.78
   2  -1  -5  962.16   58.41
   2   1  -5  870.89   59.59
   2   1  -5  893.48   59.45
   2  -1  -5  949.44   61.32
   2  -1  -5  882.10   60.15
  -2   1   5  894.46   61.15
  -2  -1   5  910.91   62.93
   1  -1  -5 1079.56   65.16
   1   1  -5 1012.57   65.84
   1  -1  -5 1024.61   67.59
   1  -1  -5  984.66   66.54
  -1   1   5  958.85   67.43
  -1  -1   5 1014.83   69.26
   0  -1  -5  881.14   55.10
   0   1  -5  898.10   55.79
   0  -1  -5  823.85   57.01
   0  -1  -5  862.93   56.64
   0   1   5  819.82   57.45
   0  -1   5  761.73   58.33
  -1  -1  -5  374.66   26.07
  -1   1  -5  378.27   26.35
  -1  -1  -5  383.22   27.97
  -1  -1  -5  364.25   27.00
   1   1   5  364.40   28.47
   1  -1   5  347.78   29.34
  -2   1  -5  365.74   25.07
  -2  -1  -5  354.82   26.67
   2   1   5  341.46   27.42
   2  -1   5  344.04   28.58
  -3  -1  -5  136.84   12.80
  -3   1  -5  128.12   11.04
   3   1   5  132.95   13.57
   3  -1   5  136.48   15.00
   4  -1   5  241.92   17.55
   4   1   5  236.86   20.36
   4  -1   5  231.20   21.14
  -4  -1  -5  208.11   18.45
  -4   1  -5  224.29   17.12
  -5   1  -5  706.68   44.71
   5  -1   5  704.16   44.94
   5   1   5  647.61   48.04
   5  -1   5  605.68   48.82
  -5  -1  -5  728.19   47.23
  -5   1  -5  645.14   44.95
  -6   1  -5  489.14   33.86
   6  -1   5  496.63   33.72
   6   1   5  469.67   36.95
   6  -1   5  514.27   39.02
  -6  -1  -5  514.21   36.37
  -6   1  -5  500.14   35.75
  -7   1  -5 1567.17   99.16
   7  -1   5 1636.22   99.02
   7   1   5 1477.89  102.34
   7  -1   5 1567.80  104.61
  -7  -1  -5 1570.19  102.83
  -7   1  -5 1532.86  104.80
  -8   1  -5  751.57   60.50
   8  -1   5  764.00   49.87
   8   1   5  767.76   53.78
   8  -1   5  768.39   55.38
  -8   1  -5  752.53   50.21
  -8  -1  -5  729.28   55.71
  -9   1  -5  437.72   41.18
   9  -1   5  423.76   29.90
   9   1   5  438.08   33.99
   9  -1   5  398.34   34.57
  -9  -1  -5  466.17   40.08
  10   1   5  102.56   12.43
  10  -1   5   70.54   11.34
 -10   1  -5   71.76   15.45
 -10  -1  -5  114.58   20.51
  11   1   5   17.80    5.42
  11  -1   5   15.12    6.51
 -11   1  -5    3.79    7.56
 -11  -1  -5   20.70   14.32
 -12   1  -5  199.87   19.25
 -12  -1  -5  171.25   30.26
  12   1   5  198.01   20.29
  12  -1   5  230.27   22.02
 -13   1  -5  387.31   27.51
 -13  -1  -5  303.05   39.77
  13   1   5  349.98   29.88
  13  -1   5  297.46   29.64
 -14  -1  -5  400.44   41.44
 -14   1  -5  364.43   27.45
  14   1   5  343.06   30.80
  14  -1   5  354.39   31.79
 -15  -1  -5  480.20   37.54
 -15  -1  -5  497.80   45.39
 -15   1  -5  555.72   36.94
  15   1   5  479.79   40.18
  15  -1   5  497.29   41.72
 -16  -1  -5  386.99   31.25
 -16  -1  -5  416.22   36.73
 -16   1  -5  412.13   30.30
  16  -1   5  383.13   35.36
 -17  -1  -5  143.89   15.83
 -17  -1  -5  178.77   19.63
 -18  -1  -5   79.21   11.34
 -18  -1  -5  115.98   14.42
 -19  -1  -5   32.68    8.11
 -19  -1  -5   25.04    7.39
 -20  -1  -5   31.99    7.62
 -20  -1  -5   35.15    8.76
 -21  -1  -5   50.01    9.73
 -21  -1  -5   61.88   11.13
 -22  -1  -5  134.43   16.32
 -22   1  -5  119.18   15.66
  23   2  -5    1.34    6.60
  22   2  -5    6.37    5.88
  22  -2  -5    7.60    7.64
  21   2  -5    3.64    5.32
  21  -2  -5    4.40    6.43
  20   2  -5    4.59    5.78
  20  -2  -5    5.58    5.44
  19   2  -5   15.19    6.04
  19  -2  -5   15.71    7.27
  18   2  -5    9.25    5.18
  18  -2  -5    6.12    5.09
  17   2  -5   -0.97    4.69
  17  -2  -5   -1.17    4.85
  16   2  -5   15.66    5.58
  16  -2  -5    6.78    4.86
 -16  -2   5    8.97    4.97
  15   2  -5   -1.73    3.79
  15  -2  -5   -1.08    4.85
 -15  -2   5   -2.58    3.97
  14   2  -5    3.23    3.89
  14  -2  -5    4.14    4.77
 -14  -2   5   -2.48    4.32
  13   2  -5    2.25    3.20
  13  -2  -5    1.99    4.24
 -13  -2   5    5.55    3.74
  12  -2  -5   38.17    8.68
  12   2  -5   32.58    6.35
 -12  -2   5   40.45    6.86
  11  -2  -5    2.37    4.12
  11   2  -5    5.17    3.68
 -11  -2   5    1.54    3.39
  10  -2  -5   20.54    6.53
  10   2  -5    9.54    4.18
 -10  -2   5   13.73    4.60
   9  -2  -5    3.09    3.45
   9  -2  -5    1.07    3.57
   9   2  -5   -0.55    2.68
  -9  -2   5   -1.51    3.38
   8  -2  -5    1.20    3.45
   8  -2  -5   -1.02    3.23
   8   2  -5    0.50    2.44
  -8  -2   5   -2.09    4.45
  -8  -2   5    0.75    2.71
   7  -2  -5   51.15    6.88
   7   2  -5   53.68    6.29
   7  -2  -5   58.79    8.72
  -7  -2   5   54.78    9.02
  -7  -2   5   51.69    7.42
   7  -2  -5   50.51    3.89
   6  -2  -5   27.04    5.22
   6   2  -5   33.91    4.59
  -6  -2   5   32.01    7.15
   6  -2  -5   35.98    6.94
  -6  -2   5   40.07    6.55
   5  -2  -5   -0.52    2.84
  -5  -2   5    1.07    3.72
   5   2  -5   -0.33    1.67
  -5   2   5   -0.53    2.57
   5  -2  -5   -0.86    3.65
  -5  -2   5    2.16    2.89
  -4  -2   5   10.68    4.82
  -4   2   5   24.51    4.80
   4  -2  -5   17.01    4.34
   4   2  -5   24.73    3.28
   4  -2  -5   13.28    4.64
  -4  -2   5   20.87    4.88
   3  -2  -5   25.83    5.09
   3   2  -5   40.82    4.14
   3   2  -5   39.35    5.70
  -3  -2   5   26.77    7.05
  -3   2   5   31.09    5.53
   3  -2  -5   35.94    6.34
  -3  -2   5   33.89    6.09
   3  -2  -5   38.36    4.13
   2  -2  -5    5.82    2.96
  -2   2   5   11.93    3.77
  -2  -2   5    9.37    4.46
   2   2  -5    5.00    2.50
  -2  -2   5    7.95    3.44
   2  -2  -5    9.61    2.49
   2  -2  -5    7.31    3.49
  -1   2   5    6.19    3.70
   1   2  -5    8.14    2.55
   1  -2  -5    4.23    2.08
   1  -2  -5    7.21    3.62
   0   2   5   45.13    6.83
   0  -2   5   43.20    8.28
   0   2  -5   54.22    5.83
   0  -2  -5   47.45    7.38
   1  -2   5   88.62   11.92
  -1   2  -5   94.53    8.45
  -1  -2  -5  110.09   11.44
   1   2   5   98.15   10.66
  -2   2  -5   54.05    5.07
   2   2   5   60.19    7.96
   2  -2   5   39.60    7.98
  -2   2  -5   61.57    5.79
  -2  -2  -5   69.57    8.47
  -3   2  -5   14.14    2.67
   3  -2   5   14.27    5.90
  -3   2  -5   15.42    2.68
   3   2   5   13.47    4.21
  -3  -2  -5   14.32    4.37
  -4  -2  -5   10.73    3.95
   4   2   5    7.94    3.85
   4  -2   5    5.76    4.35
  -4   2  -5    3.76    2.29
  -4   2  -5    8.61    2.30
   5   2   5   44.66    7.48
   5  -2   5   53.71    9.19
  -5   2  -5   46.02    5.00
  -5   2  -5   31.86    6.38
  -5  -2  -5   56.20    7.81
   6   2   5   -2.48    3.00
   6  -2   5   -1.19    3.97
  -6  -2  -5   -0.88    3.87
   6  -2   5    0.31    1.89
  -6   2  -5    1.76    2.09
  -6   2  -5   -2.58    6.61
   7   2   5    3.46    3.49
  -7  -2  -5    6.20    4.77
  -7   2  -5    4.32    2.74
  -7   2  -5    4.76    6.66
   8   2   5   34.96    7.02
  -8   2  -5   36.26    5.37
  -8  -2  -5   53.03    9.62
  -8   2  -5   43.46    7.15
   9   2   5   22.71    6.68
  -9  -2  -5   24.99    5.63
  -9   2  -5   35.82    6.76
  -9  -2  -5   40.42   10.42
  10   2   5   16.79    5.70
 -10  -2  -5   19.60    4.93
 -10  -2  -5   25.95   11.45
 -10   2  -5   30.24    4.66
 -11  -2  -5   21.81    5.28
 -11   2  -5   25.24    4.30
 -11  -2  -5   14.39   11.50
  11   2   5   15.22    5.64
 -12  -2  -5    3.94    3.46
 -12   2  -5    4.96    3.18
  12   2   5    4.22    4.97
 -13  -2  -5    0.83    3.42
 -13  -2  -5   -4.75   15.83
  14  -2   5   42.58    9.95
 -14  -2  -5   47.22    7.73
 -14  -2  -5   47.00   19.86
  15  -2   5    9.04    6.42
 -15  -2  -5    4.42    3.98
 -15  -2  -5  -10.50   17.22
  16  -2   5    1.56    5.66
 -16  -2  -5    2.73    4.49
 -16  -2  -5   11.06   11.45
  17  -2   5   17.87    7.78
 -17  -2  -5   26.58   13.97
 -17  -2  -5   25.53    6.52
  18  -2   5    3.39    6.64
 -18  -2  -5   17.81    5.94
 -18  -2  -5   21.86    9.37
  19  -2   5    1.76    7.31
 -19  -2  -5    5.16    4.41
 -19  -2  -5    6.20    7.30
 -20  -2  -5   12.93    6.07
  20  -2   5    5.50    6.93
 -20  -2  -5   19.27    9.20
  21  -2   5   -3.80    6.89
 -21  -2  -5    4.44    5.58
 -21  -2  -5    7.92    7.14
 -22  -2  -5    7.98    8.36
 -23  -2  -5   21.83    9.69
  21  -3  -5   12.07    6.82
  20  -3  -5   45.12   10.19
  19  -3  -5   72.48   15.57
  19  -3  -5   81.69   13.00
  18  -3  -5  174.82   19.52
  18  -3  -5  176.78   22.53
  17  -3  -5  193.79   20.65
  17  -3  -5  193.41   23.99
 -17  -3   5  210.39   20.03
  16   3  -5  206.11   19.14
  16  -3  -5  201.41   20.46
  16  -3  -5  225.25   24.45
 -16  -3   5  173.93   18.49
  15   3  -5  168.61   16.85
  15  -3  -5  144.83   18.02
 -15  -3   5  193.31   17.89
  14   3  -5  241.56   20.21
  14  -3  -5  244.33   25.38
 -14  -3   5  209.99   20.18
  13   3  -5  109.24   11.92
  13  -3  -5  122.77   16.90
 -13  -3   5  106.42   12.24
  12   3  -5  173.75   15.65
  12  -3  -5  188.10   20.60
 -12  -3   5  181.96   17.18
  11   3  -5  400.07   28.58
 -11  -3   5  378.60   30.26
  10   3  -5  399.83   28.40
 -10  -3   5  391.77   30.59
   9   3  -5  568.60   37.74
  -9  -3   5  543.65   40.61
   8   3  -5  549.39   36.29
  -8  -3   5  534.81   39.61
   7   3  -5  283.19   19.29
  -7  -3   5  242.78   22.42
  -7  -3   5  283.19   25.27
   6   3  -5  413.21   26.72
   6   3  -5  418.02   29.28
  -6  -3   5  378.33   30.94
  -6  -3   5  390.72   33.25
   5   3  -5  585.06   35.43
   5   3  -5  546.78   38.00
  -5  -3   5  539.26   40.51
   5  -3  -5  505.06   40.83
  -5  -3   5  526.08   42.59
   4   3  -5  276.82   18.32
   4   3  -5  309.46   21.48
  -4  -3   5  333.74   24.76
   4  -3  -5  302.69   25.00
  -4  -3   5  308.49   26.63
  -4   3   5  303.05   20.95
   3  -3  -5  583.15   36.47
   3   3  -5  551.16   38.80
  -3  -3   5  590.08   42.42
   3  -3  -5  605.51   36.87
   3  -3  -5  579.93   42.92
  -3  -3   5  539.45   44.21
  -3   3   5  602.27   39.10
   2  -3  -5  740.15   46.30
  -2  -3   5  765.38   51.94
   2  -3  -5  706.11   46.56
   2   3  -5  771.12   48.19
   2  -3  -5  698.39   51.87
  -2   3   5  795.46   48.95
   1  -3  -5  765.92   48.10
  -1  -3   5  823.74   53.67
   1   3  -5  735.20   48.72
   1  -3  -5  734.05   53.13
  -1   3   5  776.83   50.24
   0  -3  -5  727.87   46.74
   0   3  -5  764.69   46.66
   0  -3  -5  710.80   51.43
   0   3   5  689.51   48.62
  -1  -3  -5  504.37   33.62
  -1   3  -5  502.83   32.41
  -1  -3  -5  479.47   37.42
   1   3   5  550.09   35.95
  -2  -3  -5  298.43   20.69
  -2  -3  -5  254.18   23.24
   2   3   5  283.12   22.17
  -2   3  -5  286.44   18.51
  -3  -3  -5  374.57   25.66
   3   3   5  372.44   27.30
  -3  -3  -5  347.75   28.28
  -3   3  -5  344.00   24.61
  -4  -3  -5  389.24   27.42
   4   3   5  367.04   28.62
  -4  -3  -5  391.50   30.11
  -5  -3  -5  375.01   26.35
   5   3   5  351.23   27.27
   5  -3   5  295.42   29.67
  -5  -3  -5  387.16   29.39
  -6  -3  -5  644.03   42.15
   6   3   5  575.21   42.70
   6  -3   5  615.09   47.42
  -6  -3  -5  594.51   44.79
  -7  -3  -5  653.66   45.20
   7   3   5  651.05   46.28
   7  -3   5  663.29   50.51
  -7  -3  -5  661.38   48.95
  -8  -3  -5  507.73   35.80
   8   3   5  471.47   36.42
   8  -3   5  463.18   39.79
  -8  -3  -5  554.95   41.88
  -9  -3  -5  329.61   23.58
   9   3   5  237.46   22.57
   9  -3   5  263.23   26.36
  -9  -3  -5  306.43   30.64
 -10  -3  -5  150.37   13.91
  10  -3   5  117.02   15.89
  10   3   5  105.68   12.65
 -10  -3  -5  101.00   19.88
 -11  -3  -5   44.00    7.64
  11  -3   5   38.40    9.59
 -11  -3  -5   33.40   15.57
 -12  -3  -5  278.21   23.47
  12  -3   5  260.01   27.11
 -13  -3  -5  187.76   39.83
 -13  -3  -5  153.81   15.96
  13  -3   5  161.56   19.34
 -14  -3  -5  194.26   18.76
 -14  -3  -5  242.80   44.99
  14  -3   5  205.01   22.38
 -15  -3  -5  339.42   27.52
 -15  -3  -5  355.02   51.07
  15  -3   5  319.62   30.84
 -16  -3  -5  154.55   15.98
  16  -3   5  163.98   19.66
  17  -3   5  137.28   18.08
 -17  -3  -5  109.37   13.61
 -17  -3  -5  131.14   26.94
  18  -3   5   75.99   14.18
 -18  -3  -5   37.62   16.77
 -18  -3  -5   53.51    9.29
  19  -3   5   23.09    9.72
 -19  -3  -5   28.88   14.54
 -19  -3  -5   23.55    7.36
  20  -3   5   21.92   10.48
 -20  -3  -5   25.37    7.07
 -20  -3  -5   22.54   11.10
  21  -3   5   82.66   15.45
 -21  -3  -5   51.67    9.84
 -21  -3  -5   72.40   14.90
  20  -4  -5    2.22    8.65
  20  -4  -5    1.48    6.13
 -20  -4   5    2.75    6.33
  19  -4  -5    6.56    9.33
  19  -4  -5    1.45    5.66
 -19  -4   5    7.89    6.06
  18  -4  -5    2.13    7.72
  18  -4  -5    4.23    6.18
 -18  -4   5    2.52    5.06
  17  -4  -5    6.14    7.41
  17  -4  -5    1.37    5.67
 -17  -4   5    4.83    5.15
  16  -4  -5   47.13   12.30
  16  -4  -5   46.36   10.14
 -16  -4   5   41.54    8.86
  15  -4  -5   25.74    9.67
 -15  -4   5   16.54    6.37
  14  -4  -5   27.40    9.67
 -14  -4   5   20.06    6.59
  13  -4  -5    9.54    7.36
 -13  -4   5   15.52    5.36
  12  -4  -5   14.82    6.86
 -12  -4   5   10.20    4.75
  11  -4  -5    1.37    5.17
 -11  -4   5    5.03    4.29
  10  -4  -5   14.04    5.98
 -10  -4   5   22.79    6.16
   9  -4  -5    2.40    4.66
  -9  -4   5   -0.98    3.68
   8  -4  -5    5.73    4.91
  -8  -4   5   10.76    4.53
   7  -4  -5   15.48    5.94
  -7  -4   5   13.82    5.04
  -6  -4   5  139.78   14.82
   6  -4  -5  130.06   15.18
  -5  -4   5   10.91    5.32
  -4  -4   5   89.79   13.40
  -4  -4   5   91.36   11.46
  -3  -4   5   56.67   10.41
  -3  -4   5   41.18    7.83
  -2  -4   5  113.81   14.95
   2   4  -5  118.87    9.45
  -2  -4   5  107.75   12.97
  -1  -4   5   -2.61    5.25
  -1  -4   5   -1.00    4.15
   0  -4   5   15.51    6.79
   0  -4   5   12.00    4.89
  -1  -4  -5   38.99    4.48
   1   4   5   38.67    5.41
   1  -4   5   28.76    7.73
  -1  -4  -5   25.53    6.89
  -2  -4  -5    1.06    2.10
   2   4   5    2.64    3.05
   2  -4   5   -2.64    4.96
  -2  -4  -5    5.85    4.04
  -3  -4  -5   31.53    7.13
  -3  -4  -5   38.40    5.08
   3   4   5   38.48    6.08
   3  -4   5   32.26    8.50
  -4  -4  -5   63.40    7.16
  -4  -4  -5   59.70    9.90
   4   4   5   58.69    7.90
   4  -4   5   74.28   11.93
  -5  -4  -5  163.57   13.60
   5  -4   5  134.51   17.62
   5   4   5  150.94   14.08
  -5  -4  -5  152.98   16.40
  -6  -4  -5   95.05    9.91
   6   4   5   82.77   10.10
   6  -4   5   87.65   13.54
  -6  -4  -5   90.06   12.21
   7   4   5    9.77    4.33
  -7  -4  -5   11.18    4.08
   7  -4   5   11.85    6.85
  -7  -4  -5   18.76    7.29
   8   4   5    6.30    4.04
  -8  -4  -5    4.31    3.32
   8  -4   5    4.58    5.54
  -8  -4  -5    3.27    4.93
   9  -4   5   -4.56    6.66
  -9  -4  -5    3.09    3.29
  -9  -4  -5    6.42    6.79
   9   4   5   -2.42    3.97
 -10  -4  -5   -2.49    3.63
  10  -4   5   -1.53    5.74
 -10  -4  -5   -2.86    8.14
 -11  -4  -5    6.15    4.50
  11  -4   5    1.53    5.34
 -11  -4  -5   -3.89   11.07
 -12  -4  -5   51.80    8.50
  12  -4   5   42.00   10.37
 -12  -4  -5   26.15   16.84
 -13  -4  -5   97.99   11.90
  13  -4   5   72.77   13.51
 -13  -4  -5  103.71   31.68
 -14  -4  -5   68.82   10.57
  14  -4   5   71.60   12.77
 -14  -4  -5  105.69   35.66
 -15  -4  -5   18.89    6.77
  15  -4   5   16.69    8.79
 -16  -4  -5    1.08    5.23
  16  -4   5   -1.72    6.67
 -16  -4  -5   -5.73   20.76
  17  -4   5   36.93   10.46
 -17  -4  -5   46.52   25.23
 -17  -4  -5   25.68    7.66
 -18  -4  -5   21.73    6.90
  18  -4   5   21.50    8.90
 -19  -4  -5   -1.17    5.11
  19  -4   5    1.83    6.64
 -19  -4  -5    9.00   13.47
 -20  -4  -5   26.31    7.90
  20  -4   5   18.79    8.54
 -20  -4  -5   12.47   15.90
 -19  -5   5   51.27   11.44
  18  -5  -5   51.00   14.89
 -18  -5   5   61.75   11.97
  17  -5  -5  100.50   19.41
 -17  -5   5   83.01   13.23
  16  -5  -5   27.41   10.59
 -16  -5   5   35.77    9.19
  15  -5  -5   42.01   12.39
 -15  -5   5   53.09   10.13
 -14  -5   5  222.55   22.72
  14  -5  -5  295.79   28.81
  13  -5  -5   71.58   12.86
 -13  -5   5   57.95   10.31
  12  -5  -5   66.98   12.84
 -12  -5   5   77.76   11.74
  11  -5  -5  115.37   16.05
 -11  -5   5  113.86   13.85
  10  -5  -5   65.53   11.22
 -10  -5   5   59.35    9.94
   9  -5  -5   61.46   10.58
  -9  -5   5   36.68    8.22
   8  -5  -5   66.19   11.08
  -8  -5   5   58.71   10.10
  -7  -5   5  132.93   15.22
   7  -5  -5  134.30   15.90
  -6  -5   5  132.44   16.51
  -6  -5   5  129.98   15.44
   6  -5  -5  153.42   16.55
  -5  -5   5  135.43   16.69
  -5  -5   5  146.00   16.10
   5  -5  -5  135.72   15.91
  -4  -5   5  146.11   17.95
  -4  -5   5  167.04   17.31
   4  -5  -5  161.34   17.23
  -3  -5   5  147.76   18.96
  -3  -5   5  215.88   19.46
   3  -5  -5  174.45   18.43
  -2  -5   5  142.25   17.79
  -2  -5   5  145.10   15.96
   2  -5  -5  134.29   15.85
  -1  -5   5  149.25   18.44
  -1  -5   5  184.33   18.05
   1  -5  -5  142.77   16.36
   0  -5   5  210.87   20.22
   0  -5  -5  186.24   19.55
   0  -5   5  213.03   22.61
  -1  -5  -5  153.42   17.02
   1  -5   5  182.02   19.90
   2  -5   5   43.75   10.69
   3  -5   5  445.74   37.99
   4  -5   5  321.57   30.15
   5  -5   5   88.41   13.97
   6  -5   5  477.91   40.50
   7  -5   5  217.36   23.91
   8  -5   5  140.76   19.17
  -8  -5  -5  188.26   22.27
  -9  -5  -5  132.13   21.85
   9  -5   5  191.56   21.47
 -10  -5  -5  224.64   31.35
  10  -5   5  242.66   25.82
 -10  -5  -5  225.00   20.17
 -11  -5  -5  241.63   20.72
 -11  -5  -5  172.21   32.75
  11  -5   5  216.15   24.43
  12  -5   5  187.52   22.17
 -12  -5  -5  187.07   18.16
  13  -5   5  212.28   25.12
 -13  -5  -5  257.11   49.10
 -13  -5  -5  237.19   21.84
 -14  -5  -5  231.83   51.06
  14  -5   5  161.21   21.33
 -14  -5  -5  196.42   19.41
  15  -5   5  118.22   18.05
 -15  -5  -5  125.48   42.85
 -15  -5  -5  172.48   17.58
  16  -5   5  156.87   21.65
 -16  -5  -5  178.22   44.27
 -16  -5  -5  189.44   19.53
  17  -5   5  155.11   21.23
 -17  -5  -5  209.78   45.12
  18  -5   5   96.84   16.74
  16  -6  -5    7.45    8.16
 -16  -6   5    1.44    5.43
  15  -6  -5    1.78    7.80
 -15  -6   5   11.26    7.22
  14  -6  -5    1.69    7.01
 -14  -6   5   -2.74    6.32
  13  -6  -5    8.03    7.03
 -13  -6   5    2.68    5.22
  12  -6  -5    3.06    6.89
  11  -6  -5   17.69    8.76
 -11  -6   5   -1.28    5.31
  10  -6  -5   22.60    8.00
 -10  -6   5   20.28    7.09
  -9  -6   5    3.77    4.73
   9  -6  -5    4.09    5.14
  -8  -6   5   11.35    6.00
   8  -6  -5   17.35    6.76
  -7  -6   5   10.09    5.11
   7  -6  -5   13.05    6.32
  -6  -6   5   35.23    8.24
   6  -6  -5   30.58    8.44
  -5  -6   5    4.32    5.60
  -5  -6   5    3.78    5.06
   5  -6  -5   -1.28    5.59
  -4  -6   5    5.84    6.56
  -4  -6   5    4.98    5.02
   4  -6  -5    6.34    5.26
  -3  -6   5   11.86    6.54
   3  -6  -5   15.03    6.35
  -2  -6   5   10.51    7.12
   2  -6  -5   16.17    6.78
  -1  -6   5   31.97   10.10
   1  -6  -5   32.18    8.10
   0  -6   5   91.03   14.95
   0  -6  -5   87.28   12.68
  -1  -6  -5   33.46    8.25
   1  -6   5   23.72    7.97
  -2  -6  -5   41.45    8.83
   2  -6   5   41.43   10.18
  -3  -6  -5   71.40   11.81
   3  -6   5   55.63   12.04
  -4  -6  -5   35.74    9.23
   4  -6   5   38.60   10.08
  -5  -6  -5    2.97    5.58
   5  -6   5    1.62    6.09
   6  -6   5    9.85    6.83
  -6  -6  -5    9.94    6.89
   7  -6   5    1.66    6.88
  -7  -6  -5    1.93    6.44
   8  -6   5   69.03   13.11
   9  -6   5   46.08   11.46
  10  -6   5   64.25   13.05
  11  -6   5    7.00    6.59
  12  -6   5   -3.53    6.88
  13  -6   5    1.81    6.29
 -14  -6  -5   37.71   32.16
  14  -6   5   12.90    8.12
  15  -6   5   -1.89    7.58
 -15  -6  -5  -14.85   19.74
  16  -6   5   19.18   10.26
  17  -6   5   26.98   10.38
  14  -7  -5  151.16   20.53
  13  -7  -5  192.34   22.42
 -12  -7   5  199.06   21.87
  12  -7  -5  199.75   22.80
 -11  -7   5  151.66   18.32
  11  -7  -5  134.00   18.16
 -10  -7   5  104.28   14.86
  10  -7  -5   92.86   14.82
  -9  -7   5   78.49   13.62
   9  -7  -5  120.25   15.96
  -8  -7   5  133.65   17.82
   8  -7  -5  170.39   18.85
  -7  -7   5  183.63   20.18
   7  -7  -5  157.14   19.33
   6  -7  -5  345.81   31.32
   5  -7  -5  392.52   33.93
   4  -7  -5  278.75   27.10
  -4  -7   5  288.00   27.81
  -3  -7   5  287.25   26.41
   3  -7  -5  230.54   24.66
  -3  -7   5  274.01   27.01
  -2  -7   5  226.79   23.41
   2  -7  -5  233.76   23.77
  -2  -7   5  206.68   24.08
  -1  -7   5  158.13   20.53
  -1  -7   5  177.07   19.96
   1  -7  -5  174.44   19.95
   0  -7  -5  149.42   18.41
   0  -7   5  146.14   19.62
   0  -7   5  188.58   20.39
   1  -7   5  158.13   20.63
  -1  -7  -5  173.52   19.79
  -2  -7  -5  299.55   28.17
   2  -7   5  276.58   28.77
  -3  -7  -5  343.19   30.92
   3  -7   5  289.87   30.36
  -4  -7  -5  329.23   31.51
   4  -7   5  323.15   31.63
  -5  -7  -5  193.35   24.00
   5  -7   5  234.17   25.01
   6  -7   5  106.10   16.99
  -6  -7  -5  111.90   18.44
   7  -7   5   46.77   12.91
  -7  -7  -5   55.45   15.70
   8  -7   5   57.49   12.82
  -8  -7  -5   33.58   14.34
   9  -7   5  125.28   18.89
  -9  -7  -5   89.56   23.79
  10  -7   5   69.65   15.05
 -10  -7  -5   45.97   21.50
  11  -7   5  166.97   22.30
 -11  -7  -5  107.10   32.80
  12  -7   5  132.84   21.76
  13  -7   5   60.30   17.01
  14  -7   5   32.81   13.44
  15  -7   5   19.64   12.06
   9  -8  -5    1.52    6.48
   8  -8  -5    1.49    5.62
   7  -8  -5   -1.48    5.96
   6  -8  -5   -1.48    6.12
  -5  -8   5    4.62    6.59
   5  -8  -5   13.27    6.97
  -4  -8   5    3.10    5.84
   4  -8  -5   14.95    7.37
   3  -8  -5   13.48    7.56
  -3  -8   5   12.43    7.36
   2  -8  -5   15.06    7.89
  -2  -8   5    6.33    6.20
  -2  -8   5   17.21    8.49
   1  -8  -5   -1.56    6.28
  -1  -8   5    1.60    6.23
  -1  -8   5   -1.58    6.55
   0  -8  -5    6.56    7.18
   0  -8   5   -1.64    6.37
   0  -8   5   -1.57    6.71
  -1  -8  -5    5.04    6.54
   1  -8   5    3.30    6.21
  -2  -8  -5    7.11    8.19
   2  -8   5    1.67    6.51
  -3  -8  -5   23.08    9.72
   3  -8   5   11.89    8.42
  -4  -8  -5   23.45   10.05
   4  -8   5   53.20   11.89
   5  -8   5   31.57   10.28
  -5  -8  -5   26.84   12.14
   6  -8   5   14.22    7.84
  -6  -8  -5   17.32   12.34
   7  -8   5   14.33    8.86
   8  -8   5    5.39    8.09
   9  -8   5    3.61    8.12
   0  -9   5    6.50    6.94
  22   0  -6   25.92    9.52
  21   0  -6   63.60   12.30
  20   0  -6   78.15   12.71
  19   0  -6  138.28   16.71
  18   0  -6  242.81   23.58
  17   0  -6  383.22   32.01
  16   0  -6  290.41   25.60
  15   0  -6  116.12   13.85
  14   0  -6  106.89   12.77
  13   0  -6   44.97    8.09
  12   0  -6  105.66   12.06
  11   0  -6  198.09   17.86
 -11   0   6  188.45   15.98
  10   0  -6  474.85   34.70
  10   0  -6  474.14   35.94
 -10   0   6  470.14   33.01
  -9   0   6  533.89   36.04
   9   0  -6  498.25   38.63
   8   0  -6  266.38   23.14
   7   0  -6  915.88   60.99
  -7   0   6  845.07   60.84
   6   0  -6    1.75    4.03
  -6   0   6    1.96    4.52
  -5   0   6   21.99    6.47
   5   0  -6   30.82    6.24
   4   0  -6  162.50   15.48
  -4   0   6  164.84   16.94
  -3   0   6   63.50   10.12
   3   0  -6   82.87    9.63
   3   0  -6   65.32    7.75
   2   0  -6  396.71   30.54
  -2   0   6  426.37   32.88
   1   0  -6  417.98   30.25
  -1   0   6  375.27   31.94
   0   0  -6  420.98   31.37
   0   0   6  430.40   33.83
   1   0   6   96.59   12.23
  -1   0  -6   85.42   10.11
   2   0   6   14.96    6.03
  -2   0  -6   27.72    5.39
   3   0   6    6.72    5.04
  -3   0  -6    2.59    2.92
  -4   0  -6    7.75    3.70
   4   0   6    7.94    4.86
  -5   0  -6   49.60    7.32
   5   0   6   55.43    9.51
   6   0   6  118.99   14.14
  -6   0  -6   96.50   11.19
   7   0   6  360.55   31.70
  -7   0  -6  391.65   30.50
   8   0   6  145.40   17.13
  -8   0  -6  145.51   17.61
  -9   0  -6   40.73   12.89
   9   0   6   46.12    9.74
  10   0   6  181.37   20.45
 -10   0  -6  255.05   31.73
  11   0   6   50.02   10.12
 -11   0  -6   46.59   16.65
  12   0   6    5.71    6.11
 -12   0  -6   28.14   15.40
  13   0   6  129.19   16.68
 -13   0  -6  108.82   21.02
  14   0   6  108.84   14.83
 -14   0  -6   70.81   15.53
 -15   0  -6  198.05   23.19
  15   0   6  238.49   24.68
 -16   0  -6  209.27   24.26
  16   0   6  351.05   30.00
  17   0   6  158.62   20.94
  18   0   6   96.42   16.93
  19   0   6   21.90   10.67
  20   0   6   62.50   14.59
 -20   0  -6   52.79   10.15
  22   1  -6    5.15    5.64
  22  -1  -6   -1.48    7.11
  21   1  -6    1.23    5.26
  21  -1  -6   -1.43    6.60
  20   1  -6    4.73    5.58
  20  -1  -6    8.36    6.72
  19   1  -6   23.55    7.43
  19  -1  -6    6.65    5.88
  18   1  -6    6.47    5.53
  18  -1  -6    3.77    6.06
  17   1  -6   17.57    6.44
  17  -1  -6    8.16    5.54
  16   1  -6    9.87    5.64
  16  -1  -6    8.78    5.43
  15   1  -6    0.94    4.34
  15  -1  -6    3.20    4.55
  14   1  -6   19.71    5.93
  14  -1  -6   16.34    5.53
 -14  -1   6   16.98    5.43
  13  -1  -6   48.39    9.10
  13   1  -6   56.36    8.36
  13  -1  -6   37.27    8.39
 -13  -1   6   58.47    8.39
  12  -1  -6   49.50    9.59
  12   1  -6   73.17    9.26
  12  -1  -6   74.19   10.41
 -12  -1   6   88.66    9.92
  11  -1  -6   75.80   11.33
  11   1  -6   81.20    9.92
  10  -1  -6   74.78   11.10
  10   1  -6   70.79    8.88
 -10  -1   6   91.96   10.06
   9   1  -6  108.20   11.35
  -9  -1   6  118.76   12.13
   9  -1  -6  145.95   14.96
   8  -1  -6    7.18    4.39
   8   1  -6    5.23    3.38
  -8  -1   6    5.45    4.53
  -8  -1   6    9.06    3.79
   7   1  -6   13.09    4.59
   7  -1  -6   15.76    5.46
  -7  -1   6   32.04    7.54
   7   1  -6   22.93    4.71
  -7   1   6   25.82    6.02
  -7  -1   6   19.30    4.90
  -6  -1   6  179.60   16.02
   6   1  -6  202.28   17.55
   6  -1  -6  186.84   17.84
  -6  -1   6  162.08   18.21
  -6   1   6  186.55   17.29
   5   1  -6   16.28    4.89
  -5  -1   6   13.52    5.68
  -5   1   6    6.81    4.22
   5  -1  -6    1.80    4.07
  -4  -1   6  101.02   12.98
   4  -1  -6   98.88   12.02
   4   1  -6  111.70   11.60
  -4   1   6  103.94   12.12
  -3  -1   6  130.69   15.38
   3  -1  -6  124.89   11.19
   3   1  -6  148.49   13.26
   3  -1  -6  126.18   13.59
  -3   1   6  131.63   14.12
  -2   1   6  102.66   11.88
  -2  -1   6   87.62   12.17
   2  -1  -6   88.05    8.99
   2   1  -6  105.64   10.48
   2  -1  -6  102.95   11.62
  -1   1   6   21.94    6.35
  -1  -1   6   26.51    7.33
   1   1  -6   32.17    5.43
   1  -1  -6   37.00    5.45
   1  -1  -6   25.51    6.17
   0   1   6   13.12    5.21
   0  -1   6   11.11    5.17
   0  -1  -6   12.85    3.77
   0   1  -6   10.68    3.89
   0  -1  -6   19.17    5.73
   1   1   6   31.92    7.43
   1  -1   6   35.10    7.59
  -1   1  -6   23.72    4.86
  -1  -1  -6   38.06    6.77
   2   1   6    9.00    5.34
   2  -1   6   12.80    5.63
  -2   1  -6    8.60    3.41
  -2  -1  -6    6.97    3.60
   3   1   6    2.08    4.31
   3  -1   6    7.15    4.64
  -3  -1  -6   -0.77    3.17
  -3   1  -6    0.52    2.35
  -4  -1  -6   26.28    6.18
  -4   1  -6   31.77    5.23
   4   1   6   29.13    7.39
   4  -1   6   32.53    7.86
   5   1   6    4.28    4.95
   5  -1   6    3.81    4.44
  -5   1  -6   12.23    3.69
  -5  -1  -6    8.14    4.27
   6   1   6    3.36    3.91
   6  -1   6    1.29    3.67
  -6  -1  -6    4.37    4.03
  -6   1  -6    1.51    3.64
   7   1   6    1.17    4.23
   7  -1   6   -1.32    4.61
  -7  -1  -6    1.02    4.23
  -7   1  -6    1.16    4.36
   8   1   6    9.42    5.31
   8  -1   6    8.22    6.75
  -8  -1  -6    9.17    5.90
  -8   1  -6   -1.86    6.99
   9   1   6   37.54    8.31
   9  -1   6   30.11    8.75
  -9  -1  -6   28.94   10.62
  -9   1  -6   30.72   13.75
  10   1   6  115.56   14.43
  10  -1   6  115.52   15.81
 -10   1  -6  127.70   21.93
 -10  -1  -6   91.81   18.48
  11   1   6    1.27    6.40
  11  -1   6    9.00    6.40
 -11   1  -6  -15.97   14.46
 -11  -1  -6   -3.45   11.50
 -12  -1  -6   45.00   18.01
  12   1   6   28.08    7.83
  12  -1   6   27.52    8.48
 -12   1  -6   36.31    9.86
  13   1   6   33.69    8.58
  13  -1   6   29.99    8.91
 -13  -1  -6   44.59   20.86
  14   1   6    2.96    5.77
  14  -1   6    3.28    6.16
 -14  -1  -6   -3.49   13.58
  15   1   6   61.47   11.96
  15  -1   6   47.23   11.07
 -16  -1  -6   17.59   11.60
  16   1   6   33.17    9.57
  16  -1   6   33.06    9.56
 -16  -1  -6   24.94    6.85
  17   1   6   41.74   10.84
  17  -1   6   34.40   11.26
 -17  -1  -6   29.95    7.57
 -17  -1  -6   40.83   11.62
  18   1   6   14.62    8.26
  18  -1   6   15.12    8.96
 -18  -1  -6   15.03    6.08
 -18  -1  -6   20.68    9.66
  19   1   6   38.30   11.36
  19  -1   6   29.62   10.08
 -19  -1  -6   28.06    7.52
 -19  -1  -6   25.83    8.79
  20   1   6   28.17   10.59
  20  -1   6   24.75   10.03
 -20  -1  -6   18.58    6.83
  21  -2  -6    3.03    6.64
  20  -2  -6   17.26    8.85
  19  -2  -6   47.02   10.49
  18  -2  -6   94.17   14.49
  18  -2  -6  101.99   14.68
  17  -2  -6  143.50   16.86
  17  -2  -6   93.10   14.51
  16  -2  -6  148.50   19.05
  16  -2  -6  181.56   20.78
  15  -2  -6  106.62   14.94
  15  -2  -6   73.87   12.37
  14  -2  -6   41.20    9.56
  14   2  -6   12.96    5.80
  14  -2  -6   14.45    5.75
 -14  -2   6   44.05    7.88
  13  -2  -6   79.40   12.40
 -13  -2   6  105.02   11.11
  12  -2  -6  120.71   14.91
 -12  -2   6  142.14   13.46
  11   2  -6  169.74   16.26
  11  -2  -6  188.90   20.37
 -10  -2   6  458.60   30.49
  10  -2  -6  389.22   32.13
   9   2  -6  523.04   37.89
  -9  -2   6  577.60   40.53
   9  -2  -6  578.01   43.64
   8   2  -6  606.55   43.27
  -8  -2   6  695.98   46.56
   8  -2  -6  692.54   48.70
  -8  -2   6  629.76   48.46
   7   2  -6  491.60   34.46
  -7  -2   6  523.69   37.51
   7  -2  -6  510.73   39.22
  -7  -2   6  517.09   40.24
   6   2  -6  201.60   16.24
   6   2  -6  223.50   18.73
  -6  -2   6  238.99   19.71
   6  -2  -6  206.60   20.34
  -6  -2   6  229.68   22.24
  -6   2   6  219.18   18.36
   5   2  -6  143.75   12.92
  -5  -2   6  173.80   16.20
   5   2  -6  190.00   15.94
   5  -2  -6  174.42   17.06
  -5  -2   6  173.35   18.88
  -5   2   6  175.48   15.47
   4   2  -6  315.73   22.45
  -4  -2   6  357.60   26.48
   4   2  -6  317.00   24.85
   4  -2  -6  355.59   27.76
  -4  -2   6  311.74   28.68
  -4   2   6  316.58   25.43
   3   2  -6  583.40   38.21
   3   2  -6  610.04   40.69
   3  -2  -6  579.17   43.13
  -3  -2   6  592.85   45.71
  -3   2   6  572.76   41.71
   2   2  -6 1011.81   66.12
   2  -2  -6 1067.50   69.88
   2  -2  -6  978.13   66.50
  -2   2   6 1066.95   68.23
  -2  -2   6  972.74   71.41
   1   2  -6 1270.69   81.65
   1  -2  -6 1285.87   85.30
  -1   2   6 1297.86   84.17
  -1  -2   6 1249.02   87.33
   0   2  -6  964.09   60.94
   0  -2  -6  936.68   64.46
   0   2   6  968.47   63.92
   0  -2   6  839.94   65.77
  -1  -2  -6  802.53   56.09
  -1   2  -6  906.95   56.26
  -1  -2  -6  906.71   60.06
   1   2   6  915.23   60.00
   1  -2   6  807.86   61.86
  -2  -2  -6  884.45   61.73
  -2   2  -6  909.19   57.98
   2   2   6  908.34   62.27
   2  -2   6  892.20   64.58
  -3  -2  -6  267.71   23.74
   3   2   6  306.50   24.78
  -3   2  -6  297.09   20.65
   3  -2   6  256.41   26.00
   4   2   6  516.29   39.61
  -4  -2  -6  555.99   39.66
   4  -2   6  535.26   42.46
  -4   2  -6  525.86   35.73
   5   2   6  835.95   58.56
   5  -2   6  804.39   61.22
  -5  -2  -6  870.86   58.42
  -5   2  -6  820.08   55.74
   6   2   6  752.04   52.78
   6  -2   6  685.35   55.02
  -6  -2  -6  782.12   52.74
  -6   2  -6  683.92   53.59
   7   2   6 1033.99   72.45
   7  -2   6  980.05   75.62
  -7  -2  -6 1150.47   74.01
   8   2   6  736.14   54.41
   8  -2   6  804.13   58.22
  -8  -2  -6  749.14   56.62
   9   2   6  695.74   53.12
   9  -2   6  784.75   57.24
  -9  -2  -6  765.91   59.05
  10   2   6  469.28   38.65
  10  -2   6  529.61   42.65
 -10  -2  -6  539.01   48.96
 -11  -2  -6  316.52   24.73
  11   2   6  252.32   25.52
 -11  -2  -6  310.52   39.10
  11  -2   6  318.70   29.76
 -12  -2  -6  264.22   22.57
  12   2   6  275.19   25.30
  12  -2   6  241.28   26.41
 -12  -2  -6  307.79   43.39
 -13  -2  -6  201.16   36.78
 -13  -2  -6  201.42   18.68
  13   2   6  193.80   21.14
 -14  -2  -6  310.50   27.54
 -14  -2  -6  390.63   51.62
  14   2   6  389.22   32.08
 -15  -2  -6  401.13   32.41
 -15  -2  -6  467.09   54.02
  15   2   6  417.00   36.30
 -16  -2  -6  297.39   26.15
 -16  -2  -6  338.21   42.46
  16   2   6  329.24   30.69
  17   2   6  172.31   20.61
 -17  -2  -6  130.47   15.26
 -17  -2  -6  138.92   26.60
  18   2   6   96.57   16.15
 -18  -2  -6  103.62   13.17
 -18  -2  -6   76.94   18.82
  19   2   6   95.60   16.42
  19  -2   6   60.54   15.42
 -19  -2  -6   81.14   12.06
 -19  -2  -6   90.54   17.02
  20   2   6   34.70   11.39
 -20  -2  -6   48.21   12.85
 -21  -2  -6   79.42   14.06
 -22  -2  -6   89.56   14.53
  19  -3  -6   -1.95    7.06
  19  -3  -6    2.83    5.50
  18  -3  -6   -3.79    7.37
  18  -3  -6    1.38    6.66
 -18  -3   6   -2.35    5.41
  17  -3  -6    1.33    5.19
 -17  -3   6    4.58    5.15
  16  -3  -6   82.83   13.16
 -16  -3   6  107.95   13.57
  15  -3  -6   67.72   11.60
 -15  -3   6   81.27   11.53
 -14  -3   6   51.68    9.52
 -13  -3   6   22.76    6.88
 -12  -3   6    2.04    4.47
  11  -3  -6    4.24    4.92
 -11  -3   6    4.05    4.56
  10  -3  -6    4.00    5.85
 -10  -3   6    4.03    4.86
   9  -3  -6   71.80   11.46
  -9  -3   6   72.77   10.07
  -8  -3   6  209.76   18.72
   8  -3  -6  179.01   19.10
  -8  -3   6  171.50   19.69
  -7  -3   6  145.51   17.25
  -7  -3   6  151.77   15.57
   7  -3  -6  135.73   15.89
  -6  -3   6   84.75   12.78
   6  -3  -6   82.42   11.71
  -6  -3   6   79.16   10.80
   5   3  -6   59.32    7.69
  -5  -3   6   56.62   10.93
  -5  -3   6   58.97    9.01
   5  -3  -6   45.98    9.03
   4   3  -6    8.85    3.52
  -4  -3   6   16.16    6.66
  -4  -3   6   13.62    5.30
   4  -3  -6    9.63    5.31
  -3  -3   6   -1.36    5.11
  -3   3   6   -0.56    2.94
   3   3  -6    1.53    2.81
  -3  -3   6   -1.94    3.52
   3  -3  -6    6.34    5.41
  -2  -3   6    6.79    5.94
  -2   3   6   -0.61    3.17
   2   3  -6   -0.44    2.43
   2  -3  -6    3.11    4.17
   1  -3  -6   13.58    2.66
  -1   3   6   17.35    4.61
  -1  -3   6   12.03    5.77
   1   3  -6   16.72    3.54
   1  -3  -6   17.37    5.70
   0  -3  -6   31.52    4.15
   0   3   6   31.87    6.06
   0  -3   6   29.59    8.97
   0  -3  -6   36.63    7.20
  -1  -3  -6  114.10    9.89
   1  -3   6  119.24   15.59
   1   3   6  120.44   12.64
  -1  -3  -6  121.08   13.78
  -2  -3  -6   67.86    7.12
   2   3   6   68.51    9.30
   2  -3   6   60.73   10.95
  -2  -3  -6   63.80    9.71
  -3  -3  -6   11.23    3.50
   3   3   6    8.48    4.11
   3  -3   6    1.42    5.34
  -3  -3  -6    7.04    4.54
  -4  -3  -6   -1.01    4.19
  -4  -3  -6    6.55    3.20
   4   3   6    5.25    4.23
  -5  -3  -6   49.73    9.12
   5   3   6   46.51    8.48
  -5  -3  -6   57.79    7.44
   6   3   6   41.37    7.92
  -6  -3  -6   34.08    6.11
  -6  -3  -6   35.37    8.16
   7   3   6   17.67    6.11
  -7  -3  -6   21.06    5.40
  -7  -3  -6   16.61    6.39
   8   3   6    5.06    4.67
  -8  -3  -6    4.46    3.89
  -8  -3  -6    1.52    5.29
   9   3   6    1.04    4.19
  -9  -3  -6   -0.79    3.61
  -9  -3  -6   -1.93    5.83
  10   3   6   17.57    6.46
 -10  -3  -6    4.97    3.94
 -10  -3  -6   12.91    8.22
  11   3   6   44.54    8.94
 -11  -3  -6   45.88    7.81
  11  -3   6   43.39   10.91
 -11  -3  -6   24.39   12.87
  12   3   6   49.06    9.88
 -12  -3  -6   67.79    9.62
  12  -3   6   74.88   13.11
 -12  -3  -6   65.24   22.77
  13   3   6   47.61   10.01
 -13  -3  -6   60.57    9.50
  13  -3   6   62.65   12.94
 -13  -3  -6   58.51   26.51
  14   3   6   65.41   11.90
 -14  -3  -6   83.06   31.04
 -14  -3  -6   69.75   10.28
  14  -3   6   59.32   12.89
  15   3   6   20.12    8.36
 -15  -3  -6   11.27    6.09
  15  -3   6   29.58    9.34
 -15  -3  -6   12.16   19.34
  16   3   6    6.02    5.88
 -16  -3  -6    6.29    4.85
  16  -3   6   22.87    9.20
 -16  -3  -6    5.19   20.22
  17   3   6    6.32    5.51
 -17  -3  -6    6.44    5.07
  17  -3   6    1.95    6.20
 -17  -3  -6   -4.21   21.13
  18  -3   6    1.98    7.19
 -18  -3  -6    7.70    5.19
 -18  -3  -6   -3.35   15.06
  18   3   6    6.62    6.66
 -19  -3  -6   -1.13    5.09
 -19  -3  -6   10.70   15.20
  19   3   6   12.18    8.20
 -20  -3  -6   22.24   11.73
  20   3   6   30.86    9.45
 -20  -4   6   84.50   13.79
 -19  -4   6  113.18   15.80
  18  -4  -6  132.32   20.51
  18  -4  -6   77.51   14.81
 -18  -4   6  111.40   14.97
  17  -4  -6  161.42   20.14
 -17  -4   6  164.50   19.20
  16  -4  -6  178.34   21.12
  16  -4  -6  231.70   26.65
 -16  -4   6  165.72   19.28
  15  -4  -6  164.46   21.62
 -15  -4   6  112.41   14.93
  14  -4  -6  101.07   17.25
 -14  -4   6  117.69   14.40
  13  -4  -6   89.14   15.51
 -13  -4   6   91.17   12.71
  12  -4  -6  133.21   18.09
 -12  -4   6  132.92   15.55
 -11  -4   6  127.35   14.95
 -10  -4   6  204.04   20.09
  -9  -4   6  204.85   20.12
  -8  -4   6  193.83   19.46
  -8  -4   6  205.81   21.74
  -7  -4   6  132.07   16.86
  -7  -4   6  132.25   15.26
  -6  -4   6   65.29   12.31
  -6  -4   6  105.28   12.76
  -5  -4   6   65.64   10.20
   5  -4  -6   71.80   11.33
  -4  -4   6   41.75    8.87
   4  -4  -6   36.53    8.62
  -3  -4   6   82.69   12.24
   3  -4  -6  114.89   13.97
   2  -4  -6  124.38   14.64
   1  -4  -6  119.73   14.40
   0  -4  -6   74.04   11.14
  -1  -4  -6  172.75   17.92
   2  -4   6   94.21   14.08
  -2  -4  -6   61.26   10.14
  -3  -4  -6   51.75    9.12
  -3  -4  -6   43.90    5.40
   3  -4   6   27.89    8.76
  -4  -4  -6    6.87    5.20
  -4  -4  -6   13.71    3.55
   4  -4   6   17.45    7.34
  -5  -4  -6   52.95    6.94
  -5  -4  -6   53.13   10.28
  -6  -4  -6   63.22    7.85
  -6  -4  -6   84.68   12.29
   6  -4   6   50.13   13.17
   7   4   6   59.12    9.37
  -7  -4  -6   52.91    7.83
   7  -4   6   79.58   14.40
  -7  -4  -6   72.91   12.62
   8   4   6   67.48   10.40
  -8  -4  -6   81.28    9.70
  -8  -4  -6   74.17   13.72
   9   4   6   72.97   11.07
  -9  -4  -6   88.55   10.89
   9  -4   6  145.59   18.52
  -9  -4  -6  118.10   18.27
  10   4   6   81.80   11.39
 -10  -4  -6   74.37   10.12
  10  -4   6   74.23   14.36
 -10  -4  -6   66.82   16.94
  11   4   6   52.49   10.18
 -11  -4  -6   63.96    9.62
  11  -4   6   98.74   15.70
 -11  -4  -6   70.20   20.37
  12   4   6   45.65    9.72
 -12  -4  -6   65.87    9.78
  12  -4   6   77.61   14.27
 -12  -4  -6   53.88   21.75
  13   4   6   32.35    8.84
 -13  -4  -6   51.16    8.94
  13  -4   6   63.44   13.42
 -13  -4  -6   62.33   25.97
  14   4   6   86.17   13.40
 -14  -4  -6  115.21   36.58
 -14  -4  -6   99.75   12.56
  14  -4   6   76.83   15.58
  15   4   6   71.11   13.42
 -15  -4  -6   79.86   11.95
  15  -4   6  143.10   19.26
 -15  -4  -6  175.68   43.84
 -16  -4  -6   81.76   12.08
  16  -4   6  121.13   18.16
 -16  -4  -6   79.71   36.91
  16   4   6   70.42   13.19
 -17  -4  -6   64.67   10.91
  17  -4   6   60.06   14.47
 -17  -4  -6   33.40   27.56
  17   4   6   30.17   10.58
 -18  -4  -6   75.16   12.01
 -18  -4  -6   85.27   31.53
  18   4   6   61.64   13.58
 -17  -5   6   -4.30    7.62
  16  -5  -6    6.44    8.63
 -16  -5   6   -1.39    5.91
  15  -5  -6    8.07    8.37
 -15  -5   6    4.03    5.58
  14  -5  -6    1.90    7.41
 -14  -5   6    3.94    5.28
  13  -5  -6    8.96    7.89
 -13  -5   6   16.71    6.64
  12  -5  -6   81.10   14.27
 -12  -5   6   75.74   11.95
  11  -5  -6   86.11   14.78
 -11  -5   6  119.29   14.62
  10  -5  -6   62.49   12.67
 -10  -5   6   74.66   11.47
   9  -5  -6   23.35    8.49
  -9  -5   6   14.82    6.89
  -8  -5   6   -3.69    5.92
   8  -5  -6   -2.80    5.45
  -7  -5   6   -4.59    6.71
  -7  -5   6    4.88    5.21
   7  -5  -6   -4.08    4.93
  -6  -5   6    4.62    6.39
  -6  -5   6    1.21    4.02
   6  -5  -6   -2.66    5.34
  -5  -5   6   43.87    9.92
  -5  -5   6   21.91    7.33
   5  -5  -6   47.81    9.50
  -4  -5   6   59.85   11.86
  -4  -5   6   58.93   10.43
  -3  -5   6   54.04   11.78
  -3  -5   6   68.47   11.32
  -2  -5   6   64.21   12.67
  -2  -5   6   83.11   12.11
  -1  -5   6   24.58    8.37
   0  -5   6   -1.66    7.07
   1  -5   6   15.04    7.93
  -2  -5  -6   28.74    8.01
   2  -5   6   25.07    9.34
  -3  -5  -6    1.26    4.74
   3  -5   6    5.10    7.45
  -4  -5  -6   42.08    9.90
   4  -5   6   32.66    9.72
  -5  -5  -6    2.78    5.59
   5  -5   6    1.75    5.82
  -6  -5  -6   27.18    8.86
   6  -5   6   51.61   11.10
   7  -5   6   -1.81    6.29
  -7  -5  -6    1.70    6.38
  -8  -5  -6   36.27    6.09
   8  -5   6   42.40   11.03
  -8  -5  -6   34.31   10.77
  -9  -5  -6   31.39    6.36
   9  -5   6   31.53   10.72
  -9  -5  -6   39.84   12.66
 -10  -5  -6   51.49    8.51
  10  -5   6   83.98   15.76
 -10  -5  -6   69.18   17.39
 -11  -5  -6    9.65    4.96
  11  -5   6   24.64   10.62
 -11  -5  -6    8.15   13.60
 -12  -5  -6   -0.95    4.78
  12  -5   6    3.86    7.25
 -12  -5  -6   -5.24   19.00
 -13  -5  -6    5.11    5.13
  13  -5   6   -1.96    7.62
 -13  -5  -6   -6.57   19.79
 -14  -5  -6   -7.59   24.10
 -14  -5  -6   -1.09    5.13
  14  -5   6    3.94    7.41
 -15  -5  -6   14.98    6.57
  15  -5   6    5.87    7.11
 -15  -5  -6   -7.91   25.14
 -16  -5  -6   10.89    6.69
  16  -5   6   11.84    9.33
 -17  -5  -6   42.97    9.35
  13  -6  -6  142.67   21.04
 -13  -6   6  111.45   16.21
  12  -6  -6  179.13   22.29
 -12  -6   6   97.65   15.71
 -11  -6   6  160.52   19.72
  11  -6  -6  178.26   21.69
 -10  -6   6  160.26   19.37
  10  -6  -6  181.89   21.38
  -9  -6   6  116.18   15.15
   9  -6  -6  109.12   16.60
  -8  -6   6  167.29   19.90
   8  -6  -6  190.44   20.92
  -7  -6   6  183.24   20.61
   7  -6  -6  222.48   22.51
  -6  -6   6  323.65   28.55
   6  -6  -6  278.86   28.16
  -6  -6   6  321.39   30.27
  -5  -6   6  310.59   29.12
   5  -6  -6  343.62   30.50
  -5  -6   6  327.87   31.46
  -4  -6   6  338.79   28.93
   4  -6  -6  271.16   27.77
  -4  -6   6  310.59   30.29
  -3  -6   6  317.68   30.30
   3  -6  -6  374.41   32.11
  -3  -6   6  340.56   32.57
  -2  -6   6  295.06   25.81
   2  -6  -6  223.42   24.02
  -2  -6   6  223.40   25.72
  -1  -6   6  327.29   28.53
   1  -6  -6  301.12   27.79
  -1  -6   6  249.54   28.72
   0  -6  -6  283.29   26.96
   0  -6   6  285.09   29.84
  -1  -6  -6  404.20   35.91
   1  -6   6  469.04   40.40
  -2  -6  -6  512.55   41.51
   2  -6   6  501.47   44.21
   3  -6   6  325.76   32.79
   4  -6   6  361.77   34.70
   5  -6   6  340.41   33.62
   6  -6   6  261.26   28.52
   7  -6   6  239.35   27.49
   8  -6   6  197.77   24.85
  -8  -6  -6  230.86   28.55
  -9  -6  -6  270.00   35.49
   9  -6   6  309.86   31.38
 -10  -6  -6  247.18   37.38
  10  -6   6  281.14   30.05
  11  -6   6  249.84   28.00
 -11  -6  -6  206.14   38.88
  12  -6   6  231.03   27.72
 -12  -6  -6  254.80   47.63
  13  -6   6  112.03   18.68
   9  -7  -6   28.64    9.35
  -8  -7   6   22.34    8.22
   8  -7  -6   33.12    9.90
  -7  -7   6   42.72   10.42
   7  -7  -6   35.54    9.85
  -6  -7   6   51.86   11.08
   6  -7  -6   39.51   10.38
  -5  -7   6   10.31    7.53
  -5  -7   6   -1.49    6.00
   5  -7  -6    2.99    6.02
  -4  -7   6    5.23    7.43
  -4  -7   6    1.50    6.40
   4  -7  -6    2.99    5.62
  -3  -7   6   -1.77    6.65
  -3  -7   6    7.63    6.33
   3  -7  -6    5.96    6.86
  -2  -7   6    3.61    6.28
   2  -7  -6   -1.50    6.04
   1  -7  -6    1.52    5.29
  -1  -7   6    5.48    6.87
   0  -7  -6    6.08    6.49
   0  -7   6    7.41    8.33
  -1  -7  -6   36.25   10.42
   1  -7   6   24.45   10.17
  -2  -7  -6    1.66    5.53
   2  -7   6   13.37    9.40
  -3  -7  -6   -1.70    6.83
   3  -7   6    1.95    7.60
  -4  -7  -6    1.81    6.81
   4  -7   6    1.97    7.65
  -5  -7  -6    1.98    7.71
   5  -7   6   11.84    8.88
   6  -7   6   27.47   11.20
  -6  -7  -6    8.96    9.33
   7  -7   6    5.94    9.13
  -7  -7  -6    7.82   10.15
   8  -7   6   -1.99    6.93
   9  -7   6    2.00    7.78
  10  -7   6    2.02    8.35
  -1  -8   6    7.41    8.54
   0  -8   6   20.76    9.75
   1  -8   6   41.97   12.38
   2  -8   6   82.98   15.72
   3  -8   6   82.17   16.84
  19   0  -7    1.26    5.80
  18   0  -7   -1.22    5.74
  17   0  -7   -1.17    5.12
  16   0  -7   -2.21    5.88
  15   0  -7    1.02    4.23
  14   0  -7    5.88    4.62
  14   0  -7   -1.94    4.24
  13   0  -7    3.99    4.01
  13   0  -7    0.93    4.09
  12   0  -7   -1.03    3.99
  12   0  -7   -0.90    3.82
  11   0  -7   -2.11    4.50
  11   0  -7   -2.58    3.57
  10   0  -7   -1.06    4.00
  10   0  -7    1.65    3.81
   9   0  -7    1.07    4.95
   8   0  -7    1.06    3.68
  -8   0   7    2.19    4.53
  -7   0   7    4.46    4.49
   7   0  -7   -1.04    4.03
  -6   0   7   -1.14    4.30
   6   0  -7   -2.98    4.47
  -5   0   7    3.51    5.12
   5   0  -7    1.89    3.92
  -4   0   7    3.57    4.78
   4   0  -7   -4.57    4.00
  -3   0   7    1.22    4.74
   3   0  -7   -1.77    3.67
  -2   0   7   -3.64    5.17
   2   0  -7   -0.86    3.23
  -1   0   7   -2.44    4.07
   1   0  -7    0.83    3.34
   0   0   7    1.23    4.11
   0   0  -7   -1.60    3.42
   1   0   7   -1.26    4.55
  -1   0  -7    1.58    3.55
   2   0   7    6.45    5.34
  -2   0  -7   -4.61    3.71
   3   0   7    1.32    4.78
  -3   0  -7   -0.76    3.50
  -4   0  -7   -0.76    3.25
   4   0   7   -6.78    5.62
  -5   0  -7   -2.44    3.84
   5   0   7    1.41    5.30
   6   0   7    1.41    5.31
  -6   0  -7    0.90    3.52
   7   0   7   -2.86    5.75
  -7   0  -7    4.45    5.12
   8   0   7    1.46    5.48
  -8   0  -7    6.13    5.56
   9   0   7   -1.50    5.43
  -9   0  -7   -2.19    6.96
  10   0   7    7.80    6.27
 -10   0  -7  -18.57   12.82
 -11   0  -7    3.85   13.95
  11   0   7    1.62    5.64
  12   0   7   -3.34    6.28
  13   0   7   -1.70    7.05
  14   0   7    3.49    7.02
  15   0   7   -3.63    6.32
  16   0   7    1.90    6.87
  17   0   7    3.97    7.19
  18   0   7   -2.07    7.77
  20  -1  -7   21.55    7.88
  19  -1  -7   89.36   14.90
  18  -1  -7  119.57   15.44
  18  -1  -7  135.25   16.80
  17  -1  -7  158.57   18.87
  17  -1  -7  158.06   17.76
  16  -1  -7  138.44   17.19
  16  -1  -7  179.80   18.33
  15  -1  -7   97.09   12.89
  15  -1  -7   80.53   12.43
  14  -1  -7  111.19   13.59
  14  -1  -7   57.80   10.56
  13  -1  -7   77.55   11.88
  13  -1  -7   54.89   11.12
  12  -1  -7  150.95   16.15
  12  -1  -7  133.18   16.05
  11   1  -7  167.43   16.89
  11  -1  -7  180.76   18.92
  10   1  -7  337.86   27.19
 -10  -1   7  382.49   28.42
  10   1  -7  381.13   29.64
  10  -1  -7  364.70   30.91
   9   1  -7  419.76   34.02
  -9  -1   7  560.17   36.18
   9   1  -7  490.54   37.04
   9  -1  -7  486.74   38.16
   8   1  -7  210.62   19.88
   8   1  -7  273.08   23.33
   8  -1  -7  300.92   24.98
  -8  -1   7  288.33   25.86
   7   1  -7  181.13   16.07
   7   1  -7  212.11   19.23
  -7  -1   7  178.75   19.94
  -7   1   7  159.47   17.67
   6   1  -7  197.64   18.77
   6  -1  -7  222.91   20.14
  -6  -1   7  186.24   20.21
  -6   1   7  182.26   19.43
   5   1  -7  250.76   21.55
   5  -1  -7  258.33   22.85
  -5  -1   7  255.79   24.22
  -5   1   7  225.55   21.83
   4   1  -7  218.85   19.56
   4  -1  -7  213.44   20.65
  -4  -1   7  238.10   22.91
  -4   1   7  229.86   21.25
   3   1  -7  347.84   27.05
   3  -1  -7  341.34   28.51
  -3  -1   7  359.86   31.04
  -3   1   7  340.92   29.12
   2   1  -7  518.84   36.93
   2  -1  -7  475.56   37.93
  -2   1   7  497.81   39.37
  -2  -1   7  542.41   41.43
   1   1  -7  755.86   50.38
   1  -1  -7  733.38   51.87
  -1   1   7  722.83   53.16
  -1  -1   7  687.26   54.09
   0   1  -7  543.42   40.48
   0  -1  -7  547.00   42.16
   0   1   7  621.99   45.14
   0  -1   7  691.43   47.41
  -1   1  -7  296.99   24.00
  -1  -1  -7  338.59   26.42
   1   1   7  269.11   26.67
   1  -1   7  372.30   30.07
  -2  -1  -7  197.56   18.02
  -2   1  -7  189.53   16.42
   2   1   7  157.16   18.77
   2  -1   7  224.79   21.91
   3   1   7   83.60   12.44
  -3  -1  -7   88.09   11.11
  -3   1  -7   65.40    8.98
   4   1   7  298.87   27.78
  -4  -1  -7  349.05   26.24
   4  -1   7  286.70   28.42
  -4   1  -7  303.38   23.91
   5   1   7  324.33   28.92
   5  -1   7  298.90   29.73
  -5  -1  -7  356.30   27.54
  -5   1  -7  321.39   25.30
   6   1   7  527.56   40.83
   6  -1   7  502.69   42.08
  -6  -1  -7  491.86   38.30
  -6   1  -7  498.52   37.30
   7   1   7  560.75   43.78
   7  -1   7  577.97   45.78
  -7  -1  -7  536.61   42.37
   8   1   7  494.39   41.47
   8  -1   7  600.86   44.52
  -8  -1  -7  481.94   41.75
   9   1   7  334.42   29.51
   9  -1   7  347.89   31.20
  -9  -1  -7  252.14   30.21
  10   1   7  107.68   15.20
  10  -1   7   95.27   14.99
 -10  -1  -7   61.80   19.14
  11   1   7   74.90   13.44
  11  -1   7  104.82   15.14
 -11  -1  -7   54.65   20.32
  12   1   7  145.70   18.93
  12  -1   7  145.86   19.65
 -12  -1  -7  167.47   33.38
  13   1   7  163.97   20.49
 -13  -1  -7  184.56   35.12
  13  -1   7  219.04   24.15
 -14  -1  -7  216.82   38.46
  14   1   7  209.38   24.14
  14  -1   7  247.23   26.69
 -15  -1  -7  220.42   36.57
  15   1   7  270.47   28.43
  15  -1   7  271.99   29.27
 -16  -1  -7  167.14   19.09
  16  -1   7  245.35   26.74
  16   1   7  218.32   25.14
  17   1   7  149.85   21.17
  17  -1   7  162.51   22.58
 -17  -1  -7  117.21   15.13
  18   1   7   60.92   15.03
 -18  -1  -7   53.59   10.16
  19  -2  -7    5.63    5.84
  18  -2  -7   -9.40    6.50
  17  -2  -7    1.44    5.40
  17  -2  -7    1.32    5.47
  16  -2  -7   15.52    6.98
  16  -2  -7    7.66    5.48
  15  -2  -7   -1.40    5.81
  15  -2  -7    1.24    5.84
  14  -2  -7   15.33    6.90
  14  -2  -7   10.81    6.97
  13  -2  -7    5.47    5.67
  12  -2  -7    4.06    5.10
 -12  -2   7    6.94    4.89
  11  -2  -7    1.33    4.84
 -11  -2   7    0.98    4.29
  10  -2  -7   -1.30    5.99
 -10  -2   7    2.91    4.13
   9   2  -7    0.92    3.94
   9  -2  -7    2.52    5.23
  -9  -2   7   -0.96    4.08
   8   2  -7   14.22    5.18
  -8  -2   7   16.55    7.10
   8  -2  -7   12.18    6.40
  -8  -2   7    8.63    4.68
   7   2  -7   29.36    6.53
  -7  -2   7   25.08    7.84
   7  -2  -7   27.32    7.35
  -7  -2   7   26.43    6.71
   6   2  -7    9.55    5.13
  -6  -2   7    9.80    7.06
  -6   2   7   11.92    4.63
   6  -2  -7   11.56    5.96
  -5  -2   7   -1.41    5.65
  -5   2   7    0.83    3.44
   5   2  -7    2.43    4.07
   5  -2  -7    2.27    4.56
  -4  -2   7   32.46    8.26
  -4   2   7   15.48    5.37
   4   2  -7   27.86    6.01
   4  -2  -7   23.20    7.07
  -3  -2   7   28.65    8.88
  -3   2   7   17.20    6.21
   3   2  -7   29.26    5.79
   3  -2  -7   23.77    6.59
  -2   2   7    5.70    4.68
  -2  -2   7    7.13    5.91
   2   2  -7    1.28    3.29
   2  -2  -7    4.24    3.84
  -1   2   7   -0.98    4.50
  -1  -2   7    5.64    5.66
   1   2  -7    1.20    3.31
   1  -2  -7   -1.03    4.03
   0   2   7   10.15    4.81
   0  -2   7    7.13    6.26
   0   2  -7    6.17    3.47
   0  -2  -7   12.41    5.90
   1   2   7   29.70    7.16
  -1  -2  -7   16.20    5.60
   2   2   7   11.10    5.14
   2  -2   7    7.34    6.45
  -2  -2  -7    9.07    4.78
   3   2   7    9.13    5.38
   3  -2   7    1.51    5.67
  -3  -2  -7   -1.02    4.09
  -4  -2  -7    7.13    4.42
   4   2   7   23.91    6.84
   4  -2   7   21.84    8.33
  -5  -2  -7   22.86    6.86
   5   2   7   34.69    8.24
   5  -2   7   28.66    8.78
   6   2   7   16.92    6.54
  -6  -2  -7   22.91    7.73
   6  -2   7   24.56    9.24
   7   2   7    3.72    4.99
   7  -2   7   -1.70    6.17
  -7  -2  -7    7.72    5.92
   8   2   7    3.89    5.37
   8  -2   7   -5.23    6.32
  -8  -2  -7    3.05    5.09
   9   2   7    1.34    5.05
   9  -2   7   -1.75    5.54
  -9  -2  -7    1.97    5.59
  10   2   7    6.83    5.82
  10  -2   7   -7.07    5.89
 -10  -2  -7    7.87    9.13
  11   2   7   11.18    6.15
 -11  -2  -7    7.10    4.32
  11  -2   7   14.34    8.28
 -11  -2  -7   17.61   12.77
  12   2   7   -1.45    6.02
 -12  -2  -7    2.77    3.59
  12  -2   7    1.83    7.36
 -12  -2  -7    4.66   13.25
  13   2   7   43.82   10.19
  13  -2   7   39.45   10.89
 -13  -2  -7   32.35    7.23
 -13  -2  -7   22.24   18.65
  14   2   7   20.27    8.20
  14  -2   7   13.58    8.09
 -14  -2  -7   15.92    5.91
 -14  -2  -7    5.72   18.19
  15   2   7    4.89    6.13
  15  -2   7   -2.01    7.57
 -15  -2  -7    3.10    4.76
 -15  -2  -7   -5.15   17.16
  16   2   7    3.44    6.47
  16  -2   7   10.44    9.84
 -16  -2  -7    1.07    4.79
  17   2   7   -1.82    7.95
 -17  -2  -7    1.08    4.87
  18   2   7   -1.91    6.93
 -18  -2  -7   -2.66   13.87
  17  -3  -7  130.89   17.25
  16  -3  -7  121.48   17.73
  16  -3  -7   86.14   14.55
  15  -3  -7  133.85   18.46
  15  -3  -7  127.11   16.64
 -15  -3   7  127.79   15.73
  14  -3  -7  104.92   16.21
 -14  -3   7   99.50   13.50
  13  -3  -7   90.85   14.94
 -13  -3   7  106.21   13.64
  12  -3  -7   98.50   15.58
 -12  -3   7  107.74   13.85
  11  -3  -7  128.90   16.99
 -11  -3   7  116.33   14.37
 -10  -3   7  207.81   20.44
  10  -3  -7  203.62   22.34
  -9  -3   7  289.00   24.31
   9  -3  -7  230.19   24.46
   8   3  -7  182.64   17.94
   8  -3  -7  150.73   18.93
  -8  -3   7  178.98   20.84
  -7  -3   7  164.65   19.54
  -7  -3   7  181.41   17.96
   7  -3  -7  142.51   17.90
  -6  -3   7  203.28   19.62
   6  -3  -7  174.55   19.51
  -6  -3   7  197.61   21.71
  -5  -3   7  146.80   18.53
   5  -3  -7  136.47   16.83
  -4  -3   7  110.71   15.88
   4  -3  -7  133.99   15.73
   3  -3  -7  233.67   21.83
  -3  -3   7  197.03   22.81
   2  -3  -7  211.37   21.64
  -2  -3   7  261.37   25.63
   1  -3  -7  347.47   27.98
  -1  -3   7  264.19   28.37
   0  -3  -7  328.99   28.79
   0  -3   7  354.51   32.31
   1  -3   7  146.95   18.45
  -1  -3  -7  131.68   15.51
   2  -3   7   90.53   14.77
  -2  -3  -7   96.60   13.13
   3  -3   7   87.79   15.32
  -3  -3  -7  141.57   15.45
  -4  -3  -7  109.56   11.41
   4  -3   7  115.30   17.57
   4   3   7  148.81   16.29
  -5  -3  -7  180.00   16.88
   5   3   7  217.87   21.09
   5  -3   7  254.60   25.68
  -5  -3  -7  283.12   23.41
  -6  -3  -7  251.66   21.10
   6   3   7  263.95   24.22
   6  -3   7  264.49   27.65
  -6  -3  -7  314.85   26.61
  -7  -3  -7  251.01   22.08
   7   3   7  288.60   25.64
   7  -3   7  325.24   30.69
  -7  -3  -7  317.11   28.24
  -8  -3  -7  219.01   20.44
   8   3   7  247.09   23.71
  -8  -3  -7  272.12   27.13
   9   3   7  231.62   22.05
  -9  -3  -7  287.66   29.27
  10   3   7   50.91   11.02
 -10  -3  -7   54.53    8.75
  11   3   7   91.37   13.95
 -11  -3  -7   83.41   11.30
 -12  -3  -7  153.19   15.89
  12   3   7  155.79   18.70
 -12  -3  -7  196.49   36.64
 -13  -3  -7  130.12   14.41
  13   3   7  112.53   16.16
 -13  -3  -7  114.48   32.87
 -14  -3  -7  203.57   18.97
  14   3   7  153.75   20.56
 -14  -3  -7  190.76   45.70
 -15  -3  -7  179.72   18.08
  15   3   7  149.91   20.31
 -15  -3  -7  181.58   44.44
 -16  -3  -7  161.03   17.86
  16   3   7  166.97   21.14
 -16  -3  -7  166.12   40.32
  17   3   7  123.38   19.06
 -17  -3  -7  135.40   15.75
 -17  -3  -7   92.57   34.08
  18   3   7   91.38   16.24
 -18  -3  -7  100.22   27.96
 -16  -4   7    5.43    6.26
 -15  -4   7   -6.66    6.70
 -14  -4   7   -1.31    5.58
 -13  -4   7    2.57    5.77
 -12  -4   7   15.22    7.04
  11  -4  -7   37.63   10.62
 -11  -4   7   34.91    8.50
  10  -4  -7   12.52    7.66
 -10  -4   7   32.99    7.69
   9  -4  -7   10.57    7.06
  -9  -4   7   32.88    8.30
  -8  -4   7    9.55    6.80
  -8  -4   7    6.09    5.21
   8  -4  -7    5.83    5.87
  -7  -4   7   28.75    8.85
  -7  -4   7    9.75    6.09
   7  -4  -7   22.45    7.67
  -6  -4   7   17.77    7.14
  -6  -4   7   22.14    6.84
   6  -4  -7    9.55    6.36
  -5  -4   7    9.72    7.13
  -5  -4   7   13.56    6.35
   5  -4  -7   12.01    6.18
  -4  -4   7   11.41    6.61
   4  -4  -7   18.11    6.93
  -3  -4   7   44.37   10.79
   3  -4  -7   30.80    8.73
  -2  -4   7   16.68    8.91
   2  -4  -7   12.78    6.85
  -1  -4   7   18.64    9.21
   1  -4  -7   11.32    6.12
   0  -4  -7   59.92   10.89
  -1  -4  -7   48.51    9.96
  -2  -4  -7    7.59    6.11
  -3  -4  -7    6.31    5.39
  -4  -4  -7   11.82    6.63
  -5  -4  -7    2.78    4.84
  -6  -4  -7   10.31    6.81
   7  -4   7   19.35    8.97
  -7  -4  -7   16.37    8.13
   8  -4   7   51.02   12.50
  -8  -4  -7   66.50   13.14
  -9  -4  -7   21.23    5.60
   9  -4   7   25.77    9.86
  -9  -4  -7   35.25   12.13
 -10  -4  -7   34.37    6.78
  10  -4   7   42.34   11.81
 -10  -4  -7   20.78   11.34
 -11  -4  -7    9.50    5.06
  11  -4   7   24.72    9.96
 -11  -4  -7   34.87   16.07
 -12  -4  -7    1.86    4.66
  12  -4   7    2.10    7.59
 -12  -4  -7   10.05   18.20
 -13  -4  -7    8.90    5.81
  13  -4   7    4.24    8.25
 -13  -4  -7   12.85   21.42
 -14  -4  -7    5.19    4.67
  14  -4   7   10.53    8.46
 -15  -4  -7   -1.09    4.88
 -15  -4  -7   -7.89   27.44
 -16  -4  -7   17.09    7.40
 -15  -5   7   90.67   14.69
 -14  -5   7  182.10   20.80
 -13  -5   7  125.02   16.62
  12  -5  -7  164.01   21.60
 -12  -5   7  153.83   18.58
 -11  -5   7  189.22   20.62
  11  -5  -7  187.20   23.18
 -10  -5   7  186.63   20.27
  -9  -5   7  179.42   19.76
  -8  -5   7  203.74   21.48
  -7  -5   7  265.40   25.55
  -6  -5   7  302.31   27.85
  -5  -5   7  278.65   26.53
  -4  -5   7  372.56   31.83
   4  -5  -7  339.19   31.55
   3  -5  -7  303.19   28.41
   2  -5  -7  269.63   26.27
  -2  -5   7  283.64   29.32
   1  -5  -7  362.07   32.64
  -1  -5   7  407.48   36.97
   0  -5  -7  431.03   36.52
   0  -5   7  447.23   40.42
  -1  -5  -7  237.85   24.00
   1  -5   7  238.09   27.54
  -2  -5  -7  207.53   23.68
   2  -5   7  299.90   29.23
  -3  -5  -7  432.30   36.91
   3  -5   7  434.34   40.00
  -4  -5  -7  330.62   30.36
   4  -5   7  304.48   32.08
   5  -5   7  251.14   29.59
  -5  -5  -7  310.62   28.80
   6  -5   7  284.93   30.09
  -6  -5  -7  255.46   27.68
   7  -5   7  220.42   26.21
  -7  -5  -7  191.16   24.60
   8  -5   7  254.07   27.24
  -8  -5  -7  165.63   24.49
   9  -5   7  209.00   24.72
  -9  -5  -7  118.73   23.63
  10  -5   7  169.61   23.32
 -10  -5  -7  166.32   28.92
  11  -5   7  104.28   18.55
 -11  -5  -7  116.31   28.47
  12  -5   7  123.63   19.77
 -12  -5  -7   71.34   28.85
  -9  -6   7    1.45    6.83
  -8  -6   7    8.71    6.57
   8  -6  -7   21.24    8.57
  -7  -6   7   39.22   10.01
   7  -6  -7   30.24    9.82
  -6  -6   7   14.56    9.35
  -6  -6   7   21.97    8.35
   6  -6  -7    3.14    6.92
  -5  -6   7   12.86    8.10
  -5  -6   7   14.87    7.53
   5  -6  -7   21.62    8.96
  -4  -6   7   30.00   10.21
  -4  -6   7   31.22    9.16
   4  -6  -7    7.57    6.90
  -3  -6   7   28.41   10.22
  -2  -6   7   15.43    8.71
  -1  -6   7   -1.96    7.62
   0  -6   7    7.94    8.93
   1  -6   7   12.23    8.95
  -2  -6  -7    9.35    7.38
   2  -6   7   16.54    9.77
  -3  -6  -7   28.03    9.81
   3  -6   7   29.22   10.62
  -4  -6  -7   49.17   11.93
   4  -6   7   68.82   14.91
  -5  -6  -7   28.98    9.73
   5  -6   7   16.86    9.33
   6  -6   7   27.71   11.01
  -6  -6  -7   19.91   11.05
   7  -6   7   23.49   10.52
  -7  -6  -7   -2.27    7.21
   8  -6   7    4.31    8.39
  16   0  -8  104.92   14.02
  15   0  -8  102.94   13.41
  14   0  -8  106.35   13.85
  13   0  -8   73.60   11.43
  12   0  -8   68.65   11.19
  11   0  -8  209.54   20.96
  10   0  -8  432.18   35.27
   9   0  -8  250.52   23.74
   8   0  -8  581.22   46.14
  -8   0   8  666.06   47.68
   7   0  -8  463.65   38.61
  -7   0   8  553.21   41.09
   6   0  -8  179.03   19.13
  -6   0   8  222.94   22.28
   5   0  -8  268.90   24.78
  -5   0   8  307.62   27.84
   4   0  -8  287.47   25.46
  -4   0   8  294.04   27.81
   3   0  -8  544.00   42.27
  -3   0   8  623.34   46.60
   2   0  -8  620.00   46.86
  -2   0   8  708.91   51.51
   1   0  -8  757.53   55.37
  -1   0   8  858.68   60.16
   0   0  -8  716.48   52.49
   0   0   8  813.31   57.70
  -1   0  -8  551.24   41.74
   1   0   8  625.64   47.07
  -2   0  -8  467.52   36.87
   2   0   8  568.67   42.81
  -3   0  -8  366.09   29.40
   3   0   8  399.98   34.50
   4   0   8  383.98   35.86
  -4   0  -8  432.43   32.36
   5   0   8  309.84   31.37
  -5   0  -8  365.40   28.39
   6   0   8  661.72   52.52
   7   0   8  917.88   69.07
   8   0   8  425.43   38.17
   9   0   8  397.39   36.27
  10   0   8  424.86   38.27
  11   0   8  112.88   17.71
  12   0   8  112.38   17.65
  13   0   8  245.34   27.34
  14   0   8  301.37   31.76
  15   0   8  299.71   32.21
  17   1  -8    1.06    4.39
  16   1  -8   13.57    6.09
  16  -1  -8   15.81    6.87
  16  -1  -8   17.11    7.53
  15   1  -8   21.92    6.83
  15  -1  -8   19.61    6.97
  15  -1  -8   20.46    7.16
  14   1  -8   19.19    6.38
  14  -1  -8   25.77    7.61
  14  -1  -8   21.00    7.44
  13   1  -8   -1.09    4.24
  13  -1  -8    7.47    5.16
  13  -1  -8    7.95    5.93
  12   1  -8    8.87    5.26
  12  -1  -8   10.13    5.86
  12  -1  -8   13.24    6.30
  11   1  -8   21.74    6.93
  11  -1  -8   23.05    7.73
  10   1  -8   18.35    6.68
  10  -1  -8   12.79    5.96
   9   1  -8   22.99    7.05
   9  -1  -8   19.09    7.56
   8   1  -8   97.75   13.43
  -8  -1   8  105.34   14.93
   8  -1  -8  110.69   14.51
  -7  -1   8   42.83    9.85
  -7   1   8   23.81    6.86
   7   1  -8   40.48    8.20
   7  -1  -8   42.13    9.39
  -6  -1   8   18.91    7.80
  -6   1   8   22.40    6.98
   6   1  -8   40.57    8.22
   6  -1  -8   39.91    8.69
  -5  -1   8   36.93    9.41
  -5   1   8   38.39    8.75
   5   1  -8   52.51    9.18
   5  -1  -8   47.35    9.36
  -4  -1   8   17.98    8.07
  -4   1   8   19.33    7.29
   4   1  -8   25.50    6.83
   4  -1  -8   19.46    6.73
  -3  -1   8   45.90   10.80
  -3   1   8   35.24    9.25
   3   1  -8   30.30    7.05
   3  -1  -8   54.44    9.37
  -2  -1   8   24.73    9.15
  -2   1   8   18.26    7.29
   2   1  -8   23.77    6.35
   2  -1  -8   20.27    6.29
  -1   1   8   58.03   11.28
  -1  -1   8   87.76   13.68
   1   1  -8   54.90    8.91
   1  -1  -8   68.25   10.46
   0   1   8   41.95    9.68
   0  -1   8   60.55   11.76
   0  -1  -8   37.07    7.91
   1   1   8   41.39    9.53
   1  -1   8   20.37    8.76
  -1  -1  -8   21.23    6.53
   2   1   8   38.13    9.58
   2  -1   8   44.63   11.10
  -2  -1  -8   34.93    7.72
   3   1   8   34.70    9.75
   3  -1   8   16.30    8.64
  -3  -1  -8   24.20    7.17
  -4  -1  -8   28.51    7.73
   4   1   8   17.72    7.41
   4  -1   8   28.36    9.44
  -5  -1  -8   11.96    6.03
   5   1   8   16.51    7.73
   5  -1   8   10.26    7.91
   6   1   8   12.39    7.02
   6  -1   8   17.35    8.59
  -6  -1  -8   17.68    7.46
   7   1   8   52.20   11.50
   7  -1   8   48.12   11.94
  -7  -1  -8   64.16   11.14
   8   1   8   15.74    7.27
   8  -1   8    3.68    6.94
  -8  -1  -8   12.01    6.93
   9   1   8    6.35    6.20
   9  -1   8   18.76    9.25
  -9  -1  -8    6.82    8.26
  10   1   8   19.41    8.53
  10  -1   8   30.01   10.04
 -10  -1  -8    9.29    9.91
  11   1   8   41.62   10.84
  11  -1   8   36.03   11.19
  12   1   8    1.73    6.28
  12  -1   8   -1.93    6.72
  13   1   8   23.40    9.34
  13  -1   8   25.65   10.02
  14   1   8   22.58    9.75
  14  -1   8   26.40   10.51
  15   1   8   19.47    8.83
  17  -2  -8  134.73   17.91
  16  -2  -8  169.67   19.86
  15   2  -8   82.18   12.43
  15  -2  -8  124.02   15.81
  14   2  -8   62.10   10.19
  14  -2  -8   45.04   10.74
  14  -2  -8   79.17   12.50
  13   2  -8   38.41    8.42
  13  -2  -8   49.22   10.60
  12   2  -8   67.35   10.82
  12  -2  -8   54.77   10.92
  11   2  -8  119.53   15.43
  11  -2  -8  159.20   18.23
  10   2  -8  180.29   18.96
  10  -2  -8  173.37   19.81
   9  -2  -8  262.94   25.74
   8  -2  -8  222.49   23.09
  -8  -2   8  216.53   23.81
  -7  -2   8  121.11   17.08
   7  -2  -8  136.44   16.98
  -6  -2   8   47.21   11.13
   6  -2  -8   65.41   11.65
  -5  -2   8   33.33   10.14
   5  -2  -8   30.52    8.20
  -4  -2   8   51.16   11.01
   4  -2  -8   42.28    9.43
  -3  -2   8  124.46   17.54
   3  -2  -8  115.45   14.97
   2  -2  -8  218.90   21.49
  -2  -2   8  216.88   24.31
   1  -2  -8  196.14   20.13
  -1  -2   8  201.26   23.04
   0  -2   8  139.72   18.26
   0  -2  -8  108.60   14.38
   1  -2   8  162.12   20.76
  -1  -2  -8  167.81   18.02
   1   2   8  188.73   19.66
   2  -2   8   98.19   15.57
  -2  -2  -8   75.62   11.72
  -3  -2  -8   36.38    8.34
   3   2   8   23.94    7.72
  -4  -2  -8   42.75    9.30
   4   2   8   34.19    9.12
   4  -2   8   42.54   10.95
  -5  -2  -8   24.75    8.02
   5   2   8   43.46    9.94
   6   2   8  125.99   16.79
  -6  -2  -8  135.66   16.87
   6  -2   8  136.42   19.43
   7   2   8  175.44   20.35
   7  -2   8  202.87   23.51
  -7  -2  -8  148.13   19.13
   8   2   8  173.92   20.25
   8  -2   8  195.93   22.88
  -8  -2  -8  136.99   20.60
   9   2   8  133.31   17.69
   9  -2   8  135.69   20.51
  -9  -2  -8  138.12   21.57
  10   2   8   97.54   15.30
  10  -2   8  120.96   18.68
 -10  -2  -8   71.13   19.73
  11   2   8   55.36   11.85
 -11  -2  -8   37.87    8.36
  11  -2   8   43.26   12.68
 -11  -2  -8   31.78   16.65
  12   2   8   43.03   11.69
 -12  -2  -8   24.50    7.17
  12  -2   8   47.84   13.20
 -12  -2  -8   41.35   23.31
  13   2   8   56.94   12.39
 -13  -2  -8   47.70    9.57
  13  -2   8   48.51   13.42
 -13  -2  -8   55.40   29.17
  14   2   8   92.41   16.27
 -14  -2  -8   79.29   12.05
  15   2   8  134.14   19.73
 -15  -2  -8  117.25   14.96
  13  -3  -8   31.87   10.31
  12  -3  -8   22.13    9.08
  11  -3  -8   49.94   11.49
  10  -3  -8   36.80   10.28
 -10  -3   8   43.34    9.70
  -9  -3   8    7.33    5.65
   9  -3  -8   10.54    6.95
  -8  -3   8   11.51    7.20
   8  -3  -8   -4.44    6.65
  -7  -3   8    3.30    6.64
   7  -3  -8    4.31    5.78
  -6  -3   8   30.14    9.91
   6  -3  -8   42.12    9.91
  -5  -3   8   38.74   10.56
   5  -3  -8   57.50   10.95
  -4  -3   8   61.02   12.27
   4  -3  -8   41.10    9.40
  -3  -3   8   49.60   11.58
   3  -3  -8   54.72   10.54
  -2  -3   8   48.91   11.29
   2  -3  -8   27.12    7.84
  -1  -3   8   24.67    9.47
   1  -3  -8   22.84    7.46
   0  -3   8   19.45    8.02
   0  -3  -8   17.54    6.75
   1  -3   8   32.08   10.20
  -1  -3  -8   15.00    6.99
   2  -3   8   43.70   11.56
  -2  -3  -8   40.41    9.23
  -3  -3  -8   42.96    9.80
   3  -3   8   48.07   11.47
  -4  -3  -8   38.16    9.30
   4  -3   8   45.36   11.96
  -5  -3  -8   22.29    7.72
   5  -3   8   38.79   11.15
  -6  -3  -8   14.79    7.63
   6  -3   8   13.88    8.73
   7  -3   8   -2.04    7.38
  -7  -3  -8   -1.65    6.84
   8  -3   8    2.07    6.91
  -8  -3  -8   11.65    8.51
   9  -3   8   41.95   12.41
  -9  -3  -8   48.47   13.61
  10  -3   8   34.23   11.32
 -10  -3  -8   24.65   13.62
 -11  -3  -8    1.78    4.65
  11  -3   8   15.36    9.36
 -11  -3  -8   16.14   15.71
 -12  -3  -8   15.93    5.89
 -12  -3  -8   21.09   19.13
 -13  -3  -8    5.92    5.05
 -13  -3  -8  -26.29   30.25
 -14  -3  -8   -7.41   31.58
 -14  -3  -8    2.08    4.89
 -15  -3  -8    9.75    5.58
 -15  -3  -8   14.66   25.52
 -12  -4   8  129.14   17.24
 -11  -4   8  144.69   17.97
 -10  -4   8  196.98   21.15
  10  -4  -8  176.40   21.83
  -9  -4   8  264.18   25.69
   9  -4  -8  263.98   27.32
  -8  -4   8  282.55   26.88
   8  -4  -8  257.50   27.32
  -8  -4   8  302.79   29.94
   7  -4  -8  230.63   25.00
  -7  -4   8  266.02   27.66
   6  -4  -8  269.65   27.68
  -6  -4   8  322.23   30.82
   5  -4  -8  239.27   24.62
  -5  -4   8  253.34   27.56
   4  -4  -8  272.29   26.91
  -4  -4   8  272.55   28.93
   3  -4  -8  339.15   32.44
  -3  -4   8  428.78   37.29
   2  -4  -8  392.19   35.29
  -2  -4   8  450.42   39.37
   1  -4  -8  328.97   30.21
  -1  -4   8  343.25   34.18
   0  -4  -8  389.85   34.43
   0  -4   8  420.73   38.59
  -1  -4  -8  372.77   34.00
   1  -4   8  449.53   39.49
  -2  -4  -8  451.32   36.57
   2  -4   8  379.33   38.24
  -3  -4  -8  308.96   29.62
   3  -4   8  351.77   34.26
  -4  -4  -8  305.02   28.66
   4  -4   8  257.62   30.06
   5  -4   8  356.63   36.46
  -5  -4  -8  371.43   33.55
  -6  -4  -8  302.30   30.70
  -7  -4  -8  360.09   35.52
  -8  -4  -8  269.44   31.08
  -9  -4  -8  260.36   33.15
 -10  -4  -8  245.74   35.68
 -11  -4  -8  185.57   34.33
 -12  -4  -8  167.59   37.76
 -10  -5   8    1.47    6.61
  -9  -5   8   23.66    8.65
  -8  -5   8   36.98    9.89
  -7  -5   8   23.52    8.60
  -6  -5   8   35.54   11.28
   6  -5  -8   28.84    9.58
  -5  -5   8   -3.81    7.41
   5  -5  -8    9.44    7.07
  -4  -5   8    5.77    8.20
   4  -5  -8   -1.54    5.80
   3  -5  -8   22.72    7.88
   2  -5  -8   16.57    7.93
   1  -5  -8    4.49    6.02
   0  -5  -8   33.08   10.11
  -1  -5  -8   28.72    9.02
  -2  -5  -8   36.54    9.80
  -3  -5  -8   -1.60    7.19
   3  -5   8   -2.16    8.10
  -4  -5  -8    1.66    6.26
   4  -5   8   24.00   10.97
  -5  -5  -8   38.58   11.33
   5  -5   8   28.88   11.34
  -6  -5  -8   26.75   10.29
  -7  -5  -8   19.28    9.70
  13   0  -9    2.55    4.80
  12   0  -9    3.91    5.56
  11   0  -9   -1.33    5.65
  10   0  -9   -1.34    6.16
   9   0  -9   -5.39    6.36
   8   0  -9   -1.34    5.70
  -7   0   9    2.83    6.04
   7   0  -9   -2.63    5.91
  -6   0   9    1.47    5.11
   6   0  -9   -1.27    5.26
  -5   0   9   -1.51    5.68
   5   0  -9   -1.22    5.19
  -4   0   9   -4.67    6.45
   4   0  -9   -1.16    5.35
  -3   0   9   -3.20    6.43
   3   0  -9    1.10    4.69
  -2   0   9   -1.66    6.23
  -1   0   9    1.69    6.12
   0   0   9   -5.06    6.78
   1   0   9   -1.71    5.71
   2   0   9    3.46    7.38
   3   0   9   -8.78    7.30
   4   0   9   -3.57    7.40
   5   0   9   -3.63    7.95
   6   0   9    1.85    7.21
   7   0   9   -1.87    7.28
   8   0   9   -1.89    6.86
   9   0   9    3.90    7.58
  10   0   9   -1.99    7.21
  11   0   9    6.08    7.63
  14   1  -9   40.90    9.80
  12  -1  -9   96.15   14.54
  11  -1  -9   78.95   13.26
  10  -1  -9  147.84   18.60
   9  -1  -9  152.94   18.84
  -8  -1   9  175.87   20.80
   8  -1  -9  160.15   19.66
  -7  -1   9  201.88   22.42
   7  -1  -9  174.58   20.76
  -6  -1   9  173.54   20.97
   6  -1  -9  135.64   17.42
  -5  -1   9  108.23   16.65
   5  -1  -9  113.38   15.43
  -4  -1   9   98.32   16.36
   4  -1  -9   92.61   13.32
  -3  -1   9  165.66   20.81
   3  -1  -9  147.42   17.50
   2  -1  -9  210.21   21.60
  -2  -1   9  253.53   26.75
   1  -1  -9  266.51   24.69
  -1  -1   9  274.47   29.16
   0  -1  -9  249.02   23.44
   0   1   9  264.66   26.58
   0  -1   9  246.69   27.29
   1   1   9  198.59   22.33
   1  -1   9  170.19   22.38
  -1  -1  -9  206.43   19.83
   2   1   9  109.62   16.12
   2  -1   9  111.92   17.54
  -2  -1  -9   95.98   13.28
  -3  -1  -9  102.50   13.15
   3   1   9   98.48   15.65
   3  -1   9   68.66   14.64
   4   1   9  128.93   18.36
   4  -1   9  126.39   19.01
   5   1   9  170.68   21.54
   5  -1   9  178.74   22.92
   6  -1   9  248.42   27.90
   6   1   9  240.97   26.76
   7  -1   9  219.83   26.13
   7   1   9  222.10   25.58
   8   1   9  181.09   22.76
   8  -1   9  189.70   23.95
   9   1   9  112.21   18.07
   9  -1   9  141.37   20.72
  10   1   9   82.30   15.61
  10  -1   9   81.94   16.56
  11   1   9   76.74   14.58
  12   1   9   95.08   16.88
  10  -2  -9    1.51    6.24
   9  -2  -9    3.03    5.90
  -8  -2   9    3.39    5.90
   8  -2  -9    4.50    6.04
  -7  -2   9    1.72    6.68
   7  -2  -9    2.95    5.93
  -6  -2   9    1.76    6.36
   6  -2  -9    2.90    6.34
  -5  -2   9   -3.54    6.66
   5  -2  -9    1.41    5.65
  -4  -2   9    8.98    7.46
   4  -2  -9    9.52    6.29
  -3  -2   9    5.46    7.32
   3  -2  -9    1.34    5.23
  -2  -2   9    1.86    7.22
   2  -2  -9   -1.31    5.73
  -1  -2   9    7.56    7.60
   1  -2  -9    3.82    5.59
   0  -2   9   11.43    7.67
   0  -2  -9    7.54    5.81
   1  -2   9    1.90    7.15
  -1  -2  -9    1.25    4.85
   2  -2   9   -1.94    7.28
  -2  -2  -9    1.25    5.19
  -3  -2  -9    6.28    6.07
   3  -2   9    9.80    7.38
  -4  -2  -9    1.35    5.08
   4  -2   9    2.00    6.95
  -5  -2  -9    2.78    5.92
   5  -2   9    4.07    7.91
   6  -2   9    2.07    7.22
  -6  -2  -9    1.52    6.67
   7  -2   9   -2.12    7.06
  -7  -2  -9   15.71    8.42
   8  -2   9    2.16    8.43
  -8  -2  -9   19.26    9.86
  -8  -3   9  202.99   23.32
   8  -3  -9  131.17   18.97
  -7  -3   9  161.43   21.01
   7  -3  -9  136.53   18.98
  -6  -3   9  174.91   21.81
   6  -3  -9  146.89   19.76
  -5  -3   9  169.35   21.29
   5  -3  -9  132.26   18.13
  -4  -3   9  166.01   22.80
   4  -3  -9  206.93   22.09
  -3  -3   9  206.36   24.90
   3  -3  -9  193.55   21.90
  -2  -3   9  205.14   25.51
   2  -3  -9  219.54   22.81
   1  -3  -9  219.31   23.89
  -1  -3   9  302.21   30.48
   0  -3  -9  284.77   27.58
   0  -3   9  296.00   31.46
   1  -3   9  222.23   26.06
  -1  -3  -9  195.30   21.73
  -2  -3  -9  154.44   19.22
   2  -3   9  190.46   23.84
  -3  -3  -9  138.96   18.02
   3  -3   9  162.97   22.23
  -4  -3  -9  137.96   18.43
   4  -3   9  173.72   23.25
  -5  -3  -9  219.08   23.79
   5  -3   9  205.19   26.24
  -6  -3  -9  166.36   21.56
  -7  -3  -9  178.47   22.84
  -8  -3  -9  223.69   28.44
  -9  -3  -9  111.48   21.97
 -10  -3  -9   94.33   22.60
   2  -4  -9    1.52    6.28
   1  -4  -9    3.01    6.04
   0  -4  -9   15.07    7.47
  -1  -4  -9   -1.51    6.61
  -2  -4  -9   -1.52    6.28
  -3  -4  -9   22.26    9.28
  -4  -4  -9    4.95    6.64
   1   0  10   62.24   15.84
   2   0  10   36.97   12.56
   3   0  10   65.09   15.08
   4   0  10   49.57   13.40
   5   0  10   14.04    9.70
  -7  -1  10    3.50    6.35
   7  -1 -10   12.24    8.00
  -6  -1  10   21.48    8.91
  -5  -1  10   27.71   10.79
  -4  -1  10   26.44   10.34
  -3  -1  10   21.18    9.56
  -2  -1  10   21.59    9.94
  -1  -1  10    8.06    8.36
   0  -1  10   26.62   11.00
   1  -1  10   14.47   10.42
   3  -1  10    4.18    7.85
   4  -2 -10  127.32   17.88
   3  -2 -10  165.63   20.60
   2  -2 -10  215.89   23.76
   1  -2 -10  178.65   21.12
   0   0   0    0.00    0.00


TITL exp_15417 in P2(1)/c
REM P2(1)/c (#14 in standard setting)
CELL 0.71073  20.374005   7.432231   7.495630  90.0000  91.1623  90.0000
ZERR   16.00   0.001408   0.000453   0.000435   0.0000   0.0061   0.0000
LATT  1
SYMM -x, y+1/2,-z+1/2
SFAC C H N Cl Cd
UNIT 16.00 16.00 16.00 16.00 16.00
TREF
HKLF 4
END
_computing_structure_solution     'SHELXT 2014/5 (Sheldrick, 2014)'
;
_shelx_hkl_checksum                68417
_olex2_submission_special_instructions  'No special instructions were received'
_oxdiff_exptl_absorpt_empirical_details
;
Empirical correction (ABSPACK) includes:
- Absorption correction using spherical harmonics
- Frame scaling
;
_oxdiff_exptl_absorpt_empirical_full_max  5.162
_oxdiff_exptl_absorpt_empirical_full_min  0.486

# start Validation Reply Form
_vrf_PLAT971_HPipA2CdCl4
;
PROBLEM: Check Calcd Resid. Dens.  0.54Ang From Cd              3.30 eA-3  
RESPONSE: The large positive calculated residual density on heavy atoms is 
usually caused by twining. However, checking by Platon does not find obvious 
twin laws. This might be due to the slightly worse crystal quality compared to 
other samples. For light atoms, this problem may arise from the organic cations 
doping in this structure and the highly disordered organic components.
;
# end Validation Reply Form
