# Supplementary material for: Two-dimensional organic-inorganic hybrid perovskite quantum-well nanowires enabled by directional noncovalent intermolecular interactions
Source: Nat Commun. 2025 Mar 27;16:2997. doi: 10.1038/s41467-025-58166-x (PMC11950231; doi:10.1038/s41467-025-58166-x)
Supplement: Supplementary file 4 — Supplementary Data 1 [file 41467_2025_58166_MOESM4_ESM.zip › crystal structure cif and checkcif/(DFP)2PbI4.cif]

####################################################################### 
# 
# This file contains crystal structure data downloaded from the 
# Cambridge Structural Database (CSD) hosted by the Cambridge 
# Crystallographic Data Centre (CCDC).
# 
# Full information about CCDC data access policies and citation 
# guidelines are available at http://www.ccdc.cam.ac.uk/access/V1 
# 
# Audit and citation data items may have been added by the CCDC. 
# Please retain this information to preserve the provenance of 
# this file and to allow appropriate attribution of the data. 
# 
#######################################################################

data_xlx210630-2-300k_auto
_audit_block_doi                 10.5517/ccdc.csd.cc29byyk
_database_code_depnum_ccdc_archive 'CCDC 2125699'
loop_
_citation_id
_citation_doi
_citation_year
1 10.1021/acs.inorgchem.2c00099 2022
loop_
_audit_author_name
_audit_author_address
'Mengjuan Yang'
;Nanchang University
China
;
_audit_update_record             
;
2021-12-30 deposited with the CCDC.	2024-12-08 downloaded from the CCDC.
;
_audit_creation_date             2021-12-29
_audit_creation_method           
;
Olex2 1.2
(compiled 2018.05.29 svn.r3508 for OlexSys, GUI svn.r5506)
;
_shelx_SHELXL_version_number     2014/7
_chemical_name_common            ?
_chemical_name_systematic        ?
_chemical_formula_moiety         'I4 Pb, 2(C4 H8 F2 N)'
_chemical_formula_sum            'C8 H16 F4 I4 N2 Pb'
_chemical_formula_weight         931.03
_chemical_melting_point          ?
_chemical_oxdiff_formula         'C H N F I Pb'
loop_
_atom_type_symbol
_atom_type_description
_atom_type_scat_dispersion_real
_atom_type_scat_dispersion_imag
_atom_type_scat_source
C C 0.0033 0.0016 'International Tables Vol C Tables 4.2.6.8 and 6.1.1.4'
H H 0.0000 0.0000 'International Tables Vol C Tables 4.2.6.8 and 6.1.1.4'
N N 0.0061 0.0033 'International Tables Vol C Tables 4.2.6.8 and 6.1.1.4'
F F 0.0171 0.0103 'International Tables Vol C Tables 4.2.6.8 and 6.1.1.4'
I I -0.4742 1.8119 'International Tables Vol C Tables 4.2.6.8 and 6.1.1.4'
Pb Pb -3.3944 10.1111 'International Tables Vol C Tables 4.2.6.8 and 6.1.1.4'

_shelx_space_group_comment       
;
The symmetry employed for this shelxl refinement is uniquely defined
by the following loop, which should always be used as a source of
symmetry information in preference to the above space-group names.
They are only intended as comments.
;
_space_group_crystal_system      orthorhombic
_space_group_IT_number           60
_space_group_name_H-M_alt        'P b c n'
_space_group_name_Hall           '-P 2n 2ab'
loop_
_space_group_symop_operation_xyz
'x, y, z'
'-x+1/2, -y+1/2, z+1/2'
'-x, y, -z+1/2'
'x+1/2, -y+1/2, -z'
'-x, -y, -z'
'x-1/2, y-1/2, -z-1/2'
'x, -y, z-1/2'
'-x-1/2, y-1/2, z'

_cell_length_a                   9.2887(3)
_cell_length_b                   8.9822(3)
_cell_length_c                   23.3207(8)
_cell_angle_alpha                90
_cell_angle_beta                 90
_cell_angle_gamma                90
_cell_volume                     1945.71(11)
_cell_formula_units_Z            4
_cell_measurement_reflns_used    6506
_cell_measurement_temperature    299.9(5)
_cell_measurement_theta_max      30.9100
_cell_measurement_theta_min      1.8520
_shelx_estimated_absorpt_T_max   ?
_shelx_estimated_absorpt_T_min   ?
_exptl_absorpt_coefficient_mu    15.042
_exptl_absorpt_correction_T_max  1.00000
_exptl_absorpt_correction_T_min  0.03826
_exptl_absorpt_correction_type   multi-scan
_exptl_absorpt_process_details   
;
CrysAlisPro 1.171.41.108a (Rigaku Oxford Diffraction, 2021)
Empirical absorption correction using spherical harmonics,
implemented in SCALE3 ABSPACK scaling algorithm.
;
_exptl_absorpt_special_details   ?
_exptl_crystal_colour            Red
_exptl_crystal_density_diffrn    3.178
_exptl_crystal_density_meas      ?
_exptl_crystal_density_method    ?
_exptl_crystal_description       Flaky
_exptl_crystal_F_000             1632
_exptl_crystal_size_max          0.3
_exptl_crystal_size_mid          0.2
_exptl_crystal_size_min          0.1
_exptl_transmission_factor_max   ?
_exptl_transmission_factor_min   ?
_diffrn_reflns_av_R_equivalents  0.0522
_diffrn_reflns_av_unetI/netI     0.0319
_diffrn_reflns_Laue_measured_fraction_full 0.999
_diffrn_reflns_Laue_measured_fraction_max 0.808
_diffrn_reflns_limit_h_max       11
_diffrn_reflns_limit_h_min       -12
_diffrn_reflns_limit_k_max       11
_diffrn_reflns_limit_k_min       -10
_diffrn_reflns_limit_l_max       31
_diffrn_reflns_limit_l_min       -27
_diffrn_reflns_number            10251
_diffrn_reflns_point_group_measured_fraction_full 0.999
_diffrn_reflns_point_group_measured_fraction_max 0.808
_diffrn_reflns_theta_full        25.242
_diffrn_reflns_theta_max         30.924
_diffrn_reflns_theta_min         2.804
_diffrn_ambient_environment      air
_diffrn_ambient_temperature      299.9(5)
_diffrn_detector                 'Hybrid Pixel Array Detector'
_diffrn_detector_area_resol_mean 10.0000
_diffrn_detector_type            HyPix
_diffrn_measured_fraction_theta_full 0.999
_diffrn_measured_fraction_theta_max 0.808
_diffrn_measurement_details      
;
List of Runs (angles in degrees, time in seconds):

  # Type    Start    End  Width  t~exp~   \w     \q     \k     \f   Frames
#--------------------------------------------------------------------------
  1  \w    -18.00  16.00   0.50    1.00    --   -5.21  59.00  -8.00   68
  2  \w     -1.00  75.00   0.50    1.00    --    5.05  37.00-120.00  152
  3  \w    -17.00  11.00   0.50    1.00    --   -5.21 -99.00-180.00   56
  4  \w     -5.00  28.00   0.50    1.00    --   -5.21 -99.00  60.00   66
;
_diffrn_measurement_device       'four-circle diffractometer'
_diffrn_measurement_device_type  'XtaLAB Synergy R, DW system, HyPix'
_diffrn_measurement_method       '\w scans'
_diffrn_orient_matrix_type       
'CrysAlisPro convention (1999,Acta A55,543-557)'
_diffrn_orient_matrix_UB_11      -0.0109112000
_diffrn_orient_matrix_UB_12      0.0214589000
_diffrn_orient_matrix_UB_13      0.0289518000
_diffrn_orient_matrix_UB_21      0.0518927000
_diffrn_orient_matrix_UB_22      -0.0530647000
_diffrn_orient_matrix_UB_23      0.0089407000
_diffrn_orient_matrix_UB_31      0.0549330000
_diffrn_orient_matrix_UB_32      0.0543953000
_diffrn_orient_matrix_UB_33      -0.0026996000
_diffrn_oxdiff_digest_frames     
;
01d6fa4b70fb14419034ed548b2b115f4d000314ea9
;
_diffrn_oxdiff_digest_hkl        
;
0127735cc530ca87d399b45b91056deaa73e31
;
_diffrn_radiation_monochromator  mirror
_diffrn_radiation_probe          x-ray
_diffrn_radiation_type           MoK\a
_diffrn_radiation_wavelength     0.71073
_diffrn_source                   'Rotating-anode X-ray tube'
_diffrn_source_type              'Rigaku (Mo) X-ray Source'
_reflns_Friedel_coverage         0.000
_reflns_Friedel_fraction_full    .
_reflns_Friedel_fraction_max     .
_reflns_number_gt                2079
_reflns_number_total             2492
_reflns_odcompleteness_completeness 99.91
_reflns_odcompleteness_iscentric 1
_reflns_odcompleteness_theta     26.32
_reflns_special_details          
;
 Reflections were merged by SHELXL according to the crystal
 class for the calculation of statistics and refinement.
 
 _reflns_Friedel_fraction is defined as the number of unique
 Friedel pairs measured divided by the number that would be
 possible theoretically, ignoring centric projections and
 systematic absences.
;
_reflns_threshold_expression     'I > 2\s(I)'
_computing_cell_refinement       'CrysAlisPro 1.171.41.108a (Rigaku OD, 2021)'
_computing_data_collection       'CrysAlisPro 1.171.41.108a (Rigaku OD, 2021)'
_computing_data_reduction        'CrysAlisPro 1.171.41.108a (Rigaku OD, 2021)'
_computing_molecular_graphics    'Olex2 (Dolomanov et al., 2009)'
_computing_publication_material  'Olex2 (Dolomanov et al., 2009)'
_computing_structure_refinement  'ShelXL (Sheldrick, 2015)'
_computing_structure_solution    'olex2.solve (Bourhis et al., 2015)'
_refine_diff_density_max         1.406
_refine_diff_density_min         -2.004
_refine_diff_density_rms         0.328
_refine_ls_extinction_coef       .
_refine_ls_extinction_method     none
_refine_ls_goodness_of_fit_ref   1.048
_refine_ls_hydrogen_treatment    constr
_refine_ls_matrix_type           full
_refine_ls_number_parameters     87
_refine_ls_number_reflns         2492
_refine_ls_number_restraints     0
_refine_ls_R_factor_all          0.0450
_refine_ls_R_factor_gt           0.0375
_refine_ls_restrained_S_all      1.048
_refine_ls_shift/su_max          0.001
_refine_ls_shift/su_mean         0.000
_refine_ls_structure_factor_coef Fsqd
_refine_ls_weighting_details     
'w=1/[\s^2^(Fo^2^)+(0.0646P)^2^] where P=(Fo^2^+2Fc^2^)/3'
_refine_ls_weighting_scheme      calc
_refine_ls_wR_factor_gt          0.0974
_refine_ls_wR_factor_ref         0.1005
_refine_special_details          ?
_olex2_refinement_description    
;
1. Fixed Uiso
 At 1.2 times of:
  All C(H,H) groups, All N(H,H) groups
2.a Secondary CH2 refined with riding coordinates:
 N1(H1A,H1B), C1(H1C,H1D), C3(H3A,H3B), C4(H4A,H4B)
;
_atom_sites_solution_hydrogens   geom
_atom_sites_solution_primary     iterative
_atom_sites_solution_secondary   ?
loop_
_atom_site_label
_atom_site_type_symbol
_atom_site_fract_x
_atom_site_fract_y
_atom_site_fract_z
_atom_site_U_iso_or_equiv
_atom_site_adp_type
_atom_site_occupancy
_atom_site_site_symmetry_order
_atom_site_calc_flag
_atom_site_refinement_flags_posn
_atom_site_refinement_flags_adp
_atom_site_refinement_flags_occupancy
_atom_site_disorder_assembly
_atom_site_disorder_group
Pb1 Pb 0.5000 0.35449(3) 0.2500 0.02810(12) Uani 1 2 d S T P . .
I1 I 0.54319(5) 0.35959(4) 0.38659(2) 0.03742(14) Uani 1 1 d . . . . .
I2 I 0.24194(5) 0.11244(5) 0.25620(2) 0.04378(15) Uani 1 1 d . . . . .
F1 F 1.1355(5) 0.3955(5) 0.49440(18) 0.0660(12) Uani 1 1 d . . . . .
F2 F 1.1876(4) 0.1996(5) 0.4462(2) 0.0710(12) Uani 1 1 d . . . . .
N1 N 0.9059(6) 0.2533(5) 0.3882(2) 0.0480(13) Uani 1 1 d . . . . .
H1A H 0.8117 0.2671 0.3836 0.058 Uiso 1 1 calc R . . . .
H1B H 0.9283 0.1630 0.3752 0.058 Uiso 1 1 calc R . . . .
C2 C 1.0982(7) 0.3183(6) 0.4467(3) 0.0397(13) Uani 1 1 d . . . . .
C1 C 0.9436(6) 0.2654(7) 0.4489(3) 0.0466(15) Uani 1 1 d . . . . .
H1C H 0.9360 0.1699 0.4681 0.056 Uiso 1 1 calc R . . . .
H1D H 0.8825 0.3370 0.4684 0.056 Uiso 1 1 calc R . . . .
C3 C 1.1130(9) 0.4081(10) 0.3930(3) 0.066(2) Uani 1 1 d . . . . .
H3A H 1.1127 0.5136 0.4020 0.079 Uiso 1 1 calc R . . . .
H3B H 1.2028 0.3843 0.3739 0.079 Uiso 1 1 calc R . . . .
C4 C 0.9890(8) 0.3708(9) 0.3553(5) 0.057(2) Uani 1 1 d . . . . .
H4A H 1.0220 0.3321 0.3188 0.069 Uiso 1 1 calc R . . . .
H4B H 0.9297 0.4579 0.3485 0.069 Uiso 1 1 calc R . . . .

loop_
_atom_site_aniso_label
_atom_site_aniso_U_11
_atom_site_aniso_U_22
_atom_site_aniso_U_33
_atom_site_aniso_U_23
_atom_site_aniso_U_13
_atom_site_aniso_U_12
Pb1 0.02915(19) 0.02742(19) 0.0277(2) 0.000 -0.00180(10) 0.000
I1 0.0369(2) 0.0452(2) 0.0302(3) 0.00286(14) 0.00052(17) 0.00187(14)
I2 0.0449(3) 0.0383(2) 0.0481(3) 0.00515(14) -0.00639(17) -0.01582(19)
F1 0.076(3) 0.076(2) 0.045(3) -0.015(2) -0.017(2) -0.012(2)
F2 0.054(2) 0.064(2) 0.096(4) -0.010(2) -0.007(2) 0.018(2)
N1 0.038(2) 0.042(3) 0.064(4) -0.008(2) -0.015(2) 0.005(2)
C2 0.041(3) 0.045(3) 0.033(3) -0.003(2) -0.004(3) -0.004(2)
C1 0.039(3) 0.054(4) 0.047(4) -0.005(3) 0.002(3) -0.004(3)
C3 0.058(5) 0.095(5) 0.044(5) 0.022(4) -0.009(3) -0.025(4)
C4 0.056(5) 0.065(5) 0.051(6) 0.000(4) -0.010(3) -0.003(3)

_geom_special_details            
;
 All esds (except the esd in the dihedral angle between two l.s. planes)
 are estimated using the full covariance matrix.  The cell esds are taken
 into account individually in the estimation of esds in distances, angles
 and torsion angles; correlations between esds in cell parameters are only
 used when they are defined by crystal symmetry.  An approximate (isotropic)
 treatment of cell esds is used for estimating esds involving l.s. planes.
;
loop_
_geom_bond_atom_site_label_1
_geom_bond_atom_site_label_2
_geom_bond_distance
_geom_bond_site_symmetry_2
_geom_bond_publ_flag
Pb1 I1 3.2108(4) 3_655 ?
Pb1 I1 3.2108(4) . ?
Pb1 I2 3.2311(4) 6_666 ?
Pb1 I2 3.2311(4) 8_665 ?
Pb1 I2 3.2394(4) . ?
Pb1 I2 3.2393(4) 3_655 ?
I2 Pb1 3.2311(4) 6_556 ?
F1 C2 1.355(7) . ?
F2 C2 1.352(7) . ?
N1 H1A 0.8900 . ?
N1 H1B 0.8900 . ?
N1 C1 1.462(8) . ?
N1 C4 1.516(10) . ?
C2 C1 1.514(8) . ?
C2 C3 1.497(9) . ?
C1 H1C 0.9700 . ?
C1 H1D 0.9700 . ?
C3 H3A 0.9700 . ?
C3 H3B 0.9700 . ?
C3 C4 1.486(11) . ?
C4 H4A 0.9700 . ?
C4 H4B 0.9700 . ?

loop_
_geom_angle_atom_site_label_1
_geom_angle_atom_site_label_2
_geom_angle_atom_site_label_3
_geom_angle
_geom_angle_site_symmetry_1
_geom_angle_site_symmetry_3
_geom_angle_publ_flag
I1 Pb1 I1 178.364(15) 3_655 . ?
I1 Pb1 I2 86.978(11) . 6_666 ?
I1 Pb1 I2 91.848(11) 3_655 6_666 ?
I1 Pb1 I2 93.310(11) 3_655 3_655 ?
I1 Pb1 I2 87.790(11) . 3_655 ?
I1 Pb1 I2 86.978(11) 3_655 8_665 ?
I1 Pb1 I2 87.788(11) 3_655 . ?
I1 Pb1 I2 91.848(11) . 8_665 ?
I1 Pb1 I2 93.311(11) . . ?
I2 Pb1 I2 176.338(17) 8_665 3_655 ?
I2 Pb1 I2 87.972(3) 6_666 3_655 ?
I2 Pb1 I2 88.370(17) 6_666 8_665 ?
I2 Pb1 I2 176.338(17) 6_666 . ?
I2 Pb1 I2 87.972(3) 8_665 . ?
I2 Pb1 I2 95.687(17) 3_655 . ?
Pb1 I2 Pb1 173.702(17) 6_556 . ?
H1A N1 H1B 108.4 . . ?
C1 N1 H1A 110.0 . . ?
C1 N1 H1B 110.0 . . ?
C1 N1 C4 108.4(6) . . ?
C4 N1 H1A 110.0 . . ?
C4 N1 H1B 110.0 . . ?
F1 C2 C1 112.1(5) . . ?
F1 C2 C3 112.8(6) . . ?
F2 C2 F1 104.7(5) . . ?
F2 C2 C1 109.6(5) . . ?
F2 C2 C3 111.2(6) . . ?
C3 C2 C1 106.5(5) . . ?
N1 C1 C2 102.6(5) . . ?
N1 C1 H1C 111.2 . . ?
N1 C1 H1D 111.2 . . ?
C2 C1 H1C 111.2 . . ?
C2 C1 H1D 111.2 . . ?
H1C C1 H1D 109.2 . . ?
C2 C3 H3A 110.2 . . ?
C2 C3 H3B 110.2 . . ?
H3A C3 H3B 108.5 . . ?
C4 C3 C2 107.6(6) . . ?
C4 C3 H3A 110.2 . . ?
C4 C3 H3B 110.2 . . ?
N1 C4 H4A 110.8 . . ?
N1 C4 H4B 110.8 . . ?
C3 C4 N1 104.6(7) . . ?
C3 C4 H4A 110.8 . . ?
C3 C4 H4B 110.8 . . ?
H4A C4 H4B 108.9 . . ?

loop_
_refln_index_h
_refln_index_k
_refln_index_l
_refln_F_squared_meas
_refln_F_squared_sigma
0 0 2 0.72 0.55
0 0 3 1.11 0.7
0 0 -3 3.31 0.75
0 0 4 1014.81 21
0 0 -4 1109.85 20.26
0 0 -5 1.06 0.58
0 0 -5 2 0.88
0 0 5 0.15 0.9
0 0 -6 7579.31 130.08
0 0 6 7798.29 132.58
0 0 7 0.86 1.41
0 0 -7 2.33 0.81
0 0 8 9999 169.31
0 0 -8 9659.49 165.84
0 0 -9 2.27 1.32
0 0 -9 0.7 0.89
0 0 -10 1812.09 34.82
0 0 -10 1960.2 32.84
0 0 -11 3.23 1.37
0 0 -11 1.44 0.95
0 0 -12 894.02 19.41
0 0 -12 981.07 17.68
0 0 -13 2.22 1.23
0 0 -13 7.17 1.75
0 0 -14 5587.53 94.78
0 0 -14 5665.04 92.25
0 0 -15 2.48 1.44
0 0 -15 6.36 2.24
0 0 -16 3435.22 59.87
0 0 -16 3429.83 57.28
0 0 -17 0.41 1.19
0 0 -17 1.53 1.75
0 0 -18 41.89 3.16
0 0 -18 34.11 2.14
0 0 -19 2.74 2
0 0 -19 1.19 1.32
0 0 19 0.55 2.55
0 0 20 1037.48 24.48
0 0 -20 991.87 20.17
0 0 -21 5.12 2.36
0 0 -21 6.58 1.73
0 0 21 6.47 3.78
0 0 -22 1427.88 26.26
0 0 -22 1520.62 28.68
0 0 -23 4.47 2.41
0 0 23 3.14 3.6
0 0 -23 1.64 1.72
0 0 24 264.5 10.89
0 0 -24 251.5 8.04
0 0 25 -1.69 3.23
0 0 26 21.26 3.71
0 0 27 6.64 3.39
0 0 28 314.21 12.03
0 0 29 9.87 3.87
0 1 0 4.34 0.28
0 -1 0 5.33 0.3
0 1 -1 0.22 0.14
0 -1 -1 0.15 0.14
0 1 1 0.13 0.13
0 -1 2 0.24 0.21
0 1 -2 0.2 0.2
0 -1 3 0.08 0.3
0 1 -3 0.53 0.32
0 -1 4 0.65 0.43
0 1 -4 0.52 0.41
0 -1 -5 0.44 0.36
0 -1 5 0.29 0.51
0 1 -5 -0.12 0.5
0 1 -6 -0.12 0.72
0 -1 6 1.16 0.87
0 -1 -6 0.24 0.65
0 -1 7 0.07 0.97
0 1 -7 -0.09 0.79
0 -1 -7 2.07 0.77
0 1 -8 -0.43 1.04
0 -1 8 0.09 1.2
0 -1 8 -0.21 0.65
0 -1 -8 -0.13 0.68
0 -1 -9 -0.05 0.79
0 -1 9 0.2 1.35
0 1 -9 0.06 1.1
0 -1 9 -0.08 0.87
0 -1 -10 -0.22 0.95
0 -1 10 0.23 1.36
0 1 -10 0.2 1.15
0 -1 10 0.22 1.23
0 1 -11 0.35 1.3
0 -1 -11 0.29 1.02
0 -1 11 -0.25 1.6
0 1 -12 0.63 1.32
0 -1 -12 0.24 1.17
0 -1 12 3.4 2.69
0 1 -13 1.46 1.49
0 -1 -13 1.7 1.27
0 1 13 0.32 1.66
0 -1 13 -0.43 2.07
0 1 -14 0.14 1.54
0 -1 14 1.78 2.65
0 1 14 2.83 2.18
0 -1 -14 0.43 1.39
0 -1 -15 -0.19 1.46
0 1 -15 0.21 1.62
0 -1 15 -0.31 2.73
0 1 15 1.6 1.96
0 1 -16 1.95 1.67
0 -1 -16 1.25 1.51
0 -1 -16 0.19 1.1
0 1 16 1.33 2.15
0 -1 -17 2.21 1.69
0 1 -17 0.7 1.63
0 -1 -17 0.35 1.02
0 1 17 2.41 2.07
0 -1 -18 0.41 1.56
0 1 -18 0.34 1.64
0 -1 -18 0.49 1.08
0 1 18 1.29 2.16
0 1 19 0.97 2.22
0 1 -19 1.85 1.76
0 -1 -19 2.12 1.73
0 -1 -19 0.85 1.09
0 1 20 0.73 2.39
0 -1 -20 1.17 1.83
0 1 -20 0.88 1.91
0 -1 -20 0.41 1.14
0 1 21 1.46 2.67
0 1 -21 2.23 2.14
0 -1 -21 1.81 1.9
0 -1 -21 0.32 1.2
0 1 22 -2.07 3
0 -1 -22 0.57 1.27
0 -1 -22 1.09 2.03
0 1 -22 1.79 2.06
0 1 -23 0.22 2.03
0 -1 -23 0.39 1.31
0 1 23 -1.24 3.05
0 1 -24 0.41 2.03
0 -1 24 3.71 3.09
0 1 24 0.25 2.94
0 -1 -24 0.37 1.19
0 -1 25 2.02 2.99
0 1 25 0.13 2.93
0 -1 -25 0.51 1.19
0 1 26 0.13 2.99
0 -1 26 5.82 3.32
0 -1 -26 0.52 1.28
0 1 27 -1.3 2.95
0 -1 27 5.87 3.42
0 -1 -27 0.38 1.21
0 -1 28 3.79 3.42
0 1 28 4.64 3.07
0 1 29 3.49 3.13
0 -1 29 1.7 3.41
0 1 30 4.56 3.6
0 2 0 601.28 10.27
0 -2 0 583.91 10.26
0 -2 -1 603.63 9.92
0 2 1 613.29 10.5
0 -2 -1 593.02 10.42
0 -2 -2 65.1 1.8
0 2 2 67.46 1.89
0 -2 3 2657.76 42.98
0 2 3 2590.77 42.84
0 -2 4 69.13 2.34
0 -2 5 858.82 15.82
0 -2 6 130.42 4.07
0 2 6 101.39 2.72
0 2 -7 839.52 16.97
0 2 7 905.69 16.27
0 -2 8 4.36 1.26
0 2 -8 4.43 1.11
0 2 8 5.54 0.9
0 -2 9 28.72 2.69
0 2 9 29.15 1.99
0 -2 10 29.09 1.52
0 -2 10 23.09 2.64
0 2 -10 30.18 2.33
0 2 10 27.02 2.26
0 -2 11 1128.61 19.78
0 2 11 1147.41 22.51
0 2 -11 1086.71 21.78
0 -2 12 66.55 2.75
0 2 -12 68.6 3.81
0 2 12 74.29 4.09
0 -2 12 62.9 4.77
0 2 13 56.95 3.71
0 2 -13 51.98 3.5
0 -2 13 46.06 2.56
0 2 -14 75.12 4.22
0 -2 14 63.39 3.23
0 -2 14 65.96 5.64
0 2 -15 642.28 15.11
0 -2 15 652.2 14.52
0 2 -16 43.86 3.35
0 -2 16 47.21 5.23
0 2 16 50.92 3.97
0 2 -17 33.6 3.03
0 -2 17 30.57 4.48
0 2 17 38.88 3.55
0 2 -18 24.89 2.72
0 2 18 23.64 3.05
0 -2 18 30.68 4.45
0 2 19 141.21 6.63
0 -2 19 146.76 8.83
0 2 -19 135.24 5.74
0 2 -20 9.65 2.24
0 -2 20 10.09 3.31
0 2 20 11.78 2.71
0 2 21 414.32 11.87
0 -2 21 389.61 14.42
0 2 22 24.1 3.74
0 2 -22 26.77 3.2
0 -2 -22 15.22 1.55
0 -2 22 24.18 4.86
0 2 23 190.99 8.1
0 2 -23 197.55 6.88
0 -2 -24 3.16 1.25
0 2 24 3.74 2.68
0 2 25 21.91 3.74
0 -2 -25 13.85 1.47
0 -2 -26 1.06 1.18
0 2 26 -0.85 3.01
0 -2 -27 6.69 1.45
0 2 27 7.74 3.35
0 2 28 3.43 3.34
0 2 29 220.13 9.59
0 2 30 20.93 4.07
0 -3 0 0.23 0.2
0 -3 0 1.6 0.49
0 -3 -1 0.43 0.2
0 3 -1 0.5 0.34
0 -3 1 0.16 0.4
0 -3 -1 -0.08 0.36
0 3 1 0.13 0.42
0 3 2 0.4 0.48
0 -3 -2 0.56 0.44
0 3 2 0.2 0.22
0 3 -2 1.33 0.4
0 3 -3 0.02 0.41
0 3 3 0.06 0.46
0 3 3 0.65 0.26
0 -3 3 0.41 0.38
0 3 4 0.24 0.31
0 -3 4 0.74 0.48
0 -3 5 0.95 0.58
0 3 5 0.4 0.53
0 -3 6 0.17 0.62
0 3 7 0.96 0.41
0 -3 7 0.9 0.8
0 3 8 0.52 0.5
0 -3 8 0.31 0.97
0 -3 9 0.19 1.06
0 3 9 0.46 0.61
0 -3 10 0.07 1.2
0 3 10 0.69 0.76
0 3 11 -0.54 0.95
0 -3 11 -0.45 1.42
0 3 12 -0.57 1.22
0 -3 12 -0.21 1.61
0 3 13 -1.38 1.6
0 -3 13 -1.09 1.93
0 -3 13 0.34 0.83
0 3 14 0.3 1.52
0 -3 14 -1.51 2.29
0 -3 14 1.38 0.97
0 3 15 0.46 1.52
0 -3 15 -1.06 2.36
0 -3 15 2.46 1.24
0 3 16 1 1.72
0 3 -16 -1.41 2.15
0 -3 16 -2.15 2.63
0 -3 16 -0.64 1.4
0 3 -17 -0.62 1.94
0 -3 17 -2.3 2.88
0 3 17 0.44 1.68
0 -3 17 -0.3 1.5
0 3 -18 -0.38 1.8
0 -3 18 0.19 2.61
0 3 18 0.91 1.92
0 -3 18 1.46 1.68
0 3 19 1.17 1.89
0 3 -19 0.75 1.78
0 -3 19 0.58 2.65
0 3 20 0.84 1.85
0 -3 20 -0.39 2.69
0 3 -20 -1.35 2
0 3 21 0.66 2.02
0 -3 21 1.58 3.1
0 3 -21 0.68 2
0 3 22 -1.13 2.43
0 -3 22 1.99 3.6
0 3 -22 -0.22 2.08
0 -3 23 1 3.51
0 3 23 0.96 2.66
0 -3 24 0.8 3.61
0 -3 -24 -0.32 1.34
0 3 24 -2.04 2.76
0 -3 25 2.6 3.55
0 -3 -25 0.52 1.16
0 3 25 -0.22 2.57
0 3 26 -0.33 2.54
0 -3 26 3.35 3.51
0 -3 -26 0.56 1.18
0 3 27 -1.17 2.93
0 -3 27 3.23 4
0 3 28 -0.35 3.03
0 -3 28 0.6 4.15
0 3 29 -0.24 2.97
0 3 30 4.31 3.09
0 4 0 6655.4 105.76
0 -4 0 6562.08 105.15
0 -4 0 6540.36 106.25
0 -4 1 865.81 15.86
0 -4 -1 870.44 15.79
0 -4 -1 902.46 14.84
0 4 1 874.07 15.96
0 4 -2 2399.79 39.34
0 -4 -2 2347.18 39.5
0 4 2 2392.54 39.82
0 -4 2 2383.41 39.65
0 4 3 245.59 4.64
0 4 3 249.15 5.74
0 4 -3 256.89 5.55
0 4 4 850.43 14.34
0 4 4 831.59 15.54
0 4 -4 843.63 15.41
0 -4 5 280.02 6.24
0 4 -5 273.04 6.3
0 4 5 264.65 6.34
0 4 5 260.89 5.25
0 4 -6 2957.5 49.69
0 4 6 2897.29 48.2
0 4 6 3010.72 49.71
0 -4 6 3023.45 49.55
0 4 7 972.87 18.64
0 -4 7 1031.63 19.01
0 4 -7 1007.47 18.83
0 4 8 4705.4 77.81
0 4 8 5001 79.64
0 4 -8 4776.78 79.65
0 -4 8 4838.77 80.07
0 4 -9 417.34 9.51
0 -4 9 432.47 10.25
0 4 10 498.43 10.17
0 4 -10 509.52 11.45
0 -4 10 531.78 12.38
0 -4 11 94.58 4.64
0 4 -11 93.47 4.1
0 -4 12 631.59 15.45
0 4 -12 629.91 14.03
0 4 12 612.69 12.81
0 -4 13 204.91 8.19
0 4 -13 189.87 6.61
0 4 13 204.75 6.25
0 -4 14 1730.3 39.89
0 4 14 1935.27 36.93
0 -4 15 486.99 10
0 4 15 482.97 12.1
0 -4 16 1107.84 20.17
0 4 16 1176.81 22.9
0 -4 17 90.07 3.7
0 4 17 92.88 4.85
0 -4 18 78.76 3.44
0 -4 18 52.93 5.7
0 -4 19 31.61 2.5
0 4 19 36.66 3.53
0 -4 19 26.1 4.43
0 -4 20 271.87 13.18
0 -4 20 302.75 8.36
0 -4 21 122.76 9.02
0 -4 21 126.94 5.36
0 -4 22 656.69 22.42
0 4 22 792.88 18.08
0 -4 23 118.08 9.03
0 4 23 133.79 6.7
0 -4 24 124.26 9.09
0 4 24 154.92 7.21
0 -4 25 15.18 4.72
0 4 25 18.04 3.38
0 -4 26 7.36 4.19
0 4 26 7.79 3.06
0 -4 27 14.47 4.77
0 4 27 14.22 3.55
0 4 28 198.07 8.74
0 4 29 52.45 5.1
0 4 30 151.03 7.75
0 -5 0 0.82 0.72
0 5 0 0.9 0.54
0 -5 0 0.24 0.36
0 5 1 0.51 0.46
0 5 -1 0.16 0.54
0 -5 1 0.54 0.37
0 -5 -1 0.6 0.73
0 -5 1 0.09 0.68
0 -5 -1 0.27 0.35
0 5 -2 -0.05 0.56
0 -5 -2 0.57 0.71
0 -5 2 -0.53 0.75
0 5 2 0.1 0.69
0 -5 3 -0.06 0.75
0 -5 -3 2.07 0.76
0 5 3 1.09 0.81
0 5 -3 0.03 0.62
0 5 4 0.32 0.83
0 -5 4 -0.3 0.87
0 5 4 0.05 0.4
0 5 -4 -0.62 0.72
0 5 5 0.23 0.95
0 5 5 0.63 0.47
0 5 -5 0.07 0.72
0 5 6 -0.52 0.94
0 5 6 1.07 0.54
0 5 -6 0.16 0.73
0 5 7 0.35 1.03
0 5 -7 1.38 0.98
0 5 7 0.88 0.58
0 -5 8 1.52 0.92
0 5 8 0.2 0.63
0 5 8 -0.05 1.11
0 5 -8 0.9 0.96
0 5 9 -0.03 0.7
0 5 9 1.05 0.6
0 5 9 1.45 1.17
0 5 -9 -0.15 1.03
0 5 10 0.61 0.63
0 5 -10 0.16 1.09
0 5 10 -0.17 1.29
0 -5 10 2.1 1.26
0 5 11 0.07 0.76
0 5 -11 -0.06 1.21
0 5 11 -0.68 1.5
0 -5 11 1.86 1.29
0 5 12 0.53 0.87
0 5 12 -1.04 1.66
0 5 -12 -0.12 1.26
0 -5 12 -0.41 1.2
0 5 -13 2.93 1.58
0 5 13 -0.46 1.06
0 -5 13 1.32 1.6
0 5 -14 -0.64 1.61
0 5 14 -0.44 1.37
0 -5 14 0.22 1.71
0 5 15 -0.13 1.6
0 5 -15 -1.02 1.7
0 -5 15 1.23 1.96
0 -5 16 0.56 1.97
0 5 16 0.44 1.61
0 5 -16 -1.73 2.03
0 -5 16 0.92 1.2
0 -5 17 0.16 2.07
0 -5 17 5.15 1.33
0 5 17 0.74 1.59
0 5 -17 -1.9 2.09
0 5 18 0.96 1.77
0 -5 18 -0.51 2.26
0 -5 18 0.44 1.16
0 5 -18 -1.76 2.16
0 5 19 3.73 2.1
0 -5 19 -0.74 2.64
0 -5 19 0.57 1.36
0 5 -19 -1.36 2.22
0 5 20 1.82 2.11
0 -5 20 -0.8 3.11
0 -5 20 0.28 1.39
0 5 -20 -0.08 2.29
0 5 21 0.7 2.23
0 -5 21 -0.62 1.66
0 -5 21 -1.91 3.3
0 -5 22 -2.72 3.77
0 -5 22 -0.55 1.65
0 5 22 0.09 2.28
0 -5 23 -1.18 4.01
0 -5 23 1.09 2.07
0 5 23 0.38 2.48
0 5 24 -0.4 2.51
0 -5 24 -0.72 3.98
0 5 25 2.04 2.7
0 -5 25 -1.71 4.1
0 5 26 0.41 2.68
0 -5 26 0.25 4.45
0 5 27 -0.65 2.91
0 5 28 1.24 3.04
0 5 29 0.89 3.25
0 5 30 5.08 3.45
0 6 0 173.29 4.36
0 -6 0 173.39 3.56
0 6 1 58.47 2.16
0 6 -1 59.81 2.33
0 -6 1 54.21 2.54
0 -6 -1 54.82 2.47
0 -6 -1 60.62 1.73
0 -6 1 60.23 1.72
0 6 -2 16.48 1.39
0 6 2 17.08 1.14
0 -6 -2 15.61 1.47
0 -6 2 16.8 0.91
0 -6 2 15.01 1.48
0 -6 3 471.15 10.16
0 6 3 476.36 10.41
0 -6 -3 462.53 9.8
0 6 -4 43.85 2.28
0 -6 4 40.07 2.35
0 6 4 43.92 2.52
0 -6 5 139.21 4.56
0 6 -5 154.01 4.63
0 6 5 150.98 4.88
0 6 -6 85.89 3.42
0 6 6 83.4 3.59
0 6 6 79.83 2.36
0 6 -7 145.05 4.82
0 6 7 148.19 5.07
0 6 7 145.18 3.65
0 6 -8 103.7 4.15
0 6 8 105.87 3.08
0 6 8 103.06 4.2
0 6 9 3.09 0.84
0 6 9 3.21 1.45
0 6 -9 3.13 1.3
0 6 10 6.41 1.75
0 6 10 3.84 0.95
0 6 10 5.17 0.95
0 6 -10 4.51 1.42
0 -6 11 260.3 7.68
0 6 11 263.95 7.85
0 6 11 239.76 5.93
0 6 11 240.69 5.96
0 6 -11 233.14 7.19
0 6 12 8.44 1.3
0 -6 12 11.52 1.98
0 6 12 7.77 1.26
0 6 12 9.29 2.08
0 6 -12 9.21 1.87
0 -6 13 5.84 1.81
0 6 13 6.35 2.04
0 6 13 5.74 1.39
0 6 -13 6.68 1.82
0 6 13 4.88 1.26
0 6 14 111.12 5.48
0 6 -14 97.89 4.81
0 6 14 95.23 4.04
0 -6 14 96.33 5.3
0 6 15 117.8 6.04
0 6 -15 116.74 5.35
0 6 15 125.2 5.06
0 -6 15 111.74 6.12
0 6 16 49.16 4.3
0 6 -16 47.08 3.63
0 6 16 54.38 3.56
0 -6 16 55.97 4.67
0 -6 17 12.12 2.82
0 -6 17 11.61 1.82
0 6 17 12.57 2.27
0 6 -17 9.86 2.31
0 6 17 6.84 2.68
0 -6 18 4.44 1.42
0 6 18 3.67 2.01
0 6 -18 0.97 2.25
0 -6 18 3.35 2.55
0 -6 19 29.26 2.18
0 -6 19 22.38 3.9
0 6 -19 28.37 3.4
0 6 20 8.29 2.55
0 -6 20 7.76 1.62
0 -6 20 4.64 2.97
0 -6 21 68.86 3.41
0 -6 21 46.96 5.99
0 -6 22 57.84 3.19
0 -6 22 40.67 5.93
0 -6 23 22.6 5.1
0 -6 23 39.08 2.89
0 -6 24 8.02 2.04
0 -6 24 3.73 4.22
0 6 24 14.63 3.15
0 -6 25 7.99 2.35
0 -6 25 0.77 4.72
0 6 25 9.86 3.01
0 6 26 1.61 2.78
0 6 27 3.84 3.15
0 6 28 16.83 3.82
0 6 29 76.75 5.66
0 -7 0 0.7 1.04
0 -7 0 0.47 0.53
0 7 0 -0.03 0.78
0 -7 -1 0.58 0.99
0 -7 1 0.95 1.02
0 -7 1 0.12 0.5
0 7 -1 -0.13 0.86
0 7 1 0.7 0.74
0 -7 2 0.45 1.03
0 -7 -2 0.52 0.96
0 -7 2 0.15 0.53
0 7 -2 -0.07 0.99
0 7 2 -0.37 0.71
0 -7 3 0.41 0.57
0 7 -3 -0.8 1.09
0 7 3 0.54 0.67
0 -7 3 0.09 1.05
0 -7 -3 0.11 0.96
0 7 4 2.55 1.29
0 -7 4 3.54 1.18
0 7 -4 0.66 0.88
0 7 5 0.31 1.21
0 -7 5 0.55 1.14
0 7 -5 0.09 0.9
0 7 6 0.77 1.3
0 -7 6 0.77 1.24
0 7 -6 1.1 1.03
0 -7 7 0.15 1.24
0 7 7 -1.04 1.35
0 7 -7 0.37 1.15
0 7 8 0.79 1.43
0 7 -8 0.06 1.19
0 7 8 0.42 0.73
0 7 9 -0.19 1.46
0 7 -9 -0.06 1.18
0 7 9 1.32 0.8
0 7 10 0.36 0.78
0 7 -10 0.37 1.36
0 7 10 -0.68 1.64
0 7 10 1.46 0.8
0 7 11 0.56 0.89
0 7 -11 -0.06 1.38
0 7 11 -0.86 1.78
0 7 11 0.84 0.86
0 7 12 0.24 0.93
0 7 12 -1.01 1.96
0 7 -12 0.48 1.51
0 7 12 1.31 1.04
0 7 13 -1.36 2.22
0 7 13 0.27 0.99
0 7 13 0.09 1.18
0 7 -13 -0.22 1.81
0 7 -14 -0.46 1.85
0 7 14 -1.06 1.47
0 7 14 -2.01 2.43
0 7 14 -0.7 1.16
0 7 -15 -0.71 2.03
0 7 15 -0.86 1.82
0 7 15 -0.39 1.25
0 7 15 -1.3 2.33
0 7 -16 -1.26 2.17
0 7 16 -0.21 1.78
0 -7 16 2.01 1.92
0 7 16 -0.82 1.37
0 7 16 -0.33 2.33
0 7 17 -0.36 1.71
0 7 -17 -1.6 2.1
0 -7 17 2.42 1.97
0 7 17 -1.16 1.56
0 7 17 -1.94 2.62
0 7 18 -1.47 3.02
0 -7 18 2.7 2.21
0 -7 18 1.07 1.52
0 7 18 -0.55 1.78
0 7 18 0.31 1.84
0 -7 19 1.28 1.43
0 -7 19 0.16 2.41
0 7 19 -2.19 3.18
0 7 19 2.31 2.15
0 7 19 -0.93 1.94
0 -7 20 0.55 1.34
0 -7 20 -0.88 2.79
0 7 20 -2.54 3.2
0 7 20 -1.76 2.25
0 7 20 2.82 2.25
0 7 21 1.01 2.35
0 -7 21 0.64 1.38
0 -7 21 0.19 3.02
0 7 21 -1.37 2.28
0 -7 22 1.33 1.57
0 -7 22 -0.84 3.56
0 7 22 0.42 2.51
0 -7 23 0.71 1.56
0 -7 23 -4.96 4.24
0 7 23 -1.31 2.5
0 -7 24 -1.66 1.87
0 7 24 -1.53 2.61
0 -7 25 -1.35 1.88
0 7 25 0.29 2.72
0 7 26 -1.5 3
0 -7 26 -1.15 2.19
0 8 0 980.93 18.16
0 -8 0 952.47 18.6
0 8 -1 810.91 15.82
0 8 1 795.8 15.38
0 -8 1 782.32 16.13
0 -8 -1 775.24 16
0 8 2 351.22 7.83
0 -8 -2 340.53 8.46
0 8 -2 348.43 8.57
0 -8 2 361.3 8.82
0 8 3 209.33 5.25
0 8 -3 208.11 5.99
0 -8 -3 189.72 5.72
0 -8 3 209.87 4.48
0 -8 3 195.06 6.06
0 8 4 89.89 3.07
0 8 -4 88.44 3.81
0 -8 4 89.68 2.56
0 -8 4 86.99 3.93
0 8 5 301.02 6.79
0 -8 5 317.99 6.35
0 8 -5 316.36 8.16
0 8 5 314.28 8.66
0 -8 5 305.83 8.21
0 8 -6 498.51 11.53
0 8 6 503.11 11.92
0 -8 6 474.17 11.33
0 8 -7 780.55 16.55
0 -8 7 759.62 16.29
0 8 7 809.41 17.05
0 8 -8 675.87 15.04
0 -8 8 696.23 15.14
0 8 -9 374.62 10.03
0 -8 9 383.24 9.99
0 8 10 79.94 2.85
0 8 -10 70.84 3.93
0 -8 10 71.87 3.97
0 8 10 75.95 4.4
0 8 10 74.88 2.71
0 8 11 122.46 3.77
0 8 -11 110.31 5.11
0 8 11 108.38 5.38
0 8 11 110.13 3.5
0 8 12 88.23 3.46
0 8 12 86.89 5.02
0 8 12 88.4 3.2
0 8 -12 93.78 4.82
0 8 13 248.6 6.73
0 8 13 250.79 6.36
0 8 13 269.49 9.03
0 8 -13 243.8 8.29
0 8 14 308.43 7.68
0 8 14 333.67 10.56
0 8 -14 314.76 9.72
0 8 14 327.27 8.4
0 8 15 386.85 9.26
0 8 15 394.89 12.17
0 8 -15 383.63 11.24
0 8 16 140.06 5.06
0 8 16 150.53 7.43
0 8 17 86.73 3.98
0 8 17 100.37 6.38
0 8 18 6.68 3.05
0 8 18 8.45 1.84
0 8 18 13.35 2.65
0 8 19 41.39 4.83
0 -8 19 44.62 2.9
0 8 19 32.06 2.83
0 8 20 43.14 5.19
0 8 20 37.65 3.19
0 -8 20 47.01 2.81
0 8 21 91.26 5.08
0 -8 21 124.14 4.37
0 -8 22 95.98 3.92
0 8 22 148.72 6.62
0 -8 23 105.7 4.45
0 8 23 165.95 7.02
0 -8 24 12.98 2.01
0 -8 25 10.46 2.08
0 -9 0 0.36 1.36
0 9 0 -0.54 1.12
0 -9 -1 0.84 1.3
0 -9 1 0.94 1.34
0 9 -1 1.07 1.18
0 9 1 -0.6 1.19
0 -9 2 0.16 1.41
0 -9 -2 0.98 1.31
0 9 2 -0.57 1.09
0 9 -2 0.26 1.19
0 -9 2 0.72 0.69
0 -9 3 0.43 1.42
0 9 -3 0.49 1.22
0 -9 3 0.1 0.68
0 9 3 -0.41 1.02
0 9 -4 0.23 1.27
0 -9 4 0.73 1.32
0 9 4 0.11 0.91
0 -9 4 0.33 0.72
0 9 -5 0.68 1.36
0 9 5 0.13 0.89
0 -9 5 0.5 0.79
0 9 -6 1.35 1.51
0 9 6 -0.23 0.87
0 -9 6 0.32 0.82
0 9 -7 0.19 1.5
0 9 7 0.15 1.71
0 9 7 1.29 0.86
0 -9 7 -0.07 0.82
0 9 -8 -0.63 1.61
0 9 8 1.71 0.92
0 9 8 0.61 1.73
0 9 9 1.86 0.93
0 9 -9 -0.66 1.77
0 9 9 1.28 1.91
0 9 10 1.21 0.94
0 9 -10 0.08 1.73
0 9 10 0.51 1.97
0 9 11 0.92 1.06
0 9 -11 -0.89 1.99
0 9 11 1.6 2.05
0 9 12 -0.86 1.23
0 9 -12 -0.34 1.96
0 9 12 -0.75 2.1
0 9 13 -0.42 1.45
0 9 -13 -0.69 2.05
0 9 13 1.8 1.14
0 9 13 1.58 2.14
0 9 14 -1.84 2.01
0 9 -14 -1.06 2.21
0 9 14 1.19 1.15
0 9 14 -1.05 2.22
0 9 15 -0.2 1.86
0 9 15 1.07 1.23
0 9 15 0.34 2.35
0 9 16 0.95 1.9
0 9 16 1.06 1.28
0 9 16 -0.96 2.46
0 9 17 0.13 2.57
0 9 17 1.92 1.26
0 9 17 0.07 2.04
0 9 18 1.36 1.35
0 9 18 0.07 2.2
0 -9 20 2.01 1.66
0 -9 21 1.52 1.48
0 -9 22 3.12 1.54
0 -9 23 0.61 1.56
0 -9 24 0.05 1.57
0 10 0 98.11 4.3
0 10 1 2.02 1.38
0 10 -1 1.88 1.57
0 10 2 13.82 1.79
0 10 -2 15.02 2.16
0 10 3 47.75 2.88
0 10 -3 62.93 3.69
0 10 4 17.6 1.92
0 10 -4 18.6 2.4
0 10 5 31.45 2.28
0 10 -5 31 2.86
0 10 6 37.87 2.34
0 10 -6 45.16 3.51
0 10 7 2.16 1.22
0 10 -7 4.3 2.06
0 10 8 75.08 3
0 10 -8 79.57 4.65
0 10 9 4.53 1.23
0 10 9 7.18 1.17
0 10 -9 2.95 2.1
0 10 9 7.51 2.34
0 10 10 4.52 2.18
0 10 -10 2.44 2.15
0 10 10 2.77 1.21
0 10 10 4.16 1.12
0 10 11 32.35 1.93
0 10 -11 34.68 3.57
0 10 11 34.55 2.18
0 10 11 40.82 3.76
0 10 -12 2.98 2.34
0 10 12 0.57 1.58
0 10 12 4.32 2.34
0 10 13 -0.87 2
0 10 13 3.44 2.37
0 11 0 0.93 1.82
0 11 -1 0.08 1.71
0 11 1 0.15 1.62
0 11 2 -0.07 1.54
0 11 -2 1.4 1.89
0 11 -3 -1.27 1.97
0 11 -4 0.72 1.94
0 11 -5 -0.57 2.18
0 11 -6 -0.68 2.33
0 11 -7 -0.9 2.36
0 11 -8 -1.13 2.47
0 11 -9 -1.14 2.47
0 11 -10 -0.31 2.63
1 0 0 1.65 0.33
-1 0 0 0.28 0.31
-1 0 1 0.6 0.48
1 0 1 0.39 0.13
-1 0 -1 0.14 0.12
1 0 -1 -0.03 0.36
1 0 -2 15.03 1.19
-1 0 2 16.82 1.5
1 0 -3 -0.04 0.53
-1 0 -3 0.18 0.2
1 0 3 0.27 0.2
-1 0 4 4.38 0.49
-1 0 -4 4 0.46
1 0 -4 2.56 0.75
1 0 4 4.09 0.48
-1 0 5 0.41 0.4
1 0 -5 -0.04 0.65
-1 0 -5 0.41 0.35
1 0 -6 709.47 13.52
-1 0 6 719.28 13.8
1 0 -7 0.43 0.65
-1 0 7 1.52 0.81
-1 0 -7 0.19 0.52
1 0 -7 0.78 0.87
1 0 -8 10.77 1.33
1 0 -8 11.1 1.34
-1 0 8 10.07 1.43
-1 0 -8 8.88 1.1
-1 0 9 0.07 1.11
-1 0 -9 1.01 0.62
1 0 -9 1.61 0.95
1 0 -9 -0.1 0.93
-1 0 -9 -0.2 0.78
1 0 -10 31 2.11
1 0 -10 23.5 2.11
-1 0 -10 24.68 1.96
-1 0 10 27.41 2.75
-1 0 -11 -0.41 1.05
-1 0 11 1.2 1.4
1 0 -11 0.25 1.07
1 0 -11 0.89 1.16
-1 0 -11 0.84 0.78
1 0 -12 419.34 11.56
-1 0 -12 569.43 10.01
1 0 -12 550.15 11.06
-1 0 12 430.71 13.12
-1 0 -12 425.36 11.25
-1 0 -13 -0.61 1.26
1 0 -13 1.15 1.16
-1 0 -13 0.48 0.89
1 0 -13 0.41 1.36
1 0 -14 296.97 8.83
1 0 -14 302.82 7.57
-1 0 -15 -0.19 1.54
1 0 -15 -0.22 1.79
1 0 15 -1.46 2.89
-1 0 -15 0.03 0.99
1 0 -15 -0.04 1.41
1 0 16 42.83 4.5
1 0 -16 49.05 3.47
-1 0 -16 49.82 2.29
1 0 -16 56.07 2.94
-1 0 -16 41.21 3.06
-1 0 -17 -0.06 1.51
1 0 -17 0.64 1.7
1 0 17 0.14 2.13
-1 0 -17 0.06 1.05
1 0 -17 -0.08 1.36
1 0 18 121.37 7.3
-1 0 -18 115.66 4.96
1 0 -18 116.4 4.13
-1 0 -18 120.57 3.71
1 0 -18 121.77 5.26
1 0 -19 0.28 1.67
-1 0 -19 0.9 1.62
1 0 19 1.62 2.38
-1 0 -19 0.3 1.08
1 0 -19 -0.04 1.38
1 0 20 204.29 9.56
-1 0 -20 189.37 6.6
-1 0 -20 205.92 5.23
1 0 -20 195.02 5.55
1 0 -20 215.89 7.27
-1 0 -21 1.44 1.92
1 0 -21 0.94 2.03
1 0 21 4.45 2.81
-1 0 -21 -0.72 1.51
1 0 -21 0.43 1.5
-1 0 -22 121 5.35
1 0 -22 107.22 4.04
-1 0 22 127.8 7.27
1 0 22 123.15 7.73
1 0 -23 -0.71 1.65
1 0 23 4.65 3.1
-1 0 -23 1.41 2
-1 0 23 -0.13 2.79
1 0 -24 6.93 1.89
-1 0 -24 9 2.42
-1 0 24 10.2 3.35
1 0 24 12.38 3.81
-1 0 25 -0.64 2.71
1 0 25 3.88 3
-1 0 26 76.55 5.99
1 0 26 70.54 6.06
-1 0 27 -1.22 3.09
1 0 27 2.75 3.3
1 0 28 60.98 5.74
-1 0 28 66.54 5.8
-1 0 29 0.81 3.63
1 0 29 6.21 3.97
1 0 30 12.19 4.41
-1 1 0 1303.01 21.13
-1 -1 0 1300.8 21.11
-1 1 1 1289.03 20.69
-1 -1 -1 1317.57 20.68
-1 -1 -1 1247.79 20.66
1 1 1 1265.89 20.68
-1 -1 1 1212.35 21
-1 -1 2 522.38 10.23
-1 -1 -2 546.3 9.15
1 1 2 540.13 9.2
-1 -1 -3 231.73 4.36
-1 -1 3 229.31 6.05
-1 1 -3 230.82 4.57
-1 1 -4 7.96 0.64
1 1 -4 6.9 0.99
-1 -1 -4 8.27 0.69
-1 -1 4 9.42 1.46
-1 -1 4 9.2 0.76
1 1 -5 59.48 2.91
-1 -1 -5 65.43 2.37
-1 1 -5 59.97 2.01
1 -1 5 60.84 2.16
1 -1 6 1236.04 23.16
-1 1 -6 1240.99 22.77
1 1 -6 1215.83 24.85
-1 -1 6 1302.01 27.67
-1 -1 -6 1295.22 23.65
1 -1 7 2997.11 49.2
1 1 -7 2744.33 50.65
-1 1 -7 2846.46 48.23
-1 -1 -7 2991.66 49.69
1 -1 7 2881.8 47.23
1 -1 8 1198.9 22.76
1 1 -8 1230.29 24.22
-1 1 -8 1145.51 21.61
1 -1 8 1216.52 21.13
1 -1 9 505.85 10.03
1 -1 9 447.01 10.83
1 1 -9 530.27 12.2
1 1 9 395.99 11.32
-1 1 -9 427.33 9.56
-1 -1 9 586.93 15.71
-1 -1 -9 517.27 11.19
1 1 -9 380.17 10.01
-1 -1 10 39.25 2.7
1 -1 10 36.82 2.83
1 1 -10 49.91 3.33
1 1 10 33.17 2.96
-1 1 -10 33.51 2.05
-1 -1 -10 44.82 2.75
-1 -1 10 50.02 4.48
1 1 -10 28.1 2.2
-1 -1 11 18.07 2.36
1 -1 11 13.17 2.14
1 1 11 14.83 2.33
-1 1 -11 13.47 1.5
1 1 -11 21.4 2.42
-1 -1 11 20.41 3.14
-1 -1 -11 17.75 1.92
1 1 -11 10.97 1.62
-1 -1 12 22.49 3.36
1 1 -12 17.47 2.29
1 1 12 10.08 2.25
-1 1 -12 11.06 1.52
-1 -1 -12 16.24 1.89
1 1 -12 8.69 1.61
-1 -1 13 891.78 20.95
1 1 13 702.76 17.88
1 1 -13 837.03 16.52
-1 -1 -13 755.57 15.09
-1 1 -13 578.28 13.97
1 1 -13 546.39 14.07
1 1 14 1038.68 23.82
-1 -1 14 1226.18 25.89
1 1 -14 1183.68 21.8
-1 -1 -14 1096.08 20.32
-1 1 -14 830.59 19.23
1 1 -14 858.17 19.45
1 -1 -15 930.27 19.02
-1 -1 -15 1124.14 20.88
1 1 -15 1235.53 22.66
1 1 15 1133.19 25.25
-1 -1 15 1301.18 27.12
-1 1 -15 910.15 20.57
1 1 -15 985.31 20.5
-1 -1 -16 374.26 9.31
1 1 -16 406.38 10.33
-1 -1 16 402.08 13.16
1 1 16 360.29 12.18
-1 1 -16 305.43 9.02
-1 1 16 319.3 10.18
1 -1 -16 289.34 7.21
-1 -1 -16 269.15 6.59
-1 -1 -17 117.63 4.87
1 1 -17 114.23 5.17
1 1 17 108.7 6.67
1 -1 -17 84.97 3.28
-1 -1 -17 81.73 2.88
-1 1 -17 88.68 4.5
-1 1 17 100.82 5.53
-1 -1 17 115.2 6.93
1 1 18 3.25 2.7
1 1 -18 3.78 1.94
-1 -1 -18 3.78 1.78
1 -1 -18 2.43 1.23
-1 -1 -18 3.16 0.99
-1 1 18 4.91 2.25
-1 -1 18 2.46 2.63
-1 1 -18 1.63 1.59
-1 1 -19 4.57 1.87
1 1 19 3.22 2.5
-1 -1 -19 7.92 2.03
1 1 -19 11.15 2.23
1 -1 -19 5.88 1.43
-1 -1 -19 4.43 1.1
-1 1 19 6.79 2.27
-1 -1 19 5.4 3.13
-1 -1 -20 63.71 3.75
1 1 20 60.82 5.41
-1 1 20 53.16 4.35
1 1 -20 61.79 3.92
-1 1 -20 43.17 3.31
-1 -1 -20 48.91 2.14
1 -1 -20 49.28 2.51
1 -1 21 329.05 13.55
1 1 21 381.08 13.07
-1 1 21 368 11.57
1 1 -21 412.86 10.53
-1 1 -21 317.18 9.24
-1 -1 -21 382.69 9.62
1 -1 -21 308.88 7.45
-1 -1 -21 307.18 6.94
1 -1 22 379.96 14.43
1 1 22 418.72 13.5
-1 1 22 401.96 12.08
1 1 -22 428.85 10.91
-1 -1 -22 380.83 9.9
-1 1 -22 340.23 9.72
1 -1 -22 324.38 7.92
-1 -1 -22 350.83 7.62
1 1 23 403.55 13.24
1 -1 23 391.29 14.36
-1 1 23 399.66 12.34
-1 -1 -23 397.65 9.81
1 1 -23 390.61 10.32
-1 1 -23 330.29 9.54
1 -1 -23 320.95 7.75
-1 -1 -23 310.91 7.08
1 -1 24 46.83 5.49
1 1 24 53.91 5.12
-1 -1 -24 46.57 3.46
-1 1 -24 40.27 3.5
1 -1 -24 32.88 2.16
-1 -1 -24 32.51 1.85
-1 1 24 47.66 4.78
-1 1 25 3.23 2.79
-1 -1 -25 3.21 2.09
-1 -1 -25 1.45 1.12
1 -1 -25 1.3 1.35
1 1 25 10.3 3.11
1 -1 25 4.11 3.3
1 -1 26 7.51 3.48
1 1 26 8.62 3.14
1 -1 -26 1.64 1.45
-1 -1 -26 1.09 1.13
-1 1 26 2.4 3
1 -1 27 29.38 4.9
1 1 27 28.38 4.3
-1 -1 27 28.12 4.72
-1 1 27 30.79 4.31
1 -1 -27 20.65 2
-1 1 28 60.5 5.62
-1 -1 28 75.2 6.04
1 1 28 74.45 6.02
1 -1 28 74.77 6.71
1 1 29 173.12 8.77
-1 -1 29 187.37 9.08
-1 1 29 159.54 8.52
1 -1 29 161.9 9.39
1 1 30 88.55 6.62
-1 -2 0 0.44 0.24
-1 2 0 -0.06 0.26
-1 -2 0 0.44 0.28
-1 -2 -1 31.61 0.98
-1 -2 -1 31.77 1.11
-1 2 1 30.55 1.12
-1 -2 1 30.17 1.11
-1 -2 -2 14.99 0.78
-1 -2 2 16.74 1.08
-1 2 2 14.98 0.83
-1 2 3 182.89 3.88
-1 2 -3 166.31 3.82
-1 -2 4 7.72 1.23
1 2 4 8.48 0.84
-1 2 -4 8.02 0.75
-1 -2 -5 16.79 0.88
-1 2 -5 19.82 1.16
1 2 5 18.66 1.48
-1 -2 5 18.49 1.96
1 -2 5 19.61 1.24
-1 -2 -6 46.69 1.87
1 -2 6 53.98 2.28
-1 -2 6 46.28 3.39
1 2 6 51.75 2.72
-1 2 -6 54.29 2.1
-1 2 -7 148.51 3.99
1 -2 7 156.97 4.47
-1 -2 7 125.75 6.24
1 2 7 154.96 5.3
-1 -2 -7 120.71 3.8
-1 2 -8 26.95 1.67
-1 -2 -8 21.5 1.63
1 -2 8 26.37 1.91
-1 -2 8 20.89 2.81
1 2 8 29.42 2.54
-1 -2 -9 164.99 5.16
1 -2 9 181.07 5.66
-1 2 -9 175.96 4.91
-1 -2 9 177.1 8.24
-1 -2 9 178.11 4.56
-1 -2 -10 29.39 2.14
-1 2 10 28.42 1.75
-1 -2 10 27.49 1.68
1 -2 10 32.17 1.41
1 -2 10 31.52 2.5
1 2 10 30.6 2.82
-1 2 -10 30.93 1.98
-1 -2 11 258.83 6.39
1 -2 11 251.26 5.5
-1 -2 -11 259.26 7.12
-1 2 11 227.69 6.33
1 -2 11 245.61 8.08
-1 2 -11 228.47 6.27
1 2 11 293.24 9.17
-1 -2 11 271.64 11.29
1 -2 12 15.96 1.3
-1 -2 12 16.55 1.59
1 2 12 20.6 2.74
-1 2 -12 14.71 1.58
1 -2 12 15.8 2.33
-1 -2 -12 18.12 1.92
1 2 -12 21.02 2.51
-1 2 12 15.04 1.61
1 2 -13 14.86 2.34
-1 -2 -13 13.56 1.82
1 -2 13 8.74 2.14
-1 -2 13 11.14 1.62
1 -2 13 9.75 1.28
-1 -2 13 13.28 3.33
-1 2 13 7.86 1.46
-1 2 -13 9.41 1.5
1 2 13 14.77 2.61
1 -2 14 5.08 1.45
-1 -2 14 5.05 1.54
1 -2 14 3.71 1.95
-1 -2 -14 7.96 1.71
1 2 -14 8.78 2.13
-1 2 -14 3.99 1.38
-1 -2 14 8.89 3.43
1 2 14 7.11 2.22
-1 2 14 3.6 1.48
1 2 -15 261.93 8.09
-1 -2 -15 262.68 7.22
1 -2 15 183.71 8.7
1 2 15 244.73 9.25
-1 -2 15 284.54 12.04
-1 2 15 199.75 7.28
-1 2 -15 188.99 6.56
-1 -2 15 207.27 7.1
1 -2 16 3.14 2.27
1 2 -16 7.35 2.29
-1 -2 -16 6.67 1.77
1 2 16 5.95 2.48
-1 -2 16 4.15 3.29
-1 2 16 4.74 1.97
-1 2 -16 2.67 1.52
1 -2 17 157.78 8.84
-1 -2 -17 264.15 7.45
-1 -2 17 256.23 11.47
1 2 17 238.12 9.33
-1 2 17 205.32 7.75
-1 2 -17 191.9 6.99
1 2 -17 260.55 8.3
-1 -2 -18 4.04 1.8
1 2 -18 5.03 2.15
1 2 18 2.34 2.3
1 -2 18 2.48 2.52
-1 -2 18 1.69 3.07
-1 2 18 3.17 1.93
-1 2 -18 3.27 1.84
-1 -2 -19 90.59 4.27
1 2 19 87.08 5.76
-1 -2 19 82.8 6.76
-1 2 19 77.6 4.79
1 2 -19 86.6 4.68
1 -2 -20 0.43 1.32
-1 -2 20 -1.03 3.37
1 2 20 0.74 2.48
-1 -2 -20 0.66 1.73
1 2 -20 1.85 2.01
-1 2 20 0.29 2.05
-1 2 -20 -1.6 1.89
1 2 -21 30.54 3.18
-1 -2 21 33.66 5.15
1 2 21 28.73 3.89
-1 -2 -21 26.35 2.76
-1 -2 -21 16.3 1.57
1 -2 -21 18.66 1.79
-1 2 -21 18.28 2.61
-1 2 21 28.62 3.53
1 -2 -22 1.37 1.36
-1 -2 -22 0.48 1.05
1 2 22 -1.95 2.72
-1 -2 22 1.71 3.85
-1 -2 -22 1.33 1.93
1 2 -22 1.33 2.13
-1 2 22 1.69 2.48
-1 2 -22 -0.43 2
1 2 23 134.25 7.06
-1 -2 23 129.07 8.21
1 2 -23 121.25 5.48
-1 2 -23 106.31 5
-1 2 23 112.27 6.01
-1 -2 -23 78.21 2.82
1 -2 -23 83.15 3.24
1 2 24 7.45 2.77
-1 -2 24 2.13 3.89
-1 2 24 6.17 2.71
-1 -2 -24 2.72 1.17
1 -2 -24 3.76 1.4
-1 -2 -25 43.45 2.01
1 -2 -25 45.43 2.38
-1 2 25 63.16 5.04
1 2 25 70.15 5.27
-1 -2 25 67.95 6.05
1 2 26 3.71 2.69
-1 2 26 1.87 3.01
-1 -2 -26 0.02 1.04
1 -2 -26 0.65 1.28
1 -2 27 10.9 4
-1 2 27 11.15 3.36
1 2 27 16.22 3.46
1 -2 -27 9.67 1.67
1 2 28 4.49 3.05
1 -2 28 -1.1 3.67
-1 2 28 1.42 3
1 2 29 14.92 3.56
-1 2 29 14.08 3.71
1 2 30 5.61 3.43
-1 2 30 3.31 3.72
-1 -3 0 2877 47.77
-1 -3 0 2892.31 48.29
-1 -3 1 532.84 8.69
1 3 1 514.35 8.55
1 3 -1 551.77 9.6
-1 -3 -1 459.01 8.56
-1 -3 -1 463.76 9
-1 3 1 463.93 9.13
-1 -3 1 473.03 9.07
-1 3 2 714.36 12.94
-1 -3 2 773.81 12.72
-1 -3 -2 711.33 12.76
1 3 -2 792.56 13.95
1 3 2 706.99 12.36
-1 -3 -2 699.16 12.29
1 3 -3 61.32 2.75
-1 -3 3 58.31 2.03
1 3 3 52.79 1.62
-1 3 3 51.22 1.92
-1 3 4 9.58 0.94
-1 -3 4 12.58 1.14
1 3 4 10.77 0.54
1 3 -4 11.49 1.47
1 3 4 9.19 0.71
1 3 5 76.91 2.22
-1 -3 5 86 3.21
-1 3 5 80.25 2.65
1 3 -5 84.55 3.87
1 3 5 72.18 2.29
-1 -3 6 1732.46 30.88
1 3 -6 1735.24 31.83
1 3 6 1650.82 29.58
1 -3 6 1771.86 29.49
1 3 6 1669.11 28.45
-1 -3 7 541.66 12.97
1 3 -7 565 13.62
1 3 7 567.37 12.2
1 -3 7 555.28 11.43
-1 -3 8 2093.56 40.96
1 3 -8 2151.37 40.92
1 -3 8 2229.22 38.58
-1 -3 9 90.4 5.28
1 -3 9 101.25 4.13
-1 -3 10 46.68 4.08
-1 3 10 46.58 2.11
1 -3 10 58.55 3.3
1 3 10 55.17 3.46
-1 3 11 10.83 1.14
1 3 11 17.82 2.28
-1 -3 11 8.76 2.41
-1 3 -11 11.18 1.43
1 -3 11 14.5 1.9
-1 -3 11 14.57 1.37
-1 -3 12 48.2 4.76
-1 3 12 57.91 2.73
-1 3 -12 52.72 2.74
1 -3 12 58.85 3.74
-1 -3 12 63.61 2.64
-1 3 13 54.05 2.82
-1 3 -13 59.5 3.07
1 -3 13 59.12 4.04
1 -3 13 62.48 2.38
-1 -3 13 61.59 2.75
-1 -3 14 1256.7 32.17
-1 3 14 1244.31 25.27
-1 3 -14 1314.74 25.63
-1 -3 14 1425.99 25
1 -3 14 1393.45 23.94
1 -3 14 1285.58 28.58
-1 -3 15 373.78 9.02
1 -3 15 389.42 8.47
-1 3 -15 369.03 9.72
-1 3 15 368.91 9.79
1 -3 15 362.01 12.3
-1 3 16 549.04 13.18
-1 3 -16 507.45 12.51
-1 -3 16 535.53 12.09
1 -3 16 527.5 11.37
1 -3 17 0.44 2.06
-1 -3 17 2.26 1.52
1 -3 17 1.02 1.34
-1 -3 17 -1.13 3.64
1 3 17 1.94 2.19
-1 3 -17 2.78 1.54
-1 3 17 -0.56 1.95
1 -3 18 3.17 2.34
-1 -3 18 4.93 1.87
1 -3 18 4.52 1.82
-1 -3 18 2.12 3.44
1 3 18 7.82 2.45
-1 3 -18 5.94 1.9
-1 3 18 5.63 2.1
1 -3 19 1.02 2.43
-1 -3 19 1.98 2.07
-1 -3 19 -0.58 3.81
1 3 19 1.79 2.22
-1 3 19 3.08 2
-1 3 -19 -1.36 1.9
1 3 20 125.62 6.5
-1 3 20 114.1 5.86
-1 3 -20 99.03 5.1
-1 -3 20 138.99 8.92
1 -3 20 76.01 6.61
-1 -3 21 128.44 8.58
1 3 21 110.73 6.29
1 -3 21 86.63 7.24
-1 3 21 107.42 5.74
-1 3 -21 81.02 4.75
1 3 -21 109.78 5.41
1 3 22 718.73 17.59
-1 -3 22 731.05 21.19
1 -3 22 484.66 18.65
-1 3 22 635.84 16.11
-1 3 -22 518.82 14.07
1 3 -22 668.63 15.22
-1 3 23 73.89 4.93
1 3 23 79.26 5.57
-1 -3 23 90.56 7.42
1 -3 23 68.76 6.76
-1 3 24 87.61 5.38
1 3 24 84.7 5.75
-1 -3 24 107.39 7.82
1 -3 24 74.37 7.21
-1 -3 -24 44.27 2.26
1 -3 -24 49.72 2.63
1 3 25 4.3 2.57
-1 -3 -25 0.18 1.07
1 -3 -25 0.55 1.23
-1 3 25 0.91 2.51
1 3 26 6.31 2.85
1 -3 -26 1.58 1.36
-1 3 26 2.77 2.88
-1 3 27 3.13 3.13
-1 -3 27 8.65 4.17
1 3 27 7.84 3
1 -3 -27 2.48 1.4
1 3 28 134.2 7.44
-1 3 28 125.96 7.21
1 3 29 50.83 5.16
-1 3 29 46.23 4.97
1 3 30 140.51 7.6
-1 3 30 147.44 7.91
1 4 0 0.92 0.47
-1 -4 0 -0.07 0.55
-1 -4 -1 51.6 1.58
1 4 1 60.43 1.7
-1 4 1 49.86 2.05
-1 -4 -1 49.62 1.95
-1 -4 1 51.92 2
1 4 -1 58.34 2.16
1 4 2 8 0.51
-1 4 -2 7.85 0.83
-1 4 2 7.02 0.89
-1 -4 2 6.46 0.88
-1 -4 -2 6.69 0.6
-1 -4 -2 9.18 0.92
-1 -4 3 4.4 0.65
-1 4 -3 4.05 0.73
1 4 -3 4.59 0.9
1 4 3 5.02 0.59
-1 4 3 3.59 0.32
-1 -4 -3 3.26 0.52
-1 4 3 3.18 0.81
-1 -4 -3 3.19 0.72
-1 4 4 40.42 1.95
-1 -4 4 41.89 1.84
-1 4 -4 39.22 1.83
1 4 -4 38.21 2.27
1 4 4 39.13 1.46
-1 4 4 40.53 1.15
-1 4 -5 13.85 1.23
-1 -4 5 14.74 1.28
1 4 5 14.97 0.69
1 4 -5 14.46 1.65
1 4 5 15.85 1.01
-1 4 5 15.57 1.34
1 4 6 120.35 3
-1 4 6 136.14 4.09
-1 4 -6 125.5 3.79
1 4 6 126.21 3.25
-1 -4 6 142.75 4.42
1 4 -6 148.66 5.25
-1 4 7 4.92 1.11
1 4 7 5.68 0.81
1 4 -7 6.81 1.71
1 4 7 3.61 0.75
-1 -4 7 5.66 1.28
-1 4 -7 4.28 0.98
-1 -4 8 28.2 2.43
1 4 -8 32.6 2.89
1 4 8 24.36 1.81
-1 4 8 27.08 1.95
1 4 8 27.65 1.56
1 -4 9 1.86 1.02
1 4 9 1.47 0.75
1 4 9 1.23 1.01
1 4 -9 -0.77 1.73
-1 -4 9 -0.58 1.38
-1 -4 10 43.73 3.5
1 4 -10 42.86 3.41
1 4 10 45.28 2.8
1 -4 10 43.87 2.75
1 -4 11 6.88 1.54
-1 -4 11 2.25 1.67
-1 4 11 4.95 0.94
1 4 -11 3.73 1.82
1 4 11 5.67 1.58
-1 -4 12 122.33 6.66
1 4 12 169.66 6.09
1 -4 12 146.17 5.97
1 4 -12 160.54 6.55
-1 4 12 130.4 4.26
-1 4 13 20.35 1.8
1 -4 13 23.25 2.71
-1 -4 13 25.24 2
1 4 13 26.74 2.75
1 4 -13 25.41 2.94
-1 4 14 146.64 5.01
1 -4 14 146.05 6.79
-1 -4 14 115.28 7.33
-1 -4 14 157.22 4.7
1 4 14 184.24 6.6
1 4 -14 178.39 6.85
-1 -4 15 4.69 1.29
1 4 15 4.62 1.88
1 -4 15 6 2.21
-1 4 15 2.74 1.38
1 -4 15 5.4 1.11
-1 -4 15 0.99 2.66
1 4 -15 4.86 2.29
-1 4 16 26.49 2.47
1 4 -16 35.21 3.34
1 -4 16 29.92 1.93
-1 -4 16 28.94 2.19
-1 -4 16 20.33 3.97
1 4 16 36.56 3.32
1 -4 16 25.23 3.47
1 -4 17 -1.31 2.15
1 -4 17 0.6 1.11
-1 -4 17 0.29 1.37
-1 -4 17 -0.57 3.1
1 4 17 0.64 1.86
-1 4 17 -0.79 1.85
1 4 -17 0.98 1.91
1 4 -18 73.55 4.41
1 -4 18 47.46 5.02
-1 -4 18 53.91 5.91
-1 -4 18 57.05 3.16
1 -4 18 58 2.78
1 4 18 78.5 4.91
-1 4 18 63.86 4.18
-1 4 19 13.3 2.64
1 -4 19 5.5 2.8
1 -4 19 9.94 1.66
-1 -4 19 9.15 1.87
1 4 -19 13.07 2.63
-1 -4 19 11.46 3.72
1 4 19 15.11 2.8
-1 -4 20 112.41 8.46
1 -4 20 72.49 6.58
-1 4 -20 81.32 4.7
-1 4 20 102.32 5.39
1 -4 20 84.84 3.83
-1 -4 20 87.45 4.19
1 4 20 129.03 6.15
-1 4 -21 2.5 2.26
-1 4 21 8.77 2.74
1 -4 21 2.25 3.19
-1 -4 21 8.61 3.89
1 4 21 7.49 2.71
-1 -4 21 7.3 2.31
-1 4 22 58.18 4.52
-1 -4 22 62.73 6.75
1 4 22 55.71 4.78
1 -4 23 -2.24 3.8
-1 -4 23 4.02 3.81
1 4 23 0.33 2.75
-1 4 23 2.88 2.52
1 -4 24 5.96 4.01
1 4 24 11.03 3.17
-1 -4 24 15.56 4.52
-1 4 24 12.68 3.08
1 -4 25 -2.33 4.16
1 4 25 1.11 2.52
-1 -4 25 4.61 3.92
-1 4 25 3.48 2.56
-1 4 26 40.35 4.28
1 4 26 41.89 4.16
1 -4 26 31.23 5.75
-1 -4 26 47.78 6.04
-1 -4 27 8.79 4.32
1 -4 27 0.24 4.77
1 4 27 8.15 3.05
-1 4 27 8 3.3
-1 4 28 33.67 4.49
1 4 28 37.52 4.37
-1 4 29 2.44 3.21
1 4 29 3.84 3.33
1 4 30 8.74 3.43
-1 -5 0 74.6 2.13
-1 -5 0 74.57 2.7
1 5 1 1496.75 24.83
1 5 -1 1500.66 25.61
-1 -5 -1 1408.31 25.41
-1 -5 1 1471.38 25.61
-1 -5 -1 1443.66 24.49
1 -5 1 1512.46 23.85
-1 -5 1 1414.43 24.51
-1 5 2 19.64 1.53
1 5 2 22.68 1.06
-1 5 -2 20.64 1.35
-1 -5 2 18.81 1.47
-1 -5 -2 23.21 1.53
-1 -5 -2 18.17 1.04
1 5 -2 25.74 1.67
-1 -5 -3 8.71 1.07
1 5 3 10.01 0.66
-1 5 -3 7.54 1.02
1 5 -3 10.1 1.27
-1 5 3 17.36 1.49
-1 -5 3 14.65 1.33
-1 5 4 10.53 1.3
1 5 -4 12.99 1.5
-1 5 -4 10.94 1.17
-1 -5 4 9.81 1.23
-1 5 4 10.08 0.56
-1 -5 5 177.48 4.62
-1 5 -5 175.69 4.75
1 5 -5 175.12 5.51
1 5 5 165.01 3.99
-1 5 5 170.26 3.46
-1 5 5 167.2 4.95
-1 5 6 89.99 3.5
-1 -5 6 99.79 3.44
-1 5 -6 87.66 3.25
1 5 6 86.58 2.18
1 5 -6 102.51 4.35
1 5 6 92.22 2.76
-1 5 6 90.89 2.31
-1 5 7 1785.96 29.59
-1 5 -7 1826.57 31.26
-1 -5 7 1882.82 31.75
1 5 7 1812.3 30.21
-1 5 7 1843.75 31.74
1 5 8 33.62 1.66
-1 -5 8 40.55 2.56
-1 5 -8 42.81 2.4
-1 5 8 35.49 2.43
1 5 -8 36.67 2.97
1 5 8 34.42 1.75
-1 -5 9 472.96 11.15
-1 5 -9 472.67 10.33
-1 5 9 476.58 10.76
1 5 -9 479.98 12.02
1 5 9 459.99 9.36
-1 5 10 0.83 1.2
-1 -5 10 0.62 1.28
1 5 -10 -0.08 1.59
1 5 10 -0.14 1.16
1 5 10 1.67 0.92
-1 5 -10 1.23 1.05
-1 -5 11 21.06 2.42
-1 5 -11 22.14 1.94
-1 5 11 16.9 2.1
1 5 11 15.96 1.84
1 5 -11 19.1 2.66
1 5 11 18.92 1.62
1 5 12 1.5 1.07
1 5 12 4.5 1.45
1 5 -12 2.87 1.95
1 -5 12 4.02 1.47
-1 -5 12 5.33 1.92
-1 5 -12 2.89 1.28
-1 5 12 2.83 1.51
-1 5 12 3.24 1.1
-1 5 13 400.21 9.14
-1 5 -13 364 9.55
-1 -5 13 368 12.23
1 -5 13 394.01 11.17
1 5 13 470.18 10.98
1 5 -13 454.94 12.16
-1 -5 14 59.76 5.02
-1 5 14 76.38 3.48
-1 5 -14 68.03 3.61
1 5 14 83.92 4.46
1 5 -14 83.85 4.9
1 -5 14 72.27 4.55
1 -5 15 867.17 21.81
-1 -5 15 754.73 22.81
-1 5 15 922.62 18.89
-1 5 -15 891.19 19.45
1 5 15 1127.88 21.19
1 5 -15 1104.37 22.04
-1 -5 15 1105.31 19.14
1 -5 16 16.16 2.78
-1 -5 16 7.93 2.93
-1 5 16 10.13 1.89
1 5 -16 14.01 2.67
1 5 16 14.73 2.41
-1 5 -16 11.45 2.06
1 -5 16 18.35 1.77
-1 -5 16 15.65 1.73
-1 -5 17 33.65 4.5
-1 -5 17 49.7 2.71
1 -5 17 52.83 2.5
1 5 17 58.92 4.02
-1 5 17 43.91 3.3
1 5 -17 59.1 4.09
-1 5 -17 47.04 3.35
1 -5 17 50.54 4.7
1 -5 18 8.07 2.69
-1 -5 18 1.32 2.59
1 5 -18 5.81 2.3
-1 5 18 2.03 2.11
-1 5 -18 3.47 1.75
1 5 18 4.73 2.11
1 -5 18 5.17 1.26
-1 -5 18 4.57 1.47
-1 -5 19 9.65 1.81
-1 -5 19 7.44 3.29
1 -5 19 4.89 2.58
-1 5 19 5.4 2.45
1 5 -19 6.58 2.37
1 5 19 6.23 2.29
1 -5 19 12.1 1.69
-1 5 20 7.22 2.57
-1 -5 20 2.83 3.28
1 -5 20 3.18 3
1 5 -20 4.21 2.19
1 -5 20 4.22 1.42
-1 -5 20 3.76 1.61
1 5 20 4.67 2.38
-1 -5 21 264.35 13.59
-1 5 21 368.25 10.69
1 5 21 410.83 11.25
1 -5 21 231.65 12.36
-1 -5 21 296.88 8.3
1 -5 21 285.48 7.68
-1 5 22 29.46 3.72
1 -5 22 17.32 2.2
-1 -5 22 17.31 2.44
1 -5 22 9.34 3.9
1 5 22 25.52 3.57
-1 -5 22 20.15 4.86
1 5 23 296.12 9.84
-1 5 23 292.81 9.57
-1 -5 23 240.52 13.03
1 -5 23 160.93 10.81
1 -5 23 220.07 7.12
-1 -5 23 200.22 7.17
-1 5 24 -0.1 2.63
-1 -5 24 3.26 4.25
1 5 24 0.41 2.54
-1 5 25 7.82 2.93
1 -5 25 -0.74 4.58
-1 -5 25 7.63 4.27
1 5 25 10.27 2.94
-1 5 26 2.36 2.75
1 -5 26 -2.71 5.1
-1 -5 26 0.22 4.08
1 5 26 4 2.61
1 5 27 25.83 3.7
-1 5 27 29.67 4.19
-1 5 28 3.71 3.33
1 5 28 5.63 3.17
1 5 29 174.63 8.16
-1 5 29 171.46 8.33
1 5 30 11.01 3.63
1 5 31 40.33 4.73
-1 -6 0 0.76 0.92
1 6 0 0.51 0.68
-1 -6 0 0.46 0.55
-1 -6 -1 2.59 0.61
1 6 1 1.28 0.66
1 6 -1 2.36 0.82
-1 6 -1 3.67 0.84
-1 -6 1 2.04 0.62
1 -6 1 2.42 0.37
-1 -6 -1 2.25 0.95
-1 -6 1 2.79 0.97
-1 -6 2 5.06 0.75
1 -6 2 5.49 0.47
-1 6 -2 5.57 0.97
1 6 2 5.39 0.79
1 6 -2 6.1 1.11
-1 -6 -2 7.07 0.78
-1 -6 -2 4.62 1.06
-1 -6 2 5.08 1.14
1 6 3 51.44 1.76
-1 6 -3 51.21 2.33
-1 -6 3 48.38 2.48
-1 -6 -3 46.06 2.24
1 6 -3 51.81 2.68
-1 6 3 48.1 2.54
-1 6 4 2.55 1.2
-1 -6 4 3.26 1.08
-1 6 -4 2.4 0.87
1 6 -4 2.79 1.13
1 6 4 3.28 0.55
-1 6 5 1.62 1.14
-1 -6 5 1.62 1.03
-1 6 -5 0.58 0.94
1 6 -5 1.02 1.08
-1 6 6 3.39 0.56
-1 6 -6 2.25 1.12
1 6 6 3.36 0.79
-1 6 6 3.42 1.28
1 6 -6 2.87 1.45
-1 -6 7 18.61 1.66
-1 6 -7 15.8 1.65
1 6 7 16.91 0.93
1 6 -7 20.37 2.26
1 6 7 18.11 1.33
-1 6 7 19.27 1.05
-1 6 7 19.08 1.95
-1 -6 8 12.75 1.56
-1 6 -8 11.26 1.46
1 6 8 10.44 0.94
-1 6 8 11.49 1.73
1 6 -8 10.19 1.98
1 6 8 11.44 1.16
-1 6 8 11.53 0.95
1 6 -9 113.38 5.24
-1 -6 9 107.54 4.23
-1 6 -9 108.72 4.14
1 6 9 108.98 3.39
-1 6 9 101.01 2.95
-1 6 9 108.63 4.41
1 6 -10 18.53 2.58
1 6 10 17.53 1.68
-1 6 10 18.39 2.2
-1 6 -10 21.81 2
-1 -6 10 23.75 2.32
1 6 10 20.5 1.58
-1 6 10 17.43 1.34
1 6 11 42.88 2.59
1 6 -11 44.07 3.63
-1 6 11 38.19 2.98
-1 -6 11 43.96 3.21
-1 6 -11 43.04 2.71
1 6 11 37.43 2.12
-1 6 11 39.44 2.01
1 6 -12 -0.18 2.02
1 6 12 0.16 1.14
-1 6 12 -0.65 1.74
-1 -6 12 0.67 1.44
-1 6 12 2 1.05
1 6 12 0.12 0.98
-1 6 -12 0.39 1.19
-1 6 13 11.41 1.51
1 6 -13 9.11 2.48
-1 6 13 10.64 2.18
-1 -6 13 10.84 2.25
-1 6 -13 10.07 1.71
1 6 13 8.66 1.48
1 6 13 11.61 1.88
1 6 -14 3.7 2.31
-1 6 14 8.28 2.14
-1 -6 14 10.97 2.4
1 6 14 4.86 1.36
-1 6 -14 6.2 1.74
1 6 14 9.35 1.91
-1 6 14 8.59 1.54
-1 6 15 79.09 3.76
-1 -6 15 63.97 5.04
1 6 15 89.96 4.33
-1 6 -15 69.73 3.85
-1 6 15 79.14 4.93
1 6 -15 73.2 4.74
1 6 15 66.68 3.55
1 6 16 6.56 1.7
-1 -6 16 11.7 1.81
1 6 -16 6.49 2.54
1 -6 16 11.06 2.38
-1 -6 16 7.84 2.71
-1 6 16 3.51 2.3
-1 6 -16 8.78 1.94
1 6 16 10.68 2.22
-1 6 16 8.64 1.84
1 6 17 71.61 4.23
1 -6 17 56.89 4.66
-1 -6 17 45.55 4.9
-1 -6 17 61.32 3.09
1 6 17 50.2 3.5
-1 6 17 56.51 4.84
-1 6 17 58.29 3.69
-1 6 -17 54.71 3.63
1 6 -17 66.57 4.44
-1 -6 18 8.33 3.04
-1 6 18 8.69 2.3
-1 6 -18 9.67 2.21
1 6 -18 11.77 2.64
1 6 18 14.02 2.59
1 -6 18 11.79 1.65
-1 -6 18 11.73 1.73
1 -6 18 11.99 2.9
1 -6 19 20.71 3.53
-1 -6 19 16.13 3.73
-1 -6 19 24.97 2.18
1 -6 19 23.58 1.93
-1 6 19 22.94 3.08
1 6 19 32.06 3.33
1 6 -19 28.52 3.32
-1 -6 20 -1.85 3.35
-1 -6 20 1.1 1.49
1 -6 20 0.27 1.18
1 6 20 0.52 2.07
-1 6 20 -0.09 2.45
1 -6 20 1.56 2.64
-1 -6 21 5.46 3.69
-1 6 21 12.92 2.9
1 6 21 16.84 2.93
1 -6 21 12.25 1.79
-1 -6 21 11.81 1.97
1 -6 21 7.04 3.23
-1 -6 22 -0.23 3.62
1 -6 22 -1.65 3.54
1 6 22 2.49 2.61
-1 6 22 5.83 2.71
-1 -6 22 1.92 1.73
1 -6 22 2.61 1.48
1 -6 23 17.1 4.5
-1 6 23 50.6 4.5
-1 -6 23 31.33 2.81
1 -6 23 31.5 2.53
-1 -6 23 24.82 5.36
1 6 23 47.35 4.35
-1 -6 24 1.25 4.14
1 6 24 8.67 2.91
-1 -6 24 3.56 1.99
1 -6 24 3.94 1.88
1 -6 24 1.88 4.34
-1 6 24 8.09 3.12
1 6 25 27.82 3.61
-1 -6 25 13.19 5.04
-1 -6 25 14.35 2.79
-1 6 25 22.98 3.73
-1 6 26 1.95 2.85
1 6 26 5.66 2.78
-1 6 27 9.08 3.41
1 6 27 9.58 3.32
-1 6 28 -0.12 3.33
1 6 28 3.97 3.15
-1 6 29 6.2 3.59
-1 -7 0 1238.5 23.07
-1 -7 0 1277.14 21.71
-1 7 0 1259.16 22.6
-1 -7 -1 6.86 1.44
-1 -7 1 8.01 1.43
-1 7 1 9.29 1.23
-1 7 -1 8.23 1.26
1 7 1 8.79 1.17
1 7 -1 8.77 1.39
-1 -7 -1 6.49 0.9
-1 -7 1 6.19 0.93
-1 7 -2 253.9 6.4
1 7 2 264.13 6.01
-1 -7 -2 245.22 6.46
1 7 -2 273.84 7.14
-1 -7 2 259.65 5.53
1 -7 2 269.89 4.8
-1 -7 2 246.25 6.64
-1 7 -3 11.51 1.38
1 7 3 12.35 1.11
-1 -7 -3 11.13 1.47
1 7 -3 14.69 1.71
-1 -7 3 9.21 1.53
-1 -7 3 10.82 1.04
1 -7 3 12.93 0.76
1 7 -4 15.4 1.9
-1 -7 4 13.99 1.73
-1 7 -4 20.14 1.75
1 7 4 14.59 1.05
-1 7 4 15.61 1.89
1 7 5 3.21 0.66
1 7 -5 4.32 1.53
-1 7 5 3.73 1.47
-1 -7 5 2.83 1.29
-1 7 -5 3.84 1.28
1 7 -6 655.04 14.58
-1 -7 6 606.59 13.06
-1 7 6 620.42 13.5
1 7 6 609.59 10.96
-1 7 -6 620.57 12.84
-1 -7 7 4.66 1.59
-1 7 7 6.15 1.77
1 7 -7 5.64 1.91
1 7 7 8.07 0.79
-1 7 -7 5.95 1.51
-1 7 8 879.41 17.77
-1 7 -8 850.82 16.91
1 7 8 870.98 15.56
-1 7 8 868.85 14.75
1 7 -8 908.01 19.08
1 7 9 11.03 1.31
-1 7 9 10.43 1.01
-1 7 -9 11.52 1.77
1 7 -9 8.89 2.22
-1 7 9 9.51 1.95
1 7 9 7.7 1.07
-1 7 -10 37.88 2.61
1 7 10 41.12 2.15
-1 7 10 40.08 1.81
-1 7 10 41.85 3.1
1 7 10 35.67 2.15
1 7 -11 6.08 2.32
1 7 11 7.71 1.47
-1 -7 11 7.06 1.64
1 7 11 6.04 1.2
-1 7 11 6.23 1.01
-1 7 11 5.36 1.87
-1 7 -11 7.89 1.67
-1 7 12 38.24 3.23
-1 -7 12 40.14 3.17
-1 7 12 46.93 2.47
1 7 12 39.69 2.32
-1 7 -12 36.32 2.78
1 7 -12 38.37 3.68
1 7 12 40.71 2.67
-1 7 12 34.5 1.97
-1 7 13 2.15 1.11
1 7 -13 3.79 2.34
-1 -7 13 6.43 1.96
-1 7 13 4.56 1.37
1 7 13 4.93 1.64
-1 7 -13 4.14 1.53
-1 7 13 3.83 2.14
1 7 13 7.09 1.44
-1 7 14 489.11 11.4
1 7 14 528.27 11.96
1 7 14 709.65 13.78
-1 7 -14 513.06 12.89
-1 -7 14 542.06 14.6
-1 7 14 645.49 12.66
1 7 -14 628.2 15.47
-1 7 14 583.75 14.73
1 7 -15 0.57 2.31
-1 7 15 2.37 1.67
-1 -7 15 4.82 2.18
1 7 15 2.16 1.41
-1 7 15 0.7 1.21
-1 7 15 0.39 2.36
-1 7 -15 1.47 1.66
1 7 15 2.76 1.82
1 7 -16 296.54 9.44
-1 7 16 279.48 7.78
-1 -7 16 235.1 9.66
1 7 16 226.21 7.13
-1 7 16 203.33 6.73
1 7 16 316.89 8.38
-1 7 -16 245.69 7.89
-1 7 16 266.98 9.74
-1 -7 17 7.33 2.86
-1 7 17 6.98 2.08
1 7 -17 7.68 2.67
1 7 17 4.91 1.68
1 7 17 7.06 2.23
-1 7 -17 5.24 2.01
-1 7 17 7.53 2.72
1 7 18 3.55 1.75
-1 -7 18 5.41 2.57
-1 7 18 5.92 2.27
-1 -7 18 5.91 1.68
1 7 18 6.1 2.29
-1 7 18 2.64 2.48
1 7 19 1.1 1.7
-1 -7 19 2.81 1.48
1 -7 19 2.5 1.48
-1 7 19 1.74 2.67
-1 -7 19 1.24 2.62
-1 7 19 1.32 2.36
1 7 19 2.13 2.11
1 7 20 52.05 3.9
-1 -7 20 49.18 5.71
-1 7 20 85.95 5.23
-1 7 20 62.93 6.01
-1 -7 20 66.51 3.27
1 -7 20 66.43 3.01
1 7 20 95.2 5.01
1 -7 21 2.15 1.43
-1 -7 21 2.27 1.63
1 7 21 -0.18 2.42
-1 7 21 -1.93 3.54
1 7 21 -0.38 2.1
-1 7 21 -0.47 2.39
-1 -7 21 -1.89 3.23
-1 -7 22 130.96 9.89
1 7 22 317.87 9.49
1 -7 22 224.16 6.4
-1 -7 22 209.1 6.49
-1 7 22 309.84 9.94
-1 7 22 217.81 11.68
-1 7 23 2.36 2.8
1 -7 23 1.71 1.53
-1 -7 23 1.32 1.69
-1 -7 23 -2.65 4.51
1 7 23 1.58 2.63
-1 -7 24 32.33 2.98
1 -7 24 32.01 2.61
1 7 24 59.93 4.38
-1 7 24 55.8 4.63
-1 7 25 4.38 2.96
1 7 25 4.46 2.74
-1 -7 25 0.75 1.9
1 -7 25 -0.36 1.75
-1 -7 26 -0.37 2.19
-1 7 26 4.85 3.06
-1 -7 27 -1.56 2.52
-1 7 27 -0.55 3.19
-1 -8 0 0.45 1.2
1 8 0 0.1 1.09
-1 -8 0 0.3 0.72
-1 8 0 -0.11 1
-1 -8 -1 2.65 1.34
-1 -8 1 2.87 1.33
-1 8 -1 2.92 1.14
-1 8 1 2.54 1.09
-1 -8 1 2.03 0.79
1 8 1 2.28 1.06
1 8 -1 2.6 1.31
-1 8 -2 10.58 1.49
-1 8 2 9.55 1.35
-1 -8 -2 9.46 1.53
1 8 -2 9.89 1.68
1 8 2 10.8 1.3
-1 -8 2 9.75 1.09
-1 -8 2 10.23 1.59
-1 -8 3 -0.43 1.21
-1 -8 -3 0.47 1.14
1 -8 3 0.59 0.47
-1 -8 3 0.73 0.8
1 8 3 1.55 0.87
-1 8 -3 -0.04 1.08
1 8 -3 -0.18 1.34
1 8 -4 21.83 2.42
1 -8 4 22.37 1.03
-1 -8 4 20.9 1.41
1 8 4 23.2 1.53
-1 8 -4 20.75 1.96
-1 -8 4 21.26 2.1
1 8 5 7.26 1
1 8 -5 8.19 1.9
-1 8 -5 8.01 1.49
-1 -8 5 7.39 1.08
1 -8 5 7.38 0.78
-1 8 5 9.87 1.87
-1 -8 5 9.09 1.67
1 8 -6 24.85 2.8
-1 8 6 25.01 2.47
1 8 6 20.08 1.26
-1 8 -6 21.9 2.13
-1 -8 6 21.6 2.22
1 8 7 10.35 0.92
-1 8 -7 13.04 1.82
1 8 7 11.28 0.84
1 8 -7 10.42 2.3
-1 -8 7 9.02 1.75
-1 8 7 13.22 2.2
1 8 8 4.5 0.77
1 8 8 5.66 0.75
-1 8 -8 7.78 1.6
1 8 -8 5.14 2.18
-1 -8 8 6.8 1.84
-1 8 8 7.75 1.88
1 8 9 1.64 0.91
1 8 -9 -0.09 2.26
1 8 9 2.4 0.65
-1 8 -9 3.07 1.44
-1 -8 9 3.18 1.63
-1 8 9 3.28 1.78
-1 8 10 7.14 0.92
-1 -8 10 4.58 1.77
-1 8 10 8.28 2.13
-1 8 -10 5.35 1.67
1 8 -10 3.31 2.27
1 8 10 5.86 1.26
1 8 11 9.97 1.38
-1 8 11 9.85 1.08
-1 8 11 6.47 2.12
1 8 11 11.65 1.57
-1 8 -11 8.95 1.88
1 8 -11 6.67 2.53
-1 8 12 35.3 3.38
-1 8 12 42.12 2.44
-1 8 -12 35.54 2.82
1 8 12 40.17 2.55
1 8 -12 33.7 3.82
1 8 12 37.86 2.3
-1 8 12 35.42 1.86
-1 8 -13 13.68 2.18
1 8 13 17.37 2
1 8 13 14.47 1.66
-1 8 13 14.89 1.42
-1 8 13 19.36 1.91
1 8 -13 10.51 2.88
-1 8 13 12.89 2.66
-1 8 14 48.32 2.92
-1 8 14 39.15 3.71
-1 8 -14 35.43 2.97
1 8 14 47.18 2.92
1 8 14 39.69 2.55
-1 8 14 36.5 2.15
1 8 -14 42.39 4.1
-1 8 15 2.65 1.7
1 8 -15 1.05 2.43
-1 8 -15 2.77 1.82
1 8 15 4.21 1.8
-1 8 15 4.68 1.23
1 8 15 4.87 1.5
-1 8 15 2.44 2.24
-1 8 16 0.99 2.29
-1 8 16 3.17 1.75
1 8 16 4.28 1.54
1 8 16 4.96 1.95
-1 8 16 2.31 1.2
1 8 -16 5.31 2.64
-1 8 17 0.52 1.3
-1 8 17 -0.63 1.93
-1 -8 17 2.44 2.1
1 8 17 1.93 1.55
1 8 17 0.8 1.8
-1 8 17 -0.37 2.69
-1 -8 18 15.36 3.08
1 8 18 13.94 2.09
1 8 18 20.71 2.69
-1 8 18 12.3 3.28
-1 8 18 10.36 1.81
-1 8 18 18.24 2.91
1 8 19 5.18 1.8
-1 8 19 3.6 1.64
-1 -8 19 7.69 1.82
-1 -8 19 7.89 2.72
1 8 19 6.5 2.36
-1 8 19 2.59 2.97
-1 8 19 6.44 2.69
1 -8 20 29.34 2.28
-1 -8 20 25.06 2.29
-1 8 20 22.72 4.35
-1 -8 20 19 3.9
1 8 20 35.52 3.46
-1 8 20 35.87 3.9
1 8 20 21.26 2.63
-1 8 20 18.7 2.34
1 8 21 14.61 2.84
-1 -8 21 9.02 1.8
-1 8 21 13.38 3.19
-1 8 21 2.57 1.71
1 -8 21 8.96 1.62
-1 -8 21 7.14 3.28
-1 8 22 10.1 3.29
-1 8 22 1.92 1.91
1 -8 22 8.3 1.62
-1 -8 22 3.07 3.23
-1 -8 22 8.23 1.85
-1 8 23 1.61 2.96
-1 -8 23 1.63 1.75
1 -8 23 1.1 1.62
-1 -8 24 3.65 1.78
1 -8 24 4.09 1.56
-1 -8 25 1 1.86
-1 -8 26 4.74 2.08
-1 -9 0 34.16 2.66
-1 9 0 31.8 2.29
1 9 0 32.69 2.8
1 9 1 295.45 8.2
1 9 -1 307.22 8.91
-1 -9 -1 290.08 7.8
-1 9 -1 306.26 7.72
-1 9 1 303.1 7.49
-1 -9 1 299.43 8.04
-1 -9 1 316.8 6.46
1 9 -2 13.58 2.4
1 9 2 14.47 1.81
-1 -9 -2 14.91 1.94
-1 9 -2 14.93 1.84
-1 -9 2 14.74 1.3
-1 -9 2 15.51 2
-1 9 2 16.14 1.73
1 9 -3 6.58 2.05
-1 -9 3 8.88 1.76
-1 9 -3 9.58 1.72
1 9 3 9.7 1.51
-1 9 3 10.24 1.53
-1 -9 3 8.14 1.13
1 9 -4 11.4 2.39
-1 9 4 10.41 1.47
-1 -9 4 10.6 1.24
-1 9 -4 10.5 1.72
1 9 4 10.91 1.47
-1 -9 4 9.72 1.85
1 -9 4 11.7 0.77
-1 9 5 52.94 2.65
-1 9 -5 60.52 3.29
1 9 5 54.82 2.5
1 9 -5 57.12 4.17
-1 -9 5 57.8 2.32
1 -9 5 60.86 1.76
-1 9 -6 13.55 1.97
1 9 6 14.53 1.33
1 9 6 11.56 0.84
1 9 -6 10.39 2.54
-1 -9 6 12.54 1.37
1 -9 6 13.82 1.01
-1 9 7 372.08 10.13
1 9 7 329.14 7.11
1 9 -7 345.68 10.8
-1 9 -7 358.07 9.2
1 9 7 331.87 6.51
-1 -9 7 361.44 7.58
1 -9 7 370.71 6.84
1 9 8 20.11 1.27
1 9 -8 27.16 3.34
-1 9 -8 29.01 2.6
1 9 8 26.86 1.33
-1 9 8 27.3 2.96
1 9 9 104.14 2.76
1 9 9 106.97 3.08
1 9 -9 120.7 6.3
-1 9 9 121.27 5.49
-1 9 -9 119.55 4.96
1 9 -10 7.63 2.68
1 9 10 12.56 1.19
-1 9 -10 12.31 2.12
-1 9 10 15.3 2.63
1 9 10 9.88 0.82
1 9 -11 2.41 2.56
1 9 11 3.71 0.98
-1 9 -11 3.44 1.7
-1 9 11 4.78 2.13
1 9 11 3.36 0.63
1 9 12 6.45 0.79
-1 9 12 10.18 1.7
1 9 -12 6.17 2.78
1 9 12 7.41 1.25
-1 9 -12 6.19 1.94
-1 9 12 9.73 2.41
-1 9 13 100.88 5.58
-1 9 13 118.01 4.32
-1 9 -13 92.17 4.69
1 9 13 117.06 3.66
1 9 -13 107.78 6.19
-1 9 13 95.22 3.19
-1 9 14 11.83 2.89
1 9 14 12.94 1.7
1 9 -14 9.09 3.06
-1 9 14 17.3 2.37
1 9 14 9.74 1.6
-1 9 14 16.39 1.62
1 9 15 246.98 6.4
-1 9 15 204.26 5.58
1 9 15 202.56 6.2
-1 9 15 217.16 8.88
-1 9 15 243.23 7.11
-1 9 16 20.75 1.93
1 9 16 15.76 2.08
-1 9 16 18.36 2.57
1 9 16 17.16 2.12
-1 9 16 13.9 3.24
1 9 17 23.62 2.32
-1 9 17 21.27 1.96
-1 9 17 19.82 3.61
-1 9 17 26.02 3.09
1 9 17 23.58 2.38
1 9 18 7.42 1.88
-1 9 18 4.49 2.7
-1 -9 19 6.02 2.02
1 9 19 6.18 1.8
-1 9 19 3.78 2.74
-1 9 20 4.59 2.97
-1 -9 20 4.44 1.75
1 -9 20 6.12 1.83
-1 -9 21 73.9 3.49
1 -9 21 77.42 3.38
-1 -9 22 6.05 1.9
1 -9 22 8.32 1.83
1 10 0 -0.45 2.09
-1 10 0 -0.1 1.37
1 10 -1 0.57 2.15
-1 10 -1 3.02 1.5
-1 10 1 3.37 1.37
1 10 1 1.88 1.83
-1 10 2 9.43 1.69
1 10 -2 6.47 2.33
-1 -10 2 10.26 1.23
-1 10 -2 7.26 1.71
1 10 2 8.49 2.03
-1 10 3 3.32 1.3
1 10 -3 1.13 2.3
1 10 3 1.22 1.57
-1 10 -3 3.69 1.53
-1 -10 3 3.07 0.99
-1 10 4 0.73 1.23
1 10 -4 -1.91 2.66
1 10 4 -0.21 1.52
-1 -10 4 1.44 0.99
-1 10 -4 1.23 1.52
-1 10 5 -0.05 1.14
-1 10 -5 0.75 1.46
-1 -10 5 0.68 0.98
1 10 5 -0.62 1.21
1 10 -5 -0.98 2.66
-1 -10 6 1.27 1.09
1 10 -6 -2.44 2.96
-1 10 -6 0.44 1.48
-1 10 6 0.31 1.19
-1 10 -7 5.31 1.82
-1 10 7 4.93 1.33
1 10 -7 3.27 2.68
-1 -10 7 3.34 1.16
-1 10 -8 4.48 1.92
-1 10 8 5.17 1.38
1 10 -8 5.37 2.99
-1 -10 8 3.8 1.23
-1 -10 9 9.73 1.49
-1 10 -9 11.8 2.28
1 10 -9 7.01 3.1
-1 10 10 8.32 2.53
-1 10 -10 5.67 1.99
1 10 -10 6.28 2.97
-1 10 11 7.71 2.41
1 10 -11 9.11 3.13
-1 10 11 12.06 1.65
-1 10 12 3.39 2.32
1 10 -12 -1.98 2.96
-1 10 12 2.33 1.4
-1 10 13 4.16 2.48
-1 10 13 3.74 1.63
1 10 -13 2.68 3.01
-1 10 14 -0.59 1.67
-1 10 15 8.14 2.15
1 -10 21 3.31 1.77
-1 11 0 183.86 6.34
-1 11 1 38.98 2.92
-1 11 -1 46.34 3.25
-1 11 -2 48.35 3.31
-1 11 2 43.08 3.01
-1 11 3 18.85 2.24
-1 11 -3 26.79 2.77
-1 11 -4 9.19 2.2
-1 11 4 5.69 1.68
1 11 -4 2.47 3.15
-1 11 -5 21.73 2.73
-1 11 -6 98.03 4.93
-1 11 -7 36.86 3.3
-1 11 -8 116.4 5.48
-2 0 0 1107.75 18.53
-2 0 0 1215.45 20.7
2 0 1 0.16 0.23
-2 0 -1 0.72 0.26
-2 0 -1 0.32 0.6
-2 0 -2 224.33 4.68
2 0 -2 174.31 5.49
-2 0 2 231.03 6.74
2 0 2 192.78 3.79
-2 0 -2 186.21 3.74
-2 0 -3 0.13 0.39
2 0 -3 0.33 0.81
2 0 3 0.37 0.29
-2 0 -4 2153.66 34.1
2 0 -4 1800.18 36.98
2 0 -5 1.56 0.97
-2 0 -5 1.68 0.46
2 0 -6 44.21 2.91
-2 0 -6 59.87 1.96
-2 0 7 1.84 0.57
2 0 -7 0.25 1.03
-2 0 -7 1.17 0.55
-2 0 -8 626.15 11.26
2 0 -8 594.08 13.27
-2 0 9 1 0.77
-2 0 -9 1.11 0.63
-2 0 -9 0.66 0.47
2 0 -9 0.86 1.06
-2 0 -10 344.66 8.27
-2 0 10 311.99 8.79
-2 0 -11 0.62 0.74
2 0 -11 0.37 1.14
-2 0 -11 0.16 0.55
-2 0 11 0.93 1.01
2 0 -12 375.53 8.85
-2 0 -12 403.82 6.82
-2 0 -12 276.69 7.49
-2 0 12 283.28 8.61
2 0 12 272.89 8.77
2 0 -13 1.12 1.24
-2 0 -13 0.41 0.7
-2 0 13 -0.96 1.45
-2 0 -13 -0.04 0.86
2 0 13 1.55 1.37
-2 0 -14 589.63 10.08
2 0 -14 594.06 12.21
-2 0 -14 442.09 11.34
-2 0 14 487.86 13.45
2 0 14 466.87 13.78
2 0 -15 0.35 1.47
-2 0 -15 -0.15 0.88
-2 0 15 -1.46 2.17
-2 0 -15 -0.16 1.23
2 0 15 -0.22 1.61
2 0 -16 169.87 5.3
-2 0 -16 154.8 3.84
2 0 16 113.81 6.57
-2 0 -16 114.45 4.9
-2 0 16 127.13 6.41
-2 0 -17 -0.89 1.08
2 0 -17 -0.09 1.41
-2 0 -17 -0.83 1.55
2 0 17 0.13 1.86
2 0 18 132.06 7.59
-2 0 -18 145.63 5.79
2 0 -19 -0.75 1.53
-2 0 -19 -0.64 1.59
2 0 19 0.15 2.14
2 0 -20 27.96 2.38
2 0 20 27.74 4.1
-2 0 -20 23.14 2.54
2 0 -21 -0.61 1.55
2 0 21 3.1 3.01
-2 0 -21 0.06 1.7
-2 0 -22 336.27 9.4
2 0 -22 351.63 8.48
2 0 22 343.47 13.58
-2 0 -23 -0.51 1.87
2 0 23 1.32 3.03
2 0 -23 -0.61 1.78
2 0 -24 17.48 2.28
2 0 24 20.16 3.87
-2 0 -24 15.98 2.46
2 0 -25 -0.82 1.84
2 0 25 0.32 2.94
-2 0 25 1.12 2.95
2 0 26 15.54 4
-2 0 26 18.4 3.79
2 0 27 1.48 3.48
-2 0 27 -0.52 3.07
2 0 28 97.94 7.22
-2 0 28 104.01 6.88
-2 0 29 3.27 3.55
2 0 29 -0.33 3.76
-2 -1 0 0.68 0.19
-2 -1 0 0.17 0.24
-2 1 1 362.18 6.17
2 -1 1 355.4 6.19
2 1 1 360.52 6.46
-2 -1 -1 349.85 6.44
-2 -1 -2 268.29 5.3
2 1 2 284.67 5.4
2 -1 2 284.23 5.17
2 1 3 2.02 0.39
-2 -1 3 2.39 0.58
-2 -1 -4 55.31 1.52
2 1 4 51.87 1.66
-2 -1 4 54.04 2.09
-2 1 -5 75.91 2.25
2 1 5 71.69 2.15
-2 -1 -5 73.91 2
-2 -1 5 80.18 2.81
-2 -1 -6 196.96 4.3
-2 -1 6 198.76 5.3
-2 -1 6 185.77 5.21
-2 1 -6 196.93 4.49
2 1 6 195.87 4.32
-2 1 -7 4.65 0.75
-2 -1 -7 3.73 0.65
-2 -1 7 2.98 0.92
2 1 7 5.48 0.72
2 -1 7 5.3 0.82
-2 -1 7 2.88 1.09
2 1 -7 5.33 1.17
2 1 8 44.79 2.06
-2 1 -8 46.21 2.04
-2 -1 -8 44.73 1.95
-2 -1 8 45.73 2.74
2 1 9 148.16 4.38
-2 1 -9 147.97 4.06
2 1 -9 113.13 4.83
-2 1 9 122.44 3.77
-2 -1 -9 137.75 3.97
-2 -1 9 149.57 5.58
2 1 10 74.19 3.37
-2 1 -10 73.29 2.8
2 1 -10 73.46 3.44
-2 -1 -10 68.99 2.82
-2 -1 10 70.68 4.16
-2 -1 11 2.46 1.84
2 1 11 1.44 0.95
2 1 -11 0.61 1.06
-2 1 -11 0.98 0.8
-2 -1 -11 0.41 0.83
2 1 -11 -0.59 1.56
2 1 12 142.18 5.51
2 1 -12 136.88 5.32
-2 1 -12 137.21 4.38
-2 -1 -12 138.8 4.62
-2 -1 13 63.17 4.63
-2 -1 -13 51.83 2.95
2 1 13 45.12 3.31
2 1 -13 36.4 2.93
2 1 -13 46.92 3.27
-2 1 -13 45.42 2.48
2 -1 -13 55.43 2.9
2 1 14 20.45 2.64
2 1 -14 20 2.4
2 1 -14 16.01 2.31
2 -1 -14 23.3 2.05
-2 -1 -14 21.79 2.25
-2 1 -14 18.47 1.75
2 1 -15 1.63 2.16
2 -1 -15 6.46 1.46
2 1 15 2.91 1.72
2 1 -15 3.36 1.79
-2 -1 15 6.13 2.52
-2 -1 -15 5.11 1.63
-2 1 -15 2.61 1.32
-2 -1 -16 36.14 2.77
-2 1 -16 27.4 2.41
-2 -1 16 46.18 4.44
2 1 -16 32.95 3.08
2 1 -16 36.66 3.19
2 1 16 26.39 3.33
2 -1 -16 35.13 2.36
-2 -1 17 139.51 7.25
-2 1 -17 95.5 4.34
-2 -1 -17 115.84 4.69
2 1 17 95.71 6.04
2 1 -17 125.08 5.27
2 1 -17 129.44 5.52
2 -1 -17 115.33 4.05
-2 -1 -17 105.33 3
-2 -1 -18 1.99 0.85
2 -1 18 -0.28 2
2 -1 -18 2.77 1.42
2 1 18 0.91 2.03
-2 1 -18 -0.31 1.5
-2 -1 -18 0.94 1.4
-2 -1 18 1.28 2.44
2 -1 19 17.79 3.36
2 1 19 23.27 3.42
2 -1 -19 25.66 2.15
-2 -1 -19 24.94 1.48
-2 -1 19 32.5 4.02
-2 1 -19 20.3 2.46
-2 1 19 22.98 3.1
-2 -1 -19 27.34 2.49
-2 -1 -20 69.36 3.75
2 -1 20 54.57 5.25
2 1 20 69.63 5.55
-2 -1 20 87.98 5.96
-2 1 -20 53.13 3.76
-2 1 20 72.36 5
-2 -1 -20 68.6 2.32
2 -1 -20 67.54 3.07
-2 1 -21 4.53 2.15
2 -1 21 6.88 3.19
-2 -1 -21 8.14 1.17
2 -1 -21 10.35 1.74
-2 -1 -21 8.84 2.18
-2 1 21 7.93 2.92
-2 -1 21 10.49 3.24
2 1 21 11.03 3.31
-2 1 -22 -0.97 2.13
2 1 22 1.63 2.97
2 -1 22 -0.35 2.78
-2 -1 -22 0.38 1
2 -1 -22 0.55 1.56
-2 -1 -22 0.32 1.98
-2 1 22 3.04 2.59
-2 -1 22 0.13 2.83
-2 -1 -23 23.55 2.64
2 -1 23 21.55 4.21
2 1 23 21.17 4.11
-2 1 23 24.27 3.63
2 -1 -23 19.58 2.08
-2 -1 -23 18.48 1.44
-2 1 -23 15.22 2.49
-2 -1 -24 10.09 2.22
2 -1 -24 8.44 1.69
-2 -1 -24 7.51 1.16
-2 1 24 9.63 2.89
2 1 24 8.76 3.12
2 -1 24 10.07 3.68
-2 -1 -25 10.98 2.35
2 -1 25 6.54 3.62
2 1 25 9.51 3.56
2 -1 -25 8.09 1.65
-2 -1 -25 6.68 1.26
-2 1 25 10.82 2.91
2 1 26 5.31 3.22
2 -1 26 4.6 3.46
2 -1 -26 1.77 1.5
-2 1 26 3.03 2.64
2 -1 27 9.9 4.32
2 1 27 8.18 3.37
2 -1 -27 8.64 1.78
-2 1 27 11.98 3.38
-2 1 28 15.28 3.91
2 -1 28 15.4 4.67
2 1 28 15.63 4.01
-2 1 29 0.64 3.33
2 1 29 -0.15 3.46
2 -1 29 -1.47 4.14
2 1 30 3.13 3.86
-2 -2 0 449.06 8.18
-2 -2 0 466.7 8.23
-2 2 0 470.05 7.75
-2 -2 0 471.24 8.33
-2 -2 -1 7557.4 114.91
2 -2 1 7234.16 114.35
-2 2 1 7303.85 114.31
-2 -2 -1 6979.03 114.94
-2 2 1 7530.84 114.97
-2 -2 1 7186.71 114.85
-2 -2 -2 158.15 3.45
-2 -2 2 158 4.4
2 -2 2 168.03 3.12
-2 2 2 166.66 3.55
-2 -2 -3 1368.57 21.38
-2 2 3 1345.75 22.19
-2 -2 3 1221.11 24.18
-2 -2 -3 1217.71 21.94
-2 -2 -4 53.48 1.41
-2 -2 4 51.29 3.21
-2 -2 -5 2443.19 40.07
-2 2 -5 2470.55 40.62
-2 -2 5 2463.03 45.46
-2 -2 -6 234.22 5.16
2 2 6 223.99 4.6
-2 2 -6 226.47 5.26
-2 -2 6 240.22 8.94
-2 2 -7 6054.97 97.97
2 2 7 5955.13 97.57
-2 -2 -7 5989.99 98.32
-2 2 -8 305.26 7
2 2 8 316.39 6.94
-2 -2 -8 325.95 7.7
-2 2 -9 3235.65 55.29
2 2 9 3201.2 55.6
2 -2 9 3212.15 56.18
2 2 10 58.69 2.94
-2 2 -10 58.01 2.63
-2 -2 10 73.18 5.83
-2 -2 -10 76.11 3.37
2 -2 10 61.86 3.14
2 -2 10 70.97 1.98
2 2 11 632.81 14.4
-2 2 -11 663.04 13.31
2 -2 11 660.21 11.8
2 -2 11 638.61 14.6
2 2 12 31.16 2.66
2 -2 12 36.77 2.87
-2 2 -12 29.29 2.01
-2 -2 -12 38.1 2.55
2 -2 12 32.74 1.67
-2 -2 12 34.85 2.47
2 2 13 1690.83 33.68
2 -2 13 1693.57 33.72
-2 2 -13 1668.09 31.29
-2 -2 13 1694.03 31.96
2 -2 13 1838.59 30.81
-2 2 13 1546.13 31.17
2 2 14 148.94 6.62
2 -2 14 152.21 6.71
-2 2 -14 144.45 4.99
-2 2 14 153.72 5.42
-2 -2 14 142.48 5.49
-2 2 -15 2580.16 48.97
2 2 15 2629.28 52.42
-2 2 15 2620.2 49.6
2 2 16 86.66 5.43
-2 2 -16 76.1 3.77
-2 -2 16 123.73 7.74
-2 2 16 79 4.17
-2 -2 -16 114.4 4.6
2 2 17 476.96 14.67
-2 -2 17 686.23 18.49
2 2 -17 611.24 14.08
-2 2 -17 431.4 11.57
-2 2 17 471.83 12.73
-2 -2 -17 627.14 12.95
2 2 18 12.23 2.84
2 2 -18 11.09 2.45
-2 -2 18 15.17 3.61
-2 2 18 7.37 2.29
-2 2 -18 7.28 1.68
-2 -2 -18 10.93 2.08
-2 -2 -19 247.17 7.05
2 2 19 212.75 9.03
-2 -2 19 276.62 11.21
2 2 -19 252.87 8.06
-2 2 -19 169.59 6.36
-2 2 19 200.95 8.01
2 -2 -19 165.05 5.34
-2 -2 -20 37.75 2.92
2 2 20 30.47 3.87
-2 -2 20 42.96 5.14
2 2 -20 34.4 3.34
-2 2 -20 24.74 2.68
-2 2 20 27.87 3.46
2 -2 -20 23.33 2.11
-2 -2 -21 1067.44 17.95
2 2 21 986.23 22.26
-2 -2 21 1270.33 25.9
2 2 -21 1111.47 19.61
-2 2 -21 798.68 17.92
-2 2 21 905.86 20
-2 -2 -22 61.26 3.65
2 2 22 63.69 5.42
-2 2 22 55.72 4.78
-2 2 -22 40.62 3.56
2 2 -22 66.49 4.4
2 -2 -22 40.99 2.55
-2 -2 -22 34.1 1.76
-2 -2 22 64.42 6.18
2 -2 23 444.85 17.03
2 2 23 609.61 16.67
-2 2 23 630.67 15.35
-2 2 -23 482.78 12.37
-2 -2 -23 633.21 12.61
-2 -2 23 716.14 18.5
2 -2 -23 454.91 10.15
-2 -2 -24 21.32 2.71
-2 2 24 19.68 3.59
-2 -2 24 21.27 4.46
-2 -2 -24 12.82 1.25
2 -2 -24 13.4 1.81
2 2 24 22.52 3.75
2 -2 24 18.26 4.54
2 -2 25 36.73 5.41
2 2 25 48.06 4.84
-2 -2 -25 43.55 3.25
-2 -2 25 50.3 5.52
-2 2 25 40.89 4.28
-2 -2 -25 29.64 1.58
2 -2 -25 30.27 2.21
-2 -2 26 5.13 3.69
2 -2 -26 2.35 1.45
2 -2 26 1.44 3.63
2 2 26 5.02 3.17
-2 2 26 2.62 2.7
2 -2 27 84.04 7.68
2 2 27 94.62 6.63
-2 -2 27 103.43 7.35
-2 2 27 78.56 5.6
2 2 28 11.34 3.65
2 -2 28 5.13 4.58
-2 2 28 14.5 3.71
-2 -2 28 12.65 4.19
-2 2 29 306.77 11.33
2 2 29 265 10.84
2 2 30 20.71 4.4
-2 -3 0 0.21 0.43
-2 -3 0 0.25 0.4
-2 -3 0 0.82 0.3
-2 -3 -1 218.15 4.65
-2 -3 1 210.59 4.63
-2 3 1 207.01 4.67
-2 -3 -1 213.71 4.46
-2 -3 -2 218.46 4.6
2 3 -2 214.8 4.67
-2 3 2 222.25 4.76
-2 -3 -2 207.2 4.42
-2 -3 2 208.34 4.62
-2 -3 3 10.48 1.38
-2 -3 -3 10.97 0.77
2 3 -3 11.77 1.03
-2 3 3 10.78 0.91
-2 -3 4 19.64 2.1
-2 3 4 17.14 1.16
2 3 -4 19.29 1.56
-2 -3 -4 17.63 1.01
2 3 -5 63.85 3.08
-2 3 5 62.9 2.29
2 3 6 231.7 4.34
-2 3 6 240.99 5.56
-2 3 -7 31.61 1.72
2 3 7 33.39 1.29
-2 -3 7 25.8 3.27
-2 -3 -7 26.37 1.25
2 3 -7 34.36 2.69
2 3 8 43.18 1.8
-2 3 -8 40.42 2.06
-2 -3 8 38.66 4.25
2 3 -8 46.13 3.27
2 3 9 273.14 6.21
-2 3 -9 262.21 6.25
-2 -3 9 256.29 11.01
-2 -3 10 71.23 5.92
2 3 -10 85.29 4.52
-2 -3 -10 52.87 2.54
-2 3 -10 67.56 2.84
2 3 10 70.16 3.09
2 -3 11 10.12 1.59
-2 3 -11 11.79 1.37
2 3 11 9.64 1.47
-2 -3 11 11.14 1.32
-2 -3 11 12.19 3.2
-2 -3 -11 9.73 1.29
2 3 -11 13.71 2.27
2 -3 12 111.42 4.87
2 3 12 101.35 4.56
-2 -3 12 104.63 3.74
-2 3 12 111.34 3.8
2 3 -12 139.19 5.92
-2 -3 -12 105.78 3.97
-2 -3 12 131.8 8.31
-2 3 -12 108.72 3.98
2 -3 13 29.64 2.77
2 3 13 25.45 2.53
-2 -3 13 26.34 2.09
2 -3 13 31.04 1.52
-2 -3 -13 30.62 2.26
-2 3 13 28.58 2.05
2 3 -13 39.15 3.51
-2 3 -13 28.19 2.13
-2 -3 13 39.73 5.12
2 -3 14 51.34 3.75
2 3 14 44.72 3.45
2 -3 14 49.54 2.01
-2 -3 14 42.59 2.66
-2 -3 -14 54.15 3.04
-2 3 -14 45.83 2.75
-2 3 14 46.88 2.76
-2 -3 15 14.03 4.1
-2 3 -15 8.47 1.51
2 -3 15 8.56 2.31
2 -3 15 7.8 1.09
-2 3 15 7.53 1.6
-2 -3 -15 8.25 1.72
2 3 15 6.79 1.96
-2 -3 15 5.98 1.56
2 -3 16 44.31 4.12
2 3 16 48.99 3.93
2 -3 16 42.78 2.3
-2 -3 16 46.2 3.04
-2 3 -16 43.65 2.83
-2 3 16 44.05 2.96
2 -3 17 49.4 4.56
2 3 17 51.14 4.06
-2 -3 17 46.9 3.24
2 -3 17 51.4 2.9
-2 -3 -17 64.1 3.34
-2 3 17 47.64 3.31
-2 -3 17 70.79 6.69
-2 3 -17 41.78 2.92
-2 -3 18 0.75 1.74
2 -3 18 4.58 2.39
-2 3 18 0.08 1.81
-2 -3 -18 4.47 1.6
2 3 18 2.96 1.98
-2 3 -18 2.65 1.42
-2 -3 18 1.85 3.15
-2 -3 19 11.75 2.65
2 -3 19 11.85 3.17
2 3 19 17.37 2.98
-2 3 19 9.13 2.33
-2 3 -19 9.25 1.96
-2 -3 -19 17.43 2.23
-2 -3 19 21.66 4.74
2 3 20 87.98 5.63
-2 3 -20 61.78 3.86
-2 3 20 80.84 5.04
-2 -3 -20 94.67 4.22
2 -3 20 55.01 5.6
-2 -3 20 97.08 7.53
2 -3 21 -1.12 3.39
-2 -3 21 5.1 4.17
2 3 21 3.05 2.46
-2 3 21 2.48 2.56
-2 3 -21 1.76 1.78
2 3 22 1.23 2.46
-2 -3 22 -1.64 4.2
2 -3 -22 -0.47 1.61
-2 3 -22 0.08 2.02
-2 3 22 1.33 2.37
2 3 23 15.55 3.18
-2 -3 23 14.81 4.6
2 -3 -23 6.79 1.64
-2 3 23 16 3.18
-2 3 24 20.36 3.51
2 -3 -24 10.44 1.64
2 3 24 19.26 3.51
-2 -3 24 15.91 4.49
2 3 25 6.25 2.87
-2 -3 25 3.29 3.83
2 -3 -25 2.76 1.57
-2 3 25 4.1 2.73
2 3 26 4.76 2.94
-2 3 26 3.53 3.1
-2 -3 26 9.5 3.74
2 3 27 10.85 3.4
-2 3 27 9.18 3.33
-2 -3 27 15.39 4.23
-2 3 28 16.71 3.63
2 3 28 21.66 4.06
-2 3 29 0.12 3.36
2 3 29 1.14 3.25
2 3 30 2.6 3.28
2 3 31 1.31 3.3
2 4 0 317.52 5.83
-2 -4 0 306.12 6.49
-2 -4 0 315.57 6.22
-2 -4 -1 116 2.96
-2 -4 1 114.51 2.96
-2 -4 -1 115.09 3.21
-2 -4 1 110.37 3.21
-2 -4 2 77.59 2.28
-2 -4 -2 72.96 2.15
-2 -4 -2 72.5 2.42
2 4 -2 78.43 2.95
-2 4 2 74.28 2.58
-2 -4 2 72.41 2.47
-2 -4 3 67.15 2.4
-2 4 3 62.71 2.38
-2 -4 3 60.02 2.28
2 4 -3 62.55 2.96
-2 -4 -3 59.68 1.95
-2 4 4 850.19 15.4
2 4 -4 790.62 17.07
-2 -4 4 881.24 15.82
-2 -4 -4 812.81 14.6
2 4 4 835.63 14.81
-2 -4 5 13.58 1.45
2 4 5 10.79 0.97
-2 4 5 9.69 1.15
2 4 -5 11.51 1.74
-2 -4 6 26.33 2.13
2 4 -6 24.36 2.44
2 4 6 24.39 1.43
-2 4 6 23.85 1.67
-2 -4 7 95.95 4.61
2 4 7 86.43 2
-2 4 7 87.61 3.27
2 4 -7 89.92 4.65
2 4 7 84.05 2.81
2 4 8 217.36 4.64
2 4 8 205.92 5.16
-2 4 8 212.92 5.76
2 4 9 31.74 1.69
-2 -4 9 24.71 3.03
-2 4 9 30.08 2.14
2 4 9 27.99 1.74
2 4 10 176.37 4.93
2 4 10 159.52 4.65
2 4 11 9.27 1.41
2 4 11 6.95 1.26
2 4 12 114.36 4.23
2 4 12 115.5 4.63
2 4 13 5.97 1.51
-2 -4 13 3.68 2.56
-2 4 13 8.26 1.34
2 4 -13 9.77 2.39
-2 -4 13 8.98 1.4
2 -4 14 176.1 7.1
-2 -4 14 157.77 9.63
2 4 14 177.14 6.61
-2 4 14 199.51 5.84
-2 -4 14 183.19 5.46
2 -4 15 112.79 5.81
2 4 15 113.82 5.32
-2 -4 15 113.26 8.4
-2 4 15 127.25 4.74
-2 -4 15 113.5 4.2
2 -4 15 124.11 3.54
2 -4 16 61.42 4.61
2 4 16 57.48 3.95
-2 -4 16 63.98 6.7
2 -4 16 58.23 2.32
-2 -4 16 59.51 3.28
-2 4 16 59.91 3.47
-2 4 -16 48.12 2.98
2 -4 17 2.26 1.88
-2 -4 17 0.21 3.82
2 4 17 4.56 1.93
-2 4 17 1.54 1.53
2 4 -17 3.22 2.31
-2 4 -17 2.05 1.42
-2 -4 17 2.38 1.56
2 -4 17 3.75 1.13
2 -4 18 55.77 4.92
-2 -4 18 67.76 6.94
-2 4 -18 59.01 3.47
-2 4 18 59.95 3.81
2 -4 18 57.85 2.69
-2 -4 18 56.01 3.34
-2 -4 19 1.15 1.6
2 -4 19 1.03 1.28
2 -4 19 2.31 2.27
-2 -4 19 0.21 4.05
2 4 19 4.14 2.03
2 4 -19 3.33 2.27
-2 4 -19 2.3 1.59
-2 4 19 0.48 2
-2 -4 20 15.28 4.67
-2 -4 20 8.03 2.09
-2 4 20 11.56 2.75
2 4 -20 16.55 2.83
-2 4 -20 9.19 2.04
2 -4 20 6.4 2.94
2 4 20 15.13 2.8
2 4 -21 50.01 3.87
-2 4 21 40.96 4.09
2 4 21 45.92 4.18
2 -4 21 26 4.42
-2 -4 21 59.58 6.39
-2 -4 21 30.8 3.34
-2 4 22 214.19 8.59
2 4 22 214.32 8.71
-2 4 23 29.89 3.84
2 4 23 37.06 4.07
2 -4 24 0.87 4.06
-2 4 24 10.44 3.22
2 4 24 8.34 2.89
-2 -4 24 14.87 4.12
-2 4 25 1.71 2.95
2 -4 25 -4.52 4.17
2 4 25 5.24 2.76
-2 -4 25 5.57 3.89
2 4 26 7.1 3.09
2 -4 26 0.93 4.64
-2 4 26 9.42 3.35
-2 -4 26 13.76 4.22
-2 4 27 1.26 3.12
2 4 27 2.01 2.96
2 4 28 67.3 5.59
-2 4 28 60.78 5.35
-2 4 29 23.58 4.42
2 4 29 23.14 4.05
2 4 30 70.22 5.7
2 4 31 10.12 3.84
-2 -5 0 -0.08 0.69
-2 -5 0 0.36 0.57
2 5 0 0.21 0.57
-2 -5 -1 168.44 4.37
-2 -5 1 166.34 4.41
2 5 -1 169.09 4.9
-2 -5 -1 169.53 3.91
-2 -5 1 164.41 3.91
2 5 1 165.84 3.45
-2 -5 -2 32.5 1.45
2 5 -2 31.06 2.34
-2 5 2 36.24 1.94
-2 -5 -2 36.42 1.84
-2 -5 2 33.18 1.84
-2 -5 -3 42.72 1.67
-2 5 3 45.76 2.25
-2 -5 3 44.03 2.1
-2 -5 -3 45.52 2.03
2 5 -3 41.65 2.85
-2 5 -3 43.44 2.04
-2 -5 4 14.07 1.36
-2 5 -4 14.34 1.3
-2 -5 4 17.74 1.28
-2 5 4 13.38 1.38
2 5 -4 10.29 1.77
-2 5 -5 137.43 4.06
-2 -5 5 136.36 4.07
2 5 5 133.04 3.63
-2 5 5 134.73 2.61
-2 5 5 136.94 4.27
2 5 -5 131.97 5.69
-2 5 -6 12.38 1.36
-2 -5 6 12.41 1.46
2 5 -6 11.78 2.1
-2 5 6 11.57 1.41
2 5 6 13.66 1.22
-2 5 -7 4.45 1.05
-2 5 7 3.99 1.17
-2 -5 7 3.79 1.18
2 5 7 4.9 0.96
2 5 -7 5.47 1.94
2 5 -8 2.4 1.76
2 5 8 1.38 0.33
-2 5 8 1.82 1.16
2 5 8 2.74 0.87
-2 5 -8 1.93 1.07
-2 -5 8 0.37 1.31
2 5 9 141.25 3.45
-2 -5 9 133.32 5.69
-2 5 -9 135.87 4.51
-2 5 9 141.27 4.86
2 5 9 136.26 4.09
2 5 10 7.36 1
-2 -5 10 5.08 1.82
-2 5 -10 5.5 1.33
2 5 -10 7.49 2.23
2 5 10 7.81 1.2
-2 5 10 6.25 1.54
-2 5 -11 2.58 1.19
-2 -5 11 1.9 1.74
2 5 11 2.26 0.86
2 5 -11 4.11 2.14
2 5 11 1.79 0.98
-2 5 11 0.87 1.35
2 5 12 18.47 1.77
-2 5 -12 20.5 2.03
2 5 12 20.46 1.8
-2 5 12 20.64 2.43
-2 -5 12 15.83 2.89
2 5 13 70.99 3.53
-2 -5 13 59.21 5.13
-2 5 13 81.25 4.4
-2 5 13 93.25 3.61
2 5 -13 101.44 5.24
-2 5 -13 63.81 3.3
2 5 13 72.59 3.32
-2 5 14 4.53 1.4
2 5 -14 6.82 2.42
2 5 14 4.06 1.44
-2 -5 14 0.63 2.49
2 5 14 2.98 1.4
-2 -5 14 6.08 1.55
2 5 -15 13.95 2.96
-2 -5 15 10.46 1.66
2 5 15 10.4 1.83
-2 -5 15 4.65 2.83
2 5 15 7.21 1.76
-2 5 15 10.56 1.77
2 5 16 1.48 1.64
2 5 -16 2.89 2.37
-2 5 16 2.71 1.59
-2 -5 16 -0.37 2.98
2 5 16 2.45 1.6
-2 -5 16 4.13 1.47
-2 -5 17 73.62 3.52
2 -5 17 83.09 2.98
-2 5 17 87.1 4.38
2 5 17 89 4.72
-2 5 18 -1 1.8
2 5 -18 1.34 2.21
-2 -5 18 -1.26 2.99
2 5 18 0.98 1.9
2 -5 18 0.81 1.01
-2 -5 18 0.42 1.36
2 5 19 17.68 2.74
-2 5 19 14.56 2.54
2 5 -19 22.92 3.12
-2 -5 19 15.81 4.24
2 -5 19 14.93 1.68
-2 -5 19 16.38 2.1
2 -5 19 12.32 3.1
2 5 20 15.51 2.76
2 -5 20 8.3 3.14
-2 -5 20 18.72 4.49
2 -5 20 10.5 1.58
-2 -5 20 10.57 2.07
2 5 -20 16.94 3.16
-2 5 20 12.17 2.76
-2 5 21 9.5 2.9
-2 -5 21 9.26 2.12
2 -5 21 4.91 3.04
2 -5 21 7.97 1.64
-2 -5 21 12.52 4.12
2 5 21 14.77 2.9
-2 5 22 -0.66 2.86
2 5 22 1.46 2.25
-2 -5 22 4.11 3.88
-2 -5 22 -1.24 1.99
2 -5 22 -1.79 3.41
2 -5 22 -0.35 1.75
-2 5 23 21.07 3.71
2 -5 23 12.58 4.15
-2 -5 23 13.3 2.55
-2 -5 23 24.59 5.13
2 5 23 21.48 3.31
-2 5 24 2.95 3.1
2 5 24 2.4 2.64
-2 -5 24 5.12 4.31
2 -5 24 -4.3 4.35
2 5 25 8.86 2.82
-2 5 25 12.74 3.67
-2 -5 25 13.3 4.7
2 5 26 3.6 2.89
-2 -5 26 6.81 4.58
-2 5 26 0.59 3.19
-2 5 27 14.82 3.88
2 5 27 10.13 3.24
-2 5 28 3.29 3.61
2 5 28 0.45 2.77
2 5 29 2.57 2.99
2 5 30 -0.24 3.23
-2 -6 0 1064.21 18.87
-2 -6 0 1032.33 17.94
-2 -6 1 1787.55 30.56
-2 -6 -1 1818.12 30.57
2 6 1 1730.93 29.6
-2 -6 1 1779.21 29.6
-2 -6 -1 1799.7 29.56
-2 6 -2 555.83 10.69
-2 -6 -2 514.86 9.82
-2 -6 2 541.01 10.85
-2 -6 -2 518.14 10.6
-2 -6 2 510.16 9.9
-2 6 -3 497.66 10.18
-2 -6 -3 476.65 9.35
-2 -6 -3 487.41 10.04
-2 6 3 488.93 10.53
-2 -6 3 483.3 10.27
2 -6 3 492.96 8.05
2 6 -4 198.6 7.45
-2 6 -4 223.9 5.72
-2 -6 4 212.67 5.71
-2 6 4 207.33 5.88
2 6 -5 532.09 13.99
-2 -6 5 521.89 11.34
-2 6 5 548.47 11.78
-2 6 -5 547.78 11.43
-2 6 -6 623.92 12.79
2 6 -6 661.39 16
-2 -6 6 630.7 13.03
-2 6 6 628.27 10.63
-2 6 6 641.39 13.33
-2 6 -7 1965.14 33.94
-2 6 7 1914.27 34.41
2 6 7 1922.16 33.01
-2 6 7 1913.19 31.56
-2 -6 7 1961.54 34.23
-2 -6 8 831.3 16.56
-2 6 -8 815.39 15.82
2 6 8 737.76 16.25
-2 6 8 811.14 16.37
2 6 8 845.35 15.23
-2 6 8 771.11 13.84
-2 -6 9 838.96 17.34
-2 6 -9 849.89 16.43
-2 6 9 816.99 16.89
2 6 9 846.03 15.75
-2 6 9 802.39 14.56
-2 6 -10 198.93 5.89
-2 -6 10 195.63 6.83
2 6 10 198.47 4.22
2 6 10 208.34 5.56
2 6 10 192.23 6.57
-2 6 10 206.01 6.58
-2 -6 11 148.29 6.19
2 6 11 154.64 4.8
-2 6 11 160.8 5.86
2 6 11 146.67 5.79
2 6 11 157.32 4.07
-2 6 -11 158.74 5.2
-2 -6 12 152.63 6.87
2 6 12 160.94 4.67
-2 6 -12 171.18 5.62
2 6 12 167.59 5.18
2 6 12 175.59 6.57
-2 6 12 171.44 6.34
-2 -6 13 532 15.41
2 6 13 533.03 11.71
-2 6 13 584.63 13.95
2 6 13 572.02 14.04
-2 6 -13 542.7 12.36
2 6 13 518.98 11.84
-2 -6 14 364.75 13.17
2 6 14 392.9 9.92
-2 6 -14 416.18 10.38
-2 6 14 441.57 12.01
2 6 14 413.52 11.88
-2 6 14 516.02 10.58
2 6 -14 554.43 13.47
2 6 14 390.34 9.97
2 6 15 628.23 14.82
-2 -6 15 530.39 18.26
2 6 15 672.47 15.09
-2 6 -15 664.74 15.11
2 6 15 667.33 16.99
-2 6 15 720.94 17.21
-2 6 15 832.26 15.62
2 6 -15 909.63 18.46
-2 -6 15 779.13 15.06
2 6 16 241.02 7.69
-2 -6 16 190.55 10.21
2 6 16 271.4 8.12
-2 6 -16 251.6 7.59
2 6 16 258.87 9.6
-2 6 16 275.7 9.79
-2 6 16 326.38 8.54
2 6 -16 379.78 10.56
-2 -6 16 265.19 7.21
2 6 17 128.46 5.6
-2 -6 17 92.83 7.39
2 6 17 163.09 6.17
-2 6 -17 131.92 5.32
-2 6 17 154.99 7.43
2 6 17 132.56 7.02
-2 6 17 188.03 6.45
2 6 -17 217.8 7.97
-2 -6 17 148.05 4.97
-2 -6 18 36.54 5.02
2 6 18 56.95 3.83
-2 -6 18 53.71 3.04
2 -6 18 64.86 2.85
2 6 18 45.87 4.71
-2 6 18 56.8 5.1
2 6 -18 77.78 5.04
-2 6 18 60.38 3.8
2 6 18 43.43 3.42
2 6 19 48.02 3.81
-2 6 19 65.09 4.29
2 6 -19 83.81 4.98
2 -6 19 64.18 2.74
-2 -6 19 58.07 3.24
2 6 19 72.3 4.38
-2 -6 19 39.78 5.34
2 6 20 70.5 4.73
-2 6 20 101.14 5.4
-2 -6 20 77.37 3.91
2 -6 20 79.19 3.15
2 6 20 104.63 5.33
-2 -6 20 55.38 6.48
-2 6 21 298.9 9.87
-2 -6 21 174.94 11.31
-2 -6 21 211.73 6.77
2 -6 21 230.11 6.11
2 6 21 272.07 8.91
-2 -6 22 143.71 10.3
-2 6 22 206.86 8.56
2 -6 22 154.89 5.06
-2 -6 22 148.51 5.75
2 6 22 205.8 7.8
-2 -6 23 172.96 11.13
-2 6 23 207.64 8.74
2 -6 23 137.65 4.9
-2 -6 23 137.56 5.56
2 6 23 206.6 7.93
-2 -6 24 55.44 6.9
-2 6 24 68.99 5.47
-2 -6 24 39.38 3.3
2 -6 24 48.64 3.3
2 6 24 64.51 4.81
2 6 25 10.64 3.15
-2 -6 25 6.6 2.65
-2 6 25 11.42 3.7
2 6 26 14.58 3.3
-2 6 26 13.49 3.79
-2 6 27 31 4.78
2 6 27 30.28 3.82
-2 6 28 50.66 5.44
-2 -7 0 0.51 0.77
2 -7 0 0.63 1.05
-2 -7 0 0.74 1.04
2 7 0 -0.09 1.12
2 7 1 -0.61 0.83
2 7 -1 -0.75 1.46
-2 7 -1 0.72 0.93
-2 -7 1 0.05 0.77
2 -7 1 0.12 1.08
-2 -7 1 0.83 1.03
2 -7 -1 -0.31 1.04
-2 -7 -1 0.58 1.08
-2 -7 -1 0.07 0.74
2 7 -2 65.33 3.86
2 7 2 72.91 1.97
-2 7 -2 77.84 3.07
-2 -7 -2 77.08 2.52
-2 -7 -2 71.97 3
2 -7 -2 65.5 2.91
-2 -7 2 73.22 2.52
2 -7 2 72.7 3.16
-2 -7 2 75.03 3.18
-2 7 -3 0.31 1.07
2 7 -3 -0.79 1.78
-2 -7 3 0.05 0.75
-2 -7 -3 0.3 0.99
-2 -7 3 -0.17 1.06
2 -7 3 -0.18 1.18
2 -7 -3 0.74 1.03
-2 7 -4 14.1 1.6
2 7 -4 10.14 2.17
-2 -7 4 13.5 1.25
2 -7 4 13.61 0.57
2 -7 4 12.53 1.66
-2 -7 4 11.78 1.58
2 7 4 12.78 1.81
-2 7 4 12.23 1.75
2 7 -5 0.28 1.82
-2 7 -5 1.52 1.02
-2 -7 5 1.39 1.2
2 7 5 2.91 1.4
2 -7 5 2.01 1.36
-2 7 5 2.16 1.3
2 7 6 53.32 3.2
2 -7 6 55.56 3.07
-2 -7 6 51.44 2.89
-2 7 6 55.72 3.16
2 7 -6 60.16 4.32
-2 7 -6 53.41 2.84
2 7 -7 2.79 2.07
-2 7 7 3.67 1.5
2 7 7 3.27 1.56
-2 -7 7 2.9 1.3
2 -7 7 4.06 1.49
-2 7 -7 2.89 1.27
2 7 -8 9.96 2.58
-2 -7 8 13.84 1.61
-2 7 8 9.01 0.68
-2 7 -8 11.23 1.67
2 7 8 9.48 1.83
2 -7 8 11.02 1.86
-2 -7 8 9.52 1.71
-2 7 8 12.17 1.91
-2 -7 9 15.93 1.83
-2 7 9 12.77 0.9
2 7 9 15.31 1.51
-2 7 -9 12.95 1.76
2 7 9 15.27 2.16
-2 7 9 13.86 2.05
2 7 -9 19.84 2.97
-2 -7 10 18.09 2.03
-2 7 -10 18.82 1.95
2 7 10 17.7 1.7
-2 7 10 16.58 1.11
2 7 -10 23.15 3.16
2 7 10 15.34 2.3
-2 7 10 16.47 2.24
2 7 -11 3.2 2.26
-2 7 -11 5.33 1.51
-2 -7 11 4.08 1.68
-2 7 11 3.16 0.82
2 7 11 3.91 1.7
-2 7 11 3.01 1.71
2 7 11 3.44 1.18
2 7 12 26.38 2.11
2 7 -12 33.97 3.59
-2 -7 12 31.55 2.96
2 7 12 23.64 1.03
2 7 12 25.26 2.78
-2 7 12 21.49 2.66
-2 7 -12 26.33 2.36
-2 7 12 21.74 1.49
-2 7 13 1.44 0.97
2 7 -13 3.55 2.34
-2 7 13 1.22 1.9
2 7 13 2.22 2.06
2 7 13 1.75 0.8
-2 -7 13 2.78 1.87
-2 7 -13 3.07 1.49
2 7 13 3.13 1.33
2 7 -14 32.09 3.59
-2 -7 14 23.89 3.07
2 7 14 23.1 1.66
-2 7 14 36.52 2.6
-2 7 -14 27.43 2.54
2 7 14 25.01 3.12
-2 7 14 29.05 3.18
2 7 14 25.86 2.27
2 7 15 1.23 1.31
-2 7 15 2.95 1.71
2 7 -15 0.45 2.2
2 7 15 0.04 1.01
-2 -7 15 2.1 1.97
2 7 15 1.09 2.34
-2 7 15 -1.05 2.27
-2 7 -15 0.06 1.53
2 7 16 17.83 3.04
-2 7 16 21.03 2.44
2 7 -16 26.11 3.51
2 7 16 16.1 1.81
-2 -7 16 15.81 3.2
-2 7 -16 13.66 2.02
-2 7 16 18.33 3.11
2 7 16 16.74 2.09
2 7 17 -0.06 1.26
-2 -7 17 0.16 2.38
-2 7 17 1.59 1.94
2 7 -17 -0.48 2.44
-2 7 17 -0.7 2.49
2 7 17 -1.44 2.44
2 7 17 0.45 1.36
-2 -7 17 0.9 1.58
2 7 18 0.19 1.43
-2 -7 18 0.17 2.44
-2 7 18 0.95 1.97
2 7 -18 1.04 2.49
2 7 18 -2.63 2.78
-2 7 18 -1.16 2.69
-2 -7 18 0.87 1.4
2 7 18 0.87 1.66
-2 7 19 -0.5 2.26
-2 -7 19 -0.19 2.63
2 7 19 -0.21 1.56
-2 7 19 -0.29 2.93
2 7 19 -1.01 2.95
2 7 19 -0.49 1.8
-2 -7 19 1.07 1.5
2 -7 19 0.9 1.33
2 7 20 27 2.84
-2 7 20 25.41 4.36
2 7 20 19.12 3.91
-2 -7 20 20.93 2.25
2 -7 20 23.57 1.92
-2 7 20 28.74 3.47
2 7 21 -2.6 3.43
-2 7 21 -2.79 3.79
-2 -7 21 -1.55 3.42
2 7 21 0.75 1.91
-2 -7 21 1.84 1.8
2 -7 21 0.61 1.23
-2 7 21 -1.79 2.97
-2 7 22 -0.96 3.87
2 7 22 -0.38 3.4
-2 7 22 1.53 3.27
2 7 22 0.54 2.17
-2 -7 22 -1.17 3.84
-2 -7 22 1.24 1.83
2 -7 22 1.89 1.59
-2 7 23 -0.12 3.24
2 7 23 0.82 2.08
2 -7 23 0.7 1.4
-2 -7 23 0.06 1.76
2 7 24 6.95 2.63
2 -7 24 3.7 1.63
-2 -7 24 4.67 2.06
-2 7 24 7.21 3.6
-2 -7 25 -0.12 1.97
-2 7 25 1.72 3.42
-2 -7 26 0.07 2.24
-2 7 26 3.53 3.5
-2 -7 27 0.23 2.43
-2 7 27 1.48 3.6
-2 -8 0 27.82 1.68
2 -8 0 29.96 2.3
-2 -8 0 26.71 2.19
2 8 0 22.23 1.98
-2 8 0 31.12 2.14
2 8 -1 77.79 3.73
-2 8 -1 81.14 3.37
-2 -8 -1 70.81 2.61
-2 -8 -1 74.47 3.35
2 -8 -1 76.47 3.4
2 -8 1 79.53 3.49
-2 -8 1 77.35 3.41
2 8 1 71.85 2.58
-2 -8 1 76.18 2.68
2 8 2 35.51 1.19
-2 8 -2 27.23 2.12
-2 -8 2 34.92 1.89
-2 -8 -2 34.23 2.36
2 -8 -2 34.02 2.36
2 8 -2 28.24 2.72
2 -8 2 34.26 2.49
-2 -8 2 34.61 2.44
-2 -8 3 8.44 1.63
2 -8 3 8.57 1.68
-2 -8 3 9.1 1.25
2 8 -3 5.1 1.9
-2 8 -3 8.28 1.5
-2 8 -4 141.5 4.72
-2 -8 4 150.16 4.12
2 -8 4 145.28 5.14
-2 -8 4 150.18 5.06
2 -8 5 4.83 0.45
-2 -8 5 3.78 1.13
-2 -8 5 5.47 1.68
2 -8 5 4.48 1.64
-2 8 -5 4.35 1.38
2 8 -5 2.3 2.13
-2 8 -6 1.16 1.24
2 8 -6 1.44 2.13
2 -8 6 4.19 1.56
2 8 6 6.16 1.74
-2 8 6 4.8 1.68
-2 -8 6 3.96 1.51
2 8 -7 126.23 6.28
-2 8 -7 128.22 4.7
2 -8 7 125.58 4.97
-2 -8 7 115.19 4.7
2 8 7 120.44 5.09
-2 8 7 119.36 4.92
2 -8 8 11.88 2.07
2 8 8 13.48 2.26
-2 -8 8 11.03 1.95
-2 8 8 13.31 2.18
2 8 -8 14.47 2.91
-2 8 -8 10.79 1.82
2 8 -9 35.88 3.8
-2 -8 9 28.06 2.55
2 -8 9 28.29 2.63
2 8 9 30.71 2.9
-2 8 9 29.69 2.84
-2 8 -9 28.25 2.53
2 8 -10 46.43 4.17
2 8 10 36.01 3.22
-2 8 10 34.32 3.06
-2 8 -10 36.53 2.71
-2 -8 10 33.11 2.82
2 -8 10 35.7 2.97
-2 8 11 10.38 2.17
-2 8 -11 12.5 1.99
2 8 -11 17.55 3.16
2 8 11 12.86 2.43
2 8 11 12.21 1.63
-2 8 11 10.87 0.98
-2 -8 12 34.78 2.91
-2 8 -12 32.42 2.68
2 8 -12 42.63 4.2
2 8 12 32.99 3.36
-2 8 12 33.68 3.29
-2 8 12 32.3 1.61
2 8 12 33.09 2.33
-2 -8 13 34.03 3.14
2 8 -13 36.02 3.9
-2 8 -13 26.42 2.59
2 8 13 28.93 3.32
-2 8 13 28.43 3.18
-2 8 13 25.94 1.6
2 8 13 27.39 2.27
-2 -8 14 27.22 3.03
-2 8 14 30.55 2.56
-2 8 -14 19.63 2.35
2 8 -14 32.39 3.73
-2 8 14 18.56 2.93
2 8 14 18.6 3.06
2 8 14 22.42 2.12
-2 8 14 17.98 1.51
2 8 15 76.11 5.1
-2 8 15 70.58 4.88
-2 8 15 99.18 4.3
2 8 -15 104.89 5.72
-2 -8 15 77.46 4.93
2 8 15 78.3 3.83
-2 8 15 62.16 2.87
2 8 16 5.28 1.68
2 8 16 4.21 0.84
-2 -8 16 9.48 2.65
-2 8 16 3.98 2.52
2 8 16 4.58 2.64
2 8 -16 9.47 3.11
-2 8 16 5.86 2.15
-2 8 16 2.88 1.22
2 8 17 6.78 1.87
-2 -8 17 9.03 2.68
2 8 17 5.28 1.14
2 8 17 3.29 2.54
-2 8 17 4.75 2.76
-2 8 17 7.47 2.31
-2 8 17 3.97 1.31
2 8 18 13.88 1.6
-2 -8 18 13.1 3.16
2 8 18 16.59 2.35
-2 8 18 19.42 2.76
-2 8 18 10.15 1.73
-2 -8 18 17.28 2.26
2 8 18 12.01 3.22
-2 8 18 17.38 3.62
-2 -8 19 2.89 1.58
-2 8 19 1.12 2.37
-2 8 19 -0.44 1.59
2 8 19 -1.87 3.35
-2 8 19 -0.14 3.23
-2 -8 19 1.81 2.47
2 8 19 0.5 1.3
-2 -8 20 3.76 1.75
2 -8 20 2.25 1.6
-2 -8 20 -1.45 2.86
-2 8 20 1.72 2.73
-2 8 20 -1.06 1.73
2 8 20 -0.47 3.47
-2 8 20 -0.94 3.37
-2 -8 21 32.15 2.61
2 -8 21 32.09 2.22
-2 -8 22 20.88 2.47
2 -8 22 21.15 1.91
-2 -8 23 29.17 2.63
2 -8 23 31.79 2.44
-2 -8 24 0.97 1.79
-2 8 24 0.73 3.51
-2 8 25 0.12 3.72
-2 -9 0 -1.06 1.3
2 -9 0 0.89 1.42
-2 -9 0 0.27 0.92
2 9 0 0.03 0.93
-2 9 0 0.65 1.18
-2 9 1 5.43 1.38
-2 9 -1 4.52 1.46
2 9 1 7.78 0.87
2 -9 -1 4.82 1.51
-2 -9 -1 4.43 1.51
-2 -9 1 6.97 1.65
2 -9 1 5.66 1.56
-2 -9 1 4.75 1.07
2 9 -1 4.07 1.37
-2 9 -2 0.67 1.27
-2 -9 2 1.11 0.97
2 9 -2 0.24 1.5
-2 -9 -2 1.74 1.37
-2 -9 2 2.19 1.49
2 -9 2 1.86 1.49
2 -9 -2 1.08 1.27
-2 9 2 0.9 1.25
-2 9 -3 11.8 1.83
-2 -9 3 12.24 1.38
2 9 -3 8.44 1.99
2 -9 3 12.17 1.93
-2 -9 3 12.52 1.92
-2 9 -4 0.51 1.37
-2 -9 4 0.56 0.99
2 9 -4 -0.9 1.89
-2 9 -5 10.28 1.82
-2 -9 5 12.59 1.45
2 9 -5 9.83 2.32
-2 -9 6 0.67 1.09
2 9 -6 -0.57 2.21
-2 9 -6 -0.16 1.54
2 -9 7 2.65 0.57
-2 -9 7 1.97 1.17
2 9 -7 0.78 2.19
-2 9 -7 1.16 1.47
-2 9 -8 1.05 1.5
2 9 8 0.85 1.65
-2 9 8 3.07 1.89
2 9 -8 -0.1 2.17
-2 9 -9 29.32 2.64
-2 9 9 27.29 2.94
2 9 9 28.68 3.05
2 9 -9 30.27 3.59
2 9 -10 0.41 2.19
-2 9 10 1.72 1.91
2 9 10 1.73 1.91
-2 9 -10 0.37 1.51
-2 9 -11 0.44 1.46
-2 9 11 0.76 1.94
2 9 11 1.96 2.08
2 9 -11 0.3 2.41
-2 9 12 2.14 2.18
2 9 12 0.19 2
2 9 -12 1.99 2.49
2 9 13 6.64 2.49
-2 9 13 7.24 2.41
2 9 -13 10.04 2.81
-2 9 14 0.9 0.87
2 9 14 1.54 1.35
2 9 14 0.74 2.2
-2 9 14 -0.1 2.15
-2 9 14 3.18 1.8
2 9 -14 3.13 2.77
2 9 15 4.15 1.59
-2 9 15 3.73 1.05
-2 9 15 3.01 2.43
2 9 15 3.37 2.49
2 9 -15 7.48 2.99
-2 9 15 5.65 1.95
2 9 16 1.54 1.56
2 9 16 0.24 2.42
-2 9 16 0.12 2.43
-2 9 16 0.55 2.04
2 9 17 8.77 1.97
-2 9 17 7.97 2.49
2 9 17 4.24 2.75
-2 9 17 7.6 3.01
-2 9 18 -0.08 2.46
-2 -9 18 1.35 1.74
-2 -9 19 1.74 1.75
-2 9 19 -1.64 2.71
-2 -9 20 1.58 1.68
-2 9 20 -1.95 3.14
2 -9 21 4.33 1.53
-2 9 21 1.36 3.37
2 10 0 513.93 9.59
-2 10 0 519.29 11.71
-2 -10 1 160.25 4.37
-2 10 -1 146.4 5.46
-2 10 1 152.85 5.36
2 10 -1 149.18 4.44
-2 -10 2 251.04 5.91
-2 10 2 227.58 6.85
-2 10 -2 242.89 7.14
2 10 -2 249.75 6.9
-2 -10 3 33.14 2.05
-2 10 3 34.67 2.66
2 10 -3 33.19 2.75
-2 10 -3 30.85 2.64
2 10 -4 112.92 5.08
-2 10 4 116.9 4.45
-2 -10 4 126.24 3.88
-2 10 -4 124.31 4.99
2 10 -5 47.11 3.65
-2 10 5 54.22 3.05
-2 10 -5 54.78 3.36
-2 -10 5 56.15 2.64
2 10 -6 286.07 9.5
-2 10 -6 303.83 8.67
2 10 -7 121.7 6.1
-2 10 -7 135.66 5.34
-2 -10 7 132.07 4.21
2 10 -8 343.36 10.79
-2 10 -8 354.13 9.62
-2 -10 8 346.4 7.96
-2 -10 9 59.58 2.94
2 10 -9 72.01 4.88
-2 10 10 120.37 5.93
2 10 10 127.37 6.22
2 10 -10 138.35 6.71
2 10 -11 14.23 3.08
-2 10 11 15 2.83
2 10 11 20.78 3.14
2 10 12 90.1 5.46
-2 10 12 95.24 5.47
-2 10 13 54.9 3.32
2 10 -13 51.96 4.77
-2 10 14 293.56 8.22
-2 10 15 79.58 4.41
-2 10 16 206.51 7.37
-2 11 0 0.79 1.57
-2 11 -1 0.31 1.65
-2 11 1 -0.06 1.47
-2 11 -2 5.66 1.81
-2 11 2 4.96 1.72
-2 11 -3 0.32 1.72
-2 11 3 0.51 1.46
-2 11 -4 0.4 1.67
-2 11 4 0.64 1.5
-2 11 -5 1.77 1.86
-2 11 5 0.29 1.44
-3 0 0 0.25 1.35
-3 0 -1 0.69 1.15
-3 0 1 0.43 1.57
-3 0 -2 1390.08 24.01
3 0 2 1391.99 22.48
3 0 3 0.44 0.4
-3 0 -3 0.34 0.8
3 0 -4 16.9 2.03
-3 0 -4 20.48 1.35
3 0 4 15.49 0.92
-3 0 -5 0.68 0.55
3 0 -5 -0.3 1.16
3 0 5 0.02 0.45
3 0 6 279.55 5.8
-3 0 -6 284.24 5.65
3 0 -7 -0.15 1.13
-3 0 -7 0.49 0.57
3 0 -8 345.81 10.54
-3 0 -8 477.86 8.86
-3 0 9 0.91 0.71
-3 0 -9 -0.06 0.71
3 0 -9 -0.07 1.24
3 0 -10 771.09 16.6
-3 0 -10 780.58 14.26
-3 0 11 0.67 0.89
-3 0 -11 0.92 0.82
3 0 11 1.35 0.86
3 0 -11 1.43 1.38
3 0 12 14.48 1.72
3 0 -12 17.06 2.18
-3 0 -12 14.35 1.38
-3 0 12 15.27 1.79
-3 0 13 0.69 1.13
3 0 13 0.64 1.18
3 0 -13 0.57 1.57
-3 0 -13 1.11 0.95
-3 0 14 0.8 1.33
-3 0 -14 1.52 0.99
3 0 14 2.19 1.37
3 0 -14 1.13 1.72
3 0 15 1.95 1.46
-3 0 15 -0.44 1.56
3 0 -15 -0.17 1.81
-3 0 -15 0.09 1.07
-3 0 16 625.97 15.51
-3 0 -16 594.38 13.47
3 0 16 621.77 16.24
3 0 -17 0.32 1.64
-3 0 17 -0.96 2.21
-3 0 -17 -1.14 1.37
3 0 17 -0.11 1.56
3 0 -18 187.4 5.77
-3 0 18 176.4 7.72
-3 0 -18 141.84 5.38
3 0 18 146.14 7.41
3 0 -19 -0.45 1.77
-3 0 -19 -1.05 1.69
-3 0 19 1.78 2.35
3 0 19 -1.64 2.22
3 0 -20 13 2.15
-3 0 -20 9.75 2.18
3 0 20 7.06 2.81
3 0 -21 -0.94 2.07
-3 0 -21 -2.86 2.16
3 0 21 -0.94 2.92
3 0 -22 46.56 3.06
-3 0 -22 40.84 3.32
3 0 22 39 4.96
3 0 -23 -0.88 1.88
-3 0 -23 -0.13 1.86
3 0 23 -3.08 3.41
3 0 24 212.74 10.7
-3 0 -24 219.36 7.32
3 0 25 -1.42 3.38
3 0 -25 -0.16 2.05
3 0 26 6.48 3.41
3 0 27 -4 4.15
-3 0 28 3.17 3.48
3 0 28 -1.64 4.45
3 0 29 -0.72 4.3
3 -1 0 1081.09 17.73
-3 -1 0 1094.73 17.69
-3 -1 0 1053.65 18.38
-3 -1 1 1800.69 29.53
3 -1 1 1747.4 28.02
3 1 1 1668.95 27.98
-3 1 1 1773.85 28.05
-3 -1 1 1763.15 28
3 -1 1 1684.99 28.36
-3 -1 -1 1755.54 28.7
3 1 2 77.65 1.79
-3 -1 2 85.54 2.82
-3 1 2 80.05 1.8
3 1 2 82.65 2.26
-3 -1 -2 80.77 2.22
3 -1 2 78.5 2.02
3 1 3 48.67 1.69
3 -1 3 44.22 1.48
-3 -1 -3 44.11 1.58
3 1 4 11.21 0.87
-3 -1 -4 11.06 0.85
3 -1 4 10.86 0.77
-3 -1 -5 618.37 11.37
3 -1 5 647.27 11.6
3 1 5 618.14 11.69
-3 1 -6 364.53 7.46
-3 -1 -6 396.22 7.27
-3 -1 6 410.57 9.4
-3 -1 6 354.17 7.81
3 1 6 374.34 7.51
3 1 -6 318.55 9.35
-3 1 -7 1756.04 28.87
-3 -1 -7 1797.07 28.53
-3 -1 7 1827.51 31.3
-3 -1 7 1632.91 29.39
3 1 7 1658.75 28.85
-3 -1 -8 859.86 14.52
-3 1 -8 817.33 14.71
-3 -1 8 773.63 15.46
3 1 8 821.95 14.9
-3 -1 8 881.11 17.33
-3 -1 9 600.17 12.63
-3 1 -9 622.48 11.55
-3 -1 -9 642.44 11.31
-3 -1 9 624.56 14.16
-3 1 -10 5.05 1.03
-3 -1 -10 6.2 0.9
-3 -1 10 6.14 1.32
3 -1 -10 9.02 1.71
3 1 10 7.16 1.02
3 1 11 29.47 2.02
-3 1 -11 26.52 1.76
-3 -1 -11 26.69 1.68
-3 1 11 27.01 1.84
-3 -1 11 26.1 2.34
3 1 12 42.34 2.56
-3 1 -12 42.74 2.27
-3 1 12 41.72 2.44
-3 -1 -12 42.74 2.17
-3 -1 12 43.97 3.16
3 -1 -13 514.63 10.52
-3 -1 13 451.23 11.76
3 1 13 434.48 10.77
-3 1 -13 441.84 9.53
-3 -1 -13 420.36 9.38
3 1 -13 320.93 10.48
-3 1 13 388.33 9.88
3 1 14 389.08 10.53
3 -1 14 355.94 10.54
-3 1 -14 378.68 9.04
-3 -1 -14 388.28 9.07
-3 -1 14 431.41 12.01
3 1 -14 335.27 10.39
3 -1 -14 471.17 9.99
3 1 15 815.01 19.03
3 -1 15 821.9 19.27
-3 1 -15 839.69 16.84
-3 -1 -15 777.92 16.9
-3 -1 15 981.99 21.16
3 1 -15 821.24 18.59
3 -1 -15 991.77 17.52
3 1 16 209.4 7.96
3 -1 16 195.92 8
-3 1 -16 186.01 5.93
-3 -1 16 251.29 9.26
-3 -1 -16 197.87 6.31
3 1 -16 220.29 7.6
3 -1 -16 246.28 6.58
-3 -1 -16 219.55 4.49
3 1 17 86.95 5.38
3 -1 17 88.53 5.57
-3 -1 17 119.7 6.46
-3 -1 -17 93.12 4.3
-3 1 -17 86.69 3.96
3 1 -17 111.26 5.25
-3 -1 -17 101.65 2.55
3 -1 -17 118.77 4.5
3 -1 18 4.23 2.25
3 1 18 2.7 1.83
-3 -1 -18 8.42 1.88
-3 -1 18 4.03 2.42
-3 1 -18 2.49 1.46
-3 -1 -18 3.69 0.76
3 -1 -18 4.83 1.62
-3 1 -19 11.64 1.88
-3 -1 -19 13.45 2.21
3 -1 -19 17.94 2.09
-3 -1 -19 20.22 1.18
3 -1 19 12.4 2.95
3 1 19 19.52 3.26
-3 -1 -20 60.77 3.59
-3 -1 20 69.67 5.4
-3 1 -20 50.01 3.31
-3 -1 -20 60.65 1.92
3 -1 -20 63.2 3.16
3 -1 20 43.67 4.8
3 1 20 52.27 4.85
-3 1 -21 265.03 8.47
-3 -1 -21 298.02 8.48
-3 -1 -21 310.21 5.99
3 -1 -21 332.84 8.06
-3 -1 21 364.32 12
3 -1 21 248.91 11.67
3 1 21 266.12 11.3
3 -1 22 144.66 9.12
3 1 22 161.47 8.74
-3 1 -22 164.38 6.59
-3 1 22 192.64 8.39
3 -1 -22 188.24 5.75
-3 -1 -22 194.19 4.17
-3 -1 -22 191.16 6.45
-3 -1 22 232.73 9.5
3 -1 23 162.66 9.61
3 1 23 191.84 9.59
-3 1 -23 169.41 6.66
-3 1 23 205.37 8.62
3 -1 -23 186.44 5.65
-3 -1 -23 197.38 6.6
-3 -1 23 224.02 9.32
3 1 24 36.4 4.79
3 -1 24 39.56 5.36
3 -1 -24 36.81 2.62
-3 1 24 43 4.44
-3 -1 -24 41.61 3.16
-3 -1 24 40.32 4.66
-3 1 25 12.13 3.37
-3 -1 25 17.04 3.59
3 -1 -25 11.74 1.96
-3 -1 -25 16.92 2.55
3 -1 25 10.97 4.17
3 1 25 13.55 3.76
3 -1 26 -0.39 3.81
3 1 26 0.5 3.3
-3 -1 26 4.57 3.41
-3 1 26 3.45 3.05
-3 1 27 28.71 4.07
3 -1 27 14.72 4.61
3 1 27 20.25 4.28
-3 1 28 51.46 5.14
3 1 28 45.06 5.73
3 -1 28 38.52 5.92
3 1 29 98.94 7.58
3 -1 29 84.92 7.81
3 1 30 41.47 5.62
3 -2 0 0.18 0.3
-3 -2 0 0.11 0.3
-3 -2 0 0.8 0.5
-3 2 0 0.11 0.27
-3 2 -1 135.66 2.73
3 -2 1 122.36 2.79
3 2 1 118.95 2.75
-3 -2 1 126.45 2.8
-3 2 1 125.62 2.82
-3 2 1 130.63 2.65
-3 -2 -1 118.24 3.06
-3 -2 -1 134.83 2.83
3 -2 -1 130.59 2.83
-3 2 2 108.8 2.62
3 2 2 110.11 2.61
3 2 2 112.36 2.87
-3 -2 -2 103.99 2.78
3 -2 2 115.54 2.48
-3 -2 -3 172.33 3.91
3 2 3 179.49 3.8
-3 2 3 177.79 3.78
3 2 3 178.97 4.04
3 -2 3 174.75 3.57
-3 -2 4 44.03 2.04
-3 -2 4 36.92 1.84
3 2 4 43.23 1.59
-3 2 4 38.3 1.47
-3 -2 -4 37.32 1.52
3 -2 4 39.36 1.37
-3 -2 -4 42.7 1.26
3 2 4 41.54 1.67
3 2 5 814.53 14.76
-3 -2 5 776.89 15.74
-3 -2 5 812.79 15.34
-3 -2 -6 38.79 1.4
-3 2 -6 34.87 1.7
3 2 6 34.66 1.66
-3 -2 6 38.44 2.41
-3 -2 6 34.62 1.89
-3 -2 -7 205.68 4.45
3 2 7 196.2 4.84
-3 -2 7 196.99 6.21
-3 2 -7 198.85 4.95
-3 -2 7 192.29 5.2
3 2 8 5.12 0.91
-3 -2 -8 5.81 0.78
-3 2 -8 4.79 0.94
-3 -2 8 4.77 1.42
-3 -2 8 5.37 1.1
-3 -2 -9 88.07 2.84
3 2 9 90.32 3.19
-3 2 -9 94.7 3.2
-3 2 -10 14.44 1.38
-3 -2 -10 13.4 1.25
3 2 10 12.94 1.43
-3 -2 10 16.12 2.53
3 2 10 13.97 1.23
3 -2 11 90.15 2.13
3 2 11 82.34 3.23
-3 -2 -11 80.89 3.14
-3 2 -11 84.03 3.25
3 2 12 30.82 2.17
-3 -2 12 35.17 4.01
-3 -2 -12 30.13 2.08
-3 2 -12 29.57 2.03
-3 -2 -13 743.76 15.05
-3 2 -13 749.07 14.83
3 2 13 718.53 15.58
3 2 14 10.5 1.85
-3 2 -14 16.97 1.78
-3 -2 -14 16.34 1.98
-3 -2 14 20.3 3.34
-3 -2 14 14.56 2.42
3 2 15 20.52 2.38
-3 -2 15 24 3.12
-3 2 -15 23.67 2.06
-3 -2 -15 21.33 2.2
-3 2 16 6.67 1.83
-3 -2 -16 7.21 1.71
3 2 16 7.71 1.86
-3 2 -16 8.34 1.55
3 -2 -17 1.21 1.45
-3 -2 -17 1.29 1.49
3 2 17 0.49 1.55
-3 2 17 -0.14 1.45
-3 2 -17 -0.15 1.12
-3 2 18 -1 1.86
-3 -2 -18 0.6 1.43
-3 -2 18 1.94 2.57
-3 2 -18 -0.59 1.28
3 -2 -18 0.41 1.42
3 2 18 1.08 1.83
-3 2 19 182.59 7.03
3 2 19 148.7 7.42
3 -2 -19 151.17 5.01
-3 2 -19 163.3 5.82
-3 -2 -19 194.63 6.06
-3 2 20 18.15 2.96
-3 2 -20 13.1 2.13
3 2 20 13.57 2.89
3 -2 -20 14.35 1.86
-3 -2 -20 18.67 2.25
-3 -2 20 23.79 4.01
3 -2 20 10.91 3.12
-3 2 21 286.25 9.77
-3 2 -21 215.2 7.18
3 2 21 228.7 9.77
3 -2 21 198.7 10.2
3 -2 -21 225.68 6.17
-3 -2 -21 201.46 4.74
-3 -2 21 345.38 11.81
-3 -2 -21 304.35 7.83
-3 -2 22 2.02 3.18
3 2 22 -0.28 2.49
3 -2 22 -1.94 3.16
-3 -2 -22 0.22 0.8
3 -2 -22 0.98 1.6
-3 -2 -22 0.72 1.87
-3 2 -22 1.38 1.74
-3 2 22 0.8 2.72
3 -2 23 -1.68 3.2
3 2 23 -0.14 2.82
-3 2 23 2.91 2.75
-3 -2 -23 0.41 0.84
3 -2 -23 0.84 1.54
-3 -2 -23 1.41 1.88
-3 -2 23 0.71 3.23
3 -2 24 -1.17 3.53
3 2 24 0.15 2.72
-3 2 24 2.23 2.78
3 -2 -24 0.95 1.44
-3 -2 -24 3.19 2.07
-3 -2 24 3.66 3.37
-3 2 25 5.84 2.94
3 -2 25 -0.4 3.89
-3 -2 -25 5.49 2
3 2 25 4.35 3.11
-3 -2 25 4.24 3.36
3 2 26 2.27 3.01
3 -2 26 -2.47 4.1
-3 2 26 2.47 3.28
-3 -2 26 6.28 3.63
3 2 27 100.33 7.24
3 -2 27 94.6 8.41
-3 -2 27 146.15 8.29
-3 2 27 138.64 7.6
-3 2 28 7.3 3.39
3 2 28 2.29 3.65
3 -2 28 -2.97 5.29
3 2 29 30.48 4.95
3 2 30 -0.93 3.78
-3 -3 0 1329.03 21.82
3 -3 0 1297.72 21.77
-3 -3 0 1292.08 21.96
-3 -3 1 322.02 7.86
-3 -3 1 334.58 6.54
3 -3 1 328.81 6.51
-3 -3 -1 338.73 6.64
-3 3 1 337.48 5.77
3 -3 -1 338.52 6.51
-3 -3 -1 342.18 6.54
-3 3 2 326.05 6.48
3 -3 2 320.68 6.44
-3 -3 2 321.87 6.41
3 3 2 313.52 6.39
-3 -3 -2 308.01 6.38
-3 3 2 325.94 5.6
3 -3 2 327.7 5.69
-3 -3 3 32.76 2.84
-3 -3 -3 36.96 0.89
3 -3 3 33.11 1.11
-3 -3 -3 33.34 1.48
-3 3 3 34.54 1.56
3 3 3 35.13 1.55
-3 -3 -4 21.52 1.21
-3 -3 -4 25.53 0.79
-3 3 4 22.97 1.32
3 3 4 23.86 1.34
-3 3 5 96.81 2.96
3 3 5 103.62 3.1
-3 -3 5 98.46 6.04
-3 -3 -5 97.94 2.25
3 3 6 701.91 12.94
-3 3 6 658.38 12.69
-3 3 -6 646.51 12.83
-3 -3 6 725.59 19.33
-3 -3 -6 708.76 12.2
-3 -3 -7 451.21 8.88
-3 3 -7 425.47 9.17
-3 -3 -8 1459.99 23.76
-3 -3 8 1460.67 32.18
-3 -3 8 1239.27 23.73
-3 3 -8 1247.17 23.32
-3 -3 -9 180.38 4.96
-3 -3 9 189.93 9.5
-3 3 -10 34.26 2.06
-3 -3 -10 30.52 2.06
-3 -3 10 37.24 4.85
3 3 11 3.33 0.81
-3 3 -11 1.46 0.94
-3 -3 -11 3.46 1.19
-3 -3 11 3.32 2.82
3 3 12 77.9 3.24
-3 3 -12 80.58 3.39
3 3 -12 85.22 4.27
3 3 13 149.78 5.06
-3 3 -13 145.15 4.88
-3 -3 13 225.85 10.68
3 3 -13 151.44 6.01
-3 3 13 173.08 5.28
-3 -3 13 140 5.06
3 -3 13 154.71 3.57
-3 -3 -13 205.4 5.67
3 3 14 640.53 14.88
-3 3 -14 650.61 14.41
-3 3 14 740.01 15
3 3 -14 700.71 16.25
3 -3 14 715.2 12.69
-3 -3 14 623.99 14.53
3 3 15 162.53 6.19
3 3 -15 201.5 7.13
3 -3 15 157.86 4.2
-3 -3 15 167.98 6.03
-3 3 15 189.17 5.96
-3 -3 -15 233.96 6.44
-3 3 -15 164.89 5.47
-3 -3 15 261.13 11.24
3 3 16 331.67 10.17
-3 -3 16 328.07 9.48
-3 -3 -16 498.35 10.23
-3 3 16 383.45 9.89
-3 3 -16 339.73 9.07
-3 -3 16 545.83 16.75
3 -3 17 19.98 2.99
3 3 17 16.82 2.47
-3 3 -17 20.34 2.12
-3 3 17 23.94 2.63
-3 -3 -17 27.24 2.44
-3 -3 17 15.99 2.47
-3 -3 18 8.06 2.52
-3 3 18 11.22 2.13
3 3 18 9.32 2.12
-3 3 -18 7.19 1.67
-3 -3 -18 13.25 2.03
3 3 19 2.94 1.92
-3 -3 19 -0.78 2.39
-3 3 -19 1.09 1.32
-3 -3 19 5.4 3.64
-3 3 19 1.46 1.82
-3 -3 -19 2.06 1.62
-3 3 -20 85.11 4.3
3 3 20 92.38 5.7
-3 3 20 101.49 5.45
3 3 21 75.72 5.35
-3 -3 -21 95.36 4.15
-3 -3 21 114.75 7.97
-3 3 21 79.98 5.23
-3 3 -21 61.6 3.78
3 -3 -21 52.47 3.13
3 3 22 311.97 11.31
-3 -3 -22 394.84 9.03
-3 -3 22 463.84 15.11
-3 3 22 361.81 11.5
3 3 23 40.08 4.46
-3 -3 -23 48.66 3.2
-3 -3 23 60.86 6.15
-3 3 23 44.97 4.75
3 -3 -23 28.98 2.31
-3 3 24 85.44 6.04
-3 -3 -24 86.89 4.08
-3 -3 24 99.92 7.44
-3 -3 -25 3.48 1.95
-3 -3 25 2.28 3.58
-3 3 25 1.71 2.88
3 3 25 3.59 2.86
-3 3 26 11.98 3.63
3 -3 26 -0.22 4.61
3 3 26 6.3 3.26
-3 -3 26 9.19 4.27
-3 3 27 2.33 3.54
-3 -3 27 6.5 4.06
3 3 27 4.68 3.22
3 -3 27 -4.08 5.4
-3 3 28 98.53 6.82
3 3 28 75.08 6.27
3 3 29 24.6 4.56
3 3 30 85.22 6.78
3 3 31 2.16 4
3 -4 0 0.37 0.57
-3 -4 0 0.13 0.61
-3 -4 0 0.21 0.6
-3 -4 0 0.74 0.41
-3 -4 1 24.65 1.38
-3 -4 -1 24.56 1.33
-3 -4 1 29.28 1.52
3 -4 1 26.02 1.42
-3 -4 -1 25.51 1.42
3 -4 -1 25.41 1.39
-3 -4 1 25.31 1.43
-3 -4 -1 28.63 0.8
3 -4 -2 247.76 5.57
-3 -4 -2 259.4 5.65
-3 4 2 249.95 5.76
3 4 2 246.03 5.7
-3 -4 -2 249.42 5.5
3 -4 2 266.67 4.5
-3 -4 2 254.43 5.69
3 -4 2 259.95 5.78
-3 -4 3 26.36 2.07
-3 -4 -3 23.82 1.34
3 4 3 25.06 1.52
-3 -4 3 24.78 1.44
-3 4 3 24.77 1.49
3 -4 3 24.86 1.48
3 -4 3 27.93 0.9
-3 4 3 26.18 0.68
-3 -4 -4 3.49 0.76
3 4 4 4.93 0.9
-3 4 4 6.18 0.95
3 -4 4 4.36 0.5
-3 -4 4 4.39 1.33
3 4 4 5.56 0.9
3 4 5 24.65 1.49
3 4 5 25.18 1.6
-3 4 5 22.69 1.53
3 4 6 102.17 3.45
-3 4 6 100.2 3.34
3 4 6 101.9 3.15
3 4 -7 10.43 1.39
3 4 7 9 1.09
-3 4 7 7.68 1.15
3 4 7 8.71 1.27
-3 -4 7 6.68 2.19
3 4 8 227.33 5.66
3 4 8 237.55 6.22
-3 4 8 229.98 5.96
3 4 -8 228.37 6.57
3 4 9 124.1 3.96
-3 4 9 128.33 4.31
3 4 -9 132.41 4.94
3 4 9 132.01 4.54
-3 -4 10 290.63 12.47
3 4 10 299.42 7.28
3 4 -11 0.07 1.34
-3 4 -11 -0.75 1.25
3 4 11 -0.04 0.99
-3 -4 11 0.94 2.54
-3 -4 12 4.78 1.24
3 4 12 4.77 0.87
-3 -4 12 4.17 2.93
3 4 -12 4.51 1.68
-3 4 -12 4.59 1.34
3 4 12 3.81 1.23
-3 4 -13 9.8 1.56
3 4 -13 9.29 2.1
-3 -4 13 10.04 3.6
-3 -4 13 8.28 1.48
3 4 13 8.45 1.53
3 4 13 8.6 1.23
-3 -4 14 8.18 1.56
3 4 14 9.72 1.42
-3 4 -14 11.46 1.67
-3 -4 14 15.11 4.37
3 4 14 13.88 1.9
-3 4 14 15.71 1.81
3 4 -14 11.2 2.39
-3 -4 15 14.21 4.45
-3 4 15 16.02 1.97
3 4 -15 12.85 2.46
3 4 15 9.78 1.85
-3 -4 15 17.42 2
3 -4 15 14.14 1.2
-3 4 -15 11.85 1.76
3 4 15 10.03 1.62
3 4 16 224.82 7.51
3 4 16 225.28 7.64
3 4 -16 310.27 9.21
-3 4 16 298.65 7.94
-3 4 -16 235.09 7.06
-3 -4 16 356.59 14.82
3 -4 16 256.73 5.6
-3 -4 16 242.29 7.16
-3 -4 17 26.13 2.59
3 -4 17 29.21 1.67
3 4 -17 37.22 3.46
-3 4 17 36.07 3.03
-3 -4 17 37.04 5.71
-3 4 -17 27.87 2.46
3 4 17 26.53 2.66
3 4 18 77.16 4.56
3 -4 18 77.93 2.96
-3 -4 18 80.72 4.22
3 4 -18 120.51 5.61
-3 4 -18 82.52 3.93
-3 -4 18 129.25 8.85
-3 4 18 103.45 4.99
3 4 19 -0.76 1.81
-3 -4 19 -0.93 1.94
-3 4 19 -0.15 1.92
3 4 -19 1.63 2.05
-3 -4 19 -0.4 3.77
-3 4 -19 -0.06 1.37
3 4 20 -0.1 1.83
-3 -4 20 -0.21 2.06
-3 4 20 -0.44 2.16
3 4 -20 5.23 2.48
-3 -4 20 4.35 4.28
-3 4 -20 1.26 1.5
-3 4 21 1.25 2.35
-3 -4 21 3.56 4.28
3 4 21 1.53 2.12
-3 -4 21 -0.33 2.2
-3 4 22 32.15 3.93
3 4 22 27.83 3.67
-3 4 23 11.27 3.66
-3 -4 23 18.91 5.31
3 4 23 10.67 2.99
-3 4 24 147.4 7.93
3 4 24 130.19 7.12
3 4 25 6.87 2.91
-3 4 25 7.93 3.46
-3 -4 25 6.69 4.21
3 4 26 2.34 2.87
-3 4 26 2.88 3.21
-3 4 27 2.17 3.76
3 4 27 0.13 3.05
-3 4 28 0.81 3.68
3 4 28 -1.99 3.55
3 4 29 0.14 3.56
3 4 30 23.07 4.51
3 4 31 -0.13 3.68
-3 -5 0 91.22 3.03
3 -5 0 90.19 3.03
-3 -5 0 92.65 2.85
-3 -5 1 1193.46 19.58
3 -5 -1 1159.48 20.6
3 -5 1 1144.89 20.64
-3 -5 1 1147.48 20.6
-3 -5 1 1133.44 20.29
-3 -5 -1 1169.55 20.3
-3 -5 -1 1198.04 20.69
-3 -5 2 19.63 1.2
-3 -5 -2 16.81 1.37
3 -5 -2 17.38 1.39
-3 -5 2 17.2 1.31
-3 -5 -2 16.81 1.23
-3 -5 2 17.59 1.44
3 -5 2 17.91 1.5
3 -5 3 158.05 2.82
-3 -5 3 153.37 4.31
-3 5 3 151.4 4.37
3 -5 3 159.72 4.46
3 5 3 148.74 4.37
-3 -5 -3 149.89 3.93
3 -5 4 0.13 1
3 5 4 1.06 0.95
-3 5 4 0.44 0.87
-3 -5 4 0.37 0.95
-3 -5 -4 0.45 0.77
3 -5 4 0.96 0.39
-3 -5 4 0.95 0.84
-3 -5 5 386.44 8.6
3 -5 5 405.16 8.9
-3 5 -5 402.84 8.79
-3 -5 5 404.44 9.37
3 5 5 419.88 9.03
-3 5 5 404.5 8.84
3 5 -5 398.41 8.75
-3 5 -6 9.9 1.35
3 5 -6 9.63 1.35
-3 -5 6 11.27 1.64
-3 5 6 9.18 1.41
3 5 6 8.33 1.42
3 5 6 9.9 1.25
-3 5 -7 1227.12 22.51
3 5 -7 1317.29 23.7
-3 -5 7 1192.48 24.55
-3 5 7 1190 22.52
3 5 7 1259.72 22.92
3 5 7 1262.07 22.22
-3 5 -8 14.9 1.6
-3 -5 8 16.84 2.42
-3 5 8 18.18 1.82
3 5 8 16.79 1.83
3 5 8 18.34 1.61
3 5 -8 18.31 2.12
3 5 -9 550.55 12.76
-3 5 9 527.2 11.54
3 5 9 542.54 11.87
3 5 9 525.47 10.94
3 5 -10 6.96 1.76
-3 -5 10 4.73 2.14
3 5 10 8 1.35
3 5 10 7.23 1.64
-3 5 10 5.56 1.5
3 5 11 62.79 3.54
-3 5 11 64.92 3.45
3 5 -11 66.47 3.98
3 5 11 63.22 2.97
-3 -5 12 0.33 2.63
3 5 -12 0.32 1.64
3 5 12 0.93 1.45
-3 5 12 0.24 1.4
3 5 12 2.61 1.2
3 5 13 335.36 7.35
-3 -5 13 256.89 12.39
3 5 -13 431.77 11.2
3 5 13 362.21 10.04
-3 5 13 372.7 9.95
3 5 13 328.3 8.61
-3 -5 13 382.9 8.89
3 5 14 15.23 1.44
-3 5 14 15.9 2.53
3 5 14 15.34 2.05
-3 -5 14 18.73 1.98
3 5 15 631.58 14.01
-3 -5 15 581.83 20.84
3 5 -15 899.52 18.1
-3 5 15 862.31 15.81
3 5 15 639.83 14.94
-3 -5 15 677.87 14.35
-3 5 16 15.82 2.29
3 5 -16 11.08 2.69
-3 -5 16 5.85 3.95
3 5 16 9.24 1.94
-3 -5 16 14.83 2.04
3 5 16 8.37 1.55
-3 5 17 124.94 5.18
3 5 17 82.98 4.2
-3 -5 17 103.13 8.37
3 5 17 89.67 4.59
-3 -5 17 97.65 4.32
3 -5 17 109.74 3.26
3 5 18 5.97 1.66
3 5 -18 10.85 2.62
-3 5 18 9.95 2.31
-3 -5 18 9.46 1.89
3 5 18 2.81 1.84
3 -5 18 7.77 1.15
-3 -5 18 2.41 4.35
-3 5 19 40.73 3.66
3 5 19 28.26 2.88
-3 -5 19 31.99 5.71
3 5 19 27.55 3.1
3 -5 19 33.04 1.91
-3 -5 19 28.88 2.71
3 5 20 3.49 1.89
-3 5 20 5.33 2.49
3 5 20 0.99 2.12
-3 -5 20 4.3 2
3 -5 20 3.56 1.26
3 5 21 210.99 8.08
-3 -5 21 191.49 6.89
3 -5 21 204.16 5.83
3 5 22 6.89 2.54
-3 5 22 12.09 3.24
-3 -5 22 6.48 2.19
-3 -5 23 259.86 12.62
-3 5 23 222.19 9.17
-3 -5 23 151.4 6.82
3 5 23 172.49 7.75
3 5 24 1.13 2.53
-3 -5 24 8.34 4.21
-3 5 24 -2.02 3.8
-3 5 25 19.61 4.48
3 5 25 16.08 3.39
-3 5 26 -1.08 3.6
3 5 26 -0.36 2.78
-3 5 27 33.15 5.14
3 5 27 18.44 3.67
3 5 28 3.43 3.29
-3 -6 0 0.93 0.97
3 -6 0 1.31 0.94
-3 -6 0 0.05 0.81
-3 -6 -1 70.8 2.83
3 -6 -1 68.85 2.81
-3 -6 -1 69.26 2.52
-3 -6 1 68.87 2.53
-3 -6 1 69.29 2.82
3 -6 1 68.31 2.83
-3 -6 -2 27.38 1.83
3 -6 -2 24.34 1.68
-3 -6 2 24.62 1.58
-3 -6 2 25.81 1.79
3 -6 2 26.87 1.84
-3 -6 -2 25.72 1.54
-3 -6 3 20 1.2
-3 -6 -3 15.93 1.3
-3 -6 3 17.57 1.58
3 -6 3 16.08 1.58
-3 -6 3 17.23 1.39
3 6 4 1.35 1.1
-3 6 4 2.08 1.08
3 -6 4 1.72 1.13
-3 -6 4 1.82 1.09
-3 -6 4 2.66 0.82
-3 -6 -4 2.14 0.86
-3 6 -4 1.1 1.08
3 6 -4 2.64 0.84
-3 -6 5 227.05 5.57
-3 6 -5 204.41 5.69
3 6 -5 218.58 5.92
3 -6 5 216.17 5.99
3 6 5 216.79 6.11
-3 -6 5 202.16 5.69
-3 6 5 210.93 5.98
3 6 6 77.67 3.47
-3 6 6 70.63 3.26
3 -6 6 74.81 3.3
-3 -6 6 72.55 3.12
-3 -6 6 78.28 3.17
-3 6 -6 75.39 3.21
3 6 -6 81.03 3.54
3 6 -7 38.68 2.71
-3 -6 7 37.13 2.59
-3 6 -7 39.09 2.43
3 6 7 42.85 2.23
-3 6 7 40.03 1.1
3 6 7 38.33 2.6
-3 6 7 38.94 2.48
3 6 -8 2.91 1.45
-3 -6 8 2.5 1.3
-3 6 -8 2.68 1.24
3 6 8 3.72 1.14
3 6 8 3.13 1.35
-3 6 8 2.38 1.34
3 6 9 11.97 1.53
-3 -6 9 9.73 1.93
3 6 -9 11.27 1.95
-3 6 -9 10.05 1.64
-3 6 9 9.55 1.68
3 6 9 13.69 1.87
3 6 -10 9.59 2
-3 6 -10 6.44 1.46
-3 -6 10 6.35 1.88
3 6 10 6.85 1.72
-3 6 10 6.92 1.64
3 6 10 9.12 1.42
3 6 -11 29.32 2.9
3 6 11 31.26 2.82
-3 6 11 27.01 2.55
3 6 11 31.7 2.2
-3 -6 11 23 2.98
-3 6 -11 30.12 2.37
3 6 -12 64.9 4.2
3 6 12 54.81 3.63
-3 6 12 53.21 3.48
3 6 12 51.03 2.92
-3 6 -12 54.91 3.02
-3 -6 12 42.84 4.16
-3 6 -13 210.4 6.44
3 6 13 214.98 6.43
3 6 13 222.75 7.69
-3 6 13 232.31 7.58
3 6 -14 20.4 2.96
-3 6 -14 16.88 2.07
3 6 14 15.23 2.64
-3 6 14 15.39 2.51
-3 -6 14 8.66 3
-3 -6 14 18.68 2.28
3 6 14 13.85 1.9
-3 6 15 8.39 2.45
3 6 15 7.85 2.31
-3 6 -15 10.86 1.85
3 6 -15 13.64 2.7
-3 6 15 14.53 2.1
3 6 15 10.33 1.83
-3 -6 15 8.65 1.69
3 6 16 1.41 1.46
3 6 16 0.96 0.93
-3 -6 16 -1.69 3.46
3 6 -16 1.94 2.24
-3 6 16 1.76 1.8
3 6 16 -0.2 2.24
-3 6 16 -1.55 2.21
-3 6 -16 0.12 1.45
-3 -6 16 2.07 1.52
-3 -6 17 0.69 1.44
3 6 17 0.05 1.01
-3 6 17 0.14 1.72
3 6 -17 1.8 2.21
3 6 17 0.36 1.57
3 6 17 -1.26 2.71
-3 6 17 -0.66 2.43
-3 6 18 -1.61 2.84
3 6 18 -1.15 2.92
3 6 18 0.17 1.14
-3 -6 18 -0.64 3.04
3 6 -18 0.91 2.28
-3 6 18 0.31 2.04
3 -6 18 2.32 1.22
-3 -6 18 1.05 1.48
3 6 18 -0.16 1.75
3 6 19 62.61 3.66
-3 -6 19 57 6.49
-3 -6 19 77.73 4.03
3 -6 19 79.02 2.87
3 6 19 65 5.55
-3 6 19 76.68 6.03
3 6 19 67.71 4.44
-3 6 20 34.08 3.54
3 6 20 22.87 2.57
3 6 20 17.02 3.86
-3 6 20 30.58 4.75
3 -6 20 31.49 1.98
-3 -6 20 26.36 2.59
-3 -6 20 26.07 5.02
3 6 21 56 3.94
-3 -6 21 59.26 3.67
3 -6 21 63.47 2.77
3 6 22 3.95 2.13
3 -6 22 4.01 1.45
-3 -6 22 9.96 4.29
-3 -6 22 3.58 1.92
-3 6 22 6.6 3.2
-3 -6 23 1.16 3.75
3 6 23 -1.16 2.44
-3 -6 23 0.33 2.09
3 -6 23 -0.53 1.74
-3 6 23 -0.37 3.31
-3 -6 24 5.14 4.16
3 6 24 -0.1 2.51
-3 6 24 -0.82 3.71
-3 -6 24 0.7 2.13
3 6 25 -0.21 2.67
-3 -6 25 4.13 2.76
-3 6 25 4.77 4.02
-3 6 26 4.8 4.06
-3 6 27 41.66 5.78
3 -7 0 590.49 12.27
-3 -7 0 600.04 12.27
-3 -7 0 596.81 11.5
3 -7 -1 0.74 1.16
-3 -7 -1 0.89 1.12
-3 -7 1 0.99 1.15
3 -7 1 2.89 1.24
-3 -7 -1 0.57 0.91
-3 -7 1 1.09 1
-3 -7 -2 118.48 3.97
3 -7 -2 121.04 4.04
-3 -7 2 114.21 4
3 -7 2 109.74 4.03
-3 -7 -2 110.95 3.45
-3 -7 2 115.6 3.56
-3 -7 3 -0.06 1
-3 7 -3 1.13 1.18
-3 -7 3 0.16 1.1
3 -7 3 -0.31 1.17
-3 -7 -3 1.83 1.01
-3 -7 4 15.31 1.78
3 -7 4 19.57 2.04
3 7 -4 17.87 1.48
-3 7 -4 17.27 1.69
-3 -7 4 16.27 1.49
3 7 -5 3.73 1.17
-3 -7 5 1.4 1.28
3 7 5 3.36 1.37
-3 7 5 1.67 1.28
3 -7 5 1.68 1.37
-3 7 -5 1.85 1.25
3 7 6 318.63 8.45
3 -7 6 318.19 8.23
-3 -7 6 296.48 7.84
-3 7 6 302.92 8.15
3 7 -6 312.38 8.16
-3 7 -6 324.94 8.04
3 7 -7 5.23 1.54
-3 7 -7 5.85 1.44
-3 -7 7 3.2 1.45
3 -7 7 3.99 1.56
-3 7 7 6.74 1.75
3 7 7 5.76 1.75
-3 -7 7 9.09 1.42
-3 -7 8 395.67 9.24
-3 7 -8 388.13 9.22
3 7 -8 372.29 9.91
3 -7 8 371.29 9.4
-3 -7 8 347.49 8.94
3 7 8 377.6 9.78
-3 7 8 365.15 9.41
3 -7 9 -0.41 1.56
-3 -7 9 1.21 1.4
3 7 9 0.9 1.51
-3 7 9 0.12 1.49
-3 -7 9 2.53 1.44
3 7 -9 1.36 1.55
3 7 9 1.85 1.14
-3 7 9 1.75 0.47
-3 7 -9 0.49 1.27
3 7 10 41.71 3.19
-3 7 10 41.7 3.03
3 7 -10 43.69 3.43
-3 -7 10 53.04 3.4
-3 7 -10 42.61 2.76
-3 7 10 40.43 1.48
3 7 10 42 2.48
-3 7 -11 6.02 1.65
3 7 11 5.22 1.85
-3 7 11 6.23 1.83
-3 -7 11 5.86 1.81
-3 7 11 4.08 0.79
3 7 11 6.23 1.42
3 7 -11 5.8 1.99
3 7 -12 32.52 3.31
-3 -7 12 32.37 3.2
-3 7 -12 29.33 2.49
3 7 12 31.2 2.35
3 7 12 37.44 3.25
-3 7 12 31.35 2.91
-3 7 -13 3.9 1.54
-3 -7 13 4.67 2.14
3 7 13 0.41 1.86
-3 7 13 2.37 1.85
3 7 -13 2.56 2.06
3 7 13 4.67 1.64
3 7 -14 346.77 10.05
-3 -7 14 216.48 9.31
-3 7 -14 276.26 7.84
3 7 14 291.82 9.49
-3 7 14 286.13 9.17
3 7 14 271.52 7.73
3 7 -15 3.63 2.53
3 7 15 0.78 2.14
-3 7 15 1.37 2.21
3 7 15 3.86 1.74
-3 -7 15 0.26 2.13
-3 -7 15 2.23 1.84
-3 -7 16 166 5.67
3 7 -16 223.02 7.95
-3 -7 16 100.79 7
-3 7 16 225.04 6.9
3 7 16 158.62 6.01
3 7 16 163.37 7.49
-3 7 16 174.83 7.51
-3 -7 17 -0.68 2.43
3 7 17 1.21 1.64
-3 7 17 -1.34 2.82
3 7 17 -1.17 2.75
3 7 -17 3.47 2.57
-3 7 17 1.01 1.97
-3 -7 17 1.97 1.63
-3 -7 18 7.25 3.05
3 7 18 5.95 2.01
-3 -7 18 7.54 1.85
-3 7 18 11.26 2.71
3 7 18 7.84 2.96
-3 7 18 7.58 2.96
-3 -7 19 1 2.7
3 7 19 -0.56 2.91
-3 7 19 -0.96 2.96
3 -7 19 2.72 1.37
-3 -7 19 3.13 1.71
-3 7 19 1.9 2.59
-3 -7 20 49.65 3.2
3 -7 20 52.08 2.49
-3 7 20 58.76 5.8
3 7 21 0.17 3.18
-3 7 21 -0.51 3.56
-3 7 21 0.73 2.96
-3 -7 21 1.28 1.69
3 -7 21 1.06 1.28
-3 -7 21 -1.73 3.54
-3 -7 22 109.12 4.74
3 -7 22 127.85 4.07
-3 7 22 142.85 9.23
3 7 22 92.87 7.61
-3 -7 22 100.99 8.28
3 7 22 103.84 4.81
-3 -7 23 4.11 2.08
-3 7 23 -0.51 3.65
-3 -7 23 0.23 3.61
-3 7 24 51.2 5.75
-3 -7 24 26.7 2.94
-3 7 25 1.35 4.39
-3 -7 25 0.46 2.08
-3 7 26 4.22 4.32
-3 -8 0 0.09 1.32
3 -8 0 1.02 1.27
-3 -8 0 0.06 1.06
-3 8 -1 27.78 2.19
-3 -8 -1 26.69 2.11
3 -8 -1 24.17 2.09
-3 -8 -1 25.81 1.76
-3 -8 1 27.1 1.81
3 -8 1 26.88 2.22
-3 -8 1 26.56 2.13
-3 8 -2 88.57 3.69
-3 -8 -2 80.04 3.48
3 -8 -2 85.11 3.55
-3 -8 2 82.58 3.07
-3 -8 2 83.99 3.65
3 -8 2 81.98 3.7
-3 -8 -2 82.8 3.02
-3 -8 3 16.1 1.6
-3 8 -3 15.29 1.85
-3 -8 3 13.56 1.79
3 -8 3 14.51 1.83
-3 8 -4 0.78 1.24
3 -8 4 2.56 1.43
-3 -8 4 1.39 1.35
3 8 -4 2.97 0.97
-3 -8 4 2.24 1.2
3 8 -5 18.18 1.74
-3 -8 5 17.64 2.05
3 -8 5 16.88 2.07
-3 -8 5 15.73 1.6
-3 8 -5 16.87 1.96
3 8 -6 11.25 1.67
-3 8 -6 9.22 1.68
-3 -8 6 8.32 1.43
-3 -8 6 9.83 1.76
3 8 6 10.49 1.94
-3 8 6 11.01 1.87
3 -8 6 10.93 1.94
3 8 -7 0.75 1.35
3 8 7 1.37 1.59
-3 -8 7 1.38 1.41
3 -8 7 -0.12 1.45
-3 8 7 1.75 1.62
3 -8 7 0.11 0.44
-3 8 -7 1.11 1.47
3 -8 8 47.48 3.24
-3 8 8 48.14 3.24
-3 -8 8 42.77 2.88
3 8 8 45.13 3.3
3 8 -8 47.15 3.21
-3 8 -8 43.43 2.86
3 8 9 62.15 3.85
-3 -8 9 58.5 3.42
3 -8 9 57.42 3.6
-3 8 9 57.66 3.58
3 8 -9 63.84 3.85
-3 8 -9 60.01 3.4
3 8 -10 60.8 3.95
-3 8 -10 60.88 3.45
-3 -8 10 69.54 3.57
-3 -8 10 54.16 3.47
3 -8 10 64.24 3.86
3 8 10 66.29 4.09
-3 8 10 65.7 3.88
-3 -8 11 4.87 1.73
-3 8 -11 1.52 1.51
3 8 -11 1.69 1.89
3 8 11 2.97 1.96
-3 -8 11 2.07 1.66
-3 8 11 1.47 1.78
-3 8 11 1.67 0.52
-3 -8 12 1.57 1.61
-3 8 -12 1.51 1.44
-3 8 12 0.47 1.76
3 8 12 0.09 1.85
3 8 -12 0.92 2.01
-3 8 12 0.6 0.63
3 8 12 1.89 1.37
3 8 13 6.69 2.34
-3 8 13 5.24 2.11
-3 -8 13 6.04 2
3 8 -13 5.33 2.29
3 8 13 6.13 1.6
-3 8 13 5.12 0.89
3 8 14 2.37 1.54
-3 -8 14 2.04 2.01
3 8 14 -0.38 2.14
-3 8 14 0.8 2.11
-3 8 14 0.99 0.85
3 8 -14 2.56 2.28
-3 -8 15 9.46 2.69
3 8 -15 12.56 2.86
-3 8 15 14.8 2.36
3 8 15 11.59 2.05
-3 8 15 9.88 2.62
3 8 15 7.29 2.58
-3 8 15 6.86 1.21
3 8 16 74.55 3.94
-3 -8 16 58.71 4.93
-3 -8 16 78.72 3.95
-3 8 16 55.26 2.77
-3 8 16 76.3 5.21
3 8 16 67.29 5.06
3 8 -16 92.78 5.27
-3 8 16 113.55 4.96
-3 -8 17 13.66 3.17
-3 8 17 44.45 3.6
-3 8 17 18.8 1.87
-3 -8 17 29.04 2.7
3 8 17 27.58 3.88
-3 8 17 33.31 4.02
-3 -8 18 6.97 2.85
-3 -8 18 15.74 2.07
-3 8 18 6.3 1.56
-3 8 18 23.49 3.13
3 8 18 14.07 3.38
-3 8 18 14.12 3.47
3 8 19 -2.71 3.4
-3 8 19 -2.35 3.51
-3 -8 19 0.18 2.48
-3 -8 19 1.81 1.62
-3 8 19 1.23 2.68
-3 -8 20 -0.58 3.08
-3 -8 20 0.88 1.58
3 -8 20 2.19 1.47
-3 8 20 -0.29 2.69
-3 8 21 -0.76 3.1
3 -8 21 2.39 1.32
-3 -8 21 2.46 1.76
-3 -8 21 -2.52 3.67
-3 -8 22 10.34 2.29
-3 -8 22 0.22 3.84
-3 8 23 15.93 4.5
-3 8 24 29.96 5.49
-3 8 25 10.95 4.82
-3 9 0 45.02 2.86
-3 -9 0 45 2.35
-3 -9 0 43.98 2.86
3 -9 0 45.26 2.97
-3 9 1 308.61 7.98
-3 9 -1 313.97 8.11
-3 -9 1 307.82 7.07
-3 -9 -1 310.29 7.08
-3 -9 -1 297.86 7.92
3 -9 -1 300.28 8.03
-3 -9 1 293.25 7.97
3 -9 1 311.5 8.3
-3 9 -2 37.57 2.68
-3 -9 2 38.43 2.7
-3 -9 2 35.28 2.19
-3 -9 3 71.8 3
-3 9 -3 75.65 3.67
-3 -9 4 20.22 1.83
-3 9 -4 22.48 2.28
-3 -9 5 85.91 3.34
3 9 -5 94.63 3.53
-3 9 -5 91.98 3.98
3 9 -6 38.99 2.55
-3 9 -6 35.48 2.79
-3 -9 6 33.61 2.29
3 9 -7 379.75 9.35
-3 9 -7 359.05 9.23
3 9 -8 30.83 2.69
-3 -9 8 25.01 2.1
3 9 8 31.43 3.16
-3 9 8 29.05 2.95
-3 9 -8 25.85 2.66
3 9 9 142.28 6.1
-3 9 9 146.48 5.87
-3 9 -9 145.88 5.46
3 9 -9 144.95 5.74
3 9 -10 28.81 2.92
-3 9 10 31.16 3.08
3 9 10 32.96 3.19
3 9 -11 28.51 3.04
3 9 11 29.33 3.25
-3 9 11 26.77 3.02
3 9 12 12.26 2.78
-3 9 12 12.02 2.59
3 9 -12 12.49 2.52
-3 9 13 122.62 6.03
3 9 13 134.22 6.55
3 9 -13 138.72 6.21
3 9 -14 21.76 3.22
3 9 14 25.13 3.39
-3 9 14 22.9 3.2
3 9 15 169.72 7.92
-3 9 15 173.05 7.7
-3 9 15 247.45 7.38
3 9 -15 227.01 8.2
3 9 15 170.64 6.12
-3 -9 15 168.78 7.16
-3 9 16 22.87 3.04
3 9 16 15.2 3.25
-3 9 16 14.84 3.19
-3 -9 16 15.43 2.85
-3 -9 17 35.1 3.85
-3 -9 17 36.32 3.07
-3 -9 18 9.43 1.99
-3 -9 18 10.48 2.86
-3 9 18 11.16 2.93
-3 -9 19 12.84 3.06
-3 9 19 24.65 3.76
-3 -9 20 3.33 2.75
-3 9 20 6.08 3.14
-3 9 21 93.43 6.2
-3 9 22 10.76 4.07
-3 -10 0 1.48 1.26
-3 10 0 -0.11 1.57
-3 -10 1 10.46 1.55
-3 10 1 9.99 1.96
-3 10 -1 8.68 1.88
-3 -10 2 21.79 1.89
-3 10 2 22.31 2.31
-3 10 -2 22.11 2.37
-3 -10 3 0.31 1.18
-3 10 3 0.94 1.59
-3 10 -3 1.29 1.6
-3 -10 4 4.92 1.44
-3 10 -4 5.51 1.83
-3 -10 5 20.67 1.96
-3 10 -5 22.27 2.43
-3 -10 6 25.39 2.05
-3 10 -6 25.84 2.64
-3 -10 7 4.41 1.48
3 10 -7 7.27 1.6
-3 -10 8 1.46 1.45
3 10 -8 2.41 1.53
-3 -10 9 -0.38 1.38
3 10 -9 1.44 1.74
-3 -10 10 2.23 1.48
3 10 -10 3.54 1.89
-3 10 11 5.12 2.29
3 10 11 8.35 2.57
3 10 -11 5.06 2.13
-3 10 12 20.62 3.04
3 10 12 23.72 3.39
3 10 -12 19.37 2.87
3 10 -13 29.43 3.32
3 10 -14 17.86 2.97
-3 10 15 5.73 2.37
-3 10 16 4.62 2.41
-3 10 17 0.92 2.58
-3 11 0 73.64 3.95
-3 11 1 19.56 2.44
-3 11 -1 17.22 2.49
-3 11 2 26.11 2.63
-3 11 3 10.63 2.1
-3 11 4 3.49 1.81
-3 11 5 7 1.95
4 0 0 3024.87 51.53
4 0 -1 1.33 1.06
4 0 1 2.73 0.91
4 0 2 3630.9 59
4 0 3 0.33 0.55
4 0 4 1577.56 26.66
4 0 5 0.92 0.67
4 0 -6 2384.33 52.63
4 0 6 3097.3 48.46
-4 0 -7 1.33 0.7
4 0 -7 0.49 1.57
4 0 7 1.88 0.8
4 0 8 2906.13 44.05
-4 0 -8 2544.24 43.52
-4 0 -9 1.45 0.79
4 0 9 1.65 0.95
4 0 -9 -0.09 1.58
-4 0 -10 1784.1 30.08
4 0 10 1719.53 30.54
-4 0 10 1788.71 30.94
-4 0 11 2.68 1.11
4 0 -11 -0.08 1.66
-4 0 -11 0.46 0.97
4 0 -12 1063.68 21.55
-4 0 -12 1028.63 18.73
-4 0 -13 2.06 1.08
4 0 -13 1.12 1.85
-4 0 13 2.15 1.4
-4 0 -14 1704.44 31.5
-4 0 14 1770.65 33.34
4 0 -15 -0.06 1.97
-4 0 -15 1.48 1.22
-4 0 15 1.48 1.56
-4 0 16 990.66 21.04
-4 0 -16 910.42 18.91
-4 0 -17 1.88 1.31
-4 0 17 0.75 1.88
4 0 -17 0.12 1.86
-4 0 18 469.73 12.81
4 0 -18 512.7 11.45
-4 0 -19 0.67 1.48
4 0 -19 -0.06 1.89
-4 0 19 0.83 2.35
-4 0 20 423.38 12.82
-4 0 -20 326.16 9.25
4 0 20 314.24 11.74
4 0 -20 419.12 9.88
4 0 21 -1.11 2.65
4 0 -21 -0.22 2.02
-4 0 -21 1.67 1.75
-4 0 21 3.59 2.95
-4 0 22 644.14 16.79
-4 0 -22 491.92 12.75
4 0 22 452.79 15.85
4 0 -22 599.16 12.77
4 0 -23 -1.07 2.21
4 0 23 -0.48 3.08
-4 0 23 2.22 3.03
-4 0 -23 2.63 2.1
4 0 24 143.6 8.64
4 0 25 -2.61 3.75
4 0 26 54.38 6.07
4 0 27 -4.19 4.4
4 0 28 114.71 8.5
-4 -1 0 0.14 0.78
4 -1 0 -0.65 2.25
-4 -1 0 0.31 0.54
4 -1 1 72.92 5
4 -1 -1 60.37 4.97
-4 -1 -1 70.63 2.65
-4 -1 1 77.27 3.17
4 -1 1 64.14 1.41
-4 -1 1 65.51 1.38
-4 -1 -1 63.59 2.09
-4 -1 1 62.94 2.1
-4 1 -1 65.44 1.94
-4 1 1 63.73 1.92
-4 -1 -2 365.44 7.36
4 -1 2 383.65 7.18
-4 1 -2 387.14 7.22
4 1 2 360.96 6.49
-4 1 2 377.78 6.54
-4 -1 -2 407.38 8.07
-4 -1 2 427.5 9.14
-4 -1 -3 189.36 4.52
-4 -1 3 192.86 5.65
-4 1 3 180.98 3.52
4 1 3 182.95 3.55
-4 1 -3 183.21 4.06
-4 -1 -3 170.42 4.14
4 -1 3 202.57 6.69
4 1 3 179.3 4.26
4 -1 3 179.53 4.04
-4 -1 -4 42.28 1.71
4 -1 4 44.59 1.69
4 1 4 43.41 1.79
-4 -1 4 50.23 2.93
4 -1 4 43.05 2.44
-4 -1 -4 46.13 1.86
4 -1 5 384.98 7.87
4 1 5 387.1 8.12
-4 -1 5 428.31 10.27
4 -1 5 416.25 8.33
-4 -1 -5 436.49 8.19
-4 -1 6 173.36 6.04
-4 -1 -6 162.75 3.87
4 1 6 164.99 4.29
4 -1 6 166.63 4.15
4 -1 6 171.55 3.62
-4 -1 7 80.58 4.15
4 -1 -7 94.38 4.96
4 1 -7 54.68 3.82
-4 1 -7 74.12 2.58
-4 -1 -7 79.58 2.45
4 -1 7 72.36 2.54
4 1 7 72.08 2.6
-4 -1 -8 127.94 3.43
-4 1 -8 129.3 3.72
-4 -1 8 147.23 5.93
4 -1 -8 157.21 6.19
4 -1 8 127.01 3.73
4 1 8 119.59 3.74
-4 -1 8 130.02 4.11
-4 1 -9 333.44 7.26
-4 -1 -9 342.29 7.07
4 -1 -9 409.2 10.18
-4 -1 9 395.93 10.85
4 1 9 314.63 7.39
-4 -1 9 332.1 8.01
4 -1 -10 183.31 6.31
-4 -1 10 181.8 7.26
-4 -1 -10 146.37 4.01
-4 1 -10 136.21 4.02
4 1 10 141.27 4.39
-4 -1 10 143.5 4.79
-4 -1 -11 32.78 1.81
-4 1 -11 31.68 1.92
4 1 11 27.32 1.98
-4 -1 11 33.8 2.45
-4 -1 12 69.17 3.71
-4 1 -12 68.35 2.9
-4 1 12 68.46 3.26
-4 -1 -12 76.7 2.89
-4 -1 13 256.18 7.8
-4 1 -13 257.23 6.57
4 1 -13 190.7 8.04
-4 1 13 277.55 7.46
4 -1 -13 338.81 8.49
-4 -1 -13 263.9 6.52
-4 1 -14 30.29 2.12
-4 -1 -14 29.71 2.02
-4 -1 14 26.2 2.77
-4 1 14 30.47 2.42
-4 1 15 8.28 1.81
-4 1 -15 6.39 1.33
-4 -1 15 5.31 1.92
-4 -1 -15 5.14 1.24
-4 -1 -15 7.48 0.58
4 -1 -15 8.44 2.03
4 -1 -16 202.09 6.35
-4 -1 -16 152.83 5.29
-4 1 -16 156.04 5.35
4 1 -16 169.96 7.15
-4 -1 -16 201.78 3.51
-4 -1 16 181 7.43
-4 1 16 171.34 6.51
-4 1 -17 55.12 3.05
-4 -1 -17 52.18 2.99
-4 -1 17 61.85 4.75
4 -1 -17 66.92 3.53
-4 -1 -17 64.31 1.47
4 1 -17 59.66 4.3
-4 1 -18 8.86 1.58
4 1 18 10.41 2.27
4 -1 -18 12.61 2.02
-4 -1 -18 9.8 1.79
-4 -1 18 8.83 2.86
-4 1 -19 46.2 2.94
4 1 19 43.09 3.95
-4 -1 -19 45.68 3.09
-4 -1 19 61.45 5.14
4 -1 -19 59.03 3.32
-4 1 -20 41.36 2.94
-4 -1 -20 40.35 3.03
-4 -1 20 54.68 4.97
4 1 20 36.2 4.05
4 -1 -20 56.34 3.36
-4 1 -21 69.28 3.82
-4 -1 -21 73.86 4.13
-4 -1 21 89.68 6.04
4 -1 -21 89.02 4
4 1 21 67.45 5.36
4 1 22 0.56 2.79
-4 -1 22 4.97 3.18
-4 1 -22 1.96 1.76
-4 -1 -22 0.19 2.12
4 -1 -22 5.04 1.81
4 1 23 17.37 3.73
4 -1 -23 21.2 2.41
-4 -1 -23 19.94 2.54
-4 -1 -24 49.83 3.43
4 1 24 36.28 4.73
4 1 25 -0.65 3.55
-4 -1 25 9.09 3.45
-4 1 25 6.89 3.29
-4 -1 26 3.99 3.32
-4 1 26 1.07 3.22
4 1 26 -2.65 3.9
-4 -1 27 49.74 5.23
-4 1 27 55.47 5.41
4 1 28 4.59 4.16
4 1 29 -3.59 4.71
4 -2 0 13.12 0.75
-4 -2 0 13.49 1.04
-4 2 0 14.87 0.86
-4 -2 1 34.38 1.58
-4 -2 -1 35.93 1.61
-4 2 1 34.73 1.29
4 -2 1 34.48 1.19
-4 -2 1 38.28 1.23
-4 2 2 1.5 0.48
4 -2 2 2.12 0.47
-4 -2 -2 3.19 0.74
-4 -2 2 4.35 0.53
4 2 2 3.3 0.48
4 -2 2 3.36 0.52
-4 2 2 4.4 0.55
-4 -2 2 2.88 0.85
-4 -2 -3 169.66 4.17
4 2 3 176.62 3.78
-4 2 3 180.13 3.8
-4 -2 3 174.1 4.75
4 2 3 183.75 4.35
4 -2 3 184.69 3.89
4 2 4 1.14 0.66
4 -2 4 1.1 0.54
-4 -2 -4 1.57 0.7
4 2 4 1.32 0.53
-4 2 4 1.21 0.5
-4 -2 4 1.5 0.83
-4 -2 5 137.83 4.31
4 2 5 156.33 3.7
-4 2 5 158.61 3.59
-4 -2 5 139.31 4.18
4 -2 5 151.24 3.57
4 2 5 148.83 3.97
-4 -2 -5 143.7 3.77
-4 -2 -6 3.16 0.6
4 -2 6 3.23 0.72
-4 -2 6 2.28 0.93
4 2 6 2.79 0.88
-4 -2 7 126.09 4.4
-4 2 -7 111.77 3.47
-4 -2 -7 129.01 3.09
-4 -2 7 104.47 3.9
4 2 7 111.88 3.55
4 -2 7 123.34 3.39
-4 -2 -8 19.31 1.21
-4 2 -8 17.15 1.39
-4 -2 8 17.04 1.77
-4 -2 8 15.24 1.68
4 2 8 16.34 1.42
-4 -2 9 14.14 1.85
-4 2 -9 10.95 1.26
-4 -2 -9 11.3 1.03
-4 -2 9 11.14 1.65
4 2 9 16.29 1.46
-4 2 -10 0.95 0.9
-4 -2 -10 1.91 0.78
-4 -2 10 0.17 1.34
4 2 10 0.27 0.89
-4 2 -11 73.17 2.99
-4 -2 -11 74.44 2.71
4 2 11 65.26 3.02
-4 -2 11 71.55 4.12
4 2 12 3.1 1.26
-4 2 -12 3.27 1.1
-4 -2 12 2.79 1.77
-4 -2 -12 3.98 0.96
-4 2 -13 11.99 1.52
-4 -2 -13 9.65 1.27
-4 -2 13 10.45 2.42
4 -2 -14 6.8 1.89
4 2 14 5.63 1.56
-4 2 -14 6.09 1.39
-4 -2 -14 5.54 1.25
-4 -2 14 7.9 2.63
4 -2 -15 123.75 4.88
-4 -2 15 118.28 5.91
-4 -2 15 132.81 6.96
-4 -2 -15 107.13 4.13
-4 2 -15 115.31 4.26
-4 -2 -16 5.5 1.48
-4 -2 16 8.39 2.7
-4 2 -16 6.53 1.41
4 -2 -16 6.8 1.89
-4 2 -17 7.66 1.56
-4 -2 17 8.22 2.86
-4 -2 -17 3.74 1.53
4 -2 -17 7.37 1.74
-4 2 -18 0.92 1.28
4 -2 -18 1.47 1.58
4 2 18 1.15 1.51
-4 -2 18 1.55 2.58
-4 -2 -18 0.17 1.58
-4 2 -19 2.34 1.44
-4 -2 19 7.6 3.01
-4 -2 -19 3.15 1.66
4 -2 -19 3.89 1.62
4 2 19 3.08 1.85
-4 2 19 2.9 2.09
-4 -2 20 3.37 2.92
-4 2 -20 2.25 1.54
4 -2 -20 2.2 1.66
-4 2 20 1.92 2.14
-4 -2 -20 1.5 1.74
-4 -2 -20 1.88 0.74
4 2 20 0.98 1.91
4 2 21 55.78 4.65
-4 -2 -21 51.02 1.62
4 -2 -21 67.4 3.4
-4 2 21 71.06 4.9
-4 2 -21 52.97 3.38
-4 -2 -21 62.12 3.52
4 2 22 3.08 2.52
-4 -2 -22 8.32 2.08
-4 -2 22 6.9 3.45
-4 2 22 6.62 2.94
-4 -2 -22 5.96 0.75
4 -2 -22 5.96 1.82
-4 2 23 87.82 6.09
-4 -2 -23 82.82 3.92
4 2 24 0.43 2.83
-4 -2 24 4.93 3.26
-4 -2 -24 3.86 2.04
-4 2 24 2.27 3.19
4 2 25 1.04 3.18
-4 -2 25 6.18 3.41
-4 -2 -25 5.97 2.16
-4 2 25 5.37 3.41
4 2 26 -2.75 3.84
-4 -2 26 -0.43 3.34
-4 2 26 1.21 3.26
4 2 27 11.22 3.75
-4 2 27 18.39 4.47
4 2 28 -2.05 4.16
4 2 29 52.94 5.98
4 2 30 -2.82 4.54
-4 3 0 0.26 0.41
-4 -3 0 -0.28 0.7
-4 -3 0 -0.03 0.49
4 -3 0 0.35 0.5
4 -3 -1 162.28 3.69
-4 -3 1 147.41 3.94
-4 -3 -1 163.98 3.66
-4 -3 1 158.85 3.65
4 -3 1 156.82 3.66
-4 -3 -1 157.6 4.01
-4 3 1 162.81 3.32
-4 -3 1 157.24 4.04
-4 -3 2 565.91 10.26
4 -3 2 573.7 10.34
4 3 2 544.26 10.26
-4 3 2 574.36 10.34
-4 -3 -2 559.98 10.63
-4 3 2 584.62 9.82
4 -3 3 22.51 1.03
4 -3 3 20.47 1.22
-4 -3 3 19.9 1.14
4 3 3 21.4 1.22
-4 3 3 21.56 1.22
-4 -3 3 20.59 1.59
4 -3 4 74.78 2.09
-4 -3 -4 67.36 2.36
4 3 4 69.62 2.31
-4 3 4 69.95 2.3
-4 -3 4 71.04 3.23
-4 -3 5 196.24 6.22
4 -3 5 204.13 4.4
-4 -3 -5 183.42 4.7
4 3 5 199.37 4.82
-4 3 5 194.98 4.69
-4 -3 -6 221.93 4.34
-4 -3 6 210.88 5.73
-4 3 6 194.26 4.9
4 3 6 210.59 5.12
4 -3 6 206.75 4.67
-4 -3 6 207.42 6.91
-4 3 -7 2.99 0.93
-4 -3 -7 3.73 0.59
4 3 7 2.66 0.86
-4 3 7 2.24 0.78
4 -3 7 2.63 0.75
-4 -3 7 2.73 1.54
-4 -3 7 2.59 1.03
-4 3 -8 123.57 3.81
-4 -3 -8 122.31 3.2
-4 -3 8 114.96 4
-4 3 -9 50.21 2.4
-4 -3 -9 45.97 1.9
-4 -3 9 54 4.43
-4 -3 9 47.01 2.53
-4 3 -10 195.6 5.41
-4 -3 10 188.04 5.7
-4 -3 -10 205 5.05
-4 3 -11 -0.04 1.02
-4 -3 -11 0.24 0.83
-4 -3 11 2.94 2.61
-4 -3 -12 83.7 3.32
-4 3 -12 80.13 3.31
4 -3 13 146.82 2.98
-4 3 -13 138.68 4.74
-4 -3 -14 67.44 3.25
-4 -3 14 78.34 6.07
-4 -3 15 2.01 2.67
-4 -3 -15 1.62 1.31
-4 3 15 5.53 1.63
-4 3 -15 2.49 1.26
-4 -3 15 1.22 1.69
-4 -3 -16 256.59 6.88
-4 3 16 261.63 7.78
-4 3 -17 28.09 2.31
-4 -3 -17 34.38 2.58
-4 3 17 34.4 2.98
-4 -3 17 26.79 3.25
-4 -3 -18 22.85 2.24
-4 3 18 22.52 2.71
-4 -3 18 16.59 2.99
-4 3 -18 16.69 2.08
4 3 19 32.11 3.09
4 -3 -19 31.33 2.6
-4 -3 -19 49.51 3.05
-4 3 19 45.77 3.78
-4 -3 19 61.7 5.73
-4 3 -19 36.33 2.69
4 3 20 60.68 4.38
4 -3 -20 64.29 3.44
-4 -3 -20 104.23 4.28
-4 3 20 84.18 4.98
-4 3 -20 61.58 3.58
-4 -3 20 120.68 7.62
4 3 21 18.07 2.96
-4 -3 21 29.46 4.62
-4 3 21 27.76 3.54
-4 -3 -21 28.16 2.62
4 -3 -21 18.75 2.14
4 3 22 0.58 2.4
-4 -3 22 5.8 3.57
-4 3 22 -0.21 2.58
-4 -3 -22 5.28 1.99
4 3 23 3.7 2.47
-4 -3 -23 9.34 2.05
-4 -3 23 9.79 4.16
-4 3 23 7.25 3.17
-4 3 24 80.8 6.09
-4 -3 -24 80.37 3.88
-4 -3 -25 1.82 1.99
4 3 25 -2.17 3.07
-4 3 25 0.71 3.52
-4 -3 25 1.42 3.47
4 3 26 -2.25 3.28
-4 3 26 -0.57 3.96
-4 -3 26 0.31 3.7
4 3 27 7.05 3.42
-4 3 27 13.01 4.27
4 3 28 9.91 3.82
4 3 29 -3.49 4.15
4 -4 0 2594.53 38.76
-4 -4 0 2657.4 38.77
-4 -4 0 2545.63 38.96
-4 -4 -1 489.98 8.83
4 -4 -1 470.67 8.8
-4 -4 1 480.21 9.12
-4 -4 -1 497.71 9.12
-4 -4 1 494.35 8.86
4 -4 1 480.64 8.85
-4 -4 2 1825.67 29.65
-4 -4 -2 1806.11 29.5
-4 4 2 1977.42 28.18
-4 -4 2 1862.87 29.45
4 -4 2 1813.67 29.52
-4 4 3 220.98 4.1
4 -4 3 227.11 4.25
-4 -4 -3 205.71 5.07
4 4 3 221.79 5.18
4 -4 3 222.19 5.22
-4 -4 3 218.92 5.13
-4 4 3 218.7 5.15
-4 -4 -4 683.78 13.18
4 -4 4 758.4 12.41
-4 -4 4 696.63 13.21
4 -4 4 732.87 13.45
4 4 4 732.66 13.49
-4 4 4 721.86 13.41
-4 -4 -5 219.09 5.32
4 4 5 225.02 5.58
4 -4 5 240.63 4.73
-4 4 5 226.17 5.53
4 4 5 232.14 5.63
4 4 6 1897.41 32.64
4 4 6 1899.04 32.71
-4 4 6 1825.44 32.38
-4 -4 -7 432.04 8.42
-4 -4 7 508.43 16.96
4 -4 7 499.59 9.06
4 4 7 478.52 9.85
4 4 7 480.21 9.97
-4 4 7 473.04 9.74
-4 4 -7 455.82 9.83
-4 4 -8 1868.84 32.86
-4 -4 -8 1899.04 31.61
4 4 8 1861.38 32.78
-4 4 8 1810.6 32.68
-4 -4 9 296.59 7.58
-4 4 -9 277.42 7.11
4 4 9 280.98 7.2
4 4 9 291.62 7.47
-4 4 9 286.37 7.2
4 4 10 834.27 16.93
-4 4 10 799.57 16.48
-4 4 -10 779.84 16.1
4 4 10 790.57 16.31
-4 4 -11 94.06 3.74
4 4 11 95.91 4.2
-4 4 11 93.41 3.99
4 4 11 88.21 3.75
4 4 12 482.67 11.77
-4 4 -12 500.84 11.66
-4 4 -13 218.74 6.48
4 4 13 208.66 6.65
-4 4 -14 989.82 20.49
4 4 14 987.47 21.13
-4 -4 14 1008.2 21.12
-4 4 -15 180.12 5.78
4 4 15 165.25 6.18
-4 -4 15 160.54 5.79
4 -4 15 192.06 4.1
-4 -4 16 489.7 12.36
-4 -4 -16 650.23 12.2
-4 4 -16 516.75 12.16
-4 4 16 658.39 13.51
4 4 16 497.14 12.87
4 -4 16 527.06 9.95
4 4 17 72.15 4.28
-4 4 -17 82.42 3.82
-4 -4 17 131.49 8.61
-4 4 17 106.99 4.89
-4 -4 17 76.69 4.2
4 -4 17 76.41 2.51
-4 -4 -17 107.79 4.03
4 4 18 178.52 7.19
-4 -4 18 333.67 13.6
-4 4 -18 191.18 6.41
-4 -4 -18 270.83 6.8
-4 -4 18 184.75 6.9
-4 4 18 252.03 7.93
4 4 19 40.4 3.63
-4 -4 -19 57.18 3.07
-4 4 -19 40.96 2.97
-4 -4 19 35.22 3.31
-4 4 19 52.02 3.99
-4 -4 -20 261.48 7.06
-4 4 20 271.17 9.33
-4 -4 -21 103.75 4.23
-4 4 21 90.58 5.48
-4 -4 21 73.3 5.06
-4 -4 21 121.43 8.75
-4 4 22 380.91 11.75
-4 -4 22 486.99 16.17
-4 -4 23 84.67 7.25
-4 4 23 71.38 5.6
-4 -4 24 136.94 8.79
-4 4 24 115.99 7.11
-4 4 25 17.25 4.53
-4 -4 25 25.03 5.21
-4 4 26 39.8 5.57
4 4 26 30.01 4.07
-4 -5 0 0.16 0.46
-4 -5 0 0.39 0.86
-4 -5 0 0.03 0.82
4 -5 0 0.14 0.74
4 -5 -1 216.76 5.33
-4 -5 -1 225.36 5.37
-4 -5 1 221.36 5.43
-4 -5 -1 220.23 5.4
4 -5 1 216.92 5.39
-4 -5 1 215.75 5.38
4 -5 -2 17.87 1.4
-4 -5 2 21.38 1.49
-4 -5 2 20.19 1.47
4 -5 2 19.76 1.53
-4 -5 2 19.72 1.51
-4 -5 -2 18.35 1.41
-4 5 3 73.76 2.84
4 5 3 72.51 2.86
-4 -5 3 75.03 3.28
-4 -5 -3 73.79 2.65
-4 -5 3 72.73 2.74
4 -5 3 76.18 2.87
4 -5 4 1.52 0.44
-4 5 4 0.93 0.9
-4 -5 4 1.32 0.92
4 -5 4 0.95 0.95
4 5 4 0.79 0.94
-4 -5 4 1.73 1.11
-4 -5 -4 0.81 0.79
-4 -5 5 285.87 9.23
4 5 5 322.84 7.49
-4 5 5 311.34 7.29
-4 -5 5 299.87 7.04
4 -5 5 325.83 7.43
-4 -5 -5 309.08 6.89
-4 5 5 309.02 5.48
4 -5 5 337.23 5.98
4 5 6 35.86 2.18
-4 5 6 36.37 2.17
4 -5 6 37.87 1.45
4 5 7 27.13 2.06
-4 5 7 26.1 1.91
4 -5 7 28.97 1.39
4 5 7 28.38 1.89
4 5 8 31.63 2.26
-4 5 8 28.74 2.06
4 5 8 33.42 2.15
4 5 9 160.41 5.21
-4 5 9 151.86 4.88
4 5 9 154.47 4.77
-4 5 10 22.2 2.05
4 5 10 22.5 2.22
4 5 10 20.79 1.91
4 5 11 6.35 1.38
4 5 11 1.49 1.38
-4 5 11 1.65 1.42
-4 -5 11 5.14 2.94
4 5 12 9.11 1.88
-4 5 12 12.4 1.96
4 5 12 12.42 1.76
-4 -5 12 6.92 3.38
-4 -5 13 249 12.48
4 5 13 253.16 7.14
4 5 13 255.35 7.95
-4 5 13 258.89 7.69
-4 -5 14 0.44 1.29
4 5 14 -0.8 1.79
-4 5 14 -0.29 1.85
4 5 14 0.35 1.45
-4 -5 14 1.93 3.6
-4 -5 15 2.23 1.51
4 5 15 1.16 1.88
-4 5 15 1.31 1.95
-4 5 -15 2.6 1.43
-4 -5 15 2.17 3.62
4 5 15 7.45 2.04
4 5 16 22.64 2.53
-4 5 -16 22.22 2.21
-4 -5 16 21.66 2.32
-4 -5 16 25.05 5.22
-4 5 16 27.34 2.8
4 -5 17 76.38 2.46
-4 -5 17 68.26 3.68
-4 5 17 92.08 4.59
-4 5 -17 67.38 3.6
-4 -5 17 83.66 7.91
4 5 17 75.37 4.39
-4 5 18 4.9 2.08
-4 -5 18 0.22 3.9
-4 -5 18 2.52 1.65
4 -5 18 1.46 0.9
4 5 18 0.99 1.79
-4 -5 19 51.26 3.64
4 -5 19 48.38 2.09
-4 5 20 2.41 2.62
-4 -5 20 1.3 4.61
-4 -5 20 1.44 2
-4 5 21 68.46 5.04
-4 -5 21 85.8 8.37
-4 -5 22 -3.19 4.81
-4 -5 22 1.37 2.57
-4 5 22 1.09 2.76
-4 -5 23 13.81 3.19
-4 -5 23 21.77 5.46
-4 5 23 21.56 4.07
-4 -5 24 9.3 4.7
-4 5 24 12.44 3.98
-4 5 25 4.89 3.87
-4 5 26 -2.91 4.63
-4 -6 0 90.94 3.26
-4 -6 0 88.28 3.12
4 -6 0 90.72 3.3
4 -6 -1 6.86 1.24
-4 -6 -1 6.65 1.23
-4 -6 1 5.78 1.13
4 -6 1 6.49 1.23
-4 -6 1 7.2 1.27
-4 -6 -1 7.89 1.16
-4 -6 -2 10.39 1.32
4 -6 -2 8.79 1.23
-4 -6 2 10.39 0.92
-4 -6 2 9.97 1.33
4 -6 2 9.6 1.34
-4 -6 2 7.6 1.22
-4 -6 -2 7.49 1.17
-4 -6 3 100.1 2.95
-4 -6 -3 89.51 3.12
-4 -6 3 91.56 3.23
-4 -6 3 92.79 3.39
4 -6 3 88.39 3.42
-4 -6 -4 6.63 1.12
4 -6 4 8.22 1.44
-4 -6 4 8.2 1.34
-4 6 4 8.13 1.38
4 6 4 6.35 1.37
-4 -6 4 7.35 1.13
4 -6 5 39.76 1.15
-4 6 -5 36.44 2.31
-4 -6 5 34.28 2.26
-4 -6 5 31.42 2.07
4 6 5 35.72 2.33
-4 6 5 33.49 2.22
4 -6 5 37.38 2.34
4 -6 6 26.25 1.08
-4 6 -6 24.34 2
-4 -6 6 26.34 1.95
4 6 6 24.15 2.06
-4 6 6 25.74 2.02
4 -6 6 24.72 2.1
-4 -6 6 21.94 2.15
-4 -6 7 14.65 2.09
-4 6 -7 16.42 1.85
4 -6 7 17.44 1.04
4 6 7 18.49 1.97
-4 6 7 16.71 1.84
-4 -6 7 15.81 1.66
4 -6 7 17.91 1.86
-4 6 -8 98.03 3.87
-4 -6 8 83.4 4.62
4 6 8 96.75 4.11
-4 6 8 90.11 3.78
4 6 8 96.27 3.67
4 -6 8 106.58 2.86
-4 6 -9 2.88 1.28
4 6 9 2.7 1.48
-4 6 9 2.15 1.32
-4 -6 9 1.05 1.81
4 6 9 4 1.34
-4 6 -10 5.87 1.46
4 6 10 5.96 1.42
4 6 10 5.4 1.63
-4 6 10 5.93 1.68
-4 -6 10 3.48 1.92
4 6 11 28.14 2.67
-4 6 11 26.97 2.43
4 6 11 31.2 2.35
-4 6 -11 27.52 2.26
-4 6 -12 5.65 1.55
-4 -6 12 8.34 2.6
4 6 12 4.58 1.85
-4 6 12 5.9 1.81
4 6 12 7.13 1.65
4 6 13 1.98 1.81
-4 6 13 1.91 1.8
-4 -6 13 5.16 1.67
-4 -6 13 3.59 2.41
-4 6 -13 4.71 1.59
4 6 13 3.08 1.43
4 6 14 47.25 3.12
-4 6 -14 40.12 2.79
4 6 14 46.74 3.65
-4 6 14 44.64 3.46
-4 -6 14 46.98 2.85
-4 -6 15 26.41 2.33
4 6 15 26.52 3.06
-4 6 15 28.15 3.09
4 6 15 27.82 2.66
-4 -6 16 22.92 2.3
4 6 16 23.81 3.2
-4 6 16 28.23 3.26
4 6 16 26.72 2.7
4 6 17 0.75 1.61
-4 6 17 4.32 2.09
4 6 17 1.1 2.16
-4 6 17 0.52 2.41
-4 -6 17 0.21 3.11
-4 -6 17 3.62 1.72
-4 6 18 2.98 2.22
4 6 18 -0.24 2.51
-4 6 18 0.8 2.62
-4 -6 18 1.3 3.11
-4 -6 18 3.49 1.99
4 -6 18 4.54 1.19
-4 6 19 2.69 2.33
-4 6 19 1.31 3.21
4 6 19 0.82 2.84
-4 -6 19 3.3 3.46
4 -6 19 2.05 1
-4 -6 19 1.57 1.79
4 -6 20 11.71 1.38
4 6 20 5.19 3.14
-4 6 20 11.01 3.72
-4 6 20 17.07 3.16
-4 -6 20 12.91 4.31
-4 -6 20 9.15 2.13
4 6 21 12 3.68
-4 6 21 25.04 4.73
4 -6 21 18.99 1.63
-4 -6 21 18.75 2.61
-4 6 21 36.47 4.16
-4 -6 21 36.56 5.77
-4 6 22 32.91 5.62
4 6 22 20.41 4.47
-4 -6 22 25.14 2.87
-4 -6 22 42.14 6.01
-4 6 22 46.08 4.71
-4 6 23 24.25 4.08
-4 6 23 18.82 5.4
-4 -6 23 28.4 5.72
-4 -6 23 12.82 2.59
-4 -6 24 6.22 2.76
-4 6 24 11.7 4.08
-4 -6 24 18.71 5.18
-4 6 25 0.61 4.26
-4 -6 25 -0.35 2.85
-4 -7 0 0.84 1.05
-4 -7 0 0.04 1.04
4 -7 0 0.16 1.2
-4 -7 -1 0.61 1.02
-4 -7 1 0.67 1.02
-4 -7 -1 0.8 1.09
4 -7 -1 0.23 1.06
-4 -7 1 0.12 1.1
4 -7 1 0.41 1.12
4 -7 -2 150.91 4.64
-4 -7 -2 148.15 4.33
-4 -7 2 149.55 4.44
-4 -7 2 153.41 4.75
4 -7 2 158.82 4.96
-4 -7 -3 0.34 0.98
-4 -7 3 0.92 1.16
4 -7 3 0.88 1.14
-4 -7 3 0.11 1.09
-4 -7 4 7.59 1.45
4 -7 4 3.77 1.43
-4 -7 4 6.15 1.3
-4 7 -4 5.4 1.46
-4 -7 4 6.89 0.96
-4 -7 -4 5.98 1.25
-4 -7 5 3.29 1.16
-4 7 -5 3.14 1.29
-4 -7 5 4.52 1.05
-4 -7 5 3.4 1.29
4 -7 5 3.58 1.43
4 7 6 102.76 4.27
-4 7 6 100.86 4.09
-4 7 -6 109.96 4.24
-4 -7 6 113.89 3.84
-4 -7 6 102.81 3.99
4 -7 6 108.74 4.35
4 -7 7 0.65 0.53
-4 7 7 0.93 1.31
4 7 7 1.94 1.54
-4 -7 7 0.55 1.28
4 -7 7 0.53 1.46
-4 -7 7 1.08 1.1
-4 7 -7 1.13 1.37
4 -7 8 58.37 1.82
-4 -7 8 53.8 3.04
-4 7 -8 55.73 3.05
-4 -7 8 53.14 2.98
4 -7 8 54.73 3.28
4 7 8 54.98 3.31
-4 7 8 54.61 3.13
4 -7 9 0.02 0.78
-4 7 9 0.28 1.45
4 -7 9 0.06 1.49
4 7 9 0.7 1.54
-4 -7 9 -0.05 1.4
-4 7 -9 2.16 1.37
-4 -7 9 1.36 1.38
-4 -7 10 84.23 4.61
-4 7 -10 93.11 4.03
-4 7 10 83.8 2.04
-4 7 10 83.28 4.06
4 7 10 92.45 4.43
4 7 10 89.79 3.78
-4 -7 11 2.57 1.75
4 7 11 3.11 1.7
-4 7 11 3.42 1.76
-4 7 -11 2.65 1.52
4 7 11 3.5 1.39
-4 -7 12 33.77 3.58
-4 7 -12 37.28 2.76
4 7 12 42.74 3.37
-4 7 12 38.55 3.1
4 7 12 39.06 2.71
4 7 13 1.13 1.95
-4 7 13 1.88 1.76
4 7 13 3.38 1.57
-4 -7 13 -0.49 2.25
-4 7 14 11.13 2.35
4 7 14 9.32 2.5
-4 -7 14 10.78 2.06
4 7 14 13.47 1.96
-4 -7 15 -1.53 2.56
4 7 15 -0.77 2.35
-4 7 15 0.09 2.12
-4 -7 15 1.17 1.64
4 7 15 1.18 1.59
-4 7 16 78.41 4.99
4 7 16 72.95 4.98
4 7 16 71.2 3.99
-4 -7 16 66.27 3.51
-4 7 17 2.54 2.09
4 7 17 -2.26 2.93
-4 7 17 -2.41 2.8
-4 -7 17 -1.28 3.04
-4 -7 17 2.62 1.71
-4 7 18 13.16 2.76
4 7 18 6.04 2.81
-4 7 18 5.77 2.83
-4 -7 18 1.98 2.86
-4 -7 18 9.98 2.03
-4 7 19 2.77 2.59
4 7 19 0.41 3
-4 7 19 -2.22 3.09
-4 -7 19 1.43 1.68
4 -7 19 2.74 1.31
-4 -7 19 -0.84 3.05
4 -7 20 27.83 1.8
-4 -7 20 26.23 2.67
4 7 20 18.14 3.74
-4 7 20 24.75 4.34
-4 -7 20 17.28 4.36
-4 7 20 35.23 4.08
4 -7 21 1.21 1.29
-4 -7 21 0.97 1.69
-4 7 21 3.12 3.19
-4 -7 21 1.13 3.27
4 7 21 -0.33 3.15
-4 7 21 0.32 3.37
-4 -7 22 -0.26 1.94
-4 -7 22 0.23 3.58
-4 7 22 1.26 3.11
-4 -7 23 -1.17 3.84
-4 7 23 -2.78 3.73
-4 7 24 42.46 5.55
-4 -8 0 394.65 8.84
-4 -8 0 421.34 9.58
4 -8 0 427.03 9.73
-4 -8 1 480.42 10.19
4 -8 -1 486.52 10.81
-4 -8 1 478.09 10.74
4 -8 1 497.45 11.04
-4 -8 -1 480.86 10.65
-4 -8 -1 479.14 10.14
-4 -8 2 238.93 6.26
-4 -8 -2 249.37 6.21
4 -8 2 262.8 7.07
-4 -8 2 243.82 6.78
-4 8 -3 244.56 6.87
-4 -8 3 226.82 6.08
-4 -8 -3 231.38 5.99
-4 -8 3 232.26 6.58
4 -8 3 243.98 6.89
-4 -8 4 158.59 5.23
4 -8 4 165.24 5.51
-4 8 -4 163.61 5.41
-4 -8 4 152.01 4.77
-4 -8 5 261.51 7.29
4 -8 5 291.02 7.8
-4 8 -5 287.04 7.69
-4 -8 5 255.34 6.74
-4 -8 6 274.47 7.62
4 -8 6 303.36 8.23
-4 -8 6 269.03 7.03
-4 8 -6 292.69 7.85
-4 -8 7 425.39 10.45
4 -8 7 471.18 11.22
-4 8 7 428.48 10.8
4 8 7 444.71 11.26
-4 -8 7 477.08 9.82
-4 8 -7 442.05 10.61
4 -8 8 259.57 7.76
-4 -8 8 235.82 7.18
4 8 8 242.23 7.79
-4 8 8 238.16 7.38
4 -8 8 255.01 4.51
-4 8 -8 241.91 7.15
-4 -8 8 267.74 6.86
-4 8 -9 287.86 8.14
-4 -8 9 304.58 7.95
4 8 9 304.79 8.97
-4 -8 9 270.06 7.96
-4 8 9 279.27 8.35
4 -8 9 296.12 8.57
4 -8 9 299.45 5.63
4 -8 10 158.95 3.66
4 8 10 143.77 6
-4 8 10 142.13 5.7
-4 -8 10 135.39 5.36
4 -8 10 148.88 5.91
-4 8 -10 138.59 5.27
-4 -8 10 152.12 5.61
4 8 11 131.77 5.79
-4 8 11 130.82 5.49
-4 -8 12 90.36 4.76
4 8 12 88.56 4.9
-4 8 12 82.71 4.49
-4 -8 13 182.61 7.56
4 8 13 210.75 7.8
-4 8 13 203.64 7.3
4 8 13 206.46 6.46
-4 8 13 179.3 3.96
-4 -8 14 118.36 6.43
4 8 14 148.1 5.47
-4 8 14 146 6.39
4 8 14 152.86 6.87
-4 8 14 123.32 3.39
-4 8 15 168.51 4.63
-4 -8 15 219.81 6.72
-4 -8 15 168.3 8
4 8 15 213.91 8.33
-4 8 15 218.88 8.06
-4 8 16 61.4 2.81
4 8 16 85.83 5.45
-4 8 16 90.63 5.43
-4 -8 16 79.47 3.83
-4 -8 16 62.41 5.23
4 8 17 96.27 6.06
-4 8 17 98.98 5.89
-4 -8 17 84.18 4.03
4 8 18 29.86 4.06
-4 8 18 33.52 4.09
-4 -8 18 29.5 2.6
-4 -8 19 25.33 4.23
4 8 19 45.94 4.9
-4 8 19 54.67 5.09
-4 -8 19 41.47 2.96
-4 8 19 71.84 4.89
-4 -8 20 12.64 3.6
-4 8 20 64.71 4.96
-4 -8 21 29.49 4.89
-4 8 21 136.5 7.15
-4 8 22 66.95 5.75
-4 8 23 95.49 6.93
-4 -9 0 0.74 1.25
-4 -9 1 28.98 2.09
-4 9 -1 32.5 2.64
-4 -9 -1 26.33 1.99
-4 -9 -2 1.73 1.3
-4 9 -2 0.71 1.42
-4 -9 2 0.76 1.28
-4 -9 3 11.9 1.67
-4 9 -3 15.06 2.15
-4 -9 4 0.71 1.29
-4 9 -4 -0.12 1.59
-4 -9 5 54.93 2.88
-4 9 -5 57.8 3.42
-4 9 -6 0.52 1.58
-4 -9 6 0.89 1.33
-4 -9 7 6.43 1.5
-4 -9 8 -0.18 1.41
4 9 9 30.57 3.12
-4 9 9 27.27 2.84
4 9 10 1.74 1.99
-4 9 10 -0.29 1.82
4 9 11 1.66 1.9
-4 9 11 3.12 2
-4 -9 12 2.57 1.7
4 9 12 0.84 2.02
-4 9 12 1.33 1.93
-4 -9 13 49.1 3.5
4 9 13 46.79 3.99
-4 9 13 45.84 3.79
4 9 14 2.07 2.22
-4 9 14 3.8 2.4
-4 -9 14 4.35 1.96
4 9 15 0.54 2.29
-4 9 15 1.48 2.44
-4 -9 15 1.39 1.86
4 9 16 0.58 2.37
-4 9 16 -1.17 2.44
-4 9 16 3.88 2.37
-4 -9 16 2.22 2
-4 9 17 14.04 2.94
-4 -9 17 8.47 2.62
-4 9 18 2.45 2.53
-4 -9 18 2.11 2.14
-4 9 19 13.58 3.43
-4 -9 19 6.15 2.82
-4 9 20 3.32 3.35
-4 -9 20 0.86 2.54
-4 9 21 20.04 4.14
-4 9 22 -2.02 3.78
-4 10 0 36.12 2.91
-4 -10 0 34.61 2.38
-4 10 1 3.28 1.79
-4 -10 1 2.48 1.39
-4 -10 -1 2.82 1.46
-4 10 -1 4.88 1.94
-4 -10 2 7.74 1.56
-4 10 2 8.45 2.01
-4 -10 3 20.83 1.93
-4 -10 4 1.37 1.39
-4 -10 5 8.61 1.79
-4 -10 6 14.52 1.88
-4 -10 7 0.59 1.47
-4 -10 8 26.45 2.33
-4 -10 9 2.61 1.56
-4 -10 10 4.1 1.66
-4 -10 11 6.73 1.85
-4 10 16 27.31 3.29
-4 10 17 3.49 2.77
-4 10 18 6.19 3.03
5 0 0 0.66 0.95
5 0 -1 2.04 1.05
5 0 1 2.77 1.07
5 0 -2 763.5 17.1
5 0 3 0.25 0.61
5 0 -3 -0.09 1.15
5 0 4 249.62 5.62
5 0 5 0.08 0.67
5 0 6 783.05 14.54
5 0 7 0.43 0.77
5 0 8 22.08 1.59
-5 0 -8 22.19 1.46
5 0 9 0.14 0.85
5 0 -9 -0.7 1.92
-5 0 -9 1.27 0.83
5 0 10 130.86 4.21
-5 0 -10 137.65 3.87
5 0 11 0.25 0.98
-5 0 -11 -0.24 0.94
5 0 -11 -0.63 1.82
-5 0 -12 602.13 11.89
5 0 12 585.32 12.52
-5 0 12 604.57 12.92
5 0 13 0.51 1.23
-5 0 13 1.98 1.33
-5 0 -13 -0.08 1.07
5 0 -13 -0.08 2.11
-5 0 -14 382.73 8.75
5 0 14 366.71 9.63
-5 0 14 386.43 9.99
-5 0 -15 0.91 1.17
5 0 -15 -0.81 2.2
-5 0 15 2.45 1.67
-5 0 -16 62.84 3.09
5 0 -16 78.1 4.38
-5 0 16 73.87 4.32
-5 0 -17 -0.39 1.17
-5 0 17 0.87 1.71
5 0 -17 -0.9 2.16
-5 0 -18 9.27 1.63
5 0 -18 13.93 2.48
-5 0 18 13.03 2.64
-5 0 19 -0.97 2.34
5 0 -19 -1.3 2.2
-5 0 -19 0.05 1.34
5 0 -20 484.43 11.38
-5 0 20 453.02 13.22
-5 0 -21 0.88 1.53
5 0 -21 -0.94 2.22
-5 0 21 -0.24 2.69
-5 0 22 25.94 4.2
-5 0 -22 22.72 2.55
-5 0 -23 0.13 1.81
-5 0 23 -0.4 2.97
-5 0 24 16.71 3.84
-5 0 25 -0.55 3.26
-5 0 26 55.94 5.72
5 -1 0 766.6 19.94
-5 1 0 715.58 13.32
5 -1 -1 345.94 12.69
-5 -1 1 390.42 9.41
5 -1 1 352.1 10.92
-5 -1 -1 369.57 8.64
-5 1 -1 320.08 6.67
-5 1 1 315.36 6.65
-5 1 2 270.6 5.31
5 -1 -2 238.01 10.27
-5 -1 2 285.82 7.78
-5 1 -2 239.05 5.18
-5 -1 2 232.27 4.1
5 -1 2 228.83 4.15
5 -1 2 243.39 7.99
-5 -1 -2 275.29 6.86
5 -1 3 76.6 2.43
-5 1 -3 71.52 2.41
5 -1 -3 69.94 5.54
-5 -1 3 86.67 4.19
-5 -1 -3 93.1 3.54
5 -1 3 94.91 4.13
-5 1 3 77.49 1.73
5 1 3 74.01 1.71
-5 1 4 273.69 5.24
5 1 4 288.4 5.33
5 -1 -4 226.18 10.14
-5 -1 4 322.63 8.93
-5 -1 -4 343.72 7.57
5 -1 4 292.79 7.06
5 1 4 285.26 6.35
5 -1 4 288.45 6.16
5 -1 5 144.03 4.01
5 -1 5 146.39 3.94
5 1 5 140.96 4.08
-5 -1 6 484.67 12.42
-5 -1 -6 503.63 9.75
5 1 6 427.08 9.27
5 -1 6 432.97 9.03
5 1 7 419.89 9.27
5 -1 7 440.9 9.11
-5 -1 -7 426.54 8.66
-5 -1 -8 374.65 7.71
-5 1 -8 347.16 7.83
5 1 8 358.41 8.22
5 -1 8 358.84 7.98
-5 -1 9 159.82 5.07
-5 -1 -9 171.25 4.36
-5 1 -9 159.4 4.51
5 -1 9 169.06 4.73
5 1 9 161.58 4.79
-5 -1 -10 154.02 4.25
-5 1 -10 143.73 4.34
5 -1 -10 188.1 7.23
5 1 10 138.02 4.54
5 -1 10 147.5 4.53
-5 -1 10 144.52 4.92
-5 -1 -10 186.11 3.86
-5 1 -11 37.52 2.16
-5 -1 -11 41.96 2.13
-5 -1 11 38.25 2.6
-5 -1 -11 57.28 1.75
5 1 11 39.89 2.44
5 -1 11 38.4 2.3
5 -1 -11 61.21 4.07
5 1 -11 17.07 2.88
-5 1 -12 152.68 4.7
-5 -1 -12 148.29 4.44
-5 -1 12 144.82 5.48
5 1 -12 63.58 5.33
-5 -1 -12 208.79 3.48
5 1 12 133.49 4.88
5 -1 12 146.95 5.01
5 -1 -12 208.06 7.21
-5 -1 13 179.4 6.28
-5 1 -13 178.01 5.14
-5 -1 -13 185.98 5.04
-5 1 13 195.12 6.08
5 1 13 176.82 5.71
5 -1 13 185.76 5.77
-5 -1 14 237.86 7.74
-5 1 -14 229.05 6.11
-5 1 14 232.84 7.05
-5 -1 -14 224.26 5.92
5 1 14 209.64 6.66
-5 -1 15 233.01 7.89
-5 1 -15 237.19 6.49
5 1 -15 193.51 8.31
5 -1 -15 297.91 8.21
-5 1 15 260.63 7.7
5 1 15 225.01 7.27
-5 -1 -15 239.44 6.39
-5 1 -16 156.54 5.15
5 1 16 143.57 5.84
-5 -1 16 158.77 6.61
-5 1 16 161.33 6.14
-5 -1 -16 146 4.85
-5 1 -17 60.03 3.15
-5 -1 -17 58.2 3.01
5 1 17 58.48 3.91
-5 1 17 70.66 4.21
-5 -1 17 65.63 4.56
-5 -1 18 35.14 3.74
-5 1 18 39.73 3.55
-5 -1 -18 29.96 2.42
-5 1 -18 31.28 2.47
5 -1 -18 41.7 3.28
-5 -1 -19 39.07 2.76
-5 -1 19 40.81 4.36
-5 1 19 42.74 3.77
-5 1 -19 36.72 2.68
5 -1 -19 49.06 3.41
-5 -1 20 79.51 5.82
-5 -1 -20 66.86 3.61
-5 1 20 72 4.95
-5 1 -20 60.78 3.37
5 -1 -20 78.73 4
-5 -1 -21 96.24 4.41
-5 1 -21 92.99 4.32
-5 -1 22 83.32 6.12
-5 -1 -22 57.89 3.72
-5 -1 -23 68.52 4.13
-5 -1 23 90.33 6.43
-5 -1 24 40.41 4.94
-5 -1 -24 30.86 3.02
-5 -1 25 42.85 5.09
-5 -1 26 21.09 4.3
-5 2 0 -0.27 0.56
-5 -2 0 -0.23 0.69
-5 -2 0 0.48 0.82
5 -2 1 531.53 9.2
-5 -2 1 521.72 9.11
-5 2 1 540.32 9.68
-5 -2 1 517.85 10.23
-5 -2 -1 523.42 10.22
-5 2 -1 541.83 9.74
-5 -2 1 500.45 10.78
-5 -2 -1 515.09 10.63
-5 -2 -2 49.04 2.03
-5 2 2 45.5 1.7
-5 -2 2 44.34 2.03
-5 -2 2 46.87 1.4
5 -2 2 44.41 1.42
-5 2 -2 48.36 1.79
-5 -2 2 46.05 2.34
-5 -2 -2 51.94 2.35
-5 2 3 232.6 4.91
5 -2 3 237.36 5.02
5 -2 3 233.05 4.64
5 2 3 224.78 4.57
-5 2 3 237.63 4.61
-5 -2 3 228.76 4.55
-5 -2 -3 224.93 5.31
-5 -2 3 230.72 6.12
5 -2 4 10.57 0.98
5 2 4 10.46 1.17
-5 -2 4 9.33 1.36
5 2 4 10.05 0.78
-5 2 4 10.14 0.77
-5 -2 -4 10.06 1.11
5 2 5 288.9 6.61
5 -2 5 293.11 6.17
-5 -2 5 290.25 7.57
-5 -2 -5 274.89 6.31
5 2 5 289.08 5.85
-5 2 5 282.18 5.71
5 2 6 4.67 1.02
5 -2 6 4.07 0.83
-5 -2 6 3.25 1.29
5 2 6 3.7 0.71
-5 2 6 3.67 0.65
5 -2 6 5.46 2.22
-5 -2 7 13.15 1.79
-5 -2 7 13.39 1.42
-5 -2 -7 16.59 1.13
5 -2 7 16.05 1.8
5 -2 7 15.6 1.25
5 2 7 17.53 1.53
-5 -2 8 5.53 1.63
-5 -2 -8 6.74 0.91
-5 2 -8 5.78 1.05
5 -2 8 7.39 0.96
-5 -2 8 9.56 1.39
5 -2 8 6.39 1.06
5 2 8 5.47 1.14
5 -2 9 986.33 18.03
-5 2 -9 931.61 17.98
-5 -2 -9 1026.44 17.59
-5 -2 9 891.03 19.61
5 -2 9 1021.23 16.41
5 2 9 942.57 18.4
-5 -2 9 940.08 19.16
5 2 10 17.31 1.77
-5 -2 -10 17.94 1.41
-5 2 -10 20.02 1.67
-5 -2 10 16.23 2.24
5 -2 10 16.03 1.57
-5 -2 10 15.91 1.96
5 2 11 21.16 1.88
-5 2 -11 22.53 1.75
-5 -2 -11 26.75 1.65
5 -2 11 25.71 1.93
-5 -2 11 24.92 2.49
-5 -2 11 22.75 2.64
-5 -2 12 -1.26 1.98
-5 -2 -12 2.56 0.95
-5 -2 12 0.7 1.43
5 2 12 -0.29 1.2
5 -2 12 -0.86 1.25
-5 2 -12 -0.04 1.1
-5 -2 13 100.66 5.04
-5 2 -13 92.05 3.64
5 2 13 94.55 4.08
-5 -2 -13 101.12 3.47
-5 -2 14 6.09 2.07
5 2 14 7.92 1.69
-5 -2 -14 8.02 1.27
-5 2 -14 7.47 1.52
5 -2 -14 9.6 2.09
-5 2 -15 115.97 4.22
-5 -2 15 135.98 6.44
5 2 15 110.01 4.85
-5 -2 -15 108.57 3.91
5 -2 -15 139.32 5.18
-5 2 -16 23.88 2.11
-5 -2 16 27.83 3.69
5 2 16 21.08 2.5
-5 -2 -16 24.78 2.08
5 -2 -16 26.25 2.6
5 2 17 389.01 11.14
-5 -2 -17 393.51 9.76
-5 -2 17 503.82 14.5
5 -2 -17 471.96 10.65
-5 2 -17 414.38 9.94
5 -2 -18 5.13 1.85
-5 2 -18 3.23 1.48
5 2 18 0.67 1.91
-5 -2 -18 1.16 1.44
-5 -2 18 2.23 2.76
5 2 19 3.12 2.05
5 -2 -19 4.87 1.94
-5 2 -19 4.25 1.6
-5 -2 19 5.68 2.98
-5 -2 -19 2.49 1.59
-5 -2 -19 3.68 0.53
-5 2 -20 2.57 1.65
-5 -2 20 3.72 2.94
-5 -2 -20 -0.52 1.92
-5 -2 -20 2.23 0.41
5 -2 -20 2.4 1.91
-5 -2 21 6.62 3.29
-5 -2 -21 4.62 1.96
-5 -2 -22 -0.4 1.82
-5 2 22 0.55 2.66
-5 -2 22 2.95 3.22
-5 -2 -23 146.34 5.54
-5 2 23 164.8 7.95
-5 -2 -24 5.86 2.09
-5 2 24 6.49 3.51
-5 -2 24 4.62 3.54
-5 -2 25 85.64 6.5
-5 -2 -25 74.08 3.94
-5 2 25 83.1 6.6
-5 2 26 -1.68 3.78
-5 -3 0 1100.28 19.74
5 -3 0 1097.56 18.93
-5 -3 0 1102.25 18.85
-5 3 0 1142.3 18.9
-5 -3 1 30.36 1.33
5 -3 1 30.01 1.36
-5 -3 -1 30.1 1.76
-5 -3 1 26.33 1.68
-5 3 1 29.04 1.28
-5 -3 2 436.79 8.22
5 -3 2 441.5 8.31
-5 -3 2 441.88 9.07
-5 3 2 438.15 8.16
-5 -3 -2 449.54 8.99
-5 3 3 9.34 0.89
5 3 3 9.52 0.88
-5 -3 3 10.86 1.41
-5 -3 3 13.66 1.26
-5 -3 3 8.84 0.87
5 -3 3 9.69 0.94
-5 -3 -3 9.5 1.16
-5 3 3 9.67 0.85
-5 -3 4 476.62 9.05
5 3 4 480.88 9.19
-5 3 4 476.46 9.14
-5 -3 -4 467.23 9.6
-5 -3 4 471.78 10.28
5 -3 4 500.94 9.27
-5 -3 4 463.68 10.2
5 -3 4 513.84 9.12
-5 -3 5 34.39 2.18
-5 -3 5 34.98 2.17
5 -3 5 42.62 1.76
5 3 5 37.89 2.08
5 3 5 37.74 1.74
-5 3 5 36.87 1.67
-5 -3 -5 35.19 1.88
-5 -3 6 696.18 15.41
-5 -3 6 676.85 14.57
5 3 6 722.98 14.35
5 -3 6 774.61 13.73
-5 -3 -6 821.42 13.28
5 3 6 757.47 13.89
-5 3 6 730.74 13.62
-5 -3 7 32.07 2.64
-5 -3 -7 34.64 1.49
-5 -3 7 28.26 2.04
5 -3 7 32.64 1.7
5 3 7 32.52 2.06
5 3 7 36.45 1.92
-5 3 7 31.28 1.71
-5 -3 8 475.34 11.12
-5 3 -8 503.57 10.72
-5 -3 -8 575.77 9.91
-5 -3 8 519.66 12.61
5 3 8 539.19 10.67
-5 3 8 504.94 10.29
5 -3 8 552.54 10.4
5 3 8 461.65 10.73
-5 -3 9 18.6 2.48
-5 3 -9 18.29 1.67
-5 -3 -9 22.43 1.32
-5 -3 9 19.07 2.05
5 -3 9 17.28 1.47
5 3 9 18.13 1.7
-5 3 9 18.45 1.55
-5 -3 10 336.28 9
-5 -3 10 408.24 11.36
5 -3 10 397.31 8.41
-5 3 -10 342.42 8.32
-5 -3 -10 386.61 7.71
-5 -3 11 10.43 1.78
-5 -3 -11 16.97 1.36
-5 3 -11 12.65 1.54
-5 -3 11 13.97 2.8
5 -3 11 12.89 1.59
-5 3 -12 211.39 5.86
-5 -3 -12 218.95 5.44
-5 -3 12 200.01 6.63
-5 3 -13 27.5 2.11
-5 -3 -13 24.04 1.78
-5 3 -14 373.79 9.18
-5 -3 -14 385.56 8.92
-5 3 -15 31.61 2.39
-5 -3 -15 29.44 2.19
-5 -3 16 248.54 8.77
5 -3 -16 276.05 8.08
-5 3 -16 281.8 7.67
-5 3 16 336.14 8.97
-5 -3 -16 309.3 7.88
-5 -3 17 11.64 2.86
-5 3 -17 13.98 1.95
5 -3 -17 13.78 2.34
-5 -3 -17 14.19 2.06
-5 -3 17 22.68 4.04
-5 3 17 20.55 2.64
-5 3 -18 69.57 3.57
-5 -3 -18 83.59 3.81
-5 -3 18 104.34 7.06
5 -3 -18 70.63 3.73
-5 3 18 91.09 4.71
5 -3 -19 10.34 1.96
-5 3 19 13.49 2.77
-5 3 -19 8.63 1.8
-5 -3 -19 11.37 2.03
-5 -3 19 13.8 4.04
-5 3 20 164.11 7.16
-5 -3 20 182.9 9.22
-5 -3 -21 26.79 2.47
-5 3 21 22.5 3.45
-5 -3 21 33.01 4.94
-5 3 22 147.42 7.28
-5 -3 -22 150.31 5.41
-5 -3 23 24.85 4.59
-5 -3 -23 18.21 2.43
-5 3 23 20.72 3.79
-5 -3 24 90.06 6.88
-5 3 24 80.12 6.18
-5 3 25 6.24 3.98
-5 -3 25 12.02 4.12
-5 -4 0 1.25 0.73
-5 -4 0 -0.11 0.66
5 -4 0 0.4 0.67
-5 -4 1 15.99 1.47
-5 -4 -1 17.21 1.44
-5 -4 1 16.52 1.18
5 -4 1 17.34 1.24
-5 -4 -1 13.77 1.11
-5 -4 1 15.35 1.62
-5 -4 2 307.76 6.93
-5 -4 -2 305.6 6.81
-5 4 2 329 5.79
-5 -4 2 311.21 6.37
5 -4 2 315.74 6.48
-5 -4 3 22.35 1.64
-5 4 3 22.86 1.05
-5 -4 3 20.68 2.22
-5 -4 3 19.64 1.34
5 -4 3 22.86 1.46
-5 -4 -3 19.84 1.53
-5 -4 4 57.49 3.79
-5 4 4 59.85 1.8
5 -4 4 64.16 1.96
-5 -4 -4 65.39 1.65
-5 4 4 57.2 2.28
-5 -4 4 58.27 2.25
5 -4 4 60.28 2.39
5 4 4 57.78 2.31
-5 -4 -4 55.34 2.39
5 4 5 72.65 2.74
-5 4 5 70.62 2.66
-5 -4 -5 83.05 1.96
-5 -4 5 71.34 2.59
5 -4 5 77.05 2.8
-5 -4 -5 68.22 2.73
-5 -4 5 74.11 4.7
5 -4 5 77.73 2.33
5 4 6 490.33 10.21
-5 -4 -6 518.95 8.89
-5 -4 6 498.46 11.09
-5 -4 6 506.44 14.67
5 -4 6 515.02 9.56
5 4 7 11.4 1.35
-5 4 7 9.81 1.21
-5 -4 7 11.79 1.55
-5 -4 -7 11.54 0.83
5 -4 7 11.98 1.15
-5 -4 7 10.99 3.05
5 -4 8 22.71 1.48
-5 -4 8 21.36 1.88
5 4 8 22.11 1.81
-5 4 8 21.2 1.62
-5 -4 -8 21 1.15
-5 4 -8 21.4 1.84
-5 -4 8 27.44 4.05
-5 -4 9 21.59 1.96
-5 4 9 22.23 1.79
5 4 9 22.66 1.92
5 -4 9 25.34 1.65
-5 4 -9 23.65 1.94
-5 -4 -9 24.23 1.43
-5 4 -10 45.54 2.56
-5 -4 10 39.52 2.51
5 4 10 47.9 2.71
-5 4 10 46.34 2.51
-5 -4 -10 45.59 2.15
5 -4 10 47.91 2.29
-5 -4 11 6.94 3.07
-5 -4 -11 2.82 1.06
-5 4 -11 1.99 1.26
-5 -4 11 2.28 1.35
5 4 11 1.75 1.29
-5 4 11 1.37 1.17
5 -4 11 2.29 1.16
-5 4 -12 337.17 8.55
5 4 12 363.6 9.42
-5 4 12 363.81 9.07
5 4 12 329.06 8.94
5 4 13 61.43 3.42
-5 4 -13 57.36 3.08
-5 4 -14 135.7 4.94
5 4 14 141.42 5.49
-5 4 -15 1.1 1.36
-5 -4 -15 1.9 1.36
5 4 15 1.22 1.55
-5 -4 15 3.4 3.27
-5 -4 -16 25.63 2.17
-5 4 -16 14.87 1.91
-5 -4 16 30.95 5.15
5 4 16 16.09 2.25
-5 -4 16 17.17 2.42
-5 4 17 9.45 2.22
-5 -4 -17 8.01 1.66
5 4 17 3.65 1.86
-5 4 -17 6.03 1.55
-5 -4 17 11.38 4.12
-5 -4 17 3.2 1.98
-5 4 18 12.71 2.47
-5 -4 18 4.13 2.1
-5 -4 -18 12.82 1.88
-5 -4 18 13.91 3.95
-5 4 19 17.63 2.86
-5 -4 -19 19.34 2.14
-5 -4 19 22.48 4.57
-5 -4 -20 287.43 7.25
-5 4 20 285.65 9.6
-5 4 21 27.38 3.72
-5 -4 -21 27.68 2.47
-5 -4 21 33.83 5.36
-5 4 22 19.47 3.46
-5 -4 22 29.07 5.28
-5 4 23 -0.6 3.2
-5 -4 23 1.75 3.89
-5 -4 24 14.85 4.48
-5 4 24 11.08 3.8
-5 4 25 -2.71 3.92
5 -5 0 21.18 1.52
-5 -5 0 19.78 1.49
-5 -5 0 18.05 1.59
-5 -5 0 18.87 1.7
-5 -5 -1 210.15 4.81
-5 -5 1 184.35 6.24
-5 -5 -1 195.44 5.21
-5 -5 1 200.7 5.28
-5 -5 -1 207.31 5.01
5 -5 -1 202.82 5
5 -5 1 198.51 5.04
-5 -5 1 202.36 5.01
-5 -5 -2 45.85 1.31
-5 -5 -2 45.53 2.23
-5 -5 2 44.34 2.3
-5 -5 2 41.45 2.05
5 -5 2 43.31 2.13
-5 -5 -3 112.24 3.6
-5 -5 3 114.34 3.76
-5 -5 3 112.07 3.47
5 -5 3 119.62 3.69
-5 -5 4 20.44 1.63
5 -5 4 23.4 1.73
-5 5 4 23.3 0.93
-5 -5 -4 22.66 1.67
5 5 4 22.58 1.73
-5 5 4 23.54 1.71
-5 5 5 161.19 3.31
5 -5 5 181.14 3.68
-5 5 5 158.08 4.54
-5 -5 5 151.28 4.41
5 -5 5 172.76 4.83
5 5 5 162.41 4.7
-5 -5 -5 164.58 4.59
-5 5 6 18.65 0.92
5 -5 6 24.11 1.25
5 -5 6 20.34 1.72
5 5 6 20.11 1.76
-5 5 6 21.6 1.72
-5 -5 6 19.63 1.59
5 -5 7 225.24 4.76
5 -5 7 219.3 5.9
-5 -5 7 196.74 5.38
5 5 7 207.15 5.79
-5 5 7 195.53 5.46
5 5 8 62.45 3.06
-5 5 8 59.19 2.8
5 5 8 65.95 3.04
5 -5 8 59.52 2.22
5 5 9 150.86 4.89
5 -5 9 155.02 4.02
-5 -5 9 141.45 5.01
-5 -5 9 148.97 9.29
5 5 9 144.15 4.89
-5 5 9 133.75 4.5
-5 -5 10 3.08 1.35
5 5 10 1.17 1.32
5 -5 10 0.09 0.91
-5 -5 10 0.2 2.67
5 5 10 1.1 1.3
-5 5 10 0.49 1.22
-5 -5 11 78.78 3.63
5 5 11 98.94 4.24
-5 5 11 90.27 3.82
-5 -5 11 107.31 8.02
-5 5 -11 85.38 3.65
5 -5 11 97.36 3.38
5 5 11 91.93 3.88
-5 5 -12 20.08 2.13
5 5 12 26.38 2.33
5 5 12 22.14 2.44
-5 5 12 22.93 2.25
5 5 13 114.09 5.07
-5 5 13 114.76 4.81
5 5 13 115.51 4.65
-5 5 -13 107.78 4.32
-5 -5 14 25.37 5.1
5 5 14 18.52 2.57
-5 5 14 19.47 2.43
5 5 14 17.92 2.29
-5 5 -14 16.77 2.01
-5 5 -15 161.31 5.52
5 5 15 171.22 6.81
-5 5 15 172.02 6.45
5 5 15 171.17 6.19
-5 -5 15 152.79 5.68
-5 -5 16 6.51 1.84
5 5 16 6.44 2.29
-5 5 16 5.5 2.41
5 5 16 6.87 1.93
-5 -5 16 9.91 4.35
5 -5 16 9.36 1.01
-5 -5 17 62.89 3.78
5 5 17 70.38 5.04
-5 5 17 85.88 5.19
5 -5 17 82.98 2.27
-5 -5 18 5.54 4.59
-5 -5 18 4.36 2.08
-5 5 18 6.72 2.33
-5 -5 19 45.75 3.62
-5 5 19 58.36 4.25
-5 -5 20 7.71 4.7
-5 5 20 2.2 2.68
-5 -5 20 0.3 1.98
-5 5 21 104.14 6.05
-5 -5 21 115.55 8.83
-5 5 22 4.99 3.17
-5 -5 22 7.05 4.65
-5 -5 22 3.43 2.91
-5 -5 23 103.02 8.54
-5 5 23 90.88 6.18
-5 -5 24 -0.78 4.6
-5 5 24 1.3 3.6
-5 -6 0 2.38 0.38
-5 -6 0 -0.53 1.1
-5 -6 0 -0.16 0.96
5 -6 0 -0.24 0.92
-5 -6 1 141.12 3.17
-5 -6 -1 133.59 4.04
5 -6 -1 130.38 4.06
-5 -6 1 126.97 4.13
-5 -6 -1 129.02 4.12
5 -6 1 132.84 4.2
-5 -6 1 134.56 4.11
-5 -6 2 65.8 2.9
-5 -6 -2 63.3 2.73
-5 -6 2 71.13 2.46
-5 -6 2 68.52 2.82
5 -6 2 68.47 2.93
-5 -6 3 62.62 2.65
-5 -6 3 56.65 2.74
-5 -6 3 62.72 2.67
5 -6 3 62.88 2.83
-5 -6 -3 58.13 2.66
-5 -6 4 1.58 1.01
-5 -6 -4 0.42 1.02
-5 -6 4 0.67 1.04
5 -6 4 0.92 1.06
-5 -6 4 0.71 1.15
-5 -6 5 69.55 3.56
5 6 5 69.88 3.16
-5 6 5 62.39 2.91
-5 -6 -5 67.66 2.84
-5 -6 5 66.2 2.89
5 -6 5 72.18 3.19
-5 -6 6 39.16 3.02
5 -6 6 43.97 1.45
5 -6 6 43.9 2.53
-5 6 6 39.41 2.38
5 6 6 39.25 2.5
-5 -6 6 36.45 2.26
-5 6 -6 42.74 2.6
5 -6 7 1.68 0.66
-5 6 7 1.28 0.37
5 -6 7 0.71 1.24
5 6 7 0.19 1.2
-5 6 7 1.15 1.19
-5 -6 7 0.4 1.2
-5 -6 7 1.62 1.51
5 6 8 32.96 2.47
-5 6 8 34.03 2.33
5 -6 8 32.42 2.45
-5 -6 8 30.25 2.13
-5 -6 8 26.14 3.14
5 -6 8 36.21 1.59
-5 6 -8 36.01 2.51
5 6 9 249.19 6.81
5 -6 9 268.31 5.55
5 6 9 254.44 7.21
-5 6 9 231.91 6.63
-5 6 -9 239.22 6.81
5 6 10 46.89 2.85
5 -6 10 49.33 2.15
5 6 10 47.27 3.11
-5 6 10 42.58 2.79
-5 -6 10 47.78 3
5 6 11 14.02 1.84
5 6 11 8.93 1.91
5 -6 11 10.45 1.28
-5 6 11 11.13 1.84
-5 6 12 6.35 1.79
5 6 12 4.93 1.85
5 6 12 8.33 1.74
5 -6 12 5.32 1.27
5 6 13 18.69 2.59
-5 6 13 18.69 2.34
5 6 13 22.85 2.34
5 6 14 0.71 1.85
-5 6 14 0.9 1.87
-5 -6 14 -0.6 3.68
5 6 14 5.49 1.71
5 6 15 47.08 3.31
-5 6 15 44.55 3.58
5 6 15 45.19 3.72
-5 -6 15 39.46 2.85
-5 6 16 42.32 3.75
5 6 16 39.21 3.74
-5 -6 16 38.97 2.89
-5 -6 16 34.54 5.73
-5 -6 17 108.49 4.81
-5 6 17 136.71 6.52
5 6 17 112.76 6.27
-5 -6 17 127.29 9.57
5 -6 18 12.8 1.16
-5 6 18 16.57 2.92
-5 -6 18 7.52 2.1
-5 -6 18 10.64 4.95
5 6 18 5.58 2.71
-5 6 18 15.14 3.17
-5 6 19 3.43 2.56
5 -6 19 1.08 0.89
-5 -6 19 0.72 1.96
-5 -6 19 -4.06 5.5
5 6 19 -1.04 2.88
-5 6 19 -2.39 3.03
-5 6 20 6.66 2.63
-5 -6 20 4.67 2.13
-5 -6 20 0.88 4.78
5 6 20 1 2.94
-5 6 20 5.05 3.31
-5 -6 21 -0.07 2.04
-5 -6 21 -3.96 5.63
-5 6 21 0.11 2.69
5 6 21 -2.08 3.45
-5 6 21 -0.44 3.23
-5 -6 22 0.6 2.28
-5 6 22 0.71 3.12
-5 -6 22 1.32 4.56
-5 6 22 -0.84 3.8
5 6 22 -0.36 3.64
-5 6 23 64.21 5.36
-5 6 23 58.29 6.85
-5 -7 0 354.65 8.12
5 -7 0 353.42 8.26
-5 -7 0 352.15 8.15
5 -7 1 17.93 1.86
5 -7 -1 15.08 1.79
-5 -7 1 13.79 1.7
-5 -7 -1 11.48 1.59
-5 -7 1 12.86 1.76
5 -7 2 351.97 8.31
-5 -7 2 346.05 8.08
-5 -7 2 340.52 8.03
-5 -7 -2 336.34 7.89
-5 -7 3 24.59 1.37
-5 -7 3 22.48 1.99
5 -7 3 24.88 2.08
-5 -7 3 20.24 1.95
-5 -7 -3 20.28 1.82
-5 -7 4 226.08 6.2
5 -7 4 238.57 6.55
-5 -7 4 229.26 6.26
-5 -7 -4 225.99 6.04
-5 -7 5 17.3 1.9
5 -7 5 17.83 2.09
-5 -7 5 15.78 1.83
-5 7 -5 18.04 2.13
-5 -7 5 18.77 1.59
-5 -7 6 318.38 7.78
-5 7 -6 319.84 8.17
5 -7 6 330.55 8.25
-5 -7 6 305.97 7.73
-5 7 -7 10.04 1.87
-5 -7 7 7.13 1.7
5 -7 7 9.6 1.9
5 7 7 10.78 1.85
-5 7 7 7.15 1.68
-5 -7 7 5.83 1.51
-5 -7 8 320.02 9.14
-5 7 -8 334.74 8.74
-5 -7 8 317.3 8.23
5 -7 8 345.38 8.9
5 7 8 331.57 8.93
-5 7 8 313.5 8.4
5 -7 8 360.79 6.46
-5 7 -9 15.82 2.13
-5 -7 9 12.29 2.4
5 7 9 17.11 2.3
-5 7 9 14.37 2.03
-5 -7 9 12.86 1.98
5 -7 9 14.63 2.23
5 -7 9 16.28 1.16
-5 -7 10 149.07 5.15
5 -7 10 165.06 5.74
-5 7 -10 151.36 5.3
5 7 10 172.36 6.04
-5 7 10 155.32 5.48
5 -7 10 164.47 3.88
-5 7 10 142.99 2.84
-5 -7 10 136.31 6.46
-5 -7 11 11.7 1.93
5 -7 11 14.99 2.34
5 7 11 17.42 2.41
-5 7 11 14.87 2.23
5 -7 11 16.43 1.43
-5 -7 11 9.05 2.48
5 -7 12 158.81 4.29
5 7 12 157.01 5.58
5 7 12 151.67 6.1
-5 7 12 145.48 5.61
-5 -7 13 -1.4 3.05
5 7 13 5.75 1.79
5 7 13 3.83 2.08
-5 7 13 5.37 1.97
5 -7 13 4.45 1.33
5 7 14 192.52 7.25
-5 7 14 189.17 6.72
-5 -7 14 174.15 5.71
5 7 15 4.64 2.35
-5 7 15 3.66 2.26
-5 -7 15 -1.2 3.43
-5 -7 15 5.27 1.73
5 7 16 120.65 6.19
-5 -7 16 111.7 4.56
-5 7 17 5.48 2.66
5 7 17 2.31 2.46
-5 -7 17 0.2 3.39
-5 -7 17 5.4 1.92
-5 -7 18 62.91 3.73
-5 7 18 76.96 5.39
5 7 18 64.83 5.09
5 7 19 1.17 2.7
-5 7 19 3.53 3
-5 7 19 8.96 3.04
-5 -7 19 3.01 3.24
5 -7 19 4.76 1.14
-5 -7 19 3.39 2.06
-5 -7 20 51.04 6.25
5 7 20 43.9 4.94
-5 -7 20 51.37 3.52
-5 7 21 4.02 3.19
-5 -7 21 5 3.88
5 7 21 -0.96 3.56
-5 7 21 -0.74 3.38
-5 7 22 111.94 6.83
-5 -7 22 88.64 8.16
-5 -8 0 1.06 1.18
-5 -8 0 0.09 1.25
5 -8 0 1.92 1.34
5 -8 1 18.14 2.02
-5 -8 1 17.89 1.94
-5 -8 -1 18.06 1.88
-5 -8 1 16.76 1.82
5 -8 2 45.35 2.9
-5 -8 2 44.28 2.67
-5 -8 -2 47.78 2.61
-5 -8 2 46.38 2.71
-5 -8 -3 14.75 1.8
-5 -8 3 12.4 1.83
5 -8 3 15.28 1.95
-5 -8 3 13.73 1.71
-5 -8 4 15.69 1.92
5 -8 4 13.96 1.98
-5 8 -4 13.95 2.1
-5 -8 4 12.42 1.73
-5 -8 5 51.15 2.95
5 -8 5 59.09 3.31
-5 8 -5 56.02 3.27
-5 -8 5 56.07 3.01
-5 -8 6 66.02 3.38
5 -8 6 75.78 3.82
-5 8 -6 73.58 3.82
-5 -8 6 78.8 2.89
-5 -8 6 65.26 3.23
-5 -8 7 14.32 1.64
-5 -8 7 10.54 1.73
5 -8 7 12.14 2.1
-5 -8 7 11.52 1.79
-5 8 8 2.58 1.65
5 8 8 3.42 1.83
-5 -8 8 0.78 1.51
5 -8 8 1.86 1.73
-5 -8 8 1.97 1.29
-5 -8 9 17.99 2.11
5 8 9 19.09 2.51
-5 8 9 17.55 2.26
-5 -8 9 16.53 2.13
5 -8 9 16.84 2.36
5 8 10 3.79 1.95
-5 8 10 2.58 1.72
-5 -8 10 3.63 1.68
-5 -8 10 5.63 1.7
5 8 11 4.65 2.09
-5 8 11 4.26 1.9
-5 -8 11 2.68 1.69
-5 -8 12 48.4 3.88
5 8 12 57.86 4.01
-5 8 12 54.65 3.71
-5 8 13 35.65 1.05
-5 -8 13 55.89 3.54
5 8 13 48.51 3.83
-5 8 13 47.16 3.53
-5 -8 13 40.39 3.78
-5 -8 14 31.26 2.72
-5 8 14 26.66 1.28
5 8 14 33.77 3.62
-5 8 14 32.43 3.22
-5 -8 14 25.76 3.55
5 8 15 1.19 2.2
-5 8 15 1.56 2.14
-5 -8 15 -0.4 2.13
-5 -8 15 2.11 1.7
5 8 16 2.47 2.32
-5 8 16 4.63 2.56
-5 -8 16 1.97 2.42
-5 -8 16 4.03 1.81
5 8 17 4.43 2.56
-5 8 17 2.02 2.4
-5 -8 17 2.46 1.63
-5 -8 17 2 2.65
5 8 18 4.04 2.69
-5 8 18 6.91 2.88
-5 8 18 6.7 2.51
-5 -8 18 1.81 2.78
5 8 19 9.27 3.19
-5 -8 19 3.11 2.7
-5 8 20 59.39 4.73
-5 -8 20 15.01 3.96
-5 8 21 31.14 4.3
-5 -8 21 12.36 3.92
-5 -9 0 3.07 1.38
-5 -9 1 59.05 2.99
-5 -9 -1 61.06 3.02
-5 -9 -2 6.55 1.57
-5 -9 2 2.28 1.5
-5 -9 3 22.88 2.13
-5 -9 4 1.4 1.56
-5 -9 5 35.92 2.55
-5 -9 6 3.83 1.57
-5 -9 7 64.29 3.33
-5 -9 8 4.56 1.67
-5 -9 9 35.09 2.6
5 9 10 6.04 2.14
-5 9 10 5.91 2
-5 -9 10 2.88 1.61
-5 9 11 18.75 2.59
5 9 11 20.47 2.85
5 9 12 5.56 2.3
-5 9 12 3.36 2.12
5 9 13 43.68 3.86
-5 9 13 37.07 3.5
5 9 14 4.02 2.41
-5 9 14 6.81 2.43
5 9 15 55.02 4.55
-5 9 15 48.52 4.16
-5 9 17 35.62 3.72
-5 9 18 7.04 2.86
-5 9 19 24.32 3.78
-5 -10 0 0.86 1.49
-5 -10 1 12.73 1.87
-5 -10 -1 13.32 1.89
-5 -10 2 29.67 2.38
-5 -10 3 4.51 1.58
-5 -10 4 1.03 1.51
-5 -10 5 5.16 1.72
-5 -10 6 10.29 1.93
-5 -10 7 -0.3 1.66
-5 -10 8 10.97 1.99
-5 -10 9 18.98 2.37
-5 -10 10 18.29 2.33
-5 -10 11 1.32 1.75
-5 -10 12 1.15 1.91
-5 10 17 25.67 3.46
-6 0 0 16.8 1.34
6 0 -1 1.52 1.41
-6 0 -1 1.08 0.81
-6 0 1 0.42 0.77
6 0 -2 6.3 1.69
-6 0 2 7.89 1.07
-6 0 -2 7.67 1.03
6 0 -3 1.32 1.43
-6 0 -3 0.24 0.77
-6 0 3 -0.05 0.8
6 0 -4 10.68 2.21
-6 0 -4 16.25 1.36
6 0 -5 1.34 1.57
6 0 5 1.18 0.88
6 0 6 19.44 1.57
6 0 -6 12.35 2.48
6 0 7 1.37 1
6 0 8 10.29 1.35
-6 0 -8 7.46 1.11
6 0 9 0.76 1.03
-6 0 -9 0.24 0.87
6 0 10 26.84 2.01
-6 0 -10 15.61 1.52
6 0 11 0.04 1.14
6 0 -11 -1.06 2.64
-6 0 -11 1.15 0.92
-6 0 -12 27.23 1.9
6 0 12 26.79 2.16
-6 0 -13 0.27 1.11
-6 0 13 1.25 1.46
6 0 13 0.63 1.27
6 0 -13 -2.61 2.75
-6 0 -14 6.43 1.35
-6 0 14 7.8 1.89
6 0 14 5.45 1.6
6 0 -14 4.57 2.37
-6 0 -15 -0.72 1.19
-6 0 15 1.18 1.68
6 0 15 -0.31 1.5
6 0 -15 -1.58 2.66
6 0 16 13.49 2.14
6 0 -16 13.98 2.83
-6 0 16 18.53 2.59
-6 0 17 -0.44 1.91
6 0 17 -0.66 1.75
6 0 -17 -1.68 2.61
-6 0 -17 0.42 1.28
6 0 -18 52.4 3.94
6 0 18 45.43 3.67
-6 0 -18 45.59 2.83
-6 0 18 53.2 4.15
-6 0 19 -0.87 2.41
-6 0 -19 1.08 1.5
-6 0 20 32.17 3.8
-6 0 -20 22.41 2.28
-6 0 -21 0.39 1.54
-6 0 21 0.23 2.7
-6 0 22 17.6 3.7
-6 0 23 -0.14 3.39
-6 0 24 26.27 4.64
-6 -1 0 -0.38 1.83
-6 1 0 -0.05 0.69
6 -1 0 0.91 1.82
-6 -1 -1 201.96 6.85
-6 -1 1 209.09 7.13
-6 1 -1 157.64 4.12
-6 1 1 167.22 4.23
6 -1 -1 165.96 8.11
6 -1 1 153.57 6.5
-6 1 2 151.1 4.07
6 -1 -2 159.29 8.39
6 -1 2 139.36 5.59
-6 1 -2 158.68 4.1
-6 -1 -2 205.68 6.67
-6 -1 2 197.88 7.25
-6 1 3 137.69 3.75
6 -1 3 132.11 4.84
6 -1 -3 131.3 7.76
-6 1 -3 145.62 3.86
-6 -1 -3 179.66 5.96
-6 -1 3 178.71 7.1
6 -1 3 138.75 2.56
6 -1 4 18.11 0.75
-6 -1 -4 23.38 2.42
-6 -1 4 23.91 3.38
6 -1 -4 15.6 3.24
6 -1 4 20.01 1.68
6 1 4 16.28 0.69
-6 1 4 17.67 0.7
-6 -1 4 16.97 0.66
-6 1 5 249.17 4.9
6 1 5 268.7 5.04
6 1 5 264.64 6.35
6 -1 5 272.57 6.17
6 -1 -5 207.51 10.1
-6 -1 -5 336.92 8.03
-6 -1 5 363.51 10.85
-6 1 6 203.69 4.35
6 -1 -6 150.3 8.42
-6 -1 -6 296.97 7.05
-6 -1 6 289.53 9.76
6 1 6 220.87 5.65
6 -1 6 226.2 5.52
6 -1 7 4.29 1.07
6 1 7 3.85 1.13
-6 -1 -7 5.59 1.47
6 1 8 34.08 2.14
6 -1 8 32.32 2.02
-6 -1 -8 29.99 1.72
6 -1 9 299.97 7.47
6 1 9 301.37 7.67
-6 -1 -9 302.9 7.02
-6 1 -9 292.52 7.16
6 -1 10 43.19 2.46
6 1 10 43.39 2.56
-6 1 -10 42.61 2.3
-6 -1 -10 43.92 2.18
-6 -1 -11 3.24 1.12
-6 1 -11 3.31 1.1
-6 -1 11 5.7 1.52
6 1 11 4.02 1.28
6 -1 11 3.56 1.23
-6 1 -12 118.77 4.03
-6 -1 -12 125.99 3.97
6 -1 12 125.29 4.51
-6 -1 12 124.72 4.97
6 1 12 117.32 4.53
6 1 13 126.95 4.82
-6 1 -13 136.03 4.46
-6 -1 -13 138.94 4.34
6 -1 13 134.73 4.93
-6 -1 13 135.18 5.35
-6 -1 14 62.37 3.87
-6 1 -14 55.56 2.85
-6 -1 -14 63.56 2.89
-6 1 14 70.37 3.78
6 -1 14 63.26 3.43
6 1 14 61.89 3.44
-6 -1 15 44.75 3.56
-6 -1 -15 41.17 2.46
-6 1 -15 37.79 2.52
-6 1 15 49.27 3.34
6 1 15 41.43 3.09
6 -1 15 37.64 2.89
-6 -1 16 35.27 3.37
-6 1 -16 35.77 2.51
-6 1 16 42.52 3.27
-6 -1 -16 38.45 2.41
6 1 16 35.94 3.02
6 -1 16 35.77 2.99
-6 -1 17 127.8 6.07
-6 1 17 136.46 5.84
-6 1 -17 118.88 4.53
-6 -1 -17 118.74 4.4
6 1 17 117.67 5.38
6 -1 17 117.32 5.43
6 -1 -18 0.34 2.12
-6 -1 18 0.3 2.2
-6 1 -18 1.2 1.46
6 1 18 0.25 1.89
6 -1 18 -0.08 2.12
-6 -1 -18 1.13 1.3
-6 1 18 2.08 2.04
-6 -1 19 6.18 2.71
-6 1 19 10.76 2.68
6 -1 19 5.76 2.22
-6 1 -19 8.82 1.77
-6 -1 -19 6.94 1.58
-6 -1 20 84.42 5.84
-6 1 20 79.8 5.07
-6 -1 -20 64.6 3.52
-6 1 -20 68.98 3.62
-6 -1 -21 31.41 2.72
-6 -1 21 37.37 4.61
-6 1 21 35.36 3.98
-6 1 22 3.94 2.81
-6 -1 -22 3.03 1.77
-6 -1 22 5.15 3.44
-6 1 23 60.91 5.29
-6 -1 23 64.01 5.9
-6 -1 24 22.17 4.52
-6 -2 0 59.36 2.57
-6 2 0 57.2 2.17
-6 -2 0 61.51 3.03
-6 2 -1 1571.58 26
6 -2 -1 1588.08 38.87
-6 -2 1 1474.14 26.55
-6 2 1 1483.69 26.02
-6 -2 -1 1505.36 26.57
-6 -2 1 1555.75 28.02
-6 -2 -1 1520.86 27.44
-6 2 -2 81.73 2.79
6 -2 -2 92.58 7.81
6 -2 2 86.46 2.1
-6 -2 2 84.61 1.97
-6 -2 2 90.3 3.91
-6 -2 -2 92.51 3.55
-6 -2 -2 85.3 3.08
-6 -2 2 80.34 3.11
-6 2 2 89.16 2.79
-6 2 3 1697.96 28.68
-6 -2 3 1598.12 29.25
-6 -2 -3 1713.31 29.26
-6 -2 3 1681.02 27.71
6 -2 3 1731.29 27.87
-6 -2 3 1737.15 30.98
-6 -2 -3 1695.74 29.9
-6 2 4 88.35 2.82
6 -2 -4 86.08 6.85
-6 -2 -4 92.05 3.18
6 2 4 90.6 2.34
-6 -2 4 93.01 2.29
6 -2 4 92.91 2.42
-6 2 4 93.99 2.33
-6 -2 4 95.11 4.17
-6 -2 -4 97.87 3.53
6 -2 5 1295.71 21.9
6 -2 5 1347.76 25.4
-6 -2 5 1248.29 24.1
6 -2 -5 1323.01 30.13
-6 -2 -5 1198.39 22.06
-6 2 5 1219.58 20.91
6 2 5 1248.99 21.02
-6 -2 -5 1258.14 22.53
6 2 6 63.29 2.11
-6 2 6 57.19 1.94
-6 -2 -6 67.8 2.8
6 -2 6 65.15 3.27
6 2 6 63.59 2.81
6 -2 6 68.79 2.62
-6 -2 6 63.6 3.71
-6 -2 -7 1243.51 21.37
6 2 7 1268.01 21.37
-6 2 7 1157.33 21
-6 -2 -7 1200.1 21.97
6 -2 7 1230.34 21.96
6 -2 7 1332.73 22.1
6 2 7 1219.83 22.45
-6 -2 7 1185.22 24.11
-6 -2 -8 55.72 2.22
-6 -2 8 52.23 2.9
6 2 8 51.82 2.23
-6 2 8 47.46 1.98
6 -2 8 54.99 2
-6 -2 -8 53.16 2.36
6 -2 8 55.79 2.5
6 2 8 52.62 2.72
-6 -2 8 45.95 3.46
-6 2 -9 1097.15 20.69
-6 -2 -9 1185.73 20.17
-6 -2 -9 1140.12 20.29
-6 -2 9 1112.98 22
6 2 9 1184.32 21.48
6 -2 9 1182.94 20.86
-6 2 -10 59.6 2.8
-6 -2 -10 61.65 2.52
-6 -2 10 59.1 4.01
-6 -2 -10 58.96 2.42
6 2 10 58.53 3.03
6 -2 10 60.71 2.79
-6 -2 10 58.12 3.25
6 -2 11 945.39 18.05
-6 2 -11 922.33 17.8
-6 -2 -11 994.1 17.42
-6 -2 11 954.15 21.06
-6 -2 -11 936.52 16.88
6 2 11 925.66 18.5
-6 -2 11 945.44 19.63
6 -2 12 61.77 3.14
-6 2 -12 54.85 2.79
-6 -2 -12 60.94 2.61
-6 -2 12 61.89 4.57
-6 -2 -12 59.22 2.26
6 2 12 57.51 3.19
-6 -2 12 60.58 3.82
6 -2 13 747.07 15.81
-6 2 -13 723.61 15.32
-6 -2 -13 783.22 15.02
6 2 13 732.07 16.13
-6 -2 -13 803.25 13.88
-6 -2 13 771.38 17.72
-6 -2 -14 31.68 1.44
-6 -2 14 28.99 3.12
-6 2 -14 28.36 2.2
-6 -2 -14 29.21 2.01
6 -2 14 30.13 2.45
6 2 14 27.26 2.54
-6 -2 -15 499.47 8.32
6 -2 -15 536.77 12.42
-6 -2 15 452.16 12.75
-6 2 -15 417.86 10.19
-6 -2 -15 422.79 9.92
6 2 15 400.99 10.94
6 -2 15 430.35 11.06
6 -2 -16 29.59 3.06
-6 -2 -16 19.85 1.87
-6 2 16 24.88 2.75
-6 2 -16 18.75 2.04
-6 -2 -16 24.84 0.99
6 -2 16 22.54 2.64
6 2 16 21.89 2.58
-6 -2 16 21.85 3.23
-6 -2 -17 433.26 10.27
-6 2 17 503.23 12.63
-6 -2 17 527.69 14.61
6 -2 17 474.52 12.2
6 2 17 459.8 12.22
6 -2 -17 565.8 12.35
-6 2 -17 447.45 10.71
-6 -2 18 37.59 4.41
-6 -2 -18 28.54 2.35
6 -2 18 30.25 3.25
-6 2 -18 29.56 2.42
-6 -2 -19 299.9 8.01
-6 2 -19 284.76 7.96
-6 -2 -20 12.22 2.07
-6 -2 20 18.64 4.03
-6 -2 21 259.32 10.68
-6 -2 -21 188.95 6.47
-6 -2 -22 8.23 2.17
-6 -2 22 16.21 4.13
-6 -2 23 196.09 9.58
-6 -2 -23 143.28 5.65
-6 -2 24 15.38 4.18
-6 -2 -24 6.47 2.14
-6 3 0 0.12 0.64
-6 -3 0 -0.4 1
-6 -3 0 0.2 0.97
6 -3 1 24.33 1.22
-6 -3 1 22.69 1.84
-6 -3 -1 27.54 2.01
-6 3 1 26.02 1.36
-6 -3 1 27.44 1.85
-6 -3 -1 23.22 1.73
-6 3 -1 27.09 1.44
-6 -3 2 246.76 5.08
-6 -3 2 229.25 6.38
-6 -3 -2 271.9 6.7
6 -3 2 253.34 5.22
-6 -3 2 248.14 6.18
-6 -3 -2 252.82 6.11
-6 3 2 259.69 5.42
-6 -3 3 34.7 2.24
-6 -3 3 35.85 1.46
6 -3 3 39.3 1.58
-6 -3 3 35.57 2.09
-6 3 3 39 1.67
-6 -3 -3 39.13 2.06
-6 -3 -4 21.07 1.61
-6 3 4 21.9 1.26
6 3 4 19.79 1.19
-6 3 4 20.66 1.19
-6 -3 4 18.41 1.77
-6 -3 4 21.01 1.17
6 -3 4 21.18 1.25
6 -3 5 59.29 2.21
-6 -3 5 52.34 2.65
-6 -3 5 52.38 2.8
6 3 5 53.47 2.01
6 -3 5 55.43 2.06
-6 3 5 51.47 1.93
-6 -3 5 52.67 1.9
-6 -3 -5 52.42 2.42
-6 -3 -6 346.33 7.79
-6 -3 -6 363.88 7
6 3 6 359.27 8.18
6 -3 6 384.5 7.59
-6 -3 6 329.04 8.48
-6 -3 6 321.17 8.53
6 3 6 351.7 7.28
-6 3 6 338.17 7.08
6 3 7 0.98 0.83
-6 3 7 0.92 0.75
-6 -3 -7 0.48 0.68
6 -3 7 1.52 0.92
6 3 7 2.41 1.19
-6 -3 7 1.36 1.28
-6 -3 7 1.96 1.13
-6 -3 8 53.19 3.09
-6 -3 -8 57.12 2.07
6 3 8 54.53 2.41
-6 3 8 50.43 2.15
6 3 8 54.68 2.8
6 -3 8 59.88 2.51
-6 -3 8 52.92 3.23
6 -3 9 55.8 2.99
-6 3 -9 58.44 2.79
-6 -3 -9 65.53 2.32
-6 -3 9 50.18 3.1
-6 3 9 55.68 2.4
6 3 9 61.81 2.73
6 -3 9 63.61 2.67
6 3 9 62.75 3.09
-6 -3 9 65.06 3.82
-6 -3 10 77.63 3.96
-6 3 -10 86.74 3.48
-6 -3 -10 95.61 2.94
6 -3 10 82.76 2.72
6 3 10 92.66 3.51
-6 3 10 83 3.08
6 -3 10 93.52 3.36
6 3 10 89.42 3.74
-6 -3 10 86.23 4.5
6 -3 11 10.92 0.66
-6 -3 11 9.05 1.99
-6 3 -11 9.77 1.49
-6 -3 -11 10.47 1.2
6 3 11 10.3 1.69
6 -3 11 11.3 1.57
-6 -3 11 10.52 2.2
-6 3 11 9.58 1.43
-6 3 -12 198.44 5.76
6 3 12 207.95 6.41
-6 -3 -12 217.92 5.29
6 -3 -12 210.21 7.46
6 -3 12 209.55 5.95
-6 -3 12 220.61 8.06
-6 -3 13 29.99 2.94
6 -3 -13 39.15 3.48
-6 3 -13 31.45 2.23
-6 -3 13 33.61 3.64
-6 -3 -13 32.47 1.99
6 -3 13 36.8 2.52
6 3 13 33.54 2.66
6 3 14 68.02 3.72
-6 -3 -14 68.6 2.86
-6 3 -14 66.86 3.25
-6 -3 14 54.88 3.91
6 -3 -14 82.09 4.43
6 -3 14 71.84 3.56
-6 -3 14 82.89 5.56
-6 -3 15 20.96 3.7
-6 3 -15 19.01 2.03
6 -3 -15 21.65 2.66
-6 -3 -15 17.39 1.72
6 -3 15 16.64 2.15
6 3 15 16.39 2.22
-6 3 -16 52.41 3.02
6 3 16 52.73 3.61
6 -3 -16 60.21 3.63
6 -3 16 57.07 3.6
-6 -3 -16 51.13 2.81
6 -3 17 37.3 3.26
-6 -3 -17 32.25 2.36
-6 3 -17 34.61 2.6
-6 -3 18 1.89 3.07
-6 -3 -18 -0.36 1.53
-6 -3 -19 -1.02 1.97
-6 -3 19 0.87 3.15
-6 3 19 3.35 2.15
-6 -3 20 154.21 8.78
-6 3 20 143.6 6.68
-6 -3 21 5.9 3.73
-6 -3 -21 2.92 1.73
-6 3 21 3.55 2.85
-6 -3 22 12.17 3.94
-6 3 22 9.24 3.13
-6 3 23 17.03 3.7
-6 -3 23 25.49 4.96
-6 3 24 35.92 4.57
-6 -3 24 41.87 5.32
-6 -4 0 4.28 1.19
-6 -4 0 4.35 0.82
-6 -4 1 8.57 1.14
-6 -4 -1 4.14 1.23
-6 4 1 4.65 0.77
-6 -4 1 4.35 0.84
6 -4 1 4.56 0.86
-6 -4 1 10.06 1.38
-6 -4 2 7.12 1.36
-6 4 2 7.58 0.86
-6 -4 -2 7.94 1.33
-6 -4 2 9.44 1.28
-6 -4 2 7.54 0.94
6 -4 2 6.48 0.94
-6 -4 3 17.99 1.83
-6 -4 3 17.97 1.68
-6 4 3 18.18 1.12
-6 -4 3 20.03 1.93
-6 -4 3 18.98 1.28
6 -4 3 19.31 1.31
-6 -4 -3 20.05 1.7
-6 4 4 5.34 0.77
-6 -4 4 5.48 1.53
-6 -4 -4 5.46 1.24
-6 -4 4 6.55 1.39
-6 -4 4 6.4 0.98
6 -4 4 8.39 1.09
-6 -4 4 5.35 1.27
-6 -4 5 1.58 1.14
-6 -4 -5 2.38 0.63
-6 -4 5 3.05 1.47
-6 -4 -5 2.21 1.12
-6 -4 5 2.15 0.86
6 -4 5 2.19 0.91
6 4 5 2.44 0.91
-6 4 5 1.4 0.8
-6 4 5 1.51 0.67
-6 -4 6 6.96 1.45
-6 -4 -6 6.92 0.77
6 4 6 7.95 1.16
-6 -4 6 7.17 1.03
-6 4 6 6.24 1.03
6 -4 6 7.97 1.15
-6 -4 6 6.63 1.87
-6 4 6 6.85 0.83
6 -4 6 7.7 1.02
-6 -4 -6 6.16 1.26
-6 -4 -7 20.83 1.16
-6 -4 7 18.07 1.88
6 -4 7 21.26 1.43
6 4 7 18.41 1.55
-6 4 7 19.25 1.48
-6 -4 7 17.07 2.57
-6 -4 8 4.78 1.36
-6 4 -8 3.97 1.3
-6 -4 -8 7.92 0.84
-6 -4 8 3.64 2.13
6 4 8 5.27 1.18
-6 4 8 5.46 1.07
6 -4 8 6.07 1.08
-6 -4 9 6.62 1.55
-6 4 -9 3.75 1.33
6 -4 9 6.49 1.21
-6 -4 -9 6.67 0.87
-6 4 9 5.07 1.09
6 4 9 5.25 1.26
-6 -4 9 4.38 2.48
-6 4 -10 5.02 1.39
6 -4 10 7.27 1.26
-6 -4 -10 6.45 0.96
6 4 10 6.69 1.42
-6 4 10 5.76 1.22
-6 -4 10 8.47 1.75
-6 -4 11 5.34 1.63
-6 -4 11 4.46 3.02
-6 4 -11 4.86 1.45
-6 -4 -11 4.33 0.97
6 4 11 6.4 1.52
-6 4 11 3.52 1.26
6 -4 11 7.26 1.37
-6 -4 12 6.38 1.72
-6 -4 12 13.1 3.71
-6 4 -12 8.04 1.51
6 4 12 11.72 1.84
-6 4 12 7.94 1.55
6 -4 12 8.41 1.49
-6 -4 -12 7.36 1.21
-6 4 -13 15.99 1.82
-6 -4 -13 15.98 1.61
6 4 13 16.82 2.17
-6 4 13 19.29 2.07
6 -4 13 19.22 1.95
6 -4 13 13.76 0.98
-6 -4 13 15.47 2.2
-6 4 -14 4.54 1.51
6 -4 14 4.67 1.54
6 4 14 5.75 1.82
-6 4 14 5.99 1.78
-6 -4 14 10.68 3.63
-6 -4 -14 4.85 1.44
-6 4 15 1.07 1.81
-6 -4 -15 3.19 1.44
-6 -4 15 5.64 3.21
6 -4 15 3.81 1.66
-6 4 -15 3.31 1.45
-6 -4 -16 10.91 1.76
6 -4 16 11.53 2.12
-6 -4 -17 10.33 1.77
6 -4 17 7.77 2.08
-6 4 17 12.78 2.36
-6 4 18 18.41 2.8
-6 -4 -18 19.24 2.06
-6 -4 18 24.9 4.82
-6 -4 19 6.07 2.77
-6 -4 19 15.88 4.29
-6 4 19 12.84 2.77
-6 4 20 18.57 3.03
-6 -4 20 28.83 4.99
-6 4 21 6.84 2.91
-6 -4 21 8.52 4.08
-6 4 22 15.52 3.64
-6 -4 22 15.09 4.24
-6 4 23 10.18 3.4
-6 -4 23 16.78 4.52
-6 -5 0 -0.6 1.19
-6 -5 0 0.22 1.49
-6 -5 1 140.32 3.57
6 -5 1 139.38 3.74
-6 -5 1 57.61 4.35
-6 -5 1 132.71 4.14
-6 -5 -1 128.48 4.04
-6 -5 2 10.55 2.42
-6 -5 -2 9.26 1.4
-6 -5 -2 20.53 1.73
-6 -5 2 20.44 1.83
6 -5 2 20.93 1.56
-6 -5 2 21.06 1.49
-6 -5 3 71.55 3.05
-6 -5 -3 70.03 2.94
-6 -5 3 39.55 4.12
-6 -5 -3 43.56 2.34
-6 -5 3 73.15 2.61
6 -5 3 77.5 2.8
-6 -5 -4 14.88 0.67
-6 -5 4 11.41 1.56
-6 -5 4 7.32 2.7
-6 5 4 13.34 0.89
-6 -5 -4 13.72 1.53
-6 -5 -4 9.81 1.07
-6 -5 4 12.87 1.29
6 -5 4 14.7 1.45
-6 -5 -5 143.85 4.4
-6 5 5 141.77 3.27
6 -5 5 154.45 4.41
-6 -5 5 146.02 4.12
-6 5 6 9.72 0.84
-6 -5 6 10.3 1.28
6 -5 6 11.67 1.48
6 5 6 8.56 1.31
-6 5 6 9.45 1.24
-6 -5 6 9.19 1.71
-6 -5 6 11.63 3.14
-6 5 7 5.01 0.72
6 -5 7 5.84 0.98
6 -5 7 6.73 1.41
-6 -5 7 6.22 1.19
6 5 7 6.66 1.33
-6 5 7 4.77 1.15
-6 -5 7 5.28 1.45
-6 -5 7 6.4 2.84
-6 5 -8 0.92 1.26
6 5 8 0.25 1.11
6 -5 8 0.21 1.29
-6 5 8 0.72 1.05
-6 -5 8 -0.27 1.06
6 -5 8 1.48 0.92
-6 -5 8 0.85 1.24
-6 -5 8 2.72 2.91
6 5 9 207.47 6.01
-6 5 9 191.64 5.5
6 5 9 211.54 6.23
6 -5 9 227.64 5.28
-6 -5 9 180.8 5.85
-6 5 -9 203.94 5.94
-6 5 -10 1.2 1.32
-6 -5 10 1.4 1.29
6 5 10 1.56 1.32
-6 5 10 -0.45 1.18
6 5 10 1.4 1.36
6 -5 10 0.25 0.96
-6 -5 10 1.18 3.36
-6 -5 11 4.06 1.54
6 5 11 3.87 1.47
-6 5 11 2.68 1.34
-6 5 -11 4.64 1.48
-6 -5 11 8.56 3.74
-6 -5 -11 2.23 0.56
6 5 11 5.5 1.62
6 -5 11 4.78 1.14
-6 -5 12 9.51 1.76
6 5 12 11.47 1.97
-6 5 -12 8.43 1.66
6 5 12 9.24 1.93
-6 5 12 9.07 1.69
-6 -5 -12 8.54 0.93
6 -5 12 11.24 1.52
6 -5 13 104.18 3.86
-6 -5 -13 85.74 2.68
-6 5 -13 90.81 4.06
6 5 13 92.67 4.47
-6 5 13 91.38 4.08
-6 -5 13 87.01 4.24
6 5 13 96.13 4.37
6 5 14 17.86 2.54
-6 -5 -14 15.48 1.32
6 5 14 18.65 2.31
6 -5 14 19.94 2.05
-6 5 14 12.29 2.14
6 5 15 23.42 2.8
-6 -5 -15 27.67 1.7
-6 5 15 24.94 2.66
6 -5 15 25.34 2.39
-6 -5 16 1.95 4.05
6 -5 16 2.33 1.73
6 5 16 3.27 2.07
-6 5 16 3.48 2
6 5 17 93.42 5.46
-6 5 17 101.07 5.33
6 -5 17 105.36 4.85
6 -5 18 0.22 2.2
-6 -5 18 1.51 2.02
6 5 18 -0.78 2.54
-6 5 18 1.63 2.34
-6 -5 18 5.2 4.02
-6 5 18 6.66 2.41
-6 -5 19 5.79 2.24
6 5 19 5.15 2.77
-6 5 19 10.22 3.1
-6 5 19 14.68 2.84
-6 -5 19 18 4.8
-6 -5 20 11.92 2.84
6 5 20 4.5 3.01
-6 5 20 14.47 3.67
-6 -5 20 20.19 4.96
-6 5 20 18.28 3.23
-6 -5 21 14.36 3.26
-6 -5 21 26.36 5.35
6 5 21 9.32 3.45
-6 5 21 22.46 4.35
-6 5 21 23.52 3.54
-6 5 22 1.58 3.06
-6 -5 22 -1.14 4.21
-6 -5 23 56.82 6.55
6 -6 0 353.32 7.97
-6 -6 0 363.16 6.82
-6 -6 -1 489.03 10.65
-6 -6 1 503.99 10.83
-6 -6 1 517.8 9.97
-6 -6 1 487.48 10.14
6 -6 1 512.09 10.47
-6 -6 2 284.61 6.69
6 -6 2 297.17 7
-6 -6 2 287.26 7.12
-6 -6 2 287.19 7.28
-6 -6 3 410.05 10.2
-6 -6 -3 401.99 9.23
-6 -6 3 421.55 9.54
-6 -6 3 419.02 8.96
-6 -6 4 216.74 7.39
-6 -6 -4 217.24 5.96
-6 -6 4 234.23 6.37
-6 -6 4 232.94 5.86
-6 -6 -5 450.12 9.76
-6 -6 5 438.82 10.01
-6 -6 5 443.66 9.52
-6 -6 6 261.14 6.9
-6 -6 6 266.37 6.56
6 6 7 312.05 7.81
-6 6 7 292.06 7.34
-6 6 7 312.76 5.67
-6 -6 7 304.05 7.38
6 6 8 240.06 6.78
-6 6 8 227.67 6.32
-6 -6 8 234.66 6.23
6 -6 8 261.37 6.92
6 -6 8 274.4 5.4
-6 6 8 227.13 4.64
-6 -6 8 246.84 7.14
6 6 9 347.75 8.68
-6 6 9 330.29 8.11
6 -6 9 377.24 8.81
-6 -6 9 315.24 7.82
-6 6 9 315.89 6.25
6 -6 9 390.04 7.23
-6 -6 9 331.13 8.63
-6 -6 10 162.63 5.49
-6 -6 10 171.88 5.29
6 -6 10 190.53 6.04
6 -6 10 197.48 4.72
6 6 10 175.99 5.88
-6 6 10 162.41 5.36
6 6 11 308.38 8.44
-6 6 11 283.17 7.7
6 6 11 320.62 8.39
6 -6 11 327.16 6.94
-6 -6 11 260.42 7.6
-6 -6 12 120.31 8.54
6 6 12 158.28 5.79
-6 6 12 150.79 5.33
-6 -6 12 130.88 4.98
6 -6 12 160.02 4.49
6 6 12 159.28 5.72
6 6 13 187.25 6.67
-6 6 13 179.1 6.12
-6 -6 13 175.39 10.47
6 -6 14 157.8 4.98
6 6 14 138.52 5.97
-6 6 14 143.96 5.55
-6 -6 14 146.25 9.8
6 -6 15 174.01 5.52
6 6 15 161.44 6.73
-6 6 15 160.87 6.2
6 -6 16 107 4.43
6 6 16 100.46 5.51
-6 6 16 104.03 5.08
-6 -6 16 84.78 4.31
-6 -6 16 123.42 9.3
6 -6 17 140.81 5.48
6 6 17 125.68 6.47
-6 6 17 140.17 6.32
-6 -6 17 104.36 4.95
6 -6 17 138.45 3.12
-6 -6 17 171.97 10.57
-6 -6 18 98.68 8.5
-6 6 18 101.22 5.21
6 6 18 62.07 4.99
-6 6 18 74.52 5.01
-6 -6 18 65.06 4.02
-6 -6 19 141.86 9.82
-6 6 19 131.71 6
6 6 19 86.75 6.11
-6 6 19 113.44 6.45
-6 -6 19 87.52 4.72
-6 6 20 86.26 5.38
6 6 20 53.29 5.16
-6 6 20 73.27 5.54
-6 -6 20 48.11 3.83
-6 -6 20 90.43 8.61
-6 6 21 86.08 6.49
-6 6 21 95.39 5.86
-6 -6 21 97.36 8.67
-6 -6 22 62.16 7.56
-6 6 22 65.24 6.01
-6 -7 0 0.88 1.37
-6 -7 1 0.92 1.18
6 -7 1 0.17 1.21
-6 -7 1 -0.17 1.34
-6 -7 -1 0.08 1.27
-6 -7 -2 126.36 4.4
-6 -7 2 130.54 4.28
6 -7 2 138.25 4.59
-6 -7 2 130.36 4.55
-6 -7 2 142.18 3.16
-6 -7 3 2.25 1.41
-6 -7 -3 2.98 1.31
-6 -7 3 2.2 1.28
6 -7 3 2.26 1.35
-6 -7 3 4.42 0.95
-6 -7 4 28.15 1.82
-6 -7 4 23.25 2.17
-6 -7 -4 26.06 2.14
-6 -7 4 25.94 2.02
6 -7 4 31.54 2.34
-6 -7 5 0.85 1.19
-6 -7 5 0.45 1.31
-6 -7 -5 0.53 1.29
-6 -7 5 1.99 1.26
6 -7 5 0.52 1.4
-6 -7 6 98.88 4.24
-6 -7 6 96.96 3.78
6 -7 6 106.58 4.2
-6 7 -6 107.54 4.49
-6 -7 6 101.37 4.06
-6 -7 7 0.94 1.38
-6 -7 7 1.25 1.32
6 -7 7 2.63 1.58
-6 -7 7 0.45 1.74
-6 -7 8 11.81 1.66
6 -7 8 16.08 2.09
-6 -7 8 9.51 2.17
6 7 8 13.84 1.96
-6 7 8 13.28 1.87
-6 -7 9 4.5 1.52
6 -7 9 5.35 1.75
6 7 9 4.22 1.68
-6 7 9 4.81 1.57
-6 -7 9 2.94 1.81
6 -7 9 4.87 0.89
-6 -7 9 6.08 1.82
6 7 10 30.4 2.72
6 -7 10 28.79 2.68
-6 7 10 26.86 2.36
-6 -7 10 24.76 2.27
-6 7 10 26.06 0.87
-6 -7 10 29.55 2.67
-6 -7 11 2.44 1.53
-6 -7 11 0.5 1.81
6 7 11 1.07 1.69
-6 7 11 1.4 1.59
-6 -7 11 1.58 1.45
6 -7 11 1 1.66
-6 7 11 1.3 0.55
-6 -7 12 65.77 3.46
6 -7 12 72.96 4.02
6 7 12 73.35 4.16
-6 7 12 67.4 3.63
6 7 13 0.61 1.8
-6 7 13 0.06 1.67
-6 -7 13 -1.4 2.99
6 7 14 45.32 3.74
-6 7 14 41.59 3.27
6 7 15 5.95 2.29
-6 7 15 3.8 2.07
6 7 16 26.39 3.32
-6 7 16 25.52 3.05
-6 -7 16 24.82 2.6
-6 -7 17 3.11 1.89
-6 -7 17 -0.2 3.54
6 7 17 0.72 2.3
-6 7 17 2.45 2.2
-6 -7 18 1.02 3.09
6 7 18 -1.12 2.62
-6 7 18 -0.1 2.26
-6 7 19 5.89 2.67
6 7 19 -1.49 2.97
-6 7 19 -1.18 2.68
-6 -7 19 4.13 3.66
-6 -7 20 62.65 6.66
-6 7 20 78.79 5.23
-6 7 20 66.58 5.33
-6 -7 21 6.61 4.14
-6 -8 0 6.42 1.53
-6 -8 1 11.15 1.63
6 -8 1 10.62 1.74
-6 -8 1 11.07 1.8
-6 -8 -1 9.45 1.73
-6 -8 2 3.63 1.46
6 -8 2 4.23 1.63
-6 -8 2 2.01 1.46
-6 -8 -2 2.96 1.51
6 -8 3 11.25 1.93
-6 -8 3 8.77 1.65
-6 -8 3 9.12 1.79
-6 -8 -3 11.36 1.75
-6 -8 -4 4.66 1.53
-6 -8 4 2.41 1.57
-6 -8 4 1.83 1.31
6 -8 4 3.16 1.64
-6 -8 5 10.61 1.69
6 -8 5 11.34 1.99
-6 -8 5 11.29 1.2
-6 -8 5 8.76 1.85
-6 -8 6 4.72 1.52
6 -8 6 5.22 1.79
-6 -8 6 4.69 1.68
-6 -8 6 6.07 1.25
6 -8 7 9.71 2.06
-6 -8 7 11.33 1.8
-6 -8 7 13.79 1.68
-6 -8 7 9.56 1.84
-6 -8 8 1.99 1.59
-6 -8 8 2.81 1.55
6 -8 8 1.98 1.76
-6 -8 8 4.05 1.48
-6 -8 9 8.25 1.8
-6 -8 9 8.11 1.79
-6 -8 9 9.53 1.84
-6 -8 10 -0.15 1.68
-6 8 10 1.6 1.71
6 8 10 3.34 1.93
6 8 11 12.32 2.32
-6 8 11 10.08 2.06
-6 -8 11 8.61 2.16
-6 -8 11 11.73 2.22
-6 -8 12 0.2 2.01
6 8 12 1.85 1.97
-6 8 12 2.01 1.82
-6 -8 13 4.02 2.36
6 8 13 9.38 2.44
-6 8 13 9.83 2.23
6 8 14 2.24 2.17
-6 8 14 1.2 1.97
-6 -8 14 -1.26 2.4
6 8 15 13.48 2.84
-6 8 15 12.84 2.59
6 8 16 1.54 2.36
-6 8 16 -0.09 2.03
-6 -8 16 -0.92 2.54
6 8 17 9.26 2.73
-6 8 17 11.54 2.85
-6 -8 17 2.15 2.56
-6 8 18 4.3 2.69
-6 -8 18 -0.35 2.97
6 8 18 2.64 2.67
-6 8 18 3.19 2.73
-6 -8 19 2.63 2.74
-6 -9 0 0.55 1.52
-6 -9 1 30.31 2.45
-6 -9 -1 33.24 2.52
-6 -9 -2 2.51 1.6
-6 -9 2 1.96 1.54
-6 -9 3 20.04 2.18
-6 -9 -3 19.97 2.17
-6 -9 4 -0.1 1.63
-6 -9 5 33.14 2.65
-6 -9 6 1.68 1.71
-6 -9 7 1.71 1.71
-6 -9 8 -0.7 1.71
-6 -9 9 56.94 3.44
-6 -9 10 0.96 1.64
-6 -9 11 -0.87 1.86
6 9 12 3.09 2.22
-6 9 12 2.93 2.08
6 9 13 22.19 3.07
-6 9 13 19.35 2.69
6 9 14 0.48 2.03
-6 9 14 -0.08 2
-6 -10 0 146.09 5.09
-6 -10 1 36.8 2.79
-6 -10 -1 40.01 2.84
-6 -10 2 170.34 5.63
-6 -10 3 36.34 2.8
-6 -10 4 166.57 5.61
-6 -10 5 36.49 2.91
-6 -10 6 135.74 5.13
-6 -10 7 21.34 2.51
-6 -10 8 120.55 4.94
-6 -10 9 27.1 2.66
-6 -10 10 108.11 4.76
-7 0 0 0.28 0.92
-7 0 1 -0.22 0.91
-7 0 -1 -0.33 0.9
-7 0 2 405.06 8.71
-7 0 -2 423.89 8.78
7 0 -3 1.47 1.75
-7 0 -3 -0.22 0.92
-7 0 3 -0.25 0.9
7 0 -4 7.41 2.19
-7 0 4 8.2 1.18
-7 0 -4 8.92 1.25
7 0 -5 -0.25 1.89
7 0 -6 117.19 6.99
7 0 6 190.95 5.06
7 0 -7 -1.19 2.32
7 0 7 0.04 1.02
7 0 8 188.15 5.14
7 0 -8 93.48 6.54
7 0 9 0.68 1.13
-7 0 -9 0.53 1.01
-7 0 -10 264.51 6.58
7 0 10 292.47 7.4
7 0 11 0.64 1.29
-7 0 -11 0.55 1.07
-7 0 -12 35.71 2.21
7 0 12 36.98 2.62
-7 0 -13 0.36 1.13
-7 0 13 2.85 1.63
7 0 13 0.67 1.4
7 0 14 9.56 1.9
-7 0 -14 6.75 1.52
-7 0 14 8.9 1.97
7 0 15 -0.32 1.47
-7 0 15 1.88 1.87
7 0 -15 -2.9 3.15
-7 0 -15 -1.16 1.47
-7 0 -16 253.89 6.85
7 0 16 251.23 7.9
-7 0 -17 1.05 1.43
-7 0 17 2.28 2.06
-7 0 -18 42 2.71
-7 0 18 50.26 4.22
-7 0 19 1.83 2.39
-7 0 -19 1.17 1.43
-7 0 -20 25.19 2.45
-7 0 20 32.67 3.83
-7 0 21 -1.49 2.98
-7 0 22 18 3.72
-7 0 23 -0.96 3.33
7 -1 0 4.16 1.74
-7 -1 0 5.23 2.86
-7 1 0 2.73 1.01
-7 -1 0 3.18 1.17
-7 -1 1 255.92 6.58
-7 1 1 287.84 6.54
7 -1 -1 256.07 9.91
-7 1 -1 284.51 6.48
-7 1 2 69.4 2.73
-7 -1 2 68.69 2.89
7 -1 -2 79.07 5.63
7 -1 2 72.32 3.85
-7 1 -2 70.78 2.73
-7 -1 3 421.4 9.47
-7 1 3 440.92 9.3
7 -1 3 475.66 11.16
7 -1 -3 398.64 14.44
-7 1 -3 459.94 9.37
-7 -1 4 103.62 3.62
-7 1 4 101.97 3.39
7 -1 -4 96.04 6.81
-7 -1 5 453.81 7.75
7 -1 5 487.3 7.93
7 -1 -6 35.24 4.69
7 -1 6 45.73 2.33
7 1 6 41.69 1.28
-7 1 6 38.92 1.2
7 1 7 164.07 4.91
7 -1 7 167.75 4.76
7 1 7 158.15 3.49
-7 -1 -8 7.46 1.14
7 1 8 8.68 1.52
7 -1 8 9.91 1.46
7 1 9 249.09 6.68
-7 1 -9 232.87 6.01
-7 -1 -9 237 5.76
-7 1 -10 87.63 3.3
7 -1 10 99.17 3.82
7 1 10 98.68 3.9
-7 -1 11 383.61 9.74
-7 1 -11 368.77 8.46
-7 -1 -11 358.39 8.12
7 1 11 382.35 9.26
7 -1 11 379.6 9.07
-7 -1 12 72.91 3.86
7 -1 12 69.86 3.43
7 1 12 68.03 3.47
-7 -1 -12 66.09 2.93
-7 1 -12 60.74 2.92
-7 -1 13 141.15 5.64
7 -1 13 140.76 5.09
7 1 13 137.41 5.18
-7 -1 -13 132.52 4.29
-7 1 -13 124.47 4.23
-7 1 -14 22.78 1.97
-7 -1 -14 22.06 1.95
-7 -1 14 27.26 2.74
7 -1 -14 29.62 3.56
7 1 14 23.64 2.45
7 -1 14 22.66 2.29
-7 1 -15 113.13 4.23
-7 -1 -15 113.42 4.14
-7 -1 15 121.64 5.65
-7 1 15 133.37 5.51
7 -1 -15 134.7 6.26
7 1 15 118.78 5.06
7 -1 15 113.29 4.84
-7 -1 16 24.8 3.12
-7 1 -16 20.44 2.07
-7 -1 -16 23.2 2.07
-7 1 16 27.88 2.93
7 1 16 25.53 2.7
7 -1 16 23.07 2.7
-7 1 17 135.45 5.9
-7 -1 17 124.73 6.15
-7 -1 -17 114.62 4.28
7 -1 17 123.61 5.5
-7 1 -17 111.7 4.39
-7 1 18 77.09 4.78
-7 -1 18 69.08 4.83
-7 1 -18 65.49 3.4
-7 -1 -18 64.61 3.31
-7 -1 19 129.02 6.71
-7 1 19 137.38 6.51
-7 -1 20 23.51 3.8
-7 -1 -20 23.9 2.32
-7 1 20 32.99 3.92
-7 -1 21 43.56 4.85
-7 -1 -21 36.15 2.8
-7 1 21 45.31 4.34
-7 1 22 10.3 3.35
-7 -1 22 12.21 3.85
-7 -1 23 34.34 5.02
-7 1 23 36.25 4.54
-7 2 0 -0.45 0.92
7 -2 0 -0.2 3.27
-7 -2 0 0.25 1.59
7 -2 1 308.96 12.27
-7 2 -1 269.84 6.17
7 -2 -1 331.49 14.69
-7 -2 1 293.36 8.38
-7 -2 -1 274.97 7.88
-7 2 1 263.19 6.12
-7 2 -2 3.68 0.99
-7 2 2 2.58 0.98
-7 -2 -2 4.89 1.59
-7 -2 2 3.18 1.81
7 -2 -2 5.97 4.03
7 -2 2 3.11 2.34
-7 -2 -3 53.08 3.12
7 -2 3 53.77 4.23
7 -2 -3 48.65 6.13
-7 -2 3 50.76 3.52
-7 2 3 46.19 2.12
7 -2 4 2.26 1.67
7 -2 -4 0.21 3
-7 -2 -4 1.15 1.51
-7 -2 4 0.6 0.38
7 -2 4 0.72 0.45
-7 2 4 0.67 0.87
-7 -2 4 1.34 1.79
7 -2 5 355.6 9.09
-7 -2 5 348.88 6.51
7 -2 5 383.9 6.78
7 -2 -5 324.59 13.97
-7 -2 5 357.89 10.07
-7 2 5 341.17 7.54
-7 -2 6 7.31 2.07
7 -2 6 8.21 1.24
-7 -2 -6 8.12 1.64
7 -2 -6 7.47 3.13
7 -2 6 8.16 1.32
7 -2 6 6.25 0.77
7 2 6 6.98 0.74
-7 2 6 5.91 0.69
-7 -2 6 6.27 0.68
-7 -2 -7 71.62 3.28
7 -2 7 65.21 2.64
7 2 7 58.33 2
-7 2 7 53.75 1.83
7 -2 -7 70.43 5.94
-7 -2 7 59.22 4.05
7 2 7 67.77 3.09
7 -2 7 62.75 2.7
7 2 8 0.36 1.13
7 -2 8 1.3 1.06
-7 -2 8 0.18 2.23
-7 -2 -8 -0.13 0.84
-7 -2 -8 0.61 1.25
7 -2 -8 3.02 2.99
7 2 8 -0.13 0.74
-7 2 8 0.04 0.62
-7 -2 9 115.9 5.98
-7 -2 -9 96.13 3.27
-7 2 -9 98.64 3.65
-7 2 9 96.09 2.91
-7 -2 9 106.54 4.35
7 2 9 102.22 3.2
7 2 9 105.95 4.15
7 -2 9 110.99 3.9
7 -2 -10 4.89 2.75
-7 -2 -10 1.43 1.19
-7 -2 10 0.1 2.44
-7 2 -10 1.01 1.15
-7 -2 -10 1.52 0.96
7 2 10 0.43 0.96
-7 2 10 1.49 0.85
-7 -2 10 1.97 1.52
7 -2 10 1.17 1.21
7 2 10 1.76 1.23
-7 -2 11 20.93 2.33
-7 2 -11 21.08 1.87
-7 -2 -11 24.65 1.79
7 -2 11 22.36 2.03
7 2 11 23.28 2.16
-7 -2 -11 29.7 1.81
-7 -2 -12 3.3 1.2
-7 2 -12 4.4 1.38
-7 -2 -12 5.03 1.14
7 2 12 5.79 1.72
7 -2 12 4.5 1.44
-7 -2 12 2.34 1.68
-7 -2 -13 355.51 8.27
-7 -2 13 359.56 10.45
7 2 13 352.31 9.6
7 -2 13 358.88 9.25
7 2 14 10.85 2.05
-7 -2 14 9 2.28
-7 -2 -14 10.12 1.51
-7 2 -14 7.93 1.7
-7 -2 -14 9.67 0.94
7 -2 -14 12.3 2.83
7 -2 14 8.49 1.74
7 -2 15 5.76 1.76
-7 -2 -15 4.57 1.31
-7 2 -15 3.14 1.4
-7 -2 15 3.59 2
7 2 15 5.64 1.89
7 -2 -15 8.53 2.54
-7 -2 -16 1.35 1.23
-7 -2 16 -0.1 2.26
-7 2 16 3.14 1.94
7 -2 16 0.67 1.7
-7 2 -16 1.12 1.38
-7 2 -17 29.02 2.35
-7 -2 -17 28.31 2.26
-7 -2 17 32.67 3.76
7 -2 17 32.32 3.07
-7 2 17 38.44 3.4
-7 2 18 2.07 2.11
-7 -2 -18 0.55 1.34
-7 -2 18 0.46 2.67
-7 -2 19 150.75 7.83
-7 2 19 147 6.52
-7 2 20 6.32 2.76
-7 -2 20 8.49 3.53
-7 -2 -20 4.38 1.68
-7 -2 21 125.67 7.8
-7 -2 -21 77.73 3.89
-7 -2 22 1.07 3.56
-7 -2 23 4.79 3.89
-7 3 0 21.34 1.42
-7 -3 0 24.18 1.92
-7 -3 0 21.42 1.98
7 -3 0 21.11 5.63
-7 -3 1 45.28 2.49
-7 -3 -1 43.94 2.45
-7 -3 -1 45.88 2.65
-7 -3 1 43.58 2.68
7 -3 -1 44.37 6.49
-7 3 1 46.27 2.03
-7 3 -1 49.55 2.13
-7 -3 2 128.21 4.23
-7 -3 -2 127.88 4.11
-7 3 2 127.39 3.53
-7 -3 2 119.73 4.5
-7 -3 -2 120.55 4.28
-7 -3 3 204.17 5.71
-7 3 3 210.02 4.96
7 -3 3 216.93 4.5
-7 -3 3 194.57 4.19
-7 -3 -3 216.28 5.67
-7 -3 -3 203.86 5.85
-7 -3 3 209.92 6.49
7 -3 -3 182.77 10.74
-7 -3 4 207.63 6.51
-7 -3 -4 213.54 6.04
-7 -3 -4 220.16 5.87
-7 -3 4 216.19 5.97
-7 3 4 222.37 5.2
-7 -3 4 219.41 4.6
-7 -3 -5 101.19 3.73
-7 -3 5 90.56 4.09
-7 3 5 89.39 2.93
-7 -3 -5 96.51 3.56
7 -3 5 101.76 2.83
-7 -3 5 92.49 2.57
7 -3 5 102.48 6.48
-7 -3 -6 84.45 3.34
-7 -3 6 76.21 3.75
-7 3 6 71.71 2.6
-7 -3 6 77.61 3.5
-7 -3 -6 82.99 3.24
-7 -3 6 76.05 2.36
7 3 6 81.97 2.54
7 -3 6 88.15 2.67
-7 3 6 77.49 2.39
7 -3 6 85.44 5
7 -3 7 46.01 3.24
-7 -3 7 41.92 3.06
-7 -3 -7 50.16 2.02
7 3 7 44.68 1.94
-7 3 7 42.18 1.79
-7 -3 7 47.32 2.93
-7 -3 7 42.19 1.8
7 -3 7 48.94 2.08
-7 -3 -7 44.16 2.45
7 -3 7 52.53 2.4
7 3 8 31.23 1.76
-7 3 8 29.55 1.57
-7 -3 8 28.78 2.72
7 -3 -8 53.58 4.81
7 -3 8 31.64 2.22
-7 -3 -8 34.42 2.2
7 3 8 46.17 2.67
7 -3 8 37.5 2.14
-7 -3 -8 35.78 1.79
-7 -3 8 29.93 2.45
7 3 9 51.46 2.34
-7 3 9 43.77 2.03
-7 3 -9 49.82 2.7
-7 -3 -9 54.67 2.2
-7 -3 9 41.69 3.22
7 -3 9 50 2.18
-7 -3 -9 48.6 2.51
7 3 9 56.01 3.04
7 -3 9 60.05 2.72
-7 -3 9 55 3.45
7 3 10 164.88 4.78
-7 3 10 153.96 4.36
7 -3 10 183.81 3.99
-7 -3 -10 166.24 4.86
-7 3 -10 154.64 5
-7 -3 -10 175.67 4.5
-7 -3 10 141.31 5.82
7 -3 10 180.95 5.13
7 3 10 166.77 5.56
-7 -3 10 170.8 6.41
-7 -3 -11 104.2 3.61
-7 3 -11 103.65 3.99
-7 -3 -11 110.51 3.44
-7 3 11 97.91 3.43
7 3 11 104.69 3.85
7 3 11 103.87 4.49
7 -3 11 116.59 4.11
-7 -3 11 113.9 5.43
-7 -3 -12 131.01 3.97
-7 3 -12 121.77 4.45
-7 -3 -12 136.69 3.94
7 -3 12 133.91 4.57
7 3 12 130.41 5
7 3 12 127.37 4.5
-7 3 12 119.77 4.02
-7 -3 12 133.84 6.01
-7 -3 13 40.31 3.74
-7 3 -13 45.08 2.66
7 3 13 46.84 2.94
-7 3 13 46 2.66
-7 -3 -13 47.22 2.37
-7 -3 -13 45.99 2.28
7 -3 13 52.35 3.03
7 3 13 49.48 3.26
-7 -3 13 48.33 3.98
-7 3 -14 44.83 2.82
-7 -3 14 48.06 4.23
-7 -3 14 39.65 3.79
-7 -3 -14 46.42 2.44
-7 -3 -14 43.79 2.07
7 -3 15 15.57 2.2
-7 -3 15 9.74 3
-7 -3 -15 13.1 1.28
-7 3 -15 10.82 1.78
-7 -3 -15 11.64 1.47
7 -3 16 59.45 3.57
-7 -3 16 64.37 5.35
-7 -3 -16 55.81 1.97
-7 -3 -17 32.17 2.38
-7 -3 17 44.5 5
-7 -3 -17 35.72 1.45
7 -3 17 39.81 3.29
7 -3 18 122.11 5.49
-7 -3 -18 99.68 4.12
-7 -3 -19 33.11 2.6
-7 -3 19 54.11 5.57
-7 -3 20 76.34 6.42
-7 -3 21 9.72 4.04
-7 3 22 24.27 3.99
-7 -3 22 31.39 5.1
-7 -4 0 1.45 1.24
-7 -4 0 -1.05 1.32
-7 -4 1 31.88 1.91
-7 -4 1 33.15 2.31
-7 -4 -1 37.65 2.47
-7 -4 1 32.59 2.24
-7 -4 -1 34.9 2.27
-7 4 1 36.44 1.7
-7 -4 2 224.31 6.33
7 -4 2 269.5 5.65
-7 -4 2 235.61 6.63
-7 -4 -2 278.82 7.2
-7 -4 -2 252.52 6.46
-7 -4 2 251.2 6.61
-7 4 2 266.65 5.63
-7 -4 3 6.61 1.45
-7 -4 3 6.14 1.46
-7 -4 3 6.69 1.3
7 -4 3 5.99 0.97
-7 -4 3 6.76 0.89
-7 -4 -3 6.23 1.39
-7 4 3 6.71 0.94
-7 -4 4 7.09 1.58
-7 -4 4 5.95 0.88
7 -4 4 6.73 0.98
-7 4 4 5.72 0.89
-7 -4 4 5.83 1.49
-7 -4 -4 7.09 1.47
-7 4 5 18.33 1.29
-7 -4 5 18.52 1.85
-7 -4 5 16.38 1.87
-7 -4 5 17.2 2.01
-7 -4 5 18.61 1.29
7 -4 5 19.97 1.45
-7 -4 -5 20.56 1.83
-7 -4 -6 118.63 4.06
-7 -4 6 103.06 4.24
-7 -4 6 117.1 5.09
-7 -4 -6 130.32 3.21
7 4 6 115.78 3.5
-7 4 6 107.49 3.3
-7 -4 6 114.75 3.29
7 -4 6 128.74 3.67
-7 4 6 109.98 3.2
-7 -4 7 0.78 1.56
-7 -4 -7 1.46 0.77
-7 -4 7 0.9 0.83
7 -4 7 1.57 1.01
7 4 7 0.95 0.92
-7 4 7 0.64 0.84
7 -4 7 1.86 1.03
-7 4 7 1.05 0.8
-7 -4 7 1.39 1.43
7 -4 8 128.16 3.82
-7 -4 8 106.47 3.34
7 -4 8 120.73 3.84
7 4 8 117.19 3.75
-7 4 8 106.88 3.4
-7 -4 8 105.71 4.47
-7 -4 8 120.13 5.61
-7 -4 -8 126.17 3.26
7 -4 9 12.46 2.42
-7 4 -9 13.75 1.79
-7 -4 -9 14.96 1.23
-7 -4 9 16.17 2.09
7 4 9 13.28 1.52
-7 4 9 13.35 1.36
-7 -4 9 16.62 2.67
7 -4 9 17.95 1.63
-7 -4 10 176.75 7.5
-7 -4 10 134.17 5.24
7 -4 10 128.79 4.84
-7 4 -10 149.09 4.96
-7 -4 -10 172.38 4.17
7 4 10 157.22 4.8
-7 4 10 140.37 4.3
7 -4 11 7.6 1.2
-7 -4 11 9.05 2.03
-7 4 -11 11.25 1.71
7 4 11 9.07 1.57
-7 -4 -11 11.27 1.22
-7 4 11 8.68 1.36
7 -4 11 12.41 1.63
-7 -4 11 12.06 2.89
7 -4 12 26.35 1.19
-7 -4 12 22.66 2.6
-7 4 -12 27.07 2.26
7 -4 12 33.94 2.33
-7 -4 -12 24.06 1.62
-7 -4 12 36.15 4.26
7 4 12 26.1 2.29
-7 4 12 23.76 1.95
-7 -4 13 16.39 3.57
-7 -4 13 8.39 2.17
-7 4 13 9.47 1.67
-7 -4 -13 10.23 1.34
7 -4 13 13.45 1.84
7 4 13 12.79 1.93
-7 -4 14 5.08 3.43
7 4 14 1.08 1.62
-7 4 14 2.18 1.47
-7 -4 14 0.7 1.88
7 -4 14 2.02 1.52
-7 -4 -14 1.35 1.15
-7 -4 -15 1.42 1.25
-7 -4 15 5.71 3.45
7 4 15 2.33 1.78
-7 4 15 2.85 1.64
7 -4 15 4.45 1.69
-7 -4 15 0.65 2
7 4 16 150.86 6.38
-7 4 16 151.78 5.82
-7 -4 -16 155.46 5.03
7 -4 16 165.23 5.92
7 4 17 23.29 3.09
-7 4 17 27.58 3.04
7 -4 17 28.46 2.88
-7 4 18 45.17 3.78
-7 4 18 33.31 3.49
-7 -4 18 51.86 5.86
7 -4 18 27.84 3.06
-7 -4 19 4.45 3.68
-7 4 19 2.5 2.47
-7 -4 20 25.39 5.01
-7 4 20 22.74 3.34
-7 -4 21 2.46 3.83
-7 4 21 -0.61 2.51
-7 -4 22 18.93 4.81
-7 -5 0 17.68 1.95
-7 -5 0 13.02 1.68
-7 -5 1 236.49 6.07
-7 -5 -1 227.41 5.92
-7 -5 1 154.88 6.06
-7 -5 -1 153.9 5.36
-7 -5 2 2.85 1.64
-7 -5 2 0.46 1.51
-7 -5 -2 0.76 0.92
-7 -5 2 1.14 0.89
7 -5 2 2.63 1.1
-7 -5 -2 0.36 1.3
-7 -5 2 0.44 1.43
-7 -5 -3 522.23 10.59
7 -5 3 550.68 9.98
-7 -5 3 539.21 9.57
-7 -5 3 534.97 10.83
-7 -5 3 513.19 11.02
-7 5 4 0.53 0.75
-7 -5 -4 0.44 1.31
-7 -5 4 4.14 1.44
-7 -5 -4 1.42 0.65
-7 -5 -4 0.3 0.63
-7 -5 4 0.4 1.41
-7 -5 4 2.3 1
7 -5 4 1.63 1.1
-7 -5 4 0.92 2.07
-7 -5 -5 369.96 8.31
-7 -5 5 321.59 8.33
-7 -5 5 373.1 8.54
-7 5 5 370.3 6.86
-7 -5 5 364.7 11.91
-7 -5 5 364.95 7.42
7 -5 5 406.47 7.99
-7 -5 -5 413.5 6.49
-7 -5 6 -0.4 3.06
-7 -5 6 1.3 0.99
7 -5 6 2.08 1.22
-7 -5 -6 0.27 0.63
-7 -5 6 1.32 1.42
-7 5 6 1 0.77
-7 -5 6 2.78 1.34
-7 -5 7 195.85 9.52
7 5 7 177.77 4.99
-7 5 7 158.34 4.58
-7 5 7 164.02 4.01
-7 -5 -7 179.57 3.65
-7 -5 7 163.9 4.55
7 -5 7 190.81 5.16
-7 -5 7 146.29 5.18
-7 -5 8 6.26 1.64
-7 5 -8 9.06 1.7
7 -5 8 8.22 1.52
-7 -5 -8 8.21 0.85
-7 -5 8 8.38 1.3
7 5 8 9.07 1.5
-7 5 8 8.12 1.34
-7 -5 8 7.33 3.43
7 -5 8 9.31 1.33
-7 5 8 7.98 0.99
-7 5 -9 230.52 6.56
-7 5 9 190.43 4.81
7 -5 9 260.09 5.8
-7 -5 9 189.6 6.26
-7 -5 -9 239.16 4.82
-7 -5 9 291.5 12.05
7 -5 9 249.96 6.38
7 5 9 240.75 6.32
-7 5 9 210.39 5.68
-7 -5 9 202.69 5.49
-7 -5 -10 1.69 0.97
7 -5 10 3.44 1.27
-7 -5 10 1.92 1.54
7 -5 10 0.61 1.41
-7 -5 10 1.91 1.24
7 5 10 2.03 1.43
-7 5 10 3.35 1.3
7 -5 11 365.79 8.04
-7 -5 11 284.96 8.59
-7 -5 -11 386.28 7.25
-7 -5 11 441.6 15.38
7 5 11 325.39 8.53
-7 5 11 298.89 7.86
-7 -5 -12 1.69 1.06
7 -5 12 2.23 1.4
-7 -5 12 1.06 1.58
7 5 12 1.41 1.52
-7 5 12 1.4 1.36
-7 -5 13 141.36 5.48
7 -5 13 194.22 5.41
7 -5 13 131.38 4.22
7 5 13 166.5 5.79
-7 5 13 163.7 5.26
7 -5 14 1.98 1.54
-7 -5 14 3.87 3.91
-7 5 14 1.98 1.6
7 5 14 -0.07 1.81
7 -5 14 0.88 0.62
-7 -5 14 0.59 1.71
7 5 15 73.59 4.22
-7 5 15 79.76 3.98
7 -5 15 85.77 3.82
-7 -5 16 4.23 3.99
7 5 16 -0.08 2.06
-7 5 16 -0.13 1.84
7 -5 16 0.69 1.67
7 5 17 132.92 6.4
7 -5 17 153.47 5.78
-7 5 17 148.55 6.17
7 -5 18 4.42 2.14
-7 -5 18 8.45 4.19
7 5 18 3.61 2.35
-7 5 18 4.35 2.42
-7 -5 19 98.14 5.71
7 5 19 117.51 6.63
-7 5 19 154.97 6.56
-7 5 19 136.4 6.55
7 5 20 -0.51 2.72
-7 5 20 -0.32 2.7
-7 -5 20 -0.35 3.95
-7 5 20 4.61 2.88
-7 -5 21 61.74 6.77
-7 5 21 51.12 4.97
7 5 22 -0.16 3.46
-7 5 22 0.66 3.48
-7 5 23 44.17 5.47
7 5 23 19.68 4.67
-7 -6 0 0.59 0.98
-7 -6 0 1.42 1.39
-7 -6 -1 32.99 2.33
-7 -6 1 32.6 2.44
-7 -6 -1 32.2 1.6
-7 -6 1 27.66 2.25
-7 -6 -2 33.06 0.91
-7 -6 -2 33.45 1.06
-7 -6 -2 32.03 2.31
-7 -6 2 33.09 1.92
7 -6 2 37.66 2.18
-7 -6 2 33.47 2.48
-7 -6 -3 23.48 2.05
-7 -6 3 19.74 1.63
7 -6 3 25.22 1.93
-7 -6 3 22.29 2.13
-7 -6 4 4.7 1.22
7 -6 4 6.5 1.36
-7 -6 4 4.84 1.51
-7 -6 -4 6.14 1.58
-7 -6 4 2.12 1.93
-7 -6 4 6.45 1.66
-7 -6 -5 93 3.72
-7 -6 5 97.1 4.24
-7 -6 5 93.04 3.29
7 -6 5 106.72 3.78
-7 -6 5 93.29 3.9
-7 6 6 49.79 1.62
-7 -6 6 44.83 2.84
-7 -6 6 49.53 2.88
-7 -6 6 45.12 2.35
7 -6 6 54.38 2.75
-7 6 7 29.46 1.31
-7 -6 7 27.57 2.33
-7 -6 7 27.61 2.38
-7 -6 7 29.83 2.01
-7 6 8 3.27 0.72
-7 -6 8 1.46 2.29
-7 -6 8 2.29 1.44
7 -6 8 3.62 1.47
-7 6 8 3.08 1.28
7 6 8 3.01 1.43
-7 -6 8 2.21 1.19
-7 -6 9 34.71 2.62
-7 -6 9 30.43 4.43
7 -6 9 46.35 2.09
-7 6 9 38.26 1.59
-7 -6 9 38.27 2.34
7 -6 9 42.03 2.72
-7 6 9 36.49 2.31
7 6 9 37.77 2.59
7 -6 10 6.45 1.23
-7 -6 10 6.32 1.71
-7 6 10 6.39 0.88
7 6 10 4.98 1.64
-7 6 10 6.28 1.5
-7 -6 10 5.11 1.41
7 -6 10 6.71 1.7
-7 -6 10 5.61 3.09
-7 -6 11 14.36 2.04
-7 6 11 16.47 1.91
7 -6 11 14.49 2.1
-7 -6 11 15.16 1.85
7 6 11 14.35 2.1
7 -6 11 19.39 1.64
-7 -6 11 12.67 3.78
-7 -6 12 25.02 2.43
7 6 12 31.39 2.73
-7 6 12 29.55 2.4
-7 -6 12 37.45 5.19
-7 -6 12 29.36 2.32
7 -6 12 31.05 2.75
7 -6 12 34.46 2.16
7 6 13 92.77 4.49
-7 6 13 89.48 3.99
-7 -6 13 83.71 4.25
-7 -6 14 27.79 4.99
7 6 14 19.99 2.6
-7 6 14 20.81 2.33
-7 -6 14 20.34 2.39
7 6 15 0.53 1.84
-7 6 15 3.22 1.84
-7 -6 15 -0.2 3.75
7 6 16 3.09 2.05
-7 6 16 1.36 1.78
7 6 17 1.96 2.22
-7 6 17 1.65 2.01
-7 -6 17 2.46 4.41
7 6 18 -1.97 2.65
-7 6 18 -0.85 2.23
-7 -6 18 -0.21 4.49
-7 6 19 32.53 3.68
7 6 19 21.87 3.47
-7 6 20 31.69 3.97
7 6 20 21.56 3.79
-7 6 21 38.6 4.52
7 6 21 26.68 4.26
7 6 22 0.48 3.34
-7 6 22 2.47 3.45
-7 -7 0 14.95 1.94
-7 -7 1 1.59 0.52
-7 -7 -1 0.77 1.43
-7 -7 1 0.85 1.47
-7 -7 2 58.29 2.03
-7 -7 -2 52.31 2.95
-7 -7 2 54.67 3.17
-7 -7 2 57.14 2.65
7 -7 2 57.21 2.88
-7 -7 3 3.55 1.12
-7 -7 3 6.84 1.42
7 -7 3 5.55 1.53
-7 -7 -3 4.48 1.57
-7 -7 3 3 1.6
-7 -7 4 98.79 3.77
-7 -7 -4 107.67 4.12
-7 -7 4 105.74 4.32
-7 -7 4 100.56 3.69
7 -7 4 112.17 4.17
-7 -7 5 1.97 1.25
7 -7 5 3.55 1.46
-7 -7 -5 4.65 1.56
-7 -7 5 3.14 1.32
-7 -7 5 3.01 1.63
-7 -7 6 33.72 2.76
-7 -7 6 34.59 2.26
7 -7 6 39.19 2.68
-7 -7 6 34.05 2.68
-7 -7 6 34.83 2.77
-7 -7 7 1.88 1.23
7 -7 7 1.77 1.49
-7 -7 7 1.15 1.55
-7 -7 7 1.04 1.6
-7 -7 7 1.24 1.68
-7 -7 8 14.16 2.4
-7 -7 8 20.16 1.94
7 -7 8 22.18 2.3
-7 -7 8 17.87 2.2
-7 -7 8 16.85 2.15
-7 -7 9 3.73 1.6
-7 -7 9 1.23 1.83
-7 -7 9 2.46 1.57
-7 -7 9 0.74 1.32
7 -7 9 2.01 1.61
-7 -7 10 56.68 3.27
-7 -7 10 66.65 3.21
7 -7 10 73.6 3.79
7 7 10 66.56 3.65
-7 7 10 61.83 3.22
-7 7 10 66.41 1.67
-7 7 11 1.53 0.66
-7 -7 11 2.3 1.64
-7 -7 11 1.38 1.52
7 -7 11 1.54 1.73
7 7 11 1.81 1.63
-7 7 11 2.22 1.49
-7 -7 11 0.28 2.26
-7 -7 12 61.26 3.29
7 -7 12 71.12 3.93
7 7 12 67.66 3.89
-7 7 12 63.94 3.47
-7 -7 12 56.01 3.29
-7 7 12 57.73 1.86
-7 7 13 0.57 0.73
-7 -7 13 2.01 1.62
7 7 13 2.48 1.88
-7 7 13 2.05 1.72
-7 -7 13 1.23 1.5
7 7 14 20.39 2.64
-7 7 14 19.32 2.37
-7 -7 15 -3 3.96
7 7 15 1.68 2.01
-7 7 15 0.41 1.72
7 7 16 26.88 3.26
-7 7 16 25.51 2.89
7 7 17 0.2 2.18
-7 7 17 1.21 2.11
-7 -7 17 -2 4.41
7 7 18 47.76 4.32
-7 7 18 53.84 4.2
-7 -7 18 46.82 6.3
-7 -7 19 -2.59 4.77
7 7 19 -1.03 2.54
-7 7 19 0.29 2.59
7 7 20 28.17 4.01
-7 7 20 28.31 3.9
-7 -7 20 26.75 5.69
-7 -8 0 0.63 1.44
-7 -8 -1 13.82 2.03
-7 -8 1 13.01 1.94
7 -8 2 30.33 2.45
-7 -8 -2 28.6 2.42
-7 -8 2 27.96 2.5
-7 -8 3 13.2 1.72
7 -8 3 14.16 1.98
-7 -8 3 13.66 2.07
-7 -8 -3 12.98 1.98
-7 -8 -4 0.91 1.48
-7 -8 4 1.66 1.39
7 -8 4 0.63 1.51
-7 -8 4 0.52 1.52
-7 -8 5 15.97 1.9
-7 -8 5 14.15 2.09
7 -8 5 16.22 2.1
-7 -8 6 7.57 1.6
7 -8 6 6.55 1.79
-7 -8 6 9.82 2
7 -8 7 0.41 1.62
-7 -8 7 1.01 1.39
-7 -8 7 -1.11 1.7
-7 -8 8 14.19 2.27
-7 -8 8 13.69 2.1
-7 -8 8 15.07 1.95
-7 -8 9 30.76 2.78
-7 -8 9 30.48 2.73
-7 -8 10 17.71 2.35
-7 -8 10 18.94 2.24
-7 -8 11 0.47 1.83
7 8 12 1.8 1.93
-7 8 12 0.42 1.58
7 8 13 9.03 2.28
-7 8 13 5.59 1.94
7 8 14 0.26 1.9
-7 8 14 0.97 1.84
7 8 15 5.73 2.42
-7 8 15 5.2 2.12
7 8 16 25.23 3.33
-7 8 16 22.39 3
7 8 17 17.93 3.22
-7 8 17 18.11 2.98
-7 -9 0 31.6 2.74
-7 -9 1 89.88 4.09
-7 -9 -1 91.87 4.01
-7 -9 -2 24.45 2.4
-7 -9 2 21.88 2.38
-7 -9 -3 152.32 5.34
-7 -9 3 148.93 5.42
-7 -9 4 24.82 2.62
-7 -9 5 123.19 4.95
-7 -9 6 23.31 2.57
-7 -9 7 70.62 3.92
-7 -9 8 20.13 2.46
-7 -9 9 82.76 4.25
7 9 14 14.39 2.88
-7 -10 0 0.31 1.67
-7 -10 1 4.14 1.73
-7 -10 -1 2.26 1.76
-7 -10 2 10.34 2.11
-7 -10 3 1.84 1.82
-7 -10 4 3.15 1.84
-8 0 0 406.5 8.96
-8 0 -1 -0.52 1.36
-8 0 1 0.76 1.31
-8 0 2 998.32 18.67
-8 0 -2 1021.7 18.7
-8 0 -3 0.86 1.28
-8 0 3 1.27 1.3
-8 0 4 1297.73 23.87
-8 0 -4 1375.39 24.01
-8 0 5 0.65 1.22
-8 0 6 436.73 9.19
8 0 -6 346.86 13.36
8 0 -7 0.16 2.5
-8 0 8 421.22 7.39
8 0 8 485.16 10.11
8 0 9 2.48 1.44
-8 0 -9 2.61 1.29
-8 0 -10 684.6 13.14
8 0 10 753.71 14.38
8 0 11 3.7 1.66
-8 0 -11 3.35 1.39
-8 0 -12 753.36 15.13
8 0 12 804.4 16.32
8 0 13 5.33 1.79
-8 0 -13 1.14 1.33
-8 0 14 186.05 6.6
8 0 14 180.96 6.25
-8 0 -14 163.98 5.21
-8 0 -15 0.67 1.39
-8 0 15 2.41 2.17
-8 0 -16 191.9 5.89
-8 0 16 215.7 7.68
-8 0 -17 2.71 1.59
-8 0 17 2.72 2.45
-8 0 18 490.37 13.07
-8 0 -18 404.96 9.97
-8 0 19 2.05 2.66
-8 0 20 206.35 8.51
-8 0 21 -0.71 2.93
-8 -1 0 -0.08 1.16
-8 1 0 3.14 1.1
8 -1 0 2.01 1.7
-8 1 1 56.8 2.57
-8 -1 1 61.17 2.84
-8 -1 -1 59.13 2.74
-8 1 -1 60.75 2.66
8 -1 1 60.72 4.03
8 -1 -1 49.83 4.11
-8 -1 2 63.45 2.93
-8 1 2 64.65 2.78
-8 -1 -2 66.31 2.9
-8 1 -2 68.65 2.81
8 -1 -2 57.36 4.72
-8 1 3 27.56 1.89
-8 -1 3 29.4 2.08
-8 -1 -3 30.83 2.08
-8 1 -3 29.44 1.95
8 -1 -3 25.52 3.74
-8 -1 4 2.6 1.23
-8 1 4 0.68 1.02
8 -1 -4 0.78 2.21
-8 -1 -4 1.03 1.08
-8 -1 5 110.15 3.88
-8 1 5 111.11 3.68
8 -1 -5 101.33 7.01
-8 -1 6 31.6 2.12
-8 1 6 30.18 1.94
-8 1 7 28.07 0.9
8 1 7 30.62 0.97
-8 -1 7 28.71 0.84
8 -1 8 37.01 2.42
8 1 8 32.54 1.24
-8 1 9 76.38 2.19
8 1 9 87.53 2.49
-8 1 -9 80.95 3.28
-8 -1 -9 86.7 3.17
8 1 9 92.65 3.9
8 -1 9 99.02 3.82
-8 -1 -10 54.79 2.58
-8 1 -10 49.74 2.59
8 1 10 56.89 3.14
8 -1 10 56.4 3.06
-8 1 -11 14.18 1.72
-8 -1 -11 14.12 1.63
8 1 11 15.27 2.09
8 -1 11 19.71 2.14
-8 -1 -12 14.88 1.63
-8 1 -12 14.87 1.77
-8 -1 12 17.18 2.29
8 1 12 17.41 2.16
8 -1 12 16.53 2.16
-8 -1 -13 117.17 3.99
-8 -1 13 121.49 5.32
8 -1 13 115.26 4.77
8 1 13 114.08 4.78
-8 1 -13 106.83 4
-8 -1 14 1.9 1.91
-8 -1 -14 0.49 1.3
8 -1 14 2.17 1.68
-8 1 -14 0.55 1.44
-8 1 15 0.45 1.84
-8 -1 15 1.18 2.03
8 -1 15 0.53 1.67
-8 1 -15 0.27 1.32
-8 -1 -15 -0.29 1.39
-8 -1 -16 41.25 2.56
-8 1 -16 38.74 2.7
-8 1 16 45.28 3.53
-8 -1 16 44.78 3.81
-8 1 17 15.88 2.81
-8 -1 17 15.62 2.94
-8 -1 -17 14.73 1.9
-8 -1 -18 11.06 1.78
-8 1 18 10.58 2.55
-8 -1 18 12.03 2.93
-8 -1 -19 24.65 2.37
-8 1 19 28.11 3.5
-8 -1 19 29.87 3.84
-8 -1 -20 9.73 1.85
-8 -1 20 10.11 3.1
-8 1 20 11.88 3.1
-8 -1 21 47.56 4.95
-8 1 21 42.76 4.43
-8 2 0 9.92 1.35
8 -2 0 10.54 3.06
-8 -2 0 9.66 2.38
-8 2 1 13.95 1.45
-8 -2 -1 19.67 2.79
8 -2 1 14.73 2.96
-8 2 -1 15.52 1.48
-8 2 -2 9.07 1.32
8 -2 -2 14.52 4.01
8 -2 2 10.71 2.34
-8 2 2 9.18 1.32
-8 -2 -2 11.71 2.45
-8 -2 2 14.05 2.75
8 -2 3 56.11 3.7
8 -2 -3 67.9 6.69
-8 2 3 59.52 2.59
-8 -2 -3 74.63 4.18
-8 -2 3 70.38 4.8
-8 2 4 6.01 1.22
8 -2 4 6.24 1.62
8 -2 -4 5.06 3.57
-8 -2 -4 6.88 2.19
-8 -2 4 4.93 2.59
8 -2 -5 34.12 5.22
8 -2 5 38.11 2.57
-8 -2 5 44.07 4.24
-8 2 5 34.02 2.04
8 -2 -6 2.2 3.22
-8 -2 6 0.92 0.41
8 -2 6 1.23 0.51
-8 2 6 1.1 1.07
-8 -2 -6 1.05 1.78
-8 -2 6 2.01 2.59
8 2 7 39.04 1.41
-8 -2 7 36.64 1.26
8 -2 7 41.03 1.5
-8 2 7 36.67 1.31
-8 2 7 34.88 2.03
-8 -2 -8 3.46 1.74
-8 -2 -8 1.33 1.06
8 -2 -8 0.51 3.07
8 -2 8 3.33 1.33
-8 -2 8 0.92 0.59
8 2 8 0.95 0.67
-8 2 8 1.11 0.59
-8 -2 -9 9.1 1.31
-8 2 -9 8.33 1.52
8 2 9 11.03 1.74
-8 -2 9 9.3 1.8
-8 -2 -9 11.69 1.81
8 -2 -9 10.47 3.66
8 2 9 8.97 1
-8 2 9 7.46 0.84
8 -2 -10 2.81 2.92
-8 -2 -10 2.8 1.51
-8 2 -10 2.7 1.37
-8 -2 -10 1.85 1.17
8 2 10 1.33 0.89
-8 2 10 1.68 0.78
8 2 10 3.8 1.57
8 -2 10 2.63 1.49
-8 -2 10 3.03 1.51
-8 -2 -11 105.96 3.56
-8 2 -11 101.16 4
8 2 11 108 4.52
8 -2 11 112.29 4.28
-8 -2 11 108.86 4.89
8 2 11 104.08 3.48
-8 2 11 94.02 3.05
8 -2 -11 143.65 7.63
-8 -2 -11 141.24 3.94
-8 -2 12 10.81 2.07
-8 -2 -12 10.24 1.49
-8 2 -12 8.97 1.67
8 2 12 9.71 1.47
-8 2 12 7.18 1.16
8 -2 12 10.69 1.83
8 -2 -12 10.86 3.37
-8 2 -13 7.12 1.54
-8 -2 -13 7.89 1.44
-8 -2 13 7.6 2.18
-8 2 13 5.64 1.28
8 -2 13 7.91 1.89
-8 -2 14 0.18 1.82
8 -2 14 2.29 1.72
-8 -2 -14 0.88 1.2
-8 2 -14 0.49 1.25
8 -2 15 9.34 2.16
-8 -2 15 7.31 2.56
-8 -2 -15 8.98 1.57
-8 -2 -16 0.71 1.26
-8 -2 16 0.39 2.2
-8 -2 -17 36.08 2.53
-8 -2 17 41.23 4.22
-8 2 17 44.45 3.67
-8 -2 -18 6.46 1.6
-8 -2 18 6.86 2.86
-8 2 18 12.22 2.66
-8 2 19 69.17 4.7
-8 -2 19 71.4 5.61
-8 -2 20 0.68 3.36
-8 2 20 4.79 2.7
-8 -2 21 0.59 3.57
8 -3 0 -1.21 3.56
-8 -3 0 -0.06 1.55
-8 3 0 -0.06 0.94
-8 -3 0 0.21 1.28
8 -3 -1 14.51 4.79
8 -3 1 14.17 4.35
-8 -3 -1 14.78 1.74
-8 -3 1 14.9 1.81
-8 -3 1 12.68 2.07
-8 -3 -1 15.46 2.04
-8 3 1 14.9 1.41
-8 -3 2 102.6 4.59
8 -3 2 125.43 8.28
8 -3 -2 122.48 9.58
-8 -3 2 103.76 3.98
-8 3 2 106.97 3.36
-8 -3 -2 113.22 4.6
-8 -3 -2 103.57 3.88
8 -3 -3 1.93 3.48
-8 -3 -3 1.49 1.26
-8 -3 3 0.04 1.33
-8 3 3 0.52 0.93
-8 -3 3 -0.58 1.61
-8 -3 -3 -0.11 1.48
8 -3 3 2.68 2.52
8 -3 -4 2.23 3.52
-8 -3 -4 3.2 1.62
-8 -3 4 2.32 1.75
8 -3 4 4.62 2.05
-8 -3 -4 3.2 1.34
-8 -3 4 2.03 1.4
-8 3 4 1.47 0.93
8 -3 -5 16.8 4.32
-8 3 5 16.8 1.46
8 -3 5 19.5 1.12
-8 -3 5 17.71 0.92
-8 -3 5 18.2 2.44
-8 -3 -5 23.2 2.35
8 -3 5 18.02 2.55
-8 -3 -5 19.59 1.92
-8 3 6 70.87 2.75
-8 -3 6 68.09 4.03
8 -3 -6 83.69 6.98
8 -3 6 76.32 3.81
-8 -3 -6 85.95 3.78
-8 -3 6 70.17 2.02
8 -3 6 83.31 2.38
-8 -3 6 74.21 3.51
-8 -3 7 3.52 1.95
-8 -3 -7 4.47 1.02
-8 -3 7 8.61 1.61
-8 -3 -7 5 1.6
8 -3 7 5.65 1.36
-8 -3 7 5.05 0.78
8 -3 7 5.51 0.91
-8 3 7 4.25 1.05
-8 -3 8 44.47 3.5
-8 -3 -8 59.56 2.41
-8 3 8 47.62 2.25
-8 -3 8 58.74 3.39
8 -3 8 55.41 2.5
-8 -3 -8 58.2 3.02
-8 -3 8 47.58 1.82
8 3 8 52.91 2.1
8 -3 8 56.63 2.22
-8 3 8 49.64 1.9
-8 -3 -9 4.27 1.55
-8 3 -9 4.14 1.41
-8 -3 9 1.2 1.94
-8 -3 -9 3.71 1.1
8 -3 9 3.37 1.36
8 -3 9 2.48 1.04
-8 -3 9 2.11 0.82
8 3 9 3.02 0.97
-8 3 9 3.01 0.85
-8 -3 9 2.22 1.56
8 3 10 70 2.78
-8 3 10 63.88 2.44
-8 -3 -10 90.77 3.55
8 -3 -10 107.8 6.39
-8 -3 10 67 4.37
-8 -3 -10 80.4 2.95
-8 3 -10 69.84 3.34
-8 -3 10 78.72 4.3
8 3 10 81.89 3.83
8 -3 10 81.61 3.45
-8 -3 -11 3.07 1.19
-8 -3 -11 4.51 1.48
8 -3 -11 6.9 3.15
-8 -3 11 2.02 2.35
-8 3 -11 4.4 1.56
8 -3 11 4.82 1.5
-8 -3 11 4.55 1.99
8 3 11 1.99 1.11
-8 3 11 2.16 0.98
-8 -3 -12 38.24 2.14
-8 -3 12 34.21 3.39
-8 -3 -12 34.25 2.08
-8 -3 12 25.71 3.44
8 -3 12 36.36 2.57
8 3 12 29.94 2.14
-8 3 12 28.03 1.85
-8 -3 13 29.72 3.36
-8 -3 -13 29.76 1.95
-8 3 13 23.86 1.93
8 3 13 25.39 2.17
-8 -3 -13 34.75 1.95
8 -3 13 32.95 2.6
-8 -3 14 3.24 2.4
8 3 14 1.85 1.46
-8 3 14 1.67 1.28
-8 -3 -14 3.86 1.21
-8 -3 -14 4.84 1.12
8 -3 14 5.61 1.85
8 3 15 -0.49 1.75
-8 3 15 0.78 1.35
-8 -3 15 0.54 2.32
-8 -3 -15 1.35 1.26
8 -3 15 2.99 1.83
8 3 16 55.73 3.7
-8 3 16 60.81 3.34
-8 -3 -16 54.3 2.77
-8 -3 16 64.39 5.16
8 -3 16 64.44 3.89
-8 -3 17 1.43 3.12
-8 3 17 -0.06 1.86
-8 -3 18 17.25 4.17
-8 -3 19 14.15 4.28
-8 -3 20 32.21 5.23
-8 -3 21 10.52 4.33
-8 -4 0 278.73 7.6
8 -4 0 282.36 14.74
-8 -4 0 307.29 7.63
-8 -4 -1 92.14 3.92
-8 -4 1 89.06 3.9
-8 -4 -1 93.86 3.81
-8 -4 1 97.52 4
8 -4 1 95.38 8.94
8 -4 -1 86.31 8.29
-8 -4 -2 476.29 10.26
-8 4 2 483.76 9.15
-8 -4 2 422.95 10.39
-8 -4 -2 434.15 10.22
-8 -4 2 412.26 9.86
-8 -4 2 476.64 10.44
8 -4 2 520.39 19.6
8 -4 -2 353.71 16.25
-8 4 3 158.41 4.16
-8 -4 -3 159.86 5.1
-8 -4 3 146.97 5.34
-8 -4 -3 151.31 5.07
-8 -4 3 143.58 4.94
-8 -4 3 153.97 5.11
8 -4 -3 143.07 9.78
-8 -4 -4 782.86 15.17
-8 -4 -4 732.57 15.19
-8 -4 4 716.26 15.69
-8 -4 4 674.97 15.3
8 -4 4 816.85 13.66
-8 -4 4 715.6 13.12
-8 -4 4 779.38 15.36
-8 4 4 752.41 13.8
8 -4 4 790.66 22.59
8 -4 -4 796.43 23.21
8 -4 5 145.87 7.82
-8 -4 5 134.78 5.19
-8 -4 -5 152.88 5.01
-8 -4 5 146.56 3.63
-8 -4 5 148.5 5.07
-8 4 5 155.47 4.15
-8 -4 -5 149.69 4.99
-8 -4 5 145.22 5.36
-8 -4 -6 318.29 6.38
-8 -4 6 281.42 6.03
8 -4 6 317.19 6.54
8 -4 6 267.26 9.94
-8 -4 6 282.6 7.61
-8 4 6 278.47 6.44
-8 -4 -6 326.28 7.77
-8 -4 6 262.52 7.84
-8 -4 6 272.25 8.35
-8 -4 -7 54.42 2.18
-8 -4 7 48.2 1.98
8 -4 7 55.51 2.37
8 -4 7 48.04 3.7
-8 -4 7 44.57 2.81
-8 4 7 46.91 2.15
-8 -4 -7 52.43 2.84
-8 -4 7 44.51 3.13
-8 -4 7 52.13 3.65
-8 -4 -8 199.02 5.74
8 -4 8 166.37 6.08
-8 -4 8 172.35 6.28
-8 -4 -8 221.81 4.82
-8 4 8 168.41 4.68
8 4 8 191.92 4.96
-8 4 8 184.59 4.65
-8 -4 8 189.44 4.61
8 -4 8 223.67 5.28
-8 -4 8 213.54 7.54
-8 -4 9 83.49 4.84
-8 -4 -9 90.67 2.9
8 -4 9 67.92 3.25
-8 -4 -9 83.1 3.41
8 -4 9 100.75 3.58
-8 4 9 68.32 2.72
-8 -4 9 75.03 2.72
8 4 9 82.97 3.11
8 -4 9 91.81 3.31
-8 4 9 74.07 2.77
-8 -4 9 72.63 4.12
8 -4 -9 120.79 6.76
-8 -4 10 396.31 11.26
-8 -4 10 525.95 13.74
-8 -4 -10 539.12 9.66
-8 -4 10 441.93 9.43
8 -4 10 529.34 10.43
8 -4 10 562.33 10.82
8 -4 10 447.14 9.53
-8 -4 -10 470.91 10.36
8 4 10 481.58 10.13
-8 4 10 443.96 9.52
8 -4 11 137.03 3.39
-8 -4 -11 121.28 4.25
8 4 11 134.08 4.44
-8 4 11 119.02 3.87
-8 -4 -11 147.95 4.02
8 -4 11 153.82 4.81
-8 -4 11 134.85 6.73
-8 -4 11 105.28 5.1
-8 -4 -12 355.11 8.13
-8 -4 12 295.95 9.46
-8 -4 -12 394.34 7.93
8 4 12 367.41 8.69
-8 4 12 331.51 7.92
-8 -4 12 406.85 12.6
8 -4 12 408.45 9.08
-8 -4 13 39.09 3.52
8 4 13 51.84 2.97
-8 4 13 48.73 2.57
-8 -4 -13 48.95 2.5
-8 -4 13 59.04 5.24
8 -4 13 59.71 3.19
-8 -4 14 82.02 4.83
8 4 14 96.01 4.23
-8 4 14 90.33 3.72
-8 -4 -14 96.71 3.31
8 -4 14 107.27 4.34
8 4 15 29.99 2.77
-8 4 15 29.93 2.44
8 -4 15 36.72 2.86
-8 -4 15 27.84 3.55
-8 4 16 153.54 5.39
8 -4 16 151.89 5.7
-8 4 17 47.91 3.36
8 4 17 48.17 3.72
-8 4 18 229.32 7.61
-8 4 18 248.72 8.37
-8 4 19 56.63 4.09
-8 -4 19 62.98 6.42
8 4 20 101.3 6.37
-8 4 20 129.34 6.2
8 4 21 9.46 3.28
-8 4 21 20.03 3.64
8 4 22 15.34 3.77
8 4 23 3.89 3.54
-8 -5 0 0.57 1.34
-8 -5 0 1.65 1.34
-8 -5 0 0.15 0.96
-8 -5 -1 31.84 2.11
-8 -5 1 32.87 2.53
-8 -5 1 37.03 2.57
-8 -5 -1 38.41 2.57
-8 -5 -1 42.5 2.62
-8 -5 1 41.35 2.7
-8 -5 2 6.24 1.57
-8 -5 -2 5.68 1
-8 -5 -2 8.47 1.67
-8 -5 2 6.92 1.66
-8 -5 -2 6.5 1.6
-8 -5 2 8.11 1.66
-8 -5 3 11.3 2.01
-8 -5 -3 11.51 1.76
-8 -5 -3 8.88 1.06
-8 -5 3 9.76 1.66
-8 -5 -3 12.08 1.92
-8 -5 3 11.81 1.9
-8 -5 4 1.35 1.39
-8 -5 -4 0.22 1.43
-8 -5 -4 0.86 0.71
-8 -5 4 0.39 0.85
8 -5 4 0.23 0.94
-8 -5 4 -0.05 1.46
-8 -5 -4 0.83 1.36
-8 5 4 0.52 0.8
-8 -5 4 0.25 1.65
-8 -5 -4 0.92 0.6
-8 5 5 73.1 2.5
-8 -5 -5 72.39 3.39
-8 -5 -5 80.88 3.75
-8 -5 5 64.85 3.4
-8 -5 5 72.7 3.54
-8 -5 -5 75.25 2.26
-8 -5 5 66.55 4.45
-8 -5 5 72.34 2.55
8 -5 5 83.26 3
-8 -5 6 0.31 2.03
-8 -5 -6 0.3 0.73
-8 -5 6 -0.23 0.95
8 -5 6 0.27 1.06
-8 -5 6 0.35 1.39
-8 5 6 0.23 0.82
-8 -5 6 1.1 1.51
-8 -5 7 14.36 3.06
-8 -5 -7 15.45 1.12
-8 -5 7 13.41 1.9
-8 5 7 10.93 1.2
-8 -5 7 12.08 1.28
8 -5 7 14.14 1.56
-8 -5 7 10.24 1.88
-8 -5 8 6.22 2.85
-8 -5 -8 5.19 0.85
-8 -5 8 3.76 1.56
-8 5 8 4.07 0.97
-8 -5 8 4.09 1.06
8 -5 8 5.03 1.29
-8 -5 8 6.27 1.76
-8 -5 9 31.37 2.67
8 5 9 32.99 2.19
-8 5 9 29.39 1.91
-8 -5 9 32.94 1.91
8 -5 9 39.26 2.36
-8 5 9 31.31 1.69
-8 -5 9 39.26 4.68
8 -5 9 24.68 2.95
8 -5 10 5.04 1.59
8 5 10 8.41 1.52
-8 5 10 6.15 1.33
-8 -5 10 5.66 1.24
8 -5 10 9.74 1.61
8 -5 10 9.83 1.53
-8 5 10 6.93 1.07
-8 -5 10 6.32 1.82
-8 -5 10 8.19 3.67
-8 -5 11 10.49 3.59
8 -5 11 7.39 1.48
-8 5 11 5.02 1.05
-8 5 11 4.42 1.26
-8 -5 11 4.35 1.2
8 -5 11 7.28 1.55
8 -5 11 2.71 1.22
-8 -5 11 4.09 1.82
8 5 11 9.63 1.62
-8 5 12 -0.04 1.22
-8 -5 12 -0.33 1.2
8 -5 12 -0.1 1.45
8 5 12 -0.05 1.35
8 -5 12 0.05 0.86
-8 -5 12 0.47 1.73
8 -5 12 1.92 1.42
-8 -5 12 4.22 3.3
8 5 13 72.25 3.68
-8 5 13 65.98 3.15
8 -5 13 72.14 1.94
8 -5 13 80.88 3.53
-8 -5 13 58.4 3.82
8 -5 14 1 1.55
-8 -5 14 2.36 3.51
-8 -5 14 -0.42 1.88
8 5 14 0.06 1.65
-8 5 14 0.05 1.34
-8 -5 15 2.08 3.62
8 5 15 -0.07 1.59
-8 5 15 0.5 1.4
-8 -5 15 -0.58 1.93
8 5 16 9.11 2.16
-8 5 16 10.05 2.03
-8 -5 16 14.96 4.4
-8 -5 16 6.73 2.37
8 5 17 8.44 2.26
-8 5 17 9.39 2.1
-8 -5 17 14.97 4.5
8 5 18 0.18 2.34
-8 5 18 2.18 2.07
-8 -5 18 3.31 4.01
-8 5 19 24.17 3.15
8 5 19 16.34 3.11
-8 -5 20 3.52 4.12
8 5 20 -1.51 2.89
8 5 21 21.42 3.72
8 5 22 0.59 3.01
8 5 23 -0.17 3.49
-8 -6 0 1.98 1.46
-8 -6 0 0.39 1.68
-8 -6 0 3.43 1.82
-8 -6 1 8.36 1.86
-8 -6 -1 7.18 1.6
-8 -6 1 2.46 1.71
-8 -6 -1 9.18 1.79
-8 -6 1 9.89 1.99
-8 -6 2 10.16 1.9
-8 -6 -2 7.08 1.36
-8 -6 -2 8.93 1.84
-8 -6 2 9.83 1.85
-8 -6 -3 19.33 2.15
-8 -6 3 25.43 2.27
-8 -6 3 19.81 2.22
-8 -6 4 24.6 1.68
8 -6 4 28.04 1.96
-8 -6 -4 25.68 2.32
-8 -6 4 24.28 2.25
-8 -6 4 23.37 2.43
-8 -6 5 4.46 1.21
8 -6 5 4.94 1.34
-8 -6 5 6.49 1.7
-8 -6 5 3.53 1.65
-8 -6 -5 5.43 1.63
-8 -6 5 2.69 2.1
-8 -6 6 2.18 2.4
-8 -6 6 4.38 1.18
8 -6 6 3.81 1.33
-8 -6 6 3.79 1.62
-8 -6 6 4.14 1.59
-8 -6 7 10.02 1.77
-8 -6 7 11.57 3.28
-8 -6 7 12.26 1.45
8 -6 7 14.22 1.76
-8 -6 7 11.31 1.94
-8 6 7 11.74 1.07
-8 -6 8 2.7 1.62
-8 6 8 1.71 0.81
-8 -6 8 2.33 1.58
-8 -6 8 2.96 1.19
8 -6 8 2.92 1.43
-8 -6 8 3.27 2.76
-8 -6 9 2.65 1.27
8 -6 9 3.83 1.53
-8 -6 9 6.11 3.08
-8 -6 9 1.65 1.57
-8 6 9 4.64 0.9
-8 -6 9 3.6 1.57
-8 6 10 21.24 1.37
-8 -6 10 28.55 4.63
-8 -6 10 21.84 2.53
8 6 10 24.69 2.26
-8 6 10 22.33 1.95
8 -6 10 22.07 2.18
-8 -6 11 20.59 2.39
-8 6 11 20.46 1.4
8 -6 11 27.02 2.42
8 6 11 24.07 2.27
-8 6 11 24.4 2.05
-8 -6 12 18.15 4.48
-8 -6 12 12.31 2.16
-8 6 12 13.13 1.24
-8 6 12 12.83 1.79
8 6 12 13.29 2.05
8 -6 12 15.93 2.18
-8 6 13 1.92 0.93
8 6 13 2.57 1.65
-8 6 13 2.23 1.5
8 -6 13 2.64 1.69
-8 -6 13 4.99 3.8
-8 -6 13 2.63 1.75
8 6 14 2.24 1.79
-8 6 14 2.03 1.5
8 -6 14 2.79 1.86
-8 -6 14 5.03 3.71
-8 -6 14 1.41 1.8
8 6 15 6.01 1.96
-8 6 15 4.81 1.77
-8 -6 15 6.22 3.92
8 6 16 2.13 2.06
-8 6 16 3.87 1.82
-8 -6 16 7.02 4.12
8 6 17 8.24 2.35
-8 6 17 10.26 2.26
8 6 18 15.34 2.83
-8 -6 18 27.35 5.48
8 6 19 14 3.04
-8 -6 19 28.9 5.69
8 6 20 5.09 2.77
8 6 21 -1.03 3.26
-8 -7 0 -0.2 1.47
-8 -7 -1 0.46 1.58
-8 -7 1 0.99 1.58
-8 -7 2 47.59 3.17
-8 -7 2 48.57 3.09
-8 -7 -2 51.49 3.04
-8 -7 3 0.43 1.61
-8 -7 3 2.73 1.79
-8 -7 -3 0.68 1.57
-8 -7 -4 3.33 1.7
8 -7 4 2.53 1.34
-8 -7 4 2.39 1.71
-8 -7 4 2.52 1.63
8 -7 5 2.24 1.39
-8 -7 5 1.31 1.47
-8 -7 5 1.4 1.68
-8 -7 6 20.15 2.21
8 -7 6 28.02 2.31
-8 -7 6 24.22 2.48
8 -7 7 1.38 1.48
-8 -7 7 0.76 1.58
-8 -7 7 0.11 1.71
-8 -7 8 17.37 2.09
8 -7 8 21.01 2.21
-8 -7 8 18.4 2.36
8 -7 9 0.32 1.46
-8 -7 9 2.79 1.63
-8 -7 9 -0.93 1.8
-8 -7 10 25.42 2.6
-8 -7 10 27.65 2.49
-8 -7 11 1.14 1.74
8 -7 11 3.2 1.78
-8 7 12 9.76 1.79
8 -7 12 10.27 2.16
8 7 12 9.23 2.05
8 7 13 3.63 1.8
-8 7 13 3.65 1.67
8 7 14 2 1.79
-8 7 14 0.97 1.68
8 7 15 1.1 2.02
-8 7 15 0.3 1.68
8 7 16 32.63 3.3
8 7 17 -0.09 2.23
8 7 18 3.26 2.3
8 7 19 2.17 2.51
-8 -8 0 41.44 3.08
-8 -8 1 114.48 4.76
-8 -8 -1 113.26 4.66
-8 -8 2 87.79 4.15
-8 -8 -2 82.27 3.92
-8 -8 3 203.46 6.51
-8 -8 -3 205.38 6.45
-8 -8 -4 132.52 5.03
-8 -8 4 124.12 5.21
-8 -8 4 127.52 5.16
-8 -8 5 154.4 5.87
-8 -8 5 167.47 5.97
-8 -8 6 51.68 3.48
8 -8 6 54.89 3.32
-8 -8 7 76.44 4
-8 -8 8 32.31 2.87
8 8 14 16.63 2.66
8 8 15 41.66 3.68
8 8 16 26.06 3.45
-9 0 0 0.19 1.19
-9 0 -1 -0.6 1.19
-9 0 1 -0.12 1.13
-9 0 2 68.79 3.13
-9 0 -2 74.06 3.18
-9 0 -3 0.69 1.19
-9 0 3 -0.4 1.17
-9 0 -4 28.18 2.11
-9 0 4 23.52 1.98
-9 0 5 0.53 1.21
-9 0 6 59.23 2.86
-9 0 7 1.37 1.19
-9 0 8 0.57 1.13
-9 0 -9 1.27 1.21
9 0 10 3.46 0.68
-9 0 10 2.86 0.55
9 0 10 5.5 1.69
-9 0 -10 3.76 1.38
-9 0 -11 1.54 1.36
-9 0 -12 52.05 2.84
-9 0 -13 0.94 1.36
-9 0 -14 57.04 3.05
-9 0 14 64.66 4.03
-9 0 15 0.99 1.96
-9 0 -15 -0.81 1.49
-9 0 16 4.03 2.1
-9 0 17 2.27 2.26
-9 0 18 9.64 2.77
-9 -1 0 12.71 1.76
-9 1 0 13.77 1.66
-9 -1 -1 3.83 1.48
-9 1 -1 2.74 1.34
-9 1 1 2.56 1.27
-9 -1 1 3 1.47
9 -1 -2 156.07 7.95
-9 1 2 169.56 4.95
-9 -1 2 161.21 5.12
-9 -1 -2 163.94 5.1
-9 1 -2 167.6 4.97
-9 -1 3 183.15 5.5
-9 1 3 180.25 5.26
-9 -1 -3 188.96 5.47
-9 1 -3 195.24 5.44
-9 1 4 296.68 7.25
-9 -1 4 291.51 7.45
-9 -1 5 109.53 4.07
-9 1 5 102.27 3.74
-9 -1 6 57.55 2.91
-9 1 6 57.93 2.79
-9 -1 7 6.14 1.48
-9 1 7 5.53 1.38
-9 -1 8 21.65 1.99
-9 1 8 22.43 1.87
-9 1 -9 36.01 2.38
-9 -1 -9 34.94 2.23
9 1 9 32.9 0.96
9 -1 9 34.88 1.06
-9 1 -10 168.95 5.09
-9 -1 -10 164.61 4.85
9 -1 10 185.47 5.74
9 1 10 159.84 3.46
-9 1 10 145.95 3.22
-9 -1 -11 179.81 5.1
-9 1 -11 165.95 5.24
9 1 11 168.4 3.97
9 -1 11 183.65 5.91
9 -1 12 158.44 5.51
9 1 12 137.85 3.8
-9 -1 12 154.59 5.96
-9 1 12 122.67 3.34
-9 -1 -12 138.3 4.42
-9 1 -12 137.09 4.72
-9 -1 13 27.28 2.84
-9 1 13 21.21 1.47
-9 -1 -13 24.72 2.15
-9 -1 -14 13.24 1.8
-9 -1 14 15.03 2.51
-9 -1 -15 3.08 1.52
-9 -1 15 2.12 2.12
-9 1 16 27.29 3.14
-9 -1 16 30.7 3.59
-9 -1 -16 26.58 2.23
-9 1 17 76.12 4.77
-9 -1 -17 61.36 3.22
-9 -1 17 75.27 5.24
-9 1 18 104.38 5.75
-9 -1 18 112.76 6.32
-9 -1 19 85.99 5.8
9 -2 0 -0.36 1.88
-9 2 0 -0.84 1.14
-9 -2 0 -0.45 1.32
-9 -2 1 37.45 2.5
-9 -2 -1 34.01 2.35
9 -2 1 36.53 3.45
9 -2 -1 32.88 3.96
-9 2 1 34.63 2.14
-9 2 -1 32.27 2.11
9 -2 2 3.91 1.77
9 -2 -2 2.09 2.53
-9 -2 -2 3.18 1.41
-9 -2 2 4.55 1.49
-9 2 2 2.81 1.15
-9 -2 3 35.23 2.43
-9 2 3 35.09 2.12
9 -2 -3 34.06 4.72
9 -2 3 36.77 3.09
-9 -2 -3 37.66 2.51
9 -2 -4 -0.59 3.13
-9 -2 -4 0.94 1.41
-9 2 4 0.42 1.11
-9 -2 4 0.58 1.25
-9 2 5 35.95 2.18
-9 -2 5 37.98 2.51
-9 -2 -5 39.15 2.54
9 -2 -5 36.24 5.09
9 -2 -6 -2.04 3.74
-9 -2 6 0.05 1.26
-9 2 6 -0.07 1.08
-9 -2 7 1.33 1.3
-9 2 7 -0.04 1.09
-9 -2 -8 0.47 1.09
-9 -2 8 -0.18 1.34
-9 2 8 -0.39 1.11
-9 -2 8 0.23 0.3
9 -2 8 0.13 0.5
-9 -2 9 66.62 1.75
9 -2 9 77.82 2.12
-9 2 -9 72.95 3.34
-9 -2 -9 75.25 2.97
-9 -2 -10 1.07 1.19
9 2 10 1.4 0.77
-9 2 10 1.07 0.64
-9 -2 10 0.8 0.6
9 -2 10 1.95 0.82
-9 -2 10 2.89 1.64
9 2 11 7.53 1.05
-9 2 11 6.84 0.89
-9 -2 11 12 2.29
9 -2 11 14.07 2.02
-9 -2 -11 9.56 1.47
-9 -2 -12 1.3 1.34
-9 2 12 0.17 0.81
9 2 12 -0.26 0.99
9 -2 12 1.45 1.54
-9 -2 12 1.66 1.88
-9 -2 13 17.56 2.74
-9 -2 -13 14.81 1.75
9 2 13 12.15 1.51
-9 2 13 13.3 1.32
9 -2 13 17 2.34
-9 -2 14 -0.54 1.99
-9 -2 -14 -0.28 1.5
9 2 14 0.62 1.22
-9 2 14 0.51 1.06
9 2 15 18.86 2
-9 -2 -15 20.96 2.01
-9 -2 15 23.55 3.37
-9 -2 16 3.19 2.44
9 2 16 0.87 1.56
-9 2 17 49.19 3.91
-9 -2 17 48.69 4.49
-9 -2 18 -0.12 2.6
-9 -2 19 0.99 2.97
-9 3 0 40.84 2.28
-9 -3 0 43.03 3.46
9 -3 0 42.37 5.25
9 -3 1 3.29 2.98
9 -3 -1 4.12 3.47
-9 3 1 3.39 1.21
-9 -3 -1 3.9 2.21
-9 -3 1 4.35 2.19
-9 3 2 289.39 6.79
9 -3 2 271.55 10.37
9 -3 -2 307.76 14.26
-9 -3 -2 296.63 8.81
-9 -3 2 285.49 8.95
-9 3 3 33.07 2.05
9 -3 -3 38.88 5.91
9 -3 3 29.33 3.28
-9 -3 -3 40.49 3.35
-9 -3 3 37.48 3.52
-9 3 4 484.47 10.11
9 -3 -4 507.96 19.1
-9 -3 4 478.43 12.55
9 -3 5 11.59 2.02
-9 -3 5 11.14 2.69
-9 3 5 9.57 1.46
-9 -3 -5 13.35 2.37
9 -3 -5 10.66 4.2
-9 -3 6 116.87 5.78
9 -3 -6 103.72 8.2
9 -3 6 112.65 4.38
-9 3 6 111.76 3.73
9 -3 -7 2.29 3.46
-9 -3 -7 6.05 2.01
9 -3 7 6.35 1.53
-9 -3 7 2.46 2.51
-9 -3 -7 5.23 1.2
-9 3 7 2.91 1.19
-9 -3 7 3.67 0.56
9 -3 7 8.32 0.87
-9 -3 7 2.24 1.48
-9 -3 8 60.5 4.59
-9 -3 -8 67.67 2.71
-9 -3 8 65.79 3.75
-9 -3 8 57.3 1.73
9 -3 8 64.35 2.08
-9 3 8 53 2.59
-9 -3 -9 2.68 1.72
-9 -3 9 1.91 2.57
-9 -3 -9 2.75 1.26
-9 -3 9 3.95 1.85
9 -3 9 3.26 0.95
-9 3 9 1.87 1.18
9 -3 10 271.94 5.84
9 3 10 249.07 5.61
-9 3 10 217.69 5.12
-9 -3 -10 274.86 6.2
-9 -3 10 261.52 8.25
-9 3 10 207.21 5.92
-9 -3 -10 323.29 7.04
-9 -3 -11 37.33 2.36
-9 -3 -11 31.32 2.12
-9 -3 11 35.82 3.31
9 -3 11 31.91 1.93
9 3 11 28.14 1.8
-9 3 11 26.14 1.55
9 -3 11 38.63 2.77
-9 -3 -12 274.27 6.08
-9 -3 12 256.63 8.97
-9 -3 -12 269.64 6.45
9 -3 12 283.42 7.5
9 3 12 248.29 6.13
-9 -3 13 3.62 2.44
9 3 13 3.75 1.26
-9 3 13 3.52 1.09
9 -3 13 7.14 1.93
-9 -3 14 29.99 3.63
9 3 14 30.76 2.27
9 3 15 0.05 1.48
-9 -3 15 1.3 2.59
9 3 16 51.4 3.25
-9 -3 16 50.31 4.89
-9 -3 17 16.53 3.68
9 3 17 14.32 2.32
-9 -3 18 197.71 9.21
9 3 18 158.07 6.41
-9 -3 19 13.12 4.18
9 3 19 13.46 2.74
9 3 20 49 4.28
9 3 21 -1.31 2.98
-9 -4 0 0.78 1.65
9 -4 0 -0.44 3.46
-9 -4 0 0.15 1.4
-9 -4 1 3.64 1.66
9 -4 1 3.02 3.34
-9 -4 -1 3.16 1.77
-9 -4 1 4.53 1.61
-9 -4 -1 4.97 1.59
9 -4 -1 2.81 3.67
9 -4 -2 32.57 5.6
-9 -4 2 34.19 2.89
-9 -4 -2 39.26 2.96
9 -4 2 37.86 5.03
-9 -4 2 39.11 2.72
-9 -4 -2 41.85 2.76
-9 4 2 40.68 2.11
9 -4 -3 0.46 3.22
9 -4 3 0.3 2.62
-9 -4 -3 0.35 1.62
-9 -4 3 1.02 1.65
-9 -4 -3 2.31 1.48
-9 4 3 1.53 0.99
-9 -4 3 2.24 1.22
-9 -4 3 0.3 1.48
9 -4 -4 5.42 3.58
-9 -4 4 5.3 2.02
-9 -4 -4 10.26 2.06
9 -4 4 4.23 2.2
-9 -4 -4 7.85 1.71
-9 -4 4 8.09 1.64
-9 4 4 8.03 1.26
-9 -4 4 7.91 1.83
9 -4 -5 4.81 3.38
-9 -4 -5 8.8 1.77
-9 -4 5 5.21 2.02
-9 -4 -5 8.05 1.94
9 -4 5 5.12 2
-9 -4 5 6.82 1.55
-9 4 5 6.44 1.19
-9 -4 5 6.34 1.74
-9 -4 -6 67.21 3.65
9 -4 6 54.26 3.57
-9 -4 6 55.8 3.64
9 -4 -6 74.44 6.56
-9 -4 -6 67.25 2.48
9 -4 6 67.91 2.26
-9 -4 6 59.23 3.57
-9 4 6 57.14 2.5
-9 -4 6 59.84 3.34
-9 -4 -7 4.03 1.74
9 -4 7 3.92 1.41
-9 -4 -7 4.84 1.14
-9 -4 7 5.34 1.79
9 -4 7 4.36 0.99
-9 -4 7 3.94 1.62
-9 4 7 4.08 1.15
-9 -4 7 3.37 1.93
-9 -4 8 1.55 1.95
-9 -4 8 3.68 1.9
9 -4 8 1.18 0.93
-9 -4 -8 1.39 1.59
9 -4 8 1.85 1.1
-9 -4 8 1.93 1.53
-9 4 8 1.49 1.02
-9 -4 9 2.25 2.07
-9 -4 9 1.3 1.88
9 -4 9 3.21 1.1
-9 -4 -9 2.89 1.68
9 -4 9 3.92 1.16
-9 -4 9 1.73 1.53
-9 4 9 2.2 1.07
-9 -4 10 2.69 2.08
-9 -4 10 4 2.16
9 -4 10 5.65 1.27
-9 -4 -10 7.11 1.73
-9 4 10 3.98 1.18
-9 -4 11 1.54 2.2
9 4 11 2.08 1.14
-9 4 11 1.15 0.97
9 -4 11 1.8 1.11
-9 -4 -11 3.01 1.64
-9 -4 11 1.3 2.13
-9 4 11 1.85 1.11
-9 -4 12 44.28 4.2
-9 -4 -12 43.97 2.5
9 -4 12 47.66 2.94
9 4 12 40.3 2.36
9 -4 12 42.87 2.47
-9 -4 12 34.15 3.65
9 -4 13 9.03 1.67
9 -4 13 13.92 2.1
-9 -4 13 10.57 2.77
9 4 13 11.31 1.65
-9 -4 13 13.09 3.2
9 -4 14 32.49 2.76
-9 -4 14 29.4 4.34
9 4 14 26.7 2.27
-9 -4 15 1.98 3.23
9 4 15 1 1.49
-9 -4 16 2.98 3.47
9 4 16 1.48 1.57
-9 -4 17 3.49 3.66
9 4 17 -0.27 1.81
-9 -4 18 4.2 3.69
9 4 18 1.75 1.92
9 4 19 2.08 2.18
9 4 20 30.8 3.61
-9 -5 0 3.27 1.71
-9 -5 0 2.67 1.69
-9 -5 0 2.7 1.14
9 -5 0 3.01 3.84
9 -5 1 3.72 3.75
9 -5 -1 2.76 3.67
-9 -5 -1 4.19 1.12
-9 -5 1 4.31 1.34
-9 -5 -1 7.05 1.78
-9 -5 1 7.92 1.82
-9 -5 1 5.74 1.81
-9 -5 -1 6.43 1.79
9 -5 2 13.51 4.3
9 -5 -2 15.12 4.55
-9 -5 2 19.32 2.28
-9 -5 -2 11.95 1.39
-9 -5 2 21.29 2.43
-9 -5 -2 17.1 2.14
-9 -5 -2 17.79 2.23
-9 -5 2 15.91 2.13
-9 -5 3 123.36 5.29
-9 -5 3 151.65 5.21
-9 -5 -3 79.89 3.41
9 -5 3 137.54 8.48
9 -5 -3 101.65 8.15
-9 -5 -3 153.09 5.03
-9 -5 -3 134.93 4.84
-9 -5 3 137.89 5.23
-9 -5 4 32.07 2.95
9 -5 4 35.8 4.54
9 -5 -4 54.16 6.16
-9 -5 4 43.33 3.06
-9 -5 -4 45.91 2.97
-9 5 4 43.59 2.11
-9 -5 -4 39.31 2.81
-9 -5 4 40.4 3.01
-9 -5 5 67.47 4.31
-9 -5 5 69.78 3.66
-9 -5 -5 71.93 3.53
-9 -5 5 67.42 3.75
-9 5 5 73.28 2.62
-9 -5 -5 82.9 3.84
9 -5 5 59.11 4.91
-9 -5 -6 7.87 1.77
-9 -5 6 7.5 1.91
9 -5 6 5.51 2.27
9 -5 6 8.75 1.28
-9 -5 6 5.22 2.12
-9 5 6 8.18 1.22
-9 -5 6 8.06 1.85
9 -5 7 4.38 1.22
-9 -5 -7 3.5 1.56
-9 -5 7 2.81 1.76
9 -5 7 3.25 1.91
-9 5 7 3.24 1.05
-9 -5 7 3.59 1.7
9 -5 8 3.36 1.2
-9 5 8 2.38 1.05
-9 -5 8 1.55 1.63
-9 -5 -8 1.76 1.49
9 -5 8 3.39 1.58
-9 -5 8 2.45 1.9
-9 -5 8 1.58 2.34
-9 -5 9 29.55 3.99
-9 -5 9 24.19 2.42
-9 5 9 22.6 1.66
-9 -5 9 23.29 2.7
9 -5 9 29.08 2.03
9 -5 9 18.5 1.91
-9 -5 -9 24.54 2.22
-9 -5 10 29.24 4.42
-9 -5 10 22.03 2.38
-9 5 10 20.82 1.61
-9 -5 10 20.89 2.6
9 -5 10 27.49 2.1
-9 -5 -10 20.72 2.08
9 -5 10 20.23 1.73
-9 -5 11 144.94 8.24
-9 5 11 101.02 3.46
-9 -5 11 94.47 4.7
9 -5 11 106.79 3.24
-9 -5 -11 109.41 4.03
9 -5 11 132.77 4.32
-9 -5 12 11.7 2.36
-9 5 12 9.69 1.32
9 -5 12 13.18 1.9
9 5 12 11.84 1.72
-9 -5 12 16.16 4.15
-9 5 13 26.64 1.84
-9 -5 13 20.54 2.76
9 -5 13 36.9 2.68
9 5 13 31.99 2.42
9 5 14 1.5 1.53
9 -5 14 0.21 1.57
9 5 15 3.4 1.66
-9 -5 15 7.07 3.81
9 5 16 4.19 1.91
-9 -5 16 9.64 4.16
-9 -5 17 80.26 7.04
9 5 17 48.71 3.56
-9 -5 18 20.64 4.82
9 5 18 8.35 2.34
9 5 19 58.99 4.25
-9 -6 0 0.94 1.54
-9 -6 0 0.48 1.42
-9 -6 -1 12.85 2.06
-9 -6 -1 12.44 2
-9 -6 1 10.71 1.91
-9 -6 1 14.72 2.13
-9 -6 -2 15.14 2.02
-9 -6 2 13.12 1.96
-9 -6 -2 16.21 2.14
-9 -6 2 16.09 2.19
-9 -6 3 8.2 1.95
-9 -6 -3 8.06 1.87
-9 -6 3 9.09 1.78
-9 -6 -3 9.67 1.87
-9 -6 4 -0.28 1.58
-9 -6 -4 1.21 1.54
-9 -6 4 0.66 1.44
-9 -6 -4 1.67 1.6
-9 -6 5 11.01 2.06
-9 -6 -5 10.12 1.94
-9 -6 -5 10.52 1.89
-9 -6 5 9.62 1.89
-9 -6 6 4.55 1.81
-9 -6 -6 3.98 1.69
-9 -6 6 3.35 1.76
9 -6 6 4.44 1.35
-9 -6 -7 2.05 1.65
-9 -6 7 0.8 1.6
9 -6 7 1.03 1.27
9 -6 7 -0.64 2.16
-9 -6 7 0.76 1.68
-9 6 7 0.44 0.84
-9 -6 7 1.86 2.53
-9 -6 8 5.69 1.78
-9 -6 -8 8.07 2
9 -6 8 4.2 2.14
9 -6 8 5.69 1.45
-9 6 8 4.97 0.99
-9 -6 8 5.82 1.82
-9 -6 8 9.76 3.13
-9 -6 9 19.09 2.37
-9 -6 9 16.9 2.23
-9 -6 -9 20.72 2.34
-9 6 9 19.21 1.4
-9 -6 9 19.41 4.03
9 -6 9 23.3 2.05
-9 6 10 10.61 1.22
-9 -6 10 7.43 1.94
9 -6 10 12.72 1.81
-9 -6 10 8.62 2.05
-9 -6 -10 10.58 1.98
-9 6 11 3.91 1.07
9 -6 11 3.54 1.58
-9 -6 -11 2.9 1.7
-9 -6 12 4.57 3.49
-9 6 12 1.03 0.95
9 6 13 3.41 1.56
-9 -6 13 6 3.6
9 6 14 1.07 1.63
-9 -6 14 1.91 3.64
9 6 15 5.59 1.85
-9 -6 15 8.72 4.05
9 6 16 11.31 2.27
-9 -6 16 15.73 4.55
-9 -7 0 46.59 3.26
-9 -7 0 41.53 2.93
-9 -7 -1 16.37 2.38
-9 -7 1 16.39 2.37
-9 -7 1 15.27 2.11
-9 -7 -1 18.9 2.33
-9 -7 -2 155.75 5.5
-9 -7 2 153.93 5.54
-9 -7 -2 143.65 5.46
-9 -7 3 7.12 1.97
-9 -7 -3 8.04 2.11
-9 -7 3 6.81 2.17
-9 -7 -3 8.2 2.12
-9 -7 -4 267.35 7.54
-9 -7 4 256.21 7.63
-9 -7 -4 261.78 7.7
-9 -7 5 7.15 1.89
-9 -7 -5 8.29 2.16
-9 -7 5 5.23 2.01
9 -7 6 91.63 3.67
-9 -7 6 68.44 3.7
-9 -8 -2 3.05 1.9
-10 0 0 35.19 2.43
-10 0 1 0.26 1.31
-10 0 -1 0.35 1.4
-10 0 -2 21.18 2.04
-10 0 2 19.81 2
-10 0 -3 2.55 1.46
-10 0 3 0.66 1.33
-10 0 4 119.48 4.34
-10 0 5 -0.53 1.35
-10 0 6 3.44 1.48
-10 0 7 -0.09 1.27
-10 0 8 19.33 1.96
-10 0 9 0.31 1.33
-10 0 -9 2 1.48
-10 0 -10 90.96 3.64
-10 0 10 68.82 3.36
10 0 12 53.23 1.42
10 0 13 0.51 0.8
-10 0 14 12.92 2.51
-10 0 15 2.89 2.17
-10 -1 0 -0.05 1.31
-10 1 0 0.33 1.18
-10 1 1 10.6 1.57
-10 -1 1 9.27 1.69
-10 -1 -1 10.22 1.78
-10 1 -1 9.45 1.64
-10 1 2 8.04 1.53
-10 -1 2 6.52 1.66
-10 -1 -2 8.3 1.72
-10 1 -2 8.27 1.59
-10 -1 3 7.13 1.72
-10 1 3 7.83 1.54
-10 -1 -3 8.47 1.77
-10 -1 4 4.24 1.55
-10 1 4 4.85 1.46
-10 -1 -4 5.2 1.66
-10 -1 5 5.8 1.65
-10 1 5 6.9 1.49
-10 -1 6 8.49 1.69
-10 1 6 10.97 1.64
-10 -1 7 -0.57 1.36
-10 1 7 0.17 1.22
-10 -1 8 -0.52 1.32
-10 1 8 0.17 1.22
-10 -1 9 21.99 2.13
-10 1 9 19.42 1.92
-10 -1 10 0.34 1.38
-10 1 10 -0.43 1.32
-10 -1 -10 1 1.37
-10 1 11 0.39 1.32
-10 -1 -11 0.89 1.35
-10 -1 -12 13.1 1.77
-10 -1 12 15.15 2.56
10 -1 12 12.8 0.92
10 1 12 9.62 0.76
-10 -1 13 3.81 2.06
-10 -1 -13 2.25 1.47
10 1 13 2.72 0.84
-10 -1 -14 7.85 1.73
-10 -1 14 9.28 2.54
10 1 14 6.91 1.17
-10 -1 15 3.94 2.25
-10 1 15 7.93 2.38
10 1 15 3.61 1.24
-10 -1 16 0.69 2.3
-10 2 0 13.45 1.79
10 -2 0 14.52 2.92
-10 -2 0 12.57 2.03
10 -2 -1 139.04 7.41
-10 -2 1 152.44 5.27
-10 -2 -1 154.32 5.3
-10 2 1 156.93 4.82
-10 2 -1 155.2 4.88
10 -2 -2 21.24 3.82
-10 -2 2 21.88 2.35
-10 2 2 22.75 2.1
-10 -2 -2 20.64 2.36
-10 -2 3 608.89 12.96
-10 -2 -3 632.98 12.99
10 -2 -4 29.65 4.6
-10 -2 4 31.19 2.66
-10 2 4 33.95 2.33
-10 -2 -4 37.51 2.79
-10 -2 5 399.19 9.6
-10 2 5 389.33 8.88
-10 2 6 13.12 1.77
-10 -2 6 13.85 2.02
-10 2 7 60.55 2.95
-10 -2 7 58.2 3.25
-10 -2 -8 9.4 1.58
-10 -2 8 6.27 1.74
-10 2 8 7.55 1.53
-10 -2 9 170.21 5.74
-10 2 9 173.02 5.36
-10 -2 10 22.4 2.72
-10 -2 -10 24.51 2.15
-10 -2 10 17.85 2.13
-10 2 10 19.62 2
-10 -2 11 520.43 12.42
-10 -2 -11 492.82 10.01
10 2 12 18.96 1.21
10 -2 12 19.66 1.32
-10 -2 12 19.2 2.71
10 2 13 125.78 3.43
-10 -2 13 134.87 6.07
10 2 14 5.55 1.16
-10 -2 14 6.66 2.58
-10 -2 15 37.87 4.11
-10 -2 16 6.59 2.8
-10 -3 0 -0.1 2.91
10 -3 0 -0.13 2.04
-10 3 1 2.74 1.2
-10 -3 -1 2.47 2.75
-10 -3 1 3.17 2.79
10 -3 1 0.79 1.95
10 -3 -1 2.3 2.55
-10 3 2 12.31 1.54
-10 -3 -2 13.47 3.14
-10 -3 2 13.71 3.37
10 -3 2 11.23 2.36
10 -3 -2 12.11 3.66
-10 3 3 0.65 1.17
-10 -3 -3 2.71 2.67
-10 -3 3 0.83 2.9
10 -3 3 0.73 1.61
10 -3 -3 1.95 2.87
-10 3 4 6.52 1.38
10 -3 4 5.92 1.82
10 -3 -4 2.5 3.21
-10 -3 -4 11.27 2.88
-10 -3 -5 1.52 2.36
-10 3 5 0.07 1.14
-10 -3 -6 26.75 3.1
-10 3 6 16.53 1.68
-10 3 7 0.49 1.16
-10 -3 7 -0.11 1.61
-10 -3 -7 1.77 2.07
-10 -3 7 1.81 1.52
-10 3 8 -0.34 1.19
-10 -3 8 -0.26 1.5
-10 -3 8 3 1.77
-10 -3 9 7.61 1.85
-10 3 9 7.24 1.38
-10 -3 9 7.62 1.97
10 -3 10 0.09 0.76
-10 -3 10 0.32 1.59
-10 3 10 0.97 1.17
-10 -3 10 1.93 1.9
-10 -3 11 -0.16 1.62
-10 3 11 -0.2 1.21
-10 -3 11 0.51 2
-10 3 12 11.17 1.61
-10 -3 12 16.11 2.89
-10 -3 13 0.1 2.36
-10 3 13 -0.37 1.29
10 3 13 0.87 1.01
-10 -3 14 12.97 2.89
-10 -3 15 3.48 2.66
-10 -3 16 -0.58 2.81
-10 -4 0 34.31 3.25
10 -4 0 29 4.46
-10 -4 0 31.1 2.71
10 -4 1 2.07 2.68
10 -4 -1 -0.19 2.94
-10 -4 -1 4.12 2.3
-10 -4 1 2.75 2.14
-10 -4 1 -0.74 1.72
-10 -4 -1 1.78 1.74
10 -4 2 11.58 3.24
-10 -4 -2 14.72 2.56
10 -4 -2 11.46 3.9
-10 -4 2 10.88 2.05
-10 -4 -2 12.72 2.04
-10 -4 2 13.19 2.62
-10 -4 -3 18.82 2.7
-10 -4 3 17.76 2.77
10 -4 3 15.36 2.73
-10 -4 3 15.22 1.96
-10 -4 -3 18.34 2.21
-10 4 3 17.05 1.67
-10 -4 -4 92.54 4.64
-10 -4 4 74.19 4.52
10 -4 4 65.63 4.13
-10 -4 4 80.58 3.93
-10 4 4 83.4 3.14
-10 -4 -4 90.89 4.01
-10 -4 -5 10.36 2.34
10 -4 5 5.57 1.68
-10 -4 5 9.25 1.89
-10 4 5 7.69 1.38
-10 -4 5 7.46 2.22
-10 -4 6 3.93 1.73
-10 4 6 3.84 1.22
-10 -4 6 1.54 2.3
-10 -4 -6 3.8 2.05
10 -4 6 3.24 1.46
-10 -4 7 2.92 1.8
10 -4 7 2.93 1.33
-10 -4 -7 2.98 2
-10 4 7 2 1.21
-10 -4 7 3.29 2.32
-10 4 8 14.91 1.65
-10 -4 -8 20.76 2.41
-10 -4 8 15.18 3.08
-10 -4 8 16.56 2.56
-10 -4 9 3.23 2.18
-10 -4 9 2.3 2.49
-10 4 9 2.97 1.2
-10 -4 10 53.65 4.08
-10 -4 10 53.24 4.41
-10 4 10 50.87 2.59
-10 4 11 15.99 1.68
-10 -4 11 18.75 3.11
-10 4 12 28.76 2.1
-10 -4 12 34.94 3.88
-10 -4 13 0.91 2.7
-10 4 13 1.86 1.23
-10 -4 14 8.81 3.24
-10 4 14 5.27 1.41
-10 -4 15 -1.34 3.26
-10 -4 16 0.29 3.53
-10 -5 0 -0.13 1.76
10 -5 0 -1.11 3.14
-10 -5 0 -0.17 1.54
-10 -5 1 3.34 1.9
-10 -5 -1 4.61 1.94
10 -5 1 3.4 2.97
-10 -5 1 3.37 1.67
-10 -5 -1 4.57 1.76
10 -5 2 -0.6 2.56
-10 -5 2 -0.13 1.88
-10 -5 -2 1.86 1.86
-10 -5 2 0.57 1.62
-10 -5 -2 0.83 1.56
-10 -5 -3 4.04 1.89
10 -5 3 3.69 2.37
-10 -5 3 5.91 2.02
-10 -5 3 2.82 1.7
-10 -5 -3 5.67 1.84
10 -5 4 -0.1 1.91
-10 -5 -4 1.33 1.77
-10 -5 4 0.36 2.02
-10 -5 4 0.35 1.71
-10 -5 4 0.23 1.57
-10 -5 -4 1.38 1.67
-10 -5 -5 5.65 1.97
10 -5 5 3.23 1.92
-10 -5 5 5.32 2.16
-10 -5 5 3.62 1.79
-10 -5 5 5.68 2.01
-10 5 5 4.95 1.22
-10 5 6 3.44 1.1
10 -5 6 1.37 1.55
-10 -5 -6 2.47 1.81
-10 -5 6 0.84 1.65
-10 -5 6 2.16 2.05
-10 -5 6 1.53 1.81
-10 5 7 0.66 1.04
-10 -5 -7 1.04 1.68
-10 -5 7 -0.58 2.13
-10 -5 7 -1.19 1.99
-10 -5 7 -0.12 1.65
-10 -5 -8 0.94 1.7
-10 5 8 0.16 1.02
-10 -5 8 -0.79 2.02
-10 -5 8 -0.42 2.3
-10 5 9 13.27 1.49
-10 -5 9 13.2 3.16
-10 -5 9 12.48 2.55
-10 -5 10 0.88 2.84
-10 5 10 0.13 1.07
-10 -5 11 -1.23 3.32
-10 5 11 0.61 1.1
-10 -5 12 3.61 3.45
-10 5 12 4.14 1.29
-10 -5 13 1.85 3.38
-10 5 13 1.52 1.18
-10 -5 14 2.2 3.53
-10 5 14 0.87 1.15
-10 -5 15 5.59 3.79
-10 -5 16 0.47 3.66
-10 -6 0 35.67 3.09
-10 -6 -1 45.37 3.21
-10 -6 1 51.53 3.51
-10 -6 -2 80.46 4.02
-10 -6 2 79.96 4.15
-10 -6 3 173.21 6.07
-10 -6 -3 184.24 6.04
-10 -6 -4 153.57 5.45
-10 -6 4 136.3 5.4
-10 -6 5 109.89 4.88
-10 -6 -5 121.69 4.84
-10 -6 -6 49.18 3.16
-10 -6 -7 19.52 2.36
-10 -6 -8 23.23 2.33
-10 -7 0 1.33 1.58
-10 -7 -1 0.34 1.7
-10 -7 -2 3.72 1.83
-10 -7 -3 0.85 1.72
-10 -7 -4 1.4 1.71
-10 -7 -5 0.67 1.68
-10 -7 -6 8.66 2.01
-10 -7 -7 2.09 1.75
-11 0 0 1.14 1.4
-11 0 1 0.76 1.53
-11 0 -1 0.38 1.42
-11 0 2 2.25 1.44
-11 0 -2 3.73 1.6
-11 0 3 0.09 1.42
-11 0 4 1.57 1.52
-11 0 5 0.63 1.43
-11 0 6 0.34 1.51
-11 0 7 -0.34 1.44
-11 0 8 2.84 1.54
-11 0 9 -0.69 1.44
-11 0 10 4.68 1.61
-11 0 11 0.5 1.49
-11 0 12 -0.2 1.54
-11 0 13 -0.62 1.55
-11 -1 0 6.77 1.82
-11 1 0 5.72 1.66
-11 -1 1 25.29 2.4
-11 1 1 26.45 2.33
-11 -1 -1 26.81 2.48
-11 1 -1 28.68 2.35
-11 -1 2 13.01 2.03
-11 1 2 15.62 1.93
-11 -1 -2 15.94 2.15
-11 1 3 247.67 6.81
-11 -1 3 245.14 7.11
-11 -1 4 66.79 3.54
-11 1 4 68.66 3.32
-11 1 5 120.83 4.48
-11 -1 5 129.24 4.82
-11 -1 6 0.25 1.61
-11 1 6 1.29 1.55
-11 -1 7 7.71 1.8
-11 1 7 8.67 1.77
-11 1 8 1.06 1.5
-11 -1 8 0.71 1.53
-11 -1 9 48.77 3.07
-11 1 9 47.42 2.82
-11 -1 10 29.7 2.55
-11 1 10 27.84 2.39
-11 -1 11 137.28 5.07
-11 1 11 136.24 4.83
-11 1 12 25.07 2.28
-11 -1 12 38.84 3.41
-11 1 13 31.06 2.45
-11 1 14 -0.4 1.43
-11 -2 0 0.74 1.57
-11 2 0 0.44 1.41
-11 -2 1 1.52 1.63
-11 -2 -1 1.9 1.6
-11 2 1 0.34 1.37
-11 -2 2 0.21 1.58
-11 2 2 1.14 1.36
-11 -2 -2 0.78 1.54
-11 -2 3 2.19 1.65
-11 2 3 1.99 1.38
-11 -2 -3 0.8 1.65
-11 -2 4 -1.07 1.72
-11 2 4 0.17 1.24
-11 -2 5 3.33 1.68
-11 2 5 2.72 1.39
-11 -2 6 1.55 1.55
-11 2 6 0.94 1.29
-11 2 7 3.5 1.53
-11 -2 7 3.9 1.75
-11 2 8 -0.78 1.37
-11 -2 8 -0.59 1.58
-11 -2 9 0.85 1.73
-11 2 9 0.22 1.37
-11 -2 9 0.06 1.55
-11 -2 10 0.8 1.78
-11 2 10 -0.22 1.36
-11 -2 11 4.3 2.07
-11 2 11 3.55 1.48
-11 -2 12 2.95 2.13
-11 2 12 1.42 1.33
-11 -2 13 5.03 2.24
-11 2 13 5 1.54
-11 2 14 -0.29 1.45
-11 2 15 1.98 1.47
-11 -3 0 3.85 1.87
11 -3 0 7.14 2.52
-11 -3 -1 11.26 2.09
-11 -3 1 12.34 2.11
11 -3 -1 11.43 2.9
11 -3 1 14.95 2.82
-11 -3 2 33.73 2.76
-11 -3 -2 34.11 2.71
-11 3 2 33.47 2.31
-11 -3 3 61.83 3.57
-11 3 3 62.16 2.98
-11 -3 -3 65.92 3.67
-11 -3 4 123.37 4.98
-11 3 4 123.49 4.27
-11 -3 5 41.58 3.02
-11 3 5 37.9 2.43
-11 -3 6 6.82 1.92
-11 3 6 7.15 1.48
-11 -3 6 8.3 1.94
-11 3 7 4.96 1.49
-11 -3 7 5.87 1.86
-11 3 8 0.99 1.32
-11 -3 8 3.35 1.93
-11 -3 9 17.75 2.59
-11 3 9 15.65 1.87
-11 -3 10 69.32 4.31
-11 3 10 56.84 2.95
-11 -3 11 46.2 3.9
-11 3 11 35.05 2.44
-11 -3 12 68.8 4.77
-11 3 12 50.7 2.87
-11 -3 13 12.7 3.06
-11 3 13 8.4 1.65
-11 3 14 1.43 1.39
-11 3 15 2.48 1.45
-11 3 16 4.74 1.57
-11 -4 0 -1.13 2.96
-11 -4 -1 -0.46 2.89
-11 -4 1 -0.1 3.05
11 -4 1 0.21 1.87
-11 -4 -2 2.18 2.61
-11 -4 2 2.09 2.8
11 -4 2 4.4 2.06
-11 -4 -3 0.75 2.57
-11 -4 3 -1.39 2.91
11 -4 3 0.72 1.53
-11 -4 4 1.33 1.51
-11 -4 -4 1.66 2.52
-11 -4 4 0.3 2.85
-11 4 4 0.64 1.21
-11 -4 5 -0.13 1.44
-11 -4 -5 1.13 2.44
-11 4 5 0.76 1.2
-11 4 6 0.56 1.16
-11 -4 6 0.07 1.57
-11 4 7 0.19 1.19
-11 -4 7 -0.08 1.7
-11 -4 8 0.33 1.87
-11 4 8 0.63 1.16
-11 -4 9 2.65 2.24
-11 4 9 1.82 1.28
-11 -4 10 1.64 2.18
-11 4 10 1.83 1.29
-11 -4 11 -1.78 2.38
-11 4 11 0.36 1.29
-11 4 12 0.87 1.31
-11 -4 12 0.32 2.53
-11 4 13 -0.13 1.41
-11 -4 13 0.34 2.66
-11 4 14 -0.53 1.37
-11 -5 0 5.99 2.34
-11 -5 -1 39.75 3.5
-11 -5 1 42.16 3.73
-11 -5 -2 2.23 2.27
-11 -5 2 0.7 2.28
-11 -5 -3 216.15 7.28
-11 -5 3 191.72 7.3
-11 -5 -4 2.84 2.34
-11 -5 4 2.76 2.39
-11 -5 -5 125.98 5.34
-11 -6 -1 -0.54 2.01
-11 -6 -2 0.59 2
-11 -6 -3 1.08 1.94
-11 -6 -4 0.43 1.88
-12 0 0 27.75 2.58
-12 0 1 0.86 1.71
-12 0 -1 0.72 1.62
-12 0 2 167.55 5.61
-12 0 3 0.81 1.77
-12 0 4 285.33 7.67
-12 0 5 2.09 1.68
-12 0 6 63.97 3.42
-12 0 7 0.36 1.68
-12 -1 0 0.68 1.62
-12 1 0 1.37 1.45
-12 -1 1 0.21 1.59
-12 1 1 0.05 1.54
-12 -1 -1 0.22 1.59
-12 -1 2 0.27 1.55
-12 1 2 0.53 1.5
-12 1 3 2.88 1.59
-12 1 4 0.67 1.46
-12 1 5 0.05 1.41
-12 1 6 1.6 1.5
-12 1 7 -0.1 1.46
-12 1 8 0.2 1.48
-12 1 9 6.71 1.8
-12 2 1 3.05 1.58
-12 2 2 1.52 1.5
-12 2 3 65.79 3.22
-12 2 4 4.65 1.68
-12 2 5 28.87 2.4
-12 2 6 0.45 1.43
-12 2 7 8.76 1.75
-12 2 8 1.02 1.5
-12 2 9 5.98 1.73
-12 -2 9 10.25 2.3
-12 2 10 1.89 1.54
-12 2 11 58.51 3.18
-12 3 3 0.44 1.41
-12 3 4 0.13 1.33
-12 -3 5 1.41 1.59
-12 3 5 0.69 1.31
-12 -3 6 3.38 1.8
-12 3 6 1.99 1.4
-12 -3 7 1.43 1.71
-12 3 7 1.17 1.35
-12 -3 8 1.89 1.93
-12 3 8 0.76 1.26
-12 -3 9 -0.08 1.85
-12 3 9 0.09 1.34
-12 3 10 0.18 1.36
-12 3 11 2.23 1.45
-12 3 12 0.89 1.42
-12 3 13 0.24 1.58
-12 4 5 35.87 2.43

_iucr_refine_instructions_details 
;

    xlx210630-2-300k_auto.res created by SHELXL-2014/7

TITL xlx210630-2-300k_auto_a.res in Pbcn
REM Old TITL XLX210630-2-300K_auto in Pbcn
REM SHELXT solution in Pbcn
REM R1 0.092, Rweak 0.003, Alpha 0.016, Orientation as input
REM Formula found by SHELXT: C8 N2 F4 I4 Pb
CELL 0.71073 9.2887 8.9822 23.3207 90 90 90
ZERR 22 0.0003 0.0003 0.0008 0 0 0
LATT 1
SYMM 0.5-X,0.5-Y,0.5+Z
SYMM -X,+Y,0.5-Z
SYMM 0.5+X,0.5-Y,-Z
SFAC C H N F I Pb
UNIT 22 22 22 22 22 22
 
L.S. 20
PLAN  20
TEMP 27
BOND $H
list 4
fmap 2 53
acta
OMIT 0 0 2
REM <olex2.extras>
REM <HklSrc "%.\\xlx210630-2-300k_auto.hkl">
REM </olex2.extras>
 
WGHT    0.064600
FVAR       0.11974
PB1   6    0.500000    0.354491    0.250000    10.50000    0.02915    0.02742 =
         0.02772    0.00000   -0.00180    0.00000
I1    5    0.543186    0.359594    0.386587    11.00000    0.03691    0.04516 =
         0.03020    0.00286    0.00052    0.00187
I2    5    0.241943    0.112444    0.256199    11.00000    0.04490    0.03832 =
         0.04811    0.00515   -0.00639   -0.01582
F1    4    1.135497    0.395540    0.494400    11.00000    0.07650    0.07636 =
         0.04509   -0.01479   -0.01695   -0.01160
F2    4    1.187628    0.199582    0.446248    11.00000    0.05361    0.06351 =
         0.09585   -0.00990   -0.00679    0.01785
N1    3    0.905870    0.253260    0.388226    11.00000    0.03794    0.04215 =
         0.06405   -0.00844   -0.01471    0.00509
AFIX  23
H1A   2    0.811701    0.267073    0.383607    11.00000   -1.20000
H1B   2    0.928259    0.163047    0.375202    11.00000   -1.20000
AFIX   0
C2    1    1.098183    0.318347    0.446734    11.00000    0.04110    0.04496 =
         0.03301   -0.00298   -0.00401   -0.00362
C1    1    0.943588    0.265410    0.448901    11.00000    0.03906    0.05363 =
         0.04697   -0.00536    0.00211   -0.00357
AFIX  23
H1C   2    0.935993    0.169874    0.468056    11.00000   -1.20000
H1D   2    0.882519    0.336962    0.468366    11.00000   -1.20000
AFIX   0
C3    1    1.112990    0.408101    0.392985    11.00000    0.05780    0.09513 =
         0.04450    0.02246   -0.00906   -0.02461
AFIX  23
H3A   2    1.112686    0.513553    0.401951    11.00000   -1.20000
H3B   2    1.202822    0.384272    0.373865    11.00000   -1.20000
AFIX   0
C4    1    0.989017    0.370803    0.355335    11.00000    0.05616    0.06493 =
         0.05107    0.00016   -0.00978   -0.00260
AFIX  23
H4A   2    1.021954    0.332090    0.318788    11.00000   -1.20000
H4B   2    0.929708    0.457892    0.348488    11.00000   -1.20000
AFIX   0
HKLF 4
 
REM  xlx210630-2-300k_auto_a.res in Pbcn
REM R1 =  0.0375 for    2079 Fo > 4sig(Fo)  and  0.0450 for all    2492 data
REM     87 parameters refined using      0 restraints
 
END  
     
WGHT      0.0646      0.0000 

REM Highest difference peak  1.406,  deepest hole -2.004,  1-sigma level  0.328
Q1    1   0.6196  0.3568  0.3201  11.00000  0.05    1.41
Q2    1   0.4351  0.1570  0.2532  11.00000  0.05    1.10
Q3    1   0.3781  0.1849  0.2553  11.00000  0.05    1.09
Q4    1   0.4068  0.0772  0.2553  11.00000  0.05    1.06
Q5    1   0.5138  0.4622  0.3210  11.00000  0.05    1.02
Q6    1   0.4037  0.3588  0.3192  11.00000  0.05    0.98
Q7    1   1.2800  0.4089  0.3210  11.00000  0.05    0.98
Q8    1   0.0766  0.0570  0.2562  11.00000  0.05    0.97
Q9    1   0.1564  0.0291  0.2488  11.00000  0.05    0.95
Q10   1   0.3619  0.2982  0.2519  11.00000  0.05    0.94
Q11   1   0.5123  0.2464  0.3196  11.00000  0.05    0.94
Q12   1   0.1348  0.0021  0.2518  11.00000  0.05    0.93
Q13   1   0.0817  0.1381  0.2564  11.00000  0.05    0.89
Q14   1   0.9702  0.6679  0.3183  11.00000  0.05    0.89
Q15   1   0.9955  0.0514  0.3181  11.00000  0.05    0.89
Q16   1   0.5000  0.2559  0.2500  10.50000  0.05    0.86
Q17   1   1.2834  0.2965  0.3211  11.00000  0.05    0.85
Q18   1   0.6649  0.4134  0.2471  11.00000  0.05    0.84
Q19   1   0.8606  0.6150  0.3177  11.00000  0.05    0.82
Q20   1   0.9041  0.6450  0.3817  11.00000  0.05    0.79

  REM The information below was added by Olex2.
  REM
  REM R1 = 0.0375 for 2079 Fo > 4sig(Fo) and 0.0450 for all 11201 data
  REM n/a parameters refined using n/a restraints
  REM Highest difference peak 1.41, deepest hole -2.00
  REM Mean Shift 0, Max Shift -0.001.

  REM +++ Tabular Listing of Refinement Information +++
  REM R1_all = 0.0450
  REM R1_gt = 0.0375
  REM wR_ref = 0.1005
  REM GOOF = 1.048
  REM Shift_max = -0.001
  REM Shift_mean = 0
  REM Reflections_all = 11201
  REM Reflections_gt = 2079
  REM Parameters = n/a
  REM Hole = -2.00
  REM Peak = 1.41
  REM Flack = n/a

  
;
_olex2_submission_special_instructions 'No special instructions were received'
_oxdiff_exptl_absorpt_empirical_details 
;
Empirical correction (ABSPACK) includes:
- Absorption correction using spherical harmonics
- Frame scaling
;
_oxdiff_exptl_absorpt_empirical_full_max 5.263
_oxdiff_exptl_absorpt_empirical_full_min 0.382
