# Supplementary material for: Two-dimensional organic-inorganic hybrid perovskite quantum-well nanowires enabled by directional noncovalent intermolecular interactions
Source: Nat Commun. 2025 Mar 27;16:2997. doi: 10.1038/s41467-025-58166-x (PMC11950231; doi:10.1038/s41467-025-58166-x)
Supplement: Supplementary file 4 — Supplementary Data 1 [file 41467_2025_58166_MOESM4_ESM.zip › crystal structure cif and checkcif/(DFP)2SnI4.cif]

data_exp_14792
_audit_creation_date               2024-07-23
_audit_creation_method
;
Olex2 1.5
(compiled 2024.02.16 svn.r378c4104 for OlexSys, GUI svn.r6928)
;
_shelx_SHELXL_version_number       '2018/3'
_audit_contact_author_address      ?
_audit_contact_author_email        ?
_audit_contact_author_name         ''
_audit_contact_author_phone        ?
_publ_contact_author_id_orcid      ?
_publ_section_references
;
Dolomanov, O.V., Bourhis, L.J., Gildea, R.J, Howard, J.A.K. & Puschmann, H.
 (2009), J. Appl. Cryst. 42, 339-341.

Sheldrick, G.M. (2015). Acta Cryst. A71, 3-8.

Sheldrick, G.M. (2015). Acta Cryst. C71, 3-8.
;
_chemical_name_common              ?
_chemical_name_systematic          ?
_chemical_formula_moiety           'I4 Sn, 2(C4 H8 F2 N)'
_chemical_formula_sum              'C8 H16 F4 I4 N2 Sn'
_chemical_formula_weight           842.52
_chemical_absolute_configuration   ?
_chemical_melting_point            ?
_chemical_oxdiff_formula           'Sn C H N I'
_chemical_oxdiff_usercomment       Sn-Prd
loop_
  _atom_type_symbol
  _atom_type_description
  _atom_type_scat_dispersion_real
  _atom_type_scat_dispersion_imag
  _atom_type_scat_source
 'C' 'C' 0.0033 0.0016 'International Tables Vol C Tables 4.2.6.8 and 6.1.1.4'
 'H' 'H' 0.0000 0.0000 'International Tables Vol C Tables 4.2.6.8 and 6.1.1.4'
 'F' 'F' 0.0171 0.0103 'International Tables Vol C Tables 4.2.6.8 and 6.1.1.4'
 'I' 'I' -0.4742 1.8119 'International Tables Vol C Tables 4.2.6.8 and 6.1.1.4'
 'N' 'N' 0.0061 0.0033 'International Tables Vol C Tables 4.2.6.8 and 6.1.1.4'
 'Sn' 'Sn' -0.6537 1.4246
 'International Tables Vol C Tables 4.2.6.8 and 6.1.1.4'

_shelx_space_group_comment
;
The symmetry employed for this shelxl refinement is uniquely defined
by the following loop, which should always be used as a source of
symmetry information in preference to the above space-group names.
They are only intended as comments.
;
_space_group_crystal_system        'orthorhombic'
_space_group_IT_number             33
_space_group_name_H-M_alt          'P n a 21'
_space_group_name_Hall             'P 2c -2n'
loop_
  _space_group_symop_operation_xyz
 'x, y, z'
 '-x, -y, z+1/2'
 'x+1/2, -y+1/2, z'
 '-x+1/2, y+1/2, z+1/2'

_cell_length_a                     23.2221(10)
_cell_length_b                     9.3110(3)
_cell_length_c                     8.9496(3)
_cell_angle_alpha                  90
_cell_angle_beta                   90
_cell_angle_gamma                  90
_cell_volume                       1935.10(13)
_cell_formula_units_Z              4
_cell_measurement_reflns_used      5019
_cell_measurement_temperature      289.99(10)
_cell_measurement_theta_max        29.0890
_cell_measurement_theta_min        2.8050
_shelx_estimated_absorpt_T_max     ?
_shelx_estimated_absorpt_T_min     ?
_exptl_absorpt_coefficient_mu      7.726
_exptl_absorpt_correction_T_max    1.00000
_exptl_absorpt_correction_T_min    0.43924
_exptl_absorpt_correction_type     multi-scan
_exptl_absorpt_process_details
;
CrysAlisPro 1.171.39.28b (Rigaku Oxford Diffraction, 2015)
Empirical absorption correction using spherical harmonics,
 implemented in SCALE3 ABSPACK scaling algorithm.
;
_exptl_absorpt_special_details     ?
_exptl_crystal_colour              red
_exptl_crystal_colour_primary      red
_exptl_crystal_density_diffrn      2.892
_exptl_crystal_density_meas        ?
_exptl_crystal_density_method      ?
_exptl_crystal_description         needle
_exptl_crystal_F_000               1504
loop_
  _exptl_crystal_face_index_h
  _exptl_crystal_face_index_k
  _exptl_crystal_face_index_l
  _exptl_crystal_face_perp_dist
 1 -1 13 0.1411
 -31 -4 0 0.0228
 -5 -2 -12 0.1073
 0 13 0 0.0420
 3 2 12 0.1371
 31 4 0 0.0302
 -6 -13 0 0.0494
 -2 0 -13 0.1138

_exptl_crystal_size_max            0.258
_exptl_crystal_size_mid            0.129
_exptl_crystal_size_min            0.057
loop_
  _exptl_oxdiff_crystal_face_indexfrac_h
  _exptl_oxdiff_crystal_face_indexfrac_k
  _exptl_oxdiff_crystal_face_indexfrac_l
  _exptl_oxdiff_crystal_face_x
  _exptl_oxdiff_crystal_face_y
  _exptl_oxdiff_crystal_face_z
 1.4168 -1.1607 12.5577 0.3798 0.4809 0.7902
 -31.0128 -4.0037 -0.0489 0.9112 -0.2638 -0.3009
 -5.4544 -2.4166 -12.2194 -0.1627 -0.3282 -0.9305
 -0.2603 13.1257 -0.2408 -0.3785 -0.7690 0.5151
 2.8168 2.1125 12.4033 0.2449 0.3095 0.9188
 30.8918 4.3440 -0.1893 -0.9251 0.2348 0.2984
 -5.6208 -12.9341 0.0300 0.5177 0.6579 -0.5470
 -1.7211 0.4732 -12.5925 -0.3532 -0.4472 -0.8217

_exptl_transmission_factor_max     ?
_exptl_transmission_factor_min     ?
_diffrn_reflns_av_R_equivalents    0.0350
_diffrn_reflns_av_unetI/netI       0.0421
_diffrn_reflns_Laue_measured_fraction_full  0.999
_diffrn_reflns_Laue_measured_fraction_max  0.838
_diffrn_reflns_limit_h_max         30
_diffrn_reflns_limit_h_min         -26
_diffrn_reflns_limit_k_max         6
_diffrn_reflns_limit_k_min         -12
_diffrn_reflns_limit_l_max         12
_diffrn_reflns_limit_l_min         -7
_diffrn_reflns_number              9118
_diffrn_reflns_point_group_measured_fraction_full  0.830
_diffrn_reflns_point_group_measured_fraction_max  0.640
_diffrn_reflns_theta_full          25.242
_diffrn_reflns_theta_max           30.414
_diffrn_reflns_theta_min           2.357
_diffrn_ambient_environment        air
_diffrn_ambient_temperature        289.99(10)
_diffrn_detector                   'CCD plate'
_diffrn_detector_area_resol_mean   ?
_diffrn_measured_fraction_theta_full  0.999
_diffrn_measured_fraction_theta_max  0.838
_diffrn_measurement_details
;
List of Runs (angles in degrees, time in seconds):

  # Type    Start    End  Width  t~exp~   \w     \q     \k     \f   Frames
--------------------------------------------------------------------------
  1  \w    -19.00  13.00   0.50    0.65    --   15.80  57.00 120.00   64
  2  \w     37.00 105.00   0.50    0.65    --   15.80  57.00 120.00  136
  3  \w     28.00  94.00   0.50    0.65    --   15.80  57.00  90.00  132
  4  \w      4.00  30.00   0.50    0.65    --   15.80  38.00  90.00   52
  5  \w    -15.00  22.00   0.50    0.65    --   15.80 -82.00 -90.00   74
;
_diffrn_measurement_device         'four-circle diffractometer'
_diffrn_measurement_device_type    'XtaLAB AFC12 (RINC): Kappa single'
_diffrn_measurement_method         '\w scans'
_diffrn_orient_matrix_type        
 'CrysAlisPro convention (1999,Acta A55,543-557)'
_diffrn_orient_matrix_UB_11        -0.0257119000
_diffrn_orient_matrix_UB_12        -0.0287852000
_diffrn_orient_matrix_UB_13        0.0304839000
_diffrn_orient_matrix_UB_21        0.0159074000
_diffrn_orient_matrix_UB_22        -0.0577027000
_diffrn_orient_matrix_UB_23        0.0311707000
_diffrn_orient_matrix_UB_31        0.0043633000
_diffrn_orient_matrix_UB_32        0.0405452000
_diffrn_orient_matrix_UB_33        0.0661823000
_diffrn_radiation_monochromator    graphite
_diffrn_radiation_probe            x-ray
_diffrn_radiation_type             'Mo K\a'
_diffrn_radiation_wavelength       0.71073
_diffrn_source                     'fine-focus sealed X-ray tube'
_diffrn_source_type                'Enhance (Mo) X-ray Source'
_reflns_Friedel_coverage           0.444
_reflns_Friedel_fraction_full      0.635
_reflns_Friedel_fraction_max       0.418
_reflns_number_gt                  3293
_reflns_number_total               3763
_reflns_odcompleteness_completeness  99.88
_reflns_odcompleteness_iscentric   1
_reflns_odcompleteness_theta       27.42
_reflns_special_details
;
 Reflections were merged by SHELXL according to the crystal
 class for the calculation of statistics and refinement.
 
 _reflns_Friedel_fraction is defined as the number of unique
 Friedel pairs measured divided by the number that would be
 possible theoretically, ignoring centric projections and
 systematic absences.
;
_reflns_threshold_expression       'I > 2\s(I)'
_computing_cell_refinement         'CrysAlisPro 1.171.39.28b (Rigaku OD, 2015)'
_computing_data_collection         'CrysAlisPro 1.171.39.28b (Rigaku OD, 2015)'
_computing_data_reduction          'CrysAlisPro 1.171.39.28b (Rigaku OD, 2015)'
_computing_molecular_graphics      'Olex2 1.5 (Dolomanov et al., 2009)'
_computing_publication_material    'Olex2 1.5 (Dolomanov et al., 2009)'
_computing_structure_refinement    'SHELXL 2018/3 (Sheldrick, 2015)'
_computing_structure_solution      'SHELXT 2014/5 (Sheldrick, 2014)'
_refine_diff_density_max           0.613
_refine_diff_density_min           -1.210
_refine_diff_density_rms           0.173
_refine_ls_abs_structure_details
;
 Flack x determined using 965 quotients [(I+)-(I-)]/[(I+)+(I-)]
 (Parsons, Flack and Wagner, Acta Cryst. B69 (2013) 249-259).
;
_refine_ls_abs_structure_Flack     0.07(5)
_refine_ls_extinction_coef         .
_refine_ls_extinction_method       none
_refine_ls_goodness_of_fit_ref     1.051
_refine_ls_hydrogen_treatment      constr
_refine_ls_matrix_type             full
_refine_ls_number_parameters       172
_refine_ls_number_reflns           3763
_refine_ls_number_restraints       32
_refine_ls_R_factor_all            0.0363
_refine_ls_R_factor_gt             0.0305
_refine_ls_restrained_S_all        1.059
_refine_ls_shift/su_max            0.001
_refine_ls_shift/su_mean           0.000
_refine_ls_structure_factor_coef   Fsqd
_refine_ls_weighting_details      
 'w=1/[\s^2^(Fo^2^)+(0.0334P)^2^] where P=(Fo^2^+2Fc^2^)/3'
_refine_ls_weighting_scheme        calc
_refine_ls_wR_factor_gt            0.0726
_refine_ls_wR_factor_ref           0.0763
_refine_special_details            ?
_olex2_refinement_description
;
1. Fixed Uiso
 At 1.2 times of:
  All C(H,H) groups, All N(H,H) groups
2. Rigid bond restraints
 N00J
 with sigma for 1-2 distances of 0.01 and sigma for 1-3 distances of 0.01
 C00B, N00J
 with sigma for 1-2 distances of 0.01 and sigma for 1-3 distances of 0.01
3. Uiso/Uaniso restraints and constraints
Uanis(C00E) \\sim Ueq, Uanis(F006) \\sim Ueq, Uanis(F008) \\sim Ueq: with sigma
of 0.001 and sigma for terminal atoms of 0.002
Uanis(N00J) \\sim Ueq: with sigma of 0.001 and sigma for terminal atoms of 0.002
Uanis(N00J) \\sim Ueq, Uanis(C00B) \\sim Ueq: with sigma of 0.01 and sigma for
terminal atoms of 0.02
4.a Secondary CH2 refined with riding coordinates:
 N00A(H00A,H00B), C00B(H00I,H00J), C00D(H00C,H00D), C00E(H00E,H00F), C00F(H00G,
 H00H), C00H(H00K,H00L), C00I(H00M,H00N), N00J(H00O,H00P)
;
_atom_sites_solution_hydrogens     geom
_atom_sites_solution_primary       dual
_atom_sites_solution_secondary     ?
loop_
  _atom_site_label
  _atom_site_type_symbol
  _atom_site_fract_x
  _atom_site_fract_y
  _atom_site_fract_z
  _atom_site_U_iso_or_equiv
  _atom_site_adp_type
  _atom_site_occupancy
  _atom_site_site_symmetry_order
  _atom_site_calc_flag
  _atom_site_refinement_flags_posn
  _atom_site_refinement_flags_adp
  _atom_site_refinement_flags_occupancy
  _atom_site_disorder_assembly
  _atom_site_disorder_group
 Sn00 Sn 0.24785(3) 0.39565(5) 0.26313(7) 0.02931(15) Uani 1 1 d . . . . .
 I002 I 0.38305(3) 0.39375(6) 0.31565(9) 0.03825(16) Uani 1 1 d . . . . .
 I003 I 0.11132(3) 0.38920(7) 0.22655(9) 0.04038(17) Uani 1 1 d . . . . .
 I004 I 0.25680(3) 0.14856(7) 0.05480(8) 0.04364(17) Uani 1 1 d . . . . .
 I005 I 0.25429(3) 0.62926(7) 0.03891(8) 0.04362(18) Uani 1 1 d . . . . .
 F006 F 0.5076(2) 0.1443(7) 0.6372(8) 0.0621(17) Uani 1 1 d . U . . .
 F007 F 0.4954(2) 0.3535(8) 0.9089(8) 0.068(2) Uani 1 1 d . . . . .
 F008 F 0.5543(3) -0.0533(7) 0.5822(8) 0.0690(17) Uani 1 1 d . U . . .
 F009 F 0.4475(3) 0.5505(7) 0.9568(7) 0.0722(19) Uani 1 1 d . . . . .
 N00A N 0.6135(3) 0.0024(9) 0.8648(9) 0.0446(19) Uani 1 1 d . . . . .
 H00A H 0.627603 -0.081916 0.835685 0.054 Uiso 1 1 calc R U . . .
 H00B H 0.618096 0.010250 0.963200 0.054 Uiso 1 1 calc R U . . .
 C00B C 0.3903(3) 0.4978(9) 0.6772(9) 0.0339(19) Uani 1 1 d . U . . .
 H00I H 0.384852 0.480719 0.571256 0.041 Uiso 1 1 calc R U . . .
 H00J H 0.377018 0.594161 0.699829 0.041 Uiso 1 1 calc R U . . .
 C00C C 0.4487(4) 0.4329(11) 0.8683(11) 0.040(2) Uani 1 1 d . . . . .
 C00D C 0.6443(4) 0.1239(12) 0.7852(14) 0.052(3) Uani 1 1 d . . . . .
 H00C H 0.647042 0.207622 0.849373 0.062 Uiso 1 1 calc R U . . .
 H00D H 0.682840 0.094829 0.756361 0.062 Uiso 1 1 calc R U . . .
 C00E C 0.6102(4) 0.1549(13) 0.6561(16) 0.060(3) Uani 1 1 d . U . . .
 H00E H 0.630761 0.129126 0.565731 0.072 Uiso 1 1 calc R U . . .
 H00F H 0.600781 0.256318 0.652124 0.072 Uiso 1 1 calc R U . . .
 C00F C 0.5516(4) 0.0129(11) 0.8255(11) 0.045(2) Uani 1 1 d . . . . .
 H00G H 0.532655 -0.079833 0.830832 0.054 Uiso 1 1 calc R U . . .
 H00H H 0.531517 0.080646 0.889342 0.054 Uiso 1 1 calc R U . . .
 C00G C 0.5555(4) 0.0648(10) 0.6719(11) 0.038(2) Uani 1 1 d . . . . .
 C00H C 0.4508(4) 0.4842(11) 0.7151(12) 0.046(2) Uani 1 1 d . . . . .
 H00K H 0.470427 0.575955 0.708534 0.055 Uiso 1 1 calc R U . . .
 H00L H 0.470014 0.415609 0.650403 0.055 Uiso 1 1 calc R U . . .
 C00I C 0.3957(4) 0.3390(16) 0.8854(15) 0.076(4) Uani 1 1 d . . . . .
 H00M H 0.405137 0.238432 0.871342 0.091 Uiso 1 1 calc R U . . .
 H00N H 0.378320 0.351436 0.983083 0.091 Uiso 1 1 calc R U . . .
 N00J N 0.3567(5) 0.3909(12) 0.7656(16) 0.091(4) Uani 1 1 d . U . . .
 H00O H 0.325515 0.431707 0.804878 0.109 Uiso 1 1 calc R U . . .
 H00P H 0.345605 0.318229 0.707663 0.109 Uiso 1 1 calc R U . . .

loop_
  _atom_site_aniso_label
  _atom_site_aniso_U_11
  _atom_site_aniso_U_22
  _atom_site_aniso_U_33
  _atom_site_aniso_U_23
  _atom_site_aniso_U_13
  _atom_site_aniso_U_12
 Sn00 0.0352(3) 0.0317(3) 0.0211(3) 0.0002(2) -0.0016(2) 0.0000(2)
 I002 0.0370(3) 0.0486(4) 0.0291(4) -0.0017(3) -0.0014(2) -0.0030(2)
 I003 0.0370(3) 0.0517(4) 0.0324(4) 0.0016(3) 0.0024(3) 0.0031(2)
 I004 0.0501(4) 0.0432(3) 0.0376(4) -0.0138(4) 0.0055(3) -0.0043(2)
 I005 0.0505(4) 0.0432(4) 0.0371(4) 0.0131(3) -0.0053(3) -0.0052(2)
 F006 0.059(2) 0.065(2) 0.062(3) 0.008(2) -0.005(2) 0.0058(19)
 F007 0.051(4) 0.084(5) 0.069(5) 0.012(3) -0.015(3) 0.018(3)
 F008 0.076(2) 0.069(2) 0.062(3) -0.005(2) -0.002(2) 0.001(2)
 F009 0.108(5) 0.079(4) 0.030(3) -0.019(3) -0.015(3) 0.008(4)
 N00A 0.060(5) 0.053(5) 0.020(3) -0.002(4) -0.012(3) 0.011(4)
 C00B 0.045(5) 0.035(4) 0.021(4) -0.005(4) -0.009(3) 0.010(3)
 C00C 0.039(5) 0.053(6) 0.030(5) 0.001(5) -0.001(4) 0.001(4)
 C00D 0.034(5) 0.074(8) 0.047(7) 0.003(5) -0.008(5) -0.002(5)
 C00E 0.060(3) 0.061(3) 0.060(3) 0.0009(12) -0.0008(12) -0.0014(12)
 C00F 0.048(5) 0.053(6) 0.033(5) 0.007(5) 0.007(4) 0.000(4)
 C00G 0.033(5) 0.047(5) 0.035(5) 0.003(4) -0.003(4) 0.007(4)
 C00H 0.050(5) 0.059(6) 0.030(5) 0.003(5) 0.005(4) 0.008(5)
 C00I 0.040(6) 0.125(11) 0.063(8) 0.047(8) -0.017(5) -0.025(7)
 N00J 0.091(4) 0.091(4) 0.091(4) 0.0008(12) -0.0002(12) -0.0006(12)

_geom_special_details
;
 All esds (except the esd in the dihedral angle between two l.s. planes)
 are estimated using the full covariance matrix.  The cell esds are taken
 into account individually in the estimation of esds in distances, angles
 and torsion angles; correlations between esds in cell parameters are only
 used when they are defined by crystal symmetry.  An approximate (isotropic)
 treatment of cell esds is used for estimating esds involving l.s. planes.
;
loop_
  _geom_bond_atom_site_label_1
  _geom_bond_atom_site_label_2
  _geom_bond_distance
  _geom_bond_site_symmetry_2
  _geom_bond_publ_flag
 Sn00 I002 3.1746(9) . ?
 Sn00 I003 3.1881(9) . ?
 Sn00 I004 2.9685(8) . ?
 Sn00 I005 2.9632(8) . ?
 F006 C00G 1.370(10) . ?
 F007 C00C 1.361(10) . ?
 F008 C00G 1.362(10) . ?
 F009 C00C 1.351(11) . ?
 N00A H00A 0.8900 . ?
 N00A H00B 0.8900 . ?
 N00A C00D 1.517(13) . ?
 N00A C00F 1.483(10) . ?
 C00B H00I 0.9700 . ?
 C00B H00J 0.9700 . ?
 C00B C00H 1.452(11) . ?
 C00B N00J 1.492(14) . ?
 C00C C00H 1.453(14) . ?
 C00C C00I 1.518(13) . ?
 C00D H00C 0.9700 . ?
 C00D H00D 0.9700 . ?
 C00D C00E 1.430(16) . ?
 C00E H00E 0.9700 . ?
 C00E H00F 0.9700 . ?
 C00E C00G 1.528(13) . ?
 C00F H00G 0.9700 . ?
 C00F H00H 0.9700 . ?
 C00F C00G 1.461(13) . ?
 C00H H00K 0.9700 . ?
 C00H H00L 0.9700 . ?
 C00I H00M 0.9700 . ?
 C00I H00N 0.9700 . ?
 C00I N00J 1.484(17) . ?
 N00J H00O 0.8900 . ?
 N00J H00P 0.8900 . ?

loop_
  _geom_angle_atom_site_label_1
  _geom_angle_atom_site_label_2
  _geom_angle_atom_site_label_3
  _geom_angle
  _geom_angle_site_symmetry_1
  _geom_angle_site_symmetry_3
  _geom_angle_publ_flag
 I002 Sn00 I003 177.03(3) . . ?
 I004 Sn00 I002 91.11(2) . . ?
 I004 Sn00 I003 89.46(2) . . ?
 I005 Sn00 I002 93.12(2) . . ?
 I005 Sn00 I003 89.68(2) . . ?
 I005 Sn00 I004 98.05(3) . . ?
 H00A N00A H00B 108.5 . . ?
 C00D N00A H00A 110.3 . . ?
 C00D N00A H00B 110.3 . . ?
 C00F N00A H00A 110.3 . . ?
 C00F N00A H00B 110.3 . . ?
 C00F N00A C00D 107.3(7) . . ?
 H00I C00B H00J 108.3 . . ?
 C00H C00B H00I 109.9 . . ?
 C00H C00B H00J 109.9 . . ?
 C00H C00B N00J 108.9(8) . . ?
 N00J C00B H00I 109.9 . . ?
 N00J C00B H00J 109.9 . . ?
 F007 C00C C00H 113.8(8) . . ?
 F007 C00C C00I 107.9(9) . . ?
 F009 C00C F007 107.5(8) . . ?
 F009 C00C C00H 106.7(8) . . ?
 F009 C00C C00I 113.0(9) . . ?
 C00H C00C C00I 108.1(9) . . ?
 N00A C00D H00C 110.6 . . ?
 N00A C00D H00D 110.6 . . ?
 H00C C00D H00D 108.8 . . ?
 C00E C00D N00A 105.5(8) . . ?
 C00E C00D H00C 110.6 . . ?
 C00E C00D H00D 110.6 . . ?
 C00D C00E H00E 110.5 . . ?
 C00D C00E H00F 110.5 . . ?
 C00D C00E C00G 106.0(10) . . ?
 H00E C00E H00F 108.7 . . ?
 C00G C00E H00E 110.5 . . ?
 C00G C00E H00F 110.5 . . ?
 N00A C00F H00G 111.6 . . ?
 N00A C00F H00H 111.6 . . ?
 H00G C00F H00H 109.4 . . ?
 C00G C00F N00A 100.7(7) . . ?
 C00G C00F H00G 111.6 . . ?
 C00G C00F H00H 111.6 . . ?
 F006 C00G C00E 110.9(8) . . ?
 F006 C00G C00F 110.0(7) . . ?
 F008 C00G F006 106.6(7) . . ?
 F008 C00G C00E 113.9(8) . . ?
 F008 C00G C00F 106.6(8) . . ?
 C00F C00G C00E 108.7(9) . . ?
 C00B C00H C00C 102.5(8) . . ?
 C00B C00H H00K 111.3 . . ?
 C00B C00H H00L 111.3 . . ?
 C00C C00H H00K 111.3 . . ?
 C00C C00H H00L 111.3 . . ?
 H00K C00H H00L 109.2 . . ?
 C00C C00I H00M 111.0 . . ?
 C00C C00I H00N 111.0 . . ?
 H00M C00I H00N 109.0 . . ?
 N00J C00I C00C 103.6(10) . . ?
 N00J C00I H00M 111.0 . . ?
 N00J C00I H00N 111.0 . . ?
 C00B N00J H00O 110.5 . . ?
 C00B N00J H00P 110.5 . . ?
 C00I N00J C00B 106.3(9) . . ?
 C00I N00J H00O 110.5 . . ?
 C00I N00J H00P 110.5 . . ?
 H00O N00J H00P 108.7 . . ?

loop_
  _geom_torsion_atom_site_label_1
  _geom_torsion_atom_site_label_2
  _geom_torsion_atom_site_label_3
  _geom_torsion_atom_site_label_4
  _geom_torsion
  _geom_torsion_site_symmetry_1
  _geom_torsion_site_symmetry_2
  _geom_torsion_site_symmetry_3
  _geom_torsion_site_symmetry_4
  _geom_torsion_publ_flag
 F007 C00C C00H C00B 152.7(8) . . . . ?
 F007 C00C C00I N00J -147.8(10) . . . . ?
 F009 C00C C00H C00B -89.0(9) . . . . ?
 F009 C00C C00I N00J 93.5(12) . . . . ?
 N00A C00D C00E C00G 7.2(12) . . . . ?
 N00A C00F C00G F006 -151.5(7) . . . . ?
 N00A C00F C00G F008 93.2(8) . . . . ?
 N00A C00F C00G C00E -30.0(10) . . . . ?
 C00C C00I N00J C00B 5.8(14) . . . . ?
 C00D N00A C00F C00G 34.5(10) . . . . ?
 C00D C00E C00G F006 135.7(9) . . . . ?
 C00D C00E C00G F008 -104.0(10) . . . . ?
 C00D C00E C00G C00F 14.7(12) . . . . ?
 C00F N00A C00D C00E -26.7(12) . . . . ?
 C00H C00B N00J C00I 14.4(13) . . . . ?
 C00H C00C C00I N00J -24.4(13) . . . . ?
 C00I C00C C00H C00B 32.8(11) . . . . ?
 N00J C00B C00H C00C -29.0(11) . . . . ?

_olex2_submission_special_instructions  'No special instructions were received'
_oxdiff_exptl_absorpt_empirical_details
;
Empirical correction (ABSPACK) includes:
- Absorption correction using spherical harmonics
- Frame scaling
;
_oxdiff_exptl_absorpt_empirical_full_max  2.154
_oxdiff_exptl_absorpt_empirical_full_min  0.724
