# Supplementary material for: Two-dimensional organic-inorganic hybrid perovskite quantum-well nanowires enabled by directional noncovalent intermolecular interactions
Source: Nat Commun. 2025 Mar 27;16:2997. doi: 10.1038/s41467-025-58166-x (PMC11950231; doi:10.1038/s41467-025-58166-x)
Supplement: Supplementary file 4 — Supplementary Data 1 [file 41467_2025_58166_MOESM4_ESM.zip › crystal structure cif and checkcif/(DFPD)2PbI4.cif]

####################################################################### 
# 
# This file contains crystal structure data downloaded from the 
# Cambridge Structural Database (CSD) hosted by the Cambridge 
# Crystallographic Data Centre (CCDC).
# 
# Full information about CCDC data access policies and citation 
# guidelines are available at http://www.ccdc.cam.ac.uk/access/V1 
# 
# Audit and citation data items may have been added by the CCDC. 
# Please retain this information to preserve the provenance of 
# this file and to allow appropriate attribution of the data. 
# 
#######################################################################

data_ABA2
_audit_block_doi                 10.5517/ccdc.csd.cc22yf3l
_database_code_depnum_ccdc_archive 'CCDC 1934899'
loop_
_citation_id
_citation_doi
_citation_year
1 10.1021/jacs.0c00371 2020
loop_
_audit_author_name
_audit_author_address
'Xiaogang chen'
;Southeast University
China
;
_audit_update_record             
;
2019-06-18 deposited with the CCDC.	2024-12-08 downloaded from the CCDC.
;

_audit_creation_method           SHELXL-2014/7
_shelx_SHELXL_version_number     2014/7
_chemical_name_systematic        ?
_chemical_name_common            ?
_chemical_melting_point          ?
_chemical_formula_moiety         'I4 Pb, 2(C5 H10 F2 N)'
_chemical_formula_sum            'C10 H20 F4 I4 N2 Pb'
_chemical_formula_weight         959.08

loop_
_atom_type_symbol
_atom_type_description
_atom_type_scat_dispersion_real
_atom_type_scat_dispersion_imag
_atom_type_scat_source
C C 0.0033 0.0016 'International Tables Vol C Tables 4.2.6.8 and 6.1.1.4'
H H 0.0000 0.0000 'International Tables Vol C Tables 4.2.6.8 and 6.1.1.4'
N N 0.0061 0.0033 'International Tables Vol C Tables 4.2.6.8 and 6.1.1.4'
F F 0.0171 0.0103 'International Tables Vol C Tables 4.2.6.8 and 6.1.1.4'
I I -0.4742 1.8119 'International Tables Vol C Tables 4.2.6.8 and 6.1.1.4'
Pb Pb -3.3944 10.1111 'International Tables Vol C Tables 4.2.6.8 and 6.1.1.4'

_space_group_crystal_system      orthorhombic
_space_group_IT_number           41
_space_group_name_H-M_alt        'A b a 2'
_space_group_name_Hall           'A 2 -2ac'

_shelx_space_group_comment       
;
The symmetry employed for this shelxl refinement is uniquely defined
by the following loop, which should always be used as a source of
symmetry information in preference to the above space-group names.
They are only intended as comments.
;

loop_
_space_group_symop_operation_xyz
'x, y, z'
'-x, -y, z'
'x+1/2, -y+1/2, z'
'-x+1/2, y+1/2, z'
'x, y+1/2, z+1/2'
'-x, -y+1/2, z+1/2'
'x+1/2, -y+1, z+1/2'
'-x+1/2, y+1, z+1/2'

_cell_length_a                   9.2974(3)
_cell_length_b                   25.1758(7)
_cell_length_c                   8.9611(3)
_cell_angle_alpha                90
_cell_angle_beta                 90
_cell_angle_gamma                90
_cell_volume                     2097.52(11)
_cell_formula_units_Z            4
_cell_measurement_temperature    173(2)
_cell_measurement_reflns_used    4911
_cell_measurement_theta_min      2.7160
_cell_measurement_theta_max      30.7770

_exptl_crystal_description       sheet
_exptl_crystal_colour            red
_exptl_crystal_density_meas      ?
_exptl_crystal_density_method    ?
_exptl_crystal_density_diffrn    3.037
_exptl_crystal_F_000             1696
_exptl_transmission_factor_min   ?
_exptl_transmission_factor_max   ?
_exptl_crystal_size_max          0.3
_exptl_crystal_size_mid          0.26
_exptl_crystal_size_min          0.23
_exptl_absorpt_coefficient_mu    13.958
_shelx_estimated_absorpt_T_min   ?
_shelx_estimated_absorpt_T_max   ?
_exptl_absorpt_correction_type   multi-scan
_exptl_absorpt_correction_T_min  0.021
_exptl_absorpt_correction_T_max  0.04
_exptl_absorpt_process_details   
;
CrysAlisPro 1.171.40.14e (Rigaku Oxford Diffraction, 2018)
Empirical absorption correction using spherical harmonics,
 implemented in SCALE3 ABSPACK scaling algorithm.
;
_exptl_absorpt_special_details   ?
_diffrn_ambient_temperature      173(2)
_diffrn_radiation_wavelength     0.71073
_diffrn_radiation_type           MoK\a
_diffrn_source                   'Rotating-anode X-ray tube'
_diffrn_measurement_device_type  'XtaLAB Synergy R, DW system, HyPix'
_diffrn_measurement_method       ?
_diffrn_detector_area_resol_mean ?
_diffrn_reflns_number            4438
_diffrn_reflns_av_unetI/netI     0.0409
_diffrn_reflns_av_R_equivalents  0.0521
_diffrn_reflns_limit_h_min       -11
_diffrn_reflns_limit_h_max       10
_diffrn_reflns_limit_k_min       -27
_diffrn_reflns_limit_k_max       29
_diffrn_reflns_limit_l_min       -10
_diffrn_reflns_limit_l_max       9
_diffrn_reflns_theta_min         2.724
_diffrn_reflns_theta_max         24.996
_diffrn_reflns_theta_full        24.996
_diffrn_measured_fraction_theta_max 0.999
_diffrn_measured_fraction_theta_full 0.999
_diffrn_reflns_Laue_measured_fraction_max 0.999
_diffrn_reflns_Laue_measured_fraction_full 0.999
_diffrn_reflns_point_group_measured_fraction_max 0.903
_diffrn_reflns_point_group_measured_fraction_full 0.903
_reflns_number_total             1851
_reflns_number_gt                1644
_reflns_threshold_expression     'I > 2\s(I)'
_reflns_Friedel_coverage         0.685
_reflns_Friedel_fraction_max     0.792
_reflns_Friedel_fraction_full    0.792

_reflns_special_details          
;
 Reflections were merged by SHELXL according to the crystal
 class for the calculation of statistics and refinement.
 
 _reflns_Friedel_fraction is defined as the number of unique
 Friedel pairs measured divided by the number that would be
 possible theoretically, ignoring centric projections and
 systematic absences.
;

_computing_data_collection       ?
_computing_cell_refinement       ?
_computing_data_reduction        ?
_computing_structure_solution    ?
_computing_structure_refinement  'SHELXL-2014/7 (Sheldrick, 2014)'
_computing_molecular_graphics    ?
_computing_publication_material  ?
_refine_special_details          ?
_refine_ls_structure_factor_coef Fsqd
_refine_ls_matrix_type           full
_refine_ls_weighting_scheme      calc
_refine_ls_weighting_details     
'w=1/[\s^2^(Fo^2^)+(0.0631P)^2^] where P=(Fo^2^+2Fc^2^)/3'
_atom_sites_solution_primary     ?
_atom_sites_solution_secondary   ?
_atom_sites_solution_hydrogens   geom
_refine_ls_hydrogen_treatment    constr
_refine_ls_extinction_method     none
_refine_ls_extinction_coef       .
_refine_ls_abs_structure_details 
;
 Classical Flack method preferred over Parsons because s.u. lower.
;
_refine_ls_abs_structure_Flack   0.013(6)
_chemical_absolute_configuration ?
_refine_ls_number_reflns         1673
_refine_ls_number_parameters     96
_refine_ls_number_restraints     1
_refine_ls_R_factor_all          0.0355
_refine_ls_R_factor_gt           0.0351
_refine_ls_wR_factor_ref         0.0849
_refine_ls_wR_factor_gt          0.0847
_refine_ls_goodness_of_fit_ref   1.053
_refine_ls_restrained_S_all      1.052
_refine_ls_shift/su_max          0.000
_refine_ls_shift/su_mean         0.000

loop_
_atom_site_label
_atom_site_type_symbol
_atom_site_fract_x
_atom_site_fract_y
_atom_site_fract_z
_atom_site_U_iso_or_equiv
_atom_site_adp_type
_atom_site_occupancy
_atom_site_site_symmetry_order
_atom_site_calc_flag
_atom_site_refinement_flags_posn
_atom_site_refinement_flags_adp
_atom_site_refinement_flags_occupancy
_atom_site_disorder_assembly
_atom_site_disorder_group
Pb1 Pb 0.0000 0.0000 0.00000(5) 0.0162(2) Uani 1 2 d S T P . .
I1 I 0.23075(12) -0.00865(3) 0.26879(11) 0.0247(3) Uani 1 1 d . . . . .
I2 I 0.04370(8) 0.12455(3) -0.00814(15) 0.0234(2) Uani 1 1 d . . . . .
C1 C 1.0206(14) 0.1063(5) 0.5336(16) 0.025(3) Uani 1 1 d . . . . .
H1A H 1.0831 0.1156 0.6162 0.030 Uiso 1 1 calc R U . . .
H1B H 1.0080 0.0681 0.5334 0.030 Uiso 1 1 calc R U . . .
C2 C 0.8903(14) 0.1932(5) 0.5403(14) 0.027(3) Uani 1 1 d . . . . .
C3 C 0.9594(16) 0.2094(6) 0.3975(16) 0.025(3) Uani 1 1 d . . . . .
H3A H 0.9714 0.2476 0.3958 0.030 Uiso 1 1 calc R U . . .
H3B H 0.8978 0.1995 0.3145 0.030 Uiso 1 1 calc R U . . .
C4 C 1.1031(14) 0.1831(5) 0.3803(15) 0.029(3) Uani 1 1 d . . . . .
H4A H 1.1677 0.1954 0.4580 0.035 Uiso 1 1 calc R U . . .
H4B H 1.1445 0.1924 0.2845 0.035 Uiso 1 1 calc R U . . .
C11 C 0.8768(14) 0.1333(5) 0.5518(18) 0.029(3) Uani 1 1 d . . . . .
H11A H 0.8365 0.1240 0.6483 0.035 Uiso 1 1 calc R U . . .
H11B H 0.8114 0.1206 0.4754 0.035 Uiso 1 1 calc R U . . .
F1 F 0.7569(11) 0.2162(3) 0.5559(13) 0.058(3) Uani 1 1 d . . . . .
F2 F 0.9698(14) 0.2122(4) 0.6555(11) 0.053(3) Uani 1 1 d . . . . .
N1 N 1.0865(15) 0.1236(4) 0.3909(13) 0.025(3) Uani 1 1 d . . . . .
H1C H 1.0321 0.1124 0.3155 0.031 Uiso 1 1 calc R U . . .
H1D H 1.1726 0.1085 0.3817 0.031 Uiso 1 1 calc R U . . .

loop_
_atom_site_aniso_label
_atom_site_aniso_U_11
_atom_site_aniso_U_22
_atom_site_aniso_U_33
_atom_site_aniso_U_23
_atom_site_aniso_U_13
_atom_site_aniso_U_12
Pb1 0.0188(4) 0.0138(3) 0.0160(4) 0.000 0.000 -0.00146(19)
I1 0.0277(5) 0.0243(4) 0.0221(5) -0.0047(5) -0.0100(4) 0.0070(4)
I2 0.0267(4) 0.0157(4) 0.0278(5) 0.0027(4) -0.0004(5) -0.0014(3)
C1 0.035(7) 0.018(6) 0.022(8) 0.001(6) 0.004(6) 0.004(5)
C2 0.036(6) 0.014(5) 0.032(7) 0.001(6) 0.007(6) 0.008(5)
C3 0.033(7) 0.016(6) 0.026(7) 0.008(6) -0.001(6) 0.007(6)
C4 0.035(7) 0.017(6) 0.035(7) 0.006(6) 0.010(7) 0.002(6)
C11 0.025(7) 0.020(6) 0.042(9) 0.009(6) 0.013(6) -0.003(5)
F1 0.046(4) 0.029(5) 0.098(10) 0.017(6) 0.034(6) 0.018(4)
F2 0.100(8) 0.031(5) 0.027(5) -0.013(5) -0.005(5) -0.005(6)
N1 0.035(6) 0.017(5) 0.025(6) 0.000(5) 0.012(6) 0.007(5)

_geom_special_details            
;
 All esds (except the esd in the dihedral angle between two l.s. planes)
 are estimated using the full covariance matrix.  The cell esds are taken
 into account individually in the estimation of esds in distances, angles
 and torsion angles; correlations between esds in cell parameters are only
 used when they are defined by crystal symmetry.  An approximate (isotropic)
 treatment of cell esds is used for estimating esds involving l.s. planes.
;

loop_
_geom_bond_atom_site_label_1
_geom_bond_atom_site_label_2
_geom_bond_distance
_geom_bond_site_symmetry_2
_geom_bond_publ_flag
Pb1 I2 3.1627(7) 2 ?
Pb1 I2 3.1628(7) . ?
Pb1 I1 3.2329(10) 2 ?
Pb1 I1 3.2329(10) . ?
Pb1 I1 3.2568(10) 7_444 ?
Pb1 I1 3.2568(10) 8_544 ?
I1 Pb1 3.2568(10) 7_545 ?
C1 N1 1.484(17) . ?
C1 C11 1.508(19) . ?
C2 F2 1.357(17) . ?
C2 F1 1.376(15) . ?
C2 C3 1.488(18) . ?
C2 C11 1.518(16) . ?
C3 C4 1.499(19) . ?
C4 N1 1.509(16) . ?

loop_
_geom_angle_atom_site_label_1
_geom_angle_atom_site_label_2
_geom_angle_atom_site_label_3
_geom_angle
_geom_angle_site_symmetry_1
_geom_angle_site_symmetry_3
_geom_angle_publ_flag
I2 Pb1 I2 177.36(5) 2 . ?
I2 Pb1 I1 89.93(3) 2 2 ?
I2 Pb1 I1 92.04(3) . 2 ?
I2 Pb1 I1 92.04(3) 2 . ?
I2 Pb1 I1 89.93(3) . . ?
I1 Pb1 I1 83.67(4) 2 . ?
I2 Pb1 I1 87.30(2) 2 7_444 ?
I2 Pb1 I1 91.02(2) . 7_444 ?
I1 Pb1 I1 87.673(4) 2 7_444 ?
I1 Pb1 I1 171.32(4) . 7_444 ?
I2 Pb1 I1 91.02(2) 2 8_544 ?
I2 Pb1 I1 87.30(2) . 8_544 ?
I1 Pb1 I1 171.32(4) 2 8_544 ?
I1 Pb1 I1 87.672(4) . 8_544 ?
I1 Pb1 I1 100.99(4) 7_444 8_544 ?
Pb1 I1 Pb1 168.39(4) . 7_545 ?
N1 C1 C11 109.1(11) . . ?
F2 C2 F1 105.4(11) . . ?
F2 C2 C3 108.8(10) . . ?
F1 C2 C3 111.2(11) . . ?
F2 C2 C11 110.2(11) . . ?
F1 C2 C11 109.6(11) . . ?
C3 C2 C11 111.5(11) . . ?
C2 C3 C4 110.6(11) . . ?
C3 C4 N1 109.9(12) . . ?
C1 C11 C2 111.5(11) . . ?
C1 N1 C4 112.8(10) . . ?

loop_
_geom_torsion_atom_site_label_1
_geom_torsion_atom_site_label_2
_geom_torsion_atom_site_label_3
_geom_torsion_atom_site_label_4
_geom_torsion
_geom_torsion_site_symmetry_1
_geom_torsion_site_symmetry_2
_geom_torsion_site_symmetry_3
_geom_torsion_site_symmetry_4
_geom_torsion_publ_flag
F2 C2 C3 C4 65.7(14) . . . . ?
F1 C2 C3 C4 -178.7(12) . . . . ?
C11 C2 C3 C4 -56.0(16) . . . . ?
C2 C3 C4 N1 56.2(16) . . . . ?
N1 C1 C11 C2 -55.0(16) . . . . ?
F2 C2 C11 C1 -65.1(16) . . . . ?
F1 C2 C11 C1 179.4(12) . . . . ?
C3 C2 C11 C1 55.8(16) . . . . ?
C11 C1 N1 C4 56.9(16) . . . . ?
C3 C4 N1 C1 -58.0(16) . . . . ?

_refine_diff_density_max         1.494
_refine_diff_density_min         -2.521
_refine_diff_density_rms         0.259

_shelx_res_file                  
;

    ABA2.res created by SHELXL-2014/7

TITL ABA2 in Aba2
CELL 0.71073   9.2974  25.1758   8.9611  90.000  90.000  90.000
ZERR   4.00   0.0003   0.0007   0.0003   0.000   0.000   0.000
LATT -5
SYMM -X, -Y, Z
SYMM 0.5+X, 0.5-Y, Z
SYMM 0.5-X, 0.5+Y, Z
SFAC C  H  N  F  I  Pb
UNIT 40 80 8 16 16 4
OMIT   0.00  50.00
L.S. 40
ACTA
BOND
FMAP 2
PLAN 20
CONF
WGHT    0.063100
FVAR       0.03611
MOLE 1
PB1   6    0.000000    0.000000   -0.000004    10.50000    0.01876    0.01383 =
         0.01597    0.00000    0.00000   -0.00146
I1    5    0.230748   -0.008654    0.268789    11.00000    0.02768    0.02426 =
         0.02206   -0.00469   -0.01001    0.00703
I2    5    0.043698    0.124552   -0.008139    11.00000    0.02666    0.01570 =
         0.02782    0.00273   -0.00044   -0.00138
C1    1    1.020596    0.106299    0.533588    11.00000    0.03486    0.01750 =
         0.02156    0.00143    0.00433    0.00400
AFIX  23
H1A   2    1.083105    0.115609    0.616213    11.00000   -1.20000
H1B   2    1.007979    0.068052    0.533397    11.00000   -1.20000
AFIX   0
C2    1    0.890347    0.193209    0.540279    11.00000    0.03613    0.01386 =
         0.03211    0.00112    0.00663    0.00821
C3    1    0.959366    0.209375    0.397455    11.00000    0.03322    0.01594 =
         0.02635    0.00833   -0.00116    0.00701
AFIX  23
H3A   2    0.971370    0.247644    0.395804    11.00000   -1.20000
H3B   2    0.897836    0.199509    0.314548    11.00000   -1.20000
AFIX   0
C4    1    1.103129    0.183085    0.380330    11.00000    0.03532    0.01667 =
         0.03471    0.00640    0.00989    0.00178
AFIX  23
H4A   2    1.167697    0.195437    0.457950    11.00000   -1.20000
H4B   2    1.144471    0.192432    0.284478    11.00000   -1.20000
AFIX   0
C11   1    0.876787    0.133256    0.551834    11.00000    0.02534    0.01951 =
         0.04171    0.00913    0.01272   -0.00283
AFIX  23
H11A  2    0.836515    0.124027    0.648264    11.00000   -1.20000
H11B  2    0.811400    0.120580    0.475371    11.00000   -1.20000
AFIX   0
F1    4    0.756869    0.216159    0.555902    11.00000    0.04626    0.02926 =
         0.09796    0.01693    0.03439    0.01797
F2    4    0.969801    0.212247    0.655451    11.00000    0.09958    0.03090 =
         0.02707   -0.01257   -0.00485   -0.00486
N1    3    1.086521    0.123586    0.390858    11.00000    0.03451    0.01712 =
         0.02482    0.00014    0.01157    0.00687
AFIX  23
H1C   2    1.032087    0.112358    0.315496    11.00000   -1.20000
H1D   2    1.172628    0.108491    0.381676    11.00000   -1.20000
AFIX   0
HKLF 4

REM  ABA2 in Aba2
REM R1 =  0.0351 for    1644 Fo > 4sig(Fo)  and  0.0355 for all    1673 data
REM     96 parameters refined using      1 restraints

END

WGHT      0.0631      0.0000

REM Highest difference peak  1.494,  deepest hole -2.521,  1-sigma level  0.259
Q1    1  -0.0034 -0.0484  0.0033  11.00000  0.05    1.49
Q2    1   0.2247  0.0414  0.2704  11.00000  0.05    0.95
Q3    1   1.0508  0.0606  0.1990  11.00000  0.05    0.95
Q4    1   0.2960 -0.0090  0.4218  11.00000  0.05    0.83
Q5    1   0.0491  0.0808 -0.0200  11.00000  0.05    0.80
Q6    1   0.0519  0.1726 -0.0051  11.00000  0.05    0.80
Q7    1   0.0233  0.0004  0.3605  11.00000  0.05    0.79
Q8    1   0.1154 -0.0465  0.1766  11.00000  0.05    0.76
Q9    1   1.0544  0.0598  0.7915  11.00000  0.05    0.75
Q10   1   0.2662 -0.0068  0.0881  11.00000  0.05    0.73
Q11   1   0.1458  0.0021  0.2090  11.00000  0.05    0.71
Q12   1   0.1181  0.1293 -0.0319  11.00000  0.05    0.71
Q13   1   0.1443 -0.0605  0.1003  11.00000  0.05    0.71
Q14   1   0.0835 -0.0422 -0.1365  11.00000  0.05    0.70
Q15   1   0.2102 -0.0088  0.0806  11.00000  0.05    0.70
Q16   1   0.2345 -0.0507  0.2810  11.00000  0.05    0.69
Q17   1   1.0820  0.1811  0.2088  11.00000  0.05    0.69
Q18   1   0.1203  0.1682 -0.1573  11.00000  0.05    0.68
Q19   1   0.1566 -0.0095  0.3215  11.00000  0.05    0.66
Q20   1   0.2353 -0.0413  0.3228  11.00000  0.05    0.65
;
_shelx_res_checksum              33888

_shelx_hkl_file                  
;
   0   0 -10   76.79    2.48
   0   0  -8  220.29    5.58
   0   0  -6  102.12    2.77
   0   0  -4  646.76   14.68
   0   0   2  253.75    5.80
   0   0   4  642.85   14.62
   0   0   6   82.66    2.86
   0   0   8  255.93    7.39
   0  -1 -11    0.12    0.31
   0  -1  -9   -0.11    0.24
   0   1  -9   -0.01    0.24
   0  -1  -7    0.04    0.19
   0   1  -7    0.01    0.19
   0  -1  -5    0.20    0.13
   0   1  -5    0.18    0.12
   0  -1  -1    0.03    0.05
   0   1   1    0.06    0.06
   0  -1   3    0.06    0.08
   0  -1   5    0.04    0.13
   0  -1   7    0.03    0.30
   0   1   7    0.18    0.35
   0  -2 -10   25.32    1.19
   0   2  -8   95.52    2.73
   0  -2  -8   91.03    2.72
   0   2  -6   52.28    1.62
   0  -2  -6   51.97    1.64
   0   2  -4  413.94    9.50
   0  -2  -2   47.38    1.47
   0  -2   2   30.34    0.83
   0  -2   4  414.62    9.54
   0  -2   6   27.60    1.09
   0  -2   6   30.06    1.47
   0  -2   8  104.33    3.72
   0   2   8  105.58    3.98
   0  -3 -11   -0.02    0.30
   0  -3  -9    0.03    0.22
   0  -3  -7    0.02    0.19
   0   3  -7    0.13    0.18
   0   3  -5   -0.01    0.12
   0  -3  -5    0.04    0.13
   0  -3  -3    0.04    0.16
   0  -3  -1    0.11    0.12
   0  -3   3    0.03    0.08
   0  -3   5   -0.05    0.13
   0  -3   7   -0.05    0.31
   0  -3   7    0.10    0.20
   0   3   7    0.10    0.39
   0  -4 -10    7.64    0.63
   0  -4  -8   47.85    1.68
   0  -4  -6   55.18    1.75
   0  -4  -4   76.20    2.46
   0  -4  -2  258.93    6.36
   0  -4   0   88.12    2.13
   0   4   2  276.68    6.92
   0  -4   4  103.72    2.64
   0  -4   6   45.83    1.52
   0  -4   8   77.44    3.02
   0   4   8   71.73    3.19
   0  -5 -11    0.02    0.29
   0  -5  -9   -0.06    0.25
   0  -5  -7   -0.10    0.23
   0  -5  -5    0.06    0.22
   0  -5  -5   -0.03    0.18
   0  -5  -3    0.16    0.18
   0  -5  -1    0.26    0.05
   0  -5   3    0.04    0.08
   0  -5   5    0.12    0.21
   0  -5   5   -0.01    0.13
   0   5   7    0.06    0.34
   0  -5   7   -0.05    0.21
   0  -6 -10   22.56    1.12
   0  -6  -8   82.04    2.53
   0  -6  -6   23.32    0.96
   0  -6  -4  267.40    6.90
   0  -6  -2   31.36    0.82
   0  -6  -2   23.86    1.23
   0  -6   0  563.59   12.72
   0  -6   4  308.87    7.20
   0  -6   6   13.95    0.77
   0  -6   6   11.96    0.65
   0  -6   8  106.73    3.09
   0   6   8   96.35    3.95
   0  -7 -11   -0.02    0.30
   0  -7  -9   -0.11    0.26
   0  -7  -7    0.11    0.20
   0  -7  -5    0.12    0.21
   0  -7  -3    0.05    0.18
   0  -7  -1    0.06    0.06
   0   7   1    0.06    0.05
   0  -7   5    0.08    0.14
   0  -7   7   -0.07    0.21
   0  -7   9    0.03    0.29
   0  -8 -10   56.77    2.04
   0  -8  -8  156.86    4.28
   0  -8  -6   97.70    3.29
   0  -8  -6   95.63    3.20
   0  -8  -4  543.83   13.29
   0  -8  -2  149.28    3.49
   0  -8   0 1083.34   23.67
   0   8   0 1028.54   23.66
   0  -8   4  620.65   14.12
   0  -8   6   91.27    2.62
   0  -8   6  104.21    3.41
   0   8   8  177.09    6.19
   0  -8   8  176.70    4.71
   0  -9  -9   -0.15    0.28
   0  -9  -7    0.13    0.21
   0  -9  -5    0.09    0.24
   0  -9  -3   -0.02    0.20
   0  -9  -3    0.25    0.09
   0  -9  -1    0.05    0.08
   0   9   1    0.25    0.07
   0  -9   5    0.13    0.14
   0  -9   7    0.08    0.26
   0  -9   7    0.15    0.21
   0  -9   9   -0.10    0.28
   0 -10 -10   16.83    1.02
   0 -10  -8   69.75    2.33
   0 -10  -6   17.11    1.17
   0 -10  -6   17.06    1.31
   0 -10  -4  271.09    5.84
   0 -10  -4  178.54    6.49
   0 -10  -2    8.30    0.36
   0  10   0  616.62   14.03
   0 -10   6   10.76    1.12
   0 -10   6   10.88    0.62
   0 -10   8   97.20    2.89
   0 -11  -9   -0.06    0.32
   0 -11  -7   -0.03    0.29
   0 -11  -7    0.06    0.31
   0 -11  -5    0.25    0.31
   0 -11  -5    0.10    0.15
   0 -11  -3    0.20    0.10
   0 -11  -3    0.03    0.28
   0  11  -1    0.05    0.09
   0 -11  -1    0.07    0.09
   0  11   1    0.06    0.08
   0 -11   5    0.05    0.15
   0 -11   7    0.01    0.22
   0 -11   7    0.03    0.39
   0 -11   9   -0.07    0.28
   0 -12 -10    2.00    0.46
   0 -12  -8   14.23    0.95
   0 -12  -6   40.74    1.26
   0 -12  -6   23.47    1.56
   0 -12  -4   27.16    1.55
   0 -12  -4   64.47    1.48
   0 -12  -2  112.92    2.80
   0  12   0    1.83    0.23
   0  12   2   99.59    2.44
   0 -12   6   21.62    0.93
   0 -12   8   30.05    1.28
   0 -12   8   31.43    1.65
   0 -13  -9    0.22    0.31
   0 -13  -7    0.09    0.32
   0 -13  -7    0.34    0.22
   0 -13  -7    0.04    0.48
   0 -13  -5    0.03    0.33
   0 -13  -5    0.23    0.17
   0 -13  -3   -0.14    0.37
   0 -13  -3    0.11    0.11
   0  13  -1    0.02    0.10
   0 -13  -1    0.27    0.14
   0  13   1    0.04    0.09
   0 -13   5    0.21    0.18
   0 -13   7    0.06    0.20
   0 -13   7   -0.05    0.55
   0 -13   9    0.19    0.30
   0 -14 -10   14.05    1.03
   0 -14  -8   37.71    2.16
   0 -14  -8   35.89    2.01
   0 -14  -6   24.46    0.92
   0 -14  -6   14.08    1.24
   0 -14  -4  102.80    4.30
   0 -14  -4  142.65    3.39
   0 -14  -2    1.27    0.19
   0  14   0  271.01    6.50
   0  14   2    6.16    0.33
   0 -14   6    7.13    0.52
   0 -14   8   59.49    2.05
   0 -14   8   64.96    2.83
   0 -15  -7    0.17    0.53
   0 -15  -7    0.10    0.38
   0 -15  -7   -0.09    0.34
   0 -15  -7    0.13    0.24
   0 -15  -5    0.06    0.17
   0 -15  -5   -0.12    0.41
   0 -15  -3    0.69    0.17
   0 -15  -1    0.06    0.13
   0  15  -1    0.22    0.14
   0  15   1    0.01    0.10
   0 -15   7    0.19    0.22
   0 -15   7   -0.19    0.70
   0 -15   9    0.14    0.43
   0 -15   9    0.02    0.27
   0 -16  -8   93.33    4.18
   0 -16  -8   89.77    4.02
   0 -16  -6   99.74    2.56
   0 -16  -6   61.98    3.23
   0 -16  -4  303.49    9.55
   0 -16  -4  343.41    7.93
   0  16  -2  125.07    3.24
   0 -16  -2  121.28    3.13
   0  16   0  513.96   11.93
   0  16   2  104.12    2.64
   0 -16   6   58.21    1.87
   0 -16   8  103.64    3.14
   0 -16   8  126.28    4.74
   0 -17  -9   -0.08    0.46
   0 -17  -7    0.29    0.40
   0 -17  -7    0.21    0.26
   0 -17  -7   -0.07    0.75
   0 -17  -7    0.04    0.41
   0 -17  -5   -0.10    0.40
   0 -17  -5    0.25    0.21
   0 -17  -3    0.06    0.15
   0 -17  -1   -0.02    0.16
   0  17  -1    0.08    0.15
   0  17   1    0.07    0.12
   0 -17   7   -0.15    0.79
   0 -17   7   -0.07    0.22
   0 -18  -8   42.40    2.04
   0 -18  -8   31.56    2.06
   0 -18  -6   21.79    0.95
   0 -18  -6   17.84    1.62
   0 -18  -4   93.79    2.58
   0 -18  -4   90.58    4.20
   0  18  -2   10.38    0.61
   0 -18  -2   10.98    0.59
   0  18   0  153.76    3.95
   0  18   2    8.29    0.44
   0 -18   6    8.93    0.61
   0 -18   8   36.53    1.50
   0 -18   8   51.87    3.13
   0 -19  -7    0.10    0.27
   0 -19  -7   -0.05    0.52
   0 -19  -7    0.18    0.90
   0 -19  -5    0.12    0.22
   0 -19  -5   -0.04    0.36
   0 -19  -3    0.04    0.16
   0  19  -3    0.06    0.17
   0 -19  -1    0.07    0.17
   0  19  -1    0.80    0.22
   0  19   1    0.14    0.14
   0 -19   7    0.18    0.96
   0 -19   7    0.01    0.23
   0 -20  -8    7.40    0.98
   0 -20  -8    5.39    0.98
   0 -20  -6    3.73    0.45
   0 -20  -6    2.35    0.84
   0 -20  -4    9.90    0.61
   0 -20  -4    9.59    1.38
   0  20  -2   16.82    0.82
   0 -20  -2   15.57    0.75
   0  20   0    2.92    0.33
   0  20   2   16.78    0.70
   0 -20   8   20.08    2.24
   0 -20   8   13.02    0.83
   0 -21  -7    0.13    0.30
   0 -21  -7   -0.05    0.62
   0 -21  -7   -0.43    1.11
   0 -21  -5    0.43    0.59
   0 -21  -5    0.29    0.27
   0  21  -3    0.25    0.22
   0 -21  -3    0.14    0.18
   0  21  -1    0.18    0.21
   0  21   1    0.41    0.17
   0 -21   7    0.10    1.11
   0 -21   7    0.04    0.23
   0 -22  -8   22.59    1.98
   0 -22  -8   28.73    1.87
   0 -22  -6    9.53    0.69
   0 -22  -6    7.29    1.31
   0  22  -4   42.86    1.64
   0 -22  -4   45.89    1.57
   0  22  -2   11.20    0.67
   0 -22  -2   10.34    0.61
   0  22   0   57.90    1.82
   0  22   2   11.52    0.58
   0 -22   8   30.38    2.95
   0 -23  -7   -0.13    1.28
   0 -23  -7    0.06    0.75
   0 -23  -5    0.12    0.29
   0 -23  -5   -0.28    0.78
   0  23  -5    0.03    0.28
   0  23  -3    0.15    0.26
   0 -23  -3    0.14    0.22
   0  23  -1    0.15    0.22
   0  23   1    0.14    0.17
   0 -23   7    0.04    0.26
   0 -23   7   -0.11    1.18
   0 -24  -6   70.92    2.33
   0 -24  -6   60.64    3.77
   0  24  -4  106.30    3.17
   0 -24  -4  105.02    2.99
   0  24  -2   88.92    2.68
   0  24   0  194.40    4.91
   0  24   2   86.34    2.39
   0 -25  -5   -0.07    0.27
   0  25  -5   -0.02    0.29
   0 -25  -3    0.15    0.24
   0  25  -3    0.12    0.25
   0  25  -1    0.27    0.24
   0  25   1    0.10    0.19
   0 -26  -6   11.03    1.78
   0  26  -6   10.47    0.82
   0 -26  -4   33.87    1.36
   0  26  -4   34.64    1.50
   0  26  -2   20.21    1.01
   0  26   0   29.37    1.16
   0  26   2   18.13    0.81
   0  27  -5   -0.12    0.31
   0  27  -3   -0.03    0.29
   0 -27  -3    0.09    0.24
   0  27  -1    0.13    0.23
   0  27   1    0.11    0.19
   0  28  -6    0.49    0.38
   0  28  -4    0.14    0.32
   0 -28  -4    0.11    0.29
   0  28  -2    0.31    0.28
   0  28   0    1.29    0.31
   0  28   2    3.20    0.36
   0  29  -5    0.10    0.37
   0  29  -3    0.22    0.33
   0  29  -1    0.28    0.27
   0  29   1    0.01    0.21
   0  30  -4   15.81    1.01
   0  30  -2   15.94    0.93
   0  30   0   11.35    0.69
   0  30   2   17.54    0.84
   0  31  -5   -0.12    0.35
   0  31  -3    0.02    0.38
   0  31  -1   -0.07    0.27
   0  31   1    0.17    0.24
   0  32  -4   46.03    1.86
   0  32  -2   71.98    2.35
   0  32   0   61.82    1.97
   0  33  -3   -0.10    0.33
   0  33  -1    0.27    0.30
   0  33   1    0.16    0.28
   0  34  -2   14.29    0.87
   0  34   0    6.61    0.56
   0  35  -1    0.20    0.31
   0  35   1    0.39    0.29
   0  36   0    2.31    0.39
  -1   0 -10    0.01    0.25
   1   0  -8    0.23    0.23
  -1   0  -8    0.13    0.22
   1   0  -6    0.13    0.17
  -1   0  -6    0.04    0.15
   1   0  -4    0.02    0.09
  -1   0  -4   -0.01    0.09
   1   0  -2    0.12    0.07
  -1   0   2    0.18    0.08
  -1   0   4    0.13    0.13
  -1   0   4    0.03    0.16
   1   0   4    0.12    0.10
   1   0   4   -0.01    0.17
  -1   0   6    0.26    0.30
  -1   0   6    0.05    0.18
  -1   0   8    0.03    0.39
  -1  -1 -11   33.42    1.41
   1  -1  -9   51.67    1.82
  -1   1  -9   50.84    1.76
  -1  -1  -9   49.06    1.71
  -1  -1  -7  131.28    3.54
  -1   1  -7  138.10    3.54
   1  -1  -7  132.64    3.60
   1   1  -7  137.70    3.62
  -1  -1  -5  184.12    4.51
  -1   1  -5  189.90    4.49
   1   1  -5  178.75    4.55
  -1  -1  -3  343.28    7.88
  -1   1  -3  353.54    7.84
   1   1  -3  325.84    8.04
   1  -1  -1  253.10    5.62
   1  -1  -1  238.42    5.75
   1   1   1  255.77    5.91
  -1  -1   3  329.21    7.70
  -1   1   3  337.65    7.73
   1   1   3  322.53    7.99
  -1   1   3  340.20    8.07
   1   1   3  341.88    7.84
  -1   1   5  180.79    5.01
   1   1   5  165.91    4.87
  -1   1   5  183.23    4.53
  -1  -1   5  182.53    4.50
  -1  -1   5  180.16    4.89
  -1  -1   7  130.82    4.16
  -1   1   7  130.96    4.28
  -1  -1   7  125.81    3.54
  -1   1   9   51.76    2.70
  -1  -1   9   51.88    2.61
   1  -2 -10    1.36    0.35
  -1  -2 -10    1.71    0.35
   1  -2  -8    4.13    0.44
  -1  -2  -8    3.78    0.41
  -1   2  -8    4.68    0.43
   1   2  -6    6.00    0.45
  -1  -2  -6    5.77    0.44
  -1   2  -6    6.35    0.42
  -1   2  -4    6.69    0.35
  -1  -2  -4    6.31    0.39
   1  -2  -2   22.78    0.87
   1  -2  -2   22.70    0.71
   1   2  -2   20.87    0.93
  -1   2  -2   22.66    0.62
  -1  -2   0    1.75    0.24
   1   2   0    1.37    0.22
   1  -2   0    1.69    0.12
  -1   2   0    1.63    0.12
   1  -2   2   18.80    0.55
  -1  -2   2   19.99    0.63
   1   2   2   19.45    0.83
  -1   2   2   19.05    0.64
   1   2   2   19.97    0.87
   1  -2   4    5.61    0.34
   1   2   4    5.74    0.54
  -1  -2   4    6.06    0.38
  -1   2   4    5.75    0.39
  -1   2   4    6.00    0.59
  -1   2   6    6.37    0.76
  -1  -2   6    6.26    0.65
  -1  -2   6    6.14    0.47
  -1   2   8    4.23    0.77
  -1  -2   8    4.80    0.73
  -1  -3 -11    4.31    0.51
   1  -3 -11    4.44    0.54
  -1  -3  -9    3.15    0.42
   1  -3  -9    2.55    0.40
   1  -3  -7   12.91    0.74
  -1   3  -7   13.39    0.67
  -1  -3  -7   13.12    0.71
  -1  -3  -5    3.15    0.31
  -1   3  -5    3.73    0.29
   1  -3  -3    2.92    0.34
   1  -3  -3    3.43    0.26
  -1   3  -3    2.98    0.19
   1  -3  -1   52.32    1.29
   1  -3  -1   49.38    1.23
  -1  -3  -1   49.87    1.70
   1   3   1   56.77    1.62
  -1   3   1   50.70    1.25
  -1  -3   3    1.21    0.16
   1  -3   3    1.13    0.13
   1   3   3    1.36    0.31
  -1  -3   5   15.67    0.71
   1   3   5   14.29    0.98
   1  -3   5   13.94    0.64
  -1   3   5   16.64    1.13
  -1  -3   7   24.13    1.41
  -1   3   7   23.63    1.60
  -1  -3   7   24.07    1.07
  -1   3   9    8.74    1.06
  -1  -3   9    8.89    1.03
   1  -4 -10    0.77    0.33
  -1  -4 -10    0.87    0.31
   1  -4  -8    1.45    0.32
  -1  -4  -8    1.50    0.31
  -1  -4  -6    4.23    0.38
  -1   4  -6    4.35    0.35
   1  -4  -4    2.20    0.25
   1  -4  -4    2.23    0.34
  -1   4  -4    2.25    0.20
   1  -4  -2   24.18    1.06
  -1  -4  -2   27.16    1.20
  -1   4   0    0.36    0.10
  -1  -4   0    0.02    0.22
   1  -4   0    0.13    0.09
   1  -4   2   31.33    0.81
  -1  -4   2   31.87    1.33
   1   4   2   30.87    1.27
   1  -4   4    1.89    0.19
   1   4   4    1.84    0.38
  -1  -4   4    1.78    0.22
  -1   4   4    1.79    0.35
   1   4   6    4.15    0.65
  -1   4   6    4.26    0.64
  -1  -4   6    4.41    0.40
   1  -4   6    4.36    0.38
  -1  -4   8    1.30    0.32
  -1  -4   8    1.80    0.50
  -1   4   8    0.90    0.44
   1  -5 -11    6.38    0.64
  -1  -5 -11    5.31    0.56
   1  -5  -9    2.94    0.43
  -1  -5  -9    2.52    0.40
  -1  -5  -7    5.03    0.45
  -1  -5  -5    8.59    0.52
   1  -5  -5    8.46    0.70
   1  -5  -3   19.45    1.03
  -1  -5  -3   19.86    1.07
  -1  -5  -1    0.19    0.29
  -1  -5  -1    0.21    0.04
   1   5   3   24.65    1.26
   1  -5   3   26.38    0.77
  -1  -5   3   24.45    1.22
   1  -5   5   23.16    0.86
  -1  -5   5   24.23    0.93
  -1   5   5   22.83    1.42
   1   5   5   22.98    1.37
  -1   5   7    5.97    0.77
  -1  -5   7    8.31    0.59
  -1  -5   9    7.50    0.95
  -1  -5   9    7.77    0.68
  -1  -6 -10    2.41    0.41
   1  -6 -10    3.32    0.47
  -1  -6  -8    5.92    0.53
   1  -6  -8    7.01    0.58
  -1  -6  -6    2.99    0.35
  -1  -6  -4   21.86    1.16
   1  -6  -4   22.08    1.17
   1  -6  -2    2.29    0.16
  -1  -6  -2    0.94    0.35
   1  -6   0  124.63    2.98
   1   6   0  116.52    2.79
  -1  -6   2    1.57    0.43
   1   6   4   28.43    1.51
   1  -6   4   27.81    0.90
  -1   6   4   27.86    1.59
  -1  -6   4   28.88    0.99
  -1  -6   4   29.81    1.41
  -1   6   6    2.44    0.61
   1   6   6    1.97    0.38
   1  -6   6    2.90    0.31
  -1  -6   6    3.21    0.35
  -1  -6   8    7.52    0.62
  -1   6   8    7.82    1.06
   1  -7 -11   28.55    1.37
  -1  -7 -11   30.95    1.36
   1  -7  -9   42.03    1.63
  -1  -7  -9   38.92    1.55
   1  -7  -7   94.00    2.96
  -1  -7  -7  113.10    3.03
  -1  -7  -5  142.55    4.19
   1  -7  -5  138.07    4.27
  -1  -7  -5  147.39    4.33
   1  -7  -3  163.22    5.89
  -1  -7  -3  209.33    6.58
  -1  -7  -1  353.13    7.95
   1  -7  -1  354.08    8.05
   1   7   1  321.09    7.19
   1  -7   3  239.35    5.53
  -1  -7   3  235.28    6.83
  -1  -7   5  152.12    3.94
  -1  -7   5  166.42    4.62
  -1   7   5  157.10    5.10
   1   7   5  149.03    4.94
   1  -7   5  156.97    3.87
   1  -7   7  140.82    3.89
  -1   7   7  131.18    4.88
   1  -7   7  128.30    3.53
  -1  -7   7  127.87    3.59
  -1  -7   9   43.80    1.75
   1  -8 -10    2.55    0.44
  -1  -8 -10    2.62    0.44
  -1  -8  -8    4.22    0.46
  -1  -8  -6   10.91    0.68
   1  -8  -6    9.77    0.84
  -1  -8  -6    9.86    0.73
  -1  -8  -6   10.38    0.90
   1  -8  -4   13.65    0.98
  -1  -8  -4   14.34    1.12
   1  -8  -4   14.89    0.73
   1  -8  -2   35.39    0.99
  -1  -8  -2   35.08    0.92
   1   8   0    8.75    0.36
   1  -8   0    8.52    0.46
  -1  -8   4   18.31    1.33
   1  -8   4   15.40    0.60
  -1  -8   6   11.83    0.87
  -1  -8   6   12.21    0.66
   1   8   6   11.08    1.14
   1  -8   6   11.18    0.60
  -1  -8   8    4.79    0.50
   1  -8   8    5.47    0.51
  -1   8   8    5.31    0.99
  -1  -9 -11   26.81    1.30
   1  -9  -9   48.09    1.81
  -1  -9  -9   44.82    1.74
   1  -9  -7   97.21    3.45
  -1  -9  -7  101.90    3.00
  -1  -9  -5  128.31    4.29
   1  -9  -5  126.17    4.19
   1  -9  -3  324.04    7.67
  -1  -9  -3  357.09    7.63
   1  -9  -1  189.32    4.62
  -1  -9  -1  200.19    4.55
   1   9   1  173.38    3.97
  -1  -9   5  153.73    3.97
   1  -9   5  156.16    3.88
  -1  -9   5  164.04    5.02
   1   9   7   98.19    4.07
  -1  -9   7  103.55    2.94
   1  -9   7  102.80    2.90
  -1  -9   9   46.71    1.81
   1 -10 -10    4.40    0.56
  -1 -10 -10    4.08    0.54
   1 -10  -8    5.99    0.58
  -1 -10  -8    8.09    0.66
   1 -10  -6   21.96    1.04
  -1 -10  -6   19.94    1.27
  -1 -10  -6   18.23    1.19
   1 -10  -6   19.26    1.26
   1 -10  -4   10.62    0.87
  -1 -10  -4   13.69    1.28
   1 -10  -2   46.73    1.30
  -1 -10  -2   46.86    1.22
   1  10   0   24.35    0.81
   1 -10   0   25.90    0.94
  -1  10   2   42.48    1.18
   1 -10   4   15.77    0.64
  -1 -10   4   18.82    1.55
  -1 -10   6   22.92    0.98
  -1 -10   6   24.54    1.49
   1 -10   6   23.42    0.94
   1 -10   8    9.12    0.66
   1 -10   8    9.92    0.83
  -1 -10   8    8.52    0.66
  -1 -11  -9    2.34    0.44
   1 -11  -7    5.89    0.58
  -1 -11  -7    3.96    0.53
   1 -11  -7    5.23    0.70
  -1 -11  -7    4.99    0.71
  -1 -11  -5    0.53    0.42
   1 -11  -5    1.08    0.21
   1 -11  -5    0.91    0.28
   1 -11  -5    0.64    0.38
   1 -11  -3    2.92    0.24
  -1 -11  -3    2.99    0.21
   1 -11  -3    2.71    0.54
  -1 -11  -1    4.46    0.28
   1 -11  -1    3.90    0.30
  -1  11   1   11.10    0.50
   1  11   1   11.61    0.41
  -1 -11   5    4.11    0.38
  -1 -11   5    4.49    0.82
   1 -11   5    4.76    0.35
   1 -11   7    8.84    0.58
  -1 -11   7    8.86    0.87
  -1 -11   7    8.44    0.60
   1 -11   9    6.03    0.60
   1 -12 -10    4.34    0.58
  -1 -12 -10    3.93    0.58
   1 -12  -8    8.74    0.95
   1 -12  -8    8.49    0.94
  -1 -12  -8    9.31    0.78
  -1 -12  -6   12.38    1.16
   1 -12  -6   12.99    1.11
   1 -12  -6   15.28    0.95
  -1 -12  -6   11.77    1.03
  -1 -12  -4   33.50    0.99
   1 -12  -4   32.42    1.06
  -1 -12  -2   37.88    1.08
   1 -12  -2   37.19    1.14
  -1  12   0   20.99    0.85
   1 -12   0   19.11    0.81
   1  12   0   20.41    0.73
  -1  12   2   35.40    1.06
  -1 -12   6   16.06    1.40
  -1 -12   6   15.25    0.78
   1 -12   6   15.90    0.75
   1 -12   8   11.54    1.21
  -1 -12   8    9.76    0.70
   1 -12   8    9.79    0.69
  -1 -13  -9    3.27    0.54
  -1 -13  -7    5.11    0.71
   1 -13  -7    6.53    0.65
   1 -13  -7    5.48    0.76
  -1 -13  -7    5.79    0.77
  -1 -13  -5    5.53    0.37
  -1 -13  -5    5.04    0.96
   1 -13  -5    5.14    0.39
   1 -13  -5    3.41    0.68
  -1 -13  -3    3.87    0.26
   1 -13  -3    3.23    0.28
  -1  13  -1    9.54    0.55
  -1 -13  -1   10.17    0.49
   1 -13  -1    9.82    0.51
   1  13  -1   10.47    0.48
  -1  13   1   10.79    0.53
   1  13   1   11.35    0.44
   1 -13   5   13.48    0.65
  -1 -13   5   18.75    1.81
  -1 -13   7   15.65    1.32
   1 -13   7   14.61    0.78
  -1 -13   7   13.59    0.78
   1 -13   9    8.56    0.82
   1 -13   9    7.59    0.66
  -1 -14 -10    7.98    0.79
  -1 -14  -8   12.25    1.13
  -1 -14  -8   14.56    1.04
   1 -14  -8   11.65    1.12
   1 -14  -8   13.97    0.99
   1 -14  -8   12.66    1.34
  -1 -14  -8   10.97    0.95
   1 -14  -6   13.56    1.25
  -1 -14  -6   21.30    0.83
   1 -14  -6   22.17    0.90
   1 -14  -6   15.57    1.04
  -1 -14  -6   14.15    1.47
  -1 -14  -4   47.24    1.34
   1 -14  -4   45.43    1.40
  -1 -14  -2   18.65    0.69
  -1  14  -2   19.06    0.82
   1 -14  -2   18.76    0.75
   1  14   0   83.24    2.25
  -1  14   0   84.89    2.40
  -1  14   2   17.84    0.68
   1 -14   6   15.57    0.75
  -1 -14   6   13.92    0.76
  -1 -14   8   14.46    1.21
  -1 -14   8   13.86    0.84
   1 -14   8   16.79    1.59
   1 -14   8   13.37    0.81
  -1 -15  -9   39.05    1.82
   1 -15  -7   80.36    2.96
  -1 -15  -7  111.80    2.63
   1 -15  -7  115.33    2.75
  -1 -15  -7   61.83    3.07
   1 -15  -7   66.87    3.26
  -1 -15  -7   64.70    3.26
   1 -15  -5   84.86    3.99
  -1 -15  -5  143.15    3.36
   1 -15  -5  142.65    3.46
  -1 -15  -5  107.13    5.22
  -1 -15  -3  183.27    4.40
   1 -15  -3  181.78    4.50
  -1 -15  -1  144.94    3.55
  -1  15  -1  137.25    3.65
   1 -15  -1  140.59    3.65
   1  15  -1  142.95    3.58
  -1  15   1  135.66    3.46
   1  15   1  135.91    3.31
  -1 -15   5  136.78    5.57
   1 -15   5  105.95    2.91
   1 -15   7   72.55    2.20
  -1 -15   7   66.18    2.19
   1 -15   9   35.30    1.51
   1 -15   9   39.16    2.09
   1 -16  -8    9.99    1.11
  -1 -16  -8    9.97    1.06
  -1 -16  -8    9.33    0.98
  -1 -16  -6   22.26    0.88
   1 -16  -6   22.38    0.94
   1 -16  -6   16.02    1.44
   1 -16  -6   16.21    1.13
  -1 -16  -6   16.04    1.80
  -1 -16  -4   32.61    1.08
   1 -16  -4   33.43    1.16
   1 -16  -2   26.03    0.97
  -1 -16  -2   25.80    0.90
   1  16  -2   25.31    0.94
  -1  16  -2   25.76    1.04
   1  16   0   65.95    1.87
  -1  16   0   64.34    1.97
   1  16   2   24.24    0.76
  -1  16   2   22.94    0.86
  -1 -16   6   14.18    0.80
   1 -16   6   14.86    0.74
  -1 -16   8   13.46    1.32
  -1 -16   8   11.67    0.78
   1 -16   8   14.20    1.68
   1 -16   8   11.98    0.76
   1 -17  -9   33.66    1.71
  -1 -17  -9   33.69    1.75
  -1 -17  -7   99.97    2.57
  -1 -17  -7   60.79    3.48
   1 -17  -7   66.05    3.36
   1 -17  -7   81.12    3.10
   1 -17  -7   99.71    2.69
   1 -17  -5  131.90    3.27
  -1 -17  -5  133.03    3.17
  -1 -17  -3  128.85    3.23
   1 -17  -3  131.64    3.33
   1 -17  -1  151.97    3.99
   1  17  -1  152.29    3.93
  -1  17   1  161.01    4.06
   1  17   1  160.42    3.91
  -1 -17   5  127.35    6.01
   1 -17   7   63.88    2.03
  -1 -17   7   59.78    2.07
   1 -18  -8    8.74    1.12
  -1 -18  -8    8.53    1.08
   1 -18  -8    9.60    0.94
  -1 -18  -6   36.14    1.26
   1 -18  -6   35.36    1.34
   1 -18  -4   23.94    0.98
  -1 -18  -4   22.27    0.89
   1 -18  -4   22.44    1.96
   1  18  -2   58.31    1.77
   1 -18  -2   53.90    1.72
  -1  18  -2   60.61    1.90
  -1 -18  -2   58.79    1.71
  -1  18   0    9.11    0.59
   1  18   0    9.09    0.52
  -1  18   2   52.86    1.61
   1  18   2   55.09    1.50
   1 -18   6   24.70    1.05
  -1 -18   6   38.99    3.19
  -1 -18   8   10.83    1.38
   1 -18   8    9.53    0.68
   1 -19  -9    2.49    0.73
   1 -19  -7    3.05    0.64
   1 -19  -7    2.72    0.81
  -1 -19  -7    2.79    1.03
  -1 -19  -7    3.94    0.44
  -1 -19  -5    1.84    1.14
  -1 -19  -5    2.48    0.32
   1 -19  -5    2.33    0.78
   1 -19  -5    2.51    0.37
  -1 -19  -3    4.56    0.36
   1  19  -3    4.58    0.41
   1 -19  -3    4.99    0.42
  -1  19  -3    4.33    0.44
  -1  19  -1    2.91    0.36
   1 -19  -1    2.08    0.30
   1  19  -1    2.81    0.32
   1  19   1    2.29    0.24
  -1  19   1    1.96    0.28
  -1 -19   5   10.43    1.84
   1 -19   7    3.58    0.43
  -1 -19   7    3.31    0.43
   1 -20  -8   13.36    1.17
   1 -20  -8    9.77    1.29
   1 -20  -6   18.20    1.84
  -1 -20  -6   22.63    1.00
  -1 -20  -6   22.25    2.66
   1 -20  -6   22.57    1.07
  -1 -20  -4   22.42    0.92
   1 -20  -4   25.60    2.25
   1 -20  -4   23.41    1.00
   1 -20  -2   29.19    1.14
   1  20  -2   30.84    1.16
  -1 -20  -2   29.23    1.07
  -1  20  -2   29.69    1.21
  -1  20   0   41.25    1.48
   1  20   0   42.51    1.39
   1  20   2   27.65    0.93
  -1  20   2   29.19    1.06
  -1 -20   6   25.29    2.89
   1 -20   6   13.53    0.75
  -1 -20   8   15.22    1.78
  -1 -21  -7    2.97    1.17
   1 -21  -7    3.76    0.74
  -1 -21  -7    5.08    0.51
   1 -21  -7    3.96    1.01
  -1 -21  -5    0.92    1.10
   1 -21  -5    0.59    0.70
  -1 -21  -5    1.03    0.27
   1 -21  -5    0.96    0.31
   1  21  -3    0.76    0.25
   1 -21  -3    0.59    0.22
  -1  21  -3    0.59    0.26
  -1 -21  -3    0.47    0.21
  -1  21  -1    1.85    0.32
   1  21  -1    1.76    0.28
  -1  21   1    3.50    0.37
   1  21   1    4.52    0.34
  -1 -21   5    2.89    1.33
   1 -21   7    6.02    0.51
  -1 -21   7    8.52    1.66
   1 -22  -8   13.47    1.60
   1 -22  -8   15.29    1.34
  -1 -22  -6   15.85    0.87
   1 -22  -6   15.21    0.91
  -1  22  -4   29.11    1.36
   1  22  -4   32.44    1.31
  -1 -22  -4   32.04    1.18
  -1  22  -2   15.67    0.85
   1 -22  -2   14.37    0.77
   1  22  -2   16.35    0.80
  -1  22   0   48.28    1.66
   1  22   0   50.04    1.57
  -1  22   2   15.55    0.74
   1  22   2   16.24    0.66
  -1 -22   6   16.18    2.55
   1 -22   6    8.94    0.63
   1 -22   8   17.17    2.34
  -1 -22   8   16.89    2.04
   1 -23  -7   50.48    2.56
  -1 -23  -7   57.38    1.96
  -1 -23  -7   48.11    3.90
   1 -23  -7   45.66    3.18
  -1  23  -5   63.76    2.39
  -1 -23  -5   94.22    6.11
   1 -23  -5   83.24    4.51
  -1 -23  -5   77.19    2.30
   1 -23  -5   77.02    2.40
   1 -23  -3   83.54    2.54
  -1  23  -3   88.51    2.70
   1  23  -3   92.11    2.66
  -1 -23  -3   85.06    2.45
   1  23  -1   96.73    2.72
  -1  23  -1   94.92    2.82
  -1  23   1   89.15    2.57
   1  23   1   91.64    2.44
  -1 -23   5   98.52    6.13
  -1 -23   7   50.11    3.97
   1 -24  -6   14.43    1.81
  -1  24  -6   11.91    0.87
  -1 -24  -4   22.09    0.97
   1 -24  -4   19.52    0.98
   1 -24  -4   25.43    2.61
   1  24  -4   20.42    1.04
  -1  24  -4   20.35    1.12
  -1 -24  -4   24.64    2.44
   1  24  -2   18.23    0.89
  -1  24  -2   18.21    0.95
  -1  24   0   35.24    1.34
   1  24   0   36.31    1.26
  -1  24   2   16.58    0.79
   1  24   2   17.43    0.72
  -1  25  -7   37.06    1.67
   1  25  -5   53.39    1.97
  -1 -25  -5   53.01    3.21
  -1 -25  -5   59.32    1.91
  -1  25  -5   55.81    2.12
  -1 -25  -3   67.81    2.05
   1 -25  -3   66.55    2.16
   1  25  -3   74.20    2.25
  -1  25  -3   68.71    2.28
   1  25  -1   93.14    2.66
  -1  25  -1   92.67    2.77
   1  25   1   90.76    2.45
  -1  25   1   88.91    2.57
  -1  26  -6   14.80    1.01
   1  26  -6   12.89    0.87
   1 -26  -6   15.86    1.94
  -1 -26  -4   11.68    1.90
   1 -26  -4    8.66    0.69
   1  26  -4    9.74    0.74
  -1 -26  -4    8.91    0.62
   1 -26  -4   12.84    2.10
  -1  26  -4    9.12    0.75
   1  26  -2   36.13    1.39
  -1  26  -2   34.77    1.46
   1  26   0    8.87    0.55
  -1  26   0    8.93    0.61
   1  26   2   35.32    1.18
  -1  26   2   34.46    1.27
   1  27  -7    1.38    0.44
  -1  27  -5    1.91    0.47
   1 -27  -5    2.31    1.25
   1  27  -5    1.59    0.42
  -1 -27  -5    1.52    0.93
   1  27  -3    1.49    0.36
   1 -27  -3    1.13    0.32
  -1  27  -3    1.42    0.38
  -1  27  -1    2.35    0.38
   1  27  -1    1.93    0.34
  -1  27   1    2.41    0.34
   1  27   1    2.41    0.30
   1  28  -6    9.07    0.78
  -1  28  -6    9.45    0.86
   1 -28  -4   20.33    2.63
  -1 -28  -4   21.34    2.59
  -1  28  -4   12.99    0.90
   1  28  -4   13.67    0.88
  -1  28  -2   16.72    0.97
   1  28  -2   17.20    0.92
   1  28   0   14.59    0.73
  -1  28   0   13.74    0.78
  -1  28   2   15.37    0.79
   1  29  -5    1.06    0.42
  -1  29  -5    0.87    0.43
  -1  29  -3    0.69    0.35
   1  29  -3    0.54    0.33
   1  29  -1    1.26    0.30
  -1  29  -1    1.41    0.36
  -1  29   1    0.66    0.27
   1  29   1    0.75    0.25
   1  30  -4   14.40    0.93
  -1  30  -4   13.35    0.95
  -1  30  -2    7.23    0.64
   1  30  -2    7.45    0.62
  -1  30   0   24.24    1.09
   1  30   0   24.74    1.01
  -1  30   2    6.70    0.54
   1  31  -5   28.81    1.38
   1  31  -3   34.21    1.46
  -1  31  -3   34.61    1.55
  -1  31  -1   43.61    1.66
   1  31  -1   45.66    1.57
   1  31   1   43.20    1.44
  -1  31   1   42.57    1.53
   1  32  -4    8.73    0.75
  -1  32  -2    7.57    0.68
   1  32  -2    7.63    0.63
   1  32   0   12.38    0.69
  -1  32   0   11.02    0.73
  -1  32   2    7.52    0.58
  -1  33  -3   44.76    1.80
   1  33  -3   43.81    1.70
  -1  33  -1   40.29    1.56
   1  33  -1   41.81    1.49
   1  33   1   42.39    1.42
  -1  33   1   38.52    1.47
  -1  34  -2   11.19    0.80
   1  34  -2   10.97    0.74
   1  34   0    2.79    0.38
  -1  34   0    2.63    0.41
   1  35  -3    1.03    0.40
  -1  35   1    2.67    0.43
  -2   0 -10   69.22    2.22
  -2   0  -8   74.88    2.24
   2   0  -8   77.45    2.41
  -2   0  -6  375.00    8.19
   2   0  -6  312.24    8.29
  -2   0  -4  112.95    2.80
   2   0  -4  111.35    2.89
  -2   0   0  147.50    3.37
  -2   0   2  885.31   20.03
  -2   0   4   84.88    2.31
  -2   0   4   84.66    2.62
   2   0   6  398.80   10.24
  -2   0   6  424.16   10.39
  -2   0   6  401.03    9.67
   2   0   6  409.36    9.67
   2   0   8   64.96    2.85
  -2   0   8   69.87    3.01
  -2  -1 -11    0.81    0.33
  -2   1  -9    1.03    0.28
   2  -1  -9    0.62    0.31
  -2  -1  -9    0.94    0.28
  -2  -1  -7    3.55    0.36
  -2   1  -7    4.07    0.37
  -2   1  -5   16.65    0.65
  -2  -1  -5   15.35    0.66
   2  -1  -3   26.63    0.90
  -2   1  -3   28.14    0.82
   2  -1  -1   40.50    1.13
   2   1   1   46.06    1.27
  -2  -1   3   29.34    1.08
  -2  -1   3   30.22    0.97
   2   1   3   28.29    1.14
  -2  -1   5   16.17    0.75
   2   1   5   15.54    0.98
  -2   1   5   18.27    1.11
   2   1   5   16.60    0.86
  -2  -1   5   16.02    0.96
  -2   1   5   15.95    0.76
  -2   1   7    3.79    0.67
  -2  -1   7    4.88    0.69
   2   1   7    4.31    0.65
  -2  -1   7    3.68    0.44
  -2   1   7    3.79    0.45
   2  -1   7    4.52    0.66
  -2   1   9    0.82    0.58
  -2  -1   9    1.05    0.61
  -2  -2 -12   14.11    0.87
  -2   2 -10   42.64    1.55
  -2  -2 -10   39.94    1.51
   2  -2 -10   39.67    1.65
  -2  -2  -8   35.16    1.33
   2  -2  -8   37.45    1.47
  -2   2  -8   39.25    1.34
  -2   2  -6  163.65    3.97
  -2  -2  -6  154.61    4.01
   2  -2  -4   11.80    0.56
  -2   2  -4   12.39    0.49
   2   2  -4   10.92    0.76
  -2   2  -2  548.92   12.00
   2  -2  -2  532.50   12.14
  -2   2   0   13.02    0.45
  -2   2   0   13.67    0.36
   2   2   2  552.37   12.75
  -2  -2   4    4.72    0.44
  -2   2   4    4.79    0.36
  -2   2   4    7.02    0.66
  -2  -2   4    4.94    0.36
   2   2   4    4.73    0.49
   2   2   4    6.77    0.57
   2   2   6  186.19    5.45
  -2   2   6  201.48    5.74
  -2  -2   6  185.76    4.83
  -2   2   6  190.15    4.89
  -2  -2   6  194.36    5.35
   2  -2   8   20.97    1.45
  -2  -2   8   23.23    1.54
  -2  -2   8   22.06    1.13
  -2   2   8   21.75    1.64
   2   2   8   21.17    1.53
  -2  -3 -11    0.51    0.31
  -2  -3  -9    3.09    0.39
  -2   3  -9    3.68    0.41
   2  -3  -9    3.35    0.46
  -2   3  -7    4.69    0.38
  -2  -3  -7    4.32    0.39
  -2   3  -5   17.10    0.64
   2  -3  -5   16.60    0.75
  -2  -3  -5   15.28    0.70
   2  -3  -3   22.38    0.79
   2  -3  -3   22.07    0.98
  -2   3  -3   23.07    0.65
   2   3  -3   20.75    1.14
   2  -3  -1   12.64    0.42
  -2  -3  -1   13.16    0.58
  -2   3  -1   11.58    0.47
   2   3  -1   12.01    0.78
   2   3   1   12.47    0.60
  -2   3   1   11.05    0.39
  -2   3   1   12.81    0.43
  -2  -3   3   24.40    0.84
   2   3   3   22.72    1.08
   2   3   3   22.94    1.17
  -2   3   3   23.84    1.21
  -2  -3   5   18.05    0.79
  -2   3   5   18.14    0.81
   2   3   5   17.42    1.09
  -2  -3   7    4.20    0.60
  -2   3   7    4.75    0.69
   2   3   7    4.86    0.72
  -2  -3   7    4.57    0.47
  -2   3   9    2.09    0.56
  -2  -3   9    3.27    0.71
  -2  -4 -10   24.10    1.12
   2  -4 -10   25.77    1.25
  -2  -4  -8   13.39    0.75
  -2   4  -8   13.76    0.70
  -2  -4  -6   64.36    1.99
  -2   4  -6   68.23    1.86
   2  -4  -4  103.38    3.15
  -2   4  -4  110.53    2.65
   2  -4  -4  114.71    2.89
   2   4  -4   98.05    3.46
   2  -4  -2   84.08    2.12
   2  -4  -2   84.84    2.03
  -2  -4  -2   84.35    2.41
   2   4  -2   79.78    2.78
   2   4   0  230.99    6.00
   2  -4   0  224.12    5.00
  -2   4   0  211.39    5.21
   2   4   2   69.39    2.14
   2   4   2   96.26    2.83
  -2   4   4  108.92    3.52
  -2  -4   4  100.50    2.69
   2   4   4  102.23    3.28
  -2   4   6   89.48    3.38
   2   4   6   86.18    3.24
  -2  -4   6   93.78    2.65
  -2  -4   8    7.95    0.87
  -2   4   8    7.12    1.00
   2   4   8    8.47    1.04
  -2  -4   8    7.90    0.66
  -2  -5 -11    1.09    0.34
   2  -5 -11    1.17    0.37
   2  -5  -9    0.92    0.32
  -2  -5  -9    0.62    0.28
  -2  -5  -7    5.82    0.48
   2  -5  -5   11.30    0.62
   2  -5  -5   10.06    0.76
   2   5  -3   29.98    1.64
   2  -5  -3   31.69    1.02
   2  -5  -3   28.85    1.29
  -2  -5  -1   18.95    0.85
   2  -5  -1   20.54    0.64
   2  -5  -1   18.25    0.61
   2   5  -1   21.77    1.30
  -2  -5  -1   22.28    1.23
  -2   5  -1   20.38    0.74
  -2   5   1   18.86    0.60
   2  -5   3   33.89    0.86
   2   5   3   33.87    1.71
  -2  -5   5   11.83    0.63
   2   5   5   11.37    0.96
  -2   5   5   12.84    1.12
   2   5   7    5.87    0.85
  -2  -5   7    7.50    0.57
  -2   5   7    6.96    0.96
  -2  -5   7    6.87    0.76
  -2  -5   9    0.61    0.48
  -2  -6 -10   34.27    1.42
   2  -6 -10   34.59    1.52
  -2  -6  -8   25.73    1.11
   2  -6  -6  141.47    3.75
  -2  -6  -6  136.53    3.68
   2  -6  -4   21.49    0.85
   2  -6  -4   19.36    1.07
  -2  -6  -2  348.61    8.64
  -2  -6  -2  342.98    9.04
   2   6  -2  340.44    9.41
   2  -6  -2  354.40    8.06
   2  -6  -2  361.27    8.18
   2  -6   0    6.35    0.38
  -2  -6   0    7.05    0.73
   2   6   0    7.19    0.84
  -2   6   0    6.32    0.39
  -2  -6   2  389.39    9.64
   2  -6   2  375.26    8.39
   2   6   2  367.14    9.92
   2  -6   4    6.95    0.34
  -2  -6   4    8.19    0.47
  -2  -6   6  170.11    4.20
  -2   6   6  173.10    5.46
  -2  -6   8   17.81    1.27
  -2   6   8   16.59    1.57
  -2  -6   8   16.43    0.92
  -2  -7 -11    1.83    0.40
  -2  -7  -9    1.72    0.35
   2  -7  -7   10.89    0.72
  -2  -7  -7    9.70    0.67
   2  -7  -5    5.52    0.60
   2  -7  -5    5.51    0.45
   2  -7  -3   17.18    1.06
  -2  -7  -3   18.89    1.21
  -2  -7  -3   18.00    1.02
   2  -7  -3   19.56    0.80
  -2  -7  -1   14.56    1.09
  -2   7  -1   15.16    0.65
   2  -7  -1   13.14    0.53
  -2  -7  -1   15.16    0.41
  -2   7   1   13.39    0.52
   2   7   3   19.76    1.24
   2  -7   3   20.03    0.60
  -2  -7   3   22.11    1.32
   2   7   5    6.14    0.79
  -2  -7   5    5.60    0.42
   2  -7   5    5.22    0.34
  -2   7   7   10.54    1.23
  -2  -7   7   10.98    0.70
   2   7   7    9.55    0.99
  -2  -7   9    2.17    0.57
  -2  -8 -10   57.28    2.04
   2  -8 -10   59.05    2.12
  -2  -8  -8   67.58    2.21
   2  -8  -6  235.79    6.92
   2  -8  -6  277.87    6.58
  -2  -8  -4   90.51    3.40
   2  -8  -4   87.44    3.29
   2  -8  -2  707.02   16.41
  -2  -8  -2  760.17   16.24
  -2  -8  -2  614.48   16.93
  -2  -8  -2  659.27   17.60
  -2  -8   0   81.74    3.24
  -2   8   0   80.92    2.34
   2   8   0   86.41    2.04
   2  -8   0   89.54    2.35
  -2  -8   2  752.79   18.33
   2  -8   4   88.84    2.22
  -2  -8   4   86.72    3.18
   2   8   4   83.59    3.25
   2   8   6  281.19    8.19
  -2  -8   6  285.58    6.94
   2  -8   6  282.40    6.78
   2   8   8   55.58    2.89
  -2  -8   8   56.78    2.00
  -2  -9 -11    0.32    0.31
  -2  -9  -9    3.88    0.49
  -2  -9  -7    1.41    0.33
   2  -9  -7    1.58    0.46
   2  -9  -7    1.74    0.35
  -2  -9  -5   12.55    1.00
   2  -9  -5   11.08    0.94
   2  -9  -5   13.76    0.77
   2  -9  -3   11.58    0.48
  -2  -9  -3    7.56    0.86
  -2  -9  -3    9.56    0.78
   2  -9  -3    7.95    0.80
   2  -9  -3   10.26    0.58
  -2  -9  -1   17.73    1.40
  -2  -9  -1   19.79    0.58
   2  -9  -1   17.23    0.68
  -2  -9   3   10.75    1.03
   2  -9   3   10.94    0.41
   2  -9   5   13.10    0.57
  -2  -9   5   12.92    0.67
   2   9   5   12.57    1.18
   2   9   7    1.78    0.65
   2  -9   7    1.74    0.29
  -2  -9   7    1.61    0.31
  -2 -10 -10   26.02    1.28
   2 -10  -8   16.35    0.97
  -2 -10  -8   15.30    0.93
   2 -10  -6  126.25    3.94
   2 -10  -6  111.77    4.32
  -2 -10  -4   19.49    1.19
  -2 -10  -4   20.22    1.38
  -2 -10  -2  244.99    6.88
  -2 -10  -2  251.13    7.64
  -2 -10  -2  261.60    5.87
   2 -10  -2  255.31    6.05
   2 -10   0    4.98    0.39
  -2 -10   0    4.80    0.87
   2  10   0    5.00    0.25
  -2 -10   2  286.59    8.42
  -2 -10   4    8.46    0.94
   2 -10   4    8.95    0.41
   2  10   6  142.13    5.07
  -2 -10   6  136.99    3.76
   2 -10   6  147.74    3.66
  -2 -10   8    9.51    0.70
  -2 -11  -9    3.19    0.49
   2 -11  -7    1.72    0.47
   2 -11  -7    2.04    0.35
   2 -11  -7    1.42    0.36
   2 -11  -5   17.73    0.95
   2 -11  -5   16.07    1.23
  -2 -11  -5   15.42    1.26
  -2 -11  -3    9.74    1.11
   2 -11  -3   10.50    0.49
  -2 -11  -3   11.06    0.39
  -2 -11  -1   22.62    0.69
  -2 -11  -1   23.63    1.91
   2 -11  -1   19.40    0.79
   2  11   1   19.81    0.54
  -2 -11   3   10.82    1.21
   2 -11   5   18.97    0.74
  -2 -11   5   21.60    1.55
   2 -11   7    1.33    0.28
  -2 -11   7    1.45    0.30
   2 -11   9    3.66    0.58
  -2 -12 -10   15.00    1.00
   2 -12  -8    8.73    0.94
  -2 -12  -8   10.92    0.84
   2 -12  -8    9.98    0.80
   2 -12  -6   29.03    1.76
  -2 -12  -6   26.24    1.68
   2 -12  -4   20.47    0.80
   2 -12  -4   14.94    1.28
  -2 -12  -4   15.09    1.16
  -2 -12  -4   22.17    0.70
   2 -12  -4   18.57    0.97
  -2 -12  -4   17.76    1.47
  -2 -12  -2   64.80    3.35
  -2 -12  -2   61.70    1.58
   2 -12  -2   60.34    1.73
   2  12   0   86.23    2.13
  -2 -12   0   82.87    3.93
   2 -12   0   79.24    2.35
  -2 -12   2   87.14    3.88
  -2  12   2   61.25    1.74
   2 -12   4   17.64    0.66
  -2 -12   4   18.67    1.58
   2 -12   6   51.27    1.55
  -2 -12   6   54.36    2.53
  -2 -12   8    4.23    0.47
   2 -12   8    4.69    0.48
  -2 -13  -9    0.02    0.34
   2 -13  -9    0.32    0.35
   2 -13  -7    7.10    0.67
   2 -13  -7    5.70    0.78
  -2 -13  -5    2.38    0.63
  -2 -13  -5    3.29    0.28
   2 -13  -5    1.87    0.53
   2 -13  -5    2.75    0.32
   2 -13  -5    2.26    0.39
  -2 -13  -5    1.82    0.46
  -2 -13  -3   13.00    1.49
   2 -13  -3   14.18    0.63
  -2 -13  -3   11.03    0.99
  -2 -13  -3   13.91    0.50
   2  13  -1   20.95    0.70
   2 -13  -1   20.59    0.82
   2  13   1   20.90    0.61
  -2  13   1   21.03    0.84
  -2 -13   3   17.11    1.74
  -2 -13   5    2.63    0.71
   2 -13   5    2.34    0.26
  -2 -13   7    7.91    0.60
   2 -13   7    8.43    0.56
   2 -13   9    0.34    0.53
  -2 -14 -10   24.11    1.36
   2 -14  -8   13.74    0.98
  -2 -14  -8   15.07    1.04
  -2 -14  -6   71.86    3.57
   2 -14  -6   76.64    3.58
  -2 -14  -6  119.34    2.77
   2 -14  -6  119.21    2.95
   2 -14  -6   87.94    3.11
   2 -14  -4   20.82    1.67
  -2 -14  -4   24.49    0.79
  -2 -14  -4   19.24    1.76
   2 -14  -4   24.75    0.93
  -2 -14  -4   17.46    1.33
  -2 -14  -2  119.40    2.95
   2 -14  -2  121.30    3.13
   2 -14   0    1.40    0.25
   2  14   0    1.70    0.19
  -2  14   0    1.68    0.26
  -2 -14   0    1.61    0.71
  -2 -14   2  163.13    5.97
  -2  14   2  112.38    2.99
  -2 -14   4    7.66    1.21
  -2 -14   6   79.72    2.56
   2 -14   6   91.89    2.46
   2 -14   8    7.47    0.59
   2 -15  -9   -0.05    0.37
  -2 -15  -9    0.30    0.42
   2 -15  -7   10.05    0.85
   2 -15  -7    7.97    1.01
  -2 -15  -7    7.33    0.92
  -2 -15  -7   13.60    0.65
   2 -15  -7   13.72    0.77
  -2 -15  -5    4.54    0.90
  -2 -15  -5    5.38    0.79
   2 -15  -5    4.17    0.66
  -2 -15  -5    8.21    0.44
   2 -15  -5    7.75    0.71
   2 -15  -5    8.04    0.53
  -2 -15  -3   22.36    1.59
  -2 -15  -3   24.21    2.26
   2 -15  -3   23.39    0.92
  -2 -15  -3   24.24    0.81
  -2 -15  -1    8.24    1.39
  -2  15  -1    9.51    0.60
   2 -15  -1    8.19    0.52
   2  15  -1    8.79    0.44
   2  15   1    8.58    0.35
  -2  15   1    8.87    0.53
  -2 -15   3   34.81    2.81
  -2 -15   5    7.47    1.18
   2 -15   5    6.40    0.42
   2 -15   7    8.84    0.57
  -2 -15   7    7.52    0.60
   2 -16  -8   42.86    2.47
   2 -16  -8   48.87    2.20
  -2 -16  -6  199.78    4.31
   2 -16  -6  135.33    5.50
  -2 -16  -6  124.50    5.44
  -2 -16  -6  125.68    5.08
   2 -16  -6  199.19    4.56
   2 -16  -6  153.65    4.85
  -2 -16  -4   77.39    4.19
   2 -16  -4   87.04    2.31
  -2 -16  -4   85.11    2.11
   2 -16  -4   81.15    3.76
  -2  16  -2  342.50    8.33
  -2 -16  -2  353.17    8.01
   2 -16  -2  331.00    8.14
  -2 -16   0  104.08    5.17
  -2  16   0  105.53    3.00
   2  16   0  108.63    2.73
  -2 -16   2  434.00   11.71
  -2  16   2  302.57    7.40
  -2 -16   4   91.58    4.69
  -2 -16   6  174.50    6.10
   2 -16   6  155.27    4.03
   2 -16   8   38.73    1.47
  -2 -17  -9    1.82    0.58
   2 -17  -9    1.67    0.66
   2 -17  -9    2.23    0.58
  -2 -17  -7    0.34    0.49
  -2 -17  -7    0.13    0.21
   2 -17  -7   -0.15    0.37
   2 -17  -7    0.36    0.53
   2 -17  -5   17.03    0.82
   2 -17  -5   13.83    1.02
   2 -17  -5   11.43    1.27
  -2 -17  -5   14.25    1.66
  -2 -17  -5   12.53    1.27
  -2 -17  -5   16.64    0.69
   2 -17  -3   12.62    0.66
  -2  17  -3   12.24    0.74
  -2 -17  -3   12.66    1.29
  -2 -17  -3   13.60    1.90
  -2 -17  -3   11.64    0.54
   2 -17  -1   10.16    0.61
  -2  17  -1   11.56    0.69
   2  17  -1   11.61    0.55
  -2  17   1   12.13    0.65
   2  17   1   11.37    0.45
  -2 -17   3   17.05    2.12
  -2 -17   5   17.71    1.94
   2 -17   5   13.37    0.65
  -2 -17   7    0.17    0.25
  -2 -17   7    0.74    0.59
   2 -17   7    0.20    0.20
   2 -18  -8   12.58    1.05
  -2 -18  -8   14.77    0.76
   2 -18  -6   79.35    2.31
  -2 -18  -6   79.00    2.09
   2 -18  -6   58.87    3.29
  -2 -18  -6   55.05    3.36
   2 -18  -6   65.73    2.68
  -2 -18  -6   51.56    2.81
  -2  18  -4   13.74    0.82
   2 -18  -4   17.24    1.83
  -2 -18  -4   15.86    0.68
  -2 -18  -4   16.25    2.09
   2 -18  -4   15.81    0.79
   2  18  -2   96.48    2.56
  -2  18  -2   94.90    2.77
  -2 -18  -2   96.48    2.50
   2 -18  -2   88.87    2.60
  -2 -18   0    8.96    1.67
  -2  18   0    9.90    0.64
   2  18   0   10.45    0.51
  -2  18   2   87.02    2.50
  -2 -18   2  131.65    5.99
  -2 -18   4   12.22    1.91
  -2 -18   6   76.81    3.93
   2 -18   6   60.43    1.88
  -2 -18   8    8.95    1.21
   2 -19  -9    3.29    0.80
  -2 -19  -7    0.90    0.56
   2 -19  -7    0.84    0.63
  -2 -19  -7    1.27    0.30
  -2 -19  -7    1.46    0.71
   2 -19  -7    1.19    0.50
  -2 -19  -5   16.87    0.75
  -2 -19  -5   14.36    1.46
  -2 -19  -5   16.57    2.01
   2 -19  -5   16.93    0.88
   2 -19  -5   13.46    1.58
  -2 -19  -3    4.06    0.33
  -2 -19  -3    4.29    0.94
   2 -19  -3    4.23    0.42
  -2  19  -3    4.53    0.48
  -2 -19  -3    3.56    1.24
  -2  19  -1    8.00    0.60
   2  19  -1    7.62    0.48
   2 -19  -1    7.36    0.53
  -2  19   1    8.22    0.55
   2  19   1    7.62    0.38
  -2 -19   3    6.58    1.57
  -2 -19   5   16.10    2.11
  -2 -19   7    1.60    0.91
   2 -19   7    1.06    0.27
   2 -20  -8    0.53    0.50
   2 -20  -8    0.05    0.61
  -2 -20  -8    0.21    0.53
  -2 -20  -6   10.09    1.24
   2 -20  -6   11.77    1.53
  -2 -20  -6    9.63    1.55
   2 -20  -6   11.01    1.05
  -2 -20  -6   13.41    0.70
   2 -20  -6   13.25    0.83
   2 -20  -4    4.10    1.15
  -2 -20  -4    4.50    1.41
  -2 -20  -4    3.28    0.85
  -2  20  -4    3.40    0.46
   2 -20  -4    3.68    0.42
  -2 -20  -4    3.76    0.35
  -2 -20  -2   11.96    2.00
  -2  20  -2   10.97    0.69
   2 -20  -2   10.11    0.62
   2  20  -2   10.55    0.59
   2  20   0    7.22    0.44
  -2  20   0    7.97    0.57
  -2 -20   0    8.37    1.71
  -2 -20   2   19.58    2.48
  -2  20   2   15.26    0.76
  -2 -20   4    6.34    1.68
   2 -20   6   15.76    0.76
  -2 -20   6   22.07    2.29
  -2 -20   8    1.19    0.83
  -2 -21  -7    5.84    1.24
   2 -21  -7    6.00    0.85
   2 -21  -7    5.46    1.16
  -2 -21  -7    4.91    0.92
  -2 -21  -7    7.60    0.58
  -2 -21  -5    2.60    0.34
  -2 -21  -5    1.76    1.23
  -2  21  -5    1.89    0.39
  -2 -21  -5    1.69    0.69
   2 -21  -5    2.05    0.40
   2 -21  -5    1.22    0.85
   2  21  -3   10.50    0.62
  -2  21  -3   11.79    0.77
  -2 -21  -3   14.22    2.24
  -2 -21  -3   10.34    0.56
  -2 -21  -3   13.13    1.57
   2 -21  -3    9.99    0.63
   2 -21  -1    7.51    0.54
  -2 -21  -1    9.88    1.92
  -2  21  -1    8.43    0.63
   2  21  -1    8.37    0.51
  -2  21   1    8.79    0.58
   2  21   1    7.81    0.41
  -2 -21   3   22.34    2.76
  -2 -21   5    2.54    1.24
  -2 -21   7    6.26    1.40
   2 -22  -8    8.99    1.39
  -2  22  -6   28.76    1.47
   2 -22  -6   30.42    2.47
  -2 -22  -6   31.03    2.28
  -2 -22  -6   33.83    3.01
   2 -22  -6   37.31    2.02
  -2 -22  -6   41.11    1.41
  -2 -22  -4   12.55    1.55
  -2 -22  -4   10.82    0.59
   2 -22  -4   11.43    0.73
  -2  22  -4   10.58    0.78
  -2  22  -2   50.06    1.78
   2  22  -2   48.20    1.57
   2 -22  -2   45.09    1.61
   2  22   0    7.23    0.44
  -2  22   0    6.37    0.53
  -2  22   2   49.12    1.64
  -2 -22   2   66.72    4.76
  -2 -22   4   15.01    2.39
   2 -22   6   26.55    1.08
  -2 -22   6   43.61    3.44
  -2  23  -7    6.16    0.70
   2 -23  -7    8.60    1.05
  -2 -23  -7    5.05    1.03
   2 -23  -7    9.37    1.57
  -2  23  -5    0.98    0.36
   2 -23  -5    0.76    0.88
  -2 -23  -5    0.64    0.68
  -2 -23  -5    1.70    0.31
  -2 -23  -5    1.62    1.29
  -2 -23  -3    9.17    0.53
   2 -23  -3    9.01    0.64
  -2  23  -3    9.25    0.70
   2  23  -3    9.42    0.63
   2  23  -1    6.90    0.49
  -2  23  -1    6.36    0.56
  -2 -23  -1    7.38    1.93
   2  23   1    6.55    0.39
  -2  23   1    6.68    0.52
  -2 -23   3   17.67    2.81
  -2 -23   5    2.66    1.31
  -2  24  -6   71.28    2.60
   2 -24  -6   67.96    3.80
  -2 -24  -6   73.80    3.87
   2  24  -4   52.06    1.81
  -2 -24  -4   52.13    1.66
  -2  24  -4   51.78    2.00
   2 -24  -4   50.15    1.80
   2  24  -2  125.38    3.19
  -2  24  -2  118.56    3.36
   2  24   0   90.96    2.43
  -2  24   0   84.72    2.62
  -2 -24   2  161.29    8.00
  -2  24   2  106.31    3.02
   2 -25  -5    4.53    1.40
  -2 -25  -5    4.25    0.96
   2  25  -5    4.56    0.51
  -2  25  -5    4.89    0.62
   2 -25  -3    1.85    0.37
  -2 -25  -3    1.77    1.06
  -2  25  -3    1.33    0.36
   2  25  -3    1.80    0.35
   2  25  -1    7.27    0.51
  -2  25  -1    6.47    0.58
   2  25   1    7.22    0.43
  -2  25   1    7.46    0.56
   2  26  -6   18.39    1.03
   2 -26  -6   17.36    1.91
  -2  26  -6   18.96    1.20
  -2 -26  -6   23.18    2.25
   2 -26  -6   23.01    1.69
  -2  26  -4   15.93    1.01
   2  26  -4   16.60    0.94
   2  26  -2   38.43    1.36
  -2  26  -2   37.10    1.50
   2  26   0   18.09    0.77
  -2  26   0   16.62    0.89
  -2  26   2   34.64    1.32
  -2 -27  -5    6.21    1.14
   2  27  -5    6.84    0.63
   2 -27  -5    8.66    1.90
  -2  27  -5    6.62    0.71
  -2  27  -3    3.85    0.54
  -2 -27  -3    4.46    1.38
   2  27  -3    3.93    0.45
  -2  27  -1    5.31    0.53
   2  27  -1    5.68    0.46
   2  27   1    5.87    0.40
  -2  27   1    5.17    0.49
   2  28  -6    1.35    0.41
  -2 -28  -4    0.09    0.92
   2  28  -4   -0.10    0.31
  -2  28  -4    0.04    0.33
  -2  28  -2    0.26    0.30
   2  28  -2    0.41    0.30
   2  28   0    1.01    0.23
  -2  28   0    0.72    0.30
  -2  28   2    1.58    0.32
   2  29  -5    1.84    0.46
  -2 -29  -3    6.99    1.83
  -2  29  -3    5.38    0.61
   2  29  -3    5.70    0.55
   2  29  -1    4.25    0.41
  -2  29  -1    3.71    0.48
   2  29   1    4.06    0.35
  -2  29   1    3.94    0.44
   2  30  -6    9.89    0.82
   2  30  -4   13.59    0.87
  -2  30  -4   13.47    0.97
  -2  30  -2   15.26    0.95
   2  30  -2   15.64    0.84
   2  30   0   16.30    0.75
  -2  30   0   16.40    0.89
  -2  30   2   15.09    0.84
   2  31  -5    1.22    0.44
   2  31  -3    4.95    0.55
  -2  31  -3    5.09    0.65
   2  31  -1    2.61    0.36
  -2  31  -1    2.35    0.44
  -2  31   1    3.20    0.44
   2  31   1    3.14    0.35
   2  32  -4   41.75    1.67
   2  32  -2   42.98    1.53
  -2  32  -2   40.54    1.68
  -2  32   0   47.99    1.78
   2  32   0   53.19    1.62
  -2  32   2   35.88    1.41
   2  33  -5    2.40    0.52
   2  33  -3    2.25    0.44
  -2  33  -1    2.00    0.43
   2  33  -1    2.31    0.37
  -2  33   1    2.08    0.40
  -3   0 -10    0.13    0.25
  -3   0  -8    0.02    0.19
   3   0  -6    0.07    0.20
  -3   0  -6    0.02    0.14
  -3   0   0    0.07    0.05
   3   0   0    0.06    0.08
  -3   0   2    0.15    0.14
  -3   0   4    0.14    0.23
   3   0   6    0.07    0.21
   3   0   6    0.05    0.26
  -3   0   6   -0.11    0.33
  -3   0   6    0.25    0.22
   3   0   8   -0.10    0.38
  -3   0   8    0.08    0.46
  -3   0   8    0.16    0.28
  -3  -1 -11   12.25    0.77
  -3   1 -11   13.40    0.79
  -3  -1  -9   70.06    2.13
  -3   1  -9   67.65    2.08
  -3  -1  -7   38.14    1.27
  -3   1  -7   39.32    1.24
  -3  -1  -5  172.17    4.27
   3  -1  -5  184.29    4.45
  -3   1  -5  175.42    4.21
   3   1  -1  249.22    5.68
   3  -1  -1  246.06    5.71
  -3   1  -1  251.44    5.91
  -3  -1  -1  261.08    5.81
   3   1   1  264.33    6.25
  -3   1   1  271.00    6.16
  -3   1   3  163.19    4.35
  -3  -1   3  170.14    4.17
   3   1   5  165.12    4.95
   3   1   5  170.43    4.95
  -3  -1   5  183.18    4.58
  -3   1   5  190.81    5.33
  -3  -1   5  191.12    5.06
   3  -1   7   41.54    2.00
  -3   1   7   47.86    2.32
   3   1   7   42.04    2.05
   3  -1   7   39.20    1.57
  -3   1   7   41.51    1.62
  -3  -1   7   45.90    2.16
  -3  -1   7   42.80    1.61
  -3   1   9   55.40    2.66
  -3  -1   9   73.76    3.24
  -3  -2 -12    1.57    0.39
  -3  -2 -10    8.25    0.62
  -3   2 -10    8.61    0.61
  -3  -2  -8   17.08    0.83
  -3   2  -8   18.48    0.80
  -3   2  -6   19.03    0.72
   3   2  -6   15.44    1.04
   3  -2  -6   17.94    0.86
  -3  -2  -6   16.59    0.74
  -3   2  -4   44.75    1.22
   3  -2  -4   45.17    1.41
   3   2  -4   40.81    1.80
   3  -2  -2   64.94    1.85
   3  -2  -2   64.39    1.72
  -3   2   0  124.50    3.03
   3   2   0  119.95    2.93
   3  -2   0  129.35    3.08
  -3  -2   0  124.35    2.88
  -3   2   2   64.07    1.73
   3   2   2   61.21    1.92
  -3   2   4   49.42    1.94
  -3  -2   4   45.32    1.44
   3   2   4   42.76    1.71
  -3  -2   4   46.08    1.61
   3   2   4   44.13    1.83
  -3   2   6   19.25    0.93
   3   2   6   20.81    1.23
  -3  -2   6   21.29    1.23
   3   2   6   17.83    1.21
  -3  -2   6   21.17    0.95
   3   2   8   19.06    1.47
   3  -2   8   22.37    1.51
  -3  -2   8   22.58    1.55
  -3  -2   8   19.69    1.06
  -3  -3 -11    1.17    0.33
  -3   3  -9   18.31    0.85
  -3  -3  -9   16.75    0.86
   3  -3  -7    4.66    0.47
  -3   3  -7    3.89    0.33
  -3  -3  -7    3.88    0.38
   3  -3  -5   39.81    1.36
  -3   3  -5   41.00    1.17
  -3   3  -3    7.78    0.29
   3  -3  -3    8.03    0.54
   3  -3  -3    7.15    0.41
  -3  -3  -1   35.45    0.92
  -3   3  -1   34.00    1.13
  -3   3   1   21.02    0.60
  -3   3   1   18.37    0.57
  -3   3   3   22.07    0.81
   3   3   3   21.91    1.07
   3   3   3   20.45    1.18
   3   3   5   31.79    1.62
  -3   3   5   36.61    1.82
  -3  -3   5   34.37    1.24
  -3  -3   5   35.43    1.46
   3   3   5   30.55    1.57
   3   3   7   12.77    1.11
  -3  -3   7   13.47    1.07
  -3   3   7   13.01    1.20
  -3  -3   7   12.25    0.76
  -3   3   9   22.54    1.88
  -3  -3   9   26.73    1.83
   3  -4 -10    0.32    0.34
  -3  -4 -10    0.54    0.29
   3  -4  -8    1.65    0.25
  -3   4  -8    2.00    0.28
  -3  -4  -8    1.50    0.28
  -3  -4  -6    1.64    0.26
   3  -4  -6    1.81    0.30
  -3   4  -6    1.91    0.22
  -3   4  -4    3.22    0.19
   3  -4  -4    3.09    0.29
   3   4  -4    2.88    0.49
   3  -4  -4    3.25    0.39
   3  -4  -2    4.56    0.43
   3   4  -2    4.49    0.57
  -3  -4  -2    5.43    0.44
   3  -4  -2    4.96    0.30
   3   4   0    8.79    0.75
  -3   4   0    8.74    0.42
   3   4   0    7.87    0.25
  -3   4   0    9.07    0.30
  -3   4   2    5.10    0.31
   3   4   2    4.19    0.41
   3   4   2    4.60    0.57
   3   4   4    3.37    0.50
   3   4   4    3.00    0.52
  -3  -4   4    3.13    0.31
  -3   4   6    2.23    0.60
  -3  -4   6    2.45    0.34
  -3  -4   6    2.60    0.45
   3   4   6    1.93    0.49
   3   4   8    2.35    0.66
  -3  -4   8    1.74    0.52
  -3   4   8    2.14    0.71
   3  -4   8    2.46    0.59
  -3  -4   8    2.12    0.39
   3  -4   8    2.12    0.30
  -3  -5 -11    0.97    0.32
  -3  -5  -9   17.15    0.89
   3  -5  -7    1.84    0.33
  -3  -5  -7    1.70    0.29
   3  -5  -5   30.95    1.41
   3  -5  -5   33.11    1.19
  -3   5  -5   31.83    0.93
   3  -5  -3   25.04    1.18
   3  -5  -3   29.10    0.97
   3   5  -3   25.58    1.52
   3   5  -1   49.73    2.14
  -3  -5  -1   51.37    1.58
   3  -5  -1   47.68    1.27
  -3   5  -1   46.81    1.48
  -3   5   1   26.72    0.86
  -3   5   1   31.92    0.89
   3   5   3   44.75    2.03
  -3   5   3   47.23    1.39
   3   5   5   39.17    2.04
   3   5   5   37.11    1.84
  -3  -5   5   36.83    1.31
  -3  -5   7    9.92    0.70
  -3   5   7    8.60    1.09
   3   5   7    8.95    1.01
  -3  -5   7    9.55    0.87
  -3   5   9   22.91    1.97
  -3  -5   9   25.22    1.71
  -3  -6 -10    6.15    0.55
   3  -6  -8   11.49    0.76
  -3  -6  -8   10.25    0.67
   3  -6  -6   40.14    1.47
   3   6  -4   25.81    1.74
   3  -6  -4   24.77    0.99
   3  -6  -4   22.95    1.24
  -3   6  -2   95.86    2.65
   3  -6  -2  101.65    2.55
   3   6  -2   99.51    3.64
   3  -6   0   39.65    1.02
  -3   6   0   40.35    1.28
   3   6   0   39.28    1.98
   3   6   2   99.43    3.59
   3   6   4   26.97    1.73
  -3  -6   4   24.99    0.91
   3   6   6   37.17    1.94
  -3  -6   6   44.63    1.54
  -3   6   8   13.65    1.44
  -3  -6   8   12.55    0.81
  -3  -6   8   14.48    1.15
  -3  -7 -11   12.05    0.81
  -3  -7  -9   51.30    1.53
   3  -7  -9   24.79    0.85
   3  -7  -7   42.40    1.58
  -3  -7  -7   39.69    1.50
   3  -7  -5  157.23    4.51
   3  -7  -5  142.84    4.83
   3  -7  -3  114.83    2.74
   3  -7  -3  107.57    2.83
   3   7  -3  106.39    4.22
  -3  -7  -3  106.61    3.25
   3  -7  -1  258.94    5.90
  -3  -7  -1  240.88    6.31
   3   7  -1  263.57    7.57
  -3   7  -1  255.47    6.17
  -3   7   1  229.41    5.42
   3   7   3  119.78    3.84
   3   7   3  119.83    4.45
   3   7   5  137.73    4.61
  -3  -7   5  151.03    3.86
   3   7   7   38.67    2.06
  -3  -7   7   49.03    1.70
  -3  -7   9   59.17    2.67
  -3  -8 -10    1.47    0.38
  -3  -8  -8    5.84    0.55
   3  -8  -8    6.08    0.60
   3  -8  -6    7.27    0.58
   3  -8  -6    5.61    0.65
  -3  -8  -4    3.50    0.50
   3  -8  -4    2.70    0.49
   3  -8  -4    4.20    0.32
   3  -8  -4    3.45    0.35
   3  -8  -2   30.58    1.01
  -3  -8  -2   35.60    0.82
   3   8  -2   31.59    2.08
  -3  -8  -2   32.14    1.43
  -3  -8  -2   33.93    1.86
  -3   8  -2   30.12    1.15
   3  -8  -2   31.31    1.06
   3   8   0   10.64    1.23
  -3  -8   0   11.96    1.11
   3  -8   0   10.95    0.41
   3   8   2   35.64    2.14
  -3  -8   2   38.52    1.96
   3   8   4    3.33    0.63
  -3  -8   6    6.19    0.50
   3   8   6    7.20    0.93
  -3  -8   8    6.19    0.58
  -3  -8   8    6.21    0.80
  -3  -9 -11   11.37    0.81
   3  -9  -9   55.15    2.05
  -3  -9  -9   53.85    1.96
   3  -9  -7   37.12    1.57
   3  -9  -7   31.16    1.75
  -3  -9  -5  132.65    4.44
   3  -9  -5  141.28    4.00
   3  -9  -3  116.58    4.07
  -3  -9  -3  119.33    3.79
   3  -9  -3  135.83    3.24
   3  -9  -3  129.63    3.35
  -3  -9  -3  124.14    4.36
  -3  -9  -1  182.40    5.58
  -3  -9  -1  162.82    4.74
   3  -9  -1  166.89    4.23
   3  -9  -1  185.33    4.21
  -3   9  -1  171.17    4.41
  -3   9   1  154.49    3.83
  -3  -9   3  146.22    4.72
   3  -9   3  132.69    3.06
   3   9   5  136.33    4.64
  -3  -9   5  128.99    3.49
  -3  -9   7   33.84    1.37
   3   9   7   32.86    2.16
  -3  -9   9   58.08    2.62
  -3 -10 -10    8.87    0.72
   3 -10 -10    9.03    0.78
   3 -10  -8   18.11    1.05
  -3 -10  -8   17.90    1.02
   3 -10  -6   13.06    0.82
   3 -10  -6   11.05    0.98
   3 -10  -4   87.44    2.55
  -3 -10  -4   87.19    3.02
   3 -10  -2   14.79    0.63
  -3  10  -2   15.38    0.75
  -3 -10  -2   15.98    0.44
   3 -10  -2   16.39    0.71
  -3 -10  -2   14.76    1.27
  -3  10   0  152.00    4.27
  -3 -10   0  174.56    5.65
   3  10   0  175.70    3.87
   3 -10   0  155.82    4.25
  -3 -10   2   16.83    1.37
   3 -10   4   85.89    2.12
   3  10   6   12.53    1.29
  -3 -10   6   12.45    0.72
   3 -11  -9   13.41    0.93
  -3 -11  -9   13.21    0.89
   3 -11  -7    3.98    0.51
   3 -11  -7    3.28    0.59
   3 -11  -5   23.29    1.09
   3 -11  -5   19.59    1.40
  -3 -11  -5   20.84    1.31
  -3 -11  -3    3.07    0.64
  -3 -11  -3    3.62    0.54
  -3 -11  -3    3.95    0.20
  -3  11  -3    3.16    0.35
   3 -11  -3    4.03    0.32
   3 -11  -3    4.11    0.39
  -3  11  -1   27.79    1.09
   3 -11  -1   23.31    0.91
  -3 -11  -1   26.04    1.80
  -3 -11   3   11.44    1.17
   3 -11   3   12.27    0.41
   3 -11   5   17.87    0.65
  -3 -11   7    7.91    0.61
  -3 -12 -10    4.79    0.61
   3 -12  -8    7.43    0.70
   3 -12  -8    6.90    0.84
   3 -12  -6   12.53    0.83
   3 -12  -6   10.89    1.04
  -3 -12  -6   10.44    0.97
   3 -12  -4   12.35    0.76
   3 -12  -4   10.61    1.09
  -3 -12  -4    9.27    1.05
  -3 -12  -4   10.08    0.91
  -3 -12  -4   14.94    0.50
   3 -12  -4   13.55    0.65
  -3 -12  -2   25.04    1.45
  -3 -12  -2   27.18    1.91
   3 -12  -2   29.64    1.11
   3 -12  -2   27.18    0.99
  -3 -12  -2   27.86    0.78
  -3  12  -2   26.93    1.12
   3 -12   0   29.89    1.17
   3  12   0   33.13    0.88
  -3 -12   0   29.48    2.01
  -3 -12   2   31.31    2.10
   3 -12   4   11.67    0.45
  -3 -12   4   12.04    1.23
  -3 -12   6    9.84    0.66
   3 -12   6   12.01    0.57
   3 -13  -9   11.48    0.91
  -3 -13  -9   12.64    0.96
   3 -13  -7    2.22    0.57
   3 -13  -7    3.12    0.49
   3 -13  -7    3.90    0.45
   3 -13  -5   14.15    1.26
  -3 -13  -5   17.04    1.24
  -3 -13  -5   23.49    0.75
  -3 -13  -5   15.16    1.38
   3 -13  -5   23.62    0.94
   3 -13  -5   18.20    1.02
  -3 -13  -3    8.46    0.34
   3 -13  -3    7.86    0.48
   3 -13  -3    7.78    0.59
  -3  13  -3    7.13    0.53
  -3 -13  -3    8.18    1.07
  -3 -13  -1   16.17    1.49
   3 -13  -1   14.19    0.67
  -3 -13   3   20.43    1.73
   3 -13   5   17.13    0.65
  -3 -13   5   19.86    1.60
  -3 -13   7    6.79    0.57
  -3 -14 -10    9.40    0.87
   3 -14  -8   16.05    1.06
   3 -14  -8   13.24    1.20
  -3 -14  -6   37.16    2.06
   3 -14  -6   42.38    1.86
  -3 -14  -6   62.68    1.58
   3 -14  -6   41.12    2.38
   3 -14  -6   59.20    1.81
  -3 -14  -4   15.17    1.47
   3 -14  -4   16.63    1.52
  -3 -14  -4   14.26    1.17
  -3 -14  -4   18.78    0.62
   3 -14  -4   16.20    0.95
   3 -14  -4   17.69    0.79
  -3 -14  -2  105.20    3.84
  -3 -14  -2  103.07    4.43
   3 -14  -2   99.34    2.87
   3 -14   0    1.14    0.25
   3  14   0    1.16    0.13
  -3 -14   2  110.46    4.62
  -3 -14   4   16.12    1.58
   3 -14   4   15.13    0.56
   3 -14   6   43.37    1.33
  -3 -14   6   38.62    1.52
   3 -15  -9   40.31    1.89
  -3 -15  -9   40.58    1.95
   3 -15  -7   35.58    1.70
   3 -15  -7   31.79    2.03
  -3 -15  -7   29.01    1.82
   3 -15  -5   99.53    3.16
   3 -15  -5   56.67    2.98
  -3 -15  -5   83.66    3.85
  -3 -15  -5   81.86    3.43
  -3 -15  -5  120.27    2.62
   3 -15  -5  121.34    2.94
  -3 -15  -3  101.15    2.49
   3 -15  -3  104.88    2.78
  -3 -15  -3   96.27    4.31
  -3 -15  -1  133.86    5.40
   3 -15  -1  126.54    3.47
   3  15  -1  135.42    3.24
  -3 -15   3  113.20    4.84
   3 -15   5   99.16    2.56
  -3 -15   5  101.90    4.31
   3 -15   7   33.60    1.22
   3 -16  -8    6.88    0.79
   3 -16  -8    5.63    0.90
  -3 -16  -6   14.79    1.23
   3 -16  -6   15.28    1.50
   3 -16  -6   20.41    0.97
  -3 -16  -6   13.09    1.35
  -3 -16  -6   20.95    0.77
   3 -16  -6   16.92    1.10
   3 -16  -4   22.52    1.96
  -3 -16  -4   19.75    1.50
  -3 -16  -4   23.50    0.79
   3 -16  -4   24.84    1.02
   3 -16  -4   23.93    1.26
  -3 -16  -4   21.79    1.90
  -3 -16  -2   32.72    2.44
   3 -16  -2   28.61    1.09
   3 -16   0   11.42    0.68
  -3 -16   0   12.50    1.58
   3  16   0   13.83    0.51
  -3 -16   2   36.80    2.62
  -3  16   2   26.35    1.05
   3 -16   4   21.97    0.78
  -3 -16   4   23.86    2.09
   3 -16   6   15.79    0.70
  -3 -16   6   20.92    1.80
   3 -17  -9   31.05    2.05
   3 -17  -9   35.98    1.81
   3 -17  -7   38.33    1.85
   3 -17  -7   36.56    2.34
  -3 -17  -5   76.39    3.92
   3 -17  -5   99.08    2.71
   3 -17  -5   75.81    3.78
  -3 -17  -5   72.58    3.31
  -3 -17  -5   94.63    2.37
   3 -17  -5   85.24    2.99
  -3 -17  -3   67.65    3.04
  -3 -17  -3   66.12    3.67
   3 -17  -3   68.93    2.05
  -3 -17  -3   65.60    1.78
   3 -17  -1  107.91    3.08
   3  17  -1  116.05    2.87
   3  17   1  105.96    2.54
  -3  17   1  114.30    3.04
  -3 -17   3   78.42    4.16
  -3 -17   5   89.33    4.23
   3 -17   5   73.36    2.03
   3 -17   7   36.65    1.29
   3 -18  -8   26.85    1.54
   3 -18  -8   23.27    1.81
   3 -18  -6   10.71    1.40
  -3 -18  -6    9.14    1.23
  -3 -18  -6   10.96    1.14
   3 -18  -6   12.96    1.04
  -3 -18  -4   51.43    3.21
   3 -18  -4   55.12    1.78
   3 -18  -4   58.61    3.40
   3 -18  -4   53.62    2.12
  -3 -18  -4   51.08    1.48
   3  18  -2    8.21    0.46
  -3  18  -2    8.92    0.64
   3 -18  -2    7.97    0.54
   3  18   0  139.17    3.36
  -3  18   0  135.25    3.77
  -3 -18   2    9.66    1.51
  -3  18   2    7.05    0.50
  -3 -18   4   54.91    3.47
   3 -18   6   10.86    0.58
  -3 -18   6   13.63    1.64
   3 -19  -7    3.46    0.65
  -3 -19  -7    4.88    0.43
  -3 -19  -7    3.43    0.83
   3 -19  -7    4.05    0.97
  -3 -19  -7    2.49    0.66
   3 -19  -5   11.36    1.52
  -3 -19  -5    9.64    1.14
   3 -19  -5   12.63    0.79
  -3 -19  -5   11.46    0.58
   3 -19  -5   10.77    0.96
  -3 -19  -5   10.89    1.50
  -3 -19  -3    5.24    0.93
  -3 -19  -3    7.69    1.41
  -3 -19  -3    5.59    0.36
   3 -19  -3    5.71    0.49
  -3  19  -3    6.96    0.61
   3 -19  -1    4.65    0.45
  -3 -19  -1    5.84    1.37
  -3  19  -1    6.19    0.55
   3  19  -1    7.09    0.42
   3  19   1    1.80    0.16
  -3  19   1    1.87    0.30
  -3  19   3    7.77    0.54
  -3 -19   3   10.67    1.64
   3 -19   5    9.01    0.50
  -3 -19   5   11.90    1.71
  -3 -19   7    3.59    1.00
   3 -20  -8    5.94    0.83
  -3 -20  -8    5.51    0.90
   3 -20  -8    5.39    1.07
  -3 -20  -6   11.19    1.51
   3 -20  -6   13.89    1.65
  -3 -20  -6   11.85    1.26
   3 -20  -6   12.74    1.10
  -3  20  -4   30.35    1.37
  -3 -20  -4   29.19    0.99
  -3 -20  -4   32.43    2.72
   3 -20  -4   33.05    1.28
   3  20  -2   12.16    0.61
  -3  20  -2   12.49    0.80
   3 -20  -2   11.58    0.69
  -3  20   0   33.46    1.37
   3  20   0   35.68    1.07
  -3 -20   2   15.26    2.07
  -3  20   2   10.84    0.65
  -3 -20   4   40.05    3.15
  -3 -20   6   13.51    1.79
   3 -20   6   12.26    0.62
  -3 -21  -7    3.91    0.99
   3 -21  -7    6.74    1.31
  -3 -21  -7    3.66    0.80
   3 -21  -7    4.96    0.79
  -3  21  -5    6.11    0.64
  -3 -21  -5    5.06    0.96
  -3 -21  -5    6.96    0.47
   3 -21  -5    7.80    1.43
  -3 -21  -5    5.24    1.33
   3 -21  -5    6.45    0.81
   3 -21  -3    2.92    0.38
   3  21  -3    3.39    0.35
  -3 -21  -3    4.51    1.01
  -3 -21  -3    3.62    1.25
  -3  21  -3    3.15    0.43
   3 -21  -1    8.26    0.59
  -3  21  -1   10.08    0.70
  -3 -21  -1   11.19    1.92
   3  21  -1   11.00    0.56
  -3  21   1    9.97    0.65
   3  21   1    9.00    0.39
  -3  21   3    5.36    0.47
  -3 -21   3    8.54    1.72
  -3 -21   5    8.58    1.67
   3 -21   5    5.62    0.40
  -3 -21   7    9.23    1.54
  -3  22  -6   30.85    1.53
  -3 -22  -6   35.20    2.88
   3 -22  -6   31.89    2.48
  -3 -22  -6   30.23    2.14
   3 -22  -6   36.80    1.94
  -3 -22  -4    3.56    0.71
   3 -22  -4    5.09    0.53
  -3 -22  -4    4.13    1.31
  -3  22  -4    4.10    0.55
  -3 -22  -4    4.76    0.37
  -3  22  -2   89.84    2.74
   3  22  -2   88.32    2.41
  -3 -22   0    0.67    1.01
   3  22   0    0.61    0.16
  -3  22   0    0.76    0.26
  -3  22   2   83.36    2.52
  -3 -22   2  118.65    6.13
  -3 -22   4    5.01    1.38
  -3 -22   6   39.94    3.26
  -3  23  -7   25.36    1.40
   3 -23  -7   29.89    1.85
   3 -23  -7   31.12    2.69
  -3 -23  -7   23.82    1.93
  -3 -23  -5   45.59    2.84
   3 -23  -5   47.59    2.28
  -3 -23  -5   44.59    1.45
  -3  23  -5   42.98    1.86
  -3 -23  -3   71.89    3.81
  -3 -23  -3   72.00    4.79
  -3  23  -3   55.83    2.04
   3 -23  -3   51.76    1.88
   3  23  -3   57.60    1.82
   3  23  -1   76.91    2.11
  -3  23  -1   69.02    2.37
   3  23   1   63.93    1.69
  -3  23   1   65.32    2.09
  -3 -23   3   80.38    5.07
  -3  23   3   56.01    1.89
   3 -23   5   34.39    1.19
  -3  24  -6   10.19    0.89
   3 -24  -6   10.22    1.10
  -3 -24  -6    8.62    1.34
   3 -24  -6    8.40    1.32
   3  24  -4   14.50    0.80
  -3 -24  -4   15.08    0.68
  -3 -24  -4   15.10    1.62
  -3  24  -4   13.70    0.94
  -3  24  -2   18.83    1.03
   3  24  -2   20.28    0.87
   3  24   0   19.80    0.73
  -3  24   0   17.89    0.96
  -3  24   2   17.41    0.89
   3  25  -5   37.54    1.50
  -3 -25  -5   44.75    3.00
   3 -25  -5   43.49    2.25
  -3  25  -5   41.24    1.82
  -3  25  -3   52.81    2.01
   3  25  -3   51.89    1.75
   3  25  -1   65.08    1.85
  -3  25  -1   58.41    2.10
   3  25   1   59.26    1.59
  -3  25   1   55.11    1.93
   3 -26  -6    7.31    1.24
  -3 -26  -6   10.24    1.50
   3 -26  -6   11.01    1.21
  -3  26  -4   36.44    1.63
   3  26  -4   36.14    1.43
  -3  26  -2    2.63    0.47
   3  26  -2    2.70    0.35
   3  26   0   54.97    1.55
  -3  26   0   50.89    1.85
  -3  26   2    2.04    0.35
   3  27  -5    2.99    0.45
   3 -27  -5    4.52    1.68
  -3 -27  -5    3.04    1.15
  -3  27  -5    3.21    0.56
   3 -27  -5    3.38    0.77
  -3 -27  -3    5.76    1.49
  -3  27  -3    4.01    0.55
   3  27  -3    4.14    0.45
   3  27  -1    5.02    0.40
  -3  27  -1    4.92    0.54
  -3  27   1    5.43    0.52
   3  28  -6    6.60    0.64
  -3 -28  -4    8.65    1.63
  -3  28  -4    7.93    0.78
   3  28  -4    8.18    0.64
  -3  28  -2   10.13    0.79
   3  28  -2   11.19    0.66
   3  28   0   20.34    0.78
  -3  28   0   20.22    1.02
  -3  28   2   10.35    0.70
   3  29  -5    1.55    0.43
   3 -29  -5    2.18    0.71
  -3  29  -3    3.73    0.56
   3  29  -3    4.32    0.47
   3  29  -1    1.76    0.28
  -3  29  -1    1.23    0.37
  -3  29   1    2.46    0.39
   3  30  -6   14.57    0.95
   3  30  -4    5.89    0.58
   3  30  -2   37.14    1.32
  -3  30  -2   34.10    1.52
   3  30   0    0.14    0.19
  -3  30   0    0.24    0.31
  -3  30   2   31.89    1.32
   3  31  -5   18.05    1.02
   3  31  -3   33.40    1.34
   3  31  -1   37.68    1.26
  -3  31  -1   34.23    1.48
  -3  31   1   35.70    1.43
  -3  32   0    3.41    0.48
  -3  32   2   11.00    0.75
  -4   0 -10   25.80    1.07
  -4   0  -8   99.09    2.54
   4   0  -8   72.78    2.85
  -4   0  -6   52.79    1.56
  -4   0  -2   22.45    0.83
   4   0  -2   23.12    0.70
  -4   0   0  466.84   10.52
   4   0   0  467.72   10.62
  -4   0   2   24.48    0.85
  -4   0   4  368.97    9.15
  -4   0   6   36.60    1.75
   4   0   6   39.93    1.86
   4   0   8  113.75    3.54
   4   0   8  116.03    4.05
  -4  -1 -11    2.80    0.41
  -4   1 -11    2.93    0.42
  -4  -1  -9    3.62    0.39
  -4   1  -9    3.62    0.36
  -4  -1  -7   12.31    0.62
  -4   1  -7   13.61    0.63
   4  -1  -7   10.78    0.84
   4   1  -7   10.09    0.85
  -4   1  -5   24.34    0.83
   4  -1  -3   37.51    1.10
  -4   1  -1   45.68    1.33
   4  -1  -1   41.56    1.15
  -4  -1  -1   46.43    1.23
   4   1  -1   40.44    1.11
   4   1   1   46.55    1.39
  -4   1   1   49.15    1.33
  -4  -1   3   33.39    1.26
  -4   1   3   33.85    1.11
  -4  -1   3   33.96    1.12
   4   1   3   31.34    1.29
  -4   1   5   25.99    1.47
   4   1   5   25.12    1.34
  -4   1   7   14.97    1.25
  -4  -1   7   16.08    1.27
   4  -1   7   13.50    1.12
   4  -1   7   13.66    1.00
   4   1   7   16.01    1.23
   4   1   7   13.79    1.04
  -4  -1   7   14.88    0.86
  -4  -1   9    3.85    0.77
  -4   1   9    5.51    0.97
  -4  -2 -12   13.48    0.80
  -4  -2 -10   15.51    0.82
  -4   2 -10   15.59    0.80
  -4  -2  -8   64.11    1.93
  -4   2  -8   69.17    1.89
  -4   2  -6   19.74    0.73
  -4  -2  -6   18.59    0.79
  -4   2  -4  232.04    5.39
  -4  -2  -2   15.55    0.60
   4  -2  -2   15.91    0.67
  -4   2  -2   16.66    0.72
   4  -2  -2   15.76    0.56
  -4  -2   0  275.93    6.05
  -4   2   0  263.52    6.19
   4   2   0  258.44    6.15
   4  -2   0  263.36    6.25
  -4   2   2    4.73    0.31
   4   2   2    5.66    0.44
  -4   2   4  248.27    6.24
   4   2   4  237.82    6.63
  -4  -2   6    8.88    0.62
  -4   2   6    9.88    1.01
  -4  -2   6    9.37    0.89
   4   2   6    8.06    0.83
   4   2   6    8.13    0.86
  -4   2   8   90.87    3.76
   4  -2   8   87.07    3.41
  -4  -2   8   95.23    3.63
   4   2   8   81.84    3.44
   4  -2   8   79.84    2.79
  -4  -3 -11    2.42    0.39
  -4  -3  -9    4.01    0.42
  -4   3  -9    5.02    0.42
  -4   3  -7   17.34    0.69
   4  -3  -7   16.57    0.90
  -4  -3  -7   15.42    0.75
   4   3  -5   15.64    1.20
  -4   3  -5   17.87    0.62
   4  -3  -5   17.44    0.83
  -4   3  -3   46.07    1.18
   4  -3  -3   43.68    1.52
   4   3  -1   20.78    0.60
   4  -3  -1   21.12    0.71
  -4   3  -1   22.84    0.88
  -4  -3  -1   22.43    0.62
  -4   3   1   23.69    0.68
  -4   3   1   21.39    0.65
  -4   3   3   47.67    1.48
   4   3   3   48.45    1.83
   4   3   5   17.38    1.27
   4   3   5   18.25    1.18
  -4   3   5   18.64    0.88
  -4  -3   7   18.48    0.98
  -4   3   7   19.76    1.56
   4   3   7   16.76    1.31
   4   3   7   16.39    1.32
  -4  -3   7   19.40    1.31
  -4  -3   9    5.17    0.92
  -4   3   9    6.15    1.13
  -4  -4 -10    9.98    0.67
  -4   4  -8   44.83    1.39
   4  -4  -8   47.66    1.76
  -4   4  -6   12.57    0.51
   4  -4  -6   12.49    0.72
   4   4  -4   79.24    3.19
  -4   4  -4   91.24    2.14
   4  -4  -4   83.35    2.64
   4  -4  -4   89.13    2.45
  -4   4  -2   18.86    0.81
  -4  -4  -2   17.76    0.60
   4  -4  -2   17.00    0.86
   4  -4  -2   17.38    0.62
  -4   4   0  225.79    5.37
  -4   4   0  235.40    5.17
   4  -4   0  227.85    5.41
   4   4   0  216.00    5.15
  -4   4   2   15.10    0.59
   4   4   2   13.47    0.76
   4   4   4  112.55    3.59
  -4  -4   4  118.92    3.16
  -4   4   4  113.28    3.02
  -4  -4   6    5.75    0.51
   4   4   6    5.73    0.78
   4   4   6    5.00    0.77
  -4  -4   6    6.87    0.69
  -4   4   8   64.64    3.23
  -4  -4   8   68.31    2.89
  -4  -5 -11    1.09    0.34
  -4  -5  -9    8.04    0.58
   4  -5  -9    8.13    0.71
  -4  -5  -7    5.26    0.46
   4  -5  -7    5.81    0.55
  -4   5  -7    5.80    0.36
   4   5  -5   28.90    1.83
   4  -5  -5   33.11    1.20
  -4   5  -5   30.42    0.87
   4  -5  -5   30.37    1.39
   4   5  -3   30.74    1.78
   4  -5  -3   28.47    1.29
   4  -5  -3   31.94    1.06
   4   5  -1   33.01    0.87
  -4   5  -1   31.69    1.21
   4   5  -1   30.21    1.71
  -4  -5  -1   39.22    1.23
   4  -5  -1   30.33    1.03
  -4   5  -1   36.09    0.85
  -4  -5  -1   34.86    0.82
  -4   5   1   31.23    1.00
  -4   5   1   34.84    0.99
   4   5   3   31.38    1.75
  -4   5   3   34.38    1.10
  -4  -5   5   37.40    1.49
   4   5   5   34.70    2.00
   4   5   5   33.28    1.77
  -4  -5   5   32.78    1.24
  -4   5   5   34.97    1.32
  -4  -5   7    6.78    0.76
  -4  -5   7    6.06    0.55
   4   5   7    6.03    0.88
  -4  -5   9    9.78    1.09
   4  -5   9    8.62    0.62
  -4  -6 -10   13.99    0.84
   4  -6 -10   16.70    1.03
   4  -6  -8   60.53    2.06
  -4  -6  -8   52.25    1.82
   4  -6  -6   24.57    1.09
   4  -6  -4  166.54    4.11
   4  -6  -4  158.74    4.49
   4   6  -4  155.83    5.38
   4   6  -2    9.27    0.99
  -4  -6  -2    9.35    0.35
   4  -6  -2    8.85    0.44
  -4  -6  -2    9.90    0.65
  -4   6  -2    8.57    0.56
   4   6   0  200.28    4.47
  -4  -6   0  188.50    4.76
  -4   6   0  196.05    4.84
   4  -6   0  200.62    4.86
   4   6   2    2.61    0.41
   4   6   2    2.12    0.50
  -4   6   2    2.14    0.23
   4   6   4  179.69    5.42
  -4   6   4  183.89    4.12
  -4  -6   4  172.13    4.07
  -4  -6   6   14.60    0.96
  -4  -6   6   12.88    0.75
  -4  -6   8   75.48    3.02
  -4  -7 -11    1.15    0.36
   4  -7  -9   11.44    0.83
  -4  -7  -9   10.32    0.70
   4  -7  -7   10.13    0.65
   4  -7  -7    6.55    0.58
   4   7  -5   31.42    2.08
   4  -7  -5   34.55    1.26
   4  -7  -5   30.84    1.47
  -4   7  -3   20.12    0.89
   4  -7  -3   19.27    1.13
  -4  -7  -3   22.62    1.14
   4  -7  -3   20.52    0.81
   4   7  -3   19.00    1.53
  -4  -7  -1   39.93    1.42
   4  -7  -1   36.31    1.05
  -4   7  -1   36.13    1.34
   4   7  -1   35.00    2.02
  -4   7   1   31.77    1.04
   4   7   3   22.59    1.34
   4   7   3   21.72    1.62
  -4  -7   5   34.88    1.29
   4   7   5   35.73    2.25
   4   7   5   31.70    1.78
   4   7   7    5.94    0.80
  -4  -7   7    6.35    0.56
  -4  -7   7    6.92    0.74
  -4  -7   9   12.86    1.22
  -4  -8 -10   19.63    1.03
   4  -8 -10   22.33    1.24
   4  -8  -8   85.16    2.70
  -4  -8  -8   80.03    2.56
   4  -8  -6   37.65    1.52
   4  -8  -6   34.40    1.73
   4   8  -4  252.87    8.12
   4  -8  -4  240.40    6.88
   4  -8  -2   33.76    1.09
  -4  -8  -2   37.20    1.48
   4   8  -2   32.40    2.11
  -4   8  -2   33.75    1.30
  -4  -8   0  367.74    9.20
   4  -8   0  394.77    8.69
   4   8   0  366.46   10.54
  -4   8   0  371.98    9.07
  -4   8   2   22.28    0.81
   4   8   2   26.04    1.83
   4   8   4  282.93    7.83
   4   8   4  274.28    8.64
   4   8   6   26.05    1.75
  -4  -8   6   24.50    1.07
  -4  -8   8  104.21    3.65
  -4  -9 -11    3.57    0.51
   4  -9  -9    1.32    0.40
  -4  -9  -9    1.61    0.37
   4  -9  -7   21.11    1.11
   4  -9  -7   17.76    1.23
   4  -9  -5    8.27    0.60
   4  -9  -5    7.01    0.73
  -4   9  -3   40.93    1.46
   4  -9  -3   39.31    1.95
   4   9  -3   40.41    2.60
   4  -9  -3   42.90    1.37
  -4  -9  -3   42.46    1.75
   4  -9  -1   21.76    0.70
   4   9  -1   23.31    1.84
  -4   9  -1   21.98    0.97
  -4   9   1   22.43    0.87
   4   9   3   42.29    2.61
   4   9   5    7.96    0.99
  -4  -9   5    8.21    0.58
   4   9   7   22.16    1.75
  -4  -9   7   20.54    1.02
  -4  -9   9    1.77    0.59
  -4 -10 -10   11.50    0.81
   4 -10  -8   47.53    1.85
   4 -10  -6   15.80    0.91
   4 -10  -6   13.40    1.07
   4 -10  -4  138.88    3.65
  -4 -10  -4  135.49    4.14
   4  10  -2    3.35    0.81
   4 -10  -2    4.78    0.35
  -4 -10  -2    3.92    0.52
  -4  10  -2    4.20    0.42
   4 -10   0  240.50    5.47
  -4  10   0  224.76    5.85
   4  10   0  247.93    8.03
  -4  10   2    2.50    0.26
   4  10   2    2.83    0.73
   4  10   6    7.05    1.02
  -4 -10   6    6.90    0.55
   4 -11  -9    0.88    0.38
  -4 -11  -9    0.95    0.39
   4 -11  -7   22.61    1.16
   4 -11  -7   19.28    1.32
   4 -11  -5    7.15    0.58
   4 -11  -5    7.02    0.84
  -4 -11  -5    6.88    0.76
  -4  11  -3   39.13    1.52
   4 -11  -3   41.72    1.45
  -4 -11  -3   39.22    1.81
  -4 -11  -3   44.98    1.07
   4 -11  -3   41.83    1.37
   4 -11  -1   33.83    1.07
  -4 -11  -1   33.12    1.57
  -4  11  -1   35.84    1.37
   4 -11   1   33.38    0.87
  -4  11   1   31.37    1.16
  -4 -11   7   20.68    1.03
  -4 -12 -10    4.40    0.61
   4 -12  -8   27.02    1.34
   4 -12  -8   22.62    1.52
   4 -12  -6    8.07    0.59
   4 -12  -6    6.58    0.61
  -4  12  -4   62.36    2.25
   4 -12  -4   69.84    2.29
   4 -12  -4   62.65    2.99
  -4 -12  -4   62.72    2.62
   4 -12  -2    9.92    0.54
  -4 -12  -2    7.57    0.66
   4 -12  -2    9.12    0.52
  -4 -12  -2    9.07    1.10
  -4  12  -2    9.46    0.64
  -4 -12   0   77.26    3.48
  -4  12   0   73.46    2.27
   4 -12   0   74.66    1.94
  -4  12   2    4.92    0.38
  -4 -12   2    5.46    0.88
  -4 -12   6    0.90    0.28
  -4 -13  -9   10.76    0.91
   4 -13  -9   10.47    0.90
   4 -13  -7    2.07    0.56
   4 -13  -7    2.00    0.43
   4 -13  -5   35.28    1.52
  -4 -13  -5   29.92    1.72
   4 -13  -5   29.33    1.88
  -4 -13  -5   45.59    1.17
   4 -13  -5   42.20    1.45
   4 -13  -3   11.28    0.66
  -4 -13  -3   10.70    0.94
  -4 -13  -3   10.88    0.37
   4 -13  -3   11.43    0.62
  -4 -13  -3   10.71    1.21
  -4  13  -3   10.94    0.72
  -4 -13  -1   42.08    1.95
  -4  13  -1   45.45    1.61
  -4 -13  -1   43.71    2.54
   4 -13  -1   42.97    1.33
  -4  13   1   38.55    1.42
   4 -13   1   43.59    1.17
  -4 -13   3   12.13    1.31
   4 -14  -8   43.34    1.84
   4 -14  -8   34.77    2.03
   4 -14  -6   12.04    0.87
   4 -14  -6   14.35    0.81
   4 -14  -6   10.41    1.15
  -4 -14  -6   15.22    0.60
  -4 -14  -6    9.18    0.94
   4 -14  -4   84.86    2.69
  -4  14  -4   75.82    2.66
   4 -14  -4   86.24    3.84
   4 -14  -4   92.65    2.57
  -4 -14  -4   76.90    3.09
  -4 -14  -4   95.24    2.19
  -4 -14  -2    5.70    0.71
  -4 -14  -2    6.44    1.02
   4 -14  -2    5.81    0.43
  -4  14  -2    6.09    0.52
   4 -14  -2    6.12    0.48
   4 -14   0  167.85    4.36
  -4 -14   0  175.22    6.12
   4  14   0  165.56    3.80
  -4  14   0  178.14    4.48
   4 -14   0  176.48    4.15
  -4 -14   2    4.06    0.87
   4 -14   4   83.62    1.97
  -4 -14   6    4.60    0.48
   4 -15  -9   11.06    0.95
  -4 -15  -9   11.40    1.00
  -4 -15  -7    2.52    0.29
   4 -15  -7    1.66    0.61
   4 -15  -7    1.71    0.44
   4 -15  -5   39.40    1.63
  -4 -15  -5   46.75    1.19
  -4  15  -5   37.16    1.58
  -4 -15  -5   32.72    1.84
   4 -15  -5   47.24    1.54
  -4 -15  -3   22.00    1.45
  -4  15  -3   21.27    1.09
  -4 -15  -3   19.34    1.76
   4 -15  -3   21.14    0.94
   4 -15  -3   22.76    1.06
  -4 -15  -3   22.73    0.67
  -4 -15  -1   26.68    2.09
  -4  15  -1   29.49    1.27
   4 -15  -1   31.16    1.14
   4 -15  -1   25.64    1.08
   4  15  -1   29.23    0.86
  -4 -15   3   23.69    1.99
   4 -15   3   23.66    0.66
   4 -16  -8   54.07    2.18
   4 -16  -8   42.49    2.40
   4 -16  -6   35.09    2.35
  -4 -16  -6   31.43    1.91
  -4  16  -4  138.91    4.16
   4 -16  -4  160.88    5.95
  -4 -16  -4  136.10    4.80
  -4 -16  -4  133.94    5.48
   4 -16  -4  159.72    4.03
  -4 -16  -4  153.73    3.60
   4 -16  -4  152.32    4.26
  -4 -16  -2   23.25    1.57
  -4 -16  -2   22.83    1.96
   4 -16  -2   25.89    1.13
  -4  16  -2   23.95    1.14
   4 -16  -2   20.99    0.92
   4 -16   0  117.23    3.33
  -4 -16   0  127.42    5.28
   4  16   0  124.31    2.85
  -4 -16   2   21.67    1.93
   4 -16   4  147.26    3.45
  -4 -16   4  162.87    5.98
   4 -17  -9    0.42    0.52
   4 -17  -7   16.85    1.18
   4 -17  -7   16.74    1.56
  -4 -17  -7   14.62    1.28
   4 -17  -5    4.87    0.59
  -4  17  -5    4.52    0.54
  -4 -17  -5    5.29    0.77
   4 -17  -5    5.46    0.54
   4 -17  -5    4.12    0.94
  -4 -17  -5    5.42    0.34
  -4 -17  -3   32.56    2.35
   4 -17  -3   32.00    1.22
   4 -17  -3   35.10    1.44
  -4 -17  -1   21.73    2.02
   4  17  -1   21.33    0.70
   4 -17  -1   17.85    0.88
  -4 -17   3   40.09    2.69
  -4  17   3   27.40    1.13
   4 -17   5    4.58    0.27
   4 -18  -8   26.50    1.54
   4 -18  -8   23.49    1.87
   4 -18  -6    7.56    0.79
  -4  18  -6    7.16    0.69
   4 -18  -6    7.85    1.27
  -4 -18  -6    6.04    0.84
   4 -18  -4   78.44    4.07
  -4 -18  -4   66.86    1.79
  -4 -18  -4   63.77    2.98
  -4 -18  -4   65.31    3.60
   4 -18  -4   74.33    2.25
   4 -18  -4   71.52    2.49
   4  18  -2   13.02    0.56
  -4 -18  -2   14.49    1.71
  -4 -18  -2   13.94    1.36
   4 -18  -2   14.28    0.86
   4 -18  -2   12.16    0.69
   4  18   0  125.34    2.94
  -4 -18   0  132.07    5.69
  -4 -18   2   18.27    1.95
  -4  18   2   11.00    0.68
  -4 -18   4   86.66    4.29
   4 -18   4   76.01    1.92
   4 -18   6    5.95    0.35
  -4  19  -7   20.04    1.21
   4 -19  -7   23.12    1.44
   4 -19  -7   21.34    1.90
  -4 -19  -7   17.33    1.42
   4 -19  -5    4.21    1.06
  -4 -19  -5    3.30    0.71
  -4 -19  -5    4.39    0.33
  -4 -19  -5    2.41    0.85
   4 -19  -5    4.60    0.64
  -4 -19  -3   34.85    2.68
   4 -19  -3   35.53    1.56
   4 -19  -3   30.77    1.25
   4 -19  -1   14.15    0.80
   4  19  -1   18.31    0.66
  -4 -19  -1   17.19    1.97
  -4  19   1   16.71    0.88
  -4 -19   3   40.39    2.94
  -4  19   3   28.13    1.17
   4 -19   5    3.36    0.25
  -4 -19   5    4.62    1.15
   4 -20  -8   14.13    1.19
  -4 -20  -8   12.08    1.24
   4 -20  -8   12.85    1.56
   4 -20  -6    1.01    0.80
  -4 -20  -6    1.14    0.57
   4 -20  -6    1.30    0.50
  -4 -20  -4   19.50    0.70
  -4 -20  -4   18.38    1.96
  -4 -20  -4   18.75    1.60
   4 -20  -4   19.11    0.99
   4 -20  -4   20.85    1.24
   4 -20  -2    1.77    0.33
  -4 -20  -2    2.27    0.73
  -4 -20  -2    1.92    0.87
   4  20  -2    2.08    0.25
   4  20   0   33.91    0.94
  -4  20   0   33.46    1.38
  -4 -20   0   36.18    2.93
  -4 -20   2    1.24    0.72
  -4  20   2    0.29    0.21
  -4 -20   4   25.99    2.40
   4 -20   4   20.88    0.72
  -4 -21  -7    0.64    0.55
   4 -21  -7   -0.14    0.81
   4 -21  -7   -0.03    0.48
  -4 -21  -5   23.74    1.82
  -4 -21  -5   26.75    2.43
  -4 -21  -5   25.29    0.90
   4 -21  -5   27.61    1.56
  -4 -21  -3   12.43    1.81
   4  21  -3   10.05    0.56
  -4 -21  -3    9.95    1.24
   4 -21  -3   11.14    0.92
   4 -21  -3    9.77    0.66
   4  21  -1   21.90    0.75
  -4  21  -1   18.89    1.02
  -4 -21  -1   17.84    2.15
  -4  21   1   17.73    0.92
  -4  21   3    9.65    0.65
  -4 -21   3   12.48    1.85
   4 -21   5   22.52    0.78
  -4 -21   5   28.40    2.62
   4 -22  -6   11.65    1.07
   4 -22  -6   11.12    1.59
  -4 -22  -6   10.89    1.25
  -4 -22  -4   41.16    2.52
   4 -22  -4   42.89    1.99
  -4 -22  -2   10.72    1.42
  -4  22  -2    8.62    0.70
   4  22  -2    8.56    0.49
  -4 -22  -2   10.53    1.73
   4 -22  -2    7.31    0.59
   4  22   0   39.09    1.07
  -4  22   0   38.03    1.52
  -4 -22   0   39.92    3.24
  -4  22   2    7.73    0.59
  -4 -22   2   11.31    1.76
   4 -23  -7    0.97    0.98
  -4 -23  -7    0.81    0.60
   4 -23  -7    1.00    0.59
  -4 -23  -5   22.86    1.94
   4 -23  -5   23.73    1.51
  -4  23  -5   22.01    1.29
  -4 -23  -3    8.12    1.26
  -4  23  -3    7.39    0.69
   4 -23  -3    6.74    0.77
   4  23  -3    7.22    0.51
   4  23  -1   29.63    0.97
  -4  23  -1   26.65    1.27
  -4  23   1   25.49    1.15
  -4  23   3    6.61    0.56
   4 -24  -6   19.69    1.98
  -4 -24  -6   21.50    1.85
  -4  24  -6   22.56    1.37
   4 -24  -6   22.91    1.56
  -4  24  -4   51.28    2.02
   4  24  -4   50.85    1.68
  -4 -24  -4   52.36    2.95
   4 -24  -4   50.21    2.32
  -4 -24  -2   37.27    2.78
  -4  24  -2   32.96    1.51
   4  24  -2   36.08    1.21
   4  24   0   81.85    2.06
  -4  24   0   81.88    2.59
  -4  24   2   28.93    1.24
  -4  25  -5    1.27    0.42
   4 -25  -5    2.86    1.38
  -4 -25  -5    1.08    0.80
   4 -25  -5    1.32    0.61
   4 -25  -3   12.92    1.09
  -4  25  -3   14.61    0.98
   4  25  -3   15.07    0.76
   4  25  -1   13.02    0.58
  -4  25  -1   12.00    0.82
  -4  25   1   11.10    0.74
   4 -26  -6    8.09    1.00
  -4 -26  -4   20.82    1.93
   4 -26  -4   21.58    1.50
  -4  26  -4   23.82    1.31
   4  26  -4   22.97    1.04
  -4  26  -2   11.32    0.84
   4  26  -2   12.90    0.66
  -4  26   0   21.72    1.09
   4  26   0   22.98    0.75
  -4  26   2   10.09    0.71
   4  27  -5    2.76    0.43
   4 -27  -5    5.09    1.73
   4 -27  -5    2.67    0.72
  -4 -27  -5    3.91    1.19
  -4  27  -3   17.96    1.10
   4  27  -3   18.79    0.88
  -4  27  -1    9.57    0.73
   4  27  -1   10.56    0.51
  -4  27   1    9.76    0.69
   4  28  -6    1.95    0.43
  -4 -28  -4    5.72    1.17
   4 -28  -4    5.59    0.84
   4  28  -4    6.55    0.55
  -4 -28  -2    5.47    1.55
   4  28  -2    5.68    0.45
  -4  28  -2    4.78    0.58
   4  28   0   13.51    0.54
  -4  28   0   12.31    0.81
  -4  28   2    6.65    0.59
   4 -29  -5    9.42    1.09
   4  29  -5   10.40    0.76
  -4 -29  -3    5.75    1.58
   4 -29  -3    4.35    0.76
   4  29  -3    5.76    0.51
   4  29  -1   11.56    0.55
  -4  29  -1   10.06    0.77
  -4  29   1   10.45    0.73
   4 -30  -4   12.75    1.21
  -4 -30  -2   18.57    2.50
  -4  30   0   12.16    0.81
  -4  30   2    9.22    0.70
   4 -31  -3    4.34    0.74
  -5   0 -10    0.09    0.22
   5   0  -8    0.13    0.31
  -5   0  -8    0.06    0.18
  -5   0  -6   -0.02    0.14
  -5   0  -2    0.10    0.15
   5   0  -2    0.18    0.09
   5   0   0    0.06    0.11
  -5   0   0    0.09    0.07
  -5   0   2    0.09    0.13
   5   0   4    0.33    0.26
  -5   0   4   -0.01    0.16
  -5   0   6   -0.03    0.41
   5   0   6    0.13    0.33
  -5   0   8   -0.04    0.50
   5   0   8    0.21    0.36
  -5  -1 -11   25.92    1.09
  -5   1 -11   26.13    1.09
  -5  -1  -9    5.21    0.45
  -5   1  -9    4.97    0.41
  -5   1  -7   75.23    2.02
  -5  -1  -7   70.97    2.04
  -5   1  -5   18.39    0.68
   5  -1  -3  143.58    3.41
  -5   1  -3  124.49    3.58
  -5  -1  -3  130.12    3.55
   5   1  -3  150.70    3.40
  -5   1  -1   91.44    2.28
   5  -1  -1   84.19    2.09
  -5  -1  -1   87.48    2.15
   5   1  -1   82.19    2.10
   5  -1  -1   80.21    2.15
   5   1   1  112.53    2.89
  -5   1   1  112.71    2.82
  -5   1   3  125.40    3.21
  -5  -1   3  125.58    3.23
   5   1   3  116.05    3.46
  -5   1   5   31.71    1.24
  -5  -1   5   33.22    1.60
  -5  -1   5   31.99    1.24
   5   1   5   29.76    1.51
   5  -1   5   33.04    1.58
   5   1   7   77.08    3.14
  -5   1   7   80.70    3.34
  -5  -1   7   79.46    3.13
   5   1   7   75.64    3.12
   5  -1   7   76.91    3.06
  -5   1   9    6.57    1.09
   5  -1   9    5.96    0.76
  -5  -1   9    5.82    1.01
  -5  -2 -10    7.26    0.54
  -5   2 -10    7.24    0.52
  -5  -2  -8   14.64    0.71
   5   2  -8   11.42    1.11
   5  -2  -8   11.85    0.94
  -5   2  -8   16.49    0.69
  -5   2  -6   37.00    1.12
   5   2  -6   30.38    1.79
   5  -2  -4   61.63    1.74
   5  -2  -2   91.56    2.37
   5   2  -2   93.51    2.23
   5  -2  -2   88.92    2.28
  -5  -2  -2   88.86    2.37
  -5   2  -2   86.28    2.53
  -5  -2   0   74.93    1.76
   5   2   0   69.82    1.88
  -5   2   0   70.52    1.88
   5  -2   0   70.47    1.99
  -5   2   2   97.87    2.55
   5   2   2  101.27    2.85
  -5   2   4   54.46    1.72
  -5  -2   4   56.94    1.95
  -5  -2   4   53.53    1.71
   5   2   4   53.35    2.07
   5  -2   6   40.87    1.92
  -5  -2   6   33.08    1.59
   5   2   6   37.97    2.02
   5   2   6   39.08    1.93
  -5   2   6   39.37    1.49
  -5   2   8   18.96    1.61
   5   2   8   19.22    1.50
   5  -2   8   16.81    1.18
  -5  -3 -11   19.69    0.95
  -5   3  -9    1.03    0.23
  -5  -3  -9    1.19    0.28
  -5   3  -7   58.97    1.60
  -5  -3  -7   55.10    1.74
  -5   3  -5   11.49    0.47
   5   3  -5    9.00    0.99
   5  -3  -3   86.33    2.43
   5  -3  -3   90.65    2.27
   5   3  -1   41.40    1.13
  -5  -3  -1   43.63    1.11
   5  -3  -1   41.13    1.26
   5   3   1   64.41    1.95
  -5   3   1   64.02    1.74
  -5   3   3   75.26    2.17
  -5  -3   3   81.98    2.20
   5   3   3   76.86    2.59
  -5  -3   3   78.94    2.24
   5   3   5   18.62    1.23
   5   3   5   17.87    1.37
  -5   3   5   18.29    0.90
   5   3   7   55.86    2.66
   5   3   7   53.84    2.67
   5  -3   7   56.26    2.54
  -5   3   7   58.37    2.07
  -5  -3   9    2.65    0.65
   5  -3   9    2.66    0.51
  -5  -4 -10    0.11    0.25
  -5   4  -8    0.32    0.17
  -5  -4  -8    0.41    0.23
  -5   4  -6    1.02    0.15
   5   4  -6    0.69    0.41
   5  -4  -6    1.41    0.28
   5   4  -4    3.05    0.62
  -5   4  -4    3.19    0.17
   5  -4  -4    2.77    0.36
   5  -4  -4    3.96    0.32
   5  -4  -2    4.70    0.43
   5   4  -2    4.22    0.23
   5  -4  -2    4.02    0.28
  -5  -4  -2    4.21    0.27
  -5   4  -2    3.51    0.38
   5  -4   0    0.72    0.18
  -5   4   0    0.45    0.14
   5   4   0    0.60    0.11
  -5   4   0    0.41    0.10
  -5   4   2    4.35    0.31
   5   4   2    2.75    0.30
   5   4   4    2.63    0.58
   5   4   4    3.43    0.54
  -5  -4   4    3.80    0.43
  -5  -4   4    2.69    0.34
  -5   4   4    3.37    0.35
   5   4   6    1.41    0.50
  -5  -4   6    1.27    0.43
  -5   4   6    1.33    0.31
   5   4   6    1.08    0.49
  -5  -4   8    0.29    0.48
  -5  -5 -11   15.07    0.84
  -5  -5  -9    1.31    0.29
   5   5  -7   42.15    2.62
   5  -5  -7   80.85    2.21
   5  -5  -5   17.52    1.00
  -5   5  -5   17.98    0.55
   5  -5  -5   17.78    0.87
   5   5  -5   15.10    1.33
  -5   5  -3   95.23    2.76
   5  -5  -3   86.68    2.78
   5   5  -3   86.11    3.57
  -5   5  -1   48.64    1.19
   5   5  -1   44.36    1.22
  -5   5  -1   45.92    1.61
   5  -5  -1   43.85    1.42
  -5   5   1   63.18    1.63
  -5   5   1   57.96    1.67
   5   5   3   78.84    3.24
  -5   5   3   87.24    2.28
   5   5   5   35.86    1.89
  -5  -5   5   39.94    1.56
  -5   5   5   33.50    1.32
   5   5   5   29.27    1.91
   5   5   7   50.63    2.75
  -5  -5   7   52.91    1.91
   5   5   7   55.02    2.70
   5  -5   9    3.90    0.60
  -5  -5   9    4.25    0.86
  -5  -6 -10    8.86    0.65
  -5  -6  -8   17.23    0.88
   5   6  -6   16.36    1.58
   5  -6  -6   20.25    1.02
   5  -6  -4   57.34    2.14
   5  -6  -4   62.45    1.94
   5   6  -4   53.54    2.78
   5   6  -2   47.49    2.44
   5  -6  -2   50.46    1.51
  -5  -6  -2   54.35    1.30
  -5   6  -2   50.90    1.75
   5   6   0  175.81    6.01
  -5   6   0  191.58    4.94
  -5   6   0  208.76    4.70
   5   6   0  213.61    4.65
   5  -6   0  174.78    4.96
   5   6   2   49.03    2.46
  -5   6   2   55.68    1.58
   5   6   4   55.55    2.33
  -5  -6   4   75.42    2.10
  -5   6   4   67.92    2.03
   5   6   4   59.43    2.90
   5   6   6   18.00    1.32
   5   6   6   22.13    1.83
  -5  -6   6   20.67    1.00
  -5  -6   8   24.18    1.58
  -5  -7 -11   20.26    1.02
  -5  -7  -9    5.03    0.51
   5  -7  -7   64.44    2.19
   5   7  -5   13.95    1.46
   5  -7  -5   14.56    0.94
   5  -7  -5   16.14    0.82
  -5   7  -3   99.13    2.91
   5  -7  -3   90.62    3.09
   5  -7  -3  106.77    2.64
   5  -7  -3   98.80    2.66
   5   7  -3   89.87    3.84
   5   7  -1   84.36    3.53
   5   7  -1   84.06    2.03
  -5   7  -1   86.79    2.57
   5  -7  -1   82.44    2.32
  -5  -7   1  109.29    2.67
  -5   7   1   97.87    2.70
   5   7   3   94.23    3.22
  -5   7   3   90.70    2.48
   5   7   5   25.15    1.61
   5   7   5   24.50    1.92
  -5  -7   5   28.23    1.24
   5   7   7   54.05    2.72
  -5  -7   7   74.67    2.65
  -5  -7   9    8.44    1.05
  -5  -8 -10    0.96    0.33
   5  -8  -8    1.34    0.38
  -5  -8  -8    1.22    0.34
   5  -8  -6    3.68    0.53
   5  -8  -6    3.88    0.45
  -5   8  -4    8.31    0.60
   5  -8  -4    7.31    0.73
   5   8  -4    7.20    1.08
   5  -8  -4    8.40    0.54
  -5  -8  -2   10.81    0.72
   5  -8  -2    9.68    0.49
   5  -8  -2    8.44    0.48
   5   8  -2    7.57    1.01
  -5   8  -2   10.17    0.66
   5  -8   0    1.43    0.26
   5   8   0    1.70    0.54
  -5  -8   0    1.44    0.25
  -5   8   0    1.41    0.25
  -5   8   2    8.05    0.45
   5   8   2    7.39    0.97
   5   8   4    9.72    0.99
   5   8   4    8.11    1.12
  -5  -8   6    3.93    0.43
  -5  -8   6    4.79    0.57
  -5  -8   8    1.62    0.56
   5  -9  -9    6.49    0.68
  -5  -9  -9    5.72    0.58
   5  -9  -7   59.25    2.11
   5   9  -5   17.74    1.72
   5  -9  -5   17.37    1.14
   5  -9  -5   19.97    0.93
  -5  -9  -3  109.59    2.55
   5  -9  -3  100.99    3.61
   5   9  -3  100.30    4.51
   5  -9  -3  100.13    2.81
  -5   9  -3  103.63    3.11
   5   9  -1   47.29    2.69
  -5  -9  -1   55.95    1.84
   5   9  -1   50.53    1.22
   5  -9  -1   52.17    1.42
  -5   9  -1   50.64    1.78
   5  -9  -1   46.71    1.53
  -5   9   1   57.62    1.75
   5   9   3   91.56    4.11
   5   9   5   29.38    2.22
   5   9   5   27.17    1.81
  -5  -9   5   25.47    1.12
   5   9   7   54.97    2.97
  -5  -9   7   60.26    2.35
  -5  -9   9    8.60    1.01
  -5 -10 -10    7.51    0.68
   5 -10  -8   14.87    0.98
   5 -10  -6   36.86    1.80
   5 -10  -6   39.73    1.52
  -5  10  -4   22.30    1.05
   5  10  -4   19.65    1.86
   5 -10  -4   22.86    0.93
   5  10  -2   96.53    4.51
   5 -10  -2  100.69    2.67
  -5  10  -2  101.72    3.02
   5 -10   0   15.69    0.78
  -5 -10   0   16.00    0.90
   5  10   0   13.50    1.48
  -5  10   0   14.74    0.79
   5 -10   0   17.89    0.58
   5  10   2  104.59    4.48
  -5  10   2   90.20    2.50
   5  10   4   23.52    2.05
   5  10   6   43.26    2.47
  -5 -10   6   40.37    1.55
  -5 -10   8   17.14    1.25
   5 -11  -9    3.14    0.54
  -5 -11  -9    2.33    0.48
   5 -11  -7   36.76    1.52
   5 -11  -7   31.87    1.72
  -5  11  -5    8.57    0.68
   5 -11  -5    7.85    0.86
   5 -11  -5    9.06    0.64
   5  11  -3   46.24    3.06
   5 -11  -3   51.90    1.63
  -5 -11  -3   51.06    2.03
  -5  11  -3   51.20    1.86
   5  11  -1   38.71    2.76
  -5 -11  -1   36.05    1.55
   5 -11  -1   35.71    1.11
  -5  11  -1   37.28    1.47
  -5  11   1   42.39    1.45
   5  11   3   42.24    2.83
  -5 -11   9    3.74    0.71
  -5 -12 -10    1.85    0.44
   5 -12  -8    4.14    0.56
   5 -12  -6    7.14    0.62
   5 -12  -6    6.53    0.81
   5 -12  -6    9.02    0.64
  -5  12  -4    7.74    0.66
   5 -12  -4    6.57    0.90
   5 -12  -4    7.59    0.57
  -5 -12  -4    9.02    0.31
  -5 -12  -4    7.27    0.75
   5  12  -2   14.82    1.73
   5 -12  -2   16.20    0.71
  -5 -12  -2   16.54    1.08
  -5  12  -2   17.84    0.96
   5  12   0    5.22    1.08
  -5 -12   0    6.51    0.65
   5 -12   0    6.70    0.33
  -5  12   0    5.53    0.49
   5  12   2   14.65    1.69
  -5  12   2   13.71    0.69
  -5 -12   6    5.70    0.53
  -5 -12   8    3.55    0.65
   5 -13  -9    2.58    0.54
  -5 -13  -9    2.69    0.56
   5 -13  -7   33.46    1.51
   5 -13  -7   28.86    1.72
  -5  13  -5   11.89    0.84
   5 -13  -5   12.10    1.18
   5 -13  -5   13.60    0.84
  -5 -13  -5   17.77    0.55
  -5 -13  -5   13.09    1.07
   5 -13  -5   16.00    0.83
   5 -13  -3   50.92    1.64
  -5 -13  -3   50.40    2.09
   5 -13  -3   45.71    1.58
  -5  13  -3   48.04    1.80
  -5 -13  -1   19.69    1.18
   5 -13  -1   22.18    0.81
  -5  13  -1   22.79    1.11
   5 -13   1   33.92    0.88
  -5  13   1   29.61    1.22
   5 -14  -8   20.91    1.23
   5 -14  -8   18.94    1.41
  -5  14  -6   14.05    0.95
   5 -14  -6   15.26    0.98
   5 -14  -6   13.89    1.31
   5 -14  -4   79.71    3.69
   5 -14  -4   78.94    2.50
  -5 -14  -4   73.51    2.90
   5 -14  -4   84.46    2.44
  -5 -14  -4   83.52    1.94
  -5  14  -4   74.03    2.60
   5 -14  -2   16.21    0.75
  -5 -14  -2   14.95    1.10
  -5  14  -2   15.98    0.92
   5 -14  -2   13.36    0.72
   5 -14   0  123.55    3.01
  -5  14   0  118.95    3.42
  -5  14   2   14.98    0.76
   5 -15  -7   38.12    1.69
   5 -15  -7   32.29    2.00
  -5  15  -5   20.79    1.17
   5 -15  -5   21.47    1.15
   5 -15  -5   14.41    1.24
  -5 -15  -5   19.72    1.37
  -5 -15  -5   26.45    0.74
   5 -15  -5   26.53    1.14
   5 -15  -3   69.84    2.16
  -5 -15  -3   68.95    2.74
   5 -15  -3   67.17    2.08
  -5  15  -3   66.42    2.28
   5 -15  -1   63.28    1.83
  -5 -15  -1   64.09    2.63
  -5  15  -1   64.97    2.17
   5  15  -1   64.85    1.58
   5 -15   1   67.56    1.69
  -5  15   1   64.92    2.11
   5 -16  -8    7.32    0.80
   5 -16  -8    4.29    0.80
  -5  16  -6    6.12    0.66
   5 -16  -6    6.38    0.67
   5 -16  -6    6.17    1.03
  -5 -16  -6    8.58    0.42
  -5 -16  -6    7.03    0.86
   5 -16  -4   11.35    1.44
   5 -16  -4   10.60    0.75
  -5 -16  -4    9.05    0.94
   5 -16  -4   10.73    0.69
  -5  16  -4    9.88    0.80
  -5 -16  -4   10.20    0.34
   5 -16  -2    9.62    0.59
  -5 -16  -2    6.56    0.67
  -5  16  -2   10.52    0.74
   5 -16  -2    7.82    0.54
   5 -16   0   23.72    0.83
   5 -16   0   21.28    1.00
  -5  16   0   23.81    1.10
  -5  16   2    8.38    0.58
   5 -17  -9    7.32    1.03
  -5  17  -7   32.58    1.59
   5 -17  -7   35.21    1.69
   5 -17  -7   33.28    2.19
   5 -17  -5   16.85    1.05
   5 -17  -5   14.32    1.49
  -5 -17  -5   15.43    1.23
  -5 -17  -5   18.68    0.61
  -5  17  -5   15.79    1.04
   5 -17  -3   47.01    1.70
  -5 -17  -3   48.12    2.31
   5 -17  -3   44.01    1.57
  -5  17  -3   42.80    1.73
   5 -17  -1   43.55    1.48
  -5 -17  -1   47.16    2.36
  -5  17  -1   44.41    1.74
   5  17  -1   50.81    1.23
  -5 -17  -1   44.84    2.92
   5 -17   1   45.17    1.27
   5 -18  -8    9.74    0.96
   5 -18  -8    8.94    1.18
  -5  18  -6   37.02    1.70
   5 -18  -6   39.38    1.77
   5 -18  -6   38.26    2.58
   5 -18  -4    9.62    0.78
   5 -18  -4   10.35    1.53
  -5 -18  -4    8.24    0.95
  -5  18  -4    8.36    0.72
   5 -18  -2   93.73    2.63
   5  18  -2   85.17    2.19
  -5 -18  -2   81.07    3.21
  -5  18  -2   94.84    2.85
  -5 -18  -2   88.78    4.35
   5 -18  -2   76.34    2.45
  -5 -18   0   15.00    1.71
   5 -18   0   12.88    0.63
  -5 -18   2  101.71    4.64
   5 -18   2   83.19    2.04
  -5  19  -7   17.04    1.16
   5 -19  -7   19.07    1.28
   5 -19  -7   19.24    1.80
  -5 -19  -7   15.53    1.34
   5 -19  -5   14.62    1.05
   5 -19  -5   14.49    1.72
  -5 -19  -5   12.66    1.19
  -5 -19  -5   13.69    0.51
  -5  19  -5   12.16    0.95
   5 -19  -3   25.63    1.22
  -5 -19  -3   26.55    1.78
  -5  19  -3   27.92    1.33
   5 -19  -1    8.05    0.60
  -5 -19  -1   10.30    1.22
   5  19  -1   10.71    0.40
  -5 -19  -1    9.09    1.45
   5 -19  -1    8.85    0.60
   5 -19   1   12.68    0.58
   5 -20  -8    7.17    1.22
   5 -20  -6    6.80    0.79
  -5 -20  -6    6.00    0.88
   5 -20  -6    7.60    1.34
  -5  20  -6    7.77    0.78
   5 -20  -4    9.70    0.80
  -5 -20  -4    9.99    1.12
  -5  20  -4    7.69    0.71
  -5 -20  -2   11.36    1.23
  -5 -20  -2   10.12    1.57
   5  20  -2   10.61    0.51
   5 -20  -2   10.74    0.75
   5 -20  -2    9.73    0.67
  -5 -20   0   24.59    2.29
   5 -20   0   18.01    0.84
  -5 -20   2   11.23    1.62
   5 -20   2    9.09    0.44
   5 -21  -7   14.80    1.20
   5 -21  -7   15.17    1.84
  -5 -21  -7   11.59    1.20
   5 -21  -5   11.87    1.00
   5 -21  -5   13.09    1.80
  -5 -21  -5    9.97    1.12
  -5  21  -5    9.67    0.85
   5  21  -3   17.95    0.75
  -5 -21  -3   17.61    1.46
   5 -21  -3   19.62    1.12
  -5 -21  -1   23.81    1.93
   5  21  -1   25.41    0.74
   5 -21   1   21.91    0.89
  -5  21   3   14.59    0.84
   5 -21   3   13.87    0.48
   5 -22  -6   10.57    1.03
   5 -22  -6    9.40    1.53
  -5 -22  -6   10.36    1.18
  -5  22  -6   10.76    0.95
   5 -22  -4   51.82    2.14
  -5 -22  -4   55.47    2.89
  -5 -22  -2    6.50    1.11
   5  22  -2    5.83    0.38
   5 -22  -2    4.87    0.55
   5 -22   0   57.98    1.91
  -5  22   2    4.19    0.48
   5 -23  -7   18.17    1.39
   5 -23  -7   22.23    2.39
   5 -23  -5   19.37    1.31
  -5 -23  -5   17.95    1.61
  -5 -23  -3   25.43    1.81
   5 -23  -3   28.87    1.47
   5  23  -3   29.77    1.07
  -5  23  -1   31.11    1.42
   5 -23  -1   26.39    1.33
  -5  23   1   29.41    1.25
   5 -23   1   23.87    1.02
   5 -24  -6    5.26    0.84
   5 -24  -6    5.92    1.37
  -5 -24  -6    5.07    0.95
   5 -24  -4    9.45    0.89
   5  24  -4    8.99    0.58
  -5 -24  -2    8.40    1.34
  -5  24  -2    6.91    0.67
   5  24  -2    7.66    0.45
   5 -24  -2    5.84    0.65
  -5  24   0   17.18    0.95
   5 -24   0   13.98    0.83
  -5  24   2    5.76    0.55
   5 -25  -5   17.12    1.29
  -5 -25  -5   19.20    1.80
  -5 -25  -3   18.86    1.59
  -5  25  -3   23.41    1.27
   5  25  -3   22.36    0.90
   5 -25  -3   20.40    1.27
  -5  25  -1   27.73    1.32
   5  25  -1   30.36    0.85
  -5  25   1   27.18    1.24
   5 -26  -6   19.53    1.50
  -5 -26  -4    4.90    1.19
  -5  26  -4    3.94    0.61
   5 -26  -4    3.54    0.65
   5  26  -4    4.39    0.45
  -5 -26  -2   60.35    3.63
   5  26  -2   58.20    1.56
  -5  26   0    1.85    0.39
   5 -26   0    1.29    0.35
  -5  26   2   45.82    1.73
   5  27  -5   10.48    0.69
   5 -27  -5    9.43    1.01
  -5 -27  -5   11.26    1.57
  -5 -27  -3    7.40    1.03
  -5  27  -3    9.77    0.84
   5  27  -3    9.17    0.56
   5 -27  -3    6.73    0.78
   5  27  -1   12.12    0.45
  -5  27  -1   10.72    0.79
  -5  27   1    9.23    0.71
  -5 -28  -4    8.08    1.54
   5 -28  -4    5.69    0.81
  -5 -28  -2    8.15    1.65
  -5  28  -2    6.80    0.68
   5 -28  -2    5.21    0.66
  -5  28   0    5.95    0.59
  -5  28   2    6.43    0.61
  -5 -29  -3    6.23    1.06
   5 -29  -3    4.39    0.68
  -5 -29  -1   12.32    2.01
   5 -30  -4   21.00    1.43
  -5 -30  -2    4.42    1.55
  -5 -31  -1   29.32    3.15
  -6   0 -10   22.12    0.92
  -6   0  -8    9.28    0.52
   6   0  -8    7.57    0.88
  -6   0  -6   78.56    2.12
  -6   0  -4   10.37    0.67
   6   0  -4   13.78    0.60
   6   0  -2  120.37    3.04
  -6   0  -2  128.93    3.26
   6   0   0    2.07    0.18
  -6   0   0    1.95    0.18
   6   0   2  144.71    3.86
  -6   0   2  146.96    3.69
  -6   0   4    4.27    0.40
   6   0   4    4.18    0.54
  -6   0   6   93.47    2.80
   6   0   6   90.61    3.31
   6   0   8    4.01    0.77
  -6  -1  -9    7.13    0.50
  -6   1  -9    7.26    0.48
  -6   1  -7    9.63    0.50
  -6  -1  -7    9.23    0.52
   6  -1  -5   19.73    0.83
   6   1  -5   21.32    0.85
   6  -1  -3   15.47    0.62
   6   1  -3   15.23    0.59
  -6  -1  -3   14.81    0.78
  -6   1  -3   13.29    0.80
  -6  -1  -1   34.38    1.02
   6   1  -1   34.07    1.06
   6  -1  -1   33.98    1.09
  -6   1  -1   35.07    1.10
   6   1   1   39.60    1.27
  -6   1   1   35.19    1.13
  -6   1   3   14.24    0.69
   6   1   3   14.46    0.87
  -6  -1   3   15.04    0.71
  -6   1   5   15.84    0.84
  -6  -1   5   15.57    0.83
   6   1   5   15.98    1.11
   6  -1   5   16.21    1.09
  -6  -1   7   11.95    1.12
   6   1   7   10.46    1.13
   6   1   7   10.05    1.05
   6  -1   7   10.29    1.02
  -6  -1   9    8.16    1.18
   6   1   9    7.72    1.04
   6  -1   9    8.01    0.97
  -6  -2 -10   22.65    0.98
  -6   2 -10   22.95    0.93
  -6  -2  -8    9.87    0.57
  -6   2  -8   10.99    0.53
   6  -2  -8    7.63    0.86
   6   2  -8    8.70    1.00
  -6   2  -6   76.36    2.10
   6   2  -6   62.45    3.12
  -6  -2  -4    5.79    0.48
   6  -2  -4    6.65    0.42
   6   2  -4    6.63    0.39
   6  -2  -2  183.39    4.08
   6   2  -2  167.03    4.09
   6  -2  -2  162.67    4.16
  -6  -2  -2  180.91    4.23
  -6   2  -2  164.96    4.44
  -6   2   0    5.00    0.32
  -6   2   0    5.84    0.32
   6   2   0    6.09    0.38
   6  -2   0    5.96    0.42
  -6   2   2  181.16    4.51
   6   2   2  193.40    4.89
  -6   2   4    2.94    0.35
   6   2   4    3.31    0.50
  -6  -2   4    3.20    0.36
  -6  -2   6   98.01    3.34
  -6  -2   6   94.43    2.81
   6   2   6   92.56    3.45
   6   2   6   88.21    3.72
   6  -2   6   94.26    3.36
  -6   2   6   92.27    2.81
   6   2   8    4.64    0.87
   6  -2   8    5.31    0.81
  -6  -2   8    5.30    0.90
  -6  -3  -9    6.90    0.51
  -6   3  -9    7.81    0.47
  -6   3  -7    7.52    0.39
   6   3  -7    6.23    0.87
  -6  -3  -7    7.28    0.49
  -6   3  -5   27.22    0.83
   6   3  -5   25.16    1.78
   6   3  -3   26.18    0.84
   6  -3  -3   26.45    0.95
   6  -3  -3   25.60    0.90
  -6  -3  -3   25.87    1.00
  -6   3  -3   23.77    1.14
  -6  -3  -1   23.70    0.69
  -6   3  -1   23.73    0.93
   6   3  -1   22.45    0.76
  -6   3  -1   23.93    0.70
   6  -3  -1   22.05    0.84
   6   3   1   23.46    0.98
  -6   3   1   23.53    0.79
  -6   3   1   22.37    0.79
  -6   3   3   23.74    0.94
   6   3   3   26.74    1.33
  -6  -3   3   25.62    1.02
  -6  -3   5   30.60    1.41
  -6  -3   5   30.24    1.21
   6   3   5   30.68    1.67
   6   3   5   25.67    1.81
  -6   3   5   28.32    1.18
  -6  -3   7    8.64    0.93
   6   3   7    7.50    1.00
   6  -3   7    6.85    0.86
   6   3   7    7.05    1.02
   6  -3   9    8.72    0.98
  -6  -3   9    8.53    1.14
  -6  -4 -10   24.09    1.03
  -6   4  -8   13.29    0.56
  -6  -4  -8   12.89    0.69
  -6   4  -6   75.04    1.96
   6   4  -6   63.14    3.21
  -6   4  -4   12.80    0.40
  -6   4  -4   13.61    0.82
  -6  -4  -4   13.26    0.69
   6  -4  -4   15.28    0.66
   6   4  -4   11.24    1.18
   6   4  -2  139.12    3.31
   6  -4  -2  136.93    3.46
  -6   4  -2  139.84    3.18
  -6  -4  -2  144.82    3.31
  -6   4  -2  133.19    3.76
  -6   4   0    3.47    0.23
  -6   4   0    3.29    0.29
   6  -4   0    3.66    0.35
   6   4   0    4.11    0.28
  -6   4   2  143.56    3.57
   6   4   2  141.36    4.01
  -6   4   4    3.99    0.39
   6   4   4    4.78    0.66
  -6  -4   4    3.68    0.39
   6   4   4    3.84    0.73
  -6  -4   6   77.67    2.72
  -6  -4   6   87.08    2.61
   6   4   6   86.51    3.42
  -6   4   6   87.25    2.64
   6   4   6   81.99    3.65
   6   4   8    7.92    1.16
  -6  -4   8    8.42    0.93
  -6  -5 -11    3.14    0.42
  -6  -5  -9    2.85    0.38
   6   5  -7   14.94    1.46
   6   5  -5    7.48    1.05
   6  -5  -5   12.26    0.64
   6  -5  -3   35.12    1.38
   6   5  -3   40.34    1.11
   6  -5  -3   37.33    1.21
   6   5  -3   31.88    2.08
  -6  -5  -3   36.83    1.16
  -6   5  -3   34.07    1.46
  -6   5  -1   19.63    0.57
  -6   5  -1   20.01    0.89
   6   5  -1   19.48    0.64
   6  -5  -1   18.57    0.78
  -6   5   1   20.19    0.70
  -6   5   1   18.30    0.73
   6   5   3   35.06    1.64
   6   5   3   32.81    2.06
  -6   5   3   36.14    1.22
   6   5   5   10.50    1.21
  -6  -5   5   10.12    0.70
   6   5   5    9.77    0.97
  -6  -5   5   10.15    0.65
  -6   5   5   10.17    0.66
  -6  -5   7   21.73    1.35
   6   5   7   18.15    1.52
   6   5   7   21.10    1.83
  -6  -5   9    2.47    0.53
  -6  -6 -10   20.63    0.99
  -6  -6  -8   10.45    0.67
   6   6  -6   56.81    3.30
   6  -6  -6   93.94    2.51
  -6   6  -4    9.02    0.70
   6   6  -4    9.07    1.14
  -6  -6  -4   10.26    0.57
   6  -6  -4    9.61    0.69
   6  -6  -4   11.17    0.58
   6   6  -2  115.13    4.59
   6   6  -2  131.38    3.09
  -6  -6  -2  133.12    2.99
   6  -6  -2  121.51    3.29
  -6   6  -2  121.46    3.61
   6   6   0    1.88    0.16
  -6   6   0    1.64    0.24
   6   6   0    1.93    0.55
  -6   6   0    1.72    0.17
   6  -6   0    1.59    0.27
   6   6   2  119.71    4.68
  -6   6   2  138.65    3.41
   6   6   4    4.23    0.82
   6   6   4    3.45    0.63
  -6  -6   4    4.93    0.43
  -6  -6   4    4.22    0.42
  -6   6   4    3.80    0.40
   6   6   6   76.55    3.61
  -6   6   6   83.18    2.38
  -6  -6   8    6.10    0.87
  -6  -7 -11    4.10    0.47
  -6  -7  -9    1.41    0.32
   6   7  -7   15.05    1.55
   6  -7  -5    7.60    0.66
  -6   7  -5    8.19    0.66
   6   7  -5    6.92    1.04
   6   7  -3   37.18    2.36
   6  -7  -3   41.14    1.31
  -6  -7  -3   43.76    1.11
  -6   7  -3   38.79    1.57
   6   7  -1   22.86    1.71
   6   7  -1   27.04    0.76
  -6   7  -1   26.00    1.12
   6  -7  -1   24.22    0.95
  -6   7   1   26.18    0.99
  -6   7   1   28.99    0.93
   6   7   3   38.98    2.42
  -6   7   3   42.11    1.45
   6   7   5    9.71    1.06
  -6  -7   5   11.73    0.75
   6   7   5    7.80    1.14
   6   7   7   19.08    1.84
   6   7   7   19.89    1.63
  -6  -7   7   23.54    1.41
  -6  -7   9    2.18    0.72
  -6  -8 -10   16.43    0.89
   6   8  -6   53.63    3.35
   6  -8  -6   57.45    2.36
  -6  -8  -4    6.38    0.39
   6  -8  -4    4.61    0.58
   6   8  -4    4.70    0.91
   6  -8  -4    5.77    0.44
  -6   8  -4    5.48    0.57
   6  -8  -2  107.63    3.00
  -6   8  -2  112.98    3.35
   6   8  -2  104.46    4.45
   6  -8   0    2.39    0.32
   6   8   0    1.92    0.60
  -6   8   0    2.03    0.29
  -6   8   2  113.12    2.95
   6   8   2  107.54    4.40
  -6  -8   4    2.98    0.33
   6   8   4    3.02    0.64
   6   8   4    2.79    0.76
   6   8   6   75.72    3.45
   6   8   6   74.22    3.98
  -6  -8   6   84.96    2.76
  -6  -8   8    4.08    0.73
  -6  -9  -9    9.84    0.73
   6  -9  -7    1.83    0.40
  -6   9  -5   31.96    1.46
   6   9  -5   33.09    2.56
   6  -9  -5   29.78    1.54
   6  -9  -5   33.32    1.34
   6  -9  -3   17.41    1.22
   6   9  -3   16.27    1.64
   6  -9  -3   16.88    0.77
   6  -9  -3   18.31    0.80
  -6   9  -3   16.62    0.95
   6   9  -1   31.74    0.84
  -6   9  -1   28.77    1.26
   6   9  -1   29.39    2.09
   6  -9  -1   26.63    1.06
  -6  -9   1   37.32    1.14
  -6   9   1   30.19    1.17
   6   9   3   17.43    1.65
   6   9   5   34.26    2.11
   6   9   5   38.78    2.80
  -6  -9   5   40.45    1.51
   6   9   7    2.03    0.76
  -6  -9   7    2.16    0.52
  -6  -9   9   13.09    1.27
  -6 -10 -10   18.12    1.03
   6 -10  -8    9.53    0.81
  -6  10  -6   58.01    2.12
   6 -10  -6   59.55    2.00
   6 -10  -4    5.92    0.67
   6  10  -4    7.00    1.27
   6 -10  -4    9.58    0.59
   6 -10  -4    8.64    0.58
  -6  10  -4    8.96    0.74
  -6 -10  -4   11.30    0.44
   6  10  -2   88.04    4.30
   6  10  -2  106.89    2.45
  -6 -10  -2  114.63    3.20
  -6  10  -2  100.61    3.09
   6 -10  -2   87.12    2.71
   6 -10   0    2.07    0.32
  -6 -10   0    2.40    0.32
  -6  10   0    2.17    0.32
   6  10   0    2.16    0.69
  -6  10   2   93.05    2.60
   6  10   2   97.66    4.32
   6  10   4    2.96    0.96
  -6 -10   6   73.36    2.51
  -6 -10   8    5.52    0.78
  -6 -11  -9   13.58    0.93
   6 -11  -7    1.22    0.37
   6 -11  -7    0.95    0.40
  -6  11  -5   30.34    1.43
   6 -11  -5   29.95    1.67
   6 -11  -5   31.79    1.30
   6  11  -3    7.23    1.30
   6 -11  -3    7.51    0.51
   6 -11  -3    7.15    0.51
  -6  11  -3    7.41    0.65
   6  11  -1   32.63    2.49
   6  11  -1   37.30    0.93
  -6  11  -1   35.43    1.46
   6 -11  -1   32.04    1.25
  -6 -11   1   39.59    1.45
  -6  11   1   35.54    1.33
   6  11   3    7.96    1.34
  -6 -11   7    1.71    0.46
  -6 -12 -10   19.10    1.12
   6 -12  -8    9.03    0.80
  -6  12  -6   48.53    1.92
   6 -12  -6   44.34    2.14
   6 -12  -6   51.22    1.87
   6 -12  -4    8.04    0.92
   6 -12  -4    8.49    0.59
  -6  12  -4    7.62    0.70
   6  12  -2  111.35    5.40
  -6 -12  -2  122.22    3.60
   6 -12  -2  119.64    3.02
  -6  12  -2  119.69    3.47
   6 -12   0   10.41    0.66
  -6 -12   0   11.23    0.72
   6  12   0   11.92    1.58
  -6  12   0   10.79    0.70
   6  12   2  113.29    5.20
  -6  12   2  104.53    2.93
  -6 -12   8    6.27    0.79
  -6  13  -7   22.13    1.24
   6 -13  -7   19.17    1.34
   6 -13  -7   23.64    1.25
   6 -13  -5    2.60    0.40
  -6 -13  -5    3.48    0.19
   6 -13  -5    2.50    0.64
  -6  13  -5    3.07    0.50
   6 -13  -3   33.82    1.25
  -6 -13  -3   37.55    1.70
  -6  13  -3   34.02    1.51
   6  13  -1   25.61    2.37
  -6 -13  -1   31.37    1.45
   6  13  -1   28.59    0.70
   6 -13  -1   29.90    0.99
  -6  13  -1   28.38    1.29
   6 -13  -1   23.62    1.07
  -6  13   1   24.87    1.08
  -6  14  -8    9.02    0.84
   6 -14  -8    8.69    0.96
   6 -14  -8    9.93    0.88
  -6  14  -6   44.15    2.02
   6 -14  -6   43.27    2.38
   6 -14  -6   46.99    1.94
   6 -14  -4    9.99    1.17
   6 -14  -4    8.89    0.63
  -6 -14  -4    9.62    0.88
  -6  14  -4    8.76    0.75
  -6 -14  -2   75.05    2.66
   6 -14  -2   70.68    2.07
  -6  14  -2   75.19    2.49
   6 -14   0    3.87    0.42
  -6 -14   0    4.96    0.59
  -6  14   0    4.64    0.47
   6 -14   0    5.25    0.32
  -6  14   2   62.50    1.99
  -6 -14   8    6.23    0.78
  -6  15  -7   24.77    1.37
   6 -15  -7   23.56    1.63
   6 -15  -7   26.49    1.36
   6 -15  -5    3.69    0.48
  -6 -15  -5    3.30    0.16
  -6  15  -5    4.18    0.59
   6 -15  -3   43.28    1.54
  -6 -15  -3   45.91    2.04
  -6  15  -3   44.96    1.83
  -6 -15  -1   18.64    1.19
   6 -15  -1   18.97    0.75
  -6  15  -1   19.63    1.04
  -6  15   1   15.72    0.85
   6 -16  -8    5.91    0.89
   6 -16  -8    7.56    0.82
  -6  16  -6   35.32    1.68
   6 -16  -6   35.10    2.23
   6 -16  -6   35.77    1.60
   6 -16  -4    8.51    1.27
   6 -16  -4    8.06    0.64
  -6 -16  -4    7.76    0.83
  -6  16  -4    9.10    0.75
   6 -16  -2   59.89    1.88
  -6 -16  -2   63.82    2.56
  -6  16  -2   63.61    2.24
   6 -16   0    3.13    0.25
  -6 -16   0    3.13    0.60
  -6  16   0    2.43    0.39
  -6  16   2   56.59    1.90
   6 -17  -7    0.49    0.39
  -6  17  -7    0.39    0.40
   6 -17  -7    0.84    0.57
   6 -17  -5   28.98    1.34
  -6 -17  -5   26.34    1.60
  -6  17  -5   28.33    1.45
   6 -17  -3    6.70    0.56
  -6 -17  -3    6.32    0.80
  -6  17  -3    6.57    0.66
   6 -17  -1   28.31    1.00
  -6  17  -1   29.26    1.31
  -6  17   1   23.98    1.11
   6 -18  -8    5.11    0.91
   6 -18  -6   31.11    2.31
   6 -18  -6   34.39    1.62
  -6  18  -6   31.90    1.64
   6 -18  -4    8.67    1.44
   6 -18  -4    7.20    0.64
  -6 -18  -4    6.88    0.85
  -6  18  -4    7.09    0.69
   6  18  -2   52.05    1.39
   6 -18  -2   49.34    1.69
  -6 -18  -2   53.66    2.45
  -6  18  -2   53.36    2.01
  -6 -18   0    7.20    0.92
   6 -18   0    6.73    0.40
  -6  18   0    6.74    0.60
  -6  18   2   46.04    1.68
   6 -19  -7   -0.05    0.64
   6 -19  -7    0.16    0.42
   6 -19  -5   29.54    2.35
   6 -19  -5   28.75    1.42
  -6 -19  -5   25.36    1.65
  -6  19  -5   26.15    1.41
   6 -19  -3   11.54    0.76
  -6 -19  -3   11.48    1.13
  -6  19  -3   10.63    0.83
  -6 -19  -1   31.82    1.90
   6 -19  -1   30.19    1.13
  -6  19  -1   31.66    1.41
   6 -19   1   31.42    0.91
  -6  19   1   29.97    1.31
   6 -20  -8    6.36    1.14
   6 -20  -6   31.01    2.53
   6 -20  -6   28.97    1.55
  -6 -20  -6   24.72    1.69
  -6  20  -6   28.20    1.55
   6 -20  -4   11.80    1.79
   6 -20  -4    8.60    0.75
  -6 -20  -4    9.21    1.04
  -6  20  -4    9.14    0.82
   6 -20  -2   50.27    1.80
  -6 -20  -2   51.47    2.53
  -6  20  -2   54.66    2.05
   6  20  -2   56.13    1.46
   6 -20   0   14.19    0.65
  -6  20   0   14.13    0.87
   6 -21  -7   20.52    1.38
   6 -21  -7   19.30    2.00
  -6  21  -5    2.29    0.49
   6 -21  -5    3.00    0.56
   6 -21  -5    3.29    1.21
  -6 -21  -5    2.45    0.66
   6  21  -3   27.03    0.95
   6 -21  -3   27.16    1.29
  -6 -21  -3   30.10    1.94
  -6  21  -3   27.80    1.42
   6 -21  -1   15.95    0.81
  -6 -21  -1   18.80    1.60
  -6  21  -1   17.23    1.00
   6 -21   1   15.85    0.61
   6 -22  -6   23.06    1.43
  -6 -22  -6   20.33    1.61
   6 -22  -4    9.60    0.81
  -6 -22  -4   11.25    1.23
  -6  22  -4   10.23    0.87
   6 -22  -2   34.22    1.48
  -6 -22  -2   32.62    1.97
  -6  22  -2   37.93    1.67
   6 -22   0    7.72    0.50
   6 -23  -5    2.38    1.26
  -6 -23  -5    1.87    0.67
   6 -23  -5    2.50    0.55
   6 -23  -3   26.83    1.35
  -6 -23  -3   31.59    2.15
  -6  23  -3   27.31    1.43
   6  23  -3   30.21    1.03
   6 -23  -1   16.99    0.88
  -6 -23  -1   22.90    1.93
   6 -23   1   15.80    0.64
   6 -24  -6   16.65    1.26
   6 -24  -6   18.18    2.21
  -6 -24  -6   14.81    1.47
   6  24  -4    6.37    0.48
   6 -24  -4    6.00    0.71
  -6 -24  -4    8.26    1.19
   6 -24  -4    7.94    1.80
  -6  24  -4    7.00    0.75
   6 -24  -2   18.23    1.05
  -6 -24  -2   15.30    1.26
   6 -24   0    4.11    0.40
  -6  24   2   20.32    1.06
   6 -25  -5   17.36    2.43
   6 -25  -5   14.46    1.13
  -6 -25  -5   17.93    1.65
   6 -25  -3    3.66    0.57
  -6 -25  -3    4.42    1.01
   6  25  -3    4.81    0.38
   6 -25  -1   14.01    0.82
  -6 -25  -1   21.27    2.03
  -6  25   1   16.67    0.96
   6 -26  -4    6.14    0.76
  -6 -26  -4    8.65    1.34
   6 -26  -2   15.79    0.96
  -6 -26  -2   18.35    1.55
  -6  26   0    8.06    0.69
  -6  26   2   18.44    1.02
   6 -27  -5   14.00    1.15
   6 -27  -3    4.54    0.63
  -6 -27  -3    7.31    1.36
  -6 -27  -1   18.82    2.13
  -6 -28  -4   11.68    1.65
  -6 -28  -2   17.91    1.67
  -6 -29  -3   19.02    2.18
  -6 -29  -1    7.10    1.59
  -6 -30  -2   16.76    1.74
  -6 -30   0   19.17    2.51
  -6 -31  -1   15.65    2.30
   7   0  -8    0.16    0.43
  -7   0  -8   -0.06    0.18
   7   0  -6    0.02    0.20
  -7   0  -6    0.03    0.15
  -7   0  -4   -0.02    0.24
   7   0  -4    0.17    0.16
  -7   0  -2    0.01    0.15
   7   0  -2    0.06    0.13
   7   0   0    0.04    0.16
  -7   0   0    0.11    0.10
  -7   0   2    0.04    0.17
   7   0   2    0.47    0.23
   7   0   4    0.17    0.29
  -7   0   4    0.07    0.20
   7   0   6    0.16    0.43
  -7   0   6    0.02    0.25
   7   0   8    0.28    0.50
  -7  -1  -9   30.24    1.10
  -7   1  -9   30.93    1.05
  -7   1  -7    1.94    0.25
   7   1  -7    1.19    0.55
  -7  -1  -7    1.81    0.26
  -7   1  -5   51.05    2.02
  -7  -1  -5   50.63    1.98
   7  -1  -5   65.12    1.82
   7   1  -5   64.28    1.80
   7   1  -3   13.93    0.60
   7  -1  -3   14.01    0.62
  -7  -1  -3   13.95    0.74
  -7   1  -3   13.34    0.79
  -7  -1  -1   59.54    1.61
  -7   1  -1   60.29    1.70
   7   1  -1   60.93    1.72
   7  -1  -1   59.65    1.76
   7   1   1   51.34    1.60
   7  -1   1   51.51    1.55
  -7   1   1   46.46    1.46
  -7   1   3   29.28    1.12
   7   1   3   29.36    1.37
  -7  -1   3   28.65    1.11
   7  -1   3   30.47    1.34
  -7   1   5   47.41    1.69
  -7  -1   5   48.28    1.70
   7   1   5   48.07    2.14
   7  -1   5   45.80    2.04
   7   1   7    9.17    1.18
   7   1   7    8.13    1.00
   7  -1   7    8.16    0.98
   7   1   9   29.30    2.09
   7  -1   9   30.36    1.96
  -7  -2  -8    7.70    0.48
  -7   2  -8    8.34    0.43
   7   2  -8    6.08    0.93
   7  -2  -8    6.78    0.91
  -7   2  -6   17.13    0.64
  -7   2  -6   16.59    1.00
   7   2  -6   22.00    0.89
   7  -2  -6   23.00    0.93
   7   2  -6   15.17    1.46
   7   2  -4   48.90    1.41
   7  -2  -4   47.46    1.45
  -7  -2  -4   42.62    1.64
  -7   2  -4   39.90    1.72
  -7  -2  -2   40.70    1.22
   7   2  -2   42.03    1.24
  -7   2  -2   42.31    1.45
   7  -2  -2   40.04    1.29
   7  -2   0   51.44    1.63
  -7   2   0   48.33    1.46
  -7   2   0   51.85    1.45
   7   2   2   49.57    1.79
  -7   2   2   46.11    1.46
  -7  -2   2   46.81    1.52
  -7   2   4   49.35    1.64
   7   2   4   50.44    2.09
  -7  -2   4   46.69    1.63
   7   2   6   19.80    1.43
   7  -2   6   18.59    1.30
   7   2   6   18.06    1.62
  -7   2   6   18.36    0.98
   7   2   8    7.96    1.12
   7  -2   8    7.41    1.05
  -7  -3  -9   36.69    1.30
  -7   3  -7    5.47    0.31
  -7  -3  -7    5.16    0.42
   7   3  -7    5.08    0.92
  -7   3  -5   99.33    3.26
  -7  -3  -5   97.82    3.12
   7  -3  -5  122.83    3.00
   7   3  -5  129.16    2.94
   7   3  -5   92.25    4.16
  -7   3  -5  103.44    2.59
   7   3  -3   45.63    1.31
   7  -3  -3   43.81    1.38
  -7  -3  -3   45.51    1.42
  -7  -3  -1  103.83    2.45
  -7   3  -1   96.35    2.70
  -7   3  -1  101.19    2.47
   7   3  -1  101.91    2.60
   7  -3  -1   96.55    2.69
  -7   3   1   87.05    2.29
  -7   3   3   61.62    1.86
   7   3   3   63.95    2.38
  -7  -3   3   61.01    1.91
  -7   3   5   95.45    2.84
  -7  -3   5   98.59    2.89
   7   3   5   97.45    4.13
   7   3   7   10.68    1.20
   7   3   7    9.71    1.27
   7   3   9   39.23    2.48
   7  -3   9   41.07    2.29
  -7  -4 -10    0.04    0.22
   7   4  -8    0.91    0.60
  -7  -4  -8    0.63    0.24
  -7   4  -6    0.37    0.10
  -7   4  -6    0.53    0.30
   7  -4  -6    0.70    0.25
   7   4  -6    0.35    0.50
  -7  -4  -4    0.58    0.21
   7   4  -4    0.85    0.18
   7   4  -4    0.34    0.46
   7  -4  -4    0.66    0.20
  -7   4  -4    0.55    0.07
   7  -4  -2    2.47    0.28
  -7   4  -2    2.50    0.16
  -7  -4  -2    2.80    0.20
   7   4  -2    2.85    0.24
  -7   4  -2    2.83    0.37
   7  -4  -2    2.73    0.30
   7   4   0    1.40    0.20
   7  -4   0    0.86    0.23
  -7   4   0    1.01    0.15
  -7   4   0    1.00    0.19
  -7   4   2    2.84    0.29
   7   4   2    2.88    0.45
  -7  -4   4    0.49    0.24
   7   4   4    0.19    0.43
   7   4   4    0.18    0.34
  -7   4   4    0.30    0.21
   7   4   6    0.30    0.50
   7   4   6    0.43    0.56
  -7   4   6    0.76    0.30
   7   4   8    0.48    0.63
  -7  -5  -9   35.87    1.32
   7   5  -7    4.75    0.97
  -7   5  -5   89.39    3.08
  -7  -5  -5   91.12    2.87
   7   5  -5   75.09    3.90
   7   5  -5  111.80    2.71
   7  -5  -5  108.18    2.82
   7  -5  -3   40.32    1.43
   7   5  -3   43.64    1.24
   7  -5  -3   42.33    1.37
  -7  -5  -3   43.66    1.23
   7   5  -3   36.48    2.38
  -7   5  -3   38.12    1.63
  -7   5  -1  100.13    2.38
  -7   5  -1   94.16    2.74
   7   5  -1  105.20    2.53
   7  -5  -1   90.80    2.63
  -7   5   1   88.02    2.27
  -7   5   1   84.94    2.33
   7   5   3   59.26    2.32
   7   5   3   51.81    2.84
  -7   5   3   54.89    1.69
   7   5   5   87.32    3.85
  -7  -5   5   81.41    2.41
  -7   5   5   84.60    2.43
  -7  -5   7    9.38    0.90
   7   5   7    6.82    0.87
   7   5   7    9.22    1.31
  -7  -6 -10    4.99    0.48
  -7  -6  -8    7.08    0.54
   7   6  -8    4.86    0.96
  -7   6  -6   22.48    1.19
   7   6  -6   20.46    1.80
   7   6  -4   15.75    1.56
   7   6  -4   19.14    0.72
   7  -6  -4   16.76    0.88
   7  -6  -4   18.67    0.82
  -7  -6  -4   18.60    0.76
  -7   6  -4   17.76    1.04
   7  -6  -2   39.44    1.66
   7   6  -2   38.86    2.50
   7   6  -2   43.98    1.27
  -7   6  -2   41.17    1.66
   7  -6  -2   42.38    1.45
   7  -6   0   29.23    1.13
  -7   6   0   26.10    1.01
   7   6   0   25.51    1.90
  -7   6   0   27.19    0.84
   7   6   2   39.28    2.45
  -7   6   2   44.19    1.36
   7   6   4   16.38    1.59
   7   6   4   18.33    1.33
  -7  -6   4   17.53    0.88
  -7   6   4   17.05    0.83
  -7  -6   6   29.41    1.40
   7   6   6   24.64    1.73
   7   6   6   23.57    1.99
  -7   6   6   26.62    1.22
   7   6   8    9.20    1.37
  -7  -6   8    9.32    1.00
  -7  -7  -9   22.48    1.03
  -7   7  -7    2.39    0.48
   7   7  -7    2.13    0.84
  -7  -7  -5   58.97    1.82
   7  -7  -5   48.13    1.87
   7  -7  -5   60.73    1.81
   7   7  -5   40.16    2.72
  -7   7  -5   49.84    2.04
   7   7  -3   10.28    1.30
   7  -7  -3   10.96    0.76
   7   7  -3   12.99    0.52
  -7  -7  -3   12.86    0.41
   7  -7  -3   12.19    0.66
  -7   7  -3   12.09    0.85
   7   7  -1   45.03    2.66
  -7   7  -1   47.18    1.68
   7  -7  -1   45.16    1.55
  -7   7   1   33.73    1.20
  -7   7   1   36.79    1.12
   7   7   3   20.39    1.78
  -7   7   3   22.19    0.92
  -7  -7   5   47.40    1.58
   7   7   5   46.16    2.42
  -7  -7   5   42.25    1.61
   7   7   5   41.61    2.67
  -7   7   5   42.95    1.58
   7   7   7    7.40    1.40
  -7  -7   7    8.01    0.77
  -7  -8 -10    0.41    0.29
  -7   8  -6    1.88    0.43
   7   8  -6    1.97    0.80
   7   8  -4    0.17    0.51
  -7   8  -4    0.31    0.30
   7   8  -4    0.55    0.17
   7  -8  -4    0.40    0.27
   7  -8  -4    0.17    0.20
  -7  -8  -4    0.49    0.13
   7   8  -2    4.01    0.88
   7   8  -2    5.06    0.28
  -7   8  -2    4.28    0.50
   7  -8  -2    4.34    0.39
   7   8   0    0.87    0.56
   7  -8   0    1.17    0.28
  -7   8   0    1.07    0.24
   7   8   2    3.94    0.84
   7   8   4    0.22    0.52
   7   8   6    2.47    0.94
   7   8   6    2.31    0.70
  -7  -8   6    1.99    0.41
  -7  -8   8    0.57    0.35
  -7  -9  -9   21.74    1.10
  -7   9  -7    1.41    0.41
   7   9  -5   29.23    2.49
   7  -9  -5   31.08    1.56
   7  -9  -5   41.05    1.46
  -7   9  -5   35.13    1.68
  -7  -9  -5   46.92    1.37
   7  -9  -3    9.99    0.87
   7   9  -3   11.38    0.46
   7   9  -3    9.62    1.30
   7  -9  -3    9.94    0.61
  -7   9  -3   10.67    0.81
  -7   9  -1   39.81    1.61
   7   9  -1   38.57    2.54
   7  -9  -1   39.16    1.47
  -7   9   1   29.85    1.14
   7   9   3   18.49    1.74
  -7  -9   5   37.65    1.39
   7   9   5   29.79    2.47
  -7  -9   7    7.52    0.79
  -7 -10 -10    3.88    0.51
  -7  10  -8   10.89    0.90
  -7  10  -6    8.22    0.77
   7 -10  -6    7.89    0.74
   7  10  -6    5.83    1.18
   7 -10  -4   38.05    1.83
   7  10  -4   36.68    2.78
   7 -10  -4   43.05    1.47
  -7  10  -4   37.49    1.67
   7  10  -2   17.71    0.58
   7  10  -2   15.75    1.63
  -7  10  -2   16.55    0.99
   7 -10  -2   15.63    0.79
   7 -10   0   54.73    1.78
  -7  10   0   53.26    1.80
  -7  10   2   16.39    0.79
   7  10   2   16.23    1.64
   7  10   4   40.03    2.92
  -7 -10   4   50.98    1.50
  -7 -10   6   10.55    0.77
   7  10   6    6.72    1.32
  -7 -11  -9   30.06    1.40
  -7  11  -7    6.01    0.68
   7  11  -5   52.16    3.61
   7 -11  -5   58.63    2.53
   7 -11  -3   28.65    1.74
   7  11  -3   27.03    2.40
   7  11  -3   31.84    0.91
   7 -11  -3   27.09    1.14
  -7  11  -3   28.15    1.41
   7  11  -1   56.71    3.44
  -7  11  -1   56.29    2.15
   7 -11  -1   58.88    2.02
  -7 -11   1   66.13    1.69
  -7  11   1   50.55    1.84
   7  11   3   35.58    2.70
   7  11   5   58.44    3.77
  -7 -11   5   68.41    2.10
  -7 -11   7   11.66    0.94
  -7  12  -8    1.32    0.45
  -7  12  -6    2.54    0.51
   7 -12  -6    1.31    0.44
   7  12  -4    4.08    1.09
   7 -12  -4    2.08    0.39
   7 -12  -4    4.55    0.46
  -7  12  -4    4.46    0.55
   7  12  -2    3.19    0.98
   7  12  -2    3.43    0.20
  -7  12  -2    3.10    0.47
   7 -12  -2    2.51    0.33
   7 -12   0    3.86    0.42
   7  12   0    4.06    1.01
  -7 -12   0    5.48    0.45
  -7  12   0    3.82    0.43
  -7 -12   2    2.84    0.29
   7  12   2    2.36    0.91
  -7  12   2    2.44    0.33
   7  12   4    4.24    1.06
  -7 -12   6    2.26    0.41
  -7  13  -7    7.66    0.80
   7 -13  -7    7.16    0.81
   7 -13  -7    7.99    0.75
   7 -13  -5   57.18    2.62
   7 -13  -5   62.61    2.12
  -7  13  -5   60.39    2.32
   7  13  -3   29.18    2.63
  -7  13  -3   34.15    1.54
   7 -13  -3   30.22    1.23
   7  13  -1   58.96    3.83
  -7  13  -1   56.97    2.07
   7 -13  -1   56.03    1.89
  -7 -13   1   66.70    1.98
  -7  13   1   50.13    1.84
   7  13   3   39.07    2.98
  -7 -13   7   12.55    0.94
   7 -14  -8    5.84    0.72
   7 -14  -6   27.85    1.34
  -7  14  -6   27.52    1.49
   7 -14  -4   10.30    1.17
   7 -14  -4   10.83    0.70
  -7  14  -4   11.35    0.89
   7  14  -2   43.04    3.32
  -7 -14  -2   59.79    2.15
   7  14  -2   57.36    1.37
  -7  14  -2   56.13    2.07
   7 -14  -2   43.99    1.69
   7 -14   0    9.26    0.63
   7  14   0    9.90    1.54
  -7 -14   0   12.46    0.81
  -7  14   0    9.42    0.68
   7  14   2   46.47    3.34
  -7  14   2   46.91    1.74
   7 -15  -7    3.07    0.52
  -7  15  -7    3.15    0.60
   7 -15  -7    2.16    0.61
   7 -15  -5   24.10    1.19
  -7  15  -5   22.23    1.30
  -7 -15  -3    8.46    0.81
   7 -15  -3    7.26    0.54
  -7  15  -3    7.92    0.73
   7 -15  -1   22.80    1.05
  -7  15  -1   25.77    1.23
  -7 -15   1   21.15    1.10
  -7  15   1   17.63    0.94
   7 -16  -8    1.49    0.58
   7 -16  -6    3.71    0.55
   7 -16  -6    3.44    0.79
  -7  16  -6    3.63    0.60
   7 -16  -4    4.20    0.48
   7 -16  -4    3.97    0.94
  -7  16  -4    3.88    0.59
  -7 -16  -2    6.33    0.71
   7  16  -2    5.41    0.23
   7 -16  -2    5.29    0.44
  -7  16  -2    5.70    0.61
  -7 -16   0    4.00    0.57
  -7  16   0    3.21    0.43
  -7  16   2    4.41    0.46
   7 -17  -7    3.94    0.62
   7 -17  -7    3.29    0.79
   7 -17  -5   13.78    1.37
   7 -17  -5   17.17    1.01
  -7  17  -5   14.92    1.04
  -7 -17  -3    7.73    0.80
   7 -17  -3    6.99    0.56
  -7  17  -3    7.18    0.71
  -7 -17  -1   22.54    1.37
  -7  17  -1   19.95    1.10
   7 -17  -1   21.63    0.87
  -7 -17   1   16.42    1.16
  -7  17   1   12.82    0.81
   7 -18  -8    8.40    1.11
   7 -18  -6    6.61    0.71
   7 -18  -6    5.67    1.09
  -7  18  -6    5.27    0.70
   7 -18  -4   32.64    1.41
  -7 -18  -4   33.03    1.79
  -7  18  -4   32.80    1.61
  -7 -18  -2    5.00    0.72
   7  18  -2    4.46    0.18
   7 -18  -2    4.06    0.41
  -7  18  -2    4.90    0.57
   7  18  -2    4.72    0.21
  -7 -18   0   26.52    1.30
  -7  18   0   39.39    1.52
  -7  18   2    3.61    0.46
   7 -19  -7    9.54    1.29
   7 -19  -7   10.08    0.93
   7 -19  -5   24.61    1.82
   7 -19  -5   28.48    1.38
  -7 -19  -5   29.76    1.76
  -7  19  -5   29.48    1.54
  -7 -19  -3   23.45    1.51
   7 -19  -3   21.68    1.04
  -7  19  -3   24.04    1.31
  -7 -19  -1   38.30    1.96
   7 -19  -1   35.17    1.23
  -7  19  -1   34.26    1.51
  -7 -19   1   35.70    1.92
  -7  19   1   26.28    1.25
   7 -20  -6    3.37    0.59
   7 -20  -6    3.39    1.07
   7 -20  -4    4.97    0.56
  -7 -20  -4    4.34    0.76
   7 -20  -4    4.68    1.29
  -7  20  -4    5.49    0.68
  -7 -20  -2    4.69    0.77
   7 -20  -2    3.71    0.40
  -7  20  -2    5.22    0.59
  -7 -20   0    4.17    0.72
  -7  20   0    3.94    0.50
  -7  20   2    3.97    0.49
   7 -21  -7   12.98    1.64
   7 -21  -5   27.85    2.37
   7 -21  -5   28.18    1.43
  -7 -21  -5   29.29    1.81
   7 -21  -3   21.34    1.09
  -7 -21  -3   23.46    1.59
  -7  21  -3   24.16    1.32
   7  21  -3   24.55    0.81
   7 -21  -1   27.43    1.06
  -7  21  -1   28.88    1.37
  -7 -21   1   33.52    2.09
  -7  21   1   25.30    1.24
   7 -22  -6   24.26    2.37
   7 -22  -6   18.62    1.24
   7 -22  -4    5.20    0.60
  -7 -22  -4    4.82    0.84
   7 -22  -4    4.91    1.51
  -7  22  -4    6.23    0.73
   7 -22  -2   33.69    1.35
  -7  22  -2   36.04    1.61
  -7 -22   0    2.28    0.69
  -7  22   0    2.11    0.41
  -7  22   2   30.96    1.38
   7 -23  -5    8.49    0.81
  -7 -23  -5    8.68    1.07
   7 -23  -5    9.48    1.75
   7 -23  -3    7.64    0.65
  -7 -23  -3    8.53    1.07
  -7  23  -3    8.74    0.80
  -7 -23  -1   12.59    1.24
  -7  23  -1   11.49    0.85
  -7 -23   1   14.36    1.53
  -7  23   1    9.89    0.75
   7 -24  -6    3.98    0.71
   7 -24  -4    3.06    0.52
   7 -24  -4    3.48    1.35
  -7 -24  -4    3.25    0.84
  -7  24  -2    4.60    0.59
  -7 -24  -2    5.40    1.02
  -7  24   0    2.69    0.45
  -7 -24   0    2.76    0.88
  -7 -25  -5    4.86    0.97
  -7 -25  -3    6.93    1.11
  -7 -25  -1    6.61    0.95
  -7 -25   1   11.95    1.56
   7 -26  -4   23.51    2.86
  -7 -26  -4   20.34    1.78
  -7 -26  -2    2.01    0.90
  -7 -26   0   32.06    2.46
  -7 -27  -3   18.56    1.89
  -7 -27  -1   11.15    1.16
  -7 -27   1   26.49    2.49
  -7 -28  -2    3.10    1.12
  -7 -28   0    4.06    1.22
  -7 -29  -3   20.97    2.17
  -7 -29  -1   11.57    1.30
  -7 -29   1   22.21    2.42
  -7 -30  -2   24.93    2.53
   8   0  -8   10.03    1.21
  -8   0  -8   13.29    0.59
  -8   0  -6    0.31    0.34
   8   0  -6    0.36    0.25
  -8   0  -6    0.34    0.16
   8   0  -4   32.77    1.13
  -8   0  -4   31.38    1.37
  -8   0  -2    0.30    0.16
   8   0  -2    0.79    0.20
   8   0   0   43.54    1.43
   8   0   2    2.57    0.38
  -8   0   2    2.50    0.31
  -8   0   4   42.03    1.52
   8   0   4   42.93    1.89
   8   0   6    1.03    0.50
   8   0   8   19.58    1.78
  -8   1  -7    5.87    0.65
  -8  -1  -7    5.20    0.61
  -8   1  -7    6.07    0.36
   8   1  -7    4.64    0.91
  -8  -1  -7    5.34    0.38
   8   1  -5    5.32    0.42
   8  -1  -5    4.57    0.41
  -8  -1  -5    4.26    0.53
  -8   1  -5    4.31    0.56
   8   1  -3    9.67    0.52
   8  -1  -3    9.57    0.54
  -8  -1  -3    9.88    0.56
  -8   1  -3    9.07    0.62
  -8  -1  -1   13.07    0.52
  -8   1  -1   12.22    0.56
   8   1  -1   12.70    0.63
   8  -1  -1   12.82    0.65
   8   1   1   11.88    0.64
   8  -1   1   13.53    0.68
  -8   1   1   13.85    0.64
  -8  -1   1   13.38    0.67
  -8   1   3    9.35    0.58
   8   1   3    9.74    0.80
  -8  -1   3    8.62    0.58
   8  -1   3    8.50    0.71
  -8   1   5    4.64    0.49
  -8  -1   5    4.31    0.48
   8   1   5    5.08    0.73
   8  -1   5    3.42    0.60
   8   1   7    5.79    1.08
  -8  -2  -8   26.83    0.96
  -8   2  -8   24.56    1.33
   8  -2  -8   22.02    1.74
   8   2  -8   20.82    1.73
  -8   2  -6    6.73    0.34
  -8   2  -6    6.22    0.70
  -8  -2  -6    5.42    0.64
   8   2  -4   62.32    1.80
   8  -2  -4   63.33    1.86
  -8  -2  -4   63.40    2.00
  -8  -2  -2    5.52    0.33
  -8   2  -2    4.97    0.41
   8   2  -2    5.26    0.39
   8  -2  -2    5.17    0.41
   8  -2   0   71.01    2.08
   8   2   0   72.00    1.97
   8  -2   0   68.35    1.81
  -8   2   0   69.82    1.88
  -8   2   0   65.71    1.88
   8   2   2    2.23    0.30
  -8   2   2    3.35    0.33
   8  -2   2    3.10    0.39
  -8  -2   2    2.97    0.35
  -8   2   4   61.75    1.99
   8   2   4   63.85    2.54
  -8  -2   4   62.32    2.02
   8  -2   4   60.50    2.31
   8  -2   6    3.62    0.67
   8   2   6    3.92    0.94
   8   2   6    3.30    0.71
   8  -2   8   33.70    2.33
   8   2   8   31.21    2.30
  -8   3  -7    5.48    0.66
  -8  -3  -7    5.24    0.61
   8   3  -7    5.28    1.00
  -8   3  -7    6.47    0.30
  -8  -3  -7    5.95    0.44
  -8   3  -5    3.45    0.20
   8   3  -5    3.18    0.76
   8   3  -5    4.08    0.36
   8  -3  -5    3.94    0.40
  -8  -3  -5    3.95    0.48
  -8   3  -5    2.90    0.50
   8   3  -3   13.26    0.59
  -8  -3  -3   12.55    0.57
   8  -3  -3   12.88    0.66
  -8   3  -3   11.80    0.77
  -8   3  -1    9.94    0.43
  -8   3  -1    9.77    0.54
   8   3  -1    9.79    0.52
   8  -3  -1    9.35    0.57
  -8   3   1    9.90    0.51
  -8   3   3   13.93    0.69
  -8  -3   3   13.93    0.74
  -8   3   5    3.35    0.41
   8   3   5    2.77    0.78
   8  -3   5    3.67    0.60
   8   3   5    3.87    0.71
   8   3   7    5.23    1.09
  -8   4  -8   39.77    1.75
  -8  -4  -8   40.47    1.35
   8   4  -6   20.63    1.88
  -8   4  -6   20.77    1.28
  -8  -4  -6   23.70    1.26
   8   4  -4  118.09    2.93
   8  -4  -4  112.99    3.05
  -8  -4  -4  118.99    3.03
   8   4  -4   93.14    4.47
  -8   4  -4   96.19    3.36
  -8   4  -2   30.19    0.84
   8  -4  -2   31.43    0.89
  -8  -4  -2   32.42    0.90
  -8   4  -2   28.76    1.20
   8   4  -2   31.36    1.05
   8  -4  -2   29.08    1.11
   8  -4   0  142.33    3.69
  -8   4   0  137.98    3.37
  -8   4   0  136.33    3.51
  -8   4   2   28.38    1.03
  -8   4   4  103.46    2.90
  -8  -4   4  111.35    3.02
   8   4   4  104.69    4.53
   8   4   6   18.62    1.84
   8   4   6   16.91    1.31
   8  -4   6   18.19    1.31
   8   4   8   47.25    3.04
  -8   5  -9    4.97    0.66
  -8  -5  -9    5.20    0.44
  -8   5  -7    1.60    0.46
  -8  -5  -7    1.25    0.40
   8   5  -7    0.79    0.63
   8   5  -5    9.29    1.29
   8   5  -5   12.82    0.62
   8  -5  -5   12.84    0.71
  -8  -5  -5   11.20    0.69
  -8   5  -5    9.51    0.83
   8   5  -3    4.54    0.94
   8  -5  -3    6.14    0.39
  -8  -5  -3    6.28    0.31
   8   5  -3    6.05    0.38
   8  -5  -3    5.48    0.45
  -8   5  -3    5.04    0.57
  -8   5  -1   16.53    0.56
  -8   5  -1   16.16    0.78
   8  -5  -1   15.50    0.78
  -8   5   1   15.94    0.65
  -8   5   1   16.10    0.71
   8   5   3    5.59    0.68
   8   5   3    5.82    1.03
  -8  -5   3    5.99    0.52
  -8   5   3    5.65    0.44
   8   5   5   10.12    1.37
   8   5   5   10.91    1.07
  -8   5   5   10.74    0.71
   8   5   7    1.20    0.73
  -8   6  -8   23.22    1.33
  -8  -6  -8   24.17    1.02
   8   6  -6    6.79    0.49
  -8   6  -6    6.31    0.72
  -8  -6  -6    7.16    0.64
   8   6  -4   45.45    2.95
   8   6  -4   59.83    1.67
   8  -6  -4   58.50    1.84
  -8  -6  -4   60.40    1.61
  -8   6  -4   50.24    2.13
   8  -6  -2    5.32    0.42
   8   6  -2    5.93    1.05
  -8   6  -2    6.75    0.57
   8   6  -2    7.44    0.41
   8  -6  -2    6.02    0.47
   8  -6   0   76.04    2.23
  -8   6   0   69.25    2.10
   8   6   0   65.40    3.49
  -8   6   0   74.43    1.91
   8   6   2    4.83    0.97
  -8   6   2    5.67    0.41
   8   6   4   57.75    2.55
   8   6   4   52.52    3.08
  -8  -6   4   56.52    1.89
  -8   6   4   54.68    1.81
   8   6   6    3.15    0.79
   8   6   6    3.56    0.96
   8   6   8   33.16    2.68
  -8  -7  -9    5.06    0.48
  -8   7  -7    0.56    0.38
   8   7  -7    0.35    0.74
   8   7  -5   18.74    0.76
  -8  -7  -5   18.66    0.79
   8   7  -3    4.83    1.00
   8  -7  -3    5.87    0.52
  -8  -7  -3    6.91    0.26
   8   7  -3    6.75    0.38
  -8   7  -3    5.21    0.59
   8  -7  -3    5.87    0.48
   8   7  -1   13.74    1.51
  -8   7  -1   15.17    0.81
   8  -7  -1   14.71    0.78
  -8   7   1   14.51    0.71
  -8   7   1   16.21    0.65
   8   7   3    6.91    1.11
  -8   7   3    5.76    0.45
   8   7   5   16.05    1.39
  -8   7   5   15.61    0.85
   8   7   5   14.74    1.66
   8   7   7    0.84    0.82
  -8   8  -8   10.51    0.92
  -8  -8  -6    1.03    0.33
  -8   8  -6    0.90    0.43
   8   8  -6    1.10    0.76
   8   8  -6    1.26    0.27
   8  -8  -4   19.71    1.02
   8   8  -4   24.15    0.83
  -8  -8  -4   21.79    0.63
   8  -8  -4   23.07    1.02
   8   8  -4   18.36    1.87
  -8   8  -4   19.78    1.21
   8  -8  -2    0.94    0.25
   8  -8  -2    0.78    0.35
   8   8  -2    1.29    0.20
   8   8  -2    1.17    0.67
  -8   8  -2    1.12    0.31
   8  -8   0   21.85    0.97
   8   8   0   18.11    1.78
  -8   8   0   19.64    0.90
   8   8   2    2.22    0.80
   8   8   4   24.36    2.11
   8   8   6    0.07    0.68
   8   8   6    0.55    0.57
  -8  -9  -9   -0.03    0.29
   8   9  -7    8.25    1.41
  -8   9  -7    9.68    0.89
  -8   9  -5    1.82    0.45
   8   9  -5    3.15    0.31
   8   9  -5    1.49    0.78
   8  -9  -5    2.12    0.39
  -8  -9  -5    2.45    0.22
   8  -9  -3   13.02    0.85
   8   9  -3   21.54    0.70
  -8   9  -3   17.70    1.08
   8   9  -3   15.92    1.74
   8  -9  -3   17.37    0.86
  -8   9  -1   11.20    0.73
   8   9  -1    9.89    1.36
   8  -9  -1   11.04    0.69
  -8   9   1   11.39    0.65
   8   9   3   18.46    1.80
   8   9   5    2.01    0.92
   8   9   7    9.44    1.61
  -8  10  -8   20.61    1.32
   8  10  -6    3.34    1.07
  -8  10  -6    5.26    0.70
   8 -10  -4   44.47    1.99
   8  10  -4   43.38    3.13
  -8  10  -4   49.22    2.08
   8  10  -2    5.66    1.08
  -8  10  -2    5.70    0.57
   8  10  -2    7.43    0.38
   8 -10  -2    5.83    0.48
   8 -10   0   57.56    1.83
  -8  10   0   54.01    1.83
   8  10   2    5.56    1.06
   8  10   4   45.88    3.15
   8  10   6    3.52    1.20
  -8 -11  -9   -0.07    0.34
  -8  11  -7   12.44    1.03
  -8  11  -5    1.00    0.41
   8  11  -5    0.35    0.78
   8  11  -5    0.70    0.21
   8 -11  -5    0.45    0.33
   8 -11  -3   19.10    1.32
   8  11  -3   17.10    1.93
   8  11  -3   22.53    0.73
  -8  11  -3   21.33    1.21
   8 -11  -3   18.01    0.92
   8  11  -1    9.47    1.40
  -8  11  -1    9.72    0.71
   8 -11  -1   10.15    0.65
  -8  11   1   10.16    0.65
   8  11   3   17.87    1.94
   8  11   5    0.09    0.78
   8 -12  -6   17.49    1.16
  -8  12  -6   18.47    1.22
   8  12  -4   67.57    4.43
   8 -12  -4   70.93    2.98
  -8  12  -4   76.10    2.82
   8  12  -2   21.10    2.22
  -8  12  -2   24.50    1.28
   8 -12  -2   22.96    1.07
   8 -12   0   89.25    2.62
   8  12   0   80.40    4.37
  -8  12   0   87.12    2.66
   8  12   2   20.92    2.12
  -8  12   2   20.94    0.99
   8  12   4   70.52    4.37
  -8  13  -7    1.25    0.51
   8 -13  -5   18.05    1.29
  -8  13  -5   19.64    1.24
   8  13  -3    6.77    1.42
   8  13  -3    5.78    0.32
   8 -13  -3    4.79    0.86
  -8  13  -3    5.27    0.63
   8 -13  -1   18.18    0.90
   8  13  -1   20.40    2.19
  -8  13  -1   18.97    1.03
  -8  13   1   19.56    0.98
   8  13   3    5.84    1.33
  -8 -13   5   21.11    0.83
   8 -14  -6    5.55    0.78
  -8  14  -6    6.97    0.78
   8  14  -4   46.51    1.21
  -8  14  -4   43.01    1.86
   8  14  -2    4.87    1.27
  -8  14  -2    7.32    0.69
   8  14   0   49.49    3.61
  -8  14   0   45.04    1.71
   8  14   2    7.91    1.52
  -8  14   2    6.98    0.59
  -8 -14   2    8.55    0.36
  -8 -14   4   42.17    1.21
   8 -15  -5   16.67    1.42
  -8  15  -5   17.27    1.19
   8 -15  -3    5.99    1.07
   8  15  -3    5.87    0.31
  -8  15  -3    4.82    0.61
   8  15  -1   15.33    1.99
  -8  15  -1   19.01    1.05
  -8 -15   1   24.69    0.96
  -8  15   1   18.59    1.01
  -8 -15   3    4.76    0.35
  -8  16  -6    0.32    0.38
   8 -16  -6    0.48    0.50
   8  16  -4   13.58    0.55
  -8  16  -4   12.34    0.99
  -8  16  -2    0.66    0.32
  -8 -16   0   16.88    0.90
  -8  16   0   11.56    0.81
  -8  16   2    0.61    0.27
  -8 -16   2    0.58    0.28
   8 -17  -5    2.53    0.80
  -8  17  -5    3.42    0.60
   8  17  -3   21.73    0.67
  -8  17  -3   19.99    1.20
  -8 -17  -1   12.47    0.88
  -8  17  -1   12.08    0.84
  -8 -17   1   12.39    0.82
  -8  17   1    8.85    0.69
  -8 -17   3   22.69    1.17
   8 -18  -6    5.03    0.98
   8 -18  -6    5.93    0.68
   8 -18  -4   27.65    2.24
  -8  18  -4   28.02    1.51
  -8 -18  -2    6.09    0.69
  -8  18  -2    4.58    0.58
  -8 -18   0   33.79    1.51
  -8  18   0   25.63    1.28
  -8 -18   2    5.08    0.56
  -8  18   2    4.07    0.49
   8 -19  -5    1.69    0.47
   8 -19  -5    1.24    0.72
   8  19  -3   19.04    0.61
  -8 -19  -3   19.58    1.32
  -8  19  -3   20.05    1.20
  -8 -19  -1   13.79    1.02
  -8  19  -1   11.11    0.82
  -8 -19   1   12.44    0.97
  -8  19   1    9.23    0.72
   8 -20  -6   18.75    1.88
   8 -20  -6   17.80    1.18
   8 -20  -4   47.13    1.86
  -8  20  -4   51.72    2.17
  -8 -20  -2   22.79    1.41
  -8  20  -2   25.21    1.30
  -8 -20   0   68.96    2.60
  -8  20   0   55.62    2.10
  -8 -20   2   27.09    1.52
  -8  20   2   18.64    1.06
   8 -21  -5   11.37    1.36
   8 -21  -5   14.17    0.98
  -8 -21  -3    6.05    0.80
  -8  21  -3    5.34    0.66
  -8 -21  -1   19.65    1.34
  -8  21  -1   17.90    1.06
  -8 -21   1   16.42    1.10
  -8  21   1   15.90    0.96
   8 -22  -4   23.25    2.52
  -8 -22  -4   21.23    1.52
  -8 -22  -2   10.38    1.04
  -8  22  -2    9.47    0.80
  -8 -22   0   40.08    2.04
  -8  22   0   28.59    1.39
  -8 -22   2   11.09    1.20
  -8  22   2    7.00    0.66
   8 -23  -5   10.45    1.42
  -8 -23  -3    4.21    0.78
  -8 -23  -1   18.13    1.46
  -8 -23   1   16.15    1.24
  -8 -24  -4    6.12    0.92
   8 -24  -4    7.34    1.73
  -8 -24  -2    0.19    0.54
  -8 -24   0    5.90    1.01
  -8 -25  -3   13.27    1.33
  -8 -25  -1   10.45    1.28
  -8 -26  -4   13.56    1.40
  -8 -26  -2    6.58    1.10
   9   0  -8    0.16    0.54
  -9   0  -6    0.13    0.32
  -9   0  -6    0.06    0.15
   9   0  -4   -0.01    0.20
  -9   0  -4    0.04    0.24
   9   0  -2    1.40    0.27
  -9   0  -2    0.27    0.16
  -9   0   0   -0.05    0.20
   9   0   2   -0.06    0.28
  -9   0   2    0.01    0.20
   9   0   4    0.03    0.37
  -9   0   4    0.10    0.25
   9   0   6   -0.04    0.49
   9   0   8    0.06    0.74
   9   1  -7   18.66    1.78
  -9  -1  -7   21.97    1.34
  -9  -1  -7   22.22    0.80
  -9   1  -7   19.57    1.30
   9   1  -5    6.06    0.48
   9  -1  -5    6.26    0.51
  -9  -1  -5    5.97    0.59
  -9   1  -5    5.12    0.60
  -9  -1  -3   31.21    1.09
  -9   1  -3   30.58    1.17
   9   1  -3   32.99    1.17
   9  -1  -3   31.44    1.19
  -9  -1  -1   14.75    0.59
  -9   1  -1   14.07    0.62
  -9   1  -1   14.60    0.63
   9   1  -1   15.41    0.77
   9  -1  -1   15.53    0.79
   9  -1   1   27.91    1.03
  -9   1   1   27.76    1.02
  -9  -1   1   29.12    1.09
  -9   1   3   22.26    0.99
   9   1   3   22.54    1.28
  -9  -1   3   22.54    1.01
   9  -1   3   22.71    1.22
   9   1   5   13.69    1.19
   9  -1   5   14.72    1.15
   9   1   7   22.37    2.07
  -9   2  -8    1.69    0.54
   9   2  -8    1.58    0.73
   9  -2  -8    1.09    0.63
  -9   2  -6    6.24    0.28
   9   2  -6    4.91    1.05
  -9  -2  -6    6.95    0.67
  -9   2  -6    4.91    0.62
   9   2  -4    9.15    0.55
  -9  -2  -4    8.39    0.55
   9  -2  -4    8.76    0.58
  -9   2  -4    8.74    0.71
  -9  -2  -2    9.20    0.44
  -9   2  -2    9.63    0.55
  -9   2  -2    8.96    0.43
   9   2  -2    9.35    0.56
   9  -2  -2    8.83    0.57
  -9   2   0    5.15    0.36
   9   2   2    9.07    0.68
  -9   2   2    9.59    0.57
   9  -2   2   10.17    0.69
  -9  -2   2   10.19    0.64
  -9   2   4    8.83    0.63
   9   2   4    8.38    0.82
  -9  -2   4    9.01    0.66
   9  -2   4    9.15    0.82
   9   2   6    7.07    1.00
   9   2   6    6.22    1.20
   9  -2   6    7.29    0.92
   9   2   8    1.93    0.88
   9  -2   8    1.92    0.89
  -9  -3  -7   51.41    1.57
  -9   3  -7   53.69    2.28
  -9   3  -5   10.35    0.32
   9   3  -5   19.55    0.79
   9   3  -5   14.00    1.63
  -9  -3  -5   19.63    0.90
  -9   3  -5   15.10    1.02
  -9   3  -3   90.31    2.25
  -9  -3  -3   96.28    2.41
  -9   3  -3   91.05    2.75
   9  -3  -3   93.50    2.64
  -9   3  -1   64.61    1.75
  -9   3  -1   62.28    1.89
   9  -3  -1   66.05    2.06
  -9   3   1   76.50    2.18
   9  -3   1   85.13    2.32
  -9   3   3   87.72    2.58
   9   3   3   89.34    3.09
  -9  -3   3   94.60    2.71
   9  -3   3   91.12    2.90
   9  -3   5   26.80    1.47
   9   3   5   25.08    2.19
   9   3   7   58.78    3.54
  -9   4  -8   -0.03    0.39
  -9  -4  -6    0.39    0.31
  -9   4  -6    0.22    0.34
   9   4  -6    0.45    0.67
   9   4  -4    0.37    0.21
  -9  -4  -4    0.23    0.16
   9  -4  -4    0.17    0.23
   9   4  -4    0.39    0.56
  -9   4  -4    0.28    0.32
   9  -4  -2    0.31    0.22
  -9   4  -2    0.35    0.20
  -9   4  -2    0.33    0.11
   9  -4   0    0.11    0.24
  -9   4   0    0.53    0.19
  -9   4   0    0.06    0.14
  -9  -4   2    0.59    0.26
  -9   4   2    0.53    0.21
   9   4   4    0.65    0.56
   9   4   4    0.03    0.42
   9  -4   4    0.41    0.34
  -9   4   4    0.25    0.24
   9   4   6    0.04    0.48
   9  -4   6    0.19    0.42
   9   4   6    0.35    0.77
   9   4   8   -0.14    0.83
   9   5  -7   42.24    2.90
  -9   5  -7   55.48    2.32
   9   5  -5   13.64    1.66
   9   5  -5   18.65    0.82
  -9  -5  -5   18.43    0.80
  -9   5  -5   13.93    1.06
  -9  -5  -3  104.71    2.44
   9   5  -3   86.53    4.45
  -9   5  -3   87.66    2.93
   9   5  -3  103.90    2.69
   9  -5  -3   93.21    2.78
  -9   5  -1   51.62    1.41
  -9   5  -1   51.13    1.67
   9  -5  -1   54.05    1.77
  -9   5   1   62.17    1.76
   9   5   3   80.06    4.08
  -9  -5   3   85.57    2.54
  -9   5   3   81.58    2.39
   9   5   5   22.01    1.62
   9   5   5   22.01    2.08
   9  -5   5   22.28    1.37
   9   5   7   51.75    3.36
  -9   6  -8    3.26    0.65
   9   6  -6    2.68    0.86
  -9   6  -6    3.17    0.57
   9   6  -6    4.63    0.43
   9   6  -4    8.67    1.37
  -9  -6  -4   11.80    0.45
   9   6  -4   11.88    0.60
  -9   6  -4    8.24    0.78
   9  -6  -2    7.57    0.43
   9   6  -2    6.59    1.19
  -9   6  -2    6.95    0.57
   9  -6  -2    6.29    0.50
   9  -6   0   15.18    0.81
  -9   6   0   14.26    0.72
   9   6   0   13.15    1.60
  -9   6   0   14.63    0.59
   9   6   2    8.09    1.28
  -9   6   2    7.18    0.47
   9   6   4    9.85    1.43
  -9   6   4   10.23    0.66
   9   6   6    3.66    1.02
   9   6   6    3.34    0.83
   9   6   8    4.87    1.42
   9   7  -7   15.23    1.90
  -9   7  -7   18.55    1.26
   9   7  -5    3.57    0.98
   9   7  -5    6.07    0.44
  -9   7  -5    4.58    0.66
   9   7  -3   21.41    2.09
   9  -7  -3   22.76    0.90
  -9   7  -3   22.06    1.18
   9  -7  -3   22.49    1.02
   9   7  -1   11.44    1.48
  -9   7  -1   11.13    0.69
   9  -7  -1   11.43    0.70
  -9   7   1   23.71    0.87
   9   7   3   16.70    1.81
  -9   7   3   16.52    0.80
   9   7   5   10.01    1.51
   9   7   7   15.66    2.06
  -9   8  -8    0.40    0.44
  -9   8  -6    0.35    0.38
   9   8  -6    0.15    0.66
   9   8  -6    0.40    0.24
   9   8  -4    0.84    0.67
   9  -8  -4    0.87    0.26
   9   8  -4    0.92    0.23
  -9   8  -4    0.41    0.35
   9   8  -2    0.78    0.21
   9  -8  -2    0.27    0.22
   9  -8  -2    0.27    0.24
  -9   8  -2    0.31    0.25
   9   8  -2    0.14    0.59
   9   8   0    0.67    0.49
  -9   8   0    0.39    0.20
   9   8   2    0.14    0.60
   9   8   4    0.69    0.69
   9   8   6    0.32    0.78
   9   9  -7   10.73    1.71
  -9   9  -7   14.94    1.13
  -9   9  -5    3.47    0.61
   9   9  -5    4.31    0.38
   9   9  -5    3.10    1.04
   9  -9  -3   20.55    1.07
  -9   9  -3   17.89    1.11
   9   9  -3   19.37    2.01
   9  -9  -1    7.11    0.55
  -9   9  -1    6.83    0.57
   9   9  -1    6.86    1.25
  -9   9   1   15.16    0.79
   9   9   3   12.68    1.61
   9   9   5    9.74    1.60
   9   9   7   15.31    2.15
   9  10  -6    7.89    1.62
   9  10  -6    9.70    0.56
  -9  10  -6    7.67    0.86
   9 -10  -4    3.46    0.47
   9  10  -4    3.98    0.33
   9  10  -4    3.11    1.10
  -9  10  -4    2.89    0.53
   9 -10  -2    7.89    0.82
  -9  10  -2    7.36    0.65
   9  10  -2    6.15    1.21
   9  10   0    2.06    0.84
  -9  10   0    1.81    0.32
   9  10   2    8.59    1.39
   9  10   4    3.07    1.05
   9  10   6    7.82    1.70
  -9  11  -7   42.82    2.00
   9  11  -5   17.93    0.75
  -9  11  -5   15.44    1.14
   9  11  -3   51.91    3.61
  -9  11  -3   55.07    2.19
  -9  11  -1   35.78    1.46
   9  11  -1   36.00    2.74
  -9  11   1   46.29    1.64
   9  11   3   51.51    3.46
   9  11   5   19.09    2.35
  -9  12  -6    0.33    0.47
   9  12  -4    0.38    0.82
   9 -12  -4    0.73    0.40
   9  12  -4    0.70    0.20
  -9  12  -4    0.34    0.36
   9  12  -2    1.30    0.87
  -9  12  -2    1.07    0.35
   9  12  -2    1.48    0.19
   9  12   0   -0.23    0.70
  -9  12   0    0.16    0.22
   9  12   2    0.79    0.76
   9  12   4    0.19    0.89
   9  13  -5   12.79    1.98
  -9  13  -5   17.82    1.22
   9 -13  -3   55.88    2.73
   9  13  -3   54.01    4.06
  -9  13  -3   57.66    2.41
   9  13  -1   39.87    3.18
  -9  13  -1   37.96    1.57
  -9  13   1   46.09    1.69
   9  13   3   51.63    3.79
   9  13   5   18.70    2.33
  -9  14  -6    2.54    0.61
   9 -14  -4   11.90    1.15
  -9  14  -4   13.71    1.04
   9  14  -2    1.61    1.02
  -9  14  -2    2.16    0.42
   9  14   0    9.12    1.70
  -9  14   0    8.48    0.67
   9  14   2    2.05    1.12
   9  14   4   10.06    1.79
  -9  15  -5    1.64    0.54
   9  15  -3    9.26    1.74
   9 -15  -3   12.70    1.37
  -9  15  -3   11.93    0.92
   9  15  -1    3.06    1.17
  -9  15  -1    3.60    0.49
  -9  15   1    7.73    0.63
   9  15   3    7.78    1.57
   9 -16  -4    0.95    0.47
  -9  16  -4    1.58    0.47
  -9  16  -2   -0.02    0.29
  -9  16   0    1.71    0.37
   9  16   0    2.44    1.08
   9 -17  -3    6.48    1.20
  -9  17  -3    7.89    0.76
  -9  17  -1    2.45    0.44
  -9  17   1    6.88    0.62
  -9  18  -2    9.25    0.78
  -9  18   0    0.82    0.33
  -9  18   2    7.52    0.66
   9 -19  -3   36.82    2.75
  -9  19  -1   31.32    1.45
  -9  19   1   26.36    1.28
  -9  20   0    1.59    0.40
 -10   0  -4    1.57    0.30
  10   0  -4    1.32    0.32
 -10   0  -2    3.92    0.32
  10   0  -2    3.70    0.41
 -10   0   0    1.37    0.26
 -10   0   2    5.16    0.46
  10   0   8    0.73    0.93
  10   1  -7    0.12    0.57
  10  -1  -7    0.06    0.57
 -10  -1  -5    0.46    0.28
 -10   1  -5    0.65    0.32
  10   1  -3    0.78    0.28
  10  -1  -3    0.84    0.28
 -10  -1  -3    0.85    0.20
 -10   1  -3    0.93    0.24
  10  -1  -1    2.28    0.36
 -10   1  -1    2.65    0.28
 -10   1  -1    2.36    0.28
 -10   1   1    2.56    0.32
 -10  -1   1    2.69    0.36
 -10   1   3    0.74    0.29
 -10  -1   3    0.79    0.31
  10  -1   7    0.07    0.73
  10   1   7    0.43    0.76
  10   2  -6   16.34    1.86
 -10   2  -6   22.34    1.30
 -10  -2  -4    6.36    0.43
 -10   2  -4    5.74    0.27
 -10   2  -4    6.62    0.57
  10   2  -4    7.11    0.53
 -10  -2  -2   35.35    1.05
 -10   2  -2   32.52    1.01
 -10   2  -2   31.50    1.15
  10   2  -2   35.38    1.28
  10  -2  -2   32.77    1.27
 -10   2   0    8.96    0.49
 -10   2   2   33.36    1.23
 -10  -2   2   35.40    1.33
  10   2   6   22.71    2.25
  10   2   8    2.10    1.03
  10  -2   8    2.45    1.03
  10   3  -7    0.13    0.67
  10   3  -5    2.35    0.89
  10   3  -5    2.28    0.36
 -10   3  -5    1.53    0.43
  10  -3  -3    0.52    0.27
 -10  -3  -3    0.59    0.16
 -10   3  -3    0.49    0.24
 -10   3  -3    0.50    0.12
  10   3  -3    0.42    0.25
  10   3  -1    1.98    0.31
  10  -3  -1    1.61    0.32
 -10   3  -1    1.64    0.21
 -10   3  -1    1.81    0.27
  10  -3   1    1.77    0.28
 -10  -3   1    1.89    0.35
 -10   3   1    1.47    0.25
 -10   3   3    0.46    0.25
  10   3   5    2.16    0.94
  10   3   7    0.08    0.79
  10   4  -6   47.15    3.23
 -10   4  -6   49.97    2.14
  10   4  -4   29.57    2.57
 -10   4  -4   31.30    1.44
 -10   4  -2   77.93    1.98
 -10   4  -2   75.99    2.30
  10  -4  -2   75.96    2.38
 -10   4   0   37.42    1.18
 -10   4   2   76.66    2.24
 -10  -4   2   83.01    2.44
  10   4   4   31.67    2.61
  10   4   6   57.57    3.70
  10   4   8   10.74    1.77
 -10   5  -7    1.66    0.56
  10   5  -7    1.99    0.88
  10   5  -5    0.07    0.71
  10   5  -5    0.67    0.26
 -10   5  -5    0.28    0.39
 -10   5  -3    3.30    0.42
  10   5  -3    4.01    0.41
  10   5  -3    2.97    0.92
  10  -5  -1    2.24    0.37
  10   5  -1    2.67    0.31
  10   5  -1    2.17    0.85
 -10   5  -1    2.32    0.32
 -10   5  -1    2.27    0.22
 -10   5   1    2.35    0.28
  10   5   3    4.30    1.08
 -10   5   3    3.06    0.37
  10   5   5    0.62    0.75
  10   5   7    2.37    1.11
  10   6  -6   14.57    1.85
 -10   6  -6   17.09    1.22
  10   6  -4    5.05    1.21
 -10   6  -4    4.37    0.56
  10   6  -4    6.89    0.51
  10   6  -2   29.94    2.57
 -10   6  -2   29.26    1.24
  10  -6  -2   29.87    1.27
 -10   6   0    9.93    0.59
  10   6   0    8.73    1.42
 -10   6   0    9.83    0.49
  10   6   2   28.42    2.44
 -10   6   2   29.58    1.09
  10   6   4    5.97    1.33
 -10   6   4    5.60    0.51
  10   6   6   22.23    2.33
  10   6   8    1.96    1.15
 -10   7  -7    2.66    0.64
  10   7  -7    1.44    0.93
  10   7  -5    0.23    0.67
  10   7  -5    0.42    0.26
 -10   7  -5    0.22    0.37
  10   7  -3    5.08    1.22
 -10   7  -3    4.53    0.52
  10   7  -3    5.75    0.46
  10  -7  -1    2.59    0.39
  10   7  -1    2.95    0.94
 -10   7  -1    2.44    0.34
 -10   7   1    2.52    0.29
 -10   7   3    4.14    0.42
  10   7   3    3.98    1.08
  10   7   5   -0.16    0.81
  10   7   7    3.69    1.31
  10   8  -6    3.70    1.19
 -10   8  -6    3.53    0.67
  10   8  -4    0.70    0.75
  10   8  -4    0.87    0.27
 -10   8  -4    0.68    0.34
 -10   8  -2    3.26    0.41
  10   8  -2    3.88    1.14
  10   8  -2    3.72    0.37
  10   8   0    1.07    0.79
 -10   8   0    1.91    0.32
  10   8   2    3.25    1.03
  10   8   4    1.33    0.88
  10   8   6    4.06    1.25
 -10   9  -7    0.71    0.49
  10   9  -7    0.63    0.91
  10   9  -5    3.25    1.15
 -10   9  -5    3.13    0.57
  10   9  -3    0.95    0.83
  10   9  -3    2.62    0.34
 -10   9  -3    1.74    0.38
  10   9  -1    4.75    1.17
 -10   9  -1    4.59    0.46
  10   9   3    1.24    0.84
  10   9   5    3.86    1.29
  10   9   7    0.49    1.00
  10  10  -6   17.04    2.33
 -10  10  -6   17.97    1.28
 -10  10  -4    3.60    0.56
  10  10  -4    3.68    1.14
 -10  10  -2   22.27    1.19
  10  10  -2   22.68    2.31
  10  10   0    4.45    1.19
 -10  10   0    5.89    0.52
  10  10   2   21.90    2.22
  10  10   4    5.20    1.29
  10  10   6   23.01    2.75
  10  11  -5    3.59    1.34
 -10  11  -5    5.59    0.74
  10  11  -3    2.38    1.07
 -10  11  -3    1.89    0.42
 -10  11  -1    5.49    0.54
  10  11  -1    4.10    1.14
 -10  11   1    5.13    0.50
  10  11   3    2.67    1.02
  10  11   5    3.57    1.33
  10  12  -4   22.48    2.66
 -10  12  -4   24.57    1.37
  10  12  -2   60.22    3.98
 -10  12  -2   56.58    2.08
 -10  12   0   32.19    1.36
  10  12   0   31.00    2.78
  10  12   2   60.30    3.97
  10  12   4   29.50    2.96
  10  12   6   39.70    3.47
  10  13  -5    2.60    1.09
 -10  13  -5    2.15    0.54
  10  13  -3    5.47    1.47
 -10  13  -3    6.43    0.67
  10  13  -1    6.09    1.39
 -10  13  -1    5.56    0.57
 -10  13   1    5.81    0.55
  10  13   3    9.59    1.75
  10  13   5    1.93    1.05
  10  14  -4    4.11    1.42
 -10  14  -4    6.50    0.73
  10  14  -2   20.99    2.58
 -10  14  -2   16.02    1.00
  10  14   0    4.32    1.36
 -10  14   0    3.73    0.47
  10  14   2   18.26    2.42
  10  14   4    6.00    1.55
 -10  15  -3    8.02    0.75
  10  15  -1    3.10    1.30
 -10  15  -1    3.94    0.50
  10  15   1    2.54    1.26
 -10  15   1    4.65    0.52
  10  15   3    6.29    1.61
 -10  16  -2    2.90    0.49
 -10  16   0    0.42    0.28
 -10  17  -1    5.67    0.60
 -10  17   1    6.41    0.62
  11   0  -2    0.12    0.28
 -11   0   0   -0.07    0.22
 -11   0   2   -0.06    0.26
  11   0   6    0.08    0.78
  11   1  -5   13.43    1.80
 -11   1  -3    7.72    0.49
  11   1  -3    8.56    0.62
  11  -1  -3    7.33    0.59
 -11   1  -1   16.02    0.70
 -11  -1  -1   17.28    0.77
 -11   1   1    8.22    0.54
 -11  -1   1    8.96    0.59
  11   1   5   11.56    1.75
  11  -2  -2    0.28    0.30
  11   2  -2    0.18    0.29
 -11   2  -2    0.24    0.18
 -11  -2   0    0.43    0.26
 -11   2   0    0.27    0.21
 -11   2   2    0.27    0.25
  11   2   6    0.16    0.84
  11   3  -5   43.42    3.19
 -11   3  -3   20.93    0.95
  11   3  -3   18.97    2.16
  11  -3  -1   61.11    2.01
 -11   3   1   49.76    1.60
 -11  -3   1   54.11    1.78
 -11   3   3   27.08    1.13
  11   3   3   27.70    2.53
  11   3   5   43.14    3.24
  11   4  -4    0.40    0.80
 -11   4  -4    0.09    0.25
  11   4  -2    0.07    0.25
 -11   4  -2    0.15    0.21
  11   4  -2   -0.08    0.66
  11   4   0   -0.16    0.69
 -11   4   0    0.04    0.17
 -11   4   2    0.26    0.23
  11   4   2    0.32    0.67
  11   4   4   -0.08    0.85
 -11   5  -5   45.68    1.85
  11   5  -3   18.45    2.11
 -11   5  -3   21.02    0.99
 -11   5  -1   56.38    1.78
  11   5  -1   54.41    3.66
 -11   5   1   49.73    1.54
  11   5   3   24.18    2.41
 -11   5   3   26.84    1.11
  11   5   5   46.03    3.47
  11   6  -4    0.35    0.93
 -11   6  -4    0.05    0.28
  11   6  -2    0.57    0.74
 -11   6  -2    0.35    0.23
  11   6   0    0.57    0.79
  11   6   2    0.88    0.83
 -11   6   2    0.25    0.24
  11   6   4    0.09    0.83
 -11   7  -5   11.35    0.90
 -11   7  -3    5.53    0.54
  11   7  -3    5.31    1.37
  11   7  -1   10.80    1.72
 -11   7  -1   11.08    0.68
  11   7   3   11.84    1.84
 -11   8  -4    0.04    0.30
  11   8  -2   -0.18    0.72
 -11   8  -2    0.27    0.25
  11   8   0   -0.26    0.83
  11   8   2    0.17    0.82
 -11   9  -5    7.46    0.78
 -11   9  -3    3.78    0.49
  11   9  -1    7.92    1.51
 -11   9  -1   10.21    0.69
  11   9   1    4.45    1.27
 -11  10  -4    0.63    0.35
 -11  10  -2    0.45    0.29
  11  10   0   -0.17    0.72
 -11  10   0    0.21    0.24
 -11  11  -3   14.54    0.94
 -11  11  -1   32.60    1.37
 -11  12  -4    0.02    0.33
 -11  12  -2    0.05    0.26
 -11  12   0    0.17    0.26
 -11  13  -3   14.06    0.96
 -11  13  -1   34.50    1.48
 -11  14  -2    0.78    0.34
 -11  14   0    0.12    0.28
 -12   8  -2    0.28    0.27
 -12   9  -3    1.33    0.35
 -12   9  -1    1.83    0.36
 -12  10  -2    5.18    0.53
 -12  11  -1    2.15    0.40
   0   0   0    0.00    0.00
;
_shelx_hkl_checksum              22506
