# Supplementary material for: Two-dimensional organic-inorganic hybrid perovskite quantum-well nanowires enabled by directional noncovalent intermolecular interactions
Source: Nat Commun. 2025 Mar 27;16:2997. doi: 10.1038/s41467-025-58166-x (PMC11950231; doi:10.1038/s41467-025-58166-x)
Supplement: Supplementary file 4 — Supplementary Data 1 [file 41467_2025_58166_MOESM4_ESM.zip › crystal structure cif and checkcif/(DFPD)2SnI4.cif]

data_exp_14794
_audit_creation_date               2024-07-23
_audit_creation_method
;
Olex2 1.5
(compiled 2024.02.16 svn.r378c4104 for OlexSys, GUI svn.r6928)
;
_shelx_SHELXL_version_number       '2018/3'
_audit_contact_author_address      ?
_audit_contact_author_email        ?
_audit_contact_author_name         ''
_audit_contact_author_phone        ?
_publ_contact_author_id_orcid      ?
_publ_section_references
;
Dolomanov, O.V., Bourhis, L.J., Gildea, R.J, Howard, J.A.K. & Puschmann, H.
 (2009), J. Appl. Cryst. 42, 339-341.

Sheldrick, G.M. (2015). Acta Cryst. A71, 3-8.

Sheldrick, G.M. (2015). Acta Cryst. C71, 3-8.
;
_chemical_name_common              ?
_chemical_name_systematic          ?
_chemical_formula_moiety           'I4 Sn, 2(C5 H10 F2 N)'
_chemical_formula_sum              'C10 H20 F4 I4 N2 Sn'
_chemical_formula_weight           870.57
_chemical_absolute_configuration   ?
_chemical_melting_point            ?
_chemical_oxdiff_formula           'Sn C H N I'
_chemical_oxdiff_usercomment       Sn-Pd
loop_
  _atom_type_symbol
  _atom_type_description
  _atom_type_scat_dispersion_real
  _atom_type_scat_dispersion_imag
  _atom_type_scat_source
 'C' 'C' 0.0033 0.0016 'International Tables Vol C Tables 4.2.6.8 and 6.1.1.4'
 'H' 'H' 0.0000 0.0000 'International Tables Vol C Tables 4.2.6.8 and 6.1.1.4'
 'F' 'F' 0.0171 0.0103 'International Tables Vol C Tables 4.2.6.8 and 6.1.1.4'
 'I' 'I' -0.4742 1.8119 'International Tables Vol C Tables 4.2.6.8 and 6.1.1.4'
 'N' 'N' 0.0061 0.0033 'International Tables Vol C Tables 4.2.6.8 and 6.1.1.4'
 'Sn' 'Sn' -0.6537 1.4246
 'International Tables Vol C Tables 4.2.6.8 and 6.1.1.4'

_shelx_space_group_comment
;
The symmetry employed for this shelxl refinement is uniquely defined
by the following loop, which should always be used as a source of
symmetry information in preference to the above space-group names.
They are only intended as comments.
;
_space_group_crystal_system        'orthorhombic'
_space_group_IT_number             33
_space_group_name_H-M_alt          'P n a 21'
_space_group_name_Hall             'P 2c -2n'
loop_
  _space_group_symop_operation_xyz
 'x, y, z'
 '-x, -y, z+1/2'
 'x+1/2, -y+1/2, z'
 '-x+1/2, y+1/2, z+1/2'

_cell_length_a                     25.2864(10)
_cell_length_b                     8.8718(3)
_cell_length_c                     9.5015(3)
_cell_angle_alpha                  90
_cell_angle_beta                   90
_cell_angle_gamma                  90
_cell_volume                       2131.53(14)
_cell_formula_units_Z              4
_cell_measurement_reflns_used      4771
_cell_measurement_temperature      289.99(10)
_cell_measurement_theta_max        28.9940
_cell_measurement_theta_min        2.6910
_shelx_estimated_absorpt_T_max     ?
_shelx_estimated_absorpt_T_min     ?
_exptl_absorpt_coefficient_mu      7.019
_exptl_absorpt_correction_T_max    1.00000
_exptl_absorpt_correction_T_min    0.83281
_exptl_absorpt_correction_type     multi-scan
_exptl_absorpt_process_details
;
CrysAlisPro 1.171.39.33c (Rigaku Oxford Diffraction, 2017)
Empirical absorption correction using spherical harmonics,
 implemented in SCALE3 ABSPACK scaling algorithm.
;
_exptl_absorpt_special_details     ?
_exptl_crystal_colour              red
_exptl_crystal_colour_primary      red
_exptl_crystal_density_diffrn      2.713
_exptl_crystal_density_meas        ?
_exptl_crystal_density_method      ?
_exptl_crystal_description         needle
_exptl_crystal_F_000               1568
_exptl_crystal_size_max            ?
_exptl_crystal_size_mid            ?
_exptl_crystal_size_min            ?
_exptl_transmission_factor_max     ?
_exptl_transmission_factor_min     ?
_diffrn_reflns_av_R_equivalents    0.0191
_diffrn_reflns_av_unetI/netI       0.0289
_diffrn_reflns_Laue_measured_fraction_full  0.998
_diffrn_reflns_Laue_measured_fraction_max  0.760
_diffrn_reflns_limit_h_max         34
_diffrn_reflns_limit_h_min         -28
_diffrn_reflns_limit_k_max         7
_diffrn_reflns_limit_k_min         -13
_diffrn_reflns_limit_l_max         10
_diffrn_reflns_limit_l_min         -12
_diffrn_reflns_number              9876
_diffrn_reflns_point_group_measured_fraction_full  0.899
_diffrn_reflns_point_group_measured_fraction_max  0.643
_diffrn_reflns_theta_full          25.242
_diffrn_reflns_theta_max           31.584
_diffrn_reflns_theta_min           2.433
_diffrn_ambient_environment        air
_diffrn_ambient_temperature        289.99(10)
_diffrn_detector                   'CCD plate'
_diffrn_detector_area_resol_mean   ?
_diffrn_measured_fraction_theta_full  0.998
_diffrn_measured_fraction_theta_max  0.760
_diffrn_measurement_details
;
List of Runs (angles in degrees, time in seconds):

  # Type    Start    End  Width  t~exp~   \w     \q     \k     \f   Frames
--------------------------------------------------------------------------
  1  \w   -105.00  13.00   0.50    0.67    --  -15.70 -57.00 -30.00  236
  2  \w   -104.00 -59.00   0.50    0.67    --  -15.70 -57.00-120.00   90
  3  \w     36.00  75.00   0.50    0.67    --   15.80  57.00  60.00   78
  4  \w    -18.00   7.00   0.50    0.67    --   15.80  57.00  60.00   50
;
_diffrn_measurement_device         'four-circle diffractometer'
_diffrn_measurement_device_type    'XtaLAB AFC12 (RINC): Kappa single'
_diffrn_measurement_method         '\w scans'
_diffrn_orient_matrix_type        
 'CrysAlisPro convention (1999,Acta A55,543-557)'
_diffrn_orient_matrix_UB_11        0.0018694000
_diffrn_orient_matrix_UB_12        -0.0698110000
_diffrn_orient_matrix_UB_13        0.0359782000
_diffrn_orient_matrix_UB_21        0.0199469000
_diffrn_orient_matrix_UB_22        -0.0237715000
_diffrn_orient_matrix_UB_23        -0.0475621000
_diffrn_orient_matrix_UB_31        0.0196366000
_diffrn_orient_matrix_UB_32        0.0308598000
_diffrn_orient_matrix_UB_33        0.0449072000
_diffrn_radiation_monochromator    mirror
_diffrn_radiation_probe            x-ray
_diffrn_radiation_type             'Mo K\a'
_diffrn_radiation_wavelength       0.71073
_diffrn_source                     'Rotating-anode X-ray tube'
_diffrn_source_type                'Rigaku (Mo) X-ray Source'
_reflns_Friedel_coverage           0.607
_reflns_Friedel_fraction_full      0.786
_reflns_Friedel_fraction_max       0.513
_reflns_number_gt                  4009
_reflns_number_total               4584
_reflns_special_details
;
 Reflections were merged by SHELXL according to the crystal
 class for the calculation of statistics and refinement.
 
 _reflns_Friedel_fraction is defined as the number of unique
 Friedel pairs measured divided by the number that would be
 possible theoretically, ignoring centric projections and
 systematic absences.
;
_reflns_threshold_expression       'I > 2\s(I)'
_computing_cell_refinement         'CrysAlisPro 1.171.39.33c (Rigaku OD, 2017)'
_computing_data_collection         'CrysAlisPro 1.171.39.33c (Rigaku OD, 2017)'
_computing_data_reduction          'CrysAlisPro 1.171.39.33c (Rigaku OD, 2017)'
_computing_molecular_graphics      'Olex2 1.5 (Dolomanov et al., 2009)'
_computing_publication_material    'Olex2 1.5 (Dolomanov et al., 2009)'
_computing_structure_refinement    'SHELXL 2018/3 (Sheldrick, 2015)'
_computing_structure_solution      'SHELXT 2018/2 (Sheldrick, 2018)'
_refine_diff_density_max           1.173
_refine_diff_density_min           -0.717
_refine_diff_density_rms           0.130
_refine_ls_abs_structure_details
;
 Flack x determined using 1411 quotients [(I+)-(I-)]/[(I+)+(I-)]
 (Parsons, Flack and Wagner, Acta Cryst. B69 (2013) 249-259).
;
_refine_ls_abs_structure_Flack     0.02(2)
_refine_ls_extinction_coef         0.00080(8)
_refine_ls_extinction_expression  
 'Fc^*^=kFc[1+0.001xFc^2^\l^3^/sin(2\q)]^-1/4^'
_refine_ls_extinction_method       'SHELXL-2018/3 (Sheldrick 2018)'
_refine_ls_goodness_of_fit_ref     1.062
_refine_ls_hydrogen_treatment      constr
_refine_ls_matrix_type             full
_refine_ls_number_parameters       211
_refine_ls_number_reflns           4584
_refine_ls_number_restraints       315
_refine_ls_R_factor_all            0.0379
_refine_ls_R_factor_gt             0.0322
_refine_ls_restrained_S_all        1.092
_refine_ls_shift/su_max            0.002
_refine_ls_shift/su_mean           0.000
_refine_ls_structure_factor_coef   Fsqd
_refine_ls_weighting_details      
 'w=1/[\s^2^(Fo^2^)+(0.0412P)^2^+2.1599P] where P=(Fo^2^+2Fc^2^)/3'
_refine_ls_weighting_scheme        calc
_refine_ls_wR_factor_gt            0.0824
_refine_ls_wR_factor_ref           0.0857
_refine_special_details            ?
_olex2_refinement_description
;
1. Fixed Uiso
 At 1.2 times of:
  All C(H,H) groups, All N(H,H) groups
2. Restrained distances
 C29-N21
 1.47 with sigma of 0.02
 C9-C13 = C18-C13
 1.47 with sigma of 0.02
 N21-C29 = C9-C13 = C18-C13
 1.47 with sigma of 0.02
 N22-C16 = N22-C18 = C18-C13 = C9-C13 = C9-C30 = C30-C16
 1.47 with sigma of 0.02
 N21-C29
 1.47 with sigma of 0.02
 N21-C1 = N21-C29
 1.47 with sigma of 0.02
 C3-C29 = C3-C2 = C4-C2 = C4-C1 = N21-C1 = N21-C29
 1.47 with sigma of 0.02
 F12-C9
 1.313 with sigma of 0.02
 F12-C9 = F12A-C9
 1.46 with sigma of 0.02
 F12-F10
 2 with sigma of 0.02
 F10-C9
 1.6 with sigma of 0.02
 F10-C9 = F10A-C9
 1.38 with sigma of 0.02
 C9-F12 \\sim C9-F12A
 with sigma of 0.02
 C9-F10 \\sim C9-F10A
 with sigma of 0.02
3. Rigid bond restraints
 C29, F8, F9, N21
 with sigma for 1-2 distances of 0.01 and sigma for 1-3 distances of 0.01
 C13, C9, F10, F12, C18, C16
 with sigma for 1-2 distances of 0.01 and sigma for 1-3 distances of 0.01
 Sn
 with sigma for 1-2 distances of 0.01 and sigma for 1-3 distances of 0.01
 N22, C9, F10, F12, C13, C30, C18, C16
 with sigma for 1-2 distances of 0.01 and sigma for 1-3 distances of 0.01
 F8, F9, C29, N21
 with sigma for 1-2 distances of 0.01 and sigma for 1-3 distances of 0.01
 F8, C2, F9, C29, C1, N21
 with sigma for 1-2 distances of 0.01 and sigma for 1-3 distances of 0.01
 C3, F8, C2, F9, C4, C29, C1, N21
 with sigma for 1-2 distances of 0.01 and sigma for 1-3 distances of 0.01
 F12, C9, F10, C2, F8, F9
 with sigma for 1-2 distances of 0.01 and sigma for 1-3 distances of 0.01
 F12, F12A
 with sigma for 1-2 distances of 0.01 and sigma for 1-3 distances of 0.01
 F12A, F12
 with sigma for 1-2 distances of 0.01 and sigma for 1-3 distances of 0.01
 F12A
 with sigma for 1-2 distances of 0.01 and sigma for 1-3 distances of 0.01
 C9, F10
 with sigma for 1-2 distances of 0.01 and sigma for 1-3 distances of 0.01
 F10A, F10
 with sigma for 1-2 distances of 0.01 and sigma for 1-3 distances of 0.01
4. Uiso/Uaniso restraints and constraints
All non-hydrogen atoms have similar U: within 2A with sigma of 0.04 and sigma
for terminal atoms of 0.08 within 2A
Uanis(C29) \\sim Ueq, Uanis(F8) \\sim Ueq, Uanis(F9) \\sim Ueq, Uanis(N21)
\\sim Ueq: with sigma of 0.001 and sigma for terminal atoms of 0.002
Uanis(C13) \\sim Ueq, Uanis(C9) \\sim Ueq, Uanis(F10) \\sim Ueq, Uanis(F12)
\\sim Ueq, Uanis(C18) \\sim Ueq, Uanis(C16) \\sim Ueq: with sigma of 0.001 and
sigma for terminal atoms of 0.002
Uanis(Sn) \\sim Ueq: with sigma of 0.001 and sigma for terminal atoms of 0.002
Uanis(N22) \\sim Ueq, Uanis(C9) \\sim Ueq, Uanis(F10) \\sim Ueq, Uanis(F12)
\\sim Ueq, Uanis(C13) \\sim Ueq, Uanis(C30) \\sim Ueq, Uanis(C18) \\sim Ueq,
Uanis(C16) \\sim Ueq: with sigma of 0.1 and sigma for terminal atoms of 0.2
Uanis(F8) \\sim Ueq, Uanis(F9) \\sim Ueq, Uanis(C29) \\sim Ueq, Uanis(N21)
\\sim Ueq: with sigma of 0.1 and sigma for terminal atoms of 0.2
Uanis(F8) \\sim Ueq, Uanis(C2) \\sim Ueq, Uanis(F9) \\sim Ueq, Uanis(C29) \\sim
Ueq, Uanis(C1) \\sim Ueq, Uanis(N21) \\sim Ueq: with sigma of 0.1 and sigma for
terminal atoms of 0.2
Uanis(C3) \\sim Ueq, Uanis(F8) \\sim Ueq, Uanis(C2) \\sim Ueq, Uanis(F9) \\sim
Ueq, Uanis(C4) \\sim Ueq, Uanis(C29) \\sim Ueq, Uanis(C1) \\sim Ueq, Uanis(N21)
\\sim Ueq: with sigma of 0.1 and sigma for terminal atoms of 0.2
Uanis(F9) \\sim Ueq, Uanis(C2) \\sim Ueq, Uanis(F8) \\sim Ueq, Uanis(F12) \\sim
Ueq, Uanis(C9) \\sim Ueq, Uanis(F10) \\sim Ueq: with sigma of 0.001 and sigma
for terminal atoms of 0.002
Uanis(F12A) \\sim Ueq, Uanis(F12) \\sim Ueq: with sigma of 0.1 and sigma for
terminal atoms of 0.2
Uanis(F12A) \\sim Ueq: with sigma of 0.001 and sigma for terminal atoms of 0.002
Uanis(F10) \\sim Ueq, Uanis(C9) \\sim Ueq: with sigma of 0.001 and sigma for
terminal atoms of 0.002
Uanis(F10A) \\sim Ueq, Uanis(F10) \\sim Ueq: with sigma of 0.001 and sigma for
terminal atoms of 0.002
5. Others
 Sof(F12A)=1-FVAR(1)
 Sof(F12)=FVAR(1)
 Sof(F10A)=1-FVAR(2)
 Sof(F10)=FVAR(2)
6.a Secondary CH2 refined with riding coordinates:
 N21(H21A,H21B), C29(H29A,H29B), C13(H13A,H13B), C16(H16A,H16B), C18(H18A,
 H18B), N22(H22A,H22B), C30(H30A,H30B), C1(H1A,H1B), C3(H3A,H3B), C4(H4A,H4B)
;
_atom_sites_solution_hydrogens     geom
_atom_sites_solution_primary       dual
_atom_sites_solution_secondary     ?
loop_
  _atom_site_label
  _atom_site_type_symbol
  _atom_site_fract_x
  _atom_site_fract_y
  _atom_site_fract_z
  _atom_site_U_iso_or_equiv
  _atom_site_adp_type
  _atom_site_occupancy
  _atom_site_site_symmetry_order
  _atom_site_calc_flag
  _atom_site_refinement_flags_posn
  _atom_site_refinement_flags_adp
  _atom_site_refinement_flags_occupancy
  _atom_site_disorder_assembly
  _atom_site_disorder_group
 Sn Sn 0.75182(2) 0.49086(6) 0.51487(9) 0.03494(14) Uani 1 1 d . U . . .
 I002 I 0.62921(2) 0.54361(6) 0.52168(8) 0.04822(18) Uani 1 1 d . . . . .
 I003 I 0.74143(2) 0.29383(7) 0.25881(7) 0.0502(2) Uani 1 1 d . . . . .
 I004 I 0.87541(2) 0.45525(7) 0.51126(10) 0.0556(2) Uani 1 1 d . . . . .
 I005 I 0.74626(2) 0.26289(9) 0.74522(8) 0.0562(2) Uani 1 1 d . . . . .
 F8 F 0.4601(3) 0.5364(10) 0.3596(8) 0.083(2) Uani 1 1 d . U . . .
 F9 F 0.4643(3) 0.7386(10) 0.4617(8) 0.092(2) Uani 1 1 d . U . . .
 N21 N 0.3735(3) 0.4109(12) 0.6223(9) 0.055(2) Uani 1 1 d D U . . .
 H21A H 0.361557 0.467864 0.692479 0.066 Uiso 1 1 calc R U . . .
 H21B H 0.359245 0.319647 0.631286 0.066 Uiso 1 1 calc R U . . .
 C29 C 0.4320(3) 0.3984(12) 0.6330(12) 0.058(2) Uani 1 1 d D U . . .
 H29A H 0.441047 0.356683 0.724227 0.070 Uiso 1 1 calc R U . . .
 H29B H 0.444538 0.328946 0.561582 0.070 Uiso 1 1 calc R U . . .
 C9 C 0.5587(4) 0.1136(11) 0.4868(10) 0.057(2) Uani 1 1 d D U . . .
 F10 F 0.5402(6) 0.039(3) 0.3613(15) 0.077(4) Uani 0.56(4) 1 d D U P A 1
 F12 F 0.5345(5) 0.2418(14) 0.447(2) 0.073(4) Uani 0.53(3) 1 d D U P A 1
 C13 C 0.5383(5) 0.0317(13) 0.6100(12) 0.070(3) Uani 1 1 d D U . . .
 H13A H 0.544191 0.089790 0.695014 0.084 Uiso 1 1 calc R U . . .
 H13B H 0.500600 0.014185 0.599997 0.084 Uiso 1 1 calc R U . . .
 C16 C 0.6449(4) -0.0061(13) 0.4890(13) 0.064(3) Uani 1 1 d D U . . .
 H16A H 0.682593 0.011502 0.498721 0.077 Uiso 1 1 calc R U . . .
 H16B H 0.639009 -0.063709 0.403680 0.077 Uiso 1 1 calc R U . . .
 C18 C 0.5659(4) -0.1080(13) 0.6172(13) 0.066(3) Uani 1 1 d D U . . .
 H18A H 0.554955 -0.170822 0.538840 0.080 Uiso 1 1 calc R U . . .
 H18B H 0.555975 -0.159423 0.703345 0.080 Uiso 1 1 calc R U . . .
 N22 N 0.6247(3) -0.0913(11) 0.6136(11) 0.059(2) Uani 1 1 d D U . . .
 H22A H 0.639209 -0.182666 0.613836 0.070 Uiso 1 1 calc R U . . .
 H22B H 0.635037 -0.044285 0.691581 0.070 Uiso 1 1 calc R U . . .
 C30 C 0.6174(4) 0.1343(13) 0.4813(18) 0.082(4) Uani 1 1 d D U . . .
 H30A H 0.626845 0.185061 0.394461 0.098 Uiso 1 1 calc R U . . .
 H30B H 0.628439 0.197891 0.559063 0.098 Uiso 1 1 calc R U . . .
 C1 C 0.3558(4) 0.4800(12) 0.4810(11) 0.051(2) Uani 1 1 d D U . . .
 H1A H 0.364922 0.412969 0.404040 0.061 Uiso 1 1 calc R U . . .
 H1B H 0.317801 0.494713 0.480682 0.061 Uiso 1 1 calc R U . . .
 C2 C 0.4402(4) 0.6067(12) 0.4813(10) 0.055(2) Uani 1 1 d D U . . .
 C3 C 0.4581(4) 0.5391(13) 0.6161(12) 0.058(3) Uani 1 1 d D U . . .
 H3A H 0.496143 0.524163 0.614387 0.069 Uiso 1 1 calc R U . . .
 H3B H 0.449596 0.605515 0.693865 0.069 Uiso 1 1 calc R U . . .
 C4 C 0.3823(4) 0.6225(12) 0.4639(14) 0.063(3) Uani 1 1 d D U . . .
 H4A H 0.368924 0.693428 0.532901 0.076 Uiso 1 1 calc R U . . .
 H4B H 0.374752 0.662404 0.371036 0.076 Uiso 1 1 calc R U . . .
 F12A F 0.5358(5) 0.2498(14) 0.527(2) 0.065(5) Uani 0.47(3) 1 d D U P A -1
 F10A F 0.5442(8) 0.109(4) 0.3507(15) 0.094(7) Uani 0.44(4) 1 d D U P A -1

loop_
  _atom_site_aniso_label
  _atom_site_aniso_U_11
  _atom_site_aniso_U_22
  _atom_site_aniso_U_33
  _atom_site_aniso_U_23
  _atom_site_aniso_U_13
  _atom_site_aniso_U_12
 Sn 0.0363(3) 0.0276(2) 0.0409(3) -0.0010(4) -0.0010(3) 0.00231(19)
 I002 0.0403(3) 0.0415(3) 0.0629(4) 0.0007(4) 0.0050(3) 0.0034(2)
 I003 0.0517(3) 0.0453(3) 0.0535(5) -0.0162(4) 0.0085(4) -0.0105(3)
 I004 0.0384(3) 0.0478(4) 0.0805(5) 0.0032(5) -0.0050(4) -0.0032(2)
 I005 0.0543(3) 0.0527(4) 0.0615(6) 0.0222(5) 0.0122(4) 0.0159(3)
 F8 0.079(3) 0.092(3) 0.078(3) 0.000(2) 0.006(2) 0.000(2)
 F9 0.085(3) 0.086(3) 0.107(3) 0.009(2) -0.003(2) -0.009(2)
 N21 0.055(2) 0.055(2) 0.056(2) 0.0008(13) 0.0004(12) -0.0009(13)
 C29 0.057(3) 0.059(3) 0.059(3) 0.0009(13) -0.0011(13) 0.0004(13)
 C9 0.056(2) 0.056(3) 0.058(3) 0.0012(13) 0.0000(13) 0.0008(13)
 F10 0.077(5) 0.078(5) 0.078(5) 0.0004(13) -0.0005(13) 0.0002(13)
 F12 0.072(4) 0.072(4) 0.073(4) 0.0009(13) -0.0005(13) 0.0011(13)
 C13 0.068(3) 0.070(3) 0.071(3) 0.0000(13) 0.0004(13) 0.0006(13)
 C16 0.063(3) 0.065(3) 0.065(3) 0.0000(13) 0.0005(13) 0.0008(13)
 C18 0.066(3) 0.066(3) 0.068(3) 0.0011(13) 0.0000(13) -0.0001(13)
 N22 0.038(4) 0.044(4) 0.094(6) 0.005(5) -0.007(4) 0.009(4)
 C30 0.047(5) 0.057(6) 0.142(12) 0.030(7) 0.013(6) 0.000(4)
 C1 0.038(4) 0.049(5) 0.066(6) 0.006(5) -0.012(4) -0.001(4)
 C2 0.054(3) 0.055(3) 0.056(3) 0.0009(13) 0.0004(13) -0.0002(13)
 C3 0.044(5) 0.068(7) 0.062(5) -0.007(5) -0.010(5) -0.005(5)
 C4 0.044(5) 0.048(6) 0.098(9) 0.020(5) -0.011(5) 0.004(4)
 F12A 0.064(5) 0.064(5) 0.065(5) 0.0000(13) 0.0003(13) 0.0011(13)
 F10A 0.094(7) 0.094(7) 0.094(7) 0.0005(13) 0.0001(13) 0.0001(13)

_geom_special_details
;
 All esds (except the esd in the dihedral angle between two l.s. planes)
 are estimated using the full covariance matrix.  The cell esds are taken
 into account individually in the estimation of esds in distances, angles
 and torsion angles; correlations between esds in cell parameters are only
 used when they are defined by crystal symmetry.  An approximate (isotropic)
 treatment of cell esds is used for estimating esds involving l.s. planes.
;
loop_
  _geom_bond_atom_site_label_1
  _geom_bond_atom_site_label_2
  _geom_bond_distance
  _geom_bond_site_symmetry_2
  _geom_bond_publ_flag
 Sn I002 3.1360(7) . ?
 Sn I003 3.0073(11) . ?
 Sn I004 3.1414(7) . ?
 Sn I005 2.9834(12) . ?
 F8 C2 1.406(11) . ?
 F9 C2 1.333(12) . ?
 N21 H21A 0.8900 . ?
 N21 H21B 0.8900 . ?
 N21 C29 1.486(8) . ?
 N21 C1 1.542(11) . ?
 C29 H29A 0.9700 . ?
 C29 H29B 0.9700 . ?
 C29 C3 1.422(13) . ?
 C9 F10 1.443(12) . ?
 C9 F12 1.347(12) . ?
 C9 C13 1.471(11) . ?
 C9 C30 1.498(12) . ?
 C9 F12A 1.393(13) . ?
 C9 F10A 1.345(15) . ?
 F10 F10A 0.64(3) . ?
 F12 F12A 0.767(15) . ?
 F12 F10A 1.51(3) . ?
 C13 H13A 0.9700 . ?
 C13 H13B 0.9700 . ?
 C13 C18 1.425(11) . ?
 C16 H16A 0.9700 . ?
 C16 H16B 0.9700 . ?
 C16 N22 1.495(12) . ?
 C16 C30 1.428(14) . ?
 C18 H18A 0.9700 . ?
 C18 H18B 0.9700 . ?
 C18 N22 1.494(11) . ?
 N22 H22A 0.8900 . ?
 N22 H22B 0.8900 . ?
 C30 H30A 0.9700 . ?
 C30 H30B 0.9700 . ?
 C1 H1A 0.9700 . ?
 C1 H1B 0.9700 . ?
 C1 C4 1.440(13) . ?
 C2 C3 1.485(13) . ?
 C2 C4 1.480(12) . ?
 C3 H3A 0.9700 . ?
 C3 H3B 0.9700 . ?
 C4 H4A 0.9700 . ?
 C4 H4B 0.9700 . ?

loop_
  _geom_angle_atom_site_label_1
  _geom_angle_atom_site_label_2
  _geom_angle_atom_site_label_3
  _geom_angle
  _geom_angle_site_symmetry_1
  _geom_angle_site_symmetry_3
  _geom_angle_publ_flag
 I002 Sn I004 177.13(3) . . ?
 I003 Sn I002 90.98(2) . . ?
 I003 Sn I004 91.12(3) . . ?
 I005 Sn I002 92.26(2) . . ?
 I005 Sn I003 101.27(3) . . ?
 I005 Sn I004 89.24(2) . . ?
 H21A N21 H21B 107.9 . . ?
 C29 N21 H21A 109.2 . . ?
 C29 N21 H21B 109.2 . . ?
 C29 N21 C1 112.2(8) . . ?
 C1 N21 H21A 109.2 . . ?
 C1 N21 H21B 109.2 . . ?
 N21 C29 H29A 109.0 . . ?
 N21 C29 H29B 109.0 . . ?
 H29A C29 H29B 107.8 . . ?
 C3 C29 N21 113.0(9) . . ?
 C3 C29 H29A 109.0 . . ?
 C3 C29 H29B 109.0 . . ?
 F10 C9 C13 108.4(12) . . ?
 F10 C9 C30 110.4(11) . . ?
 F12 C9 F10 90.4(11) . . ?
 F12 C9 C13 118.8(11) . . ?
 F12 C9 C30 109.8(10) . . ?
 F12 C9 F12A 32.5(7) . . ?
 C13 C9 C30 115.9(9) . . ?
 F12A C9 F10 119.4(12) . . ?
 F12A C9 C13 93.7(10) . . ?
 F12A C9 C30 108.4(10) . . ?
 F10A C9 F10 26.4(12) . . ?
 F10A C9 F12 68.1(15) . . ?
 F10A C9 C13 131.0(17) . . ?
 F10A C9 C30 103.9(14) . . ?
 F10A C9 F12A 100.0(16) . . ?
 F10A F10 C9 68.2(15) . . ?
 C9 F12 F10A 55.9(9) . . ?
 F12A F12 C9 77.1(12) . . ?
 F12A F12 F10A 131.9(17) . . ?
 C9 C13 H13A 110.3 . . ?
 C9 C13 H13B 110.3 . . ?
 H13A C13 H13B 108.5 . . ?
 C18 C13 C9 107.2(10) . . ?
 C18 C13 H13A 110.3 . . ?
 C18 C13 H13B 110.3 . . ?
 H16A C16 H16B 108.4 . . ?
 N22 C16 H16A 110.0 . . ?
 N22 C16 H16B 110.0 . . ?
 C30 C16 H16A 110.0 . . ?
 C30 C16 H16B 110.0 . . ?
 C30 C16 N22 108.4(10) . . ?
 C13 C18 H18A 108.8 . . ?
 C13 C18 H18B 108.8 . . ?
 C13 C18 N22 113.6(10) . . ?
 H18A C18 H18B 107.7 . . ?
 N22 C18 H18A 108.8 . . ?
 N22 C18 H18B 108.8 . . ?
 C16 N22 H22A 108.7 . . ?
 C16 N22 H22B 108.7 . . ?
 C18 N22 C16 114.1(8) . . ?
 C18 N22 H22A 108.7 . . ?
 C18 N22 H22B 108.7 . . ?
 H22A N22 H22B 107.6 . . ?
 C9 C30 H30A 109.2 . . ?
 C9 C30 H30B 109.2 . . ?
 C16 C30 C9 111.9(10) . . ?
 C16 C30 H30A 109.2 . . ?
 C16 C30 H30B 109.2 . . ?
 H30A C30 H30B 107.9 . . ?
 N21 C1 H1A 110.1 . . ?
 N21 C1 H1B 110.1 . . ?
 H1A C1 H1B 108.4 . . ?
 C4 C1 N21 108.2(9) . . ?
 C4 C1 H1A 110.1 . . ?
 C4 C1 H1B 110.1 . . ?
 F8 C2 C3 114.9(9) . . ?
 F8 C2 C4 107.7(9) . . ?
 F9 C2 F8 96.4(8) . . ?
 F9 C2 C3 109.6(9) . . ?
 F9 C2 C4 110.7(9) . . ?
 C4 C2 C3 115.9(9) . . ?
 C29 C3 C2 108.0(9) . . ?
 C29 C3 H3A 110.1 . . ?
 C29 C3 H3B 110.1 . . ?
 C2 C3 H3A 110.1 . . ?
 C2 C3 H3B 110.1 . . ?
 H3A C3 H3B 108.4 . . ?
 C1 C4 C2 111.4(9) . . ?
 C1 C4 H4A 109.3 . . ?
 C1 C4 H4B 109.3 . . ?
 C2 C4 H4A 109.3 . . ?
 C2 C4 H4B 109.3 . . ?
 H4A C4 H4B 108.0 . . ?
 F12 F12A C9 70.4(12) . . ?
 C9 F10A F12 56.0(10) . . ?
 F10 F10A C9 85.4(19) . . ?
 F10 F10A F12 130(3) . . ?

loop_
  _geom_torsion_atom_site_label_1
  _geom_torsion_atom_site_label_2
  _geom_torsion_atom_site_label_3
  _geom_torsion_atom_site_label_4
  _geom_torsion
  _geom_torsion_site_symmetry_1
  _geom_torsion_site_symmetry_2
  _geom_torsion_site_symmetry_3
  _geom_torsion_site_symmetry_4
  _geom_torsion_publ_flag
 F8 C2 C3 C29 -72.4(11) . . . . ?
 F8 C2 C4 C1 74.2(12) . . . . ?
 F9 C2 C3 C29 -179.6(9) . . . . ?
 F9 C2 C4 C1 178.4(10) . . . . ?
 N21 C29 C3 C2 -54.0(12) . . . . ?
 N21 C1 C4 C2 52.7(13) . . . . ?
 C29 N21 C1 C4 -54.7(12) . . . . ?
 C9 F10 F10A F12 -37(3) . . . . ?
 C9 F12 F10A F10 46(3) . . . . ?
 C9 C13 C18 N22 52.3(14) . . . . ?
 F10 C9 F12 F12A 154.6(19) . . . . ?
 F10 C9 F12 F10A -14.4(14) . . . . ?
 F10 C9 C13 C18 70.9(13) . . . . ?
 F10 C9 C30 C16 -67.5(17) . . . . ?
 F10 C9 F12A F12 -30(2) . . . . ?
 F10 C9 F10A F12 146(3) . . . . ?
 F12 C9 F10 F10A 31(3) . . . . ?
 F12 C9 C13 C18 172.1(12) . . . . ?
 F12 C9 C30 C16 -165.7(14) . . . . ?
 F12 C9 F10A F10 -146(3) . . . . ?
 C13 C9 F10 F10A 152(3) . . . . ?
 C13 C9 F12 F12A 43(2) . . . . ?
 C13 C9 F12 F10A -125.8(17) . . . . ?
 C13 C9 C30 C16 56.3(16) . . . . ?
 C13 C9 F12A F12 -143.1(18) . . . . ?
 C13 C9 F10A F10 -36(4) . . . . ?
 C13 C9 F10A F12 109.8(19) . . . . ?
 C13 C18 N22 C16 -55.5(14) . . . . ?
 N22 C16 C30 C9 -51.6(16) . . . . ?
 C30 C9 F10 F10A -80(3) . . . . ?
 C30 C9 F12 F12A -93.5(19) . . . . ?
 C30 C9 F12 F10A 97.6(16) . . . . ?
 C30 C9 C13 C18 -53.9(13) . . . . ?
 C30 C9 F12A F12 98.1(19) . . . . ?
 C30 C9 F10A F10 108(3) . . . . ?
 C30 C9 F10A F12 -106.0(11) . . . . ?
 C30 C16 N22 C18 52.7(14) . . . . ?
 C1 N21 C29 C3 57.3(13) . . . . ?
 C3 C2 C4 C1 -56.0(14) . . . . ?
 C4 C2 C3 C29 54.2(13) . . . . ?
 F12A C9 F10 F10A 47(3) . . . . ?
 F12A C9 F12 F10A -169(2) . . . . ?
 F12A C9 C13 C18 -166.3(11) . . . . ?
 F12A C9 C30 C16 159.9(13) . . . . ?
 F12A C9 F10A F10 -140(3) . . . . ?
 F12A C9 F10A F12 6.0(13) . . . . ?
 F12A F12 F10A C9 -14(3) . . . . ?
 F12A F12 F10A F10 32(6) . . . . ?
 F10A C9 F12 F12A 169(2) . . . . ?
 F10A C9 C13 C18 87(2) . . . . ?
 F10A C9 C30 C16 -94(2) . . . . ?
 F10A C9 F12A F12 -10(2) . . . . ?
 F10A F12 F12A C9 12(2) . . . . ?

_olex2_submission_special_instructions  'No special instructions were received'
_oxdiff_exptl_absorpt_empirical_details
;
Empirical correction (ABSPACK) includes:
- Absorption correction using spherical harmonics
- Frame scaling
;
_oxdiff_exptl_absorpt_empirical_full_max  1.267
_oxdiff_exptl_absorpt_empirical_full_min  0.854
