# Supplementary material for: Two-dimensional organic-inorganic hybrid perovskite quantum-well nanowires enabled by directional noncovalent intermolecular interactions
Source: Nat Commun. 2025 Mar 27;16:2997. doi: 10.1038/s41467-025-58166-x (PMC11950231; doi:10.1038/s41467-025-58166-x)
Supplement: Supplementary file 4 — Supplementary Data 1 [file 41467_2025_58166_MOESM4_ESM.zip › crystal structure cif and checkcif/(HA)2(GA)Pb2I7.cif]

####################################################################### 
# 
# This file contains crystal structure data downloaded from the 
# Cambridge Structural Database (CSD) hosted by the Cambridge 
# Crystallographic Data Centre (CCDC).
# 
# Full information about CCDC data access policies and citation 
# guidelines are available at http://www.ccdc.cam.ac.uk/access/V1 
# 
# Audit and citation data items may have been added by the CCDC. 
# Please retain this information to preserve the provenance of 
# this file and to allow appropriate attribution of the data. 
# 
#######################################################################

data_jin45
_audit_block_doi                 10.5517/ccdc.csd.cc21d03l
_database_code_depnum_ccdc_archive 'CCDC 1888368'
loop_
_citation_id
_citation_doi
_citation_year
1 10.1021/acscentsci.9b00367 2019
loop_
_audit_author_name
_audit_author_address
'Guzei I.A.'
;University of Madison, Wisconsin 
United States of America
;
_audit_update_record             
;
2019-01-02 deposited with the CCDC.	2024-12-08 downloaded from the CCDC.
;
_audit_creation_date             2018-12-21
_audit_creation_method           
;
Olex2 1.2
(compiled 2018.05.29 svn.r3508 for OlexSys, GUI svn.r5506)
;
_shelxl_version_number           2014-2
loop_
_audit_author_email
iguzei@chem.wisc.edu
_chemical_name_common            ?
_chemical_name_systematic        
;
 ?
;
_chemical_formula_moiety         'I7 Pb2, C H6 N3, 2(C6 H16 N)'
_chemical_formula_sum            'C13 H38 I7 N5 Pb2'
_chemical_formula_weight         1567.16
_chemical_melting_point          ?
loop_
_atom_type_symbol
_atom_type_description
_atom_type_scat_dispersion_real
_atom_type_scat_dispersion_imag
_atom_type_scat_source
C C 0.0033 0.0016 'International Tables Vol C Tables 4.2.6.8 and 6.1.1.4'
H H 0.0000 0.0000 'International Tables Vol C Tables 4.2.6.8 and 6.1.1.4'
I I -0.4742 1.8119 'International Tables Vol C Tables 4.2.6.8 and 6.1.1.4'
N N 0.0061 0.0033 'International Tables Vol C Tables 4.2.6.8 and 6.1.1.4'
Pb Pb -3.3944 10.1111 'International Tables Vol C Tables 4.2.6.8 and 6.1.1.4'

_shelx_space_group_comment       
;
The symmetry employed for this shelxl refinement is uniquely defined
by the following loop, which should always be used as a source of
symmetry information in preference to the above space-group names.
They are only intended as comments.
;
_space_group_crystal_system      triclinic
_space_group_IT_number           2
_space_group_name_H-M_alt        'P -1'
_space_group_name_Hall           '-P 1'
loop_
_space_group_symop_operation_xyz
'x, y, z'
'-x, -y, -z'

_cell_length_a                   8.8195(14)
_cell_length_b                   9.0300(15)
_cell_length_c                   21.699(4)
_cell_angle_alpha                79.965(13)
_cell_angle_beta                 87.341(9)
_cell_angle_gamma                89.986(10)
_cell_volume                     1699.8(5)
_cell_formula_units_Z            2
_cell_measurement_reflns_used    4599
_cell_measurement_temperature    100
_cell_measurement_theta_max      26.445
_cell_measurement_theta_min      2.291
_shelx_estimated_absorpt_T_max   0.562
_shelx_estimated_absorpt_T_min   0.246
_exptl_absorpt_coefficient_mu    16.259
_exptl_absorpt_correction_T_max  .26
_exptl_absorpt_correction_T_min  .13
_exptl_absorpt_correction_type   multi-scan
_exptl_absorpt_process_details   
;
 TWINABS-2012/1 (Bruker,2012) was used for absorption correction.

Final HKLF 4 output contains 39942 reflections, Rint = 0.0409
 (29105 with I > 3sig(I), Rint = 0.0401)
;
_exptl_crystal_colour            red
_exptl_crystal_colour_primary    red
_exptl_crystal_density_diffrn    3.062
_exptl_crystal_density_meas      ?
_exptl_crystal_density_method    'not measured'
_exptl_crystal_description       plate
_exptl_crystal_F_000             1372
_exptl_crystal_size_max          0.12
_exptl_crystal_size_mid          0.04
_exptl_crystal_size_min          0.04
_exptl_special_details           
;
 ?
;
_exptl_transmission_factor_max   ?
_exptl_transmission_factor_min   ?
_diffrn_reflns_av_R_equivalents  ?
_diffrn_reflns_av_unetI/netI     0.0463
_diffrn_reflns_Laue_measured_fraction_full 0.994
_diffrn_reflns_Laue_measured_fraction_max 0.990
_diffrn_reflns_limit_h_max       11
_diffrn_reflns_limit_h_min       -11
_diffrn_reflns_limit_k_max       10
_diffrn_reflns_limit_k_min       -11
_diffrn_reflns_limit_l_max       27
_diffrn_reflns_limit_l_min       -27
_diffrn_reflns_number            28756
_diffrn_reflns_point_group_measured_fraction_full 0.994
_diffrn_reflns_point_group_measured_fraction_max 0.990
_diffrn_reflns_theta_full        25.000
_diffrn_reflns_theta_max         26.502
_diffrn_reflns_theta_min         0.954
_diffrn_ambient_temperature      99.92
_diffrn_detector                 'charge-coupled device (CCD) area detector'
_diffrn_detector_area_resol_mean 7.9
_diffrn_detector_type            'Bruker APEX II'
_diffrn_measured_fraction_theta_full 0.994
_diffrn_measured_fraction_theta_max 0.990
_diffrn_measurement_device       'three-circle diffractometer'
_diffrn_measurement_device_type  'Bruker APEX II Quazar'
_diffrn_measurement_method       '0.5\% \w and 0.5\% \f scans'
_diffrn_radiation_collimation    'focusing mirrors'
_diffrn_radiation_detector       'Bruker APEX II'
_diffrn_radiation_monochromator  'mirror optics'
_diffrn_radiation_probe          x-ray
_diffrn_radiation_type           MoK\a
_diffrn_radiation_wavelength     0.71073
_diffrn_source                   'microfocus sealed X-ray tube'
_diffrn_source_type              'Incoatec I\ms'
_diffrn_standards_number         .
_reflns_Friedel_coverage         0.000
_reflns_Friedel_fraction_full    .
_reflns_Friedel_fraction_max     .
_reflns_number_gt                27059
_reflns_number_total             28756
_reflns_special_details          
;
 _reflns_Friedel_fraction is defined as the number of unique
 Friedel pairs measured divided by the number that would be
 possible theoretically, ignoring centric projections and
 systematic absences.
;
_reflns_threshold_expression     'I > 2\s(I)'
_computing_cell_refinement       'APEX3 Ver. 2017.3-0 (Bruker-AXS, 2017)'
_computing_data_collection       'APEX3 Ver. 2017.3-0 (Bruker-AXS, 2017)'
_computing_data_reduction        'APEX3 Ver. 2017.3-0 (Bruker-AXS, 2017)'
_computing_molecular_graphics    'OLEX2 (Dolomanov et al., 2009)'
_computing_publication_material  'OLEX2 (Dolomanov et al., 2009)'
_computing_structure_refinement  'XL (Sheldrick, 2015b)'
_computing_structure_solution    'XT (Sheldrick, 2015a)'
_refine_diff_density_max         2.359
_refine_diff_density_min         -1.769
_refine_diff_density_rms         0.223
_refine_ls_extinction_coef       .
_refine_ls_extinction_method     none
_refine_ls_goodness_of_fit_ref   1.049
_refine_ls_hydrogen_treatment    constr
_refine_ls_matrix_type           full
_refine_ls_number_parameters     296
_refine_ls_number_reflns         28756
_refine_ls_number_restraints     105
_refine_ls_R_factor_all          0.0336
_refine_ls_R_factor_gt           0.0316
_refine_ls_restrained_S_all      1.049
_refine_ls_shift/su_max          0.002
_refine_ls_shift/su_mean         0.000
_refine_ls_structure_factor_coef Fsqd
_refine_ls_weighting_details     
'w=1/[\s^2^(Fo^2^)+(0.0520P)^2^+2.9839P] where P=(Fo^2^+2Fc^2^)/3'
_refine_ls_weighting_scheme      calc
_refine_ls_wR_factor_gt          0.0881
_refine_ls_wR_factor_ref         0.0933
_refine_special_details          
;
 Refined as a 2-component twin.
;
_olex2_refinement_description    
;
1. Twinned data refinement
 Scales: 0.6986(12)
 0.3014(12)
2. Fixed Uiso
 At 1.2 times of:
  All C(H,H) groups, All N(H,H) groups
 At 1.5 times of:
  All C(H,H,H) groups, All N(H,H,H) groups, All N(H,H,H,H,H,H) groups
3. Uiso/Uaniso restraints and constraints
Uanis(C8) \\sim Ueq, Uanis(C9) \\sim Ueq, Uanis(C10) \\sim Ueq, Uanis(C11)
\\sim Ueq, Uanis(C12) \\sim Ueq, Uanis(C13) \\sim Ueq, Uanis(C8A) \\sim Ueq,
Uanis(C9A) \\sim Ueq, Uanis(C10A) \\sim Ueq, Uanis(C11A) \\sim Ueq, Uanis(C12A)
\\sim Ueq, Uanis(C13A) \\sim Ueq: with sigma of 0.005 and sigma for terminal
atoms of 0.01
Uanis(C12) = Uanis(C12A)
4. Same fragment restrains
{N5, C8, C9, C10, C11, C12, C13} sigma for 1-2: 0.01, 1-3: 0.02
{N5, C8A, C9A, C10A, C11A, C12A, C13A} sigma for 1-2: 0.01, 1-3: 0.02
as
{N4, C2, C3, C4, C5, C6, C7}
5. Others
 Fixed Sof: H5AA(0.5) H5AB(0.5) H5AC(0.5) H5BD(0.5) H5BE(0.5) H5BF(0.5)
 C8(0.5) H8A(0.5) H8B(0.5) C9(0.5) H9A(0.5) H9B(0.5) C10(0.5) H10A(0.5)
 H10B(0.5) C11(0.5) H11A(0.5) H11B(0.5) C12(0.5) H12A(0.5) H12B(0.5) C13(0.5)
 H13A(0.5) H13B(0.5) H13C(0.5) C8A(0.5) H8AA(0.5) H8AB(0.5) C9A(0.5) H9AA(0.5)
 H9AB(0.5) C10A(0.5) H10C(0.5) H10D(0.5) C11A(0.5) H11C(0.5) H11D(0.5)
 C12A(0.5) H12C(0.5) H12D(0.5) C13A(0.5) H13D(0.5) H13E(0.5) H13F(0.5)
6.a Secondary CH2 refined with riding coordinates:
 C2(H2A,H2B), C3(H3A,H3B), C4(H4D,H4E), C5(H5A,H5B), C6(H6A,H6B), C8(H8A,H8B),
 C9(H9A,H9B), C10(H10A,H10B), C11(H11A,H11B), C12(H12A,H12B), C8A(H8AA,H8AB),
 C9A(H9AA,H9AB), C10A(H10C,H10D), C11A(H11C,H11D), C12A(H12C,H12D)
6.b Me refined with riding coordinates:
 N4(H4A,H4B,H4C), N5(H5AA,H5AB,H5AC), N5(H5BD,H5BE,H5BF)
6.c X=CH2 refined with riding coordinates:
 N1(H1A,H1B), N2(H2C,H2D), N3(H3C,H3D)
6.d Idealised Me refined as rotating group:
 C7(H7A,H7B,H7C), C13(H13A,H13B,H13C), C13A(H13D,H13E,H13F)
;
_atom_sites_solution_hydrogens   geom
_atom_sites_solution_primary     dual
_atom_sites_solution_secondary   ?
loop_
_atom_site_label
_atom_site_type_symbol
_atom_site_fract_x
_atom_site_fract_y
_atom_site_fract_z
_atom_site_U_iso_or_equiv
_atom_site_adp_type
_atom_site_occupancy
_atom_site_site_symmetry_order
_atom_site_calc_flag
_atom_site_refinement_flags_posn
_atom_site_refinement_flags_adp
_atom_site_refinement_flags_occupancy
_atom_site_disorder_assembly
_atom_site_disorder_group
Pb1 Pb 1.23655(3) 0.31865(4) 0.84541(2) 0.01475(10) Uani 1 1 d . . . . .
Pb2 Pb 0.73856(3) 0.81772(4) 0.84343(2) 0.01488(10) Uani 1 1 d . . . . .
I1 I 1.03300(7) 0.02342(8) 0.85516(3) 0.01986(15) Uani 1 1 d . . . . .
I2 I 1.23288(7) 0.33524(8) 0.70301(3) 0.02244(16) Uani 1 1 d . . . . .
I3 I 0.94948(7) 0.52775(8) 0.84067(3) 0.02221(16) Uani 1 1 d . . . . .
I4 I 0.45205(7) 0.60889(8) 0.84507(3) 0.01963(15) Uani 1 1 d . . . . .
I5 I 0.73338(7) 0.92496(8) 0.69819(3) 0.02312(17) Uani 1 1 d . . . . .
I6 I 0.53379(7) 1.10337(8) 0.85642(3) 0.01942(15) Uani 1 1 d . . . . .
I7 I 0.74829(8) 0.75269(6) 0.99774(3) 0.01763(13) Uani 1 1 d . . . . .
N1 N 0.6485(9) 0.3714(10) 0.9697(4) 0.027(2) Uani 1 1 d . . . . .
H1A H 0.6500 0.4699 0.9668 0.033 Uiso 1 1 calc R . . . .
H1B H 0.5781 0.3281 0.9514 0.033 Uiso 1 1 calc R . . . .
N2 N 0.8570(9) 0.3536(10) 1.0289(4) 0.026(2) Uani 1 1 d . . . . .
H2C H 0.8590 0.4520 1.0261 0.031 Uiso 1 1 calc R . . . .
H2D H 0.9257 0.2981 1.0500 0.031 Uiso 1 1 calc R . . . .
N3 N 0.7532(14) 0.1422(9) 1.0007(5) 0.046(2) Uani 1 1 d . . . . .
H3C H 0.6865 0.1020 0.9794 0.056 Uiso 1 1 calc R . . . .
H3D H 0.8211 0.0851 1.0216 0.056 Uiso 1 1 calc R . . . .
C1 C 0.7512(13) 0.2894(11) 1.0013(5) 0.0245(19) Uani 1 1 d . . . . .
N4 N 0.6787(8) 0.0660(9) 0.2583(3) 0.023(2) Uani 1 1 d D . . . .
H4A H 0.6636 -0.0198 0.2869 0.034 Uiso 1 1 calc R . . . .
H4B H 0.7327 0.0446 0.2242 0.034 Uiso 1 1 calc R . . . .
H4C H 0.5874 0.1052 0.2464 0.034 Uiso 1 1 calc R . . . .
C2 C 0.7656(12) 0.1787(12) 0.2870(5) 0.032(3) Uani 1 1 d D . . . .
H2A H 0.8616 0.2059 0.2621 0.039 Uiso 1 1 calc R . . . .
H2B H 0.7049 0.2712 0.2860 0.039 Uiso 1 1 calc R . . . .
C3 C 0.8004(11) 0.1158(11) 0.3534(4) 0.024(2) Uani 1 1 d D . . . .
H3A H 0.8744 0.0331 0.3541 0.028 Uiso 1 1 calc R . . . .
H3B H 0.7065 0.0743 0.3769 0.028 Uiso 1 1 calc R . . . .
C4 C 0.8657(12) 0.2384(12) 0.3846(4) 0.029(2) Uani 1 1 d D . . . .
H4D H 0.7887 0.3177 0.3857 0.035 Uiso 1 1 calc R . . . .
H4E H 0.9548 0.2844 0.3589 0.035 Uiso 1 1 calc R . . . .
C5 C 0.9145(12) 0.1816(12) 0.4517(4) 0.029(2) Uani 1 1 d D . . . .
H5A H 0.8305 0.1214 0.4757 0.034 Uiso 1 1 calc R . . . .
H5B H 1.0028 0.1144 0.4500 0.034 Uiso 1 1 calc R . . . .
C6 C 0.9561(12) 0.3053(12) 0.4858(4) 0.029(2) Uani 1 1 d D . . . .
H6A H 0.8648 0.3662 0.4915 0.035 Uiso 1 1 calc R . . . .
H6B H 1.0325 0.3717 0.4598 0.035 Uiso 1 1 calc R . . . .
C7 C 1.0202(12) 0.2476(13) 0.5502(4) 0.030(3) Uani 1 1 d D . . . .
H7A H 0.9411 0.1913 0.5779 0.045 Uiso 1 1 calc GR . . . .
H7B H 1.0538 0.3331 0.5685 0.045 Uiso 1 1 calc GR . . . .
H7C H 1.1064 0.1815 0.5453 0.045 Uiso 1 1 calc GR . . . .
N5 N 0.8148(9) 0.2868(10) 0.7378(3) 0.029(2) Uani 1 1 d D . . . .
H5AA H 0.8940 0.2986 0.7089 0.043 Uiso 0.5 1 calc R . P A 1
H5AB H 0.7817 0.1896 0.7445 0.043 Uiso 0.5 1 calc R . P A 1
H5AC H 0.8457 0.3104 0.7744 0.043 Uiso 0.5 1 calc R . P A 1
H5BD H 0.8441 0.2336 0.7073 0.043 Uiso 0.5 1 calc R . P B 2
H5BE H 0.7591 0.2264 0.7686 0.043 Uiso 0.5 1 calc R . P B 2
H5BF H 0.8984 0.3209 0.7542 0.043 Uiso 0.5 1 calc R . P B 2
C8 C 0.687(3) 0.389(3) 0.7140(9) 0.029(8) Uani 0.5 1 d D U P C 1
H8A H 0.6638 0.4599 0.7433 0.035 Uiso 0.5 1 calc R . P C 1
H8B H 0.5948 0.3295 0.7110 0.035 Uiso 0.5 1 calc R . P C 1
C9 C 0.735(2) 0.477(2) 0.6499(8) 0.021(5) Uani 0.5 1 d D U P C 1
H9A H 0.7727 0.4066 0.6224 0.026 Uiso 0.5 1 calc R . P C 1
H9B H 0.8191 0.5472 0.6539 0.026 Uiso 0.5 1 calc R . P C 1
C10 C 0.600(3) 0.565(3) 0.6211(9) 0.017(7) Uani 0.5 1 d D U P C 1
H10A H 0.5616 0.6314 0.6500 0.021 Uiso 0.5 1 calc R . P C 1
H10B H 0.5180 0.4930 0.6171 0.021 Uiso 0.5 1 calc R . P C 1
C11 C 0.6383(19) 0.661(2) 0.5566(8) 0.020(4) Uani 0.5 1 d D U P C 1
H11A H 0.7163 0.7367 0.5608 0.024 Uiso 0.5 1 calc R . P C 1
H11B H 0.6814 0.5954 0.5281 0.024 Uiso 0.5 1 calc R . P C 1
C12 C 0.500(2) 0.740(3) 0.5282(9) 0.026(4) Uani 0.5 1 d D U P C 1
H12A H 0.4573 0.8052 0.5567 0.031 Uiso 0.5 1 calc R . P C 1
H12B H 0.4221 0.6637 0.5242 0.031 Uiso 0.5 1 calc R . P C 1
C13 C 0.537(3) 0.836(3) 0.4635(9) 0.031(6) Uani 0.5 1 d D U P C 1
H13A H 0.5643 0.7696 0.4334 0.046 Uiso 0.5 1 calc GR . P C 1
H13B H 0.6222 0.9033 0.4662 0.046 Uiso 0.5 1 calc GR . P C 1
H13C H 0.4479 0.8948 0.4496 0.046 Uiso 0.5 1 calc GR . P C 1
C8A C 0.720(3) 0.419(3) 0.7099(9) 0.025(7) Uani 0.5 1 d D U P C 2
H8AA H 0.7689 0.5127 0.7172 0.030 Uiso 0.5 1 calc R . P C 2
H8AB H 0.6192 0.4111 0.7326 0.030 Uiso 0.5 1 calc R . P C 2
C9A C 0.695(2) 0.433(2) 0.6404(8) 0.020(5) Uani 0.5 1 d D U P C 2
H9AA H 0.6245 0.3529 0.6337 0.024 Uiso 0.5 1 calc R . P C 2
H9AB H 0.7934 0.4184 0.6181 0.024 Uiso 0.5 1 calc R . P C 2
C10A C 0.631(3) 0.586(3) 0.6135(10) 0.032(9) Uani 0.5 1 d D U P C 2
H10C H 0.7078 0.6639 0.6172 0.038 Uiso 0.5 1 calc R . P C 2
H10D H 0.5408 0.6042 0.6399 0.038 Uiso 0.5 1 calc R . P C 2
C11A C 0.586(2) 0.609(2) 0.5452(8) 0.021(5) Uani 0.5 1 d D U P C 2
H11C H 0.6715 0.5788 0.5190 0.025 Uiso 0.5 1 calc R . P C 2
H11D H 0.4987 0.5415 0.5421 0.025 Uiso 0.5 1 calc R . P C 2
C12A C 0.543(3) 0.768(2) 0.5197(9) 0.026(4) Uani 0.5 1 d D U P C 2
H12C H 0.6326 0.8342 0.5201 0.031 Uiso 0.5 1 calc R . P C 2
H12D H 0.4626 0.8003 0.5478 0.031 Uiso 0.5 1 calc R . P C 2
C13A C 0.487(3) 0.790(3) 0.4530(9) 0.028(6) Uani 0.5 1 d D U P C 2
H13D H 0.5708 0.7756 0.4237 0.042 Uiso 0.5 1 calc GR . P C 2
H13E H 0.4468 0.8923 0.4417 0.042 Uiso 0.5 1 calc GR . P C 2
H13F H 0.4058 0.7169 0.4510 0.042 Uiso 0.5 1 calc GR . P C 2

loop_
_atom_site_aniso_label
_atom_site_aniso_U_11
_atom_site_aniso_U_22
_atom_site_aniso_U_33
_atom_site_aniso_U_23
_atom_site_aniso_U_13
_atom_site_aniso_U_12
Pb1 0.01458(18) 0.0127(2) 0.01733(17) -0.00296(17) -0.00283(14) 0.00090(18)
Pb2 0.01380(18) 0.0126(2) 0.01846(17) -0.00295(17) -0.00191(13) 0.00038(18)
I1 0.0174(3) 0.0162(4) 0.0250(3) -0.0003(3) -0.0040(2) -0.0048(3)
I2 0.0305(4) 0.0194(4) 0.0175(3) -0.0029(3) -0.0027(3) 0.0031(3)
I3 0.0175(3) 0.0212(4) 0.0313(3) -0.0126(3) -0.0066(3) 0.0074(3)
I4 0.0169(3) 0.0160(4) 0.0250(3) 0.0004(3) -0.0058(2) -0.0041(3)
I5 0.0269(3) 0.0232(4) 0.0191(3) -0.0035(3) 0.0006(3) -0.0007(3)
I6 0.0176(3) 0.0186(4) 0.0242(3) -0.0087(3) -0.0047(2) 0.0066(3)
I7 0.0216(3) 0.0141(3) 0.0173(3) -0.0032(3) -0.0005(2) -0.0004(4)
N1 0.026(5) 0.018(6) 0.038(5) 0.001(4) -0.016(4) 0.000(4)
N2 0.028(5) 0.020(6) 0.033(5) -0.010(4) -0.017(4) 0.008(4)
N3 0.076(7) 0.014(5) 0.056(6) -0.016(6) -0.038(5) 0.010(6)
C1 0.022(4) 0.028(6) 0.023(5) -0.004(6) -0.006(4) -0.002(5)
N4 0.019(4) 0.021(5) 0.032(4) -0.013(4) -0.005(3) 0.012(4)
C2 0.029(6) 0.025(7) 0.048(7) -0.019(6) -0.015(5) -0.002(5)
C3 0.030(5) 0.017(6) 0.023(5) -0.003(4) 0.003(4) -0.008(5)
C4 0.038(6) 0.026(7) 0.023(5) -0.002(5) -0.009(4) -0.003(5)
C5 0.039(6) 0.016(6) 0.031(5) -0.004(5) -0.007(5) -0.007(5)
C6 0.040(6) 0.017(6) 0.032(6) -0.006(5) -0.009(5) 0.004(5)
C7 0.044(7) 0.019(7) 0.027(5) -0.004(5) -0.006(5) -0.006(5)
N5 0.038(5) 0.028(6) 0.021(4) -0.004(4) -0.007(4) 0.001(4)
C8 0.028(11) 0.035(12) 0.024(10) -0.009(8) 0.009(7) -0.005(8)
C9 0.023(9) 0.015(9) 0.024(8) -0.002(7) 0.009(7) -0.005(7)
C10 0.014(9) 0.017(10) 0.020(9) 0.000(7) -0.002(7) 0.004(7)
C11 0.018(7) 0.014(8) 0.027(8) -0.002(7) -0.005(6) -0.004(6)
C12 0.027(8) 0.022(7) 0.029(6) -0.009(5) 0.005(5) 0.001(6)
C13 0.035(12) 0.029(13) 0.030(11) -0.009(10) 0.000(9) 0.008(10)
C8A 0.026(10) 0.024(11) 0.024(9) -0.005(7) 0.000(7) -0.002(8)
C9A 0.017(8) 0.016(9) 0.024(8) 0.001(7) 0.004(6) -0.001(7)
C10A 0.031(11) 0.032(12) 0.031(11) -0.006(8) 0.002(8) -0.005(8)
C11A 0.017(8) 0.018(9) 0.029(8) -0.009(7) -0.005(6) 0.004(7)
C12A 0.027(8) 0.022(7) 0.029(6) -0.009(5) 0.005(5) 0.001(6)
C13A 0.036(12) 0.019(13) 0.028(11) 0.003(10) -0.004(9) -0.004(10)

_geom_special_details            
;
 All esds (except the esd in the dihedral angle between two l.s. planes)
 are estimated using the full covariance matrix.  The cell esds are taken
 into account individually in the estimation of esds in distances, angles
 and torsion angles; correlations between esds in cell parameters are only
 used when they are defined by crystal symmetry.  An approximate (isotropic)
 treatment of cell esds is used for estimating esds involving l.s. planes.
;
loop_
_geom_bond_atom_site_label_1
_geom_bond_atom_site_label_2
_geom_bond_distance
_geom_bond_site_symmetry_2
_geom_bond_publ_flag
Pb1 I1 3.1852(9) . ?
Pb1 I2 3.0692(9) . ?
Pb1 I3 3.1528(8) . ?
Pb1 I4 3.2366(9) 1_655 ?
Pb1 I6 3.2561(8) 1_645 ?
Pb1 I7 3.3607(10) 2_767 ?
Pb2 I1 3.2383(8) 1_565 ?
Pb2 I3 3.2191(9) . ?
Pb2 I4 3.1485(8) . ?
Pb2 I5 3.1340(9) . ?
Pb2 I6 3.1935(9) . ?
Pb2 I7 3.3023(9) . ?
I1 Pb2 3.2383(8) 1_545 ?
I4 Pb1 3.2366(9) 1_455 ?
I6 Pb1 3.2561(8) 1_465 ?
I7 Pb1 3.3606(9) 2_767 ?
N1 H1A 0.8800 . ?
N1 H1B 0.8800 . ?
N1 C1 1.311(12) . ?
N2 H2C 0.8800 . ?
N2 H2D 0.8800 . ?
N2 C1 1.317(12) . ?
N3 H3C 0.8800 . ?
N3 H3D 0.8800 . ?
N3 C1 1.332(13) . ?
N4 H4A 0.9100 . ?
N4 H4B 0.9100 . ?
N4 H4C 0.9100 . ?
N4 C2 1.510(10) . ?
C2 H2A 0.9900 . ?
C2 H2B 0.9900 . ?
C2 C3 1.500(12) . ?
C3 H3A 0.9900 . ?
C3 H3B 0.9900 . ?
C3 C4 1.520(12) . ?
C4 H4D 0.9900 . ?
C4 H4E 0.9900 . ?
C4 C5 1.538(11) . ?
C5 H5A 0.9900 . ?
C5 H5B 0.9900 . ?
C5 C6 1.497(12) . ?
C6 H6A 0.9900 . ?
C6 H6B 0.9900 . ?
C6 C7 1.538(12) . ?
C7 H7A 0.9800 . ?
C7 H7B 0.9800 . ?
C7 H7C 0.9800 . ?
N5 H5AA 0.9100 . ?
N5 H5AB 0.9100 . ?
N5 H5AC 0.9100 . ?
N5 H5BD 0.9100 . ?
N5 H5BE 0.9100 . ?
N5 H5BF 0.9100 . ?
N5 C8 1.510(15) . ?
N5 C8A 1.514(15) . ?
C8 H8A 0.9900 . ?
C8 H8B 0.9900 . ?
C8 C9 1.516(16) . ?
C9 H9A 0.9900 . ?
C9 H9B 0.9900 . ?
C9 C10 1.529(16) . ?
C10 H10A 0.9900 . ?
C10 H10B 0.9900 . ?
C10 C11 1.536(16) . ?
C11 H11A 0.9900 . ?
C11 H11B 0.9900 . ?
C11 C12 1.513(17) . ?
C12 H12A 0.9900 . ?
C12 H12B 0.9900 . ?
C12 C13 1.536(16) . ?
C13 H13A 0.9800 . ?
C13 H13B 0.9800 . ?
C13 H13C 0.9800 . ?
C8A H8AA 0.9900 . ?
C8A H8AB 0.9900 . ?
C8A C9A 1.516(17) . ?
C9A H9AA 0.9900 . ?
C9A H9AB 0.9900 . ?
C9A C10A 1.526(17) . ?
C10A H10C 0.9900 . ?
C10A H10D 0.9900 . ?
C10A C11A 1.534(17) . ?
C11A H11C 0.9900 . ?
C11A H11D 0.9900 . ?
C11A C12A 1.506(17) . ?
C12A H12C 0.9900 . ?
C12A H12D 0.9900 . ?
C12A C13A 1.533(17) . ?
C13A H13D 0.9800 . ?
C13A H13E 0.9800 . ?
C13A H13F 0.9800 . ?

loop_
_geom_angle_atom_site_label_1
_geom_angle_atom_site_label_2
_geom_angle_atom_site_label_3
_geom_angle
_geom_angle_site_symmetry_1
_geom_angle_site_symmetry_3
_geom_angle_publ_flag
I1 Pb1 I4 175.975(18) . 1_655 ?
I1 Pb1 I6 88.07(2) . 1_645 ?
I1 Pb1 I7 88.34(2) . 2_767 ?
I2 Pb1 I1 85.87(2) . . ?
I2 Pb1 I3 89.84(2) . . ?
I2 Pb1 I4 97.69(2) . 1_655 ?
I2 Pb1 I6 92.51(2) . 1_645 ?
I2 Pb1 I7 171.69(2) . 2_767 ?
I3 Pb1 I1 92.33(2) . . ?
I3 Pb1 I4 89.55(3) . 1_655 ?
I3 Pb1 I6 177.635(18) . 1_645 ?
I3 Pb1 I7 96.36(2) . 2_767 ?
I4 Pb1 I6 89.90(2) 1_655 1_645 ?
I4 Pb1 I7 87.92(2) 1_655 2_767 ?
I6 Pb1 I7 81.32(2) 1_645 2_767 ?
I1 Pb2 I7 82.23(2) 1_565 . ?
I3 Pb2 I1 90.93(2) . 1_565 ?
I3 Pb2 I7 88.58(2) . . ?
I4 Pb2 I1 174.897(18) . 1_565 ?
I4 Pb2 I3 88.59(2) . . ?
I4 Pb2 I6 92.30(2) . . ?
I4 Pb2 I7 92.68(2) . . ?
I5 Pb2 I1 92.70(2) . 1_565 ?
I5 Pb2 I3 97.26(2) . . ?
I5 Pb2 I4 92.40(2) . . ?
I5 Pb2 I6 86.65(2) . . ?
I5 Pb2 I7 172.35(2) . . ?
I6 Pb2 I1 87.82(2) . 1_565 ?
I6 Pb2 I3 175.952(18) . . ?
I6 Pb2 I7 87.44(2) . . ?
Pb1 I1 Pb2 158.67(2) . 1_545 ?
Pb1 I3 Pb2 161.42(3) . . ?
Pb2 I4 Pb1 162.61(3) . 1_455 ?
Pb2 I6 Pb1 158.17(2) . 1_465 ?
Pb2 I7 Pb1 178.87(2) . 2_767 ?
H1A N1 H1B 120.0 . . ?
C1 N1 H1A 120.0 . . ?
C1 N1 H1B 120.0 . . ?
H2C N2 H2D 120.0 . . ?
C1 N2 H2C 120.0 . . ?
C1 N2 H2D 120.0 . . ?
H3C N3 H3D 120.0 . . ?
C1 N3 H3C 120.0 . . ?
C1 N3 H3D 120.0 . . ?
N1 C1 N2 120.3(9) . . ?
N1 C1 N3 118.5(11) . . ?
N2 C1 N3 120.9(11) . . ?
H4A N4 H4B 109.5 . . ?
H4A N4 H4C 109.5 . . ?
H4B N4 H4C 109.5 . . ?
C2 N4 H4A 109.5 . . ?
C2 N4 H4B 109.5 . . ?
C2 N4 H4C 109.5 . . ?
N4 C2 H2A 109.4 . . ?
N4 C2 H2B 109.4 . . ?
H2A C2 H2B 108.0 . . ?
C3 C2 N4 111.0(8) . . ?
C3 C2 H2A 109.4 . . ?
C3 C2 H2B 109.4 . . ?
C2 C3 H3A 109.6 . . ?
C2 C3 H3B 109.6 . . ?
C2 C3 C4 110.1(8) . . ?
H3A C3 H3B 108.2 . . ?
C4 C3 H3A 109.6 . . ?
C4 C3 H3B 109.6 . . ?
C3 C4 H4D 108.8 . . ?
C3 C4 H4E 108.8 . . ?
C3 C4 C5 113.7(8) . . ?
H4D C4 H4E 107.7 . . ?
C5 C4 H4D 108.8 . . ?
C5 C4 H4E 108.8 . . ?
C4 C5 H5A 108.9 . . ?
C4 C5 H5B 108.9 . . ?
H5A C5 H5B 107.7 . . ?
C6 C5 C4 113.5(8) . . ?
C6 C5 H5A 108.9 . . ?
C6 C5 H5B 108.9 . . ?
C5 C6 H6A 108.9 . . ?
C5 C6 H6B 108.9 . . ?
C5 C6 C7 113.2(8) . . ?
H6A C6 H6B 107.8 . . ?
C7 C6 H6A 108.9 . . ?
C7 C6 H6B 108.9 . . ?
C6 C7 H7A 109.5 . . ?
C6 C7 H7B 109.5 . . ?
C6 C7 H7C 109.5 . . ?
H7A C7 H7B 109.5 . . ?
H7A C7 H7C 109.5 . . ?
H7B C7 H7C 109.5 . . ?
H5AA N5 H5AB 109.5 . . ?
H5AA N5 H5AC 109.5 . . ?
H5AB N5 H5AC 109.5 . . ?
H5BD N5 H5BE 109.5 . . ?
H5BD N5 H5BF 109.5 . . ?
H5BE N5 H5BF 109.5 . . ?
C8 N5 H5AA 109.5 . . ?
C8 N5 H5AB 109.5 . . ?
C8 N5 H5AC 109.5 . . ?
C8A N5 H5BD 109.5 . . ?
C8A N5 H5BE 109.5 . . ?
C8A N5 H5BF 109.5 . . ?
N5 C8 H8A 109.9 . . ?
N5 C8 H8B 109.9 . . ?
N5 C8 C9 108.8(13) . . ?
H8A C8 H8B 108.3 . . ?
C9 C8 H8A 109.9 . . ?
C9 C8 H8B 109.9 . . ?
C8 C9 H9A 109.8 . . ?
C8 C9 H9B 109.8 . . ?
C8 C9 C10 109.5(13) . . ?
H9A C9 H9B 108.2 . . ?
C10 C9 H9A 109.8 . . ?
C10 C9 H9B 109.8 . . ?
C9 C10 H10A 108.8 . . ?
C9 C10 H10B 108.8 . . ?
C9 C10 C11 113.6(15) . . ?
H10A C10 H10B 107.7 . . ?
C11 C10 H10A 108.8 . . ?
C11 C10 H10B 108.8 . . ?
C10 C11 H11A 109.2 . . ?
C10 C11 H11B 109.2 . . ?
H11A C11 H11B 107.9 . . ?
C12 C11 C10 112.1(13) . . ?
C12 C11 H11A 109.2 . . ?
C12 C11 H11B 109.2 . . ?
C11 C12 H12A 109.1 . . ?
C11 C12 H12B 109.1 . . ?
C11 C12 C13 112.5(15) . . ?
H12A C12 H12B 107.8 . . ?
C13 C12 H12A 109.1 . . ?
C13 C12 H12B 109.1 . . ?
C12 C13 H13A 109.5 . . ?
C12 C13 H13B 109.5 . . ?
C12 C13 H13C 109.5 . . ?
H13A C13 H13B 109.5 . . ?
H13A C13 H13C 109.5 . . ?
H13B C13 H13C 109.5 . . ?
N5 C8A H8AA 108.5 . . ?
N5 C8A H8AB 108.5 . . ?
N5 C8A C9A 115.2(15) . . ?
H8AA C8A H8AB 107.5 . . ?
C9A C8A H8AA 108.5 . . ?
C9A C8A H8AB 108.5 . . ?
C8A C9A H9AA 109.4 . . ?
C8A C9A H9AB 109.4 . . ?
C8A C9A C10A 111.3(14) . . ?
H9AA C9A H9AB 108.0 . . ?
C10A C9A H9AA 109.4 . . ?
C10A C9A H9AB 109.4 . . ?
C9A C10A H10C 108.2 . . ?
C9A C10A H10D 108.2 . . ?
C9A C10A C11A 116.5(18) . . ?
H10C C10A H10D 107.3 . . ?
C11A C10A H10C 108.2 . . ?
C11A C10A H10D 108.2 . . ?
C10A C11A H11C 109.0 . . ?
C10A C11A H11D 109.0 . . ?
H11C C11A H11D 107.8 . . ?
C12A C11A C10A 113.1(15) . . ?
C12A C11A H11C 109.0 . . ?
C12A C11A H11D 109.0 . . ?
C11A C12A H12C 108.8 . . ?
C11A C12A H12D 108.8 . . ?
C11A C12A C13A 113.7(17) . . ?
H12C C12A H12D 107.7 . . ?
C13A C12A H12C 108.8 . . ?
C13A C12A H12D 108.8 . . ?
C12A C13A H13D 109.5 . . ?
C12A C13A H13E 109.5 . . ?
C12A C13A H13F 109.5 . . ?
H13D C13A H13E 109.5 . . ?
H13D C13A H13F 109.5 . . ?
H13E C13A H13F 109.5 . . ?

loop_
_geom_hbond_atom_site_label_D
_geom_hbond_atom_site_label_H
_geom_hbond_atom_site_label_A
_geom_hbond_distance_DH
_geom_hbond_distance_HA
_geom_hbond_distance_DA
_geom_hbond_angle_DHA
_geom_hbond_site_symmetry_A
N1 H1A I7 0.88 2.89 3.712(9) 155.3 .
N1 H1B I6 0.88 3.17 3.903(9) 142.2 1_545
N2 H2C I7 0.88 2.86 3.684(9) 156.7 .
N3 H3C I6 0.88 3.04 3.823(11) 148.8 1_545
N3 H3D I1 0.88 3.03 3.806(11) 148.5 2_757
N4 H4A I2 0.91 2.97 3.666(8) 135.0 2_756
N4 H4C I5 0.91 3.02 3.717(7) 135.2 2_666
N5 H5AA I2 0.91 3.00 3.739(8) 139.3 .
N5 H5AB I5 0.91 2.79 3.601(9) 149.2 1_545
N5 H5AC I3 0.91 2.81 3.615(8) 148.9 .
N5 H5BE I6 0.91 2.78 3.666(8) 164.8 1_545

_shelx_res_file                  
;
TITL JIN45_4A IN P-1
REM FCF_FILTER (MSL, UW-MADISON) INSERTED 80 OMIT INSTRUCTIONS
REM FOR OUTLIER REFLECTIONS WITH THE CUTOFF VALUE OF 4.61295.
REM <OLEX2.EXTRAS>
REM <HKLSRC "%.\\JIN45.HKL">
REM </OLEX2.EXTRAS>
REM The weighting scheme has been updated.
CELL 0.71073 8.81948 9.03003 21.69884 79.965 87.3408 89.9864
ZERR 2 0.00135 0.00145 0.00397 0.0128 0.0094 0.01
LATT 1
SFAC C H I N Pb
UNIT 26 76 14 10 4
EQIV $1 +X,-1+Y,+Z
EQIV $2 2-X,-Y,2-Z
EQIV $3 2-X,-Y,1-Z
EQIV $4 1-X,1-Y,1-Z
ISOR 0.005 0.01 C8 C9 C10 C11 C12 C13 C8A C9A C10A C11A C12A C13A
EADP C12 C12A

L.S. 8
PLAN  10
SIZE 0.04 0.04 0.12
TEMP -173.23
HTAB N1 I6_$1
HTAB N1 I7
HTAB N2 I7
HTAB N3 I1_$2
HTAB N3 I6_$1
HTAB N4 I2_$3
HTAB N4 I5_$4
HTAB N5 I2
HTAB N5 I3
HTAB N5 I5_$1
HTAB N5 I6_$1
RTAB N5I6 N5 I6_$1
RTAB NHI N5 H5be I6_$1
BOND $H
LIST 4
fmap 2
acta 50
OMIT 0 -2 5
OMIT -4 -8 -9
OMIT 5 1 -5
OMIT -4 -8 -7
OMIT 5 1 -5
OMIT 5 -3 0
OMIT 5 -3 0
OMIT 5 3 -4
OMIT 4 4 3
OMIT -4 -8 -8
OMIT 5 -1 -6
OMIT -5 -3 4
OMIT -4 -4 -3
OMIT 5 -1 -6
OMIT 4 -2 -13
OMIT -5 -1 5
OMIT -4 -4 -3
OMIT 5 -1 -6
OMIT 5 -3 0
OMIT -5 -1 5
OMIT 5 1 -5
OMIT 5 1 -5
OMIT 4 1 -3
OMIT 5 -1 -6
OMIT 5 -3 0
OMIT 3 -3 0
OMIT 5 -1 -6
OMIT 10 -1 0
OMIT 5 -1 -6
OMIT 4 1 -3
OMIT 4 1 -3
OMIT 4 2 -11
OMIT 4 -2 -13
OMIT 4 -2 -13
OMIT 5 1 -5
OMIT 4 2 -11
OMIT -5 3 0
OMIT 4 -4 0
OMIT 4 2 -11
OMIT -4 -1 3
OMIT -4 4 0
OMIT 5 3 9
OMIT 4 1 -3
OMIT -5 1 6
OMIT 6 2 2
OMIT 0 0 -18
OMIT 4 2 -4
OMIT 4 -4 0
OMIT 1 1 -26
OMIT 10 -1 1
OMIT 10 0 3
OMIT -4 -1 3
OMIT 4 1 -3
OMIT -6 -8 -9
OMIT 0 0 1
OMIT 4 0 11
OMIT 4 0 11
OMIT 6 2 2
OMIT 4 0 11
OMIT 4 -1 -4
OMIT 4 0 11
OMIT 4 -1 -4
OMIT -4 -10 -4
OMIT -4 -2 4
OMIT 4 -2 -13
OMIT -4 0 -14
OMIT -5 -8 -7
OMIT 4 2 -4
OMIT -6 -2 -2
OMIT 6 -2 3
OMIT 11 -1 1
OMIT -3 3 0
OMIT -4 -2 4
OMIT 8 -1 -6
OMIT 0 0 18
OMIT -4 1 4
OMIT -4 2 13
OMIT 6 -8 0
OMIT 4 -1 -4
OMIT 4 -2 -13
OMIT -6 -8 -7
OMIT -1 0 -1
OMIT 1 0 1
OMIT -2 0 -1
OMIT 2 0 1
OMIT -11 0 -3
OMIT 11 0 -1
OMIT -5 -8 -9
OMIT -1 2 -5
OMIT -7 -2 -2
REM <olex2.extras>
REM <HklSrc "%.\\jin45.hkl">
REM </olex2.extras>

WGHT    0.052000    2.983900
BASF   0.30141
FVAR       0.12163
PB1   5    1.236553    0.318646    0.845413    11.00000    0.01458    0.01265 =
         0.01733   -0.00296   -0.00283    0.00090
PB2   5    0.738556    0.817722    0.843428    11.00000    0.01380    0.01256 =
         0.01846   -0.00295   -0.00191    0.00038
I1    3    1.032997    0.023416    0.855155    11.00000    0.01742    0.01622 =
         0.02503   -0.00025   -0.00405   -0.00477
I2    3    1.232880    0.335243    0.703005    11.00000    0.03052    0.01936 =
         0.01745   -0.00287   -0.00274    0.00306
I3    3    0.949482    0.527749    0.840671    11.00000    0.01754    0.02120 =
         0.03126   -0.01258   -0.00656    0.00736
I4    3    0.452046    0.608895    0.845070    11.00000    0.01694    0.01597 =
         0.02498    0.00045   -0.00577   -0.00407
I5    3    0.733376    0.924958    0.698186    11.00000    0.02694    0.02316 =
         0.01906   -0.00352    0.00059   -0.00068
I6    3    0.533795    1.103375    0.856425    11.00000    0.01760    0.01864 =
         0.02415   -0.00867   -0.00471    0.00663
I7    3    0.748293    0.752690    0.997738    11.00000    0.02162    0.01406 =
         0.01733   -0.00322   -0.00047   -0.00045
N1    4    0.648514    0.371438    0.969729    11.00000    0.02631    0.01750 =
         0.03806    0.00053   -0.01580   -0.00022
AFIX  93
H1A   2    0.650025    0.469857    0.966826    11.00000   -1.20000
H1B   2    0.578077    0.328055    0.951423    11.00000   -1.20000
AFIX   0
N2    4    0.856992    0.353613    1.028853    11.00000    0.02801    0.01970 =
         0.03343   -0.00976   -0.01710    0.00832
AFIX  93
H2C   2    0.858977    0.451991    1.026085    11.00000   -1.20000
H2D   2    0.925672    0.298097    1.050009    11.00000   -1.20000
AFIX   0
N3    4    0.753158    0.142207    1.000732    11.00000    0.07589    0.01433 =
         0.05552   -0.01617   -0.03786    0.00955
AFIX  93
H3C   2    0.686479    0.102036    0.979447    11.00000   -1.20000
H3D   2    0.821131    0.085101    1.021623    11.00000   -1.20000
AFIX   0
C1    1    0.751200    0.289445    1.001325    11.00000    0.02227    0.02819 =
         0.02338   -0.00393   -0.00582   -0.00174

SAME 0.01 0.02 N5 > C13
SAME 0.01 0.02 N5 C8A > C13A
N4    4    0.678693    0.065996    0.258268    11.00000    0.01899    0.02057 =
         0.03176   -0.01252   -0.00474    0.01195
AFIX  33
H4A   2    0.663632   -0.019753    0.286908    11.00000   -1.50000
H4B   2    0.732689    0.044582    0.224189    11.00000   -1.50000
H4C   2    0.587370    0.105218    0.246368    11.00000   -1.50000
AFIX   0
C2    1    0.765594    0.178698    0.287030    11.00000    0.02912    0.02475 =
         0.04824   -0.01869   -0.01496   -0.00244
AFIX  23
H2A   2    0.861561    0.205863    0.262122    11.00000   -1.20000
H2B   2    0.704879    0.271240    0.286035    11.00000   -1.20000
AFIX   0
C3    1    0.800439    0.115824    0.353438    11.00000    0.03021    0.01740 =
         0.02297   -0.00269    0.00262   -0.00756
AFIX  23
H3A   2    0.874368    0.033116    0.354075    11.00000   -1.20000
H3B   2    0.706520    0.074332    0.376893    11.00000   -1.20000
AFIX   0
C4    1    0.865744    0.238351    0.384625    11.00000    0.03780    0.02602 =
         0.02256   -0.00235   -0.00936   -0.00276
AFIX  23
H4D   2    0.788704    0.317727    0.385705    11.00000   -1.20000
H4E   2    0.954766    0.284429    0.358878    11.00000   -1.20000
AFIX   0
C5    1    0.914535    0.181558    0.451701    11.00000    0.03878    0.01646 =
         0.03130   -0.00450   -0.00749   -0.00741
AFIX  23
H5A   2    0.830525    0.121417    0.475653    11.00000   -1.20000
H5B   2    1.002789    0.114395    0.449965    11.00000   -1.20000
AFIX   0
C6    1    0.956078    0.305270    0.485781    11.00000    0.04046    0.01712 =
         0.03229   -0.00626   -0.00888    0.00356
AFIX  23
H6A   2    0.864838    0.366212    0.491499    11.00000   -1.20000
H6B   2    1.032544    0.371703    0.459770    11.00000   -1.20000
AFIX   0
C7    1    1.020162    0.247583    0.550201    11.00000    0.04411    0.01932 =
         0.02720   -0.00431   -0.00551   -0.00579
AFIX 137
H7A   2    0.941069    0.191325    0.577883    11.00000   -1.50000
H7B   2    1.053835    0.333124    0.568497    11.00000   -1.50000
H7C   2    1.106426    0.181531    0.545282    11.00000   -1.50000
AFIX   0

N5    4    0.814806    0.286818    0.737779    11.00000    0.03791    0.02835 =
         0.02065   -0.00390   -0.00654    0.00054
PART 1
AFIX  33
H5AA  2    0.893954    0.298551    0.708875    10.50000   -1.50000
H5AB  2    0.781706    0.189643    0.744458    10.50000   -1.50000
H5AC  2    0.845664    0.310373    0.774355    10.50000   -1.50000
AFIX  33
PART 0
PART 2
H5BD  2    0.844093    0.233645    0.707342    10.50000   -1.50000
H5BE  2    0.759088    0.226383    0.768562    10.50000   -1.50000
H5BF  2    0.898432    0.320905    0.754186    10.50000   -1.50000
AFIX   0
PART 0
PART 1
C8    1    0.687213    0.389498    0.713968    10.50000    0.02816    0.03513 =
         0.02366   -0.00884    0.00898   -0.00475
AFIX  23
H8A   2    0.663843    0.459877    0.743297    10.50000   -1.20000
H8B   2    0.594758    0.329469    0.711003    10.50000   -1.20000
AFIX   0
C9    1    0.735477    0.476854    0.649904    10.50000    0.02303    0.01470 =
         0.02437   -0.00151    0.00913   -0.00537
AFIX  23
H9A   2    0.772704    0.406618    0.622392    10.50000   -1.20000
H9B   2    0.819116    0.547197    0.653862    10.50000   -1.20000
AFIX   0
C10   1    0.600234    0.564807    0.621126    10.50000    0.01427    0.01670 =
         0.01996    0.00006   -0.00193    0.00418
AFIX  23
H10A  2    0.561617    0.631355    0.649972    10.50000   -1.20000
H10B  2    0.518044    0.492975    0.617056    10.50000   -1.20000
AFIX   0
C11   1    0.638290    0.660730    0.556571    10.50000    0.01850    0.01373 =
         0.02704   -0.00205   -0.00547   -0.00368
AFIX  23
H11A  2    0.716276    0.736693    0.560807    10.50000   -1.20000
H11B  2    0.681434    0.595438    0.528067    10.50000   -1.20000
AFIX   0
C12   1    0.500167    0.739761    0.528158    10.50000    0.02663    0.02243 =
         0.02946   -0.00887    0.00496    0.00126
AFIX  23
H12A  2    0.457287    0.805181    0.556663    10.50000   -1.20000
H12B  2    0.422081    0.663701    0.524156    10.50000   -1.20000
AFIX   0
C13   1    0.536955    0.835543    0.463468    10.50000    0.03504    0.02851 =
         0.02954   -0.00932   -0.00038    0.00838
AFIX 137
H13A  2    0.564251    0.769586    0.433362    10.50000   -1.50000
H13B  2    0.622211    0.903321    0.466193    10.50000   -1.50000
H13C  2    0.447878    0.894846    0.449570    10.50000   -1.50000
AFIX   0
PART 0
PART 2
C8A   1    0.719655    0.419118    0.709909    10.50000    0.02590    0.02403 =
         0.02428   -0.00528    0.00046   -0.00183
AFIX  23
H8AA  2    0.768908    0.512684    0.717157    10.50000   -1.20000
H8AB  2    0.619181    0.411117    0.732604    10.50000   -1.20000
AFIX   0
C9A   1    0.695482    0.432816    0.640444    10.50000    0.01716    0.01592 =
         0.02367    0.00104    0.00354   -0.00113
AFIX  23
H9AA  2    0.624546    0.352864    0.633660    10.50000   -1.20000
H9AB  2    0.793396    0.418402    0.618136    10.50000   -1.20000
AFIX   0
C10A  1    0.631248    0.586178    0.613550    10.50000    0.03136    0.03183 =
         0.03126   -0.00552    0.00182   -0.00452
AFIX  23
H10C  2    0.707823    0.663936    0.617213    10.50000   -1.20000
H10D  2    0.540799    0.604179    0.639917    10.50000   -1.20000
AFIX   0
C11A  1    0.585761    0.608582    0.545185    10.50000    0.01744    0.01808 =
         0.02923   -0.00940   -0.00489    0.00438
AFIX  23
H11C  2    0.671492    0.578827    0.518994    10.50000   -1.20000
H11D  2    0.498675    0.541537    0.542094    10.50000   -1.20000
AFIX   0
C12A  1    0.543036    0.768254    0.519717    10.50000    0.02663    0.02243 =
         0.02946   -0.00887    0.00496    0.00126
AFIX  23
H12C  2    0.632568    0.834160    0.520067    10.50000   -1.20000
H12D  2    0.462576    0.800334    0.547801    10.50000   -1.20000
AFIX   0
C13A  1    0.486523    0.790245    0.452998    10.50000    0.03624    0.01855 =
         0.02790    0.00266   -0.00371   -0.00391
AFIX 137
H13D  2    0.570803    0.775605    0.423668    10.50000   -1.50000
H13E  2    0.446849    0.892266    0.441686    10.50000   -1.50000
H13F  2    0.405793    0.716919    0.450991    10.50000   -1.50000
AFIX   0
HKLF 5

REM  JIN45_4A IN P-1
REM R1 =  0.0316 for   27059 Fo > 4sig(Fo)  and  0.0336 for all   28756 data
REM    296 parameters refined using    105 restraints

END

WGHT      0.0520      2.9928

REM Highest difference peak  2.359,  deepest hole -1.769,  1-sigma level  0.223
Q1    1   0.9529  0.1127  0.8422  11.00000  0.05    2.00
Q2    1   1.2276  0.4330  0.6990  11.00000  0.05    1.64
Q3    1   0.4432  1.0180  0.8396  11.00000  0.05    1.63
Q4    1   0.5249  0.5236  0.8518  11.00000  0.05    1.61
Q5    1   0.7506  0.8249  0.7025  11.00000  0.05    1.41
Q6    1   1.0334  0.6189  0.8521  11.00000  0.05    1.35
Q7    1   0.9453  0.6899  0.8475  11.00000  0.05    1.12
Q8    1   0.8101  0.8385  0.8069  11.00000  0.05    1.11
Q9    1   1.0003  0.5760  0.8043  11.00000  0.05    1.10
Q10   1   0.5400  0.9478  0.8528  11.00000  0.05    1.09
;
_shelx_res_checksum              55974
_shelx_hkl_file                  
;
   1   0   0 0.09015 0.15340  -2
  -1   0   0 0.09015 0.15340   1
   1   0   0 0.03987 0.09242  -2
  -1   0   0 0.03987 0.09242   1
  -1   0   0 0.02783 0.09202  -2
   1   0   0 0.02783 0.09202   1
  -1   0   0 0.08840 0.11291  -2
   1   0   0 0.08840 0.11291   1
  -1   0   0 0.04671 0.16972  -2
   1   0   0 0.04671 0.16972   1
  -1   0   0 0.02460 0.08485  -2
   1   0   0 0.02460 0.08485   1
  -1   0   0 0.03111 0.09805  -2
   1   0   0 0.03111 0.09805   1
  -1   0   0 -0.0363 0.15156  -2
   1   0   0 -0.0363 0.15156   1
   2   0   0 1096.23 42.6906  -2
  -2   0   0 1096.23 42.6906   1
  -2   0   0 1109.63 41.6742  -2
   2   0   0 1109.63 41.6742   1
  -2   0   0 1087.16 40.4062  -2
   2   0   0 1087.16 40.4062   1
  -2   0   0 1120.84 43.8662  -2
   2   0   0 1120.84 43.8662   1
  -2   0   0 1018.24 41.6885  -2
   2   0   0 1018.24 41.6885   1
  -2   0   0 1223.71 43.9466  -2
   2   0   0 1223.71 43.9466   1
  -2   0   0 1069.92 41.7395  -2
   2   0   0 1069.92 41.7395   1
  -2   0   0 1098.90 47.3915  -2
   2   0   0 1098.90 47.3915   1
   3   0   0 0.27824 0.40189  -2
  -3   0   0 0.27824 0.40189   1
  -3   0   0 0.78384 0.34819  -2
   3   0   0 0.78384 0.34819   1
  -3   0   0 0.40850 0.36853  -2
   3   0   0 0.40850 0.36853   1
  -3   0   0 0.57630 0.35184  -2
   3   0   0 0.57630 0.35184   1
  -3   0   0 0.11977 0.21533  -2
   3   0   0 0.11977 0.21533   1
  -3   0   0 0.24741 0.29088  -2
   3   0   0 0.24741 0.29088   1
  -3   0   0 0.40688 0.34158  -2
   3   0   0 0.40688 0.34158   1
  -3   0   0 0.19155 0.26595  -2
   3   0   0 0.19155 0.26595   1
   4   0   0 5298.43 199.069  -2
  -4   0   0 5298.43 199.069   1
  -4   0   0 5381.85 201.799  -2
   4   0   0 5381.85 201.799   1
  -4   0   0 5376.81 185.875  -2
   4   0   0 5376.81 185.875   1
  -4   0   0 4686.59 192.151  -2
   4   0   0 4686.59 192.151   1
  -4   0   0 5295.13 192.923  -2
   4   0   0 5295.13 192.923   1
  -4   0   0 5115.78 202.916  -2
   4   0   0 5115.78 202.916   1
  -4   0   0 4630.17 192.877  -2
   4   0   0 4630.17 192.877   1
  -4   0   0 5032.30 220.343  -2
   4   0   0 5032.30 220.343   1
   5   0   0 0.43190 0.60687  -2
  -5   0   0 0.43190 0.60687   1
  -5   0   0 0.35625 0.47801  -2
   5   0   0 0.35625 0.47801   1
  -5   0   0 0.68945 0.31134  -2
   5   0   0 0.68945 0.31134   1
  -5   0   0 0.42460 0.52341  -2
   5   0   0 0.42460 0.52341   1
  -5   0   0 0.24759 0.52515  -2
   5   0   0 0.24759 0.52515   1
  -5   0   0 0.19164 0.45363  -2
   5   0   0 0.19164 0.45363   1
  -5   0   0 0.07148 0.45752  -2
   5   0   0 0.07148 0.45752   1
  -5   0   0 0.77332 0.54326  -2
   5   0   0 0.77332 0.54326   1
   6   0   0 1436.03 51.0384  -2
  -6   0   0 1436.03 51.0384   1
  -6   0   0 1247.55 52.3273  -2
   6   0   0 1247.55 52.3273   1
  -6   0   0 1208.08 56.5388  -2
   6   0   0 1208.08 56.5388   1
  -6   0   0 1221.27 49.9632  -2
   6   0   0 1221.27 49.9632   1
  -6   0   0 1368.93 49.5455  -2
   6   0   0 1368.93 49.5455   1
   7   0   0 0.92808 0.73187  -2
  -7   0   0 0.92808 0.73187   1
  -7   0   0 0.38836 0.74295  -2
   7   0   0 0.38836 0.74295   1
  -7   0   0 1.46477 0.82278  -2
   7   0   0 1.46477 0.82278   1
  -7   0   0 0.10763 0.71540  -2
   7   0   0 0.10763 0.71540   1
  -7   0   0 0.49283 0.81131  -2
   7   0   0 0.49283 0.81131   1
   8   0   0 306.800 12.1864  -2
  -8   0   0 306.800 12.1864   1
  -8   0   0 306.807 11.5173  -2
   8   0   0 306.807 11.5173   1
  -8   0   0 254.797 13.3312  -2
   8   0   0 254.797 13.3312   1
  -8   0   0 219.672 11.7371  -2
   8   0   0 219.672 11.7371   1
  -8   0   0 255.175 12.3898  -2
   8   0   0 255.175 12.3898   1
   9   0   0 0.46547 0.93787  -2
  -9   0   0 0.46547 0.93787   1
  -9   0   0 0.10022 0.94311  -2
   9   0   0 0.10022 0.94311   1
  -9   0   0 0.25029 1.07758  -2
   9   0   0 0.25029 1.07758   1
  -9   0   0 -0.2228 0.94088  -2
   9   0   0 -0.2228 0.94088   1
 -10   0   0 768.777 30.5954  -2
  10   0   0 768.777 30.5954   1
 -10   0   0 665.516 31.5774  -2
  10   0   0 665.516 31.5774   1
 -10   0   0 793.966 34.4770  -2
  10   0   0 793.966 34.4770   1
  11   0   0 2.37038 1.39407  -2
 -11   0   0 2.37038 1.39407   1
 -11   0   0 -0.4531 1.32932  -2
  11   0   0 -0.4531 1.32932   1
 -11   0   0 1.07871 1.29790  -2
  11   0   0 1.07871 1.29790   1
 -11   0   0 -0.3255 1.29630  -2
  11   0   0 -0.3255 1.29630   1
 -10  -1  -1 25.1923 3.10574  -2
  10  -1   0 25.1923 3.10574   1
 -10  -1  -1 38.3231 3.85275  -2
  10  -1   0 38.3231 3.85275   1
 -10  -1  -1 38.1800 3.50378  -2
  10  -1   0 38.1800 3.50378   1
  10   1   1 51.6419 3.75658  -2
 -10   1   0 51.6419 3.75658   1
  -9  -1  -1 39.7367 3.84996  -2
   9  -1   0 39.7367 3.84996   1
  -9  -1  -1 44.8404 3.88619  -2
   9  -1   0 44.8404 3.88619   1
  -9  -1  -1 52.3787 4.00056  -2
   9  -1   0 52.3787 4.00056   1
   9   1   1 61.5558 3.88068  -2
  -9   1   0 61.5558 3.88068   1
  -8  -1  -1 157.902 7.87557  -2
   8  -1   0 157.902 7.87557   1
  -8  -1  -1 154.855 8.77476  -2
   8  -1   0 154.855 8.77476   1
  -8  -1  -1 151.503 8.15835  -2
   8  -1   0 151.503 8.15835   1
   8   1   1 170.990 7.88398  -2
  -8   1   0 170.990 7.88398   1
  -7  -1  -1 459.859 17.0717  -2
   7  -1   0 459.859 17.0717   1
  -7  -1  -1 407.670 19.8570  -2
   7  -1   0 407.670 19.8570   1
  -7  -1  -1 440.467 17.5467  -2
   7  -1   0 440.467 17.5467   1
  -7  -1  -1 355.044 18.2739  -2
   7  -1   0 355.044 18.2739   1
   7   1   1 464.833 17.9522  -2
  -7   1   0 464.833 17.9522   1
  -6  -1  -1 349.684 14.1032  -2
   6  -1   0 349.684 14.1032   1
  -6  -1  -1 349.807 13.7744  -2
   6  -1   0 349.807 13.7744   1
  -6  -1  -1 324.532 16.0788  -2
   6  -1   0 324.532 16.0788   1
   6   1   1 353.361 14.5112  -2
  -6   1   0 353.361 14.5112   1
  -5  -1  -1 425.551 19.0435  -2
   5  -1   0 425.551 19.0435   1
  -5  -1  -1 461.116 18.7171  -2
   5  -1   0 461.116 18.7171   1
  -5  -1  -1 435.301 21.3553  -2
   5  -1   0 435.301 21.3553   1
  -5  -1  -1 538.782 19.8824  -2
   5  -1   0 538.782 19.8824   1
  -5  -1  -1 489.965 17.7192  -2
   5  -1   0 489.965 17.7192   1
  -5  -1  -1 500.444 18.5482  -2
   5  -1   0 500.444 18.5482   1
   5   1   1 473.086 19.2579  -2
  -5   1   0 473.086 19.2579   1
  -4  -1  -1 438.760 19.9124  -2
   4  -1   0 438.760 19.9124   1
  -4  -1  -1 434.737 16.5518  -2
   4  -1   0 434.737 16.5518   1
  -4  -1  -1 464.135 17.2352  -2
   4  -1   0 464.135 17.2352   1
  -4  -1  -1 456.816 17.3551  -2
   4  -1   0 456.816 17.3551   1
  -4  -1  -1 490.675 18.3716  -2
   4  -1   0 490.675 18.3716   1
  -4  -1  -1 381.848 17.6403  -2
   4  -1   0 381.848 17.6403   1
   4   1   1 446.582 17.8985  -2
  -4   1   0 446.582 17.8985   1
  -3  -1  -1 2297.09 85.8114  -2
   3  -1   0 2297.09 85.8114   1
  -3  -1  -1 2357.08 90.1809  -2
   3  -1   0 2357.08 90.1809   1
  -3  -1  -1 2126.56 97.4123  -2
   3  -1   0 2126.56 97.4123   1
  -3  -1  -1 2319.40 85.6761  -2
   3  -1   0 2319.40 85.6761   1
  -3  -1  -1 2331.85 82.8560  -2
   3  -1   0 2331.85 82.8560   1
   3   1   1 2220.45 87.8081  -2
  -3   1   0 2220.45 87.8081   1
  -2  -1  -1 11.8109 0.72369  -2
   2  -1   0 11.8109 0.72369   1
  -2  -1  -1 13.2668 0.85824  -2
   2  -1   0 13.2668 0.85824   1
  -2  -1  -1 14.4893 1.14588  -2
   2  -1   0 14.4893 1.14588   1
  -2  -1  -1 12.3600 1.04264  -2
   2  -1   0 12.3600 1.04264   1
  -2  -1  -1 13.6118 0.90743  -2
   2  -1   0 13.6118 0.90743   1
  -2   1   0 2.48112 0.42030   1
  -1  -1  -1 1979.44 75.8060  -2
   1  -1   0 1979.44 75.8060   1
  -1  -1  -1 1985.13 84.7524  -2
   1  -1   0 1985.13 84.7524   1
  -1  -1  -1 1980.53 79.0620  -2
   1  -1   0 1980.53 79.0620   1
  -1   1   0 1380.99 54.3758   1
  -1   1   0 1424.63 55.9735   1
   0  -1  -1 5.39136 0.35952  -2
   0  -1   0 5.39136 0.35952   1
   0   1   1 5.47222 0.34621  -2
   0   1   0 5.47222 0.34621   1
   1  -1  -1 2452.85 121.535  -2
  -1  -1   0 2452.85 121.535   1
  -1   1   1 2483.93 92.1575  -2
   1   1   0 2483.93 92.1575   1
  -1   1   1 2358.89 96.4784  -2
   1   1   0 2358.89 96.4784   1
   2  -1  -1 39.0114 1.93333  -2
  -2  -1   0 39.0114 1.93333   1
   2  -1  -1 41.3856 2.29027  -2
  -2  -1   0 41.3856 2.29027   1
   2  -1  -1 42.5754 1.69101  -2
  -2  -1   0 42.5754 1.69101   1
  -2   1   1 37.3891 1.90607  -2
   2   1   0 37.3891 1.90607   1
  -2   1   1 43.6720 2.14713  -2
   2   1   0 43.6720 2.14713   1
   3  -1  -1 3573.70 136.435  -2
  -3  -1   0 3573.70 136.435   1
   3  -1  -1 3696.24 143.834  -2
  -3  -1   0 3696.24 143.834   1
  -3   1   1 3856.15 159.451  -2
   3   1   0 3856.15 159.451   1
  -3   1   1 3967.15 140.739  -2
   3   1   0 3967.15 140.739   1
  -3   1   1 3594.54 147.790  -2
   3   1   0 3594.54 147.790   1
  -3   1   1 3781.92 148.062  -2
   3   1   0 3781.92 148.062   1
  -3   1   1 3657.33 140.358  -2
   3   1   0 3657.33 140.358   1
   4  -1  -1 16.5082 1.35162  -2
  -4  -1   0 16.5082 1.35162   1
  -4   1   1 13.4790 1.45766  -2
   4   1   0 13.4790 1.45766   1
  -4   1   1 15.9443 1.18027  -2
   4   1   0 15.9443 1.18027   1
  -4   1   1 16.1614 1.38926  -2
   4   1   0 16.1614 1.38926   1
  -4   1   1 12.8590 0.69735  -2
   4   1   0 12.8590 0.69735   1
  -4   1   1 16.9156 1.18931  -2
   4   1   0 16.9156 1.18931   1
  -4   1   1 12.8935 1.29454  -2
   4   1   0 12.8935 1.29454   1
  -4   1   1 18.3234 1.64568  -2
   4   1   0 18.3234 1.64568   1
   5  -1  -1 1791.50 62.5571  -2
  -5  -1   0 1791.50 62.5571   1
  -5   1   1 1589.62 63.9814  -2
   5   1   0 1589.62 63.9814   1
  -5   1   1 1469.86 64.4633  -2
   5   1   0 1469.86 64.4633   1
  -5   1   1 1666.53 69.5683  -2
   5   1   0 1666.53 69.5683   1
  -5   1   1 1654.70 60.9484  -2
   5   1   0 1654.70 60.9484   1
  -5   1   1 1354.00 61.1041  -2
   5   1   0 1354.00 61.1041   1
  -5   1   1 1703.34 61.0616  -2
   5   1   0 1703.34 61.0616   1
   6  -1  -1 59.4603 3.33975  -2
  -6  -1   0 59.4603 3.33975   1
  -6   1   1 56.9624 3.89468  -2
   6   1   0 56.9624 3.89468   1
  -6   1   1 47.8803 3.24061  -2
   6   1   0 47.8803 3.24061   1
  -6   1   1 61.1011 3.32963  -2
   6   1   0 61.1011 3.32963   1
  -6   1   1 56.5801 3.20346  -2
   6   1   0 56.5801 3.20346   1
   7  -1  -1 1954.05 74.0586  -2
  -7  -1   0 1954.05 74.0586   1
  -7   1   1 1954.78 72.2605  -2
   7   1   0 1954.78 72.2605   1
  -7   1   1 1821.86 76.0511  -2
   7   1   0 1821.86 76.0511   1
  -7   1   1 1849.32 82.3895  -2
   7   1   0 1849.32 82.3895   1
   8  -1  -1 5.78335 1.59374  -2
  -8  -1   0 5.78335 1.59374   1
  -8   1   1 4.95596 1.59790  -2
   8   1   0 4.95596 1.59790   1
  -8   1   1 3.75987 1.75511  -2
   8   1   0 3.75987 1.75511   1
  -8   1   1 2.36896 1.42877  -2
   8   1   0 2.36896 1.42877   1
   9  -1  -1 589.279 23.7593  -2
  -9  -1   0 589.279 23.7593   1
  -9   1   1 538.278 26.5404  -2
   9   1   0 538.278 26.5404   1
  -9   1   1 562.382 24.6041  -2
   9   1   0 562.382 24.6041   1
  -9   1   1 583.694 23.0038  -2
   9   1   0 583.694 23.0038   1
  10  -1  -1 1.12722 1.68967  -2
 -10  -1   0 1.12722 1.68967   1
 -10   1   1 1.54690 1.51132  -2
  10   1   0 1.54690 1.51132   1
 -10   1   1 0.34407 1.82591  -2
  10   1   0 0.34407 1.82591   1
  10  -2   0 15.9595 2.67789   1
  10  -2   0 16.1948 2.84422   1
  10  -2   0 19.3702 2.86026   1
  10   2   2 30.8488 3.36196  -2
 -10   2   0 30.8488 3.36196   1
   9  -2   0 44.5232 3.44065   1
   9  -2   0 43.5613 3.67818   1
   9  -2   0 41.9356 3.91377   1
   9   2   2 81.2777 5.07390  -2
  -9   2   0 81.2777 5.07390   1
   8  -2   0 10.9784 2.01235   1
   8  -2   0 11.7532 1.81489   1
   8  -2   0 13.3376 2.42956   1
   8   2   2 24.2923 2.60217  -2
  -8   2   0 24.2923 2.60217   1
   7  -2   0 0.02170 0.91911   1
   7  -2   0 0.99434 0.68813   1
   7  -2   0 0.77593 0.92520   1
   7   2   2 2.99076 1.45235  -2
  -7   2   0 2.99076 1.45235   1
  -6  -2  -2 22.8115 1.77361  -2
   6  -2   0 22.8115 1.77361   1
  -6  -2  -2 28.8367 1.88466  -2
   6  -2   0 28.8367 1.88466   1
   6   2   2 24.5937 2.21339  -2
  -6   2   0 24.5937 2.21339   1
  -5  -2  -2 19.1862 1.37652  -2
   5  -2   0 19.1862 1.37652   1
   5   2   2 20.0419 1.80147  -2
  -5   2   0 20.0419 1.80147   1
  -4  -2  -2 43.5290 2.13564  -2
   4  -2   0 43.5290 2.13564   1
  -4  -2  -2 43.1734 2.79957  -2
   4  -2   0 43.1734 2.79957   1
  -4   2   0 30.0990 1.93364   1
  -3  -2  -2 406.088 15.9587  -2
   3  -2   0 406.088 15.9587   1
  -3  -2  -2 358.848 14.6014  -2
   3  -2   0 358.848 14.6014   1
  -3   2   0 204.737 8.66847   1
   2  -2   0 1153.13 44.4694   1
   2  -2   0 1231.90 50.7947   1
   2  -2   0 1204.78 46.9091   1
   2  -2   0 1105.20 44.3471   1
   2  -2   0 1141.63 43.0315   1
  -2   2   0 1196.31 44.6973   1
  -2   2   0 1140.19 45.4756   1
  -2   2   0 1227.12 46.7408   1
   1  -2   0 53.6200 2.44388   1
   1  -2   0 55.9348 2.64106   1
   1  -2   0 56.6461 2.23574   1
   1  -2   0 55.1639 2.47908   1
   1  -2   0 56.5480 3.12109   1
  -1   2   0 54.5524 2.43217   1
  -1   2   0 53.2409 2.50145   1
  -1   2   0 56.6909 2.60244   1
   0  -2  -2 130.954 5.20112  -2
   0  -2   0 130.954 5.20112   1
   0   2   2 124.106 5.15363  -2
   0   2   0 124.106 5.15363   1
  -1  -2   0 85.7217 3.59299   1
  -1  -2   0 89.0205 3.53835   1
  -1  -2   0 90.9380 3.63554   1
  -1  -2   0 94.1350 3.91724   1
  -1  -2   0 87.0054 3.64995   1
  -1  -2   0 82.9932 5.05727   1
   1   2   0 85.0182 3.67372   1
   1   2   0 88.8797 3.68984   1
   1   2   0 82.9388 3.82932   1
  -2  -2   0 2361.74 91.8299   1
  -2  -2   0 2393.45 88.5812   1
  -2  -2   0 2491.04 121.876   1
  -2  -2   0 2369.03 93.9702   1
   2   2   0 2549.03 96.5687   1
   2   2   0 2387.36 91.8767   1
   2   2   0 2434.32 91.9064   1
   2   2   0 2532.71 96.7399   1
   3  -2  -2 161.568 6.18723  -2
  -3  -2   0 161.568 6.18723   1
   3   2   0 128.516 5.80649   1
   3   2   0 126.798 5.58851   1
   3   2   0 127.577 5.68174   1
   3   2   0 126.979 5.54669   1
   3   2   0 136.346 5.43395   1
  -4  -2   0 493.061 24.0667   1
  -4  -2   0 440.245 17.7441   1
  -4  -2   0 480.009 19.1292   1
   4   2   0 467.026 19.5624   1
   4   2   0 497.912 19.8681   1
   4   2   0 486.780 18.6748   1
   4   2   0 505.690 18.9740   1
   4   2   0 473.084 18.8711   1
   5  -2  -2 5.96661 1.21216  -2
  -5  -2   0 5.96661 1.21216   1
  -5   2   2 7.56840 1.11115  -2
   5   2   0 7.56840 1.11115   1
  -5   2   2 6.99539 1.23968  -2
   5   2   0 6.99539 1.23968   1
   6  -2  -2 1198.46 45.9406  -2
  -6  -2   0 1198.46 45.9406   1
  -6   2   2 1126.56 51.3631  -2
   6   2   0 1126.56 51.3631   1
  -6   2   2 1153.70 47.0301  -2
   6   2   0 1153.70 47.0301   1
  -6   2   2 1193.20 45.0389  -2
   6   2   0 1193.20 45.0389   1
   7  -2  -2 5.90750 1.54868  -2
  -7  -2   0 5.90750 1.54868   1
  -7   2   2 6.32119 1.58870  -2
   7   2   0 6.32119 1.58870   1
  -7   2   2 5.37645 1.97294  -2
   7   2   0 5.37645 1.97294   1
  -7   2   2 5.64003 1.51058  -2
   7   2   0 5.64003 1.51058   1
   8  -2  -2 1311.78 49.5299  -2
  -8  -2   0 1311.78 49.5299   1
  -8   2   2 1190.36 55.3715  -2
   8   2   0 1190.36 55.3715   1
  -8   2   2 1200.61 50.8092  -2
   8   2   0 1200.61 50.8092   1
  -8   2   2 1291.04 48.4321  -2
   8   2   0 1291.04 48.4321   1
   9  -2  -2 45.5419 3.57485  -2
  -9  -2   0 45.5419 3.57485   1
  -9   2   2 49.0160 4.49454  -2
   9   2   0 49.0160 4.49454   1
  -9   2   2 43.9746 3.84961  -2
   9   2   0 43.9746 3.84961   1
  -9   2   2 45.8671 3.57866  -2
   9   2   0 45.8671 3.57866   1
  10  -2  -2 156.788 7.89240  -2
 -10  -2   0 156.788 7.89240   1
 -10   2   2 159.407 7.81076  -2
  10   2   0 159.407 7.81076   1
 -10   2   2 139.452 9.11703  -2
  10   2   0 139.452 9.11703   1
 -10   2   2 144.158 8.38440  -2
  10   2   0 144.158 8.38440   1
  10  -3   0 4.89142 1.66126   1
  10  -3   0 4.29799 2.04309   1
  10  -3   0 6.81050 1.78612   1
 -10   3   0 4.15224 1.54820   1
   9  -3   0 37.2067 3.11995   1
   9  -3   0 47.6349 3.59920   1
   9  -3   0 41.5824 4.06717   1
  -9   3   0 42.2519 3.35607   1
   8  -3   0 239.535 11.5419   1
   8  -3   0 251.123 10.8975   1
   8  -3   0 238.881 12.9397   1
  -8   3   0 246.261 11.1489   1
   7  -3   0 36.7135 2.45534   1
   7  -3   0 28.2492 2.59094   1
   7  -3   0 26.7538 3.00199   1
  -7   3   0 37.0704 2.65219   1
   6  -3   0 139.541 6.30978   1
   6  -3   0 139.073 6.96116   1
   6  -3   0 133.029 7.69269   1
   6  -3   0 142.570 5.98553   1
  -6   3   0 136.139 6.58484   1
   5  -3   0 30.3651 1.67867   1
   5  -3   0 35.8739 2.45680   1
   5  -3   0 27.9934 1.92718   1
   5  -3   0 27.2549 1.93382   1
  -5   3   0 26.2262 2.03354   1
   4  -3   0 544.040 21.8445   1
   4  -3   0 518.257 20.1687   1
   4  -3   0 531.334 19.9064   1
   4  -3   0 527.206 20.5126   1
   4  -3   0 521.232 23.8531   1
  -4   3   0 508.927 21.0353   1
   3  -3   0 5.37970 0.66308   1
   3  -3   0 2.84358 0.74795   1
   3  -3   0 5.35402 1.10235   1
  -3   3   0 5.16384 0.96049   1
  -3   3   0 3.33732 0.64914   1
   2  -3   0 15.1421 1.17399   1
   2  -3   0 18.8545 0.89061   1
   2  -3   0 18.6687 1.72907   1
   2  -3   0 17.8513 1.35212   1
   2  -3   0 19.5208 1.35964   1
  -2   3   0 17.5063 1.31350   1
  -2   3   0 18.1021 1.18414   1
  -2   3   0 17.7833 1.28272   1
   1  -3   0 66.4186 3.15022   1
   1  -3   0 64.7208 2.63521   1
   1  -3   0 65.5800 3.87133   1
   1  -3   0 59.5777 2.97006   1
   1  -3   0 61.3068 2.90539   1
  -1   3   0 62.5140 2.81353   1
  -1   3   0 62.9485 2.95705   1
  -1   3   0 60.6789 3.04646   1
   0  -3   0 130.305 5.24444   1
   0  -3   0 124.104 5.17195   1
   0  -3   0 123.902 5.02414   1
   0  -3   0 117.834 5.08375   1
   0  -3   0 129.040 5.54870   1
   0   3   0 119.324 5.02409   1
   0   3   0 123.160 5.16934   1
   0   3   0 123.438 5.20708   1
   0   3   0 125.019 5.47687   1
  -1  -3   0 186.504 7.77077   1
  -1  -3   0 191.167 8.30891   1
  -1  -3   0 188.236 7.75461   1
  -1  -3   0 194.977 7.58851   1
  -1  -3   0 197.253 10.7220   1
  -1  -3   0 201.842 7.80198   1
   1   3   0 204.052 8.26619   1
   1   3   0 188.621 7.78900   1
   1   3   0 191.570 7.85160   1
  -2  -3   0 293.480 11.7583   1
  -2  -3   0 296.761 11.2572   1
  -2  -3   0 277.920 15.8665   1
  -2  -3   0 298.261 11.7651   1
  -2  -3   0 306.995 12.4815   1
   2   3   0 298.421 11.8186   1
   2   3   0 303.177 12.3408   1
   2   3   0 295.996 11.7663   1
  -3  -3   0 64.6078 2.73451   1
  -3  -3   0 64.3355 3.84565   1
  -3  -3   0 61.3067 2.89941   1
   3   3   0 58.0143 3.11108   1
   3   3   0 62.3488 3.13206   1
   3   3   0 61.5460 3.03203   1
   3   3   0 58.1001 3.13525   1
  -4  -3   0 96.9044 3.84805   1
  -4  -3   0 92.9763 4.26695   1
  -4  -3   0 91.5333 5.11795   1
   4   3   0 87.9393 4.22470   1
   4   3   0 96.8526 4.49354   1
   4   3   0 93.1190 4.35929   1
   4   3   0 90.4544 4.52636   1
   4   3   0 96.9007 4.54063   1
  -5  -3   0 634.391 30.3672   1
  -5  -3   0 619.907 24.2328   1
   5   3   0 597.833 23.9024   1
   5   3   0 589.927 24.8923   1
   5   3   0 597.664 24.0058   1
  -6  -3   0 166.911 7.67323   1
   6   3   0 168.955 7.91243   1
   6   3   0 181.575 7.92960   1
   6   3   0 164.891 9.15759   1
   6   3   0 181.856 7.78392   1
   7  -3  -3 49.0895 3.24317  -2
  -7  -3   0 49.0895 3.24317   1
  -7   3   3 47.9945 3.45958  -2
   7   3   0 47.9945 3.45958   1
   8   3   0 74.6399 4.49001   1
   8   3   0 80.7932 4.43960   1
   8   3   0 74.6048 5.49380   1
   9   3   0 388.538 16.1853   1
   9   3   0 363.242 16.9502   1
   9   3   0 393.345 19.1398   1
  10   3   0 6.74406 1.62006   1
  10   3   0 5.88617 1.78022   1
  10   3   0 7.72638 2.27785   1
  10  -4   0 96.1638 7.20823   1
  10  -4   0 104.827 6.00611   1
  10  -4   0 96.1240 5.97492   1
  10   4   3 117.386 6.92394  -2
 -10   4   0 117.386 6.92394   1
   9  -4   0 52.0398 3.63265   1
   9  -4   0 51.9232 4.69282   1
   9  -4   0 44.7792 3.63244   1
   9   4   3 56.3854 4.29940  -2
  -9   4   0 56.3854 4.29940   1
   8  -4   0 40.8750 3.28311   1
   8  -4   0 45.7064 3.12727   1
   8  -4   0 43.6388 4.08823   1
   8   4   3 47.3155 3.65428  -2
  -8   4   0 47.3155 3.65428   1
  -7  -4  -3 142.437 7.39542  -2
   7  -4   0 142.437 7.39542   1
   7   4   3 144.295 7.17517  -2
  -7   4   0 144.295 7.17517   1
  -6  -4  -3 58.8354 3.99285  -2
   6  -4   0 58.8354 3.99285   1
  -6  -4  -3 62.9895 3.54285  -2
   6  -4   0 62.9895 3.54285   1
   6   4   3 64.9442 3.87185  -2
  -6   4   0 64.9442 3.87185   1
  -5  -4  -3 190.082 7.86086  -2
   5  -4   0 190.082 7.86086   1
  -5  -4  -3 176.335 7.97552  -2
   5  -4   0 176.335 7.97552   1
  -5  -4  -3 183.338 8.66490  -2
   5  -4   0 183.338 8.66490   1
   5   4   3 185.149 8.30048  -2
  -5   4   0 185.149 8.30048   1
  -4  -4  -3 99.2927 4.73637  -2
   4  -4   0 99.2927 4.73637   1
  -4  -4  -3 88.5865 4.69433  -2
   4  -4   0 88.5865 4.69433   1
  -4  -4  -3 105.223 5.20909  -2
   4  -4   0 105.223 5.20909   1
   4   4   3 101.905 4.86431  -2
  -4   4   0 101.905 4.86431   1
  -3  -4  -3 11.7522 1.50133  -2
   3  -4   0 11.7522 1.50133   1
   3   4   3 11.6738 1.25904  -2
  -3   4   0 11.6738 1.25904   1
  -2  -4  -3 30.0192 2.14872  -2
   2  -4   0 30.0192 2.14872   1
   2   4   3 31.2723 1.86992  -2
  -2   4   0 31.2723 1.86992   1
  -1  -4  -3 1871.42 73.7251  -2
   1  -4   0 1871.42 73.7251   1
   1   4   3 1826.45 71.3980  -2
  -1   4   0 1826.45 71.3980   1
   0  -4  -3 117.706 5.55071  -2
   0  -4   0 117.706 5.55071   1
   0   4   0 26.9614 1.68727   1
   0   4   0 26.5709 1.58793   1
   0   4   0 25.8552 1.51150   1
   0   4   0 28.2822 1.78557   1
  -1  -4   0 186.144 7.80398   1
  -1  -4   0 190.126 7.72025   1
  -1  -4   0 188.634 8.44297   1
  -1  -4   0 202.581 11.1031   1
  -1  -4   0 187.194 7.84640   1
  -1  -4   0 194.298 7.81528   1
   1   4   0 194.092 7.97176   1
   1   4   0 190.720 7.85913   1
   1   4   0 192.653 8.36465   1
  -2  -4   0 1.06954 0.52069   1
  -2  -4   0 0.72577 0.34226   1
  -2  -4   0 0.56656 0.38167   1
  -2  -4   0 0.39839 0.44287   1
  -2  -4   0 0.64879 0.47176   1
  -2  -4   0 0.86049 0.78478   1
   2   4   0 0.42069 0.49374   1
   2   4   0 0.48736 0.42342   1
   2   4   0 1.02603 0.53027   1
  -3  -4   0 739.126 40.0255   1
  -3  -4   0 790.942 29.0317   1
  -3  -4   0 766.363 30.2268   1
  -3  -4   0 805.193 30.5709   1
   3   4   0 775.289 30.2564   1
   3   4   0 821.258 31.7662   1
   3   4   0 781.508 30.3505   1
   4  -4  -3 239.709 10.0218  -2
  -4  -4   0 239.709 10.0218   1
   4  -4  -3 232.216 9.32926  -2
  -4  -4   0 232.216 9.32926   1
  -4   4   3 237.757 10.1018  -2
   4   4   0 237.757 10.1018   1
  -4   4   3 251.701 10.4844  -2
   4   4   0 251.701 10.4844   1
   5  -4  -3 12.4752 1.45564  -2
  -5  -4   0 12.4752 1.45564   1
  -5   4   3 14.4679 1.65837  -2
   5   4   0 14.4679 1.65837   1
  -5   4   3 10.6502 1.74808  -2
   5   4   0 10.6502 1.74808   1
   6  -4  -3 177.788 8.05601  -2
  -6  -4   0 177.788 8.05601   1
  -6   4   3 184.981 8.25066  -2
   6   4   0 184.981 8.25066   1
  -6   4   3 177.003 8.29798  -2
   6   4   0 177.003 8.29798   1
   7  -4  -3 12.1461 1.86028  -2
  -7  -4   0 12.1461 1.86028   1
  -7   4   3 14.4647 2.19614  -2
   7   4   0 14.4647 2.19614   1
   8  -4  -3 159.783 7.60794  -2
  -8  -4   0 159.783 7.60794   1
  -8   4   3 151.201 7.71761  -2
   8   4   0 151.201 7.71761   1
  -9   4   3 131.278 7.09603  -2
   9   4   0 131.278 7.09603   1
 -10   4   3 224.429 10.7889  -2
  10   4   0 224.429 10.7889   1
  -9  -5  -4 7.79199 2.10381  -2
   9  -5   0 7.79199 2.10381   1
  -9  -5  -4 7.84949 2.96533  -2
   9  -5   0 7.84949 2.96533   1
  -9  -5  -4 8.39068 2.07040  -2
   9  -5   0 8.39068 2.07040   1
   9   5   4 9.52947 2.26156  -2
  -9   5   0 9.52947 2.26156   1
  -8  -5  -4 34.4680 4.22667  -2
   8  -5   0 34.4680 4.22667   1
  -8  -5  -4 37.2528 3.30061  -2
   8  -5   0 37.2528 3.30061   1
  -8  -5  -4 40.8230 3.11582  -2
   8  -5   0 40.8230 3.11582   1
   8   5   4 31.6023 3.06627  -2
  -8   5   0 31.6023 3.06627   1
  -7  -5  -4 548.010 23.5161  -2
   7  -5   0 548.010 23.5161   1
  -7  -5  -4 566.395 26.3530  -2
   7  -5   0 566.395 26.3530   1
  -7  -5  -4 542.421 22.2213  -2
   7  -5   0 542.421 22.2213   1
  -7  -5  -4 548.536 21.3886  -2
   7  -5   0 548.536 21.3886   1
   7   5   4 540.448 22.7850  -2
  -7   5   0 540.448 22.7850   1
  -6  -5  -4 47.5131 4.24580  -2
   6  -5   0 47.5131 4.24580   1
  -6  -5  -4 50.6282 3.53749  -2
   6  -5   0 50.6282 3.53749   1
  -6  -5  -4 46.4081 3.14004  -2
   6  -5   0 46.4081 3.14004   1
  -6  -5  -4 46.6037 3.06332  -2
   6  -5   0 46.6037 3.06332   1
   6   5   4 44.0411 3.17913  -2
  -6   5   0 44.0411 3.17913   1
  -5  -5  -4 15.7837 1.84105  -2
   5  -5   0 15.7837 1.84105   1
  -5  -5  -4 17.9336 2.63438  -2
   5  -5   0 17.9336 2.63438   1
  -5  -5  -4 14.0162 1.76936  -2
   5  -5   0 14.0162 1.76936   1
  -5  -5  -4 19.8655 2.12265  -2
   5  -5   0 19.8655 2.12265   1
   5   5   4 17.2067 1.81886  -2
  -5   5   0 17.2067 1.81886   1
  -4  -5  -4 13.6716 1.72371  -2
   4  -5   0 13.6716 1.72371   1
  -4  -5  -4 11.9153 2.26077  -2
   4  -5   0 11.9153 2.26077   1
  -4  -5  -4 14.1194 1.59731  -2
   4  -5   0 14.1194 1.59731   1
  -4  -5  -4 9.95716 1.59390  -2
   4  -5   0 9.95716 1.59390   1
   4   5   4 12.6478 1.48794  -2
  -4   5   0 12.6478 1.48794   1
  -3  -5  -4 521.245 24.1963  -2
   3  -5   0 521.245 24.1963   1
  -3  -5  -4 532.207 20.0344  -2
   3  -5   0 532.207 20.0344   1
  -3  -5  -4 496.042 21.5879  -2
   3  -5   0 496.042 21.5879   1
  -3  -5  -4 515.777 20.4296  -2
   3  -5   0 515.777 20.4296   1
   3   5   4 514.819 20.6919  -2
  -3   5   0 514.819 20.6919   1
  -2  -5  -4 139.355 6.69597  -2
   2  -5   0 139.355 6.69597   1
  -2  -5  -4 145.242 8.25208  -2
   2  -5   0 145.242 8.25208   1
  -2  -5  -4 153.202 6.31978  -2
   2  -5   0 153.202 6.31978   1
  -2  -5  -4 143.424 6.29451  -2
   2  -5   0 143.424 6.29451   1
  -2  -5  -4 133.067 5.59892  -2
   2  -5   0 133.067 5.59892   1
   2   5   4 136.214 6.09923  -2
  -2   5   0 136.214 6.09923   1
   2   5   4 140.226 6.49173  -2
  -2   5   0 140.226 6.49173   1
   2   5   4 138.560 5.60838  -2
  -2   5   0 138.560 5.60838   1
   2   5   4 131.263 6.24486  -2
  -2   5   0 131.263 6.24486   1
  -1  -5  -4 18.1518 1.76170  -2
   1  -5   0 18.1518 1.76170   1
  -1  -5  -4 20.9114 1.66814  -2
   1  -5   0 20.9114 1.66814   1
  -1  -5  -4 18.6513 1.29906  -2
   1  -5   0 18.6513 1.29906   1
  -1  -5  -4 23.0556 1.59898  -2
   1  -5   0 23.0556 1.59898   1
  -1  -5  -4 21.2807 1.88829  -2
   1  -5   0 21.2807 1.88829   1
   1   5   4 22.3853 1.37476  -2
  -1   5   0 22.3853 1.37476   1
   1   5   4 21.8849 1.51125  -2
  -1   5   0 21.8849 1.51125   1
   1   5   4 23.5918 1.84398  -2
  -1   5   0 23.5918 1.84398   1
   1   5   4 22.1674 1.75218  -2
  -1   5   0 22.1674 1.75218   1
   0  -5  -4 109.794 5.15141  -2
   0  -5   0 109.794 5.15141   1
   0  -5  -4 85.1507 4.69264  -2
   0  -5   0 85.1507 4.69264   1
   0  -5  -4 106.101 4.70793  -2
   0  -5   0 106.101 4.70793   1
   0  -5  -4 107.044 4.77174  -2
   0  -5   0 107.044 4.77174   1
   0  -5  -4 97.2327 4.38609  -2
   0  -5   0 97.2327 4.38609   1
   0   5   4 101.327 4.40618  -2
   0   5   0 101.327 4.40618   1
   0   5   4 98.0411 4.65184  -2
   0   5   0 98.0411 4.65184   1
   1  -5  -4 7.33441 1.26342  -2
  -1  -5   0 7.33441 1.26342   1
   1  -5  -4 8.33149 1.13553  -2
  -1  -5   0 8.33149 1.13553   1
   1  -5  -4 9.69517 2.02768  -2
  -1  -5   0 9.69517 2.02768   1
   1  -5  -4 7.82496 0.91839  -2
  -1  -5   0 7.82496 0.91839   1
   1  -5  -4 7.13586 1.26934  -2
  -1  -5   0 7.13586 1.26934   1
  -1   5   4 7.57569 1.07716  -2
   1   5   0 7.57569 1.07716   1
  -1   5   4 7.72453 1.15822  -2
   1   5   0 7.72453 1.15822   1
   2  -5  -4 79.6477 6.09874  -2
  -2  -5   0 79.6477 6.09874   1
   2  -5  -4 94.6611 4.81037  -2
  -2  -5   0 94.6611 4.81037   1
   2  -5  -4 85.9563 4.20914  -2
  -2  -5   0 85.9563 4.20914   1
   2  -5  -4 93.0145 4.06580  -2
  -2  -5   0 93.0145 4.06580   1
  -2   5   4 95.5546 4.45724  -2
   2   5   0 95.5546 4.45724   1
  -2   5   4 104.345 4.72113  -2
   2   5   0 104.345 4.72113   1
  -2   5   4 80.0714 4.24658  -2
   2   5   0 80.0714 4.24658   1
   3  -5  -4 73.0582 3.42843  -2
  -3  -5   0 73.0582 3.42843   1
   3  -5  -4 63.7663 5.17519  -2
  -3  -5   0 63.7663 5.17519   1
   3  -5  -4 74.6780 3.58586  -2
  -3  -5   0 74.6780 3.58586   1
  -3   5   4 77.3764 3.93379  -2
   3   5   0 77.3764 3.93379   1
  -3   5   4 74.9654 3.81813  -2
   3   5   0 74.9654 3.81813   1
  -3   5   4 68.8244 3.89063  -2
   3   5   0 68.8244 3.89063   1
   4  -5  -4 263.528 10.1155  -2
  -4  -5   0 263.528 10.1155   1
   4  -5  -4 248.075 13.8216  -2
  -4  -5   0 248.075 13.8216   1
   4  -5  -4 251.585 10.5115  -2
  -4  -5   0 251.585 10.5115   1
  -4   5   4 243.525 10.7791  -2
   4   5   0 243.525 10.7791   1
  -4   5   4 254.826 10.7150  -2
   4   5   0 254.826 10.7150   1
  -4   5   4 264.479 11.2420  -2
   4   5   0 264.479 11.2420   1
   5  -5  -4 47.7811 3.16552  -2
  -5  -5   0 47.7811 3.16552   1
   5  -5  -4 44.9917 2.70978  -2
  -5  -5   0 44.9917 2.70978   1
  -5   5   4 41.1330 2.89617  -2
   5   5   0 41.1330 2.89617   1
  -5   5   4 51.3987 3.19080  -2
   5   5   0 51.3987 3.19080   1
  -5   5   4 48.8903 3.19259  -2
   5   5   0 48.8903 3.19259   1
  -6   5   4 4.22824 1.46732  -2
   6   5   0 4.22824 1.46732   1
  -6   5   4 5.29660 1.40093  -2
   6   5   0 5.29660 1.40093   1
  -6   5   4 3.54477 1.51789  -2
   6   5   0 3.54477 1.51789   1
  -7   5   4 45.9205 3.62867  -2
   7   5   0 45.9205 3.62867   1
  -7   5   4 52.8846 3.56482  -2
   7   5   0 52.8846 3.56482   1
  -7   5   4 51.8429 3.47613  -2
   7   5   0 51.8429 3.47613   1
  -8   5   4 128.645 6.86212  -2
   8   5   0 128.645 6.86212   1
  -8   5   4 138.867 6.96547  -2
   8   5   0 138.867 6.96547   1
  -8   5   4 120.359 8.19509  -2
   8   5   0 120.359 8.19509   1
  -8   5   4 123.411 6.46323  -2
   8   5   0 123.411 6.46323   1
  -9   5   4 30.6847 3.21670  -2
   9   5   0 30.6847 3.21670   1
  -9   5   4 32.6254 4.21381  -2
   9   5   0 32.6254 4.21381   1
  -9   5   4 29.5693 2.90362  -2
   9   5   0 29.5693 2.90362   1
  -9   5   4 32.5884 3.29130  -2
   9   5   0 32.5884 3.29130   1
  -9  -6  -5 13.7945 2.21046  -2
   9  -6   0 13.7945 2.21046   1
  -9  -6  -5 11.7692 1.98403  -2
   9  -6   0 11.7692 1.98403   1
  -9  -6  -5 14.4626 3.08919  -2
   9  -6   0 14.4626 3.08919   1
   9   6   5 11.4647 2.10222  -2
  -9   6   0 11.4647 2.10222   1
  -8  -6  -5 134.690 6.78936  -2
   8  -6   0 134.690 6.78936   1
  -8  -6  -5 138.369 8.79456  -2
   8  -6   0 138.369 8.79456   1
  -8  -6  -5 117.862 7.06159  -2
   8  -6   0 117.862 7.06159   1
   8   6   5 134.032 6.96782  -2
  -8   6   0 134.032 6.96782   1
  -7  -6  -5 85.8110 6.67708  -2
   7  -6   0 85.8110 6.67708   1
  -7  -6  -5 98.6508 5.11684  -2
   7  -6   0 98.6508 5.11684   1
  -7  -6  -5 106.643 5.39710  -2
   7  -6   0 106.643 5.39710   1
  -7  -6  -5 101.106 5.70939  -2
   7  -6   0 101.106 5.70939   1
   7   6   5 86.0747 5.21482  -2
  -7   6   0 86.0747 5.21482   1
  -6  -6  -5 247.325 10.4900  -2
   6  -6   0 247.325 10.4900   1
  -6  -6  -5 237.691 10.1881  -2
   6  -6   0 237.691 10.1881   1
  -6  -6  -5 228.983 12.8490  -2
   6  -6   0 228.983 12.8490   1
  -6  -6  -5 232.975 11.0973  -2
   6  -6   0 232.975 11.0973   1
   6   6   5 228.768 10.5481  -2
  -6   6   0 228.768 10.5481   1
  -5  -6  -5 113.197 5.57781  -2
   5  -6   0 113.197 5.57781   1
  -5  -6  -5 110.597 5.55509  -2
   5  -6   0 110.597 5.55509   1
  -5  -6  -5 109.664 5.99100  -2
   5  -6   0 109.664 5.99100   1
  -5  -6  -5 115.874 7.43923  -2
   5  -6   0 115.874 7.43923   1
   5   6   5 107.056 5.53249  -2
  -5   6   0 107.056 5.53249   1
  -4  -6  -5 162.907 7.46630  -2
   4  -6   0 162.907 7.46630   1
  -4  -6  -5 161.443 9.56532  -2
   4  -6   0 161.443 9.56532   1
  -4  -6  -5 156.888 7.96969  -2
   4  -6   0 156.888 7.96969   1
  -4  -6  -5 181.949 7.61969  -2
   4  -6   0 181.949 7.61969   1
   4   6   5 158.506 7.38803  -2
  -4   6   0 158.506 7.38803   1
  -3  -6  -5 14.9002 1.73192  -2
   3  -6   0 14.9002 1.73192   1
  -3  -6  -5 13.9572 1.50446  -2
   3  -6   0 13.9572 1.50446   1
  -3  -6  -5 14.1152 1.76470  -2
   3  -6   0 14.1152 1.76470   1
  -3  -6  -5 12.4277 2.29832  -2
   3  -6   0 12.4277 2.29832   1
   3   6   5 16.0263 1.42801  -2
  -3   6   0 16.0263 1.42801   1
  -2  -6  -5 218.266 10.4846  -2
   2  -6   0 218.266 10.4846   1
  -2  -6  -5 245.146 9.88548  -2
   2  -6   0 245.146 9.88548   1
  -2  -6  -5 221.086 12.5655  -2
   2  -6   0 221.086 12.5655   1
  -2  -6  -5 237.881 9.86800  -2
   2  -6   0 237.881 9.86800   1
  -2  -6  -5 234.275 9.86665  -2
   2  -6   0 234.275 9.86665   1
   2   6   5 225.888 9.73415  -2
  -2   6   0 225.888 9.73415   1
  -1  -6  -5 493.478 19.0054  -2
   1  -6   0 493.478 19.0054   1
  -1  -6  -5 503.193 19.1946  -2
   1  -6   0 503.193 19.1946   1
  -1  -6  -5 494.701 19.5210  -2
   1  -6   0 494.701 19.5210   1
  -1  -6  -5 472.252 20.7033  -2
   1  -6   0 472.252 20.7033   1
  -1  -6  -5 523.978 19.9418  -2
   1  -6   0 523.978 19.9418   1
   1   6   5 460.520 19.5233  -2
  -1   6   0 460.520 19.5233   1
   1   6   5 494.708 19.7564  -2
  -1   6   0 494.708 19.7564   1
   1   6   5 481.588 19.0073  -2
  -1   6   0 481.588 19.0073   1
   0  -6  -5 123.361 6.12302  -2
   0  -6   0 123.361 6.12302   1
   0  -6  -5 113.591 5.73063  -2
   0  -6   0 113.591 5.73063   1
   0  -6  -5 125.154 5.65492  -2
   0  -6   0 125.154 5.65492   1
   0  -6  -5 123.326 5.61070  -2
   0  -6   0 123.326 5.61070   1
   0   6   5 106.026 5.49724  -2
   0   6   0 106.026 5.49724   1
   0   6   5 123.619 5.31433  -2
   0   6   0 123.619 5.31433   1
   0   6   5 126.978 5.93460  -2
   0   6   0 126.978 5.93460   1
   1  -6  -5 413.016 15.4846  -2
  -1  -6   0 413.016 15.4846   1
   1  -6  -5 353.849 21.4984  -2
  -1  -6   0 353.849 21.4984   1
   1  -6  -5 379.751 15.6545  -2
  -1  -6   0 379.751 15.6545   1
  -1   6   5 399.176 16.6320  -2
   1   6   0 399.176 16.6320   1
  -1   6   5 397.959 15.8375  -2
   1   6   0 397.959 15.8375   1
  -1   6   5 399.201 15.5996  -2
   1   6   0 399.201 15.5996   1
   2  -6  -5 129.038 5.98409  -2
  -2  -6   0 129.038 5.98409   1
  -2   6   5 135.665 6.25682  -2
   2   6   0 135.665 6.25682   1
  -2   6   5 139.352 6.16220  -2
   2   6   0 139.352 6.16220   1
  -2   6   5 133.605 6.51257  -2
   2   6   0 133.605 6.51257   1
   3  -6  -5 200.695 7.82162  -2
  -3  -6   0 200.695 7.82162   1
   3  -6  -5 155.744 11.0014  -2
  -3  -6   0 155.744 11.0014   1
  -3   6   5 184.829 8.10713  -2
   3   6   0 184.829 8.10713   1
  -3   6   5 189.756 8.15967  -2
   3   6   0 189.756 8.15967   1
  -3   6   5 181.035 8.42077  -2
   3   6   0 181.035 8.42077   1
   4  -6  -5 22.8991 2.55371  -2
  -4  -6   0 22.8991 2.55371   1
   4  -6  -5 28.8180 1.96785  -2
  -4  -6   0 28.8180 1.96785   1
  -4   6   5 27.9257 2.14835  -2
   4   6   0 27.9257 2.14835   1
  -4   6   5 27.9762 2.26438  -2
   4   6   0 27.9762 2.26438   1
  -4   6   5 23.4020 2.11276  -2
   4   6   0 23.4020 2.11276   1
   5  -6  -5 94.9118 6.02073  -2
  -5  -6   0 94.9118 6.02073   1
  -5   6   5 100.977 5.15477  -2
   5   6   0 100.977 5.15477   1
  -5   6   5 114.613 5.52232  -2
   5   6   0 114.613 5.52232   1
  -5   6   5 97.2545 5.27582  -2
   5   6   0 97.2545 5.27582   1
   6  -6  -5 30.6136 2.13145  -2
  -6  -6   0 30.6136 2.13145   1
  -6   6   5 34.4806 2.83912  -2
   6   6   0 34.4806 2.83912   1
  -6   6   5 32.3616 2.50953  -2
   6   6   0 32.3616 2.50953   1
  -6   6   5 29.9208 2.58005  -2
   6   6   0 29.9208 2.58005   1
  -7   6   5 44.1031 3.22265  -2
   7   6   0 44.1031 3.22265   1
  -7   6   5 52.3972 3.67351  -2
   7   6   0 52.3972 3.67351   1
  -7   6   5 48.8727 3.41778  -2
   7   6   0 48.8727 3.41778   1
  -8   6   5 3.20434 1.34502  -2
   8   6   0 3.20434 1.34502   1
  -8   6   5 3.05180 1.97286  -2
   8   6   0 3.05180 1.97286   1
  -8   6   5 3.18902 1.71200  -2
   8   6   0 3.18902 1.71200   1
  -8   6   5 4.08146 1.49509  -2
   8   6   0 4.08146 1.49509   1
  -9   6   5 12.2311 2.29707  -2
   9   6   0 12.2311 2.29707   1
  -9   6   5 10.2087 1.78583  -2
   9   6   0 10.2087 1.78583   1
  -9   6   5 11.6229 2.73572  -2
   9   6   0 11.6229 2.73572   1
  -9   6   5 10.7400 2.02399  -2
   9   6   0 10.7400 2.02399   1
  -8  -7  -6 47.7879 3.61692  -2
   8  -7   0 47.7879 3.61692   1
  -8  -7  -6 35.8002 3.34397  -2
   8  -7   0 35.8002 3.34397   1
  -8  -7  -6 33.0498 4.37067  -2
   8  -7   0 33.0498 4.37067   1
   8   7   6 36.1949 3.16631  -2
  -8   7   0 36.1949 3.16631   1
  -7  -7  -6 16.1123 2.31304  -2
   7  -7   0 16.1123 2.31304   1
  -7  -7  -6 9.58275 2.78108  -2
   7  -7   0 9.58275 2.78108   1
  -7  -7  -6 16.6526 2.30616  -2
   7  -7   0 16.6526 2.30616   1
  -7  -7  -6 11.7336 2.35430  -2
   7  -7   0 11.7336 2.35430   1
   7   7   6 12.7177 1.92545  -2
  -7   7   0 12.7177 1.92545   1
  -6  -7  -6 60.2078 5.71399  -2
   6  -7   0 60.2078 5.71399   1
  -6  -7  -6 62.6005 3.99462  -2
   6  -7   0 62.6005 3.99462   1
  -6  -7  -6 57.5524 3.89771  -2
   6  -7   0 57.5524 3.89771   1
  -6  -7  -6 56.5651 4.22781  -2
   6  -7   0 56.5651 4.22781   1
   6   7   6 58.9464 3.82508  -2
  -6   7   0 58.9464 3.82508   1
  -5  -7  -6 1298.67 50.5566  -2
   5  -7   0 1298.67 50.5566   1
  -5  -7  -6 1273.41 53.3416  -2
   5  -7   0 1273.41 53.3416   1
  -5  -7  -6 1206.01 58.7293  -2
   5  -7   0 1206.01 58.7293   1
  -5  -7  -6 1434.28 49.2793  -2
   5  -7   0 1434.28 49.2793   1
   5   7   6 1303.12 51.4647  -2
  -5   7   0 1303.12 51.4647   1
  -4  -7  -6 102.878 7.47342  -2
   4  -7   0 102.878 7.47342   1
  -4  -7  -6 100.228 5.77900  -2
   4  -7   0 100.228 5.77900   1
  -4  -7  -6 111.698 5.53232  -2
   4  -7   0 111.698 5.53232   1
  -4  -7  -6 94.4884 5.23035  -2
   4  -7   0 94.4884 5.23035   1
   4   7   6 98.2910 5.13232  -2
  -4   7   0 98.2910 5.13232   1
  -3  -7  -6 12.5886 1.71443  -2
   3  -7   0 12.5886 1.71443   1
  -3  -7  -6 12.2452 1.97507  -2
   3  -7   0 12.2452 1.97507   1
  -3  -7  -6 12.6243 1.91810  -2
   3  -7   0 12.6243 1.91810   1
   3   7   6 11.0617 1.46650  -2
  -3   7   0 11.0617 1.46650   1
  -2  -7  -6 75.1242 4.26592  -2
   2  -7   0 75.1242 4.26592   1
  -2  -7  -6 78.4821 4.71681  -2
   2  -7   0 78.4821 4.71681   1
  -2  -7  -6 81.4613 4.46790  -2
   2  -7   0 81.4613 4.46790   1
  -1  -7  -6 862.732 32.9240  -2
   1  -7   0 862.732 32.9240   1
   0  -7  -6 104.294 5.44230  -2
   0  -7   0 104.294 5.44230   1
   0   7   6 110.944 5.05037  -2
   0   7   0 110.944 5.05037   1
   0   7   6 111.829 5.52270  -2
   0   7   0 111.829 5.52270   1
   1  -7  -6 462.096 18.0433  -2
  -1  -7   0 462.096 18.0433   1
   1  -7  -6 451.150 25.2740  -2
  -1  -7   0 451.150 25.2740   1
  -1   7   6 457.287 18.1633  -2
   1   7   0 457.287 18.1633   1
  -1   7   6 467.013 19.4500  -2
   1   7   0 467.013 19.4500   1
  -1   7   6 437.709 18.4110  -2
   1   7   0 437.709 18.4110   1
   2  -7  -6 72.1018 3.89013  -2
  -2  -7   0 72.1018 3.89013   1
   2  -7  -6 55.5750 5.36715  -2
  -2  -7   0 55.5750 5.36715   1
  -2   7   6 73.3459 4.00773  -2
   2   7   0 73.3459 4.00773   1
  -2   7   6 71.1137 3.82854  -2
   2   7   0 71.1137 3.82854   1
  -2   7   6 70.9027 4.19179  -2
   2   7   0 70.9027 4.19179   1
   3  -7  -6 15.3481 1.80717  -2
  -3  -7   0 15.3481 1.80717   1
   3  -7  -6 16.5562 2.88199  -2
  -3  -7   0 16.5562 2.88199   1
  -3   7   6 16.4501 2.00156  -2
   3   7   0 16.4501 2.00156   1
  -3   7   6 16.7690 1.86609  -2
   3   7   0 16.7690 1.86609   1
  -3   7   6 17.5193 1.93483  -2
   3   7   0 17.5193 1.93483   1
   4  -7  -6 4.51437 1.40550  -2
  -4  -7   0 4.51437 1.40550   1
   4  -7  -6 3.86401 1.47624  -2
  -4  -7   0 3.86401 1.47624   1
  -4   7   6 4.64367 1.49669  -2
   4   7   0 4.64367 1.49669   1
  -4   7   6 5.33662 1.55044  -2
   4   7   0 5.33662 1.55044   1
  -4   7   6 6.46378 1.53273  -2
   4   7   0 6.46378 1.53273   1
   5  -7  -6 611.446 32.5369  -2
  -5  -7   0 611.446 32.5369   1
  -5   7   6 608.489 25.2563  -2
   5   7   0 608.489 25.2563   1
  -5   7   6 673.054 26.6654  -2
   5   7   0 673.054 26.6654   1
  -5   7   6 630.142 25.4554  -2
   5   7   0 630.142 25.4554   1
  -6  -7   0 16.5037 1.55634   1
  -6   7   6 17.5988 2.30311  -2
   6   7   0 17.5988 2.30311   1
  -6   7   6 21.3885 2.47303  -2
   6   7   0 21.3885 2.47303   1
  -6   7   6 20.7604 2.26584  -2
   6   7   0 20.7604 2.26584   1
  -7   7   6 36.5961 3.22545  -2
   7   7   0 36.5961 3.22545   1
  -7   7   6 33.6340 2.95746  -2
   7   7   0 33.6340 2.95746   1
  -7   7   6 36.4972 3.26045  -2
   7   7   0 36.4972 3.26045   1
  -8   7   6 1.48469 1.78845  -2
   8   7   0 1.48469 1.78845   1
  -8   7   6 -0.0112 1.51704  -2
   8   7   0 -0.0112 1.51704   1
  -8   7   6 1.04535 1.85624  -2
   8   7   0 1.04535 1.85624   1
  -7  -8  -7 40.0817 3.69024  -2
   7  -8   0 40.0817 3.69024   1
  -7  -8  -7 25.5846 5.06309  -2
   7  -8   0 25.5846 5.06309   1
   7   8   7 44.9858 3.60867  -2
  -7   8   0 44.9858 3.60867   1
  -6  -8  -7 56.9999 6.49327  -2
   6  -8   0 56.9999 6.49327   1
  -6  -8  -7 68.6738 4.61482  -2
   6  -8   0 68.6738 4.61482   1
  -5  -8  -7 43.9601 5.66954  -2
   5  -8   0 43.9601 5.66954   1
  -5  -8  -7 54.2329 3.98826  -2
   5  -8   0 54.2329 3.98826   1
  -4  -8  -7 162.821 8.03306  -2
   4  -8   0 162.821 8.03306   1
  -3  -8  -7 28.2101 2.95757  -2
   3  -8   0 28.2101 2.95757   1
  -2  -8  -7 667.702 26.2539  -2
   2  -8   0 667.702 26.2539   1
  -1  -8  -7 195.871 9.06162  -2
   1  -8   0 195.871 9.06162   1
   0  -8  -7 116.114 6.08082  -2
   0  -8   0 116.114 6.08082   1
   1  -8  -7 47.5219 5.25952  -2
  -1  -8   0 47.5219 5.25952   1
   1  -8  -7 52.8449 3.66693  -2
  -1  -8   0 52.8449 3.66693   1
  -1   8   7 60.5895 3.39425  -2
   1   8   0 60.5895 3.39425   1
  -1   8   7 53.0791 3.50140  -2
   1   8   0 53.0791 3.50140   1
  -1   8   7 47.8407 3.70221  -2
   1   8   0 47.8407 3.70221   1
   2  -8  -7 874.869 32.2225  -2
  -2  -8   0 874.869 32.2225   1
  -2   8   7 842.874 34.9158  -2
   2   8   0 842.874 34.9158   1
  -2   8   7 806.596 32.8910  -2
   2   8   0 806.596 32.8910   1
  -2   8   7 840.129 33.2189  -2
   2   8   0 840.129 33.2189   1
   3  -8  -7 125.159 6.10828  -2
  -3  -8   0 125.159 6.10828   1
  -3   8   7 117.320 6.25238  -2
   3   8   0 117.320 6.25238   1
  -3   8   7 125.625 6.20118  -2
   3   8   0 125.625 6.20118   1
  -3   8   7 117.095 6.50886  -2
   3   8   0 117.095 6.50886   1
  -4  -8   0 106.030 7.35368   1
  -4   8   7 209.178 9.49651  -2
   4   8   0 209.178 9.49651   1
  -4   8   7 197.389 9.82401  -2
   4   8   0 197.389 9.82401   1
  -4   8   7 199.947 9.38523  -2
   4   8   0 199.947 9.38523   1
  -5  -8   0 30.9397 2.93491   1
  -5   8   7 56.9168 4.01435  -2
   5   8   0 56.9168 4.01435   1
  -5   8   7 53.3572 4.09747  -2
   5   8   0 53.3572 4.09747   1
  -5   8   7 58.5048 3.96009  -2
   5   8   0 58.5048 3.96009   1
  -6  -8   0 141.035 7.83181   1
  -6   8   7 203.822 9.92292  -2
   6   8   0 203.822 9.92292   1
  -6   8   7 202.408 9.65674  -2
   6   8   0 202.408 9.65674   1
  -6   8   7 209.090 10.2145  -2
   6   8   0 209.090 10.2145   1
  -7   8   7 30.3984 3.31377  -2
   7   8   0 30.3984 3.31377   1
  -7   8   7 29.2279 3.06478  -2
   7   8   0 29.2279 3.06478   1
  -7   8   7 29.8999 3.32647  -2
   7   8   0 29.8999 3.32647   1
   6  -9   0 20.7295 4.39974   1
   5  -9   0 37.2052 5.76097   1
   4  -9   0 47.1137 5.58985   1
  -3  -9  -8 171.635 8.67934  -2
   3  -9   0 171.635 8.67934   1
  -2  -9  -8 14.0392 2.73489  -2
   2  -9   0 14.0392 2.73489   1
  -1  -9  -8 34.8494 3.52632  -2
   1  -9   0 34.8494 3.52632   1
   0  -9  -8 12.7567 2.46523  -2
   0  -9   0 12.7567 2.46523   1
   1  -9  -8 140.755 7.17133  -2
  -1  -9   0 140.755 7.17133   1
   2  -9  -8 39.4540 3.42079  -2
  -2  -9   0 39.4540 3.42079   1
  -2   9   8 38.5385 3.15372  -2
   2   9   0 38.5385 3.15372   1
   3  -9  -8 404.652 15.9205  -2
  -3  -9   0 404.652 15.9205   1
  -3   9   8 377.793 16.3611  -2
   3   9   0 377.793 16.3611   1
  -3   9   8 367.578 17.1282  -2
   3   9   0 367.578 17.1282   1
  -4  -9   0 0.60198 1.29366   1
  -4   9   8 2.72562 2.32313  -2
   4   9   0 2.72562 2.32313   1
  -4   9   8 5.50806 2.30551  -2
   4   9   0 5.50806 2.30551   1
  -5  -9   0 16.9471 2.50742   1
   5   9   0 20.3361 2.63847   1
  -6  -9   0 19.5886 1.99757   1
  -6   9   8 41.0519 4.00264  -2
   6   9   0 41.0519 4.00264   1
   5 -10   0 2.43929 2.69424   1
  -3 -10  -8 24.9841 3.36125  -2
   3 -10   0 24.9841 3.36125   1
  -2 -10  -8 55.2435 4.52424  -2
   2 -10   0 55.2435 4.52424   1
  -1 -10  -8 29.4142 3.48799  -2
   1 -10   0 29.4142 3.48799   1
   0 -10  -8 322.588 13.0950  -2
   0 -10   0 322.588 13.0950   1
   0 -10  -8 248.207 18.1467  -2
   0 -10   0 248.207 18.1467   1
   1 -10  -8 71.1199 4.93067  -2
  -1 -10   0 71.1199 4.93067   1
   2 -10  -8 34.0482 3.55376  -2
  -2 -10   0 34.0482 3.55376   1
  -3 -10   0 16.2787 3.49291   1
  -4 -10   0 63.6495 5.50465   1
  -1 -11  -9 93.8648 6.13079  -2
   1 -11   0 93.8648 6.13079   1
   0 -11  -9 2.97162 2.43276  -2
   0 -11   0 2.97162 2.43276   1
   0 -11  -9 1.32053 3.31566  -2
   0 -11   0 1.32053 3.31566   1
   1 -11  -9 62.2376 4.64471  -2
  -1 -11   0 62.2376 4.64471   1
   1 -11  -9 43.4590 6.05797  -2
  -1 -11   0 43.4590 6.05797   1
   1 -11 -10 152.413 11.6099  -2
  -1 -11   1 152.413 11.6099   1
   0 -11 -10 3.93660 2.47937  -2
   0 -11   1 3.93660 2.47937   1
   0 -11 -10 5.40390 3.42276  -2
   0 -11   1 5.40390 3.42276   1
  -1 -11 -10 300.787 13.6992  -2
   1 -11   1 300.787 13.6992   1
  -4 -10   1 92.8366 6.82295   1
   3 -10  -9 76.1880 5.10480  -2
  -3 -10   1 76.1880 5.10480   1
   2 -10  -9 155.625 7.96597  -2
  -2 -10   1 155.625 7.96597   1
   1 -10  -9 43.3593 3.92163  -2
  -1 -10   1 43.3593 3.92163   1
   0 -10  -9 417.109 16.4172  -2
   0 -10   1 417.109 16.4172   1
   0 -10  -9 338.960 22.9600  -2
   0 -10   1 338.960 22.9600   1
  -1 -10  -9 77.0746 5.26430  -2
   1 -10   1 77.0746 5.26430   1
  -2 -10  -9 191.750 9.52247  -2
   2 -10   1 191.750 9.52247   1
  -3 -10  -9 6.41028 2.67868  -2
   3 -10   1 6.41028 2.67868   1
  -6   9   9 40.1252 3.98217  -2
   6   9  -1 40.1252 3.98217   1
  -5   9   9 54.0976 4.15287  -2
   5   9  -1 54.0976 4.15287   1
  -5   9   9 44.5709 4.08553  -2
   5   9  -1 44.5709 4.08553   1
  -5  -9   1 23.2570 2.48727   1
  -4   9   9 141.918 7.16690  -2
   4   9  -1 141.918 7.16690   1
  -4   9   9 122.782 7.29539  -2
   4   9  -1 122.782 7.29539   1
  -4  -9   1 63.7608 5.18209   1
  -3   9   9 57.7527 4.16181  -2
   3   9  -1 57.7527 4.16181   1
  -3   9   9 49.6493 3.90699  -2
   3   9  -1 49.6493 3.90699   1
  -3   9   9 51.5129 4.19045  -2
   3   9  -1 51.5129 4.19045   1
   3  -9  -9 57.3850 4.14752  -2
  -3  -9   1 57.3850 4.14752   1
  -2   9   9 1.79420 1.85910  -2
   2   9  -1 1.79420 1.85910   1
   2  -9  -9 5.17750 2.18574  -2
  -2  -9   1 5.17750 2.18574   1
   1  -9  -9 169.905 8.24991  -2
  -1  -9   1 169.905 8.24991   1
   0  -9  -9 8.96376 2.32855  -2
   0  -9   1 8.96376 2.32855   1
  -1  -9  -9 220.855 10.2620  -2
   1  -9   1 220.855 10.2620   1
  -2  -9  -9 165.727 8.31518  -2
   2  -9   1 165.727 8.31518   1
   4  -9   1 14.9128 3.76469   1
   5  -9   1 104.176 8.62968   1
   6  -9   1 76.5116 7.36375   1
  -7   8   8 8.75412 2.43092  -2
   7   8  -1 8.75412 2.43092   1
  -7   8   8 10.5864 2.52344  -2
   7   8  -1 10.5864 2.52344   1
  -7   8   8 6.11132 2.10350  -2
   7   8  -1 6.11132 2.10350   1
  -6   8   8 32.7808 3.27459  -2
   6   8  -1 32.7808 3.27459   1
  -6   8   8 33.6693 3.37520  -2
   6   8  -1 33.6693 3.37520   1
  -6   8   8 32.1545 3.08723  -2
   6   8  -1 32.1545 3.08723   1
  -5   8   8 29.8743 3.07885  -2
   5   8  -1 29.8743 3.07885   1
  -5   8   8 28.4560 3.00845  -2
   5   8  -1 28.4560 3.00845   1
  -5   8   8 28.2492 2.85406  -2
   5   8  -1 28.2492 2.85406   1
  -5  -8   1 18.1975 2.09015   1
  -4   8   8 12.9709 2.26022  -2
   4   8  -1 12.9709 2.26022   1
  -4   8   8 11.5613 2.26747  -2
   4   8  -1 11.5613 2.26747   1
  -4   8   8 12.1382 2.23807  -2
   4   8  -1 12.1382 2.23807   1
  -4  -8   1 6.21202 1.74735   1
  -3   8   8 103.288 6.04854  -2
   3   8  -1 103.288 6.04854   1
  -3   8   8 114.434 5.83599  -2
   3   8  -1 114.434 5.83599   1
  -3   8   8 106.987 5.79752  -2
   3   8  -1 106.987 5.79752   1
   3  -8  -8 111.727 5.67966  -2
  -3  -8   1 111.727 5.67966   1
  -2   8   8 24.6734 2.54231  -2
   2   8  -1 24.6734 2.54231   1
  -2   8   8 24.8641 2.71764  -2
   2   8  -1 24.8641 2.71764   1
  -2   8   8 22.3251 2.42154  -2
   2   8  -1 22.3251 2.42154   1
   2  -8  -8 19.9443 2.52499  -2
  -2  -8   1 19.9443 2.52499   1
   2  -8  -8 20.9564 3.54161  -2
  -2  -8   1 20.9564 3.54161   1
  -1   8   8 394.935 15.6387  -2
   1   8  -1 394.935 15.6387   1
  -1   8   8 396.882 16.0069  -2
   1   8  -1 396.882 16.0069   1
   1  -8  -8 324.228 21.4945  -2
  -1  -8   1 324.228 21.4945   1
   1  -8  -8 402.056 15.6785  -2
  -1  -8   1 402.056 15.6785   1
   0  -8  -8 62.0709 4.08221  -2
   0  -8   1 62.0709 4.08221   1
  -1  -8  -8 162.991 7.87644  -2
   1  -8   1 162.991 7.87644   1
  -2  -8  -8 17.5054 2.56608  -2
   2  -8   1 17.5054 2.56608   1
  -3  -8  -8 186.640 8.87526  -2
   3  -8   1 186.640 8.87526   1
  -4  -8  -8 89.5647 5.39213  -2
   4  -8   1 89.5647 5.39213   1
  -5  -8  -8 6.46702 2.19010  -2
   5  -8   1 6.46702 2.19010   1
  -5  -8  -8 5.61589 3.69886  -2
   5  -8   1 5.61589 3.69886   1
  -6  -8  -8 131.916 10.0815  -2
   6  -8   1 131.916 10.0815   1
  -6  -8  -8 153.228 7.61278  -2
   6  -8   1 153.228 7.61278   1
  -7  -8  -8 1.48532 2.19040  -2
   7  -8   1 1.48532 2.19040   1
  -7  -8  -8 1.76769 3.55686  -2
   7  -8   1 1.76769 3.55686   1
  -8   7   7 25.2669 2.84544  -2
   8   7  -1 25.2669 2.84544   1
  -8   7   7 30.5770 3.23851  -2
   8   7  -1 30.5770 3.23851   1
  -8   7   7 26.8811 2.71046  -2
   8   7  -1 26.8811 2.71046   1
  -7   7   7 10.6018 2.16986  -2
   7   7  -1 10.6018 2.16986   1
  -7   7   7 10.4121 2.11792  -2
   7   7  -1 10.4121 2.11792   1
  -7   7   7 10.7541 1.94273  -2
   7   7  -1 10.7541 1.94273   1
  -6   7   7 13.5687 1.97475  -2
   6   7  -1 13.5687 1.97475   1
  -6   7   7 12.7949 2.05681  -2
   6   7  -1 12.7949 2.05681   1
  -6   7   7 11.7835 2.10741  -2
   6   7  -1 11.7835 2.10741   1
  -5   7   7 989.676 39.4480  -2
   5   7  -1 989.676 39.4480   1
  -5   7   7 957.253 37.7273  -2
   5   7  -1 957.253 37.7273   1
  -5   7   7 979.722 37.5464  -2
   5   7  -1 979.722 37.5464   1
   5  -7  -7 904.488 48.3713  -2
  -5  -7   1 904.488 48.3713   1
  -4   7   7 66.0354 4.10528  -2
   4   7  -1 66.0354 4.10528   1
  -4   7   7 63.8239 3.90744  -2
   4   7  -1 63.8239 3.90744   1
  -4   7   7 66.0900 4.05114  -2
   4   7  -1 66.0900 4.05114   1
   4  -7  -7 59.8481 4.84901  -2
  -4  -7   1 59.8481 4.84901   1
   4  -7  -7 79.2312 3.91608  -2
  -4  -7   1 79.2312 3.91608   1
  -3   7   7 17.2091 2.00456  -2
   3   7  -1 17.2091 2.00456   1
  -3   7   7 15.7943 1.89276  -2
   3   7  -1 15.7943 1.89276   1
  -3   7   7 16.6319 1.94452  -2
   3   7  -1 16.6319 1.94452   1
   3  -7  -7 15.5458 2.75744  -2
  -3  -7   1 15.5458 2.75744   1
   3  -7  -7 16.0981 1.87543  -2
  -3  -7   1 16.0981 1.87543   1
  -2   7   7 13.8876 1.71173  -2
   2   7  -1 13.8876 1.71173   1
  -2   7   7 11.7435 1.75588  -2
   2   7  -1 11.7435 1.75588   1
  -2   7   7 12.9191 1.61627  -2
   2   7  -1 12.9191 1.61627   1
   2  -7  -7 8.74906 2.20618  -2
  -2  -7   1 8.74906 2.20618   1
   2  -7  -7 12.2276 1.69398  -2
  -2  -7   1 12.2276 1.69398   1
  -1   7   7 148.738 6.53091  -2
   1   7  -1 148.738 6.53091   1
  -1   7   7 132.872 6.58854  -2
   1   7  -1 132.872 6.58854   1
   1  -7  -7 147.717 6.67910  -2
  -1  -7   1 147.717 6.67910   1
   1  -7  -7 138.201 9.55627  -2
  -1  -7   1 138.201 9.55627   1
   0   7   7 26.4189 2.28716  -2
   0   7  -1 26.4189 2.28716   1
   0   7   7 27.9407 1.98376  -2
   0   7  -1 27.9407 1.98376   1
   0  -7  -7 27.6821 2.43004  -2
   0  -7   1 27.6821 2.43004   1
   0  -7  -7 26.2904 1.90982  -2
   0  -7   1 26.2904 1.90982   1
  -1  -7  -7 216.144 9.53663  -2
   1  -7   1 216.144 9.53663   1
  -2  -7  -7 10.1222 1.77438  -2
   2  -7   1 10.1222 1.77438   1
  -3  -7  -7 88.4749 4.79749  -2
   3  -7   1 88.4749 4.79749   1
  -3  -7  -7 79.8118 4.46824  -2
   3  -7   1 79.8118 4.46824   1
  -3  -7  -7 78.7792 4.94923  -2
   3  -7   1 78.7792 4.94923   1
   4   7   7 19.5874 1.95241  -2
  -4   7  -1 19.5874 1.95241   1
  -4  -7  -7 17.7803 3.35294  -2
   4  -7   1 17.7803 3.35294   1
  -4  -7  -7 24.4583 2.31744  -2
   4  -7   1 24.4583 2.31744   1
  -4  -7  -7 23.3591 2.55507  -2
   4  -7   1 23.3591 2.55507   1
  -4  -7  -7 21.8893 2.44344  -2
   4  -7   1 21.8893 2.44344   1
   5   7   7 179.928 8.76346  -2
  -5   7  -1 179.928 8.76346   1
  -5  -7  -7 205.120 9.03979  -2
   5  -7   1 205.120 9.03979   1
  -5  -7  -7 197.934 8.99556  -2
   5  -7   1 197.934 8.99556   1
  -5  -7  -7 184.526 9.60098  -2
   5  -7   1 184.526 9.60098   1
  -5  -7  -7 199.940 11.6589  -2
   5  -7   1 199.940 11.6589   1
   6   7   7 3.33516 1.29516  -2
  -6   7  -1 3.33516 1.29516   1
  -6  -7  -7 2.68152 1.60205  -2
   6  -7   1 2.68152 1.60205   1
  -6  -7  -7 1.67357 1.78838  -2
   6  -7   1 1.67357 1.78838   1
  -6  -7  -7 6.67279 1.81646  -2
   6  -7   1 6.67279 1.81646   1
  -6  -7  -7 1.16303 2.53894  -2
   6  -7   1 1.16303 2.53894   1
   7   7   7 79.1870 4.86155  -2
  -7   7  -1 79.1870 4.86155   1
  -7  -7  -7 90.1612 5.14203  -2
   7  -7   1 90.1612 5.14203   1
  -7  -7  -7 81.6931 5.44687  -2
   7  -7   1 81.6931 5.44687   1
  -7  -7  -7 97.8194 5.16702  -2
   7  -7   1 97.8194 5.16702   1
  -7  -7  -7 64.8286 6.26282  -2
   7  -7   1 64.8286 6.26282   1
   8   7   7 8.58721 1.81712  -2
  -8   7  -1 8.58721 1.81712   1
  -8  -7  -7 9.11631 2.06052  -2
   8  -7   1 9.11631 2.06052   1
  -8  -7  -7 6.64191 2.67100  -2
   8  -7   1 6.64191 2.67100   1
  -8  -7  -7 12.0150 2.26536  -2
   8  -7   1 12.0150 2.26536   1
  -9   6   6 38.5439 3.36323  -2
   9   6  -1 38.5439 3.36323   1
  -9   6   6 42.1742 3.63029  -2
   9   6  -1 42.1742 3.63029   1
  -9   6   6 39.4041 4.46143  -2
   9   6  -1 39.4041 4.46143   1
  -9   6   6 38.9187 3.11776  -2
   9   6  -1 38.9187 3.11776   1
  -8   6   6 73.4745 4.73318  -2
   8   6  -1 73.4745 4.73318   1
  -8   6   6 64.3362 5.63229  -2
   8   6  -1 64.3362 5.63229   1
  -8   6   6 76.3995 4.34643  -2
   8   6  -1 76.3995 4.34643   1
  -8   6   6 66.3449 4.44833  -2
   8   6  -1 66.3449 4.44833   1
  -7   6   6 65.2453 3.91699  -2
   7   6  -1 65.2453 3.91699   1
  -7   6   6 71.8268 4.40365  -2
   7   6  -1 71.8268 4.40365   1
  -7   6   6 60.8889 4.07597  -2
   7   6  -1 60.8889 4.07597   1
  -6   6   6 235.161 10.1329  -2
   6   6  -1 235.161 10.1329   1
  -6   6   6 224.655 10.5443  -2
   6   6  -1 224.655 10.5443   1
  -6   6   6 228.257 10.4019  -2
   6   6  -1 228.257 10.4019   1
  -5   6   6 136.249 6.36690  -2
   5   6  -1 136.249 6.36690   1
  -5   6   6 147.923 6.70432  -2
   5   6  -1 147.923 6.70432   1
  -5   6   6 122.846 6.52470  -2
   5   6  -1 122.846 6.52470   1
   5  -6  -6 127.125 7.34523  -2
  -5  -6   1 127.125 7.34523   1
  -4   6   6 174.204 8.46328  -2
   4   6  -1 174.204 8.46328   1
  -4   6   6 188.830 8.33180  -2
   4   6  -1 188.830 8.33180   1
  -4   6   6 185.693 8.18846  -2
   4   6  -1 185.693 8.18846   1
   4  -6  -6 166.692 10.3527  -2
  -4  -6   1 166.692 10.3527   1
   4  -6  -6 201.220 7.82607  -2
  -4  -6   1 201.220 7.82607   1
  -3   6   6 141.260 6.33555  -2
   3   6  -1 141.260 6.33555   1
  -3   6   6 138.287 6.59770  -2
   3   6  -1 138.287 6.59770   1
  -3   6   6 141.651 6.40892  -2
   3   6  -1 141.651 6.40892   1
   3  -6  -6 116.997 8.49530  -2
  -3  -6   1 116.997 8.49530   1
   3  -6  -6 139.073 6.06363  -2
  -3  -6   1 139.073 6.06363   1
  -2   6   6 414.220 17.0873  -2
   2   6  -1 414.220 17.0873   1
  -2   6   6 414.544 16.2086  -2
   2   6  -1 414.544 16.2086   1
  -2   6   6 370.658 16.1644  -2
   2   6  -1 370.658 16.1644   1
   2  -6  -6 403.864 15.7292  -2
  -2  -6   1 403.864 15.7292   1
  -1   6   6 369.973 14.4658  -2
   1   6  -1 369.973 14.4658   1
  -1   6   6 339.050 14.5766  -2
   1   6  -1 339.050 14.5766   1
  -1   6   6 363.414 15.3674  -2
   1   6  -1 363.414 15.3674   1
   1  -6  -6 368.723 14.3011  -2
  -1  -6   1 368.723 14.3011   1
   1  -6  -6 372.456 14.4505  -2
  -1  -6   1 372.456 14.4505   1
   1  -6  -6 338.066 19.9898  -2
  -1  -6   1 338.066 19.9898   1
   0   6   6 327.888 13.3783  -2
   0   6  -1 327.888 13.3783   1
   0   6   6 337.778 13.0342  -2
   0   6  -1 337.778 13.0342   1
   0  -6  -6 321.097 12.9851  -2
   0  -6   1 321.097 12.9851   1
   0  -6  -6 306.822 13.4540  -2
   0  -6   1 306.822 13.4540   1
   0  -6  -6 330.555 13.1435  -2
   0  -6   1 330.555 13.1435   1
   1   6   6 78.7228 4.06342  -2
  -1   6  -1 78.7228 4.06342   1
   1   6   6 71.9886 3.57560  -2
  -1   6  -1 71.9886 3.57560   1
   1   6   6 68.6105 3.75699  -2
  -1   6  -1 68.6105 3.75699   1
   1   6   6 73.7799 3.37253  -2
  -1   6  -1 73.7799 3.37253   1
  -1  -6  -6 68.7177 3.32835  -2
   1  -6   1 68.7177 3.32835   1
  -1  -6  -6 64.9533 4.03484  -2
   1  -6   1 64.9533 4.03484   1
  -1  -6  -6 65.3748 3.82123  -2
   1  -6   1 65.3748 3.82123   1
  -1  -6  -6 71.1618 3.66442  -2
   1  -6   1 71.1618 3.66442   1
  -1  -6  -6 73.6215 3.76146  -2
   1  -6   1 73.6215 3.76146   1
   2   6   6 275.421 11.5194  -2
  -2   6  -1 275.421 11.5194   1
   2   6   6 289.559 12.2397  -2
  -2   6  -1 289.559 12.2397   1
   2   6   6 273.211 11.7093  -2
  -2   6  -1 273.211 11.7093   1
  -2  -6  -6 281.951 12.4912  -2
   2  -6   1 281.951 12.4912   1
  -2  -6  -6 291.246 11.6228  -2
   2  -6   1 291.246 11.6228   1
  -2  -6  -6 282.262 11.6514  -2
   2  -6   1 282.262 11.6514   1
  -2  -6  -6 249.390 14.4541  -2
   2  -6   1 249.390 14.4541   1
   3   6   6 305.386 13.1416  -2
  -3   6  -1 305.386 13.1416   1
  -3  -6  -6 317.400 13.2256  -2
   3  -6   1 317.400 13.2256   1
  -3  -6  -6 324.121 16.4185  -2
   3  -6   1 324.121 16.4185   1
  -3  -6  -6 307.648 14.0622  -2
   3  -6   1 307.648 14.0622   1
  -3  -6  -6 339.726 13.1455  -2
   3  -6   1 339.726 13.1455   1
   4   6   6 87.0492 4.46511  -2
  -4   6  -1 87.0492 4.46511   1
  -4  -6  -6 89.1525 4.62965  -2
   4  -6   1 89.1525 4.62965   1
  -4  -6  -6 95.3837 4.75124  -2
   4  -6   1 95.3837 4.75124   1
  -4  -6  -6 86.3408 5.02359  -2
   4  -6   1 86.3408 5.02359   1
  -4  -6  -6 80.8960 6.01754  -2
   4  -6   1 80.8960 6.01754   1
   5   6   6 50.3325 3.21034  -2
  -5   6  -1 50.3325 3.21034   1
  -5  -6  -6 52.4566 3.65842  -2
   5  -6   1 52.4566 3.65842   1
  -5  -6  -6 56.2411 3.42944  -2
   5  -6   1 56.2411 3.42944   1
  -5  -6  -6 50.0112 4.57760  -2
   5  -6   1 50.0112 4.57760   1
  -5  -6  -6 53.4343 3.34963  -2
   5  -6   1 53.4343 3.34963   1
   6   6   6 77.9187 4.51179  -2
  -6   6  -1 77.9187 4.51179   1
  -6  -6  -6 85.4492 4.62611  -2
   6  -6   1 85.4492 4.62611   1
  -6  -6  -6 76.8930 4.91264  -2
   6  -6   1 76.8930 4.91264   1
  -6  -6  -6 83.5225 4.54628  -2
   6  -6   1 83.5225 4.54628   1
  -6  -6  -6 76.8608 5.97819  -2
   6  -6   1 76.8608 5.97819   1
   7   6   6 3.14393 1.35372  -2
  -7   6  -1 3.14393 1.35372   1
  -7  -6  -6 2.09114 1.27722  -2
   7  -6   1 2.09114 1.27722   1
  -7  -6  -6 2.02590 1.38145  -2
   7  -6   1 2.02590 1.38145   1
  -7  -6  -6 0.86652 1.80981  -2
   7  -6   1 0.86652 1.80981   1
  -7  -6  -6 2.33696 1.45277  -2
   7  -6   1 2.33696 1.45277   1
   8   6   6 17.0509 2.19796  -2
  -8   6  -1 17.0509 2.19796   1
  -8  -6  -6 17.9193 2.14638  -2
   8  -6   1 17.9193 2.14638   1
  -8  -6  -6 15.4515 2.95536  -2
   8  -6   1 15.4515 2.95536   1
  -8  -6  -6 21.8397 2.58104  -2
   8  -6   1 21.8397 2.58104   1
   9   6   6 76.9360 4.92201  -2
  -9   6  -1 76.9360 4.92201   1
  -9  -6  -6 74.4826 6.24506  -2
   9  -6   1 74.4826 6.24506   1
  -9  -6  -6 69.4079 4.97623  -2
   9  -6   1 69.4079 4.97623   1
  -9  -6  -6 72.3606 4.69188  -2
   9  -6   1 72.3606 4.69188   1
  -9   5   5 17.2374 2.78541  -2
   9   5  -1 17.2374 2.78541   1
  -9   5   5 16.3898 2.55327  -2
   9   5  -1 16.3898 2.55327   1
  -9   5   5 16.9265 3.53841  -2
   9   5  -1 16.9265 3.53841   1
  -9   5   5 18.9428 2.38545  -2
   9   5  -1 18.9428 2.38545   1
  -8   5   5 6.66851 1.68358  -2
   8   5  -1 6.66851 1.68358   1
  -8   5   5 4.87829 1.83136  -2
   8   5  -1 4.87829 1.83136   1
  -8   5   5 3.65273 2.00218  -2
   8   5  -1 3.65273 2.00218   1
  -8   5   5 6.25921 2.74316  -2
   8   5  -1 6.25921 2.74316   1
  -7   5   5 547.630 23.5584  -2
   7   5  -1 547.630 23.5584   1
  -7   5   5 577.343 22.9776  -2
   7   5  -1 577.343 22.9776   1
  -7   5   5 554.681 22.4798  -2
   7   5  -1 554.681 22.4798   1
  -6   5   5 32.6791 2.46153  -2
   6   5  -1 32.6791 2.46153   1
  -6   5   5 32.0189 2.72077  -2
   6   5  -1 32.0189 2.72077   1
  -6   5   5 25.9396 2.43067  -2
   6   5  -1 25.9396 2.43067   1
  -5   5   5 72.0908 4.12251  -2
   5   5  -1 72.0908 4.12251   1
  -5   5   5 76.9676 4.05257  -2
   5   5  -1 76.9676 4.05257   1
  -5   5   5 72.1903 4.18391  -2
   5   5  -1 72.1903 4.18391   1
  -5  -5   1 51.0250 3.02928   1
  -4   5   5 28.6849 2.33769  -2
   4   5  -1 28.6849 2.33769   1
  -4   5   5 37.8972 2.60260  -2
   4   5  -1 37.8972 2.60260   1
  -4   5   5 34.9897 2.36035  -2
   4   5  -1 34.9897 2.36035   1
   4  -5  -5 30.7031 2.61721  -2
  -4  -5   1 30.7031 2.61721   1
   4  -5  -5 34.9370 2.12698  -2
  -4  -5   1 34.9370 2.12698   1
  -3   5   5 837.138 32.2318  -2
   3   5  -1 837.138 32.2318   1
  -3   5   5 840.038 32.3115  -2
   3   5  -1 840.038 32.3115   1
  -3   5   5 820.600 33.7984  -2
   3   5  -1 820.600 33.7984   1
   3  -5  -5 791.749 42.7164  -2
  -3  -5   1 791.749 42.7164   1
   3  -5  -5 859.983 31.0595  -2
  -3  -5   1 859.983 31.0595   1
   3  -5  -5 833.701 32.3738  -2
  -3  -5   1 833.701 32.3738   1
  -2   5   5 170.913 7.23424  -2
   2   5  -1 170.913 7.23424   1
  -2   5   5 164.044 7.19710  -2
   2   5  -1 164.044 7.19710   1
  -2   5   5 162.845 7.56482  -2
   2   5  -1 162.845 7.56482   1
   2  -5  -5 171.481 7.00766  -2
  -2  -5   1 171.481 7.00766   1
   2  -5  -5 158.403 6.75150  -2
  -2  -5   1 158.403 6.75150   1
  -1   5   5 97.4836 4.51356  -2
   1   5  -1 97.4836 4.51356   1
  -1   5   5 91.4066 4.59174  -2
   1   5  -1 91.4066 4.59174   1
   1  -5  -5 103.807 4.64985  -2
  -1  -5   1 103.807 4.64985   1
   1  -5  -5 96.3614 4.98977  -2
  -1  -5   1 96.3614 4.98977   1
   1  -5  -5 96.3396 4.21809  -2
  -1  -5   1 96.3396 4.21809   1
   1  -5  -5 100.809 4.56853  -2
  -1  -5   1 100.809 4.56853   1
   1  -5  -5 95.1756 6.69011  -2
  -1  -5   1 95.1756 6.69011   1
   1  -5  -5 103.057 4.54820  -2
  -1  -5   1 103.057 4.54820   1
   0   5   5 174.291 7.42485  -2
   0   5  -1 174.291 7.42485   1
   0   5   5 170.126 7.77716  -2
   0   5  -1 170.126 7.77716   1
   0   5   5 173.175 7.16093  -2
   0   5  -1 173.175 7.16093   1
   0  -5  -5 179.713 7.39074  -2
   0  -5   1 179.713 7.39074   1
   0  -5  -5 179.276 7.17308  -2
   0  -5   1 179.276 7.17308   1
   0  -5  -5 168.784 7.34009  -2
   0  -5   1 168.784 7.34009   1
   0  -5  -5 187.780 8.03050  -2
   0  -5   1 187.780 8.03050   1
   0  -5  -5 146.337 7.31870  -2
   0  -5   1 146.337 7.31870   1
   1   5   5 37.9549 2.45094  -2
  -1   5  -1 37.9549 2.45094   1
   1   5   5 36.6347 1.95319  -2
  -1   5  -1 36.6347 1.95319   1
   1   5   5 35.6143 2.03596  -2
  -1   5  -1 35.6143 2.03596   1
   1   5   5 34.5574 2.29028  -2
  -1   5  -1 34.5574 2.29028   1
  -1  -5  -5 38.7663 2.13102  -2
   1  -5   1 38.7663 2.13102   1
  -1  -5  -5 32.5461 2.36114  -2
   1  -5   1 32.5461 2.36114   1
  -1  -5  -5 38.7387 2.61030  -2
   1  -5   1 38.7387 2.61030   1
  -1  -5  -5 36.8727 1.94926  -2
   1  -5   1 36.8727 1.94926   1
  -1  -5  -5 37.4825 2.30085  -2
   1  -5   1 37.4825 2.30085   1
   2   5   5 148.562 6.38230  -2
  -2   5  -1 148.562 6.38230   1
   2   5   5 146.923 6.85754  -2
  -2   5  -1 146.923 6.85754   1
   2   5   5 131.623 6.52278  -2
  -2   5  -1 131.623 6.52278   1
  -2  -5  -5 157.652 8.71786  -2
   2  -5   1 157.652 8.71786   1
  -2  -5  -5 148.694 5.99831  -2
   2  -5   1 148.694 5.99831   1
  -2  -5  -5 152.863 6.61156  -2
   2  -5   1 152.863 6.61156   1
  -2  -5  -5 149.829 7.05533  -2
   2  -5   1 149.829 7.05533   1
  -2  -5  -5 145.371 6.53927  -2
   2  -5   1 145.371 6.53927   1
   3   5   5 1418.67 56.6121  -2
  -3   5  -1 1418.67 56.6121   1
  -3  -5  -5 1490.57 54.0275  -2
   3  -5   1 1490.57 54.0275   1
  -3  -5  -5 1468.33 55.6396  -2
   3  -5   1 1468.33 55.6396   1
  -3  -5  -5 1424.64 64.0385  -2
   3  -5   1 1424.64 64.0385   1
  -3  -5  -5 1471.82 58.6819  -2
   3  -5   1 1471.82 58.6819   1
   4   5   5 120.944 5.74913  -2
  -4   5  -1 120.944 5.74913   1
  -4  -5  -5 132.610 5.85723  -2
   4  -5   1 132.610 5.85723   1
  -4  -5  -5 117.446 5.72662  -2
   4  -5   1 117.446 5.72662   1
  -4  -5  -5 121.899 7.39570  -2
   4  -5   1 121.899 7.39570   1
  -4  -5  -5 116.683 6.20914  -2
   4  -5   1 116.683 6.20914   1
   5   5   5 113.626 5.55218  -2
  -5   5  -1 113.626 5.55218   1
  -5  -5  -5 113.636 7.01075  -2
   5  -5   1 113.636 7.01075   1
  -5  -5  -5 101.857 5.88171  -2
   5  -5   1 101.857 5.88171   1
  -5  -5  -5 113.948 5.49757  -2
   5  -5   1 113.948 5.49757   1
  -5  -5  -5 110.070 5.37838  -2
   5  -5   1 110.070 5.37838   1
   6   5   5 115.306 5.99619  -2
  -6   5  -1 115.306 5.99619   1
  -6  -5  -5 118.788 5.89848  -2
   6  -5   1 118.788 5.89848   1
  -6  -5  -5 122.261 5.72778  -2
   6  -5   1 122.261 5.72778   1
  -6  -5  -5 116.138 6.40383  -2
   6  -5   1 116.138 6.40383   1
  -6  -5  -5 115.127 7.36390  -2
   6  -5   1 115.127 7.36390   1
   7   5   5 755.552 31.4483  -2
  -7   5  -1 755.552 31.4483   1
  -7  -5  -5 777.240 30.7555  -2
   7  -5   1 777.240 30.7555   1
  -7  -5  -5 751.250 32.4862  -2
   7  -5   1 751.250 32.4862   1
  -7  -5  -5 762.266 35.8305  -2
   7  -5   1 762.266 35.8305   1
  -7  -5  -5 828.135 29.6954  -2
   7  -5   1 828.135 29.6954   1
   8   5   5 36.2641 3.17777  -2
  -8   5  -1 36.2641 3.17777   1
  -8  -5  -5 34.0600 4.12130  -2
   8  -5   1 34.0600 4.12130   1
  -8  -5  -5 31.7258 2.89228  -2
   8  -5   1 31.7258 2.89228   1
  -8  -5  -5 33.5806 3.28537  -2
   8  -5   1 33.5806 3.28537   1
   9   5   5 12.9826 2.40151  -2
  -9   5  -1 12.9826 2.40151   1
  -9  -5  -5 9.93298 2.35454  -2
   9  -5   1 9.93298 2.35454   1
  -9  -5  -5 12.3670 2.26310  -2
   9  -5   1 12.3670 2.26310   1
  -9  -5  -5 12.7516 3.23696  -2
   9  -5   1 12.7516 3.23696   1
  10   4  -1 14.1052 2.44379   1
  10   4  -1 11.8444 1.87410   1
  10   4  -1 12.5894 2.92742   1
  -9   4   4 142.369 7.49638  -2
   9   4  -1 142.369 7.49638   1
  -8   4   4 25.1532 2.75418  -2
   8   4  -1 25.1532 2.75418   1
  -8   4   4 26.0788 2.95855  -2
   8   4  -1 26.0788 2.95855   1
  -7   4   4 9.90610 1.98904  -2
   7   4  -1 9.90610 1.98904   1
   7  -4  -4 11.5356 1.77889  -2
  -7  -4   1 11.5356 1.77889   1
  -6   4   4 13.7004 1.83320  -2
   6   4  -1 13.7004 1.83320   1
  -6   4   4 18.8167 2.20186  -2
   6   4  -1 18.8167 2.20186   1
   6  -4  -4 15.8608 1.75887  -2
  -6  -4   1 15.8608 1.75887   1
  -5   4   4 8.74911 1.45465  -2
   5   4  -1 8.74911 1.45465   1
  -5   4   4 11.1619 1.66857  -2
   5   4  -1 11.1619 1.66857   1
   5  -4  -4 11.8007 1.36668  -2
  -5  -4   1 11.8007 1.36668   1
  -4   4   4 262.180 11.0889  -2
   4   4  -1 262.180 11.0889   1
  -4   4   4 251.680 10.7866  -2
   4   4  -1 251.680 10.7866   1
   4  -4  -4 253.015 9.98097  -2
  -4  -4   1 253.015 9.98097   1
  -3   4   4 349.551 13.7108  -2
   3   4  -1 349.551 13.7108   1
   3  -4  -4 329.398 13.0080  -2
  -3  -4   1 329.398 13.0080   1
   2   4  -1 5.00655 0.83212   1
   2   4  -1 7.45726 1.01683   1
   2   4  -1 5.58847 0.91472   1
  -2  -4   1 5.32828 1.30748   1
  -2  -4   1 4.75827 0.89038   1
  -2  -4   1 5.40956 0.55256   1
  -2  -4   1 4.99054 0.85835   1
  -2  -4   1 5.28745 0.83968   1
   1   4  -1 339.480 13.7006   1
   1   4  -1 341.594 13.6156   1
   1  -4  -4 482.277 19.9228  -2
  -1  -4   1 482.277 19.9228   1
   0   4  -1 681.287 29.7929   1
   0   4  -1 751.246 29.4434   1
   0   4  -1 771.643 30.9705   1
   0   4  -1 788.677 29.2458   1
   0  -4  -4 986.791 39.7929  -2
   0  -4   1 986.791 39.7929   1
   1   4   4 251.498 10.1460  -2
  -1   4  -1 251.498 10.1460   1
   1   4   4 252.922 10.2316  -2
  -1   4  -1 252.922 10.2316   1
  -1  -4  -4 249.913 10.8703  -2
   1  -4   1 249.913 10.8703   1
  -2   4  -1 10.6553 0.93315   1
  -2   4  -1 9.11935 1.12769   1
  -2   4  -1 14.1386 1.26410   1
  -2  -4  -4 23.0632 1.89940  -2
   2  -4   1 23.0632 1.89940   1
  -3   4  -1 325.988 13.5520   1
  -3   4  -1 341.836 14.0451   1
  -3   4  -1 340.331 13.7132   1
   3  -4   1 335.847 14.2746   1
   3  -4   1 338.673 13.1188   1
   3  -4   1 297.333 15.6801   1
   3  -4   1 341.334 12.8275   1
   3  -4   1 336.029 13.3771   1
   4   4   4 368.672 15.5053  -2
  -4   4  -1 368.672 15.5053   1
  -4  -4  -4 368.910 14.8060  -2
   4  -4   1 368.910 14.8060   1
  -4  -4  -4 374.837 15.2226  -2
   4  -4   1 374.837 15.2226   1
  -4  -4  -4 401.713 16.3290  -2
   4  -4   1 401.713 16.3290   1
   5   4   4 81.2469 4.45563  -2
  -5   4  -1 81.2469 4.45563   1
  -5  -4  -4 81.8390 4.23865  -2
   5  -4   1 81.8390 4.23865   1
  -5  -4  -4 88.8425 4.93932  -2
   5  -4   1 88.8425 4.93932   1
  -5  -4  -4 86.9377 4.37073  -2
   5  -4   1 86.9377 4.37073   1
   6   4   4 134.649 6.56269  -2
  -6   4  -1 134.649 6.56269   1
  -6  -4  -4 127.083 6.86132  -2
   6  -4   1 127.083 6.86132   1
  -6  -4  -4 134.501 6.05456  -2
   6  -4   1 134.501 6.05456   1
   7   4   4 58.1569 3.88400  -2
  -7   4  -1 58.1569 3.88400   1
  -7  -4  -4 56.2558 4.09309  -2
   7  -4   1 56.2558 4.09309   1
   8   4   4 45.9298 3.68735  -2
  -8   4  -1 45.9298 3.68735   1
  -8  -4  -4 46.8895 3.84814  -2
   8  -4   1 46.8895 3.84814   1
   9   4   4 65.7567 4.66664  -2
  -9   4  -1 65.7567 4.66664   1
  -9  -4  -4 66.4439 4.82819  -2
   9  -4   1 66.4439 4.82819   1
  10   4   4 220.406 10.9208  -2
 -10   4  -1 220.406 10.9208   1
  10  -4   1 152.379 8.18415   1
  10  -4   1 167.992 8.64402   1
  10  -4   1 151.179 9.82872   1
  10   3  -1 80.3325 4.61892   1
  10   3  -1 72.4457 5.09699   1
  10   3  -1 72.6117 5.92712   1
   9   3  -1 2.50187 1.11166   1
   9   3  -1 4.42829 1.77094   1
   9   3  -1 2.72625 1.23630   1
   8   3  -1 35.6080 2.63499   1
   8   3  -1 32.1085 2.63809   1
   8   3  -1 36.2437 3.58615   1
  -7   3   4 10.5904 1.98116  -2
   7   3  -1 10.5904 1.98116   1
   7  -3  -4 9.66734 1.75444  -2
  -7  -3   1 9.66734 1.75444   1
   6   3  -1 354.453 14.4684   1
   6   3  -1 343.458 15.0414   1
   6   3  -1 362.536 17.1582   1
   6   3  -1 348.254 14.6934   1
  -6  -3   1 365.293 14.6683   1
   5   3  -1 143.599 6.32979   1
   5   3  -1 136.020 6.54909   1
   5   3  -1 143.303 6.58474   1
  -5  -3   1 150.559 6.39532   1
   4   3  -1 63.4146 3.28126   1
   4   3  -1 66.5953 3.40510   1
   4   3  -1 71.6628 3.57771   1
   4   3  -1 66.4381 3.43770   1
   4   3  -1 69.1667 3.23578   1
  -4  -3   1 69.0168 3.23333   1
  -4  -3   1 66.2188 3.60524   1
  -4  -3   1 66.3676 2.99189   1
   3   3  -1 9.38182 0.89957   1
   3   3  -1 8.80544 0.91980   1
   3   3  -1 10.1780 0.96842   1
   3   3  -1 9.99409 1.19733   1
   3   3  -1 9.62185 0.94618   1
  -3  -3   1 8.81523 0.77583   1
  -3  -3   1 9.61341 0.81367   1
  -3  -3   1 9.40511 0.99843   1
  -3  -3   1 9.42601 1.00848   1
   2   3  -1 191.316 8.03148   1
   2   3  -1 181.145 7.45501   1
   2   3  -1 179.343 7.55549   1
   2   3  -1 188.364 7.84790   1
  -2  -3   1 179.581 7.16089   1
  -2  -3   1 184.927 7.32698   1
  -2  -3   1 182.272 7.52385   1
  -2  -3   1 172.158 10.0877   1
   1   3  -1 162.901 6.55973   1
   1   3  -1 151.037 6.53364   1
  -1  -3   1 161.447 9.01294   1
  -1  -3   1 166.153 6.98434   1
  -1  -3   1 158.448 6.35838   1
  -1  -3   1 161.806 6.54749   1
  -1  -3   1 159.637 6.49055   1
  -1  -3   1 157.104 6.36968   1
   0   3  -1 92.8370 3.86917   1
   0   3  -1 89.8516 4.02299   1
   0   3  -1 97.4490 4.26988   1
   0  -3   1 90.7423 3.90161   1
   0  -3   1 89.5291 3.98408   1
   0  -3   1 97.8459 4.30635   1
   0  -3   1 89.8525 3.99142   1
   0  -3   1 93.3928 3.89743   1
  -1   3  -1 236.458 9.91746   1
  -1   3  -1 233.787 9.38532   1
  -1   3  -1 230.322 9.45820   1
   1  -3   1 233.831 9.97385   1
   1  -3   1 230.975 9.22367   1
   1  -3   1 237.949 9.41406   1
   1  -3   1 243.368 11.3697   1
   1  -3   1 237.084 9.15761   1
  -2   3  -1 80.9063 3.79038   1
  -2   3  -1 78.4511 3.59546   1
  -2   3  -1 84.1365 3.85584   1
   2  -3   1 77.6211 3.31306   1
   2  -3   1 76.8055 4.53694   1
   2  -3   1 77.1299 3.62528   1
   2  -3   1 83.4348 3.98931   1
   2  -3   1 80.9898 3.64102   1
  -3   3  -1 33.5224 1.91386   1
  -3   3  -1 30.7574 1.93937   1
  -3   3  -1 30.9319 2.14903   1
   3  -3   1 32.9065 1.91300   1
   3  -3   1 32.9036 1.87964   1
   3  -3   1 29.1680 1.80927   1
   3  -3   1 31.3012 2.46004   1
   3  -3   1 33.1559 2.18914   1
  -4   3  -1 101.965 4.66286   1
  -4   3  -1 92.7465 5.10585   1
  -4   3  -1 88.4449 4.60127   1
   4  -3   1 101.268 4.40688   1
   4  -3   1 107.171 4.55578   1
   4  -3   1 90.7389 5.46385   1
   4  -3   1 92.7087 4.96417   1
   4  -3   1 102.527 4.35366   1
  -5   3  -1 620.714 25.0489   1
   5  -3   1 645.372 23.5370   1
   5  -3   1 617.779 26.1011   1
   5  -3   1 620.892 28.2413   1
   5  -3   1 622.225 24.0473   1
   5  -3   1 616.256 24.4211   1
  -6   3  -1 169.363 8.04067   1
   6  -3   1 185.495 7.39397   1
   6  -3   1 176.497 9.36633   1
   6  -3   1 180.838 8.63653   1
   6  -3   1 169.908 7.74442   1
  -7   3  -1 6.18498 1.27948   1
   7  -3   1 5.53473 1.14778   1
   7  -3   1 7.91140 1.73844   1
   7  -3   1 6.65860 1.50951   1
  -8   3  -1 3.34941 1.16997   1
   8  -3   1 2.70619 1.41365   1
   8  -3   1 3.39112 1.13423   1
   8  -3   1 2.98668 1.29299   1
  -9   3  -1 174.188 8.42561   1
   9  -3   1 164.402 8.19588   1
   9  -3   1 163.328 8.72292   1
   9  -3   1 157.465 9.73372   1
 -10   3  -1 30.6389 2.99803   1
  10  -3   1 29.6679 3.11796   1
  10  -3   1 28.2156 3.93619   1
  10  -3   1 33.4532 3.15249   1
 -10   2   3 18.4825 2.96574  -2
  10   2  -1 18.4825 2.96574   1
 -10   2   3 21.7597 2.84855  -2
  10   2  -1 21.7597 2.84855   1
 -10   2   3 18.2540 3.48846  -2
  10   2  -1 18.2540 3.48846   1
  10  -2  -3 18.8515 2.66958  -2
 -10  -2   1 18.8515 2.66958   1
  -9   2   3 8.96914 2.27516  -2
   9   2  -1 8.96914 2.27516   1
  -9   2   3 8.78138 2.13388  -2
   9   2  -1 8.78138 2.13388   1
  -9   2   3 5.38682 2.62037  -2
   9   2  -1 5.38682 2.62037   1
   9  -2  -3 9.12602 2.12373  -2
  -9  -2   1 9.12602 2.12373   1
  -8   2   3 36.3239 3.71252  -2
   8   2  -1 36.3239 3.71252   1
  -8   2   3 32.4150 2.94265  -2
   8   2  -1 32.4150 2.94265   1
  -8   2   3 34.4742 3.02015  -2
   8   2  -1 34.4742 3.02015   1
   8  -2  -3 36.6477 2.95905  -2
  -8  -2   1 36.6477 2.95905   1
  -7   2   3 75.0497 5.30307  -2
   7   2  -1 75.0497 5.30307   1
  -7   2   3 72.8811 4.27334  -2
   7   2  -1 72.8811 4.27334   1
   7  -2  -3 83.9600 4.38412  -2
  -7  -2   1 83.9600 4.38412   1
  -6   2   3 18.3785 1.98897  -2
   6   2  -1 18.3785 1.98897   1
  -6   2   3 21.0074 2.49507  -2
   6   2  -1 21.0074 2.49507   1
   6  -2  -3 16.8170 1.81572  -2
  -6  -2   1 16.8170 1.81572   1
  -5   2   3 179.120 9.19654  -2
   5   2  -1 179.120 9.19654   1
  -5   2   3 180.139 7.80251  -2
   5   2  -1 180.139 7.80251   1
  -5   2   3 188.968 7.91394  -2
   5   2  -1 188.968 7.91394   1
   5  -2  -3 170.287 7.76294  -2
  -5  -2   1 170.287 7.76294   1
  -4   2   3 32.6273 2.15623  -2
   4   2  -1 32.6273 2.15623   1
  -4   2   3 38.6566 2.07482  -2
   4   2  -1 38.6566 2.07482   1
   4  -2  -3 34.7545 2.07022  -2
  -4  -2   1 34.7545 2.07022   1
   3   2  -1 2.00282 0.43811   1
   3   2  -1 2.04712 0.47883   1
   3   2  -1 1.66845 0.54637   1
   3   2  -1 2.09755 0.49991   1
   3   2  -1 1.85978 0.47058   1
  -3  -2   1 2.54349 0.46004   1
  -3  -2   1 1.79265 0.54884   1
  -3  -2   1 2.06131 0.45770   1
  -3  -2   1 1.89966 0.33755   1
   2   2  -1 103.222 4.41719   1
   2   2  -1 99.6205 4.23981   1
   2   2  -1 105.231 4.51570   1
   2   2  -1 103.664 4.48087   1
   2   2  -1 101.279 4.29053   1
  -2  -2   1 100.114 4.23307   1
  -2  -2   1 103.346 5.52412   1
  -2  -2   1 101.050 4.38056   1
  -2  -2   1 102.486 4.08236   1
   1   2  -1 734.921 27.3115   1
   1   2  -1 647.643 25.7933   1
   1   2  -1 691.199 27.0834   1
   1   2  -1 651.857 25.7844   1
  -1  -2   1 677.910 25.7954   1
  -1  -2   1 689.291 24.9463   1
  -1  -2   1 671.785 26.1299   1
  -1  -2   1 661.263 34.2638   1
   0   2  -1 159.240 6.79885   1
   0   2  -1 162.458 6.37704   1
   0   2  -1 159.360 6.46006   1
   0  -2   1 162.601 6.43814   1
   0  -2   1 164.358 6.84226   1
   0  -2   1 156.984 6.30428   1
   0  -2   1 166.391 6.39396   1
   0  -2   1 165.173 6.37697   1
  -1   2  -1 124.470 5.30507   1
  -1   2  -1 118.136 5.06541   1
  -1   2  -1 119.709 5.00114   1
   1  -2   1 126.830 4.86065   1
   1  -2   1 117.680 4.92103   1
   1  -2   1 129.854 6.07224   1
   1  -2   1 122.267 5.02497   1
   1  -2   1 124.244 5.37216   1
  -2   2  -1 475.266 19.3760   1
  -2   2  -1 488.791 18.7030   1
  -2   2  -1 480.454 18.8180   1
   2  -2   1 471.042 18.4229   1
   2  -2   1 471.572 18.5100   1
   2  -2   1 497.464 19.6092   1
   2  -2   1 468.019 17.8551   1
   2  -2   1 475.342 21.2077   1
  -3   2  -1 269.578 11.2781   1
  -3   2  -1 248.707 11.2396   1
  -3   2  -1 264.532 11.0616   1
  -3  -2  -3 384.527 16.1518  -2
   3  -2   1 384.527 16.1518   1
  -4   2  -1 77.8027 3.89984   1
  -4  -2  -3 106.974 4.51515  -2
   4  -2   1 106.974 4.51515   1
  -4  -2  -3 104.066 5.40820  -2
   4  -2   1 104.066 5.40820   1
   5   2   3 19.3602 1.77519  -2
  -5   2  -1 19.3602 1.77519   1
  -5  -2  -3 18.1927 1.39224  -2
   5  -2   1 18.1927 1.39224   1
  -5  -2  -3 15.5464 1.31097  -2
   5  -2   1 15.5464 1.31097   1
   6   2   3 151.873 7.31079  -2
  -6   2  -1 151.873 7.31079   1
  -6  -2  -3 161.072 6.71639  -2
   6  -2   1 161.072 6.71639   1
  -6  -2  -3 154.569 6.42261  -2
   6  -2   1 154.569 6.42261   1
   7   2   3 5.11436 1.59002  -2
  -7   2  -1 5.11436 1.59002   1
   7  -2   1 3.02449 0.96339   1
   7  -2   1 2.27438 1.18033   1
   7  -2   1 4.50824 1.37486   1
   8   2   3 299.454 13.2865  -2
  -8   2  -1 299.454 13.2865   1
   8  -2   1 176.152 9.73543   1
   8  -2   1 172.738 9.15555   1
   8  -2   1 181.848 8.42407   1
   9   2   3 15.3290 2.42551  -2
  -9   2  -1 15.3290 2.42551   1
   9  -2   1 11.0210 2.21482   1
   9  -2   1 7.41092 2.08535   1
   9  -2   1 13.0540 2.20312   1
  10   2   3 7.89451 2.34525  -2
 -10   2  -1 7.89451 2.34525   1
  10  -2   1 4.85717 1.83678   1
  10  -2   1 5.64129 1.79459   1
  10  -2   1 2.93740 1.72473   1
 -10   1   2 44.9562 4.35863  -2
  10   1  -1 44.9562 4.35863   1
 -10   1   2 34.5256 3.63123  -2
  10   1  -1 34.5256 3.63123   1
  10  -1  -2 53.1898 3.74059  -2
 -10  -1   1 53.1898 3.74059   1
  -9   1   2 130.667 7.17982  -2
   9   1  -1 130.667 7.17982   1
  -9   1   2 126.051 6.51112  -2
   9   1  -1 126.051 6.51112   1
  -9   1   2 126.095 7.90786  -2
   9   1  -1 126.095 7.90786   1
   9  -1  -2 139.573 6.87096  -2
  -9  -1   1 139.573 6.87096   1
  -8   1   2 235.789 12.9524  -2
   8   1  -1 235.789 12.9524   1
  -8   1   2 262.844 11.1116  -2
   8   1  -1 262.844 11.1116   1
  -8   1   2 266.946 11.9364  -2
   8   1  -1 266.946 11.9364   1
   8  -1  -2 262.761 11.5047  -2
  -8  -1   1 262.761 11.5047   1
  -7   1   2 300.228 13.0240  -2
   7   1  -1 300.228 13.0240   1
  -7   1   2 316.912 13.7964  -2
   7   1  -1 316.912 13.7964   1
  -7   1   2 306.196 15.2774  -2
   7   1  -1 306.196 15.2774   1
   7  -1  -2 333.262 13.4961  -2
  -7  -1   1 333.262 13.4961   1
  -6   1   2 564.698 25.3791  -2
   6   1  -1 564.698 25.3791   1
  -6   1   2 540.552 22.9072  -2
   6   1  -1 540.552 22.9072   1
  -6   1   2 493.808 22.0241  -2
   6   1  -1 493.808 22.0241   1
  -6   1   2 584.845 22.0123  -2
   6   1  -1 584.845 22.0123   1
   6  -1  -2 600.492 22.5770  -2
  -6  -1   1 600.492 22.5770   1
  -5   1   2 84.6822 4.72076  -2
   5   1  -1 84.6822 4.72076   1
  -5   1   2 78.2722 3.81643  -2
   5   1  -1 78.2722 3.81643   1
  -5   1   2 81.1958 3.88675  -2
   5   1  -1 81.1958 3.88675   1
  -5   1   2 88.2562 3.75110  -2
   5   1  -1 88.2562 3.75110   1
  -5   1   2 66.0088 3.79806  -2
   5   1  -1 66.0088 3.79806   1
  -5   1   2 78.7055 3.10229  -2
   5   1  -1 78.7055 3.10229   1
  -5   1   2 70.9693 4.19859  -2
   5   1  -1 70.9693 4.19859   1
   5  -1  -2 76.7382 3.90764  -2
  -5  -1   1 76.7382 3.90764   1
  -4   1   2 1023.02 35.9342  -2
   4   1  -1 1023.02 35.9342   1
  -4   1   2 955.222 41.1695  -2
   4   1  -1 955.222 41.1695   1
  -4   1   2 960.046 37.6700  -2
   4   1  -1 960.046 37.6700   1
  -4   1   2 819.880 36.0267  -2
   4   1  -1 819.880 36.0267   1
  -4   1   2 836.972 37.9935  -2
   4   1  -1 836.972 37.9935   1
  -4   1   2 987.635 34.4635  -2
   4   1  -1 987.635 34.4635   1
  -4   1   2 971.380 36.0575  -2
   4   1  -1 971.380 36.0575   1
   4  -1  -2 939.914 36.8258  -2
  -4  -1   1 939.914 36.8258   1
   4  -1  -2 980.992 34.4431  -2
  -4  -1   1 980.992 34.4431   1
  -3   1   2 136.834 6.49205  -2
   3   1  -1 136.834 6.49205   1
  -3   1   2 130.870 5.54192  -2
   3   1  -1 130.870 5.54192   1
  -3   1   2 119.834 5.81490  -2
   3   1  -1 119.834 5.81490   1
  -3   1   2 140.779 5.60731  -2
   3   1  -1 140.779 5.60731   1
  -3   1   2 141.539 5.35126  -2
   3   1  -1 141.539 5.35126   1
   3  -1  -2 123.568 5.02807  -2
  -3  -1   1 123.568 5.02807   1
   3  -1  -2 127.177 5.55876  -2
  -3  -1   1 127.177 5.55876   1
  -2   1   2 251.075 9.72279  -2
   2   1  -1 251.075 9.72279   1
  -2   1   2 256.558 10.2322  -2
   2   1  -1 256.558 10.2322   1
  -2   1   2 241.874 9.73343  -2
   2   1  -1 241.874 9.73343   1
  -2   1   2 226.638 10.0364  -2
   2   1  -1 226.638 10.0364   1
   2  -1  -2 266.203 9.37226  -2
  -2  -1   1 266.203 9.37226   1
  -1   1   2 21.2597 1.03269  -2
   1   1  -1 21.2597 1.03269   1
   1  -1  -2 23.5026 1.34002  -2
  -1  -1   1 23.5026 1.34002   1
   1  -1  -2 18.9438 0.99750  -2
  -1  -1   1 18.9438 0.99750   1
   0   1  -1 2.45759 0.28099   1
   0   1  -1 2.38743 0.30357   1
   0   1  -1 2.11288 0.14878   1
   0  -1   1 2.30073 0.30226   1
   0  -1   1 3.04230 0.30680   1
   0  -1   1 2.19118 0.28645   1
   0  -1   1 2.00624 0.25704   1
   1   1   2 33.2326 1.67361  -2
  -1   1  -1 33.2326 1.67361   1
  -1  -1  -2 34.2719 1.65502  -2
   1  -1   1 34.2719 1.65502   1
  -1  -1  -2 35.8901 1.79404  -2
   1  -1   1 35.8901 1.79404   1
  -1  -1  -2 35.0335 1.92014  -2
   1  -1   1 35.0335 1.92014   1
   2   1   2 868.358 34.2694  -2
  -2   1  -1 868.358 34.2694   1
   2   1   2 909.800 35.1937  -2
  -2   1  -1 909.800 35.1937   1
  -2  -1  -2 881.366 33.4976  -2
   2  -1   1 881.366 33.4976   1
  -2  -1  -2 909.817 38.1272  -2
   2  -1   1 909.817 38.1272   1
  -2  -1  -2 915.552 33.4193  -2
   2  -1   1 915.552 33.4193   1
  -2  -1  -2 808.850 35.4250  -2
   2  -1   1 808.850 35.4250   1
   3   1   2 191.895 7.41003  -2
  -3   1  -1 191.895 7.41003   1
  -3  -1  -2 146.560 7.64141  -2
   3  -1   1 146.560 7.64141   1
  -3  -1  -2 180.426 7.11242  -2
   3  -1   1 180.426 7.11242   1
  -3  -1  -2 177.629 8.21708  -2
   3  -1   1 177.629 8.21708   1
  -3  -1  -2 177.684 6.98543  -2
   3  -1   1 177.684 6.98543   1
  -3  -1  -2 173.030 6.73648  -2
   3  -1   1 173.030 6.73648   1
   4   1   2 842.086 32.6762  -2
  -4   1  -1 842.086 32.6762   1
  -4  -1  -2 840.127 31.8423  -2
   4  -1   1 840.127 31.8423   1
  -4  -1  -2 886.181 31.7042  -2
   4  -1   1 886.181 31.7042   1
  -4  -1  -2 847.952 30.5042  -2
   4  -1   1 847.952 30.5042   1
  -4  -1  -2 901.946 33.6078  -2
   4  -1   1 901.946 33.6078   1
  -4  -1  -2 788.358 36.2379  -2
   4  -1   1 788.358 36.2379   1
  -4  -1  -2 700.280 33.6447  -2
   4  -1   1 700.280 33.6447   1
   5   1   2 173.736 7.64081  -2
  -5   1  -1 173.736 7.64081   1
  -5  -1  -2 165.601 8.46702  -2
   5  -1   1 165.601 8.46702   1
  -5  -1  -2 184.480 7.91136  -2
   5  -1   1 184.480 7.91136   1
  -5  -1  -2 141.918 7.85783  -2
   5  -1   1 141.918 7.85783   1
  -5  -1  -2 182.954 7.43657  -2
   5  -1   1 182.954 7.43657   1
  -5  -1  -2 169.227 6.66925  -2
   5  -1   1 169.227 6.66925   1
  -5  -1  -2 179.361 7.16943  -2
   5  -1   1 179.361 7.16943   1
   6   1   2 859.476 32.5172  -2
  -6   1  -1 859.476 32.5172   1
  -6  -1  -2 822.796 31.7274  -2
   6  -1   1 822.796 31.7274   1
  -6  -1  -2 814.627 36.0849  -2
   6  -1   1 814.627 36.0849   1
  -6  -1  -2 870.741 31.3949  -2
   6  -1   1 870.741 31.3949   1
  -6  -1  -2 694.682 33.4097  -2
   6  -1   1 694.682 33.4097   1
   7   1   2 200.702 9.10957  -2
  -7   1  -1 200.702 9.10957   1
  -7  -1  -2 164.463 9.33849  -2
   7  -1   1 164.463 9.33849   1
  -7  -1  -2 211.141 9.08201  -2
   7  -1   1 211.141 9.08201   1
  -7  -1  -2 206.499 8.49549  -2
   7  -1   1 206.499 8.49549   1
  -7  -1  -2 205.942 10.2399  -2
   7  -1   1 205.942 10.2399   1
   8   1   2 272.513 11.6583  -2
  -8   1  -1 272.513 11.6583   1
  -8  -1  -2 241.430 12.8588  -2
   8  -1   1 241.430 12.8588   1
  -8  -1  -2 252.707 11.5967  -2
   8  -1   1 252.707 11.5967   1
   9   1   2 140.986 6.87736  -2
  -9   1  -1 140.986 6.87736   1
  -9  -1  -2 109.433 6.69322  -2
   9  -1   1 109.433 6.69322   1
  -9  -1  -2 121.900 7.58638  -2
   9  -1   1 121.900 7.58638   1
 -10  -1  -2 37.4631 3.63284  -2
  10  -1   1 37.4631 3.63284   1
 -10  -1  -2 42.9340 3.81816  -2
  10  -1   1 42.9340 3.81816   1
 -10  -1  -2 44.6390 4.12347  -2
  10  -1   1 44.6390 4.12347   1
 -11  -1  -2 56.2056 4.95909  -2
  11  -1   1 56.2056 4.95909   1
 -11  -1  -2 51.8300 4.46555  -2
  11  -1   1 51.8300 4.46555   1
 -11   0   1 0.14172 2.05123  -2
  11   0  -1 0.14172 2.05123   1
 -11   0   1 1.67190 1.54878  -2
  11   0  -1 1.67190 1.54878   1
 -11   0   1 1.09687 1.27990  -2
  11   0  -1 1.09687 1.27990   1
  11   0  -1 2.11971 1.42257  -2
 -11   0   1 2.11971 1.42257   1
 -10   0   1 1052.21 45.8689  -2
  10   0  -1 1052.21 45.8689   1
 -10   0   1 1189.64 49.9812  -2
  10   0  -1 1189.64 49.9812   1
 -10   0   1 1072.06 43.8634  -2
  10   0  -1 1072.06 43.8634   1
  -9   0   1 0.27684 1.02740  -2
   9   0  -1 0.27684 1.02740   1
  -9   0   1 0.64039 0.91890  -2
   9   0  -1 0.64039 0.91890   1
  -9   0   1 0.19204 0.93536  -2
   9   0  -1 0.19204 0.93536   1
   9   0  -1 -0.1550 0.83311  -2
  -9   0   1 -0.1550 0.83311   1
  -8   0   1 380.968 18.2730  -2
   8   0  -1 380.968 18.2730   1
  -8   0   1 342.894 16.6088  -2
   8   0  -1 342.894 16.6088   1
  -8   0   1 422.174 15.6348  -2
   8   0  -1 422.174 15.6348   1
  -8   0   1 314.955 15.8793  -2
   8   0  -1 314.955 15.8793   1
   8   0  -1 436.622 16.3997  -2
  -8   0   1 436.622 16.3997   1
  -7   0   1 1.89304 0.82056  -2
   7   0  -1 1.89304 0.82056   1
  -7   0   1 2.38830 0.96006  -2
   7   0  -1 2.38830 0.96006   1
  -7   0   1 1.25968 0.85581  -2
   7   0  -1 1.25968 0.85581   1
  -7   0   1 1.47946 0.90210  -2
   7   0  -1 1.47946 0.90210   1
   7   0  -1 1.76511 0.97163  -2
  -7   0   1 1.76511 0.97163   1
  -6   0   1 843.263 38.3138  -2
   6   0  -1 843.263 38.3138   1
  -6   0   1 925.656 33.3951  -2
   6   0  -1 925.656 33.3951   1
  -6   0   1 761.391 33.5971  -2
   6   0  -1 761.391 33.5971   1
  -6   0   1 859.492 35.2944  -2
   6   0  -1 859.492 35.2944   1
   6   0  -1 934.044 34.4380  -2
  -6   0   1 934.044 34.4380   1
  -5   0   1 0.39548 0.53504  -2
   5   0  -1 0.39548 0.53504   1
  -5   0   1 0.90876 0.54155  -2
   5   0  -1 0.90876 0.54155   1
  -5   0   1 0.57221 0.48057  -2
   5   0  -1 0.57221 0.48057   1
  -5   0   1 0.64793 0.54595  -2
   5   0  -1 0.64793 0.54595   1
  -5   0   1 0.25096 0.42652  -2
   5   0  -1 0.25096 0.42652   1
  -5   0   1 0.64584 0.52144  -2
   5   0  -1 0.64584 0.52144   1
  -5   0   1 0.45452 0.33481  -2
   5   0  -1 0.45452 0.33481   1
   5   0  -1 0.74643 0.57778  -2
  -5   0   1 0.74643 0.57778   1
  -4   0   1 2198.09 84.4759  -2
   4   0  -1 2198.09 84.4759   1
  -4   0   1 2068.13 84.5314  -2
   4   0  -1 2068.13 84.5314   1
  -4   0   1 2575.13 89.1047  -2
   4   0  -1 2575.13 89.1047   1
  -4   0   1 2227.08 96.1902  -2
   4   0  -1 2227.08 96.1902   1
  -4   0   1 2115.12 84.6129  -2
   4   0  -1 2115.12 84.6129   1
  -4   0   1 2244.64 88.9231  -2
   4   0  -1 2244.64 88.9231   1
  -4   0   1 2217.55 81.4773  -2
   4   0  -1 2217.55 81.4773   1
   4   0  -1 2273.57 86.5925  -2
  -4   0   1 2273.57 86.5925   1
  -3   0   1 0.24895 0.35958  -2
   3   0  -1 0.24895 0.35958   1
  -3   0   1 0.42988 0.33701  -2
   3   0  -1 0.42988 0.33701   1
  -3   0   1 0.42441 0.27250  -2
   3   0  -1 0.42441 0.27250   1
  -3   0   1 0.61487 0.26000  -2
   3   0  -1 0.61487 0.26000   1
  -3   0   1 0.46878 0.28832  -2
   3   0  -1 0.46878 0.28832   1
  -3   0   1 0.69084 0.34064  -2
   3   0  -1 0.69084 0.34064   1
  -3   0   1 0.48742 0.32707  -2
   3   0  -1 0.48742 0.32707   1
   3   0  -1 0.28110 0.36696  -2
  -3   0   1 0.28110 0.36696   1
  -2   0   1 234.171 9.85512  -2
   2   0  -1 234.171 9.85512   1
  -2   0   1 261.844 9.43182  -2
   2   0  -1 261.844 9.43182   1
  -2   0   1 238.606 9.44738  -2
   2   0  -1 238.606 9.44738   1
  -2   0   1 233.680 9.39436  -2
   2   0  -1 233.680 9.39436   1
  -2   0   1 224.650 10.8406  -2
   2   0  -1 224.650 10.8406   1
  -2   0   1 241.664 9.05780  -2
   2   0  -1 241.664 9.05780   1
  -2   0   1 274.468 9.94301  -2
   2   0  -1 274.468 9.94301   1
   2   0  -1 241.468 9.43054  -2
  -2   0   1 241.468 9.43054   1
   2   0  -1 239.900 9.72414  -2
  -2   0   1 239.900 9.72414   1
   2   0  -1 247.078 9.04431  -2
  -2   0   1 247.078 9.04431   1
  -1   0   1 0.09649 0.06707  -2
   1   0  -1 0.09649 0.06707   1
  -1   0   1 0.09133 0.08196  -2
   1   0  -1 0.09133 0.08196   1
  -1   0   1 0.03136 0.14324  -2
   1   0  -1 0.03136 0.14324   1
  -1   0   1 0.19753 0.06682  -2
   1   0  -1 0.19753 0.06682   1
  -1   0   1 0.17918 0.11911  -2
   1   0  -1 0.17918 0.11911   1
  -1   0   1 -0.0144 0.05631  -2
   1   0  -1 -0.0144 0.05631   1
   1   0  -1 0.09918 0.10911  -2
  -1   0   1 0.09918 0.10911   1
   1   0  -1 0.23145 0.12989  -2
  -1   0   1 0.23145 0.12989   1
   1   0  -1 0.20090 0.15716  -2
  -1   0   1 0.20090 0.15716   1
   0   0   1 1906.39 70.4866  -2
   0   0  -1 1906.39 70.4866   1
   0   0   1 1686.01 69.1123  -2
   0   0  -1 1686.01 69.1123   1
   0   0   1 1891.08 73.7592  -2
   0   0  -1 1891.08 73.7592   1
   0   0  -1 1602.40 64.9373  -2
   0   0   1 1602.40 64.9373   1
   0   0  -1 1668.21 67.3657  -2
   0   0   1 1668.21 67.3657   1
   1   0   1 0.53049 0.18993  -2
  -1   0  -1 0.53049 0.18993   1
   1   0   1 1.16327 0.24721  -2
  -1   0  -1 1.16327 0.24721   1
   1   0   1 0.73827 0.18723  -2
  -1   0  -1 0.73827 0.18723   1
  -1   0  -1 0.38118 0.10101  -2
   1   0   1 0.38118 0.10101   1
  -1   0  -1 0.52003 0.17434  -2
   1   0   1 0.52003 0.17434   1
  -1   0  -1 1.18482 0.24174  -2
   1   0   1 1.18482 0.24174   1
  -1   0  -1 0.52545 0.16531  -2
   1   0   1 0.52545 0.16531   1
  -1   0  -1 0.69201 0.18515  -2
   1   0   1 0.69201 0.18515   1
   2   0   1 2.17674 0.40664  -2
  -2   0  -1 2.17674 0.40664   1
   2   0   1 2.06218 0.39107  -2
  -2   0  -1 2.06218 0.39107   1
  -2   0  -1 2.02296 0.39389  -2
   2   0   1 2.02296 0.39389   1
  -2   0  -1 1.79075 0.22698  -2
   2   0   1 1.79075 0.22698   1
  -2   0  -1 2.94046 0.45311  -2
   2   0   1 2.94046 0.45311   1
  -2   0  -1 4.14624 0.56842  -2
   2   0   1 4.14624 0.56842   1
  -2   0  -1 2.56863 0.43047  -2
   2   0   1 2.56863 0.43047   1
  -2   0  -1 2.89013 0.48709  -2
   2   0   1 2.89013 0.48709   1
   3   0   1 0.33055 0.28934  -2
  -3   0  -1 0.33055 0.28934   1
   3   0   1 1.04890 0.40227  -2
  -3   0  -1 1.04890 0.40227   1
  -3   0  -1 0.51816 0.31608  -2
   3   0   1 0.51816 0.31608   1
  -3   0  -1 0.60372 0.39252  -2
   3   0   1 0.60372 0.39252   1
  -3   0  -1 0.69055 0.40716  -2
   3   0   1 0.69055 0.40716   1
  -3   0  -1 0.61433 0.33543  -2
   3   0   1 0.61433 0.33543   1
  -3   0  -1 0.71304 0.36227  -2
   3   0   1 0.71304 0.36227   1
  -3   0  -1 0.52107 0.18079  -2
   3   0   1 0.52107 0.18079   1
   4   0   1 183.009 7.90994  -2
  -4   0  -1 183.009 7.90994   1
  -4   0  -1 205.991 8.22392  -2
   4   0   1 205.991 8.22392   1
  -4   0  -1 183.726 8.79244  -2
   4   0   1 183.726 8.79244   1
  -4   0  -1 181.019 7.72788  -2
   4   0   1 181.019 7.72788   1
  -4   0  -1 177.353 7.76843  -2
   4   0   1 177.353 7.76843   1
  -4   0  -1 189.186 8.23821  -2
   4   0   1 189.186 8.23821   1
  -4   0  -1 177.180 6.93077  -2
   4   0   1 177.180 6.93077   1
  -4   0  -1 186.247 7.58163  -2
   4   0   1 186.247 7.58163   1
   5   0   1 1.17102 0.69413  -2
  -5   0  -1 1.17102 0.69413   1
  -5   0  -1 0.64499 0.51826  -2
   5   0   1 0.64499 0.51826   1
  -5   0  -1 0.51933 0.54300  -2
   5   0   1 0.51933 0.54300   1
  -5   0  -1 0.71430 0.25098  -2
   5   0   1 0.71430 0.25098   1
  -5   0  -1 0.43884 0.50072  -2
   5   0   1 0.43884 0.50072   1
  -5   0  -1 0.53633 0.55780  -2
   5   0   1 0.53633 0.55780   1
  -5   0  -1 0.33792 0.52113  -2
   5   0   1 0.33792 0.52113   1
  -5   0  -1 1.11226 0.61450  -2
   5   0   1 1.11226 0.61450   1
   6   0   1 3.63101 0.87298  -2
  -6   0  -1 3.63101 0.87298   1
  -6   0  -1 5.07545 0.96962  -2
   6   0   1 5.07545 0.96962   1
  -6   0  -1 4.12306 0.96650  -2
   6   0   1 4.12306 0.96650   1
  -6   0  -1 5.52588 1.11150  -2
   6   0   1 5.52588 1.11150   1
  -6   0  -1 5.90909 1.19061  -2
   6   0   1 5.90909 1.19061   1
   7   0   1 1.04100 0.78318  -2
  -7   0  -1 1.04100 0.78318   1
  -7   0  -1 0.44220 0.75894  -2
   7   0   1 0.44220 0.75894   1
  -7   0  -1 1.04918 0.83633  -2
   7   0   1 1.04918 0.83633   1
  -7   0  -1 1.86839 0.83700  -2
   7   0   1 1.86839 0.83700   1
  -7   0  -1 0.23351 0.72276  -2
   7   0   1 0.23351 0.72276   1
   8   0   1 45.1076 3.07350  -2
  -8   0  -1 45.1076 3.07350   1
  -8   0  -1 40.4211 2.68727  -2
   8   0   1 40.4211 2.68727   1
  -8   0  -1 34.2426 3.01490  -2
   8   0   1 34.2426 3.01490   1
  -8   0  -1 40.8798 3.21781  -2
   8   0   1 40.8798 3.21781   1
  -8   0  -1 37.9123 3.26428  -2
   8   0   1 37.9123 3.26428   1
   9   0   1 0.60688 0.93673  -2
  -9   0  -1 0.60688 0.93673   1
  -9   0  -1 0.11380 0.98486  -2
   9   0   1 0.11380 0.98486   1
  -9   0  -1 0.41795 1.04023  -2
   9   0   1 0.41795 1.04023   1
  -9   0  -1 1.15725 1.07657  -2
   9   0   1 1.15725 1.07657   1
  -9   0  -1 0.29413 0.95712  -2
   9   0   1 0.29413 0.95712   1
  10   0   1 11.8380 2.10753  -2
 -10   0  -1 11.8380 2.10753   1
 -10   0  -1 12.7946 2.46598  -2
  10   0   1 12.7946 2.46598   1
 -10   0  -1 7.77887 1.93771  -2
  10   0   1 7.77887 1.93771   1
 -10   0  -1 12.6520 2.37992  -2
  10   0   1 12.6520 2.37992   1
  11   0   1 3.07964 1.54184  -2
 -11   0  -1 3.07964 1.54184   1
 -11   0  -1 1.77263 1.56373  -2
  11   0   1 1.77263 1.56373   1
 -11   0  -1 2.58091 1.74670  -2
  11   0   1 2.58091 1.74670   1
 -11   0  -1 2.40260 1.49887  -2
  11   0   1 2.40260 1.49887   1
 -10  -1   0 1.29784 1.85493  -2
  10  -1  -1 1.29784 1.85493   1
 -10  -1   0 1.89026 1.82071  -2
  10  -1  -1 1.89026 1.82071   1
 -10  -1   0 -0.0130 1.55441  -2
  10  -1  -1 -0.0130 1.55441   1
  10   1   0 2.77819 1.86534  -2
 -10   1   1 2.77819 1.86534   1
  -9  -1   0 518.656 22.7178  -2
   9  -1  -1 518.656 22.7178   1
  -9  -1   0 463.913 21.6402  -2
   9  -1  -1 463.913 21.6402   1
   9   1   0 578.930 22.0863  -2
  -9   1   1 578.930 22.0863   1
  -8  -1   0 2.37324 1.73299  -2
   8  -1  -1 2.37324 1.73299   1
  -8  -1   0 2.54940 1.45628  -2
   8  -1  -1 2.54940 1.45628   1
  -8  -1   0 4.86959 1.59193  -2
   8  -1  -1 4.86959 1.59193   1
   8   1   0 5.52218 1.56971  -2
  -8   1   1 5.52218 1.56971   1
  -7  -1   0 1536.96 70.7281  -2
   7  -1  -1 1536.96 70.7281   1
  -7  -1   0 1735.50 76.5552  -2
   7  -1  -1 1735.50 76.5552   1
  -7  -1   0 1730.96 67.3603  -2
   7  -1  -1 1730.96 67.3603   1
  -7  -1   0 1956.69 66.9649  -2
   7  -1  -1 1956.69 66.9649   1
   7   1   0 1830.35 68.8876  -2
  -7   1   1 1830.35 68.8876   1
  -6  -1   0 70.8866 3.41018  -2
   6  -1  -1 70.8866 3.41018   1
  -6  -1   0 58.4926 3.80354  -2
   6  -1  -1 58.4926 3.80354   1
  -6  -1   0 70.1093 3.59727  -2
   6  -1  -1 70.1093 3.59727   1
  -6  -1   0 61.1020 4.18624  -2
   6  -1  -1 61.1020 4.18624   1
   6   1   0 72.6012 3.80513  -2
  -6   1   1 72.6012 3.80513   1
  -5  -1   0 1484.27 69.1785  -2
   5  -1  -1 1484.27 69.1785   1
  -5  -1   0 1500.52 61.1559  -2
   5  -1  -1 1500.52 61.1559   1
  -5  -1   0 1599.08 60.8001  -2
   5  -1  -1 1599.08 60.8001   1
  -5  -1   0 1733.16 58.5422  -2
   5  -1  -1 1733.16 58.5422   1
  -5  -1   0 1690.14 60.6549  -2
   5  -1  -1 1690.14 60.6549   1
   5   1   0 1592.40 62.3519  -2
  -5   1   1 1592.40 62.3519   1
  -4  -1   0 25.1891 2.01348  -2
   4  -1  -1 25.1891 2.01348   1
  -4  -1   0 25.4000 1.43234  -2
   4  -1  -1 25.4000 1.43234   1
  -4  -1   0 26.1253 1.66908  -2
   4  -1  -1 26.1253 1.66908   1
  -4  -1   0 22.5038 1.77875  -2
   4  -1  -1 22.5038 1.77875   1
  -4  -1   0 23.5945 1.81139  -2
   4  -1  -1 23.5945 1.81139   1
  -4  -1   0 27.5104 1.56511  -2
   4  -1  -1 27.5104 1.56511   1
  -4  -1   0 27.0024 1.53750  -2
   4  -1  -1 27.0024 1.53750   1
   4   1   0 27.7153 1.79081  -2
  -4   1   1 27.7153 1.79081   1
  -3  -1   0 3249.42 128.286  -2
   3  -1  -1 3249.42 128.286   1
  -3  -1   0 3480.49 134.569  -2
   3  -1  -1 3480.49 134.569   1
  -3  -1   0 3503.37 128.112  -2
   3  -1  -1 3503.37 128.112   1
  -3  -1   0 3576.62 127.995  -2
   3  -1  -1 3576.62 127.995   1
  -3  -1   0 3519.95 123.763  -2
   3  -1  -1 3519.95 123.763   1
  -3  -1   0 3185.81 145.365  -2
   3  -1  -1 3185.81 145.365   1
   3   1   0 3314.43 131.054  -2
  -3   1   1 3314.43 131.054   1
  -2  -1   0 38.5417 1.71286  -2
   2  -1  -1 38.5417 1.71286   1
  -2  -1   0 36.5850 1.96490  -2
   2  -1  -1 36.5850 1.96490   1
  -2  -1   0 36.5661 1.84426  -2
   2  -1  -1 36.5661 1.84426   1
  -2  -1   0 35.5770 1.77755  -2
   2  -1  -1 35.5770 1.77755   1
  -2  -1   0 36.0615 1.61863  -2
   2  -1  -1 36.0615 1.61863   1
  -2  -1   0 42.8444 2.20466  -2
   2  -1  -1 42.8444 2.20466   1
  -2   1   1 23.0528 1.27440   1
  -1  -1   0 2192.92 93.7948  -2
   1  -1  -1 2192.92 93.7948   1
  -1  -1   0 2195.88 87.2488  -2
   1  -1  -1 2195.88 87.2488   1
  -1   1   1 1398.26 55.8959   1
  -1   1   1 1423.22 54.6719   1
   0  -1   0 4.46924 0.44528  -2
   0  -1  -1 4.46924 0.44528   1
   0   1   1 2.29168 0.27782   1
   0   1   1 2.66064 0.29757   1
   0   1   1 2.69556 0.22877   1
   1  -1   0 1716.78 92.4814  -2
  -1  -1  -1 1716.78 92.4814   1
   1  -1   0 1888.61 73.5773  -2
  -1  -1  -1 1888.61 73.5773   1
  -1   1   0 1957.12 70.0412  -2
   1   1   1 1957.12 70.0412   1
   2  -1   0 22.1501 1.51144  -2
  -2  -1  -1 22.1501 1.51144   1
   2  -1   0 21.0034 1.25836  -2
  -2  -1  -1 21.0034 1.25836   1
  -2   1   0 21.9724 1.46664  -2
   2   1   1 21.9724 1.46664   1
  -2   1   0 22.5193 1.24078  -2
   2   1   1 22.5193 1.24078   1
   3  -1   0 2104.22 79.2005  -2
  -3  -1  -1 2104.22 79.2005   1
   3  -1   0 2081.91 102.068  -2
  -3  -1  -1 2081.91 102.068   1
  -3   1   0 2066.58 81.2874  -2
   3   1   1 2066.58 81.2874   1
  -3   1   0 1849.82 81.5810  -2
   3   1   1 1849.82 81.5810   1
  -3   1   0 2104.38 77.4200  -2
   3   1   1 2104.38 77.4200   1
  -3   1   0 2094.60 87.9286  -2
   3   1   1 2094.60 87.9286   1
   4  -1   0 492.022 18.8790  -2
  -4  -1  -1 492.022 18.8790   1
   4  -1   0 486.357 23.7551  -2
  -4  -1  -1 486.357 23.7551   1
  -4   1   0 483.222 18.3426  -2
   4   1   1 483.222 18.3426   1
  -4   1   0 435.555 19.6798  -2
   4   1   1 435.555 19.6798   1
  -4   1   0 482.123 19.2387  -2
   4   1   1 482.123 19.2387   1
  -4   1   0 401.458 18.5264  -2
   4   1   1 401.458 18.5264   1
  -4   1   0 492.333 21.0761  -2
   4   1   1 492.333 21.0761   1
  -4   1   0 489.988 18.4417  -2
   4   1   1 489.988 18.4417   1
   5  -1   0 379.630 14.5271  -2
  -5  -1  -1 379.630 14.5271   1
  -5   1   0 369.327 14.0837  -2
   5   1   1 369.327 14.0837   1
  -5   1   0 300.985 15.1085  -2
   5   1   1 300.985 15.1085   1
  -5   1   0 361.188 16.2065  -2
   5   1   1 361.188 16.2065   1
  -5   1   0 353.099 14.0179  -2
   5   1   1 353.099 14.0179   1
  -5   1   0 382.855 14.7592  -2
   5   1   1 382.855 14.7592   1
  -5   1   0 302.512 14.2349  -2
   5   1   1 302.512 14.2349   1
   6  -1   0 407.478 16.3450  -2
  -6  -1  -1 407.478 16.3450   1
  -6   1   0 396.158 16.6909  -2
   6   1   1 396.158 16.6909   1
  -6   1   0 386.716 18.2749  -2
   6   1   1 386.716 18.2749   1
  -6   1   0 383.706 15.8118  -2
   6   1   1 383.706 15.8118   1
   7  -1   0 382.036 16.1996  -2
  -7  -1  -1 382.036 16.1996   1
  -7   1   0 394.653 15.7347  -2
   7   1   1 394.653 15.7347   1
  -7   1   0 415.103 16.8162  -2
   7   1   1 415.103 16.8162   1
  -7   1   0 349.545 18.0110  -2
   7   1   1 349.545 18.0110   1
   8  -1   0 172.452 7.99803  -2
  -8  -1  -1 172.452 7.99803   1
  -8   1   0 149.842 8.82795  -2
   8   1   1 149.842 8.82795   1
  -8   1   0 169.198 7.63105  -2
   8   1   1 169.198 7.63105   1
   9  -1   0 45.7402 3.34158  -2
  -9  -1  -1 45.7402 3.34158   1
  -9   1   0 42.0439 3.06338  -2
   9   1   1 42.0439 3.06338   1
  -9   1   0 28.7289 2.89507  -2
   9   1   1 28.7289 2.89507   1
  -9   1   0 32.7342 3.47136  -2
   9   1   1 32.7342 3.47136   1
  -9   1   0 32.4768 3.06334  -2
   9   1   1 32.4768 3.06334   1
  10  -1   0 63.9802 4.33685  -2
 -10  -1  -1 63.9802 4.33685   1
 -10   1   0 44.1791 3.93198  -2
  10   1   1 44.1791 3.93198   1
 -10   1   0 45.9245 4.17636  -2
  10   1   1 45.9245 4.17636   1
 -10   1   0 71.8803 4.22463  -2
  10   1   1 71.8803 4.22463   1
 -10   1   0 64.5241 4.95958  -2
  10   1   1 64.5241 4.95958   1
 -11   1   0 8.19786 2.21076  -2
  11   1   1 8.19786 2.21076   1
  10  -2  -1 32.5223 3.26575   1
  10  -2  -1 36.3624 3.93389   1
  10  -2  -1 37.6533 3.35577   1
  10   2   1 51.3802 4.16232  -2
 -10   2   1 51.3802 4.16232   1
   9  -2  -1 2.06025 1.48519   1
   9  -2  -1 0.86846 1.00214   1
   9  -2  -1 0.35190 1.12904   1
   9   2   1 0.57328 1.79700  -2
  -9   2   1 0.57328 1.79700   1
   8  -2  -1 827.722 35.0229   1
   8  -2  -1 834.720 38.0614   1
   8  -2  -1 850.059 33.1580   1
   8   2   1 1130.78 45.1051  -2
  -8   2   1 1130.78 45.1051   1
   7  -2  -1 28.3422 2.22772   1
   7  -2  -1 29.6764 2.57270   1
   7  -2  -1 31.6787 2.96041   1
   7   2   1 40.1846 2.96371  -2
  -7   2   1 40.1846 2.96371   1
  -6  -2  -1 1562.94 57.4179  -2
   6  -2  -1 1562.94 57.4179   1
  -6  -2  -1 1514.73 55.5292  -2
   6  -2  -1 1514.73 55.5292   1
   6   2   1 1460.18 59.2190  -2
  -6   2   1 1460.18 59.2190   1
  -5  -2  -1 35.3646 1.93647  -2
   5  -2  -1 35.3646 1.93647   1
  -5   2   1 25.5402 1.81326   1
   4  -2  -1 827.674 30.2064   1
   4  -2  -1 786.007 31.1899   1
   4  -2  -1 859.150 30.9936   1
   4  -2  -1 788.678 33.1482   1
   4  -2  -1 810.723 35.8859   1
   4  -2  -1 816.499 32.8762   1
   4  -2  -1 821.896 31.4538   1
  -4   2   1 816.171 32.1239   1
   3  -2  -1 39.9454 2.07791   1
   3  -2  -1 37.1969 1.91271   1
   3  -2  -1 38.1083 2.53580   1
   3  -2  -1 37.8936 1.96260   1
   3  -2  -1 37.8327 1.70258   1
   3  -2  -1 38.8753 2.22010   1
  -3   2   1 38.2649 2.10150   1
   2  -2  -1 7355.45 297.671   1
   2  -2  -1 7325.21 273.293   1
   2  -2  -1 7612.34 322.592   1
   2  -2  -1 7756.90 282.764   1
  -2   2   1 7363.52 288.986   1
   1  -2  -1 139.436 5.44386   1
   1  -2  -1 143.957 5.67200   1
   1  -2  -1 145.934 6.82019   1
   1  -2  -1 141.374 6.07008   1
   1  -2  -1 143.502 5.73943   1
  -1   2   1 152.560 5.79923   1
  -1   2   1 143.227 5.82959   1
  -1   2   1 140.466 6.01032   1
  -1   2   1 139.029 5.45112   1
   0  -2  -1 762.090 29.6629  -2
   0  -2  -1 762.090 29.6629   1
   0   2   1 510.801 20.4043   1
   0   2   1 495.855 19.4388   1
   0   2   1 511.976 19.2906   1
  -1  -2  -1 211.520 8.13732   1
  -1  -2  -1 196.871 10.8368   1
  -1  -2  -1 200.562 7.96097   1
  -1  -2  -1 198.607 7.67954   1
  -1  -2  -1 213.019 8.47679   1
   1   2   1 196.069 8.38698   1
   1   2   1 202.919 8.02979   1
   1   2   1 200.130 7.99230   1
  -2  -2  -1 7090.20 351.285   1
  -2  -2  -1 6963.34 255.154   1
  -2  -2  -1 6957.10 271.034   1
  -2  -2  -1 7147.06 279.206   1
   2   2   1 6883.83 265.198   1
   2   2   1 7029.37 278.609   1
   2   2   1 7078.92 265.674   1
  -3  -2  -1 0.66622 0.24229   1
  -3  -2  -1 0.74334 0.41126   1
  -3  -2  -1 0.74661 0.37144   1
   3   2   1 0.96611 0.42882   1
   3   2   1 0.81014 0.49409   1
   3   2   1 0.69679 0.42956   1
   3   2   1 1.02866 0.39970   1
   4  -2  -1 1041.79 40.7135  -2
  -4  -2  -1 1041.79 40.7135   1
   4   2   1 672.411 26.7524   1
   4   2   1 720.219 26.9640   1
   4   2   1 678.021 28.2182   1
   4   2   1 678.907 27.9138   1
   5  -2  -1 33.5923 2.28805  -2
  -5  -2  -1 33.5923 2.28805   1
  -5   2   1 35.0711 2.33551  -2
   5   2   1 35.0711 2.33551   1
  -5   2   1 35.6272 2.82999  -2
   5   2   1 35.6272 2.82999   1
   6  -2  -1 1351.46 51.5857  -2
  -6  -2  -1 1351.46 51.5857   1
  -6   2   1 1253.91 57.4197  -2
   6   2   1 1253.91 57.4197   1
  -6   2   1 1366.86 50.4813  -2
   6   2   1 1366.86 50.4813   1
  -6   2   1 1283.35 52.8018  -2
   6   2   1 1283.35 52.8018   1
   7  -2  -1 31.3295 2.52978  -2
  -7  -2  -1 31.3295 2.52978   1
  -7   2   1 30.6848 3.06346  -2
   7   2   1 30.6848 3.06346   1
  -7   2   1 26.7016 2.38096  -2
   7   2   1 26.7016 2.38096   1
   8  -2  -1 999.468 39.3475  -2
  -8  -2  -1 999.468 39.3475   1
  -8   2   1 943.268 43.9751  -2
   8   2   1 943.268 43.9751   1
  -8   2   1 1018.17 38.4562  -2
   8   2   1 1018.17 38.4562   1
  -8   2   1 968.495 40.4343  -2
   8   2   1 968.495 40.4343   1
   9  -2  -1 5.88726 1.99919  -2
  -9  -2  -1 5.88726 1.99919   1
  -9   2   1 2.52702 2.25799  -2
   9   2   1 2.52702 2.25799   1
  -9   2   1 3.74131 2.16604  -2
   9   2   1 3.74131 2.16604   1
  -9   2   1 2.45082 1.89908  -2
   9   2   1 2.45082 1.89908   1
  10  -2  -1 38.0366 3.49792  -2
 -10  -2  -1 38.0366 3.49792   1
 -10   2   1 34.0549 3.77046  -2
  10   2   1 34.0549 3.77046   1
 -10   2   1 39.2227 3.43712  -2
  10   2   1 39.2227 3.43712   1
 -10   2   1 30.3337 3.98002  -2
  10   2   1 30.3337 3.98002   1
  10  -3  -1 11.1187 2.17132   1
  10  -3  -1 12.2471 2.80494   1
  10  -3  -1 9.08395 1.96797   1
 -10   3   1 10.0050 2.02693   1
   9  -3  -1 228.552 11.0769   1
   9  -3  -1 227.099 10.5947   1
   9  -3  -1 217.616 12.5065   1
  -9   3   1 248.049 10.9635   1
   8  -3  -1 47.7928 4.13650   1
   8  -3  -1 46.4361 3.20161   1
   8  -3  -1 50.2755 3.50039   1
  -8   3   1 47.9702 3.38126   1
   7  -3  -1 57.3387 4.35507   1
   7  -3  -1 54.8953 3.65989   1
   7  -3  -1 55.8457 3.30643   1
  -7   3   1 63.2208 3.70694   1
   6  -3  -1 120.022 7.15689   1
   6  -3  -1 127.889 6.38730   1
   6  -3  -1 133.742 5.60308   1
   6  -3  -1 121.998 5.80697   1
  -6   3   1 128.838 6.18604   1
   5  -3  -1 1610.37 59.7809   1
   5  -3  -1 1586.18 69.0483   1
   5  -3  -1 1578.18 63.6121   1
   5  -3  -1 1515.50 60.2184   1
   5  -3  -1 1621.59 58.2478   1
  -5   3   1 1590.58 61.8534   1
   4  -3  -1 4.93181 0.57861   1
   4  -3  -1 3.61285 0.76957   1
   4  -3  -1 6.50035 1.00418   1
   4  -3  -1 4.34117 0.74831   1
   4  -3  -1 6.22958 1.24057   1
  -4   3   1 4.36881 0.83647   1
   3  -3  -1 327.952 12.9666   1
   3  -3  -1 336.588 14.1153   1
   3  -3  -1 346.796 13.3230   1
   3  -3  -1 343.892 15.6181   1
  -3   3   1 327.774 13.6544   1
   2  -3  -1 170.354 8.87203   1
   2  -3  -1 179.611 7.94406   1
   2  -3  -1 187.921 7.42437   1
   2  -3  -1 181.389 7.50562   1
  -2   3   1 195.084 7.66649   1
  -2   3   1 195.119 7.64264   1
  -2   3   1 178.829 7.83572   1
   1  -3  -1 2315.36 84.2812   1
   1  -3  -1 2274.52 86.7271   1
   1  -3  -1 2285.81 91.5570   1
   1  -3  -1 2254.26 87.0772   1
   1  -3  -1 2323.88 99.3479   1
  -1   3   1 2307.19 87.1424   1
  -1   3   1 2372.90 91.5137   1
  -1   3   1 2326.10 86.6815   1
  -1   3   1 2331.25 88.9317   1
   0  -3  -1 84.9298 3.58518   1
   0  -3  -1 80.6651 4.00116   1
   0  -3  -1 87.1833 3.75350   1
   0  -3  -1 90.3015 3.92750   1
   0  -3  -1 84.5978 3.75293   1
   0   3   1 90.9183 3.86967   1
   0   3   1 84.5363 3.61946   1
   0   3   1 88.2897 3.98684   1
   0   3   1 90.1584 3.83453   1
  -1  -3  -1 2569.15 92.6881   1
  -1  -3  -1 2531.36 127.152   1
  -1  -3  -1 2518.84 95.7785   1
  -1  -3  -1 2483.53 100.886   1
  -1  -3  -1 2525.25 95.9009   1
  -1  -3  -1 2612.82 98.3317   1
   1   3   1 2546.85 95.9840   1
   1   3   1 2596.99 100.847   1
   1   3   1 2533.06 95.8466   1
  -2  -3  -1 68.8406 3.04590   1
  -2  -3  -1 66.5998 2.90241   1
  -2  -3  -1 67.8929 3.39916   1
  -2  -3  -1 66.6279 4.57812   1
  -2  -3  -1 63.6485 3.03302   1
   2   3   1 67.5630 3.25380   1
   2   3   1 69.1486 3.18080   1
   2   3   1 62.9297 3.14294   1
  -3  -3  -1 661.494 23.7523   1
  -3  -3  -1 653.982 25.2854   1
  -3  -3  -1 620.010 32.8150   1
   3   3   1 631.551 24.9861   1
   3   3   1 654.245 24.9656   1
   3   3   1 641.582 26.1023   1
  -4  -3  -1 102.863 4.03181   1
  -4  -3  -1 99.8607 5.65135   1
  -4  -3  -1 97.4816 4.57602   1
   4   3   1 102.557 4.81505   1
   4   3   1 102.209 4.69878   1
   4   3   1 102.124 4.76652   1
   4   3   1 94.0831 4.85177   1
  -5  -3  -1 2378.94 115.178   1
  -5  -3  -1 2398.95 89.7107   1
   5   3   1 2316.67 87.9786   1
   5   3   1 2262.30 87.9592   1
   5   3   1 2224.58 92.1358   1
  -6  -3  -1 49.3420 2.87787   1
   6   3   1 42.2823 2.95505   1
   6   3   1 49.2329 3.63763   1
   6   3   1 45.0639 2.88324   1
   6   3   1 48.7903 2.98217   1
   7  -3  -2 250.871 11.0143  -2
  -7  -3  -1 250.871 11.0143   1
   7   3   1 162.829 7.82693   1
   7   3   1 167.944 7.73963   1
   7   3   1 169.955 9.12037   1
   7   3   1 157.343 7.64769   1
   8   3   1 11.9607 2.32578   1
   8   3   1 11.7025 1.81688   1
   8   3   1 9.02936 1.64510   1
   9  -3  -2 1102.47 44.0939  -2
  -9  -3  -1 1102.47 44.0939   1
   9   3   1 690.132 29.0636   1
   9   3   1 678.069 27.6697   1
   9   3   1 683.217 31.8882   1
  10   3   1 9.17746 1.83591   1
  10   3   1 11.7164 2.55128   1
  10   3   1 12.8083 2.40013   1
  10  -4  -1 13.4973 2.26107   1
  10  -4  -1 17.9041 3.33622   1
  10  -4  -1 11.0353 2.09095   1
  10   4   2 66.1123 4.87876  -2
 -10   4   1 66.1123 4.87876   1
   9  -4  -1 24.7513 3.57797   1
   9  -4  -1 26.7785 2.60108   1
   9  -4  -1 26.1664 2.59472   1
   9   4   2 45.8222 3.82046  -2
  -9   4   1 45.8222 3.82046   1
   8  -4  -1 12.0815 1.77113   1
   8  -4  -1 8.54822 1.69958   1
   8  -4  -1 10.2451 2.37828   1
   8   4   2 64.4851 4.35251  -2
  -8   4   1 64.4851 4.35251   1
  -7  -4  -2 52.7550 3.79738  -2
   7  -4  -1 52.7550 3.79738   1
   7   4   2 58.8857 3.83561  -2
  -7   4   1 58.8857 3.83561   1
  -6  -4  -2 234.522 10.9923  -2
   6  -4  -1 234.522 10.9923   1
  -6  -4  -2 245.924 10.0063  -2
   6  -4  -1 245.924 10.0063   1
   6   4   2 243.783 10.7499  -2
  -6   4   1 243.783 10.7499   1
  -5  -4  -2 83.2185 4.13566  -2
   5  -4  -1 83.2185 4.13566   1
  -5  -4  -2 80.8619 4.11308  -2
   5  -4  -1 80.8619 4.11308   1
  -5  -4  -2 79.6396 4.46358  -2
   5  -4  -1 79.6396 4.46358   1
   5   4   2 78.2486 4.29417  -2
  -5   4   1 78.2486 4.29417   1
  -4  -4  -2 968.226 36.6117  -2
   4  -4  -1 968.226 36.6117   1
  -4  -4  -2 971.857 35.5192  -2
   4  -4  -1 971.857 35.5192   1
   4   4   2 911.123 37.4340  -2
  -4   4   1 911.123 37.4340   1
  -3  -4  -2 165.861 7.81565  -2
   3  -4  -1 165.861 7.81565   1
   3   4   2 180.986 7.55448  -2
  -3   4   1 180.986 7.55448   1
  -2  -4  -2 367.361 14.9403  -2
   2  -4  -1 367.361 14.9403   1
   2   4   2 342.923 14.2764  -2
  -2   4   1 342.923 14.2764   1
  -1  -4  -2 278.935 11.1484  -2
   1  -4  -1 278.935 11.1484   1
   1   4   2 268.048 11.0705  -2
  -1   4   1 268.048 11.0705   1
   0  -4  -1 1384.36 54.9711   1
   0  -4  -1 1402.44 53.6336   1
   0  -4  -1 1430.93 52.0174   1
   0  -4  -1 1416.25 56.5090   1
   0  -4  -1 1399.01 53.3604   1
   0   4   1 1497.92 53.7455   1
   0   4   1 1424.91 53.4155   1
   0   4   1 1323.57 54.8058   1
   0   4   1 1440.50 56.4251   1
  -1  -4  -1 413.678 21.3922   1
  -1  -4  -1 393.817 15.2023   1
  -1  -4  -1 397.393 16.6375   1
  -1  -4  -1 401.547 15.9386   1
  -1  -4  -1 389.620 15.5429   1
  -1  -4  -1 417.236 15.7011   1
   1   4   1 390.360 15.6114   1
   1   4   1 393.858 15.7541   1
   1   4   1 396.030 16.5356   1
  -2  -4  -1 339.683 19.2347   1
  -2  -4  -1 351.362 13.5921   1
  -2  -4  -1 357.433 14.0528   1
  -2  -4  -1 363.523 15.0294   1
  -2  -4  -1 355.489 14.1877   1
   2   4   1 364.270 14.9022   1
   2   4   1 351.272 14.1724   1
   2   4   1 363.823 14.1886   1
  -3  -4  -1 6.26678 1.40726   1
  -3  -4  -1 4.94758 0.73426   1
  -3  -4  -1 3.72504 0.92484   1
  -3  -4  -1 3.64592 0.71108   1
  -3   4   2 60.2348 3.21980  -2
   3   4   1 60.2348 3.21980   1
   4  -4  -2 2132.57 78.0601  -2
  -4  -4  -1 2132.57 78.0601   1
   4  -4  -2 2124.72 82.8077  -2
  -4  -4  -1 2124.72 82.8077   1
  -4   4   2 2065.19 81.2087  -2
   4   4   1 2065.19 81.2087   1
  -4   4   2 2236.08 85.2942  -2
   4   4   1 2236.08 85.2942   1
   5  -4  -2 137.708 6.60989  -2
  -5  -4  -1 137.708 6.60989   1
  -5   4   2 150.880 6.87183  -2
   5   4   1 150.880 6.87183   1
  -5   4   2 155.852 7.04069  -2
   5   4   1 155.852 7.04069   1
   6  -4  -2 954.591 37.0802  -2
  -6  -4  -1 954.591 37.0802   1
  -6   4   2 924.991 36.5913  -2
   6   4   1 924.991 36.5913   1
  -6   4   2 929.318 38.1554  -2
   6   4   1 929.318 38.1554   1
   7  -4  -2 94.8301 5.07847  -2
  -7  -4  -1 94.8301 5.07847   1
  -7   4   2 96.2860 5.30393  -2
   7   4   1 96.2860 5.30393   1
  -7   4   2 96.4449 5.31278  -2
   7   4   1 96.4449 5.31278   1
   8  -4  -2 448.127 18.6113  -2
  -8  -4  -1 448.127 18.6113   1
  -8   4   2 438.611 18.5359  -2
   8   4   1 438.611 18.5359   1
   9  -4  -2 28.3266 2.94066  -2
  -9  -4  -1 28.3266 2.94066   1
  -9   4   2 26.1115 3.02467  -2
   9   4   1 26.1115 3.02467   1
  -9   4   2 25.5932 3.05431  -2
   9   4   1 25.5932 3.05431   1
 -10   4   2 520.412 21.8940  -2
  10   4   1 520.412 21.8940   1
  -9  -5  -3 5.23901 1.85346  -2
   9  -5  -1 5.23901 1.85346   1
  -9  -5  -3 2.57889 2.72330  -2
   9  -5  -1 2.57889 2.72330   1
  -9  -5  -3 4.05315 1.90447  -2
   9  -5  -1 4.05315 1.90447   1
   9   5   3 2.37431 1.94582  -2
  -9   5   1 2.37431 1.94582   1
  -8  -5  -3 1.00738 2.32768  -2
   8  -5  -1 1.00738 2.32768   1
  -8  -5  -3 1.53590 1.59163  -2
   8  -5  -1 1.53590 1.59163   1
  -8  -5  -3 2.15590 1.57303  -2
   8  -5  -1 2.15590 1.57303   1
   8   5   3 1.21380 1.62515  -2
  -8   5   1 1.21380 1.62515   1
  -7  -5  -3 99.2306 5.59770  -2
   7  -5  -1 99.2306 5.59770   1
  -7  -5  -3 95.1565 6.80480  -2
   7  -5  -1 95.1565 6.80480   1
  -7  -5  -3 92.6362 5.00661  -2
   7  -5  -1 92.6362 5.00661   1
  -7  -5  -3 100.662 5.23251  -2
   7  -5  -1 100.662 5.23251   1
   7   5   3 95.0100 5.41653  -2
  -7   5   1 95.0100 5.41653   1
  -6  -5  -3 205.503 8.92127  -2
   6  -5  -1 205.503 8.92127   1
  -6  -5  -3 203.340 9.12340  -2
   6  -5  -1 203.340 9.12340   1
  -6  -5  -3 214.053 11.4303  -2
   6  -5  -1 214.053 11.4303   1
  -6  -5  -3 216.318 9.83075  -2
   6  -5  -1 216.318 9.83075   1
   6   5   3 196.685 9.37740  -2
  -6   5   1 196.685 9.37740   1
  -5  -5  -3 1.79907 1.79871  -2
   5  -5  -1 1.79907 1.79871   1
  -5  -5  -3 1.98178 1.26600  -2
   5  -5  -1 1.98178 1.26600   1
  -5  -5  -3 3.33820 1.31966  -2
   5  -5  -1 3.33820 1.31966   1
  -5  -5  -3 1.14016 1.16447  -2
   5  -5  -1 1.14016 1.16447   1
   5   5   3 1.80806 1.21028  -2
  -5   5   1 1.80806 1.21028   1
  -4  -5  -3 3.71630 1.79338  -2
   4  -5  -1 3.71630 1.79338   1
  -4  -5  -3 3.46624 1.14918  -2
   4  -5  -1 3.46624 1.14918   1
  -4  -5  -3 3.26667 1.25784  -2
   4  -5  -1 3.26667 1.25784   1
  -4  -5  -3 3.71917 1.27502  -2
   4  -5  -1 3.71917 1.27502   1
   4   5   3 3.78042 1.13101  -2
  -4   5   1 3.78042 1.13101   1
  -3  -5  -3 619.727 23.4960  -2
   3  -5  -1 619.727 23.4960   1
  -3  -5  -3 589.952 24.7212  -2
   3  -5  -1 589.952 24.7212   1
  -3  -5  -3 602.549 27.6705  -2
   3  -5  -1 602.549 27.6705   1
  -3  -5  -3 599.283 22.8934  -2
   3  -5  -1 599.283 22.8934   1
   3   5   3 571.743 23.7585  -2
  -3   5   1 571.743 23.7585   1
  -2  -5  -3 127.115 6.22654  -2
   2  -5  -1 127.115 6.22654   1
  -2  -5  -3 121.243 5.15822  -2
   2  -5  -1 121.243 5.15822   1
  -2  -5  -3 130.936 5.84323  -2
   2  -5  -1 130.936 5.84323   1
  -2  -5  -3 141.481 7.83567  -2
   2  -5  -1 141.481 7.83567   1
  -2  -5  -3 139.919 6.00998  -2
   2  -5  -1 139.919 6.00998   1
   2   5   3 125.132 5.74272  -2
  -2   5   1 125.132 5.74272   1
   2   5   3 125.291 5.19168  -2
  -2   5   1 125.291 5.19168   1
   2   5   3 128.707 5.92986  -2
  -2   5   1 128.707 5.92986   1
   2   5   3 135.641 6.12724  -2
  -2   5   1 135.641 6.12724   1
  -1  -5  -3 275.396 11.5017  -2
   1  -5  -1 275.396 11.5017   1
  -1  -5  -3 291.098 12.4433  -2
   1  -5  -1 291.098 12.4433   1
  -1  -5  -3 286.287 11.7069  -2
   1  -5  -1 286.287 11.7069   1
  -1  -5  -3 302.623 11.8994  -2
   1  -5  -1 302.623 11.8994   1
   1   5   3 293.469 11.7927  -2
  -1   5   1 293.469 11.7927   1
   1   5   3 277.272 11.7321  -2
  -1   5   1 277.272 11.7321   1
   1   5   3 280.737 11.2170  -2
  -1   5   1 280.737 11.2170   1
   0  -5  -3 57.8895 3.28920  -2
   0  -5  -1 57.8895 3.28920   1
   0  -5  -3 55.3501 3.05058  -2
   0  -5  -1 55.3501 3.05058   1
   0  -5  -3 52.3191 3.10591  -2
   0  -5  -1 52.3191 3.10591   1
   0  -5  -3 66.7063 3.52441  -2
   0  -5  -1 66.7063 3.52441   1
   0   5   3 60.4445 2.89277  -2
   0   5   1 60.4445 2.89277   1
   0   5   3 61.6354 3.19169  -2
   0   5   1 61.6354 3.19169   1
   1  -5  -3 412.644 15.9282  -2
  -1  -5  -1 412.644 15.9282   1
   1  -5  -3 411.043 17.4104  -2
  -1  -5  -1 411.043 17.4104   1
   1  -5  -3 405.997 16.6004  -2
  -1  -5  -1 405.997 16.6004   1
   1  -5  -3 398.837 16.3018  -2
  -1  -5  -1 398.837 16.3018   1
   1  -5  -3 391.401 22.2595  -2
  -1  -5  -1 391.401 22.2595   1
  -1   5   3 429.559 17.2516  -2
   1   5   1 429.559 17.2516   1
  -1   5   3 417.207 16.2043  -2
   1   5   1 417.207 16.2043   1
  -1   5   3 425.277 16.4815  -2
   1   5   1 425.277 16.4815   1
   2  -5  -3 20.1911 1.59197  -2
  -2  -5  -1 20.1911 1.59197   1
   2  -5  -3 19.6844 1.66112  -2
  -2  -5  -1 19.6844 1.66112   1
   2  -5  -3 21.4368 1.92571  -2
  -2  -5  -1 21.4368 1.92571   1
   2  -5  -3 20.8931 1.43148  -2
  -2  -5  -1 20.8931 1.43148   1
   2  -5  -3 15.3612 2.39603  -2
  -2  -5  -1 15.3612 2.39603   1
  -2   5   3 21.2890 1.79498  -2
   2   5   1 21.2890 1.79498   1
  -2   5   3 19.3699 1.69252  -2
   2   5   1 19.3699 1.69252   1
  -2   5   3 18.3393 1.62987  -2
   2   5   1 18.3393 1.62987   1
   3  -5  -3 1368.86 52.3222  -2
  -3  -5  -1 1368.86 52.3222   1
   3  -5  -3 1287.56 68.6153  -2
  -3  -5  -1 1287.56 68.6153   1
   3  -5  -3 1331.95 49.5904  -2
  -3  -5  -1 1331.95 49.5904   1
  -3   5   3 1359.19 51.5212  -2
   3   5   1 1359.19 51.5212   1
  -3   5   3 1355.39 51.5771  -2
   3   5   1 1355.39 51.5771   1
  -3   5   3 1371.95 54.1113  -2
   3   5   1 1371.95 54.1113   1
   4  -5  -3 27.1819 1.87847  -2
  -4  -5  -1 27.1819 1.87847   1
   4  -5  -3 28.9304 1.85132  -2
  -4  -5  -1 28.9304 1.85132   1
   4  -5  -3 24.8937 2.63571  -2
  -4  -5  -1 24.8937 2.63571   1
  -4   5   3 30.2035 2.21832  -2
   4   5   1 30.2035 2.21832   1
  -4   5   3 25.3761 2.19881  -2
   4   5   1 25.3761 2.19881   1
  -4   5   3 23.5172 2.13798  -2
   4   5   1 23.5172 2.13798   1
   5  -5  -3 29.0272 2.53400  -2
  -5  -5  -1 29.0272 2.53400   1
   5  -5  -3 28.8132 2.11682  -2
  -5  -5  -1 28.8132 2.11682   1
  -5   5   3 28.6233 2.31971  -2
   5   5   1 28.6233 2.31971   1
  -5   5   3 24.5873 2.25952  -2
   5   5   1 24.5873 2.25952   1
  -5   5   3 30.8854 2.44387  -2
   5   5   1 30.8854 2.44387   1
   6  -5  -3 15.9743 1.79695  -2
  -6  -5  -1 15.9743 1.79695   1
  -6   5   3 18.3952 2.03874  -2
   6   5   1 18.3952 2.03874   1
  -6   5   3 16.8262 2.11938  -2
   6   5   1 16.8262 2.11938   1
  -6   5   3 17.8332 1.98499  -2
   6   5   1 17.8332 1.98499   1
  -7   5   3 1313.69 51.5115  -2
   7   5   1 1313.69 51.5115   1
  -7   5   3 1353.82 59.2182  -2
   7   5   1 1353.82 59.2182   1
  -7   5   3 1309.25 54.0055  -2
   7   5   1 1309.25 54.0055   1
  -7   5   3 1346.25 51.7381  -2
   7   5   1 1346.25 51.7381   1
  -8   5   3 3.23509 1.62400  -2
   8   5   1 3.23509 1.62400   1
  -8   5   3 4.21937 1.80211  -2
   8   5   1 4.21937 1.80211   1
  -8   5   3 4.42985 2.44263  -2
   8   5   1 4.42985 2.44263   1
  -8   5   3 2.89853 1.87668  -2
   8   5   1 2.89853 1.87668   1
  -9   5   3 81.3480 5.22982  -2
   9   5   1 81.3480 5.22982   1
  -9   5   3 78.2046 6.29596  -2
   9   5   1 78.2046 6.29596   1
  -9   5   3 83.6064 5.33201  -2
   9   5   1 83.6064 5.33201   1
  -9   5   3 81.8196 4.96461  -2
   9   5   1 81.8196 4.96461   1
  -9  -6  -4 173.421 11.0433  -2
   9  -6  -1 173.421 11.0433   1
  -9  -6  -4 184.592 8.83309  -2
   9  -6  -1 184.592 8.83309   1
  -9  -6  -4 182.413 9.27202  -2
   9  -6  -1 182.413 9.27202   1
   9   6   4 176.038 9.03496  -2
  -9   6   1 176.038 9.03496   1
  -8  -6  -4 15.0133 2.14516  -2
   8  -6  -1 15.0133 2.14516   1
  -8  -6  -4 17.0738 3.07850  -2
   8  -6  -1 17.0738 3.07850   1
  -8  -6  -4 18.2345 2.14386  -2
   8  -6  -1 18.2345 2.14386   1
   8   6   4 17.7703 2.22024  -2
  -8   6   1 17.7703 2.22024   1
  -7  -6  -4 0.62842 1.29227  -2
   7  -6  -1 0.62842 1.29227   1
  -7  -6  -4 2.15986 1.79762  -2
   7  -6  -1 2.15986 1.79762   1
  -7  -6  -4 3.24920 1.34695  -2
   7  -6  -1 3.24920 1.34695   1
  -7  -6  -4 3.32265 1.26598  -2
   7  -6  -1 3.32265 1.26598   1
   7   6   4 0.70267 1.18638  -2
  -7   6   1 0.70267 1.18638   1
  -6  -6  -4 17.7127 2.81827  -2
   6  -6  -1 17.7127 2.81827   1
  -6  -6  -4 12.5255 1.71337  -2
   6  -6  -1 12.5255 1.71337   1
  -6  -6  -4 12.3317 1.83921  -2
   6  -6  -1 12.3317 1.83921   1
  -6  -6  -4 11.5126 1.83616  -2
   6  -6  -1 11.5126 1.83616   1
   6   6   4 11.3425 1.66004  -2
  -6   6   1 11.3425 1.66004   1
  -5  -6  -4 9.98701 1.54687  -2
   5  -6  -1 9.98701 1.54687   1
  -5  -6  -4 10.1327 1.59253  -2
   5  -6  -1 10.1327 1.59253   1
  -5  -6  -4 10.8776 2.30538  -2
   5  -6  -1 10.8776 2.30538   1
  -5  -6  -4 11.6533 1.53010  -2
   5  -6  -1 11.6533 1.53010   1
   5   6   4 10.8573 1.44388  -2
  -5   6   1 10.8573 1.44388   1
  -4  -6  -4 10.9757 1.44469  -2
   4  -6  -1 10.9757 1.44469   1
  -4  -6  -4 9.26525 1.57936  -2
   4  -6  -1 9.26525 1.57936   1
  -4  -6  -4 11.2170 1.55606  -2
   4  -6  -1 11.2170 1.55606   1
  -4  -6  -4 10.6472 2.20106  -2
   4  -6  -1 10.6472 2.20106   1
   4   6   4 10.3600 1.31818  -2
  -4   6   1 10.3600 1.31818   1
  -3  -6  -4 857.884 31.9475  -2
   3  -6  -1 857.884 31.9475   1
  -3  -6  -4 834.294 38.5664  -2
   3  -6  -1 834.294 38.5664   1
  -3  -6  -4 869.812 32.7942  -2
   3  -6  -1 869.812 32.7942   1
  -3  -6  -4 853.251 34.5999  -2
   3  -6  -1 853.251 34.5999   1
   3   6   4 784.734 33.1589  -2
  -3   6   1 784.734 33.1589   1
  -2  -6  -4 46.6184 3.03990  -2
   2  -6  -1 46.6184 3.03990   1
  -2  -6  -4 47.9068 2.70926  -2
   2  -6  -1 47.9068 2.70926   1
  -2  -6  -4 41.2525 2.87915  -2
   2  -6  -1 41.2525 2.87915   1
  -2  -6  -4 46.9546 2.76289  -2
   2  -6  -1 46.9546 2.76289   1
  -2  -6  -4 43.9854 4.22147  -2
   2  -6  -1 43.9854 4.22147   1
   2   6   4 39.5025 2.48020  -2
  -2   6   1 39.5025 2.48020   1
  -1  -6  -4 187.450 8.14482  -2
   1  -6  -1 187.450 8.14482   1
  -1  -6  -4 202.934 8.42605  -2
   1  -6  -1 202.934 8.42605   1
  -1  -6  -4 193.740 8.20027  -2
   1  -6  -1 193.740 8.20027   1
  -1  -6  -4 184.423 8.74782  -2
   1  -6  -1 184.423 8.74782   1
   1   6   4 186.986 8.21704  -2
  -1   6   1 186.986 8.21704   1
   1   6   4 180.794 8.18089  -2
  -1   6   1 180.794 8.18089   1
   1   6   4 193.397 7.66546  -2
  -1   6   1 193.397 7.66546   1
   1   6   4 173.611 8.47466  -2
  -1   6   1 173.611 8.47466   1
   0  -6  -4 85.3262 4.64055  -2
   0  -6  -1 85.3262 4.64055   1
   0  -6  -4 87.5409 4.36701  -2
   0  -6  -1 87.5409 4.36701   1
   0  -6  -4 87.0648 4.26973  -2
   0  -6  -1 87.0648 4.26973   1
   0  -6  -4 74.7551 4.44044  -2
   0  -6  -1 74.7551 4.44044   1
   0   6   4 88.2581 3.97132  -2
   0   6   1 88.2581 3.97132   1
   0   6   4 82.2713 4.24372  -2
   0   6   1 82.2713 4.24372   1
   0   6   4 91.9731 4.54737  -2
   0   6   1 91.9731 4.54737   1
   1  -6  -4 1447.48 78.7344  -2
  -1  -6  -1 1447.48 78.7344   1
   1  -6  -4 1589.76 57.1882  -2
  -1  -6  -1 1589.76 57.1882   1
   1  -6  -4 1621.28 60.1379  -2
  -1  -6  -1 1621.28 60.1379   1
  -1   6   4 1502.87 59.0689  -2
   1   6   1 1502.87 59.0689   1
  -1   6   4 1558.65 58.7718  -2
   1   6   1 1558.65 58.7718   1
  -1   6   4 1546.50 62.0475  -2
   1   6   1 1546.50 62.0475   1
   2  -6  -4 186.060 7.63023  -2
  -2  -6  -1 186.060 7.63023   1
   2  -6  -4 190.778 7.73319  -2
  -2  -6  -1 190.778 7.73319   1
   2  -6  -4 148.545 10.7504  -2
  -2  -6  -1 148.545 10.7504   1
  -2   6   4 187.277 8.32068  -2
   2   6   1 187.277 8.32068   1
  -2   6   4 171.335 7.87375  -2
   2   6   1 171.335 7.87375   1
  -2   6   4 189.551 7.84247  -2
   2   6   1 189.551 7.84247   1
   3  -6  -4 83.3020 3.94441  -2
  -3  -6  -1 83.3020 3.94441   1
   3  -6  -4 67.7291 5.84983  -2
  -3  -6  -1 67.7291 5.84983   1
  -3   6   4 82.0870 4.18360  -2
   3   6   1 82.0870 4.18360   1
  -3   6   4 80.0331 4.29824  -2
   3   6   1 80.0331 4.29824   1
  -3   6   4 78.9761 4.16353  -2
   3   6   1 78.9761 4.16353   1
   4  -6  -4 246.310 9.32236  -2
  -4  -6  -1 246.310 9.32236   1
   4  -6  -4 206.599 12.8774  -2
  -4  -6  -1 206.599 12.8774   1
  -4   6   4 232.035 10.3010  -2
   4   6   1 232.035 10.3010   1
  -4   6   4 224.496 9.87426  -2
   4   6   1 224.496 9.87426   1
  -4   6   4 222.178 9.82836  -2
   4   6   1 222.178 9.82836   1
   5  -6  -4 177.569 9.98021  -2
  -5  -6  -1 177.569 9.98021   1
  -5   6   4 172.110 8.30818  -2
   5   6   1 172.110 8.30818   1
  -5   6   4 179.395 8.14412  -2
   5   6   1 179.395 8.14412   1
  -5   6   4 169.843 7.94562  -2
   5   6   1 169.843 7.94562   1
   6  -6  -4 233.601 12.9313  -2
  -6  -6  -1 233.601 12.9313   1
  -6   6   4 237.160 10.8988  -2
   6   6   1 237.160 10.8988   1
  -6   6   4 250.867 10.8176  -2
   6   6   1 250.867 10.8176   1
  -6   6   4 260.087 11.3333  -2
   6   6   1 260.087 11.3333   1
  -7   6   4 35.4632 2.75379  -2
   7   6   1 35.4632 2.75379   1
  -7   6   4 29.7349 2.70464  -2
   7   6   1 29.7349 2.70464   1
  -7   6   4 37.7083 3.01621  -2
   7   6   1 37.7083 3.01621   1
  -8   6   4 138.074 7.16314  -2
   8   6   1 138.074 7.16314   1
  -8   6   4 136.560 8.88213  -2
   8   6   1 136.560 8.88213   1
  -8   6   4 159.812 7.71050  -2
   8   6   1 159.812 7.71050   1
  -8   6   4 149.243 7.68447  -2
   8   6   1 149.243 7.68447   1
  -9   6   4 37.0180 3.34557  -2
   9   6   1 37.0180 3.34557   1
  -9   6   4 31.3801 2.84613  -2
   9   6   1 31.3801 2.84613   1
  -9   6   4 30.5604 3.81308  -2
   9   6   1 30.5604 3.81308   1
  -9   6   4 33.2453 3.10042  -2
   9   6   1 33.2453 3.10042   1
  -8  -7  -5 1.59088 2.24586  -2
   8  -7  -1 1.59088 2.24586   1
  -8  -7  -5 5.82769 2.04525  -2
   8  -7  -1 5.82769 2.04525   1
  -8  -7  -5 3.74317 1.82097  -2
   8  -7  -1 3.74317 1.82097   1
   8   7   5 3.21509 1.82407  -2
  -8   7   1 3.21509 1.82407   1
  -7  -7  -5 9.18062 2.01284  -2
   7  -7  -1 9.18062 2.01284   1
  -7  -7  -5 7.76865 2.11866  -2
   7  -7  -1 7.76865 2.11866   1
  -7  -7  -5 7.00967 1.92380  -2
   7  -7  -1 7.00967 1.92380   1
  -7  -7  -5 9.81901 2.82835  -2
   7  -7  -1 9.81901 2.82835   1
   7   7   5 7.62537 1.81330  -2
  -7   7   1 7.62537 1.81330   1
  -6  -7  -5 19.7800 3.41738  -2
   6  -7  -1 19.7800 3.41738   1
  -6  -7  -5 30.6412 2.72647  -2
   6  -7  -1 30.6412 2.72647   1
  -6  -7  -5 25.8953 2.63666  -2
   6  -7  -1 25.8953 2.63666   1
  -6  -7  -5 26.4921 2.84186  -2
   6  -7  -1 26.4921 2.84186   1
   6   7   5 23.8129 2.41125  -2
  -6   7   1 23.8129 2.41125   1
  -5  -7  -5 369.244 14.8637  -2
   5  -7  -1 369.244 14.8637   1
  -5  -7  -5 373.406 16.0374  -2
   5  -7  -1 373.406 16.0374   1
  -5  -7  -5 350.450 18.5474  -2
   5  -7  -1 350.450 18.5474   1
  -5  -7  -5 340.097 14.9537  -2
   5  -7  -1 340.097 14.9537   1
   5   7   5 345.394 15.1298  -2
  -5   7   1 345.394 15.1298   1
  -4  -7  -5 2.07020 2.33588  -2
   4  -7  -1 2.07020 2.33588   1
  -4  -7  -5 1.70216 1.45262  -2
   4  -7  -1 1.70216 1.45262   1
  -4  -7  -5 3.36245 1.38596  -2
   4  -7  -1 3.36245 1.38596   1
  -4  -7  -5 1.41870 1.47040  -2
   4  -7  -1 1.41870 1.47040   1
   4   7   5 0.59607 1.08370  -2
  -4   7   1 0.59607 1.08370   1
  -3  -7  -5 19.4464 2.23488  -2
   3  -7  -1 19.4464 2.23488   1
  -3  -7  -5 21.0347 2.23856  -2
   3  -7  -1 21.0347 2.23856   1
  -3  -7  -5 18.5001 1.86669  -2
   3  -7  -1 18.5001 1.86669   1
  -3  -7  -5 19.3340 2.01031  -2
   3  -7  -1 19.3340 2.01031   1
   3   7   5 17.7826 1.78976  -2
  -3   7   1 17.7826 1.78976   1
  -2  -7  -5 107.020 5.45934  -2
   2  -7  -1 107.020 5.45934   1
  -2  -7  -5 110.584 5.97710  -2
   2  -7  -1 110.584 5.97710   1
  -2  -7  -5 116.538 5.57178  -2
   2  -7  -1 116.538 5.57178   1
  -2  -7  -5 108.102 5.60767  -2
   2  -7  -1 108.102 5.60767   1
   2   7   5 109.792 5.38708  -2
  -2   7   1 109.792 5.38708   1
  -1  -7  -5 34.6028 2.62463  -2
   1  -7  -1 34.6028 2.62463   1
  -1  -7  -5 28.8796 2.67056  -2
   1  -7  -1 28.8796 2.67056   1
   0  -7  -5 53.0808 3.33887  -2
   0  -7  -1 53.0808 3.33887   1
   0   7   5 48.8631 2.79167  -2
   0   7   1 48.8631 2.79167   1
   0   7   5 54.0708 3.24057  -2
   0   7   1 54.0708 3.24057   1
   1  -7  -5 9.20910 2.40510  -2
  -1  -7  -1 9.20910 2.40510   1
   1  -7  -5 7.66074 1.65212  -2
  -1  -7  -1 7.66074 1.65212   1
  -1   7   5 9.50333 1.63662  -2
   1   7   1 9.50333 1.63662   1
  -1   7   5 9.46974 1.48530  -2
   1   7   1 9.46974 1.48530   1
  -1   7   5 8.16035 1.32105  -2
   1   7   1 8.16035 1.32105   1
   2  -7  -5 20.7669 3.12180  -2
  -2  -7  -1 20.7669 3.12180   1
   2  -7  -5 28.3118 2.32839  -2
  -2  -7  -1 28.3118 2.32839   1
  -2   7   5 27.2169 2.13994  -2
   2   7   1 27.2169 2.13994   1
  -2   7   5 27.6394 2.40737  -2
   2   7   1 27.6394 2.40737   1
  -2   7   5 27.7759 2.31944  -2
   2   7   1 27.7759 2.31944   1
   3  -7  -5 82.0169 6.86242  -2
  -3  -7  -1 82.0169 6.86242   1
   3  -7  -5 91.1678 4.58442  -2
  -3  -7  -1 91.1678 4.58442   1
  -3   7   5 87.6687 4.77403  -2
   3   7   1 87.6687 4.77403   1
  -3   7   5 97.0699 5.06502  -2
   3   7   1 97.0699 5.06502   1
  -3   7   5 90.1645 4.73058  -2
   3   7   1 90.1645 4.73058   1
   4  -7  -5 153.540 10.8766  -2
  -4  -7  -1 153.540 10.8766   1
  -4   7   5 198.729 8.88182  -2
   4   7   1 198.729 8.88182   1
  -4   7   5 195.595 8.50111  -2
   4   7   1 195.595 8.50111   1
  -4   7   5 183.960 8.40092  -2
   4   7   1 183.960 8.40092   1
   5  -7  -5 53.3649 4.26723  -2
  -5  -7  -1 53.3649 4.26723   1
  -5   7   5 49.6016 3.62375  -2
   5   7   1 49.6016 3.62375   1
  -5   7   5 51.3706 3.66171  -2
   5   7   1 51.3706 3.66171   1
  -5   7   5 54.5965 3.58408  -2
   5   7   1 54.5965 3.58408   1
   6  -7  -5 9.60032 1.66291  -2
  -6  -7  -1 9.60032 1.66291   1
  -6   7   5 8.89095 1.76036  -2
   6   7   1 8.89095 1.76036   1
  -6   7   5 11.7564 2.00674  -2
   6   7   1 11.7564 2.00674   1
  -6   7   5 10.3687 2.03787  -2
   6   7   1 10.3687 2.03787   1
  -7   7   5 83.9380 4.83505  -2
   7   7   1 83.9380 4.83505   1
  -7   7   5 73.6113 4.91792  -2
   7   7   1 73.6113 4.91792   1
  -7   7   5 82.8349 5.10919  -2
   7   7   1 82.8349 5.10919   1
  -8   7   5 42.0280 3.46359  -2
   8   7   1 42.0280 3.46359   1
  -8   7   5 52.0359 3.97600  -2
   8   7   1 52.0359 3.97600   1
  -8   7   5 46.6621 3.84750  -2
   8   7   1 46.6621 3.84750   1
  -7  -8  -6 14.1453 4.26916  -2
   7  -8  -1 14.1453 4.26916   1
  -7  -8  -6 12.7141 2.53831  -2
   7  -8  -1 12.7141 2.53831   1
  -7  -8  -6 11.8371 2.53141  -2
   7  -8  -1 11.8371 2.53141   1
  -7  -8  -6 11.4015 2.72708  -2
   7  -8  -1 11.4015 2.72708   1
   7   8   6 8.49432 2.27939  -2
  -7   8   1 8.49432 2.27939   1
  -6  -8  -6 150.117 7.42419  -2
   6  -8  -1 150.117 7.42419   1
  -6  -8  -6 139.357 7.87263  -2
   6  -8  -1 139.357 7.87263   1
  -6  -8  -6 123.535 9.85059  -2
   6  -8  -1 123.535 9.85059   1
  -6  -8  -6 143.961 7.34073  -2
   6  -8  -1 143.961 7.34073   1
   6   8   6 144.570 7.34909  -2
  -6   8   1 144.570 7.34909   1
  -5  -8  -6 11.5976 2.22512  -2
   5  -8  -1 11.5976 2.22512   1
  -5  -8  -6 9.98599 2.25347  -2
   5  -8  -1 9.98599 2.25347   1
  -5  -8  -6 13.9108 4.11705  -2
   5  -8  -1 13.9108 4.11705   1
   5   8   6 10.6234 2.00536  -2
  -5   8   1 10.6234 2.00536   1
  -4  -8  -6 153.903 7.64772  -2
   4  -8  -1 153.903 7.64772   1
  -3  -8  -6 140.618 7.07486  -2
   3  -8  -1 140.618 7.07486   1
  -2  -8  -6 343.503 14.4259  -2
   2  -8  -1 343.503 14.4259   1
  -1  -8  -6 105.077 5.69075  -2
   1  -8  -1 105.077 5.69075   1
   0  -8  -6 13.6300 2.21401  -2
   0  -8  -1 13.6300 2.21401   1
   1  -8  -6 176.507 13.2615  -2
  -1  -8  -1 176.507 13.2615   1
   1  -8  -6 241.038 9.73584  -2
  -1  -8  -1 241.038 9.73584   1
  -1   8   6 223.416 9.30844  -2
   1   8   1 223.416 9.30844   1
   2  -8  -6 111.491 5.67225  -2
  -2  -8  -1 111.491 5.67225   1
   2  -8  -6 86.5507 7.79382  -2
  -2  -8  -1 86.5507 7.79382   1
  -2   8   6 111.244 5.50187  -2
   2   8   1 111.244 5.50187   1
  -2   8   6 109.978 6.00531  -2
   2   8   1 109.978 6.00531   1
  -2   8   6 114.373 5.76386  -2
   2   8   1 114.373 5.76386   1
   3  -8  -6 172.209 7.56734  -2
  -3  -8  -1 172.209 7.56734   1
   3  -8  -6 143.069 10.8403  -2
  -3  -8  -1 143.069 10.8403   1
  -3   8   6 176.361 7.98314  -2
   3   8   1 176.361 7.98314   1
  -3   8   6 155.567 7.60797  -2
   3   8   1 155.567 7.60797   1
  -3   8   6 159.991 8.12751  -2
   3   8   1 159.991 8.12751   1
  -4  -8  -1 5.99062 1.86968   1
  -4   8   6 10.2267 2.23102  -2
   4   8   1 10.2267 2.23102   1
  -4   8   6 13.0233 2.15496  -2
   4   8   1 13.0233 2.15496   1
  -4   8   6 11.4970 2.11957  -2
   4   8   1 11.4970 2.11957   1
  -5  -8  -1 4.03808 1.42675   1
  -5   8   6 15.8032 2.34975  -2
   5   8   1 15.8032 2.34975   1
  -5   8   6 13.4047 2.39913  -2
   5   8   1 13.4047 2.39913   1
  -5   8   6 10.6659 2.16863  -2
   5   8   1 10.6659 2.16863   1
  -6  -8  -1 3.33524 1.17904   1
  -6   8   6 7.08197 2.27027  -2
   6   8   1 7.08197 2.27027   1
  -6   8   6 5.99351 2.04870  -2
   6   8   1 5.99351 2.04870   1
  -6   8   6 4.29869 2.14001  -2
   6   8   1 4.29869 2.14001   1
  -7   8   6 -0.0491 1.96462  -2
   7   8   1 -0.0491 1.96462   1
  -7   8   6 3.92028 2.01426  -2
   7   8   1 3.92028 2.01426   1
  -7   8   6 1.90440 2.15751  -2
   7   8   1 1.90440 2.15751   1
   6  -9  -1 31.7728 5.42271   1
   5  -9  -1 15.8842 3.80699   1
   4  -9  -1 7.16660 2.85417   1
  -3  -9  -7 862.703 33.6448  -2
   3  -9  -1 862.703 33.6448   1
  -2  -9  -7 65.9428 4.63712  -2
   2  -9  -1 65.9428 4.63712   1
  -1  -9  -7 201.636 9.57030  -2
   1  -9  -1 201.636 9.57030   1
   0  -9  -7 22.9055 2.88780  -2
   0  -9  -1 22.9055 2.88780   1
   1  -9  -7 252.711 11.2215  -2
  -1  -9  -1 252.711 11.2215   1
   2  -9  -7 6.24965 2.19809  -2
  -2  -9  -1 6.24965 2.19809   1
  -2   9   7 5.97893 1.91519  -2
   2   9   1 5.97893 1.91519   1
   3  -9  -7 405.269 15.8642  -2
  -3  -9  -1 405.269 15.8642   1
  -3   9   7 358.947 16.2370  -2
   3   9   1 358.947 16.2370   1
  -4  -9  -1 25.8494 3.86548   1
  -4   9   7 50.3625 4.20180  -2
   4   9   1 50.3625 4.20180   1
  -5  -9  -1 3.27141 1.47896   1
   5   9   1 4.37943 1.49107   1
  -6  -9  -1 17.4941 2.15954   1
  -6   9   7 21.8810 3.29787  -2
   6   9   1 21.8810 3.29787   1
   5 -10  -1 0.90407 2.60451   1
  -3 -10  -7 16.6518 3.05120  -2
   3 -10  -1 16.6518 3.05120   1
  -2 -10  -7 46.0201 4.13413  -2
   2 -10  -1 46.0201 4.13413   1
  -1 -10  -7 29.7774 3.50086  -2
   1 -10  -1 29.7774 3.50086   1
   0 -10  -7 765.293 45.2107  -2
   0 -10  -1 765.293 45.2107   1
   0 -10  -7 881.628 32.4756  -2
   0 -10  -1 881.628 32.4756   1
   1 -10  -7 19.6616 3.03029  -2
  -1 -10  -1 19.6616 3.03029   1
   2 -10  -7 36.5167 3.60507  -2
  -2 -10  -1 36.5167 3.60507   1
  -3 -10  -1 7.71574 2.78043   1
  -4 -10  -1 263.252 15.9216   1
  -2 -11  -8 27.0398 3.52944  -2
   2 -11  -1 27.0398 3.52944   1
  -1 -11  -8 214.724 10.5472  -2
   1 -11  -1 214.724 10.5472   1
   0 -11  -8 2.76265 3.52193  -2
   0 -11  -1 2.76265 3.52193   1
   0 -11  -8 5.87859 2.61262  -2
   0 -11  -1 5.87859 2.61262   1
   1 -11  -8 191.592 8.97984  -2
  -1 -11  -1 191.592 8.97984   1
   1 -11  -8 148.595 12.3388  -2
  -1 -11  -1 148.595 12.3388   1
   2 -11  -8 2.18711 3.31493  -2
  -2 -11  -1 2.18711 3.31493   1
  -4  10  10 355.002 15.7100  -2
   4  10  -2 355.002 15.7100   1
  -4  10  10 357.671 15.6637  -2
   4  10  -2 357.671 15.6637   1
  -4 -10   2 203.470 12.1213   1
   3 -10 -10 25.9107 3.29324  -2
  -3 -10   2 25.9107 3.29324   1
   2 -10 -10 53.4180 4.27495  -2
  -2 -10   2 53.4180 4.27495   1
   1 -10 -10 16.7862 2.88312  -2
  -1 -10   2 16.7862 2.88312   1
   0 -10 -10 761.690 30.1042  -2
   0 -10   2 761.690 30.1042   1
  -1 -10 -10 20.2674 3.17564  -2
   1 -10   2 20.2674 3.17564   1
  -2 -10 -10 61.6302 4.69708  -2
   2 -10   2 61.6302 4.69708   1
  -3 -10 -10 6.55803 2.62795  -2
   3 -10   2 6.55803 2.62795   1
  -4 -10 -10 248.092 11.7639  -2
   4 -10   2 248.092 11.7639   1
  -6   9  10 34.2823 3.79034  -2
   6   9  -2 34.2823 3.79034   1
  -6   9  10 32.2908 3.50435  -2
   6   9  -2 32.2908 3.50435   1
  -5   9  10 102.139 5.92318  -2
   5   9  -2 102.139 5.92318   1
  -5   9  10 93.7875 6.10874  -2
   5   9  -2 93.7875 6.10874   1
  -5  -9   2 65.0220 4.34565   1
  -4   9  10 50.5069 3.99017  -2
   4   9  -2 50.5069 3.99017   1
  -4   9  10 50.1487 4.16763  -2
   4   9  -2 50.1487 4.16763   1
  -4  -9   2 30.9859 3.21289   1
  -3   9  10 419.571 18.1130  -2
   3   9  -2 419.571 18.1130   1
  -3   9  10 435.733 18.1756  -2
   3   9  -2 435.733 18.1756   1
  -3   9  10 415.715 19.0778  -2
   3   9  -2 415.715 19.0778   1
   3  -9 -10 457.572 17.7955  -2
  -3  -9   2 457.572 17.7955   1
  -2   9  10 9.96737 2.21562  -2
   2   9  -2 9.96737 2.21562   1
  -2   9  10 9.88862 2.53026  -2
   2   9  -2 9.88862 2.53026   1
  -2   9  10 9.05830 2.43358  -2
   2   9  -2 9.05830 2.43358   1
   2  -9 -10 9.26608 2.41749  -2
  -2  -9   2 9.26608 2.41749   1
  -1  -9   2 190.541 12.7061   1
   0  -9 -10 7.99505 2.32648  -2
   0  -9   2 7.99505 2.32648   1
  -1  -9 -10 149.240 7.69792  -2
   1  -9   2 149.240 7.69792   1
  -2  -9 -10 8.98962 2.50911  -2
   2  -9   2 8.98962 2.50911   1
   4  -9   2 34.3969 5.19599   1
   5  -9   2 16.6550 3.83229   1
   6  -9   2 1.09628 2.29305   1
  -7   8   9 13.1963 2.68437  -2
   7   8  -2 13.1963 2.68437   1
  -7   8   9 6.86913 2.38103  -2
   7   8  -2 6.86913 2.38103   1
  -7   8   9 8.13887 2.19145  -2
   7   8  -2 8.13887 2.19145   1
  -6   8   9 86.1627 5.16348  -2
   6   8  -2 86.1627 5.16348   1
  -6   8   9 92.6003 5.63708  -2
   6   8  -2 92.6003 5.63708   1
  -6   8   9 87.7966 5.54111  -2
   6   8  -2 87.7966 5.54111   1
  -5   8   9 166.792 8.38837  -2
   5   8  -2 166.792 8.38837   1
  -5   8   9 166.581 8.56174  -2
   5   8  -2 166.581 8.56174   1
  -5   8   9 171.143 8.23768  -2
   5   8  -2 171.143 8.23768   1
  -5  -8   2 95.8646 5.69142   1
  -4   8   9 216.101 10.6008  -2
   4   8  -2 216.101 10.6008   1
  -4   8   9 224.577 10.1686  -2
   4   8  -2 224.577 10.1686   1
  -4   8   9 228.153 10.3326  -2
   4   8  -2 228.153 10.3326   1
  -4  -8   2 133.916 8.31350   1
  -3   8   9 69.9259 4.36757  -2
   3   8  -2 69.9259 4.36757   1
  -3   8   9 66.7421 4.58815  -2
   3   8  -2 66.7421 4.58815   1
  -3   8   9 71.6701 4.42211  -2
   3   8  -2 71.6701 4.42211   1
   3  -8  -9 80.5766 4.43565  -2
  -3  -8   2 80.5766 4.43565   1
  -2   8   9 527.801 21.5535  -2
   2   8  -2 527.801 21.5535   1
  -2   8   9 567.706 21.5756  -2
   2   8  -2 567.706 21.5756   1
  -2   8   9 519.462 22.6806  -2
   2   8  -2 519.462 22.6806   1
   2  -8  -9 558.523 21.0780  -2
  -2  -8   2 558.523 21.0780   1
   2  -8  -9 478.633 28.8228  -2
  -2  -8   2 478.633 28.8228   1
  -1   8   9 487.955 19.3184  -2
   1   8  -2 487.955 19.3184   1
  -1   8   9 485.585 18.9560  -2
   1   8  -2 485.585 18.9560   1
   1  -8  -9 408.620 25.7906  -2
  -1  -8   2 408.620 25.7906   1
   1  -8  -9 482.606 18.7947  -2
  -1  -8   2 482.606 18.7947   1
   0  -8  -9 351.381 14.6387  -2
   0  -8   2 351.381 14.6387   1
  -1  -8  -9 134.462 6.81117  -2
   1  -8   2 134.462 6.81117   1
  -2  -8  -9 700.973 27.4796  -2
   2  -8   2 700.973 27.4796   1
  -3  -8  -9 94.7541 5.47133  -2
   3  -8   2 94.7541 5.47133   1
  -4  -8  -9 379.941 15.9905  -2
   4  -8   2 379.941 15.9905   1
  -5  -8  -9 0.67952 1.96498  -2
   5  -8   2 0.67952 1.96498   1
  -5  -8  -9 2.50416 3.55262  -2
   5  -8   2 2.50416 3.55262   1
  -6  -8  -9 253.037 11.2134  -2
   6  -8   2 253.037 11.2134   1
  -6  -8  -9 234.368 14.5865  -2
   6  -8   2 234.368 14.5865   1
  -7  -8  -9 18.8122 2.86427  -2
   7  -8   2 18.8122 2.86427   1
  -7  -8  -9 15.1273 4.41210  -2
   7  -8   2 15.1273 4.41210   1
  -8   7   8 2.47668 1.81671  -2
   8   7  -2 2.47668 1.81671   1
  -8   7   8 5.13011 2.09016  -2
   8   7  -2 5.13011 2.09016   1
  -8   7   8 2.89054 1.61569  -2
   8   7  -2 2.89054 1.61569   1
  -7   7   8 25.4851 2.74098  -2
   7   7  -2 25.4851 2.74098   1
  -7   7   8 22.8054 2.74998  -2
   7   7  -2 22.8054 2.74998   1
  -7   7   8 23.1881 2.46726  -2
   7   7  -2 23.1881 2.46726   1
  -6   7   8 102.042 5.69640  -2
   6   7  -2 102.042 5.69640   1
  -6   7   8 95.6593 5.33985  -2
   6   7  -2 95.6593 5.33985   1
  -6   7   8 103.732 5.80412  -2
   6   7  -2 103.732 5.80412   1
  -5   7   8 23.7847 2.48239  -2
   5   7  -2 23.7847 2.48239   1
  -5   7   8 23.5276 2.37556  -2
   5   7  -2 23.5276 2.37556   1
  -5   7   8 23.6463 2.62017  -2
   5   7  -2 23.6463 2.62017   1
  -5  -7   2 15.7538 1.59241   1
  -4   7   8 10.6548 1.73936  -2
   4   7  -2 10.6548 1.73936   1
  -4   7   8 9.94231 1.76405  -2
   4   7  -2 9.94231 1.76405   1
  -4   7   8 10.8659 1.77961  -2
   4   7  -2 10.8659 1.77961   1
   4  -7  -8 12.3179 1.65913  -2
  -4  -7   2 12.3179 1.65913   1
   4  -7  -8 9.80016 1.89190  -2
  -4  -7   2 9.80016 1.89190   1
  -3   7   8 98.6716 5.23416  -2
   3   7  -2 98.6716 5.23416   1
  -3   7   8 103.826 5.24723  -2
   3   7  -2 103.826 5.24723   1
  -3   7   8 99.4687 5.49210  -2
   3   7  -2 99.4687 5.49210   1
   3  -7  -8 100.536 5.05102  -2
  -3  -7   2 100.536 5.05102   1
   3  -7  -8 99.9969 7.18455  -2
  -3  -7   2 99.9969 7.18455   1
  -2   7   8 143.710 6.65135  -2
   2   7  -2 143.710 6.65135   1
  -2   7   8 146.928 6.73847  -2
   2   7  -2 146.928 6.73847   1
   2  -7  -8 150.910 6.64322  -2
  -2  -7   2 150.910 6.64322   1
   2  -7  -8 120.406 8.97126  -2
  -2  -7   2 120.406 8.97126   1
  -1   7   8 147.475 6.65326  -2
   1   7  -2 147.475 6.65326   1
  -1   7   8 143.872 6.79785  -2
   1   7  -2 143.872 6.79785   1
   1  -7  -8 148.195 6.62328  -2
  -1  -7   2 148.195 6.62328   1
   1  -7  -8 136.442 9.61576  -2
  -1  -7   2 136.442 9.61576   1
   1  -7  -8 147.292 6.78620  -2
  -1  -7   2 147.292 6.78620   1
   0   7   8 109.950 5.76051  -2
   0   7  -2 109.950 5.76051   1
   0   7   8 120.168 5.48315  -2
   0   7  -2 120.168 5.48315   1
   0  -7  -8 121.083 5.86318  -2
   0  -7   2 121.083 5.86318   1
   0  -7  -8 120.910 5.47416  -2
   0  -7   2 120.910 5.47416   1
   1   7   8 307.667 13.7227  -2
  -1   7  -2 307.667 13.7227   1
   1   7   8 322.558 13.2272  -2
  -1   7  -2 322.558 13.2272   1
   1   7   8 336.865 14.5245  -2
  -1   7  -2 336.865 14.5245   1
  -1  -7  -8 351.926 13.7527  -2
   1  -7   2 351.926 13.7527   1
  -1  -7  -8 329.943 13.2308  -2
   1  -7   2 329.943 13.2308   1
  -2  -7  -8 65.6284 4.03525  -2
   2  -7   2 65.6284 4.03525   1
  -3  -7  -8 222.602 9.92202  -2
   3  -7   2 222.602 9.92202   1
  -4  -7  -8 190.775 8.41485  -2
   4  -7   2 190.775 8.41485   1
  -4  -7  -8 159.311 10.6534  -2
   4  -7   2 159.311 10.6534   1
   5   7   8 588.071 25.3174  -2
  -5   7  -2 588.071 25.3174   1
  -5  -7  -8 660.231 25.2780  -2
   5  -7   2 660.231 25.2780   1
  -5  -7  -8 567.470 29.8154  -2
   5  -7   2 567.470 29.8154   1
  -5  -7  -8 680.554 24.8011  -2
   5  -7   2 680.554 24.8011   1
   6   7   8 7.05138 1.48766  -2
  -6   7  -2 7.05138 1.48766   1
  -6  -7  -8 8.57154 1.97383  -2
   6  -7   2 8.57154 1.97383   1
  -6  -7  -8 7.86085 1.91049  -2
   6  -7   2 7.86085 1.91049   1
  -6  -7  -8 7.99142 2.84088  -2
   6  -7   2 7.99142 2.84088   1
  -6  -7  -8 8.62723 2.18544  -2
   6  -7   2 8.62723 2.18544   1
   7   7   8 95.5914 5.59649  -2
  -7   7  -2 95.5914 5.59649   1
  -7  -7  -8 96.6479 6.19308  -2
   7  -7   2 96.6479 6.19308   1
  -7  -7  -8 114.054 6.02103  -2
   7  -7   2 114.054 6.02103   1
  -7  -7  -8 108.834 5.72366  -2
   7  -7   2 108.834 5.72366   1
  -7  -7  -8 96.0476 7.75899  -2
   7  -7   2 96.0476 7.75899   1
   8   7   8 19.0517 2.37692  -2
  -8   7  -2 19.0517 2.37692   1
  -8  -7  -8 15.9401 2.50059  -2
   8  -7   2 15.9401 2.50059   1
  -8  -7  -8 15.9163 3.31523  -2
   8  -7   2 15.9163 3.31523   1
  -8  -7  -8 19.1398 2.58973  -2
   8  -7   2 19.1398 2.58973   1
  -9   6   7 9.05023 2.65212  -2
   9   6  -2 9.05023 2.65212   1
  -9   6   7 12.9658 1.86959  -2
   9   6  -2 12.9658 1.86959   1
  -9   6   7 9.95758 1.96262  -2
   9   6  -2 9.95758 1.96262   1
  -8   6   7 37.3010 3.24633  -2
   8   6  -2 37.3010 3.24633   1
  -8   6   7 33.3918 2.88139  -2
   8   6  -2 33.3918 2.88139   1
  -8   6   7 28.5888 3.74639  -2
   8   6  -2 28.5888 3.74639   1
  -8   6   7 34.3049 2.73091  -2
   8   6  -2 34.3049 2.73091   1
  -7   6   7 14.5752 1.91553  -2
   7   6  -2 14.5752 1.91553   1
  -7   6   7 15.0732 2.20205  -2
   7   6  -2 15.0732 2.20205   1
  -7   6   7 13.1309 1.73308  -2
   7   6  -2 13.1309 1.73308   1
  -6   6   7 55.7629 3.58416  -2
   6   6  -2 55.7629 3.58416   1
  -6   6   7 51.5489 3.68712  -2
   6   6  -2 51.5489 3.68712   1
  -6   6   7 56.4400 3.43628  -2
   6   6  -2 56.4400 3.43628   1
  -5   6   7 54.6908 3.36591  -2
   5   6  -2 54.6908 3.36591   1
  -5   6   7 50.4566 3.39939  -2
   5   6  -2 50.4566 3.39939   1
  -5   6   7 50.4387 3.15229  -2
   5   6  -2 50.4387 3.15229   1
   5  -6  -7 50.3064 3.02040  -2
  -5  -6   2 50.3064 3.02040   1
  -4   6   7 18.9502 1.84417  -2
   4   6  -2 18.9502 1.84417   1
  -4   6   7 20.5304 1.98841  -2
   4   6  -2 20.5304 1.98841   1
  -4   6   7 20.2165 1.82663  -2
   4   6  -2 20.2165 1.82663   1
   4  -6  -7 19.9504 1.71189  -2
  -4  -6   2 19.9504 1.71189   1
   4  -6  -7 21.3832 1.97998  -2
  -4  -6   2 21.3832 1.97998   1
   4  -6  -7 16.2339 1.88487  -2
  -4  -6   2 16.2339 1.88487   1
  -3   6   7 423.387 16.6178  -2
   3   6  -2 423.387 16.6178   1
  -3   6   7 427.567 17.3461  -2
   3   6  -2 427.567 17.3461   1
  -3   6   7 396.826 16.4498  -2
   3   6  -2 396.826 16.4498   1
   3  -6  -7 427.303 15.9533  -2
  -3  -6   2 427.303 15.9533   1
   3  -6  -7 352.989 21.7572  -2
  -3  -6   2 352.989 21.7572   1
  -2   6   7 20.8314 1.81158  -2
   2   6  -2 20.8314 1.81158   1
  -2   6   7 23.9185 1.93555  -2
   2   6  -2 23.9185 1.93555   1
  -2   6   7 23.9474 1.97591  -2
   2   6  -2 23.9474 1.97591   1
   2  -6  -7 18.8850 2.48861  -2
  -2  -6   2 18.8850 2.48861   1
   2  -6  -7 23.6655 1.90263  -2
  -2  -6   2 23.6655 1.90263   1
   2  -6  -7 22.1731 1.87617  -2
  -2  -6   2 22.1731 1.87617   1
  -1   6   7 295.081 13.5703  -2
   1   6  -2 295.081 13.5703   1
  -1   6   7 290.471 12.8969  -2
   1   6  -2 290.471 12.8969   1
  -1   6   7 344.522 12.9483  -2
   1   6  -2 344.522 12.9483   1
   1  -6  -7 326.303 12.8915  -2
  -1  -6   2 326.303 12.8915   1
   1  -6  -7 322.257 12.7508  -2
  -1  -6   2 322.257 12.7508   1
   0   6   7 18.3068 1.71540  -2
   0   6  -2 18.3068 1.71540   1
   0   6   7 14.4270 1.52435  -2
   0   6  -2 14.4270 1.52435   1
   0   6   7 16.3740 1.43310  -2
   0   6  -2 16.3740 1.43310   1
   0  -6  -7 14.6680 1.63542  -2
   0  -6   2 14.6680 1.63542   1
   0  -6  -7 17.9148 1.46180  -2
   0  -6   2 17.9148 1.46180   1
   1   6   7 933.697 39.7212  -2
  -1   6  -2 933.697 39.7212   1
   1   6   7 1047.18 41.8383  -2
  -1   6  -2 1047.18 41.8383   1
   1   6   7 1004.83 40.2557  -2
  -1   6  -2 1004.83 40.2557   1
   1   6   7 1018.19 39.3135  -2
  -1   6  -2 1018.19 39.3135   1
  -1  -6  -7 1037.47 39.3297  -2
   1  -6   2 1037.47 39.3297   1
  -1  -6  -7 1052.12 42.1248  -2
   1  -6   2 1052.12 42.1248   1
  -1  -6  -7 1060.38 38.8272  -2
   1  -6   2 1060.38 38.8272   1
  -1  -6  -7 1064.95 40.3936  -2
   1  -6   2 1064.95 40.3936   1
  -1  -6  -7 1053.40 39.7922  -2
   1  -6   2 1053.40 39.7922   1
   2   6   7 32.8115 2.08185  -2
  -2   6  -2 32.8115 2.08185   1
   2   6   7 34.7734 2.53956  -2
  -2   6  -2 34.7734 2.53956   1
   2   6   7 30.1692 2.33682  -2
  -2   6  -2 30.1692 2.33682   1
  -2  -6  -7 37.2216 2.66141  -2
   2  -6   2 37.2216 2.66141   1
  -2  -6  -7 38.5086 2.01783  -2
   2  -6   2 38.5086 2.01783   1
  -2  -6  -7 35.6258 2.41822  -2
   2  -6   2 35.6258 2.41822   1
  -2  -6  -7 41.0307 2.83489  -2
   2  -6   2 41.0307 2.83489   1
  -2  -6  -7 38.5779 3.83654  -2
   2  -6   2 38.5779 3.83654   1
   3   6   7 28.6723 1.94289  -2
  -3   6  -2 28.6723 1.94289   1
  -3  -6  -7 30.7464 2.23799  -2
   3  -6   2 30.7464 2.23799   1
  -3  -6  -7 25.3447 3.19390  -2
   3  -6   2 25.3447 3.19390   1
  -3  -6  -7 32.7533 2.48988  -2
   3  -6   2 32.7533 2.48988   1
  -3  -6  -7 27.4136 2.44290  -2
   3  -6   2 27.4136 2.44290   1
   4   6   7 76.7426 4.06209  -2
  -4   6  -2 76.7426 4.06209   1
  -4  -6  -7 73.4884 5.58472  -2
   4  -6   2 73.4884 5.58472   1
  -4  -6  -7 82.4035 4.28762  -2
   4  -6   2 82.4035 4.28762   1
  -4  -6  -7 81.7571 4.40588  -2
   4  -6   2 81.7571 4.40588   1
  -4  -6  -7 74.0486 4.62601  -2
   4  -6   2 74.0486 4.62601   1
   5   6   7 97.6581 5.18086  -2
  -5   6  -2 97.6581 5.18086   1
  -5  -6  -7 106.089 5.88945  -2
   5  -6   2 106.089 5.88945   1
  -5  -6  -7 105.404 5.33003  -2
   5  -6   2 105.404 5.33003   1
  -5  -6  -7 100.305 6.95496  -2
   5  -6   2 100.305 6.95496   1
  -5  -6  -7 104.367 5.34532  -2
   5  -6   2 104.367 5.34532   1
   6   6   7 96.8923 5.26359  -2
  -6   6  -2 96.8923 5.26359   1
  -6  -6  -7 110.312 6.00596  -2
   6  -6   2 110.312 6.00596   1
  -6  -6  -7 103.353 5.29692  -2
   6  -6   2 103.353 5.29692   1
  -6  -6  -7 83.9428 6.62300  -2
   6  -6   2 83.9428 6.62300   1
  -6  -6  -7 99.1490 5.33596  -2
   6  -6   2 99.1490 5.33596   1
   7   6   7 207.482 10.0809  -2
  -7   6  -2 207.482 10.0809   1
  -7  -6  -7 240.114 10.2083  -2
   7  -6   2 240.114 10.2083   1
  -7  -6  -7 228.715 9.72403  -2
   7  -6   2 228.715 9.72403   1
  -7  -6  -7 194.238 12.0992  -2
   7  -6   2 194.238 12.0992   1
  -7  -6  -7 221.420 10.8634  -2
   7  -6   2 221.420 10.8634   1
   8   6   7 98.3773 5.75425  -2
  -8   6  -2 98.3773 5.75425   1
  -8  -6  -7 105.578 5.73545  -2
   8  -6   2 105.578 5.73545   1
  -8  -6  -7 103.081 6.24316  -2
   8  -6   2 103.081 6.24316   1
  -8  -6  -7 99.7744 7.32868  -2
   8  -6   2 99.7744 7.32868   1
   9   6   7 41.7366 3.53492  -2
  -9   6  -2 41.7366 3.53492   1
  -9  -6  -7 43.9416 4.70060  -2
   9  -6   2 43.9416 4.70060   1
  -9  -6  -7 43.5261 3.49050  -2
   9  -6   2 43.5261 3.49050   1
  -9  -6  -7 41.8190 3.81756  -2
   9  -6   2 41.8190 3.81756   1
  -9   5   6 10.3575 2.22392  -2
   9   5  -2 10.3575 2.22392   1
  -9   5   6 10.3846 2.50398  -2
   9   5  -2 10.3846 2.50398   1
  -9   5   6 9.20183 1.93113  -2
   9   5  -2 9.20183 1.93113   1
  -9   5   6 12.5107 3.31437  -2
   9   5  -2 12.5107 3.31437   1
  -8   5   6 42.0453 3.55286  -2
   8   5  -2 42.0453 3.55286   1
  -8   5   6 43.3114 4.65023  -2
   8   5  -2 43.3114 4.65023   1
  -8   5   6 35.3507 2.91779  -2
   8   5  -2 35.3507 2.91779   1
  -8   5   6 43.4831 3.35457  -2
   8   5  -2 43.4831 3.35457   1
  -7   5   6 862.783 34.1021  -2
   7   5  -2 862.783 34.1021   1
  -7   5   6 844.606 35.8007  -2
   7   5  -2 844.606 35.8007   1
  -7   5   6 908.456 34.6937  -2
   7   5  -2 908.456 34.6937   1
  -6   5   6 21.5143 2.35149  -2
   6   5  -2 21.5143 2.35149   1
  -6   5   6 24.7838 2.23483  -2
   6   5  -2 24.7838 2.23483   1
  -6   5   6 22.9204 2.13855  -2
   6   5  -2 22.9204 2.13855   1
  -5   5   6 44.7353 2.84359  -2
   5   5  -2 44.7353 2.84359   1
  -5   5   6 42.4811 3.04044  -2
   5   5  -2 42.4811 3.04044   1
  -5   5   6 44.3889 2.94350  -2
   5   5  -2 44.3889 2.94350   1
  -4   5   6 85.3875 4.15997  -2
   4   5  -2 85.3875 4.15997   1
  -4   5   6 82.2067 4.33672  -2
   4   5  -2 82.2067 4.33672   1
  -4   5   6 76.0357 4.17387  -2
   4   5  -2 76.0357 4.17387   1
   4  -5  -6 77.0133 4.73581  -2
  -4  -5   2 77.0133 4.73581   1
   4  -5  -6 78.3350 3.83409  -2
  -4  -5   2 78.3350 3.83409   1
  -3   5   6 590.903 23.8087  -2
   3   5  -2 590.903 23.8087   1
  -3   5   6 613.586 24.8889  -2
   3   5  -2 613.586 24.8889   1
  -3   5   6 615.436 23.7092  -2
   3   5  -2 615.436 23.7092   1
   3  -5  -6 577.428 31.2719  -2
  -3  -5   2 577.428 31.2719   1
   3  -5  -6 620.435 22.8907  -2
  -3  -5   2 620.435 22.8907   1
  -2   5   6 49.9267 2.82148  -2
   2   5  -2 49.9267 2.82148   1
  -2   5   6 53.2369 2.87880  -2
   2   5  -2 53.2369 2.87880   1
   2  -5  -6 42.5287 3.83619  -2
  -2  -5   2 42.5287 3.83619   1
   2  -5  -6 51.6828 2.86047  -2
  -2  -5   2 51.6828 2.86047   1
   2  -5  -6 47.9657 2.24234  -2
  -2  -5   2 47.9657 2.24234   1
   2  -5  -6 47.9156 2.75559  -2
  -2  -5   2 47.9156 2.75559   1
  -1   5   6 33.8700 2.11892  -2
   1   5  -2 33.8700 2.11892   1
  -1   5   6 32.8146 2.16579  -2
   1   5  -2 32.8146 2.16579   1
   1  -5  -6 32.5089 2.11553  -2
  -1  -5   2 32.5089 2.11553   1
   1  -5  -6 32.2026 2.38818  -2
  -1  -5   2 32.2026 2.38818   1
   1  -5  -6 34.8416 3.35861  -2
  -1  -5   2 34.8416 3.35861   1
   1  -5  -6 33.5017 2.11594  -2
  -1  -5   2 33.5017 2.11594   1
   1  -5  -6 36.8545 2.29968  -2
  -1  -5   2 36.8545 2.29968   1
   0   5   6 12.8102 1.38421  -2
   0   5  -2 12.8102 1.38421   1
   0   5   6 11.4840 1.38778  -2
   0   5  -2 11.4840 1.38778   1
   0   5   6 13.1797 1.19665  -2
   0   5  -2 13.1797 1.19665   1
   0  -5  -6 14.6320 1.23607  -2
   0  -5   2 14.6320 1.23607   1
   0  -5  -6 12.9810 1.53158  -2
   0  -5   2 12.9810 1.53158   1
   0  -5  -6 11.6571 1.15002  -2
   0  -5   2 11.6571 1.15002   1
   0  -5  -6 12.7764 1.48757  -2
   0  -5   2 12.7764 1.48757   1
   0  -5  -6 12.1915 1.31128  -2
   0  -5   2 12.1915 1.31128   1
   1   5   6 21.4621 1.47542  -2
  -1   5  -2 21.4621 1.47542   1
   1   5   6 23.5887 1.89874  -2
  -1   5  -2 23.5887 1.89874   1
   1   5   6 21.8792 1.79632  -2
  -1   5  -2 21.8792 1.79632   1
  -1  -5  -6 22.2702 1.92914  -2
   1  -5   2 22.2702 1.92914   1
  -1  -5  -6 25.7243 1.84577  -2
   1  -5   2 25.7243 1.84577   1
  -1  -5  -6 25.8673 1.57949  -2
   1  -5   2 25.8673 1.57949   1
  -1  -5  -6 21.8228 1.49784  -2
   1  -5   2 21.8228 1.49784   1
  -1  -5  -6 26.3545 2.11225  -2
   1  -5   2 26.3545 2.11225   1
   2   5   6 43.1154 2.70153  -2
  -2   5  -2 43.1154 2.70153   1
   2   5   6 38.9727 2.55269  -2
  -2   5  -2 38.9727 2.55269   1
   2   5   6 39.8907 2.25446  -2
  -2   5  -2 39.8907 2.25446   1
  -2  -5  -6 43.5290 2.74530  -2
   2  -5   2 43.5290 2.74530   1
  -2  -5  -6 43.8185 2.13851  -2
   2  -5   2 43.8185 2.13851   1
  -2  -5  -6 38.7473 2.80559  -2
   2  -5   2 38.7473 2.80559   1
  -2  -5  -6 43.3554 2.58472  -2
   2  -5   2 43.3554 2.58472   1
   3   5   6 394.888 16.4615  -2
  -3   5  -2 394.888 16.4615   1
  -3  -5  -6 378.200 19.4002  -2
   3  -5   2 378.200 19.4002   1
  -3  -5  -6 389.600 15.7170  -2
   3  -5   2 389.600 15.7170   1
  -3  -5  -6 403.037 16.4074  -2
   3  -5   2 403.037 16.4074   1
  -3  -5  -6 440.880 16.2058  -2
   3  -5   2 440.880 16.2058   1
  -3  -5  -6 439.782 17.5978  -2
   3  -5   2 439.782 17.5978   1
   4   5   6 87.1260 4.39516  -2
  -4   5  -2 87.1260 4.39516   1
  -4  -5  -6 87.0982 4.93907  -2
   4  -5   2 87.0982 4.93907   1
  -4  -5  -6 82.6136 4.45338  -2
   4  -5   2 82.6136 4.45338   1
  -4  -5  -6 84.9449 4.45117  -2
   4  -5   2 84.9449 4.45117   1
  -4  -5  -6 90.8816 5.95396  -2
   4  -5   2 90.8816 5.95396   1
   5   5   6 150.766 7.05698  -2
  -5   5  -2 150.766 7.05698   1
  -5  -5  -6 148.423 6.99004  -2
   5  -5   2 148.423 6.99004   1
  -5  -5  -6 149.047 8.68981  -2
   5  -5   2 149.047 8.68981   1
  -5  -5  -6 151.343 6.86152  -2
   5  -5   2 151.343 6.86152   1
  -5  -5  -6 149.545 7.64780  -2
   5  -5   2 149.545 7.64780   1
   6   5   6 4.32815 1.47880  -2
  -6   5  -2 4.32815 1.47880   1
  -6  -5  -6 3.85542 1.44880  -2
   6  -5   2 3.85542 1.44880   1
  -6  -5  -6 6.59264 1.81046  -2
   6  -5   2 6.59264 1.81046   1
  -6  -5  -6 5.35100 1.53484  -2
   6  -5   2 5.35100 1.53484   1
  -6  -5  -6 4.97412 2.13311  -2
   6  -5   2 4.97412 2.13311   1
   7   5   6 71.2723 4.50898  -2
  -7   5  -2 71.2723 4.50898   1
  -7  -5  -6 68.7865 5.57053  -2
   7  -5   2 68.7865 5.57053   1
  -7  -5  -6 80.8047 5.06831  -2
   7  -5   2 80.8047 5.06831   1
  -7  -5  -6 77.3905 4.48261  -2
   7  -5   2 77.3905 4.48261   1
   8   5   6 89.4818 5.37926  -2
  -8   5  -2 89.4818 5.37926   1
  -8  -5  -6 95.1360 5.91168  -2
   8  -5   2 95.1360 5.91168   1
  -8  -5  -6 87.4725 5.18422  -2
   8  -5   2 87.4725 5.18422   1
  -8  -5  -6 92.9867 6.80797  -2
   8  -5   2 92.9867 6.80797   1
   9   5   6 39.5677 3.49172  -2
  -9   5  -2 39.5677 3.49172   1
  -9  -5  -6 39.2061 3.39218  -2
   9  -5   2 39.2061 3.39218   1
  -9  -5  -6 33.2257 4.34410  -2
   9  -5   2 33.2257 4.34410   1
  -9  -5  -6 26.2569 3.10563  -2
   9  -5   2 26.2569 3.10563   1
  10   4  -2 105.551 5.60025   1
  10   4  -2 109.912 6.35478   1
  10   4  -2 100.585 7.63086   1
  -9   4   5 23.5800 3.12896  -2
   9   4  -2 23.5800 3.12896   1
  -8   4   5 44.6826 3.76251  -2
   8   4  -2 44.6826 3.76251   1
  -8   4   5 53.9311 3.72226  -2
   8   4  -2 53.9311 3.72226   1
  -7   4   5 73.1245 4.50626  -2
   7   4  -2 73.1245 4.50626   1
  -6   4   5 32.2148 2.74673  -2
   6   4  -2 32.2148 2.74673   1
  -6   4   5 32.5119 2.52881  -2
   6   4  -2 32.5119 2.52881   1
   6  -4  -5 34.3890 2.41165  -2
  -6  -4   2 34.3890 2.41165   1
  -5   4   5 118.964 5.71311  -2
   5   4  -2 118.964 5.71311   1
  -5   4   5 116.841 5.78594  -2
   5   4  -2 116.841 5.78594   1
   5  -4  -5 118.601 5.39745  -2
  -5  -4   2 118.601 5.39745   1
  -4   4   5 439.211 18.5799  -2
   4   4  -2 439.211 18.5799   1
  -4   4   5 445.255 18.0053  -2
   4   4  -2 445.255 18.0053   1
  -4   4   5 469.376 17.8202  -2
   4   4  -2 469.376 17.8202   1
   4  -4  -5 438.683 17.0029  -2
  -4  -4   2 438.683 17.0029   1
   3   4  -2 206.617 8.74597   1
   3   4  -2 214.723 9.00786   1
   3   4  -2 202.842 9.20043   1
   3  -4  -5 229.144 9.09600  -2
  -3  -4   2 229.144 9.09600   1
   2   4  -2 9.04807 1.05529   1
   2   4  -2 9.50662 1.15319   1
   2   4  -2 9.45912 1.17720   1
  -2  -4   2 8.99366 0.64911   1
  -2  -4   2 11.5488 1.80178   1
  -2  -4   2 10.9371 1.18038   1
  -2  -4   2 9.87424 1.18867   1
   1   4  -2 9.63535 1.00421   1
   1   4  -2 10.4104 1.09736   1
   1   4  -2 9.88355 0.98899   1
  -1  -4   2 9.92940 0.60900   1
  -1  -4   2 12.6498 1.69079   1
  -1  -4   2 9.57222 0.91826   1
  -1  -4   2 10.5189 1.07713   1
  -1  -4   2 8.45434 1.02557   1
  -1  -4   2 9.74137 1.14663   1
   0   4   5 904.447 35.4223  -2
   0   4  -2 904.447 35.4223   1
   0  -4  -5 944.167 37.3551  -2
   0  -4   2 944.167 37.3551   1
   1   4   5 471.895 18.2010  -2
  -1   4  -2 471.895 18.2010   1
   1   4   5 433.490 18.1490  -2
  -1   4  -2 433.490 18.1490   1
  -1  -4  -5 482.807 19.2571  -2
   1  -4   2 482.807 19.2571   1
  -2   4  -2 7.85126 1.09771   1
  -2   4  -2 5.80172 1.01128   1
  -2   4  -2 6.38758 0.81015   1
  -2  -4  -5 19.5688 1.79378  -2
   2  -4   2 19.5688 1.79378   1
  -3   4  -2 1.44964 0.52901   1
  -3   4  -2 1.87369 0.73793   1
   3  -4   2 1.93609 0.95689   1
   3  -4   2 2.03285 0.63609   1
   3  -4   2 2.07931 0.45850   1
   3  -4   2 0.95515 0.67621   1
   3  -4   2 1.88077 0.74130   1
   4   4   5 170.876 7.80096  -2
  -4   4  -2 170.876 7.80096   1
  -4  -4  -5 182.154 7.59724  -2
   4  -4   2 182.154 7.59724   1
  -4  -4  -5 179.763 7.76326  -2
   4  -4   2 179.763 7.76326   1
   5   4   5 67.5277 3.81481  -2
  -5   4  -2 67.5277 3.81481   1
  -5  -4  -5 65.1371 4.20050  -2
   5  -4   2 65.1371 4.20050   1
  -5  -4  -5 66.7934 3.57903  -2
   5  -4   2 66.7934 3.57903   1
  -5  -4  -5 65.4673 3.70745  -2
   5  -4   2 65.4673 3.70745   1
   6   4   5 45.2769 3.10118  -2
  -6   4  -2 45.2769 3.10118   1
  -6  -4  -5 37.8359 2.71118  -2
   6  -4   2 37.8359 2.71118   1
  -6  -4  -5 40.1084 3.31528  -2
   6  -4   2 40.1084 3.31528   1
   7   4   5 59.8195 3.96972  -2
  -7   4  -2 59.8195 3.96972   1
  -7  -4  -5 57.8451 4.25470  -2
   7  -4   2 57.8451 4.25470   1
   8   4   5 8.62596 2.21113  -2
  -8   4  -2 8.62596 2.21113   1
  -8  -4  -5 10.1460 2.41685  -2
   8  -4   2 10.1460 2.41685   1
   9   4   5 41.8534 3.76759  -2
  -9   4  -2 41.8534 3.76759   1
  -9  -4  -5 38.6467 3.87572  -2
   9  -4   2 38.6467 3.87572   1
  10   4   5 50.6654 4.33745  -2
 -10   4  -2 50.6654 4.33745   1
  10  -4   2 25.8261 3.09604   1
  10  -4   2 22.8379 3.13658   1
  10  -4   2 19.8801 3.46703   1
  10   3  -2 6.16674 1.43522   1
  10   3  -2 6.85542 1.81464   1
  10   3  -2 5.24244 2.14124   1
   9   3  -2 126.295 6.86197   1
   9   3  -2 131.194 8.44589   1
   9   3  -2 132.420 6.42277   1
   9  -3  -5 218.989 10.1443  -2
  -9  -3   2 218.989 10.1443   1
  -8   3   5 46.0962 3.65810  -2
   8   3  -2 46.0962 3.65810   1
   8  -3  -5 50.5147 3.45841  -2
  -8  -3   2 50.5147 3.45841   1
  -7   3   5 42.1828 3.17918  -2
   7   3  -2 42.1828 3.17918   1
   7  -3  -5 43.8452 2.99047  -2
  -7  -3   2 43.8452 2.99047   1
   6   3  -2 2.02297 0.71916   1
   6   3  -2 2.80397 1.02051   1
   6   3  -2 2.27727 0.70562   1
   6   3  -2 2.73465 1.23138   1
  -6  -3   2 1.94457 0.72580   1
   5   3  -2 538.894 21.1508   1
   5   3  -2 503.073 21.7235   1
   5   3  -2 548.132 20.8116   1
  -5  -3   2 513.915 20.0380   1
  -5  -3   2 546.391 21.1546   1
   4   3  -2 147.336 6.30575   1
   4   3  -2 147.668 6.58702   1
   4   3  -2 145.516 6.58541   1
   4   3  -2 145.200 6.23363   1
   4   3  -2 142.508 6.58581   1
  -4  -3   2 150.791 6.29649   1
  -4  -3   2 154.932 6.59576   1
  -4  -3   2 147.944 6.02358   1
   3   3  -2 29.1048 1.74268   1
   3   3  -2 26.3610 1.62935   1
   3   3  -2 26.7287 1.81605   1
   3   3  -2 29.0065 1.63627   1
   3   3  -2 28.5293 1.73125   1
  -3  -3   2 28.8100 1.59329   1
  -3  -3   2 25.0351 1.46774   1
  -3  -3   2 28.1543 1.68062   1
  -3  -3   2 27.7150 1.74642   1
  -3  -3   2 28.0912 1.79503   1
   2   3  -2 91.1244 4.17891   1
   2   3  -2 85.6154 4.17484   1
   2   3  -2 89.4607 3.97906   1
   2   3  -2 94.5697 4.15531   1
  -2  -3   2 96.2557 4.14447   1
  -2  -3   2 83.3018 5.34339   1
  -2  -3   2 92.7648 3.74817   1
  -2  -3   2 92.3760 3.90880   1
   1   3  -2 120.337 5.21801   1
   1   3  -2 115.963 4.96702   1
   1   3  -2 117.097 4.96981   1
  -1  -3   2 117.699 4.96522   1
  -1  -3   2 112.020 6.80928   1
  -1  -3   2 118.043 4.62166   1
  -1  -3   2 117.127 4.86894   1
  -1  -3   2 116.393 5.23399   1
   0   3  -2 172.417 7.02977   1
   0   3  -2 176.187 6.80320   1
   0   3  -2 164.880 7.36171   1
   0  -3   2 169.545 7.44204   1
   0  -3   2 169.327 6.88885   1
   0  -3   2 179.641 6.83062   1
   0  -3   2 172.025 6.87058   1
   0  -3   2 164.481 6.93857   1
  -1   3  -2 302.941 12.4622   1
  -1   3  -2 313.698 13.1529   1
  -1   3  -2 310.445 12.5428   1
   1  -3   2 342.727 13.2911   1
   1  -3   2 325.557 14.9526   1
   1  -3   2 311.235 12.2552   1
   1  -3   2 314.291 12.1942   1
   1  -3   2 314.468 12.4668   1
  -2   3  -2 90.3942 4.10195   1
  -2   3  -2 90.4066 4.32953   1
  -2   3  -2 99.9879 4.46789   1
   2  -3   2 94.0064 4.58497   1
   2  -3   2 86.8733 4.13896   1
   2  -3   2 97.9288 4.00521   1
   2  -3   2 95.1312 4.16023   1
   2  -3   2 94.0600 5.20377   1
  -3   3  -2 83.7429 4.16947   1
  -3   3  -2 85.2301 4.33997   1
  -3   3  -2 86.4574 3.98276   1
   3  -3   2 87.8144 4.91357   1
   3  -3   2 74.7246 3.97314   1
   3  -3   2 83.3238 3.95243   1
   3  -3   2 92.8509 4.51235   1
   3  -3   2 91.3893 3.93286   1
  -4   3  -2 172.918 7.71070   1
  -4   3  -2 160.245 8.18685   1
  -4   3  -2 189.562 7.95953   1
   4  -3   2 189.704 7.62221   1
   4  -3   2 174.487 8.31476   1
   4  -3   2 171.403 7.49430   1
   4  -3   2 184.499 7.32250   1
   4  -3   2 173.775 8.99621   1
  -5   3  -2 417.572 17.2466   1
   5  -3   2 424.021 16.5210   1
   5  -3   2 420.559 19.5991   1
   5  -3   2 427.935 16.1476   1
   5  -3   2 414.538 16.8253   1
   5  -3   2 414.298 18.1401   1
  -6   3  -2 7.25187 1.32112   1
   6  -3   2 7.73894 1.16093   1
   6  -3   2 7.20654 1.18910   1
   6  -3   2 6.95444 1.45773   1
   6  -3   2 6.66579 1.52471   1
  -7   3  -2 46.0784 3.07940   1
   7  -3   2 41.1386 3.59657   1
   7  -3   2 45.0703 3.45951   1
   7  -3   2 42.1252 2.87002   1
  -8   3  -2 73.4479 4.45119   1
   8  -3   2 62.1001 5.09405   1
   8  -3   2 79.4621 4.46709   1
   8  -3   2 80.8208 5.06456   1
  -9   3  -2 73.3627 4.60856   1
   9  -3   2 74.2334 4.61942   1
   9  -3   2 70.9745 4.98240   1
   9  -3   2 68.0293 5.42682   1
 -10   3  -2 0.83786 1.16369   1
  10  -3   2 0.99132 1.39902   1
  10  -3   2 -0.7926 1.01712   1
  10  -3   2 0.72003 1.50089   1
 -10   2   4 9.72263 3.10945  -2
  10   2  -2 9.72263 3.10945   1
 -10   2   4 12.5181 2.57747  -2
  10   2  -2 12.5181 2.57747   1
  10  -2  -4 11.4749 2.33759  -2
 -10  -2   2 11.4749 2.33759   1
  -9   2   4 21.0628 2.60939  -2
   9   2  -2 21.0628 2.60939   1
  -9   2   4 21.1198 3.33366  -2
   9   2  -2 21.1198 3.33366   1
   9  -2  -4 19.3956 2.50182  -2
  -9  -2   2 19.3956 2.50182   1
  -8   2   4 133.297 7.89060  -2
   8   2  -2 133.297 7.89060   1
  -8   2   4 117.701 6.22689  -2
   8   2  -2 117.701 6.22689   1
   8  -2  -4 120.642 6.23683  -2
  -8  -2   2 120.642 6.23683   1
  -7   2   4 10.5465 2.31600  -2
   7   2  -2 10.5465 2.31600   1
  -7   2   4 9.81074 1.57849  -2
   7   2  -2 9.81074 1.57849   1
  -7   2   4 6.67047 1.66400  -2
   7   2  -2 6.67047 1.66400   1
   7  -2  -4 10.1168 1.66637  -2
  -7  -2   2 10.1168 1.66637   1
  -6   2   4 126.697 7.42545  -2
   6   2  -2 126.697 7.42545   1
  -6   2   4 130.139 6.21918  -2
   6   2  -2 130.139 6.21918   1
   6  -2  -4 138.387 6.20267  -2
  -6  -2   2 138.387 6.20267   1
  -5   2   4 13.2507 1.57828  -2
   5   2  -2 13.2507 1.57828   1
  -5   2   4 17.9070 1.42811  -2
   5   2  -2 17.9070 1.42811   1
  -5   2   4 17.8378 2.27147  -2
   5   2  -2 17.8378 2.27147   1
   5  -2  -4 18.9127 1.58459  -2
  -5  -2   2 18.9127 1.58459   1
  -4   2   4 93.0515 4.24488  -2
   4   2  -2 93.0515 4.24488   1
  -4  -2   2 40.3036 2.33764   1
  -4  -2   2 36.1495 2.12570   1
  -4  -2   2 39.2221 2.10027   1
   3   2  -2 51.5801 2.37319   1
   3   2  -2 47.5698 2.46518   1
   3   2  -2 53.2471 2.66988   1
   3   2  -2 51.6981 2.44514   1
   3   2  -2 47.8561 2.52231   1
  -3  -2   2 50.4370 2.41533   1
  -3  -2   2 51.7112 2.60196   1
  -3  -2   2 58.0439 2.43676   1
   2   2  -2 1124.47 43.7026   1
   2   2  -2 1085.62 41.7348   1
   2   2  -2 1084.63 43.6639   1
   2   2  -2 1135.17 41.5975   1
   2   2  -2 1078.13 41.5375   1
  -2  -2   2 1097.60 40.2217   1
  -2  -2   2 1069.96 54.5465   1
  -2  -2   2 1092.43 41.7229   1
  -2  -2   2 1121.77 54.6259   1
  -2  -2   2 1098.74 42.3612   1
   1   2  -2 6.89405 0.57434   1
   1   2  -2 6.17167 0.58910   1
   1   2  -2 5.82604 0.57200   1
   1  -2  -4 34.8364 2.37877  -2
  -1  -2   2 34.8364 2.37877   1
   0   2  -2 723.998 29.6796   1
   0   2  -2 747.258 28.2642   1
   0   2  -2 760.553 28.5610   1
   0  -2   2 749.778 28.2203   1
   0  -2   2 751.021 28.1770   1
   0  -2   2 747.227 29.7167   1
   0  -2   2 720.814 27.3630   1
  -1   2  -2 212.260 8.81079   1
  -1   2  -2 206.226 8.37155   1
  -1   2  -2 206.130 8.42873   1
  -1  -2  -4 260.690 10.8878  -2
   1  -2   2 260.690 10.8878   1
  -2   2  -2 935.822 37.2669   1
  -2   2  -2 905.568 35.7150   1
  -2   2  -2 934.921 36.1591   1
   2  -2   2 830.517 35.5861   1
   2  -2   2 935.683 34.2605   1
   2  -2   2 911.345 35.4226   1
   2  -2   2 1016.78 37.5636   1
   2  -2   2 979.180 40.4949   1
  -3   2  -2 17.7203 1.71425   1
  -3   2  -2 22.0030 1.44919   1
  -3   2  -2 21.4464 1.42051   1
  -3  -2  -4 43.8189 2.78127  -2
   3  -2   2 43.8189 2.78127   1
  -4   2  -2 42.5061 2.43938   1
  -4   2  -2 31.8342 2.53656   1
  -4   2  -2 45.6927 2.42669   1
  -4  -2  -4 68.0813 3.91794  -2
   4  -2   2 68.0813 3.91794   1
  -4  -2  -4 64.8476 3.07573  -2
   4  -2   2 64.8476 3.07573   1
  -5   2  -2 82.0095 4.14664   1
  -5  -2  -4 91.6651 5.35086  -2
   5  -2   2 91.6651 5.35086   1
  -5  -2  -4 99.8437 4.25501  -2
   5  -2   2 99.8437 4.25501   1
  -5  -2  -4 100.424 5.61161  -2
   5  -2   2 100.424 5.61161   1
  -5  -2  -4 95.7565 4.39252  -2
   5  -2   2 95.7565 4.39252   1
   6   2   4 33.9736 2.58806  -2
  -6   2  -2 33.9736 2.58806   1
  -6  -2  -4 31.5137 2.87862  -2
   6  -2   2 31.5137 2.87862   1
  -6  -2  -4 34.3988 2.17175  -2
   6  -2   2 34.3988 2.17175   1
  -6  -2  -4 28.1872 2.00178  -2
   6  -2   2 28.1872 2.00178   1
  -6  -2  -4 32.5127 2.93804  -2
   6  -2   2 32.5127 2.93804   1
   7   2   4 43.1824 3.13938  -2
  -7   2  -2 43.1824 3.13938   1
  -7  -2  -4 39.0122 3.43837  -2
   7  -2   2 39.0122 3.43837   1
  -7  -2  -4 38.6747 3.56774  -2
   7  -2   2 38.6747 3.56774   1
   8   2   4 263.797 11.9185  -2
  -8   2  -2 263.797 11.9185   1
  -8  -2  -4 261.649 12.7296  -2
   8  -2   2 261.649 12.7296   1
   9   2   4 30.2853 3.10488  -2
  -9   2  -2 30.2853 3.10488   1
   9  -2   2 28.5892 2.81674   1
   9  -2   2 26.2428 3.12943   1
   9  -2   2 29.1414 3.57103   1
  10   2   4 88.8137 5.62751  -2
 -10   2  -2 88.8137 5.62751   1
  10  -2   2 57.9514 4.57143   1
  10  -2   2 57.6097 4.94170   1
  10  -2   2 60.7905 4.81889   1
 -10   1   3 47.7805 4.58137  -2
  10   1  -2 47.7805 4.58137   1
 -10   1   3 44.0399 3.82822  -2
  10   1  -2 44.0399 3.82822   1
  10  -1  -3 47.4496 3.63974  -2
 -10  -1   2 47.4496 3.63974   1
  -9   1   3 9.21043 2.31716  -2
   9   1  -2 9.21043 2.31716   1
  -9   1   3 13.0163 2.06955  -2
   9   1  -2 13.0163 2.06955   1
  -9   1   3 7.39874 1.86637  -2
   9   1  -2 7.39874 1.86637   1
   9  -1  -3 9.45501 1.88950  -2
  -9  -1   2 9.45501 1.88950   1
  -8   1   3 374.351 15.3598  -2
   8   1  -2 374.351 15.3598   1
  -8   1   3 364.918 18.0250  -2
   8   1  -2 364.918 18.0250   1
  -8   1   3 358.149 16.2111  -2
   8   1  -2 358.149 16.2111   1
   8  -1  -3 381.396 15.7747  -2
  -8  -1   2 381.396 15.7747   1
  -7   1   3 111.349 5.54951  -2
   7   1  -2 111.349 5.54951   1
  -7   1   3 113.682 6.83466  -2
   7   1  -2 113.682 6.83466   1
  -7   1   3 120.893 5.87068  -2
   7   1  -2 120.893 5.87068   1
   7  -1  -3 112.595 5.68939  -2
  -7  -1   2 112.595 5.68939   1
  -6   1   3 466.491 20.0140  -2
   6   1  -2 466.491 20.0140   1
  -6   1   3 500.715 19.3109  -2
   6   1  -2 500.715 19.3109   1
  -6   1   3 488.186 22.3898  -2
   6   1  -2 488.186 22.3898   1
   6  -1  -3 485.725 19.7257  -2
  -6  -1   2 485.725 19.7257   1
  -5   1   3 54.6263 2.94887  -2
   5   1  -2 54.6263 2.94887   1
  -5   1   3 48.7155 2.85368  -2
   5   1  -2 48.7155 2.85368   1
  -5   1   3 56.6028 3.67472  -2
   5   1  -2 56.6028 3.67472   1
  -5   1   3 55.7495 2.73768  -2
   5   1  -2 55.7495 2.73768   1
  -5   1   3 48.4909 3.12786  -2
   5   1  -2 48.4909 3.12786   1
  -5   1   3 54.1523 2.80020  -2
   5   1  -2 54.1523 2.80020   1
  -5   1   3 54.2898 2.35809  -2
   5   1  -2 54.2898 2.35809   1
   5  -1  -3 56.2993 2.98951  -2
  -5  -1   2 56.2993 2.98951   1
   5  -1  -3 57.5905 2.33417  -2
  -5  -1   2 57.5905 2.33417   1
  -4   1   3 470.816 17.8708  -2
   4   1  -2 470.816 17.8708   1
  -4   1   3 454.769 18.1139  -2
   4   1  -2 454.769 18.1139   1
  -4   1   3 463.721 18.7415  -2
   4   1  -2 463.721 18.7415   1
  -4   1   3 460.690 19.0995  -2
   4   1  -2 460.690 19.0995   1
  -4   1   3 476.443 20.9182  -2
   4   1  -2 476.443 20.9182   1
   4  -1  -3 460.322 17.1358  -2
  -4  -1   2 460.322 17.1358   1
   4  -1  -3 454.921 18.4419  -2
  -4  -1   2 454.921 18.4419   1
  -3   1   3 400.778 15.9504  -2
   3   1  -2 400.778 15.9504   1
  -3   1   3 391.706 14.9643  -2
   3   1  -2 391.706 14.9643   1
  -3   1   3 401.310 15.2345  -2
   3   1  -2 401.310 15.2345   1
  -3   1   3 404.035 15.7232  -2
   3   1  -2 404.035 15.7232   1
   3  -1  -3 388.960 15.2014  -2
  -3  -1   2 388.960 15.2014   1
   3  -1  -3 348.640 14.4948  -2
  -3  -1   2 348.640 14.4948   1
   3  -1  -3 394.175 15.4634  -2
  -3  -1   2 394.175 15.4634   1
  -2   1   3 86.4055 3.67796  -2
   2   1  -2 86.4055 3.67796   1
  -2   1   3 78.9142 3.56105  -2
   2   1  -2 78.9142 3.56105   1
  -2   1   3 87.1403 3.50624  -2
   2   1  -2 87.1403 3.50624   1
  -2   1   3 87.2640 3.65153  -2
   2   1  -2 87.2640 3.65153   1
  -2   1   3 87.4201 3.42032  -2
   2   1  -2 87.4201 3.42032   1
   2  -1  -3 81.0229 3.56616  -2
  -2  -1   2 81.0229 3.56616   1
   2  -1  -3 83.4012 3.54359  -2
  -2  -1   2 83.4012 3.54359   1
   2  -1  -3 87.4536 3.65707  -2
  -2  -1   2 87.4536 3.65707   1
  -1   1   3 419.488 16.6264  -2
   1   1  -2 419.488 16.6264   1
  -1   1   3 446.646 17.4823  -2
   1   1  -2 446.646 17.4823   1
   1  -1  -3 431.338 16.7016  -2
  -1  -1   2 431.338 16.7016   1
   1  -1  -3 449.844 16.1747  -2
  -1  -1   2 449.844 16.1747   1
   0   1  -2 5.03857 0.48580   1
   0   1  -2 4.46931 0.41175   1
   0   1  -2 5.03982 0.42987   1
   0   1  -2 4.83780 0.39126   1
   0   1  -2 4.71649 0.26351   1
   0  -1  -3 4.64984 0.43569  -2
   0  -1   2 4.64984 0.43569   1
   0  -1  -3 5.66528 0.49576  -2
   0  -1   2 5.66528 0.49576   1
   1   1   3 329.042 12.5617  -2
  -1   1  -2 329.042 12.5617   1
   1   1   3 321.266 13.0379  -2
  -1   1  -2 321.266 13.0379   1
  -1  -1  -3 312.711 14.1333  -2
   1  -1   2 312.711 14.1333   1
  -1  -1  -3 322.120 12.6205  -2
   1  -1   2 322.120 12.6205   1
  -1  -1  -3 321.840 13.1964  -2
   1  -1   2 321.840 13.1964   1
   2   1   3 214.139 8.54331  -2
  -2   1  -2 214.139 8.54331   1
   2   1   3 214.798 10.9309  -2
  -2   1  -2 214.798 10.9309   1
   2   1   3 214.993 8.79436  -2
  -2   1  -2 214.993 8.79436   1
   2   1   3 212.741 8.74077  -2
  -2   1  -2 212.741 8.74077   1
  -2  -1  -3 183.655 8.98855  -2
   2  -1   2 183.655 8.98855   1
  -2  -1  -3 220.289 9.59429  -2
   2  -1   2 220.289 9.59429   1
  -2  -1  -3 212.465 7.98309  -2
   2  -1   2 212.465 7.98309   1
  -2  -1  -3 210.194 8.34544  -2
   2  -1   2 210.194 8.34544   1
  -2  -1  -3 207.647 8.24501  -2
   2  -1   2 207.647 8.24501   1
   3   1   3 347.175 13.6230  -2
  -3   1  -2 347.175 13.6230   1
   3   1   3 347.473 17.3020  -2
  -3   1  -2 347.473 17.3020   1
   3   1   3 339.412 13.9027  -2
  -3   1  -2 339.412 13.9027   1
   3   1   3 300.905 13.4510  -2
  -3   1  -2 300.905 13.4510   1
  -3  -1  -3 355.714 13.1491  -2
   3  -1   2 355.714 13.1491   1
  -3  -1  -3 329.411 15.1435  -2
   3  -1   2 329.411 15.1435   1
  -3  -1  -3 328.602 13.2375  -2
   3  -1   2 328.602 13.2375   1
  -3  -1  -3 345.746 12.6236  -2
   3  -1   2 345.746 12.6236   1
   4   1   3 495.291 19.4087  -2
  -4   1  -2 495.291 19.4087   1
  -4  -1  -3 499.610 17.9452  -2
   4  -1   2 499.610 17.9452   1
  -4  -1  -3 488.306 18.9445  -2
   4  -1   2 488.306 18.9445   1
  -4  -1  -3 529.766 18.7939  -2
   4  -1   2 529.766 18.7939   1
  -4  -1  -3 406.582 20.0533  -2
   4  -1   2 406.582 20.0533   1
  -4  -1  -3 473.773 21.5385  -2
   4  -1   2 473.773 21.5385   1
   5   1   3 46.5104 2.69829  -2
  -5   1  -2 46.5104 2.69829   1
  -5  -1  -3 42.4795 2.04118  -2
   5  -1   2 42.4795 2.04118   1
  -5  -1  -3 48.1657 2.42812  -2
   5  -1   2 48.1657 2.42812   1
  -5  -1  -3 40.7132 2.51131  -2
   5  -1   2 40.7132 2.51131   1
  -5  -1  -3 38.9516 2.87756  -2
   5  -1   2 38.9516 2.87756   1
  -5  -1  -3 34.0635 2.75023  -2
   5  -1   2 34.0635 2.75023   1
   6   1   3 108.341 5.34043  -2
  -6   1  -2 108.341 5.34043   1
  -6  -1  -3 117.279 4.95727  -2
   6  -1   2 117.279 4.95727   1
  -6  -1  -3 102.706 5.17574  -2
   6  -1   2 102.706 5.17574   1
  -6  -1  -3 102.905 5.90021  -2
   6  -1   2 102.905 5.90021   1
  -6  -1  -3 90.6070 5.54066  -2
   6  -1   2 90.6070 5.54066   1
   7   1   3 246.962 11.1128  -2
  -7   1  -2 246.962 11.1128   1
  -7  -1  -3 269.212 10.5593  -2
   7  -1   2 269.212 10.5593   1
  -7  -1  -3 246.966 11.0314  -2
   7  -1   2 246.966 11.0314   1
  -7  -1  -3 235.969 12.3306  -2
   7  -1   2 235.969 12.3306   1
   8   1   3 81.5205 4.51070  -2
  -8   1  -2 81.5205 4.51070   1
  -8  -1  -3 72.3782 4.96188  -2
   8  -1   2 72.3782 4.96188   1
  -8  -1  -3 55.2823 4.37382  -2
   8  -1   2 55.2823 4.37382   1
  -8  -1  -3 62.2367 4.28228  -2
   8  -1   2 62.2367 4.28228   1
  -8  -1  -3 74.8543 3.93778  -2
   8  -1   2 74.8543 3.93778   1
   9   1   3 46.1065 3.48318  -2
  -9   1  -2 46.1065 3.48318   1
  -9  -1  -3 42.8368 3.90656  -2
   9  -1   2 42.8368 3.90656   1
  -9  -1  -3 35.7049 3.31135  -2
   9  -1   2 35.7049 3.31135   1
  -9  -1  -3 31.7789 3.26783  -2
   9  -1   2 31.7789 3.26783   1
  10   1   3 -0.4776 1.71970  -2
 -10   1  -2 -0.4776 1.71970   1
 -10  -1  -3 1.45585 1.59314  -2
  10  -1   2 1.45585 1.59314   1
 -10  -1  -3 1.80510 1.65672  -2
  10  -1   2 1.80510 1.65672   1
 -10  -1  -3 0.66137 2.18431  -2
  10  -1   2 0.66137 2.18431   1
 -11  -1  -3 29.0998 3.51852  -2
  11  -1   2 29.0998 3.51852   1
 -10   0   2 37.9609 3.38942  -2
  10   0  -2 37.9609 3.38942   1
 -10   0   2 42.1522 4.03784  -2
  10   0  -2 42.1522 4.03784   1
 -10   0   2 34.4186 3.15114  -2
  10   0  -2 34.4186 3.15114   1
  10   0  -2 46.8029 3.44285  -2
 -10   0   2 46.8029 3.44285   1
  -9   0   2 0.07543 0.80188  -2
   9   0  -2 0.07543 0.80188   1
  -9   0   2 0.65164 0.99171  -2
   9   0  -2 0.65164 0.99171   1
  -9   0   2 1.79012 1.27836  -2
   9   0  -2 1.79012 1.27836   1
   9   0  -2 0.07638 0.85763  -2
  -9   0   2 0.07638 0.85763   1
  -8   0   2 5.36454 1.27167  -2
   8   0  -2 5.36454 1.27167   1
  -8   0   2 6.44952 1.35113  -2
   8   0  -2 6.44952 1.35113   1
  -8   0   2 6.80597 1.41425  -2
   8   0  -2 6.80597 1.41425   1
  -8   0   2 6.40583 1.58180  -2
   8   0  -2 6.40583 1.58180   1
   8   0  -2 6.59103 1.29720  -2
  -8   0   2 6.59103 1.29720   1
  -7   0   2 0.15542 0.63141  -2
   7   0  -2 0.15542 0.63141   1
  -7   0   2 -0.1573 0.58531  -2
   7   0  -2 -0.1573 0.58531   1
  -7   0   2 0.94027 0.79621  -2
   7   0  -2 0.94027 0.79621   1
  -7   0   2 0.36098 0.74217  -2
   7   0  -2 0.36098 0.74217   1
   7   0  -2 0.00628 0.79590  -2
  -7   0   2 0.00628 0.79590   1
  -6   0   2 12.6967 1.37710  -2
   6   0  -2 12.6967 1.37710   1
  -6   0   2 14.8235 1.35585  -2
   6   0  -2 14.8235 1.35585   1
  -6   0   2 15.8602 1.80514  -2
   6   0  -2 15.8602 1.80514   1
  -6   0   2 13.5925 1.39778  -2
   6   0  -2 13.5925 1.39778   1
   6   0  -2 15.5904 1.49695  -2
  -6   0   2 15.5904 1.49695   1
  -5   0   2 0.14333 0.50295  -2
   5   0  -2 0.14333 0.50295   1
  -5   0   2 0.57530 0.49405  -2
   5   0  -2 0.57530 0.49405   1
  -5   0   2 0.43623 0.37057  -2
   5   0  -2 0.43623 0.37057   1
  -5   0   2 0.51796 0.61970  -2
   5   0  -2 0.51796 0.61970   1
  -5   0   2 0.80093 0.50599  -2
   5   0  -2 0.80093 0.50599   1
  -5   0   2 0.25988 0.40882  -2
   5   0  -2 0.25988 0.40882   1
  -5   0   2 1.09513 0.54869  -2
   5   0  -2 1.09513 0.54869   1
   5   0  -2 0.68581 0.59727  -2
  -5   0   2 0.68581 0.59727   1
  -4   0   2 167.848 6.77751  -2
   4   0  -2 167.848 6.77751   1
  -4   0   2 150.913 6.99691  -2
   4   0  -2 150.913 6.99691   1
  -4   0   2 152.693 6.68217  -2
   4   0  -2 152.693 6.68217   1
  -4   0   2 155.329 6.71006  -2
   4   0  -2 155.329 6.71006   1
  -4   0   2 163.298 6.32699  -2
   4   0  -2 163.298 6.32699   1
  -4   0   2 178.506 7.18674  -2
   4   0  -2 178.506 7.18674   1
  -4   0   2 169.725 8.08338  -2
   4   0  -2 169.725 8.08338   1
   4   0  -2 168.157 7.05869  -2
  -4   0   2 168.157 7.05869   1
   4   0  -2 172.136 6.30527  -2
  -4   0   2 172.136 6.30527   1
  -3   0   2 0.73359 0.26291  -2
   3   0  -2 0.73359 0.26291   1
  -3   0   2 0.21965 0.33911  -2
   3   0  -2 0.21965 0.33911   1
  -3   0   2 0.49988 0.24530  -2
   3   0  -2 0.49988 0.24530   1
  -3   0   2 1.00993 0.53560  -2
   3   0  -2 1.00993 0.53560   1
  -3   0   2 0.96466 0.37944  -2
   3   0  -2 0.96466 0.37944   1
  -3   0   2 1.11074 0.30579  -2
   3   0  -2 1.11074 0.30579   1
  -3   0   2 0.45280 0.27039  -2
   3   0  -2 0.45280 0.27039   1
   3   0  -2 0.69084 0.40041  -2
  -3   0   2 0.69084 0.40041   1
   3   0  -2 0.74195 0.32022  -2
  -3   0   2 0.74195 0.32022   1
   3   0  -2 0.80673 0.27807  -2
  -3   0   2 0.80673 0.27807   1
  -2   0   2 319.645 12.5320  -2
   2   0  -2 319.645 12.5320   1
  -2   0   2 317.498 13.1626  -2
   2   0  -2 317.498 13.1626   1
  -2   0   2 329.414 12.5936  -2
   2   0  -2 329.414 12.5936   1
  -2   0   2 322.881 14.4620  -2
   2   0  -2 322.881 14.4620   1
  -2   0   2 338.155 13.1836  -2
   2   0  -2 338.155 13.1836   1
  -2   0   2 347.302 12.5567  -2
   2   0  -2 347.302 12.5567   1
   2   0  -2 330.507 12.1440  -2
  -2   0   2 330.507 12.1440   1
   2   0  -2 328.776 12.6020  -2
  -2   0   2 328.776 12.6020   1
   2   0  -2 311.936 12.9114  -2
  -2   0   2 311.936 12.9114   1
   1   0  -2 0.33077 0.16803  -2
  -1   0   2 0.33077 0.16803   1
   1   0  -2 0.88702 0.24142  -2
  -1   0   2 0.88702 0.24142   1
   1   0  -2 0.51883 0.17602  -2
  -1   0   2 0.51883 0.17602   1
   0   0   2 713.939 29.1486  -2
   0   0  -2 713.939 29.1486   1
   0   0   2 763.242 29.8062  -2
   0   0  -2 763.242 29.8062   1
   0   0   2 817.378 30.7833  -2
   0   0  -2 817.378 30.7833   1
   0   0  -2 731.138 29.0955  -2
   0   0   2 731.138 29.0955   1
   0   0  -2 824.978 38.9347  -2
   0   0   2 824.978 38.9347   1
   0   0  -2 733.532 28.0536  -2
   0   0   2 733.532 28.0536   1
   1   0   2 0.14604 0.16334  -2
  -1   0  -2 0.14604 0.16334   1
   1   0   2 0.07033 0.21267  -2
  -1   0  -2 0.07033 0.21267   1
   1   0   2 0.06882 0.19059  -2
  -1   0  -2 0.06882 0.19059   1
   1   0   2 0.35653 0.21449  -2
  -1   0  -2 0.35653 0.21449   1
  -1   0  -2 0.77817 0.21458  -2
   1   0   2 0.77817 0.21458   1
  -1   0  -2 0.00734 0.25133  -2
   1   0   2 0.00734 0.25133   1
  -1   0  -2 0.22529 0.18165  -2
   1   0   2 0.22529 0.18165   1
  -1   0  -2 0.61160 0.16785  -2
   1   0   2 0.61160 0.16785   1
  -1   0  -2 0.19795 0.24501  -2
   1   0   2 0.19795 0.24501   1
   2   0   2 83.9888 3.66373  -2
  -2   0  -2 83.9888 3.66373   1
   2   0   2 79.7350 3.50001  -2
  -2   0  -2 79.7350 3.50001   1
   2   0   2 83.1757 3.45385  -2
  -2   0  -2 83.1757 3.45385   1
   2   0   2 76.3027 4.34638  -2
  -2   0  -2 76.3027 4.34638   1
  -2   0  -2 75.9623 3.46044  -2
   2   0   2 75.9623 3.46044   1
  -2   0  -2 77.5323 3.62184  -2
   2   0   2 77.5323 3.62184   1
  -2   0  -2 82.5696 3.35736  -2
   2   0   2 82.5696 3.35736   1
  -2   0  -2 78.6933 3.04770  -2
   2   0   2 78.6933 3.04770   1
  -2   0  -2 76.0891 3.80075  -2
   2   0   2 76.0891 3.80075   1
   3   0   2 0.03513 0.16038  -2
  -3   0  -2 0.03513 0.16038   1
   3   0   2 0.70860 0.37755  -2
  -3   0  -2 0.70860 0.37755   1
   3   0   2 0.67050 0.35647  -2
  -3   0  -2 0.67050 0.35647   1
  -3   0  -2 0.58433 0.38657  -2
   3   0   2 0.58433 0.38657   1
  -3   0  -2 1.00232 0.43181  -2
   3   0   2 1.00232 0.43181   1
  -3   0  -2 0.59895 0.20227  -2
   3   0   2 0.59895 0.20227   1
  -3   0  -2 0.27747 0.34266  -2
   3   0   2 0.27747 0.34266   1
  -3   0  -2 0.99304 0.37986  -2
   3   0   2 0.99304 0.37986   1
   4   0   2 792.804 29.3937  -2
  -4   0  -2 792.804 29.3937   1
   4   0   2 756.852 37.3978  -2
  -4   0  -2 756.852 37.3978   1
  -4   0  -2 761.845 27.2239  -2
   4   0   2 761.845 27.2239   1
  -4   0  -2 781.590 30.2493  -2
   4   0   2 781.590 30.2493   1
  -4   0  -2 700.532 28.7741  -2
   4   0   2 700.532 28.7741   1
  -4   0  -2 708.272 30.2466  -2
   4   0   2 708.272 30.2466   1
  -4   0  -2 669.923 32.4335  -2
   4   0   2 669.923 32.4335   1
  -4   0  -2 771.539 28.5296  -2
   4   0   2 771.539 28.5296   1
   5   0   2 0.44952 0.52108  -2
  -5   0  -2 0.44952 0.52108   1
  -5   0  -2 0.40161 0.50211  -2
   5   0   2 0.40161 0.50211   1
  -5   0  -2 0.80964 0.62172  -2
   5   0   2 0.80964 0.62172   1
  -5   0  -2 0.96917 0.63560  -2
   5   0   2 0.96917 0.63560   1
  -5   0  -2 0.81309 0.25347  -2
   5   0   2 0.81309 0.25347   1
  -5   0  -2 0.43203 0.51967  -2
   5   0   2 0.43203 0.51967   1
  -5   0  -2 0.66336 0.47095  -2
   5   0   2 0.66336 0.47095   1
   6   0   2 232.465 9.85076  -2
  -6   0  -2 232.465 9.85076   1
  -6   0  -2 220.371 10.1482  -2
   6   0   2 220.371 10.1482   1
  -6   0  -2 205.573 10.7378  -2
   6   0   2 205.573 10.7378   1
  -6   0  -2 244.741 9.38856  -2
   6   0   2 244.741 9.38856   1
  -6   0  -2 206.578 9.76114  -2
   6   0   2 206.578 9.76114   1
   7   0   2 1.72236 0.83964  -2
  -7   0  -2 1.72236 0.83964   1
  -7   0  -2 2.06528 0.89480  -2
   7   0   2 2.06528 0.89480   1
  -7   0  -2 1.14534 0.82975  -2
   7   0   2 1.14534 0.82975   1
  -7   0  -2 1.55879 0.90574  -2
   7   0   2 1.55879 0.90574   1
  -7   0  -2 1.04392 0.85534  -2
   7   0   2 1.04392 0.85534   1
   8   0   2 10.6304 1.75380  -2
  -8   0  -2 10.6304 1.75380   1
  -8   0  -2 11.0781 1.94136  -2
   8   0   2 11.0781 1.94136   1
  -8   0  -2 9.15551 1.82069  -2
   8   0   2 9.15551 1.82069   1
  -8   0  -2 9.77446 1.76416  -2
   8   0   2 9.77446 1.76416   1
  -8   0  -2 14.8910 1.61851  -2
   8   0   2 14.8910 1.61851   1
   9   0   2 0.19276 0.88475  -2
  -9   0  -2 0.19276 0.88475   1
  -9   0  -2 -0.2379 0.92118  -2
   9   0   2 -0.2379 0.92118   1
  -9   0  -2 -0.2668 1.00896  -2
   9   0   2 -0.2668 1.00896   1
  -9   0  -2 -1.2542 0.72999  -2
   9   0   2 -1.2542 0.72999   1
  -9   0  -2 -0.3121 0.99106  -2
   9   0   2 -0.3121 0.99106   1
 -10   0  -2 324.524 14.9164  -2
  10   0   2 324.524 14.9164   1
 -10   0  -2 263.356 13.6622  -2
  10   0   2 263.356 13.6622   1
 -10   0  -2 259.668 13.2183  -2
  10   0   2 259.668 13.2183   1
  11   0   2 2.00707 1.32091  -2
 -11   0  -2 2.00707 1.32091   1
 -11   0  -2 2.82659 1.68712  -2
  11   0   2 2.82659 1.68712   1
 -11   0  -2 0.81845 1.42312  -2
  11   0   2 0.81845 1.42312   1
 -11   0  -2 3.14248 1.69480  -2
  11   0   2 3.14248 1.69480   1
 -10  -1   1 25.6293 3.34831  -2
  10  -1  -2 25.6293 3.34831   1
 -10  -1   1 40.2655 3.44863  -2
  10  -1  -2 40.2655 3.44863   1
 -10  -1   1 30.7739 3.25033  -2
  10  -1  -2 30.7739 3.25033   1
  10   1  -1 38.8965 3.38338  -2
 -10   1   2 38.8965 3.38338   1
  -9  -1   1 92.2552 5.80572  -2
   9  -1  -2 92.2552 5.80572   1
  -9  -1   1 94.0458 6.54009  -2
   9  -1  -2 94.0458 6.54009   1
  -9  -1   1 106.357 6.04256  -2
   9  -1  -2 106.357 6.04256   1
   9   1  -1 123.463 6.06750  -2
  -9   1   2 123.463 6.06750   1
  -8  -1   1 268.176 11.0724  -2
   8  -1  -2 268.176 11.0724   1
  -8  -1   1 210.212 12.1848  -2
   8  -1  -2 210.212 12.1848   1
  -8  -1   1 250.760 11.3943  -2
   8  -1  -2 250.760 11.3943   1
  -7  -1   1 213.285 9.73042  -2
   7  -1  -2 213.285 9.73042   1
  -7  -1   1 226.127 11.3826  -2
   7  -1  -2 226.127 11.3826   1
  -7  -1   1 225.659 9.41963  -2
   7  -1  -2 225.659 9.41963   1
  -7  -1   1 207.014 10.2530  -2
   7  -1  -2 207.014 10.2530   1
   7   1  -1 251.775 10.1882  -2
  -7   1   2 251.775 10.1882   1
  -6  -1   1 507.576 24.3781  -2
   6  -1  -2 507.576 24.3781   1
  -6  -1   1 577.597 21.3303  -2
   6  -1  -2 577.597 21.3303   1
  -6  -1   1 559.180 21.0436  -2
   6  -1  -2 559.180 21.0436   1
  -6  -1   1 584.203 20.1913  -2
   6  -1  -2 584.203 20.1913   1
  -6  -1   1 453.526 22.3404  -2
   6  -1  -2 453.526 22.3404   1
   6   1  -1 548.931 21.8883  -2
  -6   1   2 548.931 21.8883   1
  -5  -1   1 43.6412 2.92345  -2
   5  -1  -2 43.6412 2.92345   1
  -5  -1   1 50.6572 2.98496  -2
   5  -1  -2 50.6572 2.98496   1
  -5  -1   1 59.3416 3.53238  -2
   5  -1  -2 59.3416 3.53238   1
  -5  -1   1 52.4262 2.64236  -2
   5  -1  -2 52.4262 2.64236   1
  -5  -1   1 54.5582 2.92284  -2
   5  -1  -2 54.5582 2.92284   1
  -5  -1   1 56.5362 2.51682  -2
   5  -1  -2 56.5362 2.51682   1
  -5  -1   1 53.9504 2.72550  -2
   5  -1  -2 53.9504 2.72550   1
   5   1  -1 51.7124 2.94880  -2
  -5   1   2 51.7124 2.94880   1
  -4  -1   1 1011.65 37.8208  -2
   4  -1  -2 1011.65 37.8208   1
  -4  -1   1 1065.81 39.7785  -2
   4  -1  -2 1065.81 39.7785   1
  -4  -1   1 907.444 43.1713  -2
   4  -1  -2 907.444 43.1713   1
  -4  -1   1 1029.76 37.7696  -2
   4  -1  -2 1029.76 37.7696   1
  -4  -1   1 987.256 36.4898  -2
   4  -1  -2 987.256 36.4898   1
  -4  -1   1 950.844 38.0949  -2
   4  -1  -2 950.844 38.0949   1
   4   1  -1 1003.13 38.9053  -2
  -4   1   2 1003.13 38.9053   1
  -3  -1   1 81.4324 3.70761  -2
   3  -1  -2 81.4324 3.70761   1
  -3  -1   1 87.4141 4.33798  -2
   3  -1  -2 87.4141 4.33798   1
  -3  -1   1 85.2093 3.51003  -2
   3  -1  -2 85.2093 3.51003   1
  -3  -1   1 89.2113 3.69611  -2
   3  -1  -2 89.2113 3.69611   1
  -3  -1   1 76.3701 3.42285  -2
   3  -1  -2 76.3701 3.42285   1
  -3  -1   1 79.6870 3.86572  -2
   3  -1  -2 79.6870 3.86572   1
  -3  -1   1 84.0850 3.48837  -2
   3  -1  -2 84.0850 3.48837   1
   3   1  -1 83.7911 3.82924  -2
  -3   1   2 83.7911 3.82924   1
  -2  -1   1 252.685 9.94632  -2
   2  -1  -2 252.685 9.94632   1
  -2  -1   1 262.959 9.91246  -2
   2  -1  -2 262.959 9.91246   1
  -2  -1   1 266.750 10.6111  -2
   2  -1  -2 266.750 10.6111   1
  -2  -1   1 248.275 11.5027  -2
   2  -1  -2 248.275 11.5027   1
  -2  -1   1 264.538 10.0537  -2
   2  -1  -2 264.538 10.0537   1
  -2  -1   1 258.823 10.4565  -2
   2  -1  -2 258.823 10.4565   1
   2   1  -1 253.759 10.3514  -2
  -2   1   2 253.759 10.3514   1
  -1  -1   1 10.9385 0.66238  -2
   1  -1  -2 10.9385 0.66238   1
  -1  -1   1 10.9281 0.81447  -2
   1  -1  -2 10.9281 0.81447   1
  -1   1   2 0.45232 0.19422   1
  -1   1   2 0.72698 0.12256   1
   0  -1   1 4.67886 0.58052  -2
   0  -1  -2 4.67886 0.58052   1
   0   1   2 3.67306 0.32346   1
   0   1   2 3.35913 0.29608   1
   1  -1   1 52.6573 3.43858  -2
  -1  -1  -2 52.6573 3.43858   1
   1  -1   1 57.4972 2.74624  -2
  -1  -1  -2 57.4972 2.74624   1
   1  -1   1 59.1682 2.58312  -2
  -1  -1  -2 59.1682 2.58312   1
  -1   1  -1 61.5797 2.63046  -2
   1   1   2 61.5797 2.63046   1
   2  -1   1 870.349 38.2895  -2
  -2  -1  -2 870.349 38.2895   1
   2  -1   1 948.210 37.0449  -2
  -2  -1  -2 948.210 37.0449   1
   2  -1   1 1012.49 47.8853  -2
  -2  -1  -2 1012.49 47.8853   1
  -2   1  -1 945.859 38.0125  -2
   2   1   2 945.859 38.0125   1
  -2   1  -1 992.049 41.0895  -2
   2   1   2 992.049 41.0895   1
   3  -1   1 237.024 11.7001  -2
  -3  -1  -2 237.024 11.7001   1
   3  -1   1 226.514 9.25174  -2
  -3  -1  -2 226.514 9.25174   1
  -3   1  -1 211.778 8.99331  -2
   3   1   2 211.778 8.99331   1
  -3   1  -1 231.319 10.2880  -2
   3   1   2 231.319 10.2880   1
  -3   1  -1 213.806 9.37266  -2
   3   1   2 213.806 9.37266   1
   4  -1   1 839.088 32.7870  -2
  -4  -1  -2 839.088 32.7870   1
   4  -1   1 859.863 41.8841  -2
  -4  -1  -2 859.863 41.8841   1
  -4   1  -1 850.091 32.0036  -2
   4   1   2 850.091 32.0036   1
  -4   1  -1 839.271 33.5692  -2
   4   1   2 839.271 33.5692   1
  -4   1  -1 871.227 36.4606  -2
   4   1   2 871.227 36.4606   1
  -4   1  -1 738.075 34.0107  -2
   4   1   2 738.075 34.0107   1
   5  -1   1 197.179 8.19159  -2
  -5  -1  -2 197.179 8.19159   1
   5  -1   1 189.579 9.76668  -2
  -5  -1  -2 189.579 9.76668   1
  -5   1  -1 152.787 8.07222  -2
   5   1   2 152.787 8.07222   1
  -5   1  -1 198.619 7.95635  -2
   5   1   2 198.619 7.95635   1
  -5   1  -1 202.791 9.21855  -2
   5   1   2 202.791 9.21855   1
  -5   1  -1 183.517 8.25191  -2
   5   1   2 183.517 8.25191   1
  -5   1  -1 172.030 8.77855  -2
   5   1   2 172.030 8.77855   1
   6  -1   1 876.060 34.7946  -2
  -6  -1  -2 876.060 34.7946   1
  -6   1  -1 870.845 33.8588  -2
   6   1   2 870.845 33.8588   1
  -6   1  -1 867.151 38.6701  -2
   6   1   2 867.151 38.6701   1
  -6   1  -1 884.795 35.7430  -2
   6   1   2 884.795 35.7430   1
   7  -1   1 263.146 10.9597  -2
  -7  -1  -2 263.146 10.9597   1
  -7   1  -1 233.803 11.1642  -2
   7   1   2 233.803 11.1642   1
  -7   1  -1 234.781 12.0682  -2
   7   1   2 234.781 12.0682   1
  -7   1  -1 248.802 10.4984  -2
   7   1   2 248.802 10.4984   1
   8  -1   1 238.693 10.6011  -2
  -8  -1  -2 238.693 10.6011   1
  -8   1  -1 238.283 10.1403  -2
   8   1   2 238.283 10.1403   1
  -8   1  -1 214.773 11.6748  -2
   8   1   2 214.773 11.6748   1
   9  -1   1 118.703 6.12704  -2
  -9  -1  -2 118.703 6.12704   1
  -9   1  -1 125.773 5.87374  -2
   9   1   2 125.773 5.87374   1
  -9   1  -1 89.6880 6.03097  -2
   9   1   2 89.6880 6.03097   1
  -9   1  -1 97.0265 6.57254  -2
   9   1   2 97.0265 6.57254   1
  10  -1   1 78.8597 4.78575  -2
 -10  -1  -2 78.8597 4.78575   1
 -10   1  -1 49.6013 4.32085  -2
  10   1   2 49.6013 4.32085   1
 -10   1  -1 70.7156 5.25945  -2
  10   1   2 70.7156 5.25945   1
 -10   1  -1 51.6245 4.49798  -2
  10   1   2 51.6245 4.49798   1
 -10   1  -1 80.7510 4.50628  -2
  10   1   2 80.7510 4.50628   1
  11  -1   1 97.5818 5.69189  -2
 -11  -1  -2 97.5818 5.69189   1
 -11   1  -1 72.1908 5.86735  -2
  11   1   2 72.1908 5.86735   1
  10  -2  -2 85.2982 6.31743   1
  10  -2  -2 79.5159 5.31338   1
  10  -2  -2 82.1106 5.26708   1
  10   2   0 136.370 7.42751  -2
 -10   2   2 136.370 7.42751   1
   9  -2  -2 13.5385 2.14017   1
   9  -2  -2 13.5228 2.59604   1
   9  -2  -2 13.2283 2.16939   1
   9   2   0 30.0736 3.06574  -2
  -9   2   2 30.0736 3.06574   1
   8  -2  -2 668.004 26.5349   1
   8  -2  -2 648.999 27.9731   1
   8  -2  -2 673.782 30.7174   1
   8   2   0 1156.90 46.0974  -2
  -8   2   2 1156.90 46.0974   1
   7  -2  -2 5.04833 1.26181   1
   7  -2  -2 3.73888 1.31882   1
   7  -2  -2 3.74264 0.97066   1
   7   2   0 6.01164 1.58857  -2
  -7   2   2 6.01164 1.58857   1
  -6  -2   0 994.891 37.3636  -2
   6  -2  -2 994.891 37.3636   1
  -6  -2   0 974.199 36.2223  -2
   6  -2  -2 974.199 36.2223   1
   6   2   0 966.568 38.7896  -2
  -6   2   2 966.568 38.7896   1
  -5  -2   0 12.1645 1.09555  -2
   5  -2  -2 12.1645 1.09555   1
   5   2   0 12.5820 1.46052  -2
  -5   2   2 12.5820 1.46052   1
  -4  -2   0 410.060 18.5660  -2
   4  -2  -2 410.060 18.5660   1
  -4  -2   0 406.071 15.6691  -2
   4  -2  -2 406.071 15.6691   1
  -4   2   2 168.672 7.86567   1
   3  -2  -2 79.1558 3.52053   1
   3  -2  -2 79.7580 4.35139   1
   3  -2  -2 80.4453 3.50994   1
   3  -2  -2 84.2913 3.86169   1
   3  -2  -2 79.9827 3.71206   1
   3  -2  -2 78.7505 3.25606   1
   3  -2  -2 84.9193 3.61915   1
  -3   2   2 79.0717 3.75711   1
   2  -2  -2 1028.06 42.8689   1
   2  -2  -2 938.130 39.3883   1
   2  -2  -2 1046.45 39.4879   1
   2  -2  -2 985.169 36.3740   1
   2  -2  -2 954.055 37.4835   1
  -2   2   2 989.398 38.4428   1
   1  -2  -2 316.401 12.1134   1
   1  -2  -2 297.490 12.3766   1
   1  -2  -2 344.245 13.0780   1
   1  -2  -2 340.290 14.3418   1
  -1   2   2 303.797 12.9862   1
  -1   2   2 325.284 12.7042   1
   0  -2   0 63.2834 2.95779  -2
   0  -2  -2 63.2834 2.95779   1
   0   2   2 6.43126 0.59906   1
   0   2   2 5.69968 0.54576   1
   0   2   2 5.31810 0.49204   1
  -1  -2  -2 40.3647 1.90480   1
  -1  -2  -2 35.1173 2.61572   1
  -1  -2  -2 34.9464 1.78080   1
  -1  -2  -2 37.3105 1.97353   1
  -1  -2  -2 36.6349 1.71109   1
   1   2   2 39.2890 1.87174   1
   1   2   2 37.2868 1.89644   1
   1   2   2 36.9707 1.82379   1
  -2  -2  -2 215.374 8.68857   1
  -2  -2  -2 206.479 8.46568   1
  -2  -2  -2 240.690 9.29139   1
  -2  -2  -2 199.650 7.99368   1
  -2  -2  -2 208.961 11.4956   1
  -2   2   0 820.271 31.4224  -2
   2   2   2 820.271 31.4224   1
  -3  -2  -2 361.183 19.3854   1
  -3  -2  -2 375.680 15.0677   1
  -3  -2  -2 381.071 13.8280   1
  -3   2   0 488.174 19.2138  -2
   3   2   2 488.174 19.2138   1
  -4  -2  -2 10.2363 1.07348   1
  -4  -2  -2 10.5667 1.03891   1
  -4   2   0 31.1711 1.95347  -2
   4   2   2 31.1711 1.95347   1
  -4   2   0 28.8975 2.32374  -2
   4   2   2 28.8975 2.32374   1
   5  -2   0 30.4206 2.15189  -2
  -5  -2  -2 30.4206 2.15189   1
  -5   2   0 31.1752 2.55134  -2
   5   2   2 31.1752 2.55134   1
  -5   2   0 26.2254 2.05006  -2
   5   2   2 26.2254 2.05006   1
   6  -2   0 24.5181 2.17875  -2
  -6  -2  -2 24.5181 2.17875   1
  -6   2   0 26.6823 2.17061  -2
   6   2   2 26.6823 2.17061   1
  -6   2   0 23.7547 2.24540  -2
   6   2   2 23.7547 2.24540   1
  -6   2   0 27.7407 2.67365  -2
   6   2   2 27.7407 2.67365   1
   7  -2   0 2.33152 1.46878  -2
  -7  -2  -2 2.33152 1.46878   1
  -7   2   0 4.40296 1.79741  -2
   7   2   2 4.40296 1.79741   1
  -7   2   0 1.04383 1.31572  -2
   7   2   2 1.04383 1.31572   1
  -7   2   0 3.46674 1.45279  -2
   7   2   2 3.46674 1.45279   1
   8  -2   0 31.9116 2.79821  -2
  -8  -2  -2 31.9116 2.79821   1
  -8   2   0 26.2467 2.79662  -2
   8   2   2 26.2467 2.79662   1
  -8   2   0 23.0673 2.66371  -2
   8   2   2 23.0673 2.66371   1
  -8   2   0 27.6737 3.20230  -2
   8   2   2 27.6737 3.20230   1
   9  -2   0 117.761 6.25647  -2
  -9  -2  -2 117.761 6.25647   1
  -9   2   0 103.391 6.97611  -2
   9   2   2 103.391 6.97611   1
  -9   2   0 109.131 5.97920  -2
   9   2   2 109.131 5.97920   1
  -9   2   0 114.569 6.64385  -2
   9   2   2 114.569 6.64385   1
  10  -2   0 35.2628 3.39589  -2
 -10  -2  -2 35.2628 3.39589   1
 -10   2   0 32.2260 3.89179  -2
  10   2   2 32.2260 3.89179   1
 -10   2   0 37.9838 3.40439  -2
  10   2   2 37.9838 3.40439   1
 -10   2   0 28.2570 3.60696  -2
  10   2   2 28.2570 3.60696   1
  10  -3  -2 3.02788 1.39137   1
  10  -3  -2 3.40741 1.86142   1
  10  -3  -2 3.51506 1.47330   1
 -10   3   2 2.54272 1.29408   1
   9  -3  -2 779.111 32.6407   1
   9  -3  -2 780.098 36.1849   1
   9  -3  -2 796.120 31.2712   1
  -9   3   2 763.512 31.9121   1
   8  -3  -2 26.7116 2.45997   1
   8  -3  -2 30.1086 2.40127   1
   8  -3  -2 30.5039 3.31158   1
  -8   3   2 30.7413 2.62309   1
   7  -3  -2 169.770 7.74383   1
   7  -3  -2 165.860 9.47937   1
   7  -3  -2 186.701 8.43002   1
  -7   3   2 173.912 8.20774   1
   6  -3  -2 2.85000 0.76321   1
   6  -3  -2 2.43306 0.86190   1
   6  -3  -2 2.09695 0.74039   1
   6  -3  -2 3.05512 1.19410   1
  -6   3   2 1.32079 0.74553   1
   5  -3  -2 1796.38 71.9266   1
   5  -3  -2 1756.77 68.2362   1
   5  -3  -2 1780.92 78.1562   1
   5  -3  -2 1846.41 66.0307   1
  -5   3   2 1811.51 70.0607   1
   4  -3  -2 120.070 5.15542   1
   4  -3  -2 121.013 6.41101   1
   4  -3  -2 120.000 5.60844   1
   4  -3  -2 115.131 5.14611   1
   4  -3  -2 118.285 4.70885   1
   4  -3  -2 115.252 5.45729   1
  -4   3   2 119.355 5.49017   1
   3  -3  -2 556.706 21.5236   1
   3  -3  -2 553.613 20.9822   1
   3  -3  -2 589.619 23.1818   1
   3  -3  -2 513.846 22.6436   1
   3  -3  -2 584.966 25.0005   1
  -3   3   2 542.809 22.0712   1
   2  -3  -2 7.34840 0.85968   1
   2  -3  -2 7.75362 0.82542   1
   2  -3  -2 5.91339 0.90043   1
   2  -3  -2 7.88436 1.21880   1
  -2   3   2 6.91039 0.85109   1
  -2   3   2 5.97566 0.78699   1
  -2   3   2 6.39242 0.94081   1
   1  -3  -2 1648.48 61.8232   1
   1  -3  -2 1618.75 69.1124   1
   1  -3  -2 1610.97 60.4595   1
   1  -3  -2 1592.65 63.6041   1
   1  -3  -2 1559.04 58.5628   1
  -1   3   2 1655.92 60.0840   1
  -1   3   2 1572.87 60.5112   1
  -1   3   2 1563.78 63.5099   1
  -1   3   2 1573.27 61.7665   1
   0  -3  -2 1.71268 0.47454   1
   0  -3  -2 0.47607 0.42087   1
   0  -3  -2 1.23465 0.37110   1
   0  -3  -2 2.48596 0.59088   1
   0   3   2 1.23706 0.40952   1
   0   3   2 2.71225 0.55722   1
   0   3   2 1.20822 0.43148   1
   0   3   2 1.62075 0.40924   1
  -1  -3  -2 1363.16 51.7394   1
  -1  -3  -2 1357.74 48.8077   1
  -1  -3  -2 1242.99 53.1445   1
  -1  -3  -2 1262.35 50.4880   1
  -1  -3  -2 1349.35 67.1916   1
   1   3   2 1367.38 50.4782   1
   1   3   2 1344.71 50.5845   1
   1   3   2 1380.82 53.1167   1
  -2  -3  -2 134.567 5.59818   1
  -2  -3  -2 129.248 5.97951   1
  -2  -3  -2 134.695 5.51757   1
  -2  -3  -2 131.645 7.91902   1
  -2  -3  -2 127.593 5.21152   1
   2   3   2 132.129 5.61461   1
   2   3   2 135.836 5.66254   1
   2   3   2 122.855 5.80360   1
  -3  -3  -2 84.8464 3.49064   1
  -3  -3  -2 82.6868 5.28992   1
  -3  -3  -2 82.9230 3.83048   1
  -3  -3  -2 83.0388 3.88956   1
  -3  -3  -2 84.8896 4.44575   1
   3   3   2 81.6671 4.00084   1
   3   3   2 87.8526 4.09446   1
   3   3   2 86.3225 4.02094   1
  -4  -3  -2 128.221 5.15067   1
  -4  -3  -2 129.062 5.88484   1
  -4  -3  -2 150.226 7.57805   1
   4   3   2 122.085 5.94764   1
   4   3   2 134.105 6.13107   1
   4   3   2 134.261 6.03632   1
  -5  -3  -2 708.921 28.1453   1
  -5  -3  -2 705.876 35.8250   1
   5   3   2 717.643 28.9942   1
   5   3   2 724.884 27.8471   1
   5   3   2 700.196 31.6434   1
   5   3   2 694.839 27.8626   1
  -6  -3  -2 98.7216 5.45094   1
  -6  -3  -2 95.6889 4.88518   1
   6   3   2 98.4883 5.03295   1
   6   3   2 100.340 5.08203   1
   6   3   2 103.044 5.14362   1
   6   3   2 94.7449 5.79203   1
   7  -3  -1 25.4737 2.47742  -2
  -7  -3  -2 25.4737 2.47742   1
   7   3   2 2.48884 1.09197   1
   7   3   2 2.27354 0.94658   1
   7   3   2 1.96795 1.13344   1
   7   3   2 3.87689 1.16556   1
   8   3   2 153.010 7.63534   1
   8   3   2 157.587 7.75101   1
   8   3   2 151.066 8.76499   1
   9   3   2 45.9661 3.59843   1
   9   3   2 44.0771 4.10055   1
   9   3   2 45.9127 3.50682   1
  10   3   2 0.24092 1.05950   1
  10   3   2 0.27383 1.28661   1
  10   3   2 -0.1455 1.37452   1
  10  -4  -2 349.220 15.8973   1
  10  -4  -2 361.155 15.6260   1
  10  -4  -2 344.985 18.4100   1
  10   4   1 505.733 21.8132  -2
 -10   4   2 505.733 21.8132   1
   9  -4  -2 30.4525 2.74939   1
   9  -4  -2 32.2044 3.75439   1
   9  -4  -2 35.2097 2.86108   1
   9   4   1 42.3522 3.64715  -2
  -9   4   2 42.3522 3.64715   1
   8  -4  -2 259.512 14.0643   1
   8  -4  -2 275.540 11.6606   1
   8  -4  -2 268.124 12.2539   1
   8   4   1 424.409 18.1918  -2
  -8   4   2 424.409 18.1918   1
  -7  -4  -1 72.1156 4.37770  -2
   7  -4  -2 72.1156 4.37770   1
   7   4   1 69.5870 4.31899  -2
  -7   4   2 69.5870 4.31899   1
  -6  -4  -1 919.006 33.6868  -2
   6  -4  -2 919.006 33.6868   1
  -6  -4  -1 871.139 36.6811  -2
   6  -4  -2 871.139 36.6811   1
   6   4   1 898.569 35.8181  -2
  -6   4   2 898.569 35.8181   1
  -5  -4  -1 164.685 7.18361  -2
   5  -4  -2 164.685 7.18361   1
  -5  -4  -1 164.261 7.28489  -2
   5  -4  -2 164.261 7.28489   1
  -5  -4  -1 166.973 7.80136  -2
   5  -4  -2 166.973 7.80136   1
   5   4   1 170.300 7.65342  -2
  -5   4   2 170.300 7.65342   1
  -4  -4  -1 2546.84 90.8906  -2
   4  -4  -2 2546.84 90.8906   1
  -4  -4  -1 2389.29 93.8571  -2
   4  -4  -2 2389.29 93.8571   1
   4   4   1 2506.46 96.0938  -2
  -4   4   2 2506.46 96.0938   1
  -3  -4  -1 135.649 6.25605  -2
   3  -4  -2 135.649 6.25605   1
   3   4   1 131.443 5.99350  -2
  -3   4   2 131.443 5.99350   1
   2  -4  -2 550.801 23.7710   1
   2  -4  -2 536.245 19.7377   1
   2  -4  -2 509.468 20.1944   1
   2  -4  -2 509.385 21.2612   1
   2   4   1 661.190 26.0766  -2
  -2   4   2 661.190 26.0766   1
  -1  -4  -1 475.471 18.8139  -2
   1  -4  -2 475.471 18.8139   1
   1   4   1 459.446 18.4577  -2
  -1   4   2 459.446 18.4577   1
   1   4   1 480.397 18.7640  -2
  -1   4   2 480.397 18.7640   1
   0  -4  -2 2784.07 100.784   1
   0  -4  -2 2856.97 109.654   1
   0  -4  -2 2695.96 104.190   1
   0  -4  -2 2723.82 106.773   1
   0   4   2 2807.51 103.910   1
   0   4   2 2695.25 104.244   1
   0   4   2 2774.79 109.535   1
   1  -4  -1 125.997 7.73395  -2
  -1  -4  -2 125.997 7.73395   1
   1   4   2 12.4517 1.16787   1
   1   4   2 10.0236 1.01966   1
   1   4   2 12.0297 1.10583   1
  -2  -4  -2 446.110 17.5033   1
  -2  -4  -2 429.828 23.4876   1
  -2  -4  -2 440.687 16.5926   1
  -2  -4  -2 460.837 18.3793   1
  -2  -4  -2 457.415 17.2335   1
   2   4   2 443.840 17.3002   1
   2   4   2 412.690 17.3023   1
   2   4   2 423.069 18.1354   1
   3  -4  -1 268.437 10.3738  -2
  -3  -4  -2 268.437 10.3738   1
   3   4   2 222.098 9.60852   1
   3   4   2 227.464 9.23629   1
   3   4   2 219.669 9.22875   1
   4  -4  -1 1529.83 55.8366  -2
  -4  -4  -2 1529.83 55.8366   1
  -4   4   1 1523.30 58.3519  -2
   4   4   2 1523.30 58.3519   1
   5  -4  -1 42.1130 2.68658  -2
  -5  -4  -2 42.1130 2.68658   1
  -5   4   1 39.2641 2.69379  -2
   5   4   2 39.2641 2.69379   1
  -5   4   1 37.4377 2.68882  -2
   5   4   2 37.4377 2.68882   1
   6  -4  -1 380.666 16.2719  -2
  -6  -4  -2 380.666 16.2719   1
  -6   4   1 401.905 16.3394  -2
   6   4   2 401.905 16.3394   1
  -6   4   1 398.210 16.8990  -2
   6   4   2 398.210 16.8990   1
   7  -4  -1 23.0475 2.39914  -2
  -7  -4  -2 23.0475 2.39914   1
  -7   4   1 28.9100 2.60190  -2
   7   4   2 28.9100 2.60190   1
  -7   4   1 23.7879 2.54907  -2
   7   4   2 23.7879 2.54907   1
   8  -4  -1 142.805 7.11934  -2
  -8  -4  -2 142.805 7.11934   1
  -8   4   1 140.580 7.25215  -2
   8   4   2 140.580 7.25215   1
   9  -4  -1 54.1785 3.98057  -2
  -9  -4  -2 54.1785 3.98057   1
  -9   4   1 54.7897 4.17160  -2
   9   4   2 54.7897 4.17160   1
  -9   4   1 55.2697 4.30178  -2
   9   4   2 55.2697 4.30178   1
 -10   4   1 165.375 8.67007  -2
  10   4   2 165.375 8.67007   1
  -9  -5  -2 32.7560 3.09705  -2
   9  -5  -2 32.7560 3.09705   1
  -9  -5  -2 33.9552 3.16181  -2
   9  -5  -2 33.9552 3.16181   1
  -9  -5  -2 27.9903 4.26090  -2
   9  -5  -2 27.9903 4.26090   1
   9   5   2 34.6323 3.35410  -2
  -9   5   2 34.6323 3.35410   1
  -8  -5  -2 33.0925 4.14676  -2
   8  -5  -2 33.0925 4.14676   1
  -8  -5  -2 27.7598 2.71033  -2
   8  -5  -2 27.7598 2.71033   1
  -8  -5  -2 31.8482 2.94005  -2
   8  -5  -2 31.8482 2.94005   1
   8   5   2 36.6138 3.14772  -2
  -8   5   2 36.6138 3.14772   1
  -7  -5  -2 1477.36 56.4529  -2
   7  -5  -2 1477.36 56.4529   1
  -7  -5  -2 1524.32 54.5727  -2
   7  -5  -2 1524.32 54.5727   1
  -7  -5  -2 1493.00 65.2531  -2
   7  -5  -2 1493.00 65.2531   1
  -7  -5  -2 1386.39 59.2799  -2
   7  -5  -2 1386.39 59.2799   1
   7   5   2 1441.48 57.8347  -2
  -7   5   2 1441.48 57.8347   1
  -6  -5  -2 17.5143 2.09425  -2
   6  -5  -2 17.5143 2.09425   1
  -6  -5  -2 22.9077 2.12226  -2
   6  -5  -2 22.9077 2.12226   1
  -6  -5  -2 18.4177 1.96289  -2
   6  -5  -2 18.4177 1.96289   1
  -6  -5  -2 19.0389 3.01342  -2
   6  -5  -2 19.0389 3.01342   1
   6   5   2 17.2271 2.05987  -2
  -6   5   2 17.2271 2.05987   1
  -5  -5  -2 25.9251 2.26595  -2
   5  -5  -2 25.9251 2.26595   1
  -5  -5  -2 20.1623 2.87898  -2
   5  -5  -2 20.1623 2.87898   1
  -5  -5  -2 30.9846 2.32060  -2
   5  -5  -2 30.9846 2.32060   1
  -5  -5  -2 23.4876 2.07207  -2
   5  -5  -2 23.4876 2.07207   1
   5   5   2 25.3695 2.18965  -2
  -5   5   2 25.3695 2.18965   1
  -4  -5  -2 92.3005 4.62578  -2
   4  -5  -2 92.3005 4.62578   1
  -4  -5  -2 89.5987 5.99419  -2
   4  -5  -2 89.5987 5.99419   1
  -4  -5  -2 100.212 4.67440  -2
   4  -5  -2 100.212 4.67440   1
  -4  -5  -2 87.3872 4.86057  -2
   4  -5  -2 87.3872 4.86057   1
   4   5   2 95.3661 4.71775  -2
  -4   5   2 95.3661 4.71775   1
  -3  -5  -2 2898.07 116.991  -2
   3  -5  -2 2898.07 116.991   1
  -3  -5  -2 2892.60 107.690  -2
   3  -5  -2 2892.60 107.690   1
  -3  -5  -2 2972.85 111.276  -2
   3  -5  -2 2972.85 111.276   1
  -3  -5  -2 3068.77 127.395  -2
   3  -5  -2 3068.77 127.395   1
   3   5   2 2879.62 113.654  -2
  -3   5   2 2879.62 113.654   1
  -2  -5  -2 106.541 6.76574  -2
   2  -5  -2 106.541 6.76574   1
  -2  -5  -2 112.872 5.20221  -2
   2  -5  -2 112.872 5.20221   1
  -2  -5  -2 112.567 5.51413  -2
   2  -5  -2 112.567 5.51413   1
  -2  -5  -2 113.570 5.17212  -2
   2  -5  -2 113.570 5.17212   1
   2   5   2 115.549 5.21457  -2
  -2   5   2 115.549 5.21457   1
   2   5   2 105.210 5.06741  -2
  -2   5   2 105.210 5.06741   1
   2   5   2 110.178 4.44310  -2
  -2   5   2 110.178 4.44310   1
  -1  -5  -2 998.364 39.4786  -2
   1  -5  -2 998.364 39.4786   1
  -1  -5  -2 1036.58 38.3985  -2
   1  -5  -2 1036.58 38.3985   1
  -1  -5  -2 1059.78 40.4221  -2
   1  -5  -2 1059.78 40.4221   1
  -1  -5  -2 1059.61 41.6867  -2
   1  -5  -2 1059.61 41.6867   1
   1   5   2 1044.34 40.3085  -2
  -1   5   2 1044.34 40.3085   1
   1   5   2 1012.05 38.9925  -2
  -1   5   2 1012.05 38.9925   1
   1   5   2 992.538 39.5363  -2
  -1   5   2 992.538 39.5363   1
   0  -5  -2 238.577 9.96165  -2
   0  -5  -2 238.577 9.96165   1
   0  -5  -2 249.550 9.86693  -2
   0  -5  -2 249.550 9.86693   1
   0  -5  -2 231.148 10.4675  -2
   0  -5  -2 231.148 10.4675   1
   0  -5  -2 236.555 10.6059  -2
   0  -5  -2 236.555 10.6059   1
   0   5   2 241.420 10.5004  -2
   0   5   2 241.420 10.5004   1
   0   5   2 241.881 10.0233  -2
   0   5   2 241.881 10.0233   1
   0   5   2 251.546 9.70413  -2
   0   5   2 251.546 9.70413   1
   1  -5  -2 1155.73 56.0938  -2
  -1  -5  -2 1155.73 56.0938   1
   1  -5  -2 1057.63 41.7525  -2
  -1  -5  -2 1057.63 41.7525   1
   1  -5  -2 1095.91 40.4725  -2
  -1  -5  -2 1095.91 40.4725   1
   1  -5  -2 1066.48 42.7773  -2
  -1  -5  -2 1066.48 42.7773   1
   1  -5  -2 1064.12 44.0726  -2
  -1  -5  -2 1064.12 44.0726   1
  -1   5   2 1085.61 41.6128  -2
   1   5   2 1085.61 41.6128   1
  -1   5   2 1051.61 41.8321  -2
   1   5   2 1051.61 41.8321   1
  -1   5   2 1148.77 44.0061  -2
   1   5   2 1148.77 44.0061   1
   2  -5  -2 156.283 7.35255  -2
  -2  -5  -2 156.283 7.35255   1
   2  -5  -2 156.018 6.72918  -2
  -2  -5  -2 156.018 6.72918   1
   2  -5  -2 161.273 6.57685  -2
  -2  -5  -2 161.273 6.57685   1
   2  -5  -2 155.035 6.70688  -2
  -2  -5  -2 155.035 6.70688   1
   2  -5  -2 138.278 9.46891  -2
  -2  -5  -2 138.278 9.46891   1
  -2   5   2 156.154 6.76417  -2
   2   5   2 156.154 6.76417   1
  -2   5   2 155.452 7.13890  -2
   2   5   2 155.452 7.13890   1
  -2   5   2 159.072 6.89365  -2
   2   5   2 159.072 6.89365   1
   3  -5  -2 2652.29 146.412  -2
  -3  -5  -2 2652.29 146.412   1
   3  -5  -2 3049.82 106.495  -2
  -3  -5  -2 3049.82 106.495   1
   3  -5  -2 2968.09 112.607  -2
  -3  -5  -2 2968.09 112.607   1
  -3   5   2 2898.27 110.324  -2
   3   5   2 2898.27 110.324   1
  -3   5   2 2962.82 110.471  -2
   3   5   2 2962.82 110.471   1
  -3   5   2 2968.65 115.979  -2
   3   5   2 2968.65 115.979   1
   4  -5  -2 89.8930 4.52508  -2
  -4  -5  -2 89.8930 4.52508   1
   4  -5  -2 98.2046 4.23550  -2
  -4  -5  -2 98.2046 4.23550   1
  -4   5   2 97.5246 4.81430  -2
   4   5   2 97.5246 4.81430   1
  -4   5   2 87.8357 4.70363  -2
   4   5   2 87.8357 4.70363   1
  -4   5   2 97.8375 4.93060  -2
   4   5   2 97.8375 4.93060   1
   5  -5  -2 35.0233 3.03895  -2
  -5  -5  -2 35.0233 3.03895   1
   5  -5  -2 36.0425 2.44894  -2
  -5  -5  -2 36.0425 2.44894   1
  -5   5   2 36.2401 2.65566  -2
   5   5   2 36.2401 2.65566   1
  -5   5   2 33.7523 2.65006  -2
   5   5   2 33.7523 2.65006   1
  -5   5   2 38.6906 2.76717  -2
   5   5   2 38.6906 2.76717   1
   6  -5  -2 38.2338 2.63399  -2
  -6  -5  -2 38.2338 2.63399   1
   6  -5  -2 34.9712 2.73409  -2
  -6  -5  -2 34.9712 2.73409   1
  -6   5   2 39.2875 2.85257  -2
   6   5   2 39.2875 2.85257   1
  -6   5   2 34.7282 2.77652  -2
   6   5   2 34.7282 2.77652   1
  -6   5   2 33.4614 2.77579  -2
   6   5   2 33.4614 2.77579   1
   7  -5  -2 1729.58 66.6851  -2
  -7  -5  -2 1729.58 66.6851   1
  -7   5   2 1623.72 65.5725  -2
   7   5   2 1623.72 65.5725   1
  -7   5   2 1728.92 65.5787  -2
   7   5   2 1728.92 65.5787   1
  -7   5   2 1726.56 68.7894  -2
   7   5   2 1726.56 68.7894   1
  -7   5   2 1707.27 74.9017  -2
   7   5   2 1707.27 74.9017   1
  -8   5   2 32.8025 3.86724  -2
   8   5   2 32.8025 3.86724   1
  -8   5   2 39.4217 3.29739  -2
   8   5   2 39.4217 3.29739   1
  -8   5   2 36.1262 3.10313  -2
   8   5   2 36.1262 3.10313   1
  -8   5   2 39.3670 3.31666  -2
   8   5   2 39.3670 3.31666   1
  -9   5   2 47.8051 3.72158  -2
   9   5   2 47.8051 3.72158   1
  -9   5   2 47.7033 4.72629  -2
   9   5   2 47.7033 4.72629   1
  -9   5   2 44.5528 3.87244  -2
   9   5   2 44.5528 3.87244   1
  -9   5   2 47.8720 3.89406  -2
   9   5   2 47.8720 3.89406   1
  -9  -6  -3 117.668 6.47095  -2
   9  -6  -2 117.668 6.47095   1
  -9  -6  -3 115.048 6.19561  -2
   9  -6  -2 115.048 6.19561   1
  -9  -6  -3 101.723 7.92549  -2
   9  -6  -2 101.723 7.92549   1
   9   6   3 110.077 6.37894  -2
  -9   6   2 110.077 6.37894   1
  -8  -6  -3 75.5929 6.24595  -2
   8  -6  -2 75.5929 6.24595   1
  -8  -6  -3 74.6286 4.83253  -2
   8  -6  -2 74.6286 4.83253   1
  -8  -6  -3 81.3276 4.74602  -2
   8  -6  -2 81.3276 4.74602   1
   8   6   3 84.6224 4.99167  -2
  -8   6   2 84.6224 4.99167   1
  -7  -6  -3 6.83761 1.44065  -2
   7  -6  -2 6.83761 1.44065   1
  -7  -6  -3 5.11125 2.06740  -2
   7  -6  -2 5.11125 2.06740   1
  -7  -6  -3 4.37486 1.42654  -2
   7  -6  -2 4.37486 1.42654   1
  -7  -6  -3 6.98595 1.55079  -2
   7  -6  -2 6.98595 1.55079   1
   7   6   3 7.01894 1.52926  -2
  -7   6   2 7.01894 1.52926   1
  -6  -6  -3 265.626 12.5986  -2
   6  -6  -2 265.626 12.5986   1
  -6  -6  -3 292.057 11.7960  -2
   6  -6  -2 292.057 11.7960   1
  -6  -6  -3 267.134 14.6919  -2
   6  -6  -2 267.134 14.6919   1
  -6  -6  -3 297.207 12.0641  -2
   6  -6  -2 297.207 12.0641   1
   6   6   3 267.162 12.1958  -2
  -6   6   2 267.162 12.1958   1
  -5  -6  -3 18.9091 2.81377  -2
   5  -6  -2 18.9091 2.81377   1
  -5  -6  -3 22.0688 2.06667  -2
   5  -6  -2 22.0688 2.06667   1
  -5  -6  -3 20.2520 2.05661  -2
   5  -6  -2 20.2520 2.05661   1
  -5  -6  -3 20.2762 1.91292  -2
   5  -6  -2 20.2762 1.91292   1
   5   6   3 21.0911 1.91983  -2
  -5   6   2 21.0911 1.91983   1
  -4  -6  -3 349.027 14.3279  -2
   4  -6  -2 349.027 14.3279   1
  -4  -6  -3 347.743 14.5561  -2
   4  -6  -2 347.743 14.5561   1
  -4  -6  -3 358.423 17.9001  -2
   4  -6  -2 358.423 17.9001   1
  -4  -6  -3 374.298 15.5013  -2
   4  -6  -2 374.298 15.5013   1
   4   6   3 338.573 14.7304  -2
  -4   6   2 338.573 14.7304   1
  -3  -6  -3 100.092 4.69381  -2
   3  -6  -2 100.092 4.69381   1
  -3  -6  -3 86.0376 4.66428  -2
   3  -6  -2 86.0376 4.66428   1
  -3  -6  -3 94.2242 4.97566  -2
   3  -6  -2 94.2242 4.97566   1
  -3  -6  -3 96.5202 6.45072  -2
   3  -6  -2 96.5202 6.45072   1
   3   6   3 83.6150 4.45572  -2
  -3   6   2 83.6150 4.45572   1
  -2  -6  -3 616.644 23.1962  -2
   2  -6  -2 616.644 23.1962   1
  -2  -6  -3 605.095 25.0186  -2
   2  -6  -2 605.095 25.0186   1
  -2  -6  -3 594.856 24.0618  -2
   2  -6  -2 594.856 24.0618   1
  -2  -6  -3 561.967 28.3365  -2
   2  -6  -2 561.967 28.3365   1
  -2  -6  -3 647.587 23.7470  -2
   2  -6  -2 647.587 23.7470   1
   2   6   3 567.616 23.9217  -2
  -2   6   2 567.616 23.9217   1
  -1  -6  -3 467.890 18.0375  -2
   1  -6  -2 467.890 18.0375   1
  -1  -6  -3 429.354 19.3846  -2
   1  -6  -2 429.354 19.3846   1
  -1  -6  -3 492.617 18.4446  -2
   1  -6  -2 492.617 18.4446   1
  -1  -6  -3 472.219 18.9131  -2
   1  -6  -2 472.219 18.9131   1
   1   6   3 440.803 19.2139  -2
  -1   6   2 440.803 19.2139   1
   1   6   3 453.377 17.7811  -2
  -1   6   2 453.377 17.7811   1
   1   6   3 462.711 18.4557  -2
  -1   6   2 462.711 18.4557   1
   0  -6  -3 639.177 35.1712  -2
   0  -6  -2 639.177 35.1712   1
   0  -6  -3 708.063 26.2531  -2
   0  -6  -2 708.063 26.2531   1
   0  -6  -3 597.124 27.5578  -2
   0  -6  -2 597.124 27.5578   1
   0  -6  -3 597.041 27.0299  -2
   0  -6  -2 597.041 27.0299   1
   0  -6  -3 701.067 25.5815  -2
   0  -6  -2 701.067 25.5815   1
   0   6   3 685.107 25.7954  -2
   0   6   2 685.107 25.7954   1
   0   6   3 722.066 27.6132  -2
   0   6   2 722.066 27.6132   1
   0   6   3 698.468 26.2834  -2
   0   6   2 698.468 26.2834   1
   1  -6  -3 35.8424 2.39251  -2
  -1  -6  -2 35.8424 2.39251   1
   1  -6  -3 33.3613 3.49153  -2
  -1  -6  -2 33.3613 3.49153   1
   1  -6  -3 37.3430 2.35203  -2
  -1  -6  -2 37.3430 2.35203   1
   1  -6  -3 35.6791 2.30252  -2
  -1  -6  -2 35.6791 2.30252   1
   1  -6  -3 34.9584 2.56811  -2
  -1  -6  -2 34.9584 2.56811   1
  -1   6   3 31.7743 2.27278  -2
   1   6   2 31.7743 2.27278   1
  -1   6   3 32.7073 2.38897  -2
   1   6   2 32.7073 2.38897   1
  -1   6   3 33.0108 2.13997  -2
   1   6   2 33.0108 2.13997   1
   2  -6  -3 935.426 33.3199  -2
  -2  -6  -2 935.426 33.3199   1
   2  -6  -3 929.107 34.8947  -2
  -2  -6  -2 929.107 34.8947   1
   2  -6  -3 758.270 45.9794  -2
  -2  -6  -2 758.270 45.9794   1
  -2   6   3 878.617 34.4984  -2
   2   6   2 878.617 34.4984   1
  -2   6   3 895.589 36.1543  -2
   2   6   2 895.589 36.1543   1
  -2   6   3 920.342 34.3140  -2
   2   6   2 920.342 34.3140   1
   3  -6  -3 346.029 13.0192  -2
  -3  -6  -2 346.029 13.0192   1
   3  -6  -3 348.234 13.4879  -2
  -3  -6  -2 348.234 13.4879   1
   3  -6  -3 275.272 18.4472  -2
  -3  -6  -2 275.272 18.4472   1
  -3   6   3 335.973 13.5177  -2
   3   6   2 335.973 13.5177   1
  -3   6   3 328.429 13.6015  -2
   3   6   2 328.429 13.6015   1
  -3   6   3 325.906 14.1817  -2
   3   6   2 325.906 14.1817   1
   4  -6  -3 711.033 24.7736  -2
  -4  -6  -2 711.033 24.7736   1
   4  -6  -3 564.507 34.1906  -2
  -4  -6  -2 564.507 34.1906   1
  -4   6   3 674.295 25.9770  -2
   4   6   2 674.295 25.9770   1
  -4   6   3 648.650 27.1559  -2
   4   6   2 648.650 27.1559   1
  -4   6   3 671.035 25.9520  -2
   4   6   2 671.035 25.9520   1
   5  -6  -3 85.6126 5.70094  -2
  -5  -6  -2 85.6126 5.70094   1
  -5   6   3 82.3934 4.55707  -2
   5   6   2 82.3934 4.55707   1
  -5   6   3 86.7087 4.75290  -2
   5   6   2 86.7087 4.75290   1
  -5   6   3 84.5898 4.64293  -2
   5   6   2 84.5898 4.64293   1
   6  -6  -3 606.809 31.3671  -2
  -6  -6  -2 606.809 31.3671   1
  -6   6   3 602.401 25.6986  -2
   6   6   2 602.401 25.6986   1
  -6   6   3 598.997 24.5476  -2
   6   6   2 598.997 24.5476   1
  -6   6   3 636.832 24.7601  -2
   6   6   2 636.832 24.7601   1
   7  -6  -3 53.4491 3.26817  -2
  -7  -6  -2 53.4491 3.26817   1
  -7   6   3 46.6240 3.52600  -2
   7   6   2 46.6240 3.52600   1
  -7   6   3 57.7003 3.80619  -2
   7   6   2 57.7003 3.80619   1
  -7   6   3 54.5251 3.56725  -2
   7   6   2 54.5251 3.56725   1
  -8   6   3 237.130 13.4441  -2
   8   6   2 237.130 13.4441   1
  -8   6   3 261.777 11.6591  -2
   8   6   2 261.777 11.6591   1
  -8   6   3 254.705 11.9346  -2
   8   6   2 254.705 11.9346   1
  -8   6   3 255.543 11.4072  -2
   8   6   2 255.543 11.4072   1
  -9   6   3 32.3671 2.92900  -2
   9   6   2 32.3671 2.92900   1
  -9   6   3 32.0509 3.08462  -2
   9   6   2 32.0509 3.08462   1
  -9   6   3 34.3755 3.25276  -2
   9   6   2 34.3755 3.25276   1
  -9   6   3 33.2293 3.83592  -2
   9   6   2 33.2293 3.83592   1
  -8  -7  -4 5.61674 2.58313  -2
   8  -7  -2 5.61674 2.58313   1
  -8  -7  -4 8.17102 2.10672  -2
   8  -7  -2 8.17102 2.10672   1
  -8  -7  -4 5.58620 1.93128  -2
   8  -7  -2 5.58620 1.93128   1
   8   7   4 4.72058 1.86276  -2
  -8   7   2 4.72058 1.86276   1
  -7  -7  -4 6.07722 1.83436  -2
   7  -7  -2 6.07722 1.83436   1
  -7  -7  -4 5.36398 1.88100  -2
   7  -7  -2 5.36398 1.88100   1
  -7  -7  -4 5.43735 1.91978  -2
   7  -7  -2 5.43735 1.91978   1
  -7  -7  -4 6.86156 2.53161  -2
   7  -7  -2 6.86156 2.53161   1
   7   7   4 7.38300 1.79918  -2
  -7   7   2 7.38300 1.79918   1
  -6  -7  -4 111.906 5.68549  -2
   6  -7  -2 111.906 5.68549   1
  -6  -7  -4 105.372 5.60924  -2
   6  -7  -2 105.372 5.60924   1
  -6  -7  -4 108.635 6.06503  -2
   6  -7  -2 108.635 6.06503   1
  -6  -7  -4 88.3016 7.32595  -2
   6  -7  -2 88.3016 7.32595   1
   6   7   4 103.759 5.67952  -2
  -6   7   2 103.759 5.67952   1
  -5  -7  -4 387.408 15.4015  -2
   5  -7  -2 387.408 15.4015   1
  -5  -7  -4 344.324 16.1352  -2
   5  -7  -2 344.324 16.1352   1
  -5  -7  -4 380.374 15.1426  -2
   5  -7  -2 380.374 15.1426   1
  -5  -7  -4 368.189 19.0392  -2
   5  -7  -2 368.189 19.0392   1
   5   7   4 343.703 15.4461  -2
  -5   7   2 343.703 15.4461   1
  -4  -7  -4 6.34450 1.64987  -2
   4  -7  -2 6.34450 1.64987   1
  -4  -7  -4 8.24232 1.56358  -2
   4  -7  -2 8.24232 1.56358   1
  -4  -7  -4 7.41561 1.72775  -2
   4  -7  -2 7.41561 1.72775   1
  -4  -7  -4 8.49172 2.69973  -2
   4  -7  -2 8.49172 2.69973   1
   4   7   4 6.79552 1.40601  -2
  -4   7   2 6.79552 1.40601   1
  -3  -7  -4 74.0375 4.13470  -2
   3  -7  -2 74.0375 4.13470   1
  -3  -7  -4 80.6641 4.27221  -2
   3  -7  -2 80.6641 4.27221   1
  -3  -7  -4 76.4024 4.34951  -2
   3  -7  -2 76.4024 4.34951   1
  -3  -7  -4 76.0516 4.57876  -2
   3  -7  -2 76.0516 4.57876   1
   3   7   4 65.2191 3.91758  -2
  -3   7   2 65.2191 3.91758   1
  -2  -7  -4 65.6258 3.79761  -2
   2  -7  -2 65.6258 3.79761   1
  -2  -7  -4 61.2141 3.64781  -2
   2  -7  -2 61.2141 3.64781   1
  -2  -7  -4 63.0122 4.06273  -2
   2  -7  -2 63.0122 4.06273   1
  -2  -7  -4 64.5471 3.89664  -2
   2  -7  -2 64.5471 3.89664   1
   2   7   4 64.9176 3.64797  -2
  -2   7   2 64.9176 3.64797   1
  -1  -7  -4 536.491 23.7811  -2
   1  -7  -2 536.491 23.7811   1
  -1  -7  -4 575.789 22.0747  -2
   1  -7  -2 575.789 22.0747   1
  -1  -7  -4 579.158 23.3170  -2
   1  -7  -2 579.158 23.3170   1
  -1  -7  -4 564.761 22.5093  -2
   1  -7  -2 564.761 22.5093   1
   0  -7  -4 10.5009 1.67903  -2
   0  -7  -2 10.5009 1.67903   1
   0  -7  -4 11.4028 1.76372  -2
   0  -7  -2 11.4028 1.76372   1
   0   7   4 13.6224 1.79111  -2
   0   7   2 13.6224 1.79111   1
   0   7   4 11.0555 1.28268  -2
   0   7   2 11.0555 1.28268   1
   0   7   4 13.0156 1.58054  -2
   0   7   2 13.0156 1.58054   1
   1  -7  -4 633.863 23.7010  -2
  -1  -7  -2 633.863 23.7010   1
   1  -7  -4 562.123 32.8992  -2
  -1  -7  -2 562.123 32.8992   1
  -1   7   4 611.770 24.3800  -2
   1   7   2 611.770 24.3800   1
  -1   7   4 602.441 23.9583  -2
   1   7   2 602.441 23.9583   1
  -1   7   4 650.700 25.6758  -2
   1   7   2 650.700 25.6758   1
   2  -7  -4 2.43242 1.82855  -2
  -2  -7  -2 2.43242 1.82855   1
   2  -7  -4 2.84531 1.28345  -2
  -2  -7  -2 2.84531 1.28345   1
  -2   7   4 1.86124 1.06581  -2
   2   7   2 1.86124 1.06581   1
  -2   7   4 2.03031 1.26358  -2
   2   7   2 2.03031 1.26358   1
  -2   7   4 1.32769 1.21805  -2
   2   7   2 1.32769 1.21805   1
   3  -7  -4 72.3890 6.36032  -2
  -3  -7  -2 72.3890 6.36032   1
   3  -7  -4 82.0451 4.15184  -2
  -3  -7  -2 82.0451 4.15184   1
  -3   7   4 77.2411 4.22894  -2
   3   7   2 77.2411 4.22894   1
  -3   7   4 74.9247 4.49093  -2
   3   7   2 74.9247 4.49093   1
  -3   7   4 79.1460 4.39018  -2
   3   7   2 79.1460 4.39018   1
   4  -7  -4 16.8920 2.67284  -2
  -4  -7  -2 16.8920 2.67284   1
  -4   7   4 20.6258 2.26142  -2
   4   7   2 20.6258 2.26142   1
  -4   7   4 24.4146 2.28012  -2
   4   7   2 24.4146 2.28012   1
  -4   7   4 25.9500 2.32289  -2
   4   7   2 25.9500 2.32289   1
   5  -7  -4 1103.11 57.7647  -2
  -5  -7  -2 1103.11 57.7647   1
  -5   7   4 1110.27 44.0218  -2
   5   7   2 1110.27 44.0218   1
  -5   7   4 1186.77 46.2970  -2
   5   7   2 1186.77 46.2970   1
  -5   7   4 1117.21 44.0687  -2
   5   7   2 1117.21 44.0687   1
   6  -7  -4 11.1618 1.94305  -2
  -6  -7  -2 11.1618 1.94305   1
  -6   7   4 16.3741 2.22590  -2
   6   7   2 16.3741 2.22590   1
  -6   7   4 10.0324 1.85995  -2
   6   7   2 10.0324 1.85995   1
  -6   7   4 11.0052 1.97787  -2
   6   7   2 11.0052 1.97787   1
  -7  -7  -2 16.1845 1.59520   1
  -7   7   4 16.1843 2.21569  -2
   7   7   2 16.1843 2.21569   1
  -7   7   4 16.2628 2.33729  -2
   7   7   2 16.2628 2.33729   1
  -7   7   4 17.7874 2.40863  -2
   7   7   2 17.7874 2.40863   1
  -8   7   4 1.63989 1.84597  -2
   8   7   2 1.63989 1.84597   1
  -8   7   4 2.85565 1.69426  -2
   8   7   2 2.85565 1.69426   1
  -8   7   4 3.47151 1.84961  -2
   8   7   2 3.47151 1.84961   1
  -8   7   4 0.64870 2.24801  -2
   8   7   2 0.64870 2.24801   1
  -7  -8  -5 32.6702 3.40968  -2
   7  -8  -2 32.6702 3.40968   1
  -7  -8  -5 43.8530 3.64816  -2
   7  -8  -2 43.8530 3.64816   1
  -7  -8  -5 35.4734 3.68430  -2
   7  -8  -2 35.4734 3.68430   1
  -7  -8  -5 38.4304 5.64337  -2
   7  -8  -2 38.4304 5.64337   1
   7   8   5 41.0599 3.59065  -2
  -7   8   2 41.0599 3.59065   1
  -6  -8  -5 8.39953 2.46392  -2
   6  -8  -2 8.39953 2.46392   1
  -6  -8  -5 7.14408 2.36524  -2
   6  -8  -2 7.14408 2.36524   1
  -6  -8  -5 11.1932 4.01878  -2
   6  -8  -2 11.1932 4.01878   1
  -6  -8  -5 8.71021 2.13964  -2
   6  -8  -2 8.71021 2.13964   1
   6   8   5 8.45469 2.15783  -2
  -6   8   2 8.45469 2.15783   1
  -5  -8  -5 76.9776 4.78132  -2
   5  -8  -2 76.9776 4.78132   1
  -5  -8  -5 78.6111 4.68986  -2
   5  -8  -2 78.6111 4.68986   1
  -5  -8  -5 68.1585 4.95600  -2
   5  -8  -2 68.1585 4.95600   1
  -5  -8  -5 72.0256 7.04783  -2
   5  -8  -2 72.0256 7.04783   1
   5   8   5 73.6742 4.52252  -2
  -5   8   2 73.6742 4.52252   1
  -4  -8  -5 46.4808 3.45559  -2
   4  -8  -2 46.4808 3.45559   1
  -4  -8  -5 49.2355 3.54162  -2
   4  -8  -2 49.2355 3.54162   1
  -4  -8  -5 42.9364 3.78060  -2
   4  -8  -2 42.9364 3.78060   1
  -4  -8  -5 54.2481 3.82393  -2
   4  -8  -2 54.2481 3.82393   1
   4   8   5 40.9644 3.23889  -2
  -4   8   2 40.9644 3.23889   1
  -3  -8  -5 42.2225 3.42728  -2
   3  -8  -2 42.2225 3.42728   1
  -2  -8  -5 129.140 6.65811  -2
   2  -8  -2 129.140 6.65811   1
  -1  -8  -5 730.890 28.3836  -2
   1  -8  -2 730.890 28.3836   1
   0  -8  -5 203.556 9.16487  -2
   0  -8  -2 203.556 9.16487   1
   1  -8  -5 97.0714 8.10023  -2
  -1  -8  -2 97.0714 8.10023   1
   1  -8  -5 116.371 5.74153  -2
  -1  -8  -2 116.371 5.74153   1
  -1   8   5 105.872 5.20172  -2
   1   8   2 105.872 5.20172   1
   2  -8  -5 399.837 15.4459  -2
  -2  -8  -2 399.837 15.4459   1
  -2   8   5 364.409 15.4325  -2
   2   8   2 364.409 15.4325   1
  -2   8   5 371.781 15.8008  -2
   2   8   2 371.781 15.8008   1
  -2   8   5 368.851 16.5057  -2
   2   8   2 368.851 16.5057   1
   3  -8  -5 364.436 14.9040  -2
  -3  -8  -2 364.436 14.9040   1
  -3   8   5 373.000 15.3713  -2
   3   8   2 373.000 15.3713   1
  -3   8   5 367.396 16.2924  -2
   3   8   2 367.396 16.2924   1
  -3   8   5 365.664 15.6061  -2
   3   8   2 365.664 15.6061   1
  -4  -8  -2 121.942 8.52819   1
  -4   8   5 228.708 10.1923  -2
   4   8   2 228.708 10.1923   1
  -4   8   5 226.889 10.7505  -2
   4   8   2 226.889 10.7505   1
  -4   8   5 215.925 10.1509  -2
   4   8   2 215.925 10.1509   1
  -5  -8  -2 7.30064 1.86518   1
  -5   8   5 8.56345 2.12163  -2
   5   8   2 8.56345 2.12163   1
  -5   8   5 6.62248 2.13758  -2
   5   8   2 6.62248 2.13758   1
  -5   8   5 9.08487 2.05869  -2
   5   8   2 9.08487 2.05869   1
  -6  -8  -2 123.383 7.58536   1
  -6   8   5 215.051 9.87829  -2
   6   8   2 215.051 9.87829   1
  -6   8   5 196.229 10.0839  -2
   6   8   2 196.229 10.0839   1
  -6   8   5 196.925 9.57243  -2
   6   8   2 196.925 9.57243   1
  -7  -8  -2 0.98112 0.89662   1
  -7   8   5 1.63434 2.06777  -2
   7   8   2 1.63434 2.06777   1
  -7   8   5 -0.4434 1.95613  -2
   7   8   2 -0.4434 1.95613   1
  -7   8   5 1.62204 1.94277  -2
   7   8   2 1.62204 1.94277   1
   6  -9  -2 18.1736 4.03839   1
   5  -9  -2 9.07900 3.37262   1
   4  -9  -2 89.2625 7.87979   1
  -3  -9  -6 49.3961 4.13469  -2
   3  -9  -2 49.3961 4.13469   1
  -2  -9  -6 19.2880 2.76952  -2
   2  -9  -2 19.2880 2.76952   1
  -1  -9  -6 22.5202 2.97128  -2
   1  -9  -2 22.5202 2.97128   1
   0  -9  -6 16.9270 2.62251  -2
   0  -9  -2 16.9270 2.62251   1
   1  -9  -6 33.4299 3.31208  -2
  -1  -9  -2 33.4299 3.31208   1
   2  -9  -6 85.4052 5.00350  -2
  -2  -9  -2 85.4052 5.00350   1
  -2   9   6 79.5318 4.66175  -2
   2   9   2 79.5318 4.66175   1
   3  -9  -6 64.8096 4.37180  -2
  -3  -9  -2 64.8096 4.37180   1
  -4  -9  -2 19.4326 3.36048   1
  -4   9   6 34.1722 3.58116  -2
   4   9   2 34.1722 3.58116   1
  -5  -9  -2 64.5877 5.51515   1
   5   9   2 82.8824 4.77640   1
  -6  -9  -2 108.261 7.09114   1
  -6   9   6 185.713 9.73492  -2
   6   9   2 185.713 9.73492   1
   5 -10  -2 7.93602 3.57095   1
  -3 -10  -6 32.4231 3.57765  -2
   3 -10  -2 32.4231 3.57765   1
  -2 -10  -6 38.1743 3.80915  -2
   2 -10  -2 38.1743 3.80915   1
  -1 -10  -6 41.4712 3.93366  -2
   1 -10  -2 41.4712 3.93366   1
   0 -10  -6 141.608 12.2139  -2
   0 -10  -2 141.608 12.2139   1
   0 -10  -6 190.136 8.82912  -2
   0 -10  -2 190.136 8.82912   1
   1 -10  -6 83.0209 5.18047  -2
  -1 -10  -2 83.0209 5.18047   1
   1 -10  -6 63.9001 7.39011  -2
  -1 -10  -2 63.9001 7.39011   1
   2 -10  -6 67.0219 4.72450  -2
  -2 -10  -2 67.0219 4.72450   1
  -3 -10  -2 14.9282 3.55474   1
  -4 -10  -2 5.49971 2.23335   1
  -4  10   6 72.6777 4.86750  -2
   4  10   2 72.6777 4.86750   1
  -5 -10  -2 12.9498 2.61242   1
  -2 -11  -7 9.93869 2.81526  -2
   2 -11  -2 9.93869 2.81526   1
  -1 -11  -7 187.686 9.57533  -2
   1 -11  -2 187.686 9.57533   1
   0 -11  -7 5.31454 2.56961  -2
   0 -11  -2 5.31454 2.56961   1
   0 -11  -7 0.63014 3.39915  -2
   0 -11  -2 0.63014 3.39915   1
   1 -11  -7 83.4770 5.43080  -2
  -1 -11  -2 83.4770 5.43080   1
   1 -11  -7 65.6661 7.57552  -2
  -1 -11  -2 65.6661 7.57552   1
   2 -11  -7 24.1329 3.20376  -2
  -2 -11  -2 24.1329 3.20376   1
   2 -11  -7 13.8067 4.23477  -2
  -2 -11  -2 13.8067 4.23477   1
  -4  10  11 286.407 13.0405  -2
   4  10  -3 286.407 13.0405   1
  -4  10  11 280.618 13.7186  -2
   4  10  -3 280.618 13.7186   1
  -4  10  11 295.075 13.2216  -2
   4  10  -3 295.075 13.2216   1
  -4 -10   3 151.921 9.28420   1
  -3  10  11 37.4975 3.70804  -2
   3  10  -3 37.4975 3.70804   1
   3 -10 -11 42.1059 3.88090  -2
  -3 -10   3 42.1059 3.88090   1
   2 -10 -11 12.6547 2.83331  -2
  -2 -10   3 12.6547 2.83331   1
   1 -10 -11 7.41292 2.66512  -2
  -1 -10   3 7.41292 2.66512   1
   0 -10 -11 530.047 21.7754  -2
   0 -10   3 530.047 21.7754   1
  -1 -10 -11 34.8618 3.69886  -2
   1 -10   3 34.8618 3.69886   1
  -2 -10 -11 11.8179 2.88887  -2
   2 -10   3 11.8179 2.88887   1
  -4 -10 -11 123.809 7.22928  -2
   4 -10   3 123.809 7.22928   1
  -5   9  11 19.7185 3.08660  -2
   5   9  -3 19.7185 3.08660   1
  -5   9  11 26.2692 3.18149  -2
   5   9  -3 26.2692 3.18149   1
  -5  -9   3 12.8642 1.48152   1
  -4   9  11 25.5777 3.09286  -2
   4   9  -3 25.5777 3.09286   1
  -4   9  11 20.6562 2.88352  -2
   4   9  -3 20.6562 2.88352   1
  -4   9  11 21.1481 3.04629  -2
   4   9  -3 21.1481 3.04629   1
  -4  -9   3 11.6587 2.05981   1
  -3   9  11 300.267 13.4000  -2
   3   9  -3 300.267 13.4000   1
  -3   9  11 306.085 13.5240  -2
   3   9  -3 306.085 13.5240   1
  -3   9  11 301.466 14.1948  -2
   3   9  -3 301.466 14.1948   1
   3  -9 -11 315.734 13.2039  -2
  -3  -9   3 315.734 13.2039   1
  -2   9  11 11.0806 2.33648  -2
   2   9  -3 11.0806 2.33648   1
  -2   9  11 11.9396 2.56687  -2
   2   9  -3 11.9396 2.56687   1
  -2   9  11 11.0156 2.52546  -2
   2   9  -3 11.0156 2.52546   1
   2  -9 -11 12.5537 2.50433  -2
  -2  -9   3 12.5537 2.50433   1
  -1  -9   3 94.1448 7.59236   1
   0  -9 -11 17.5076 2.78378  -2
   0  -9   3 17.5076 2.78378   1
  -1  -9 -11 45.0296 3.84173  -2
   1  -9   3 45.0296 3.84173   1
  -2  -9 -11 52.0102 4.12573  -2
   2  -9   3 52.0102 4.12573   1
   5  -9   3 1.99036 2.30433   1
   6  -9   3 23.8190 4.65253   1
  -7   8  10 10.7639 2.23154  -2
   7   8  -3 10.7639 2.23154   1
  -7   8  10 11.0957 2.55513  -2
   7   8  -3 11.0957 2.55513   1
  -7   8  10 12.4275 2.66063  -2
   7   8  -3 12.4275 2.66063   1
  -6   8  10 211.365 9.45608  -2
   6   8  -3 211.365 9.45608   1
  -6   8  10 184.814 9.62718  -2
   6   8  -3 184.814 9.62718   1
  -6   8  10 194.585 9.85306  -2
   6   8  -3 194.585 9.85306   1
  -5   8  10 9.76084 2.30238  -2
   5   8  -3 9.76084 2.30238   1
  -5   8  10 2.89395 1.99171  -2
   5   8  -3 2.89395 1.99171   1
  -5   8  10 7.81789 2.06403  -2
   5   8  -3 7.81789 2.06403   1
  -5  -8   3 3.97022 0.86861   1
  -4   8  10 161.636 8.28807  -2
   4   8  -3 161.636 8.28807   1
  -4   8  10 170.642 7.99262  -2
   4   8  -3 170.642 7.99262   1
  -4   8  10 159.516 8.08381  -2
   4   8  -3 159.516 8.08381   1
  -4  -8   3 103.392 6.55210   1
  -3   8  10 95.8548 5.44563  -2
   3   8  -3 95.8548 5.44563   1
  -3   8  10 93.2564 5.69496  -2
   3   8  -3 93.2564 5.69496   1
  -3   8  10 99.0148 5.41644  -2
   3   8  -3 99.0148 5.41644   1
   3  -8 -10 105.956 5.43811  -2
  -3  -8   3 105.956 5.43811   1
  -2   8  10 729.383 28.4804  -2
   2   8  -3 729.383 28.4804   1
  -2   8  10 675.031 28.4197  -2
   2   8  -3 675.031 28.4197   1
   2  -8 -10 742.689 27.7938  -2
  -2  -8   3 742.689 27.7938   1
  -1   8  10 20.6460 2.17773  -2
   1   8  -3 20.6460 2.17773   1
  -1   8  10 17.5243 2.33119  -2
   1   8  -3 17.5243 2.33119   1
   1  -8 -10 14.6047 1.97512  -2
  -1  -8   3 14.6047 1.97512   1
   1  -8 -10 13.6404 3.15533  -2
  -1  -8   3 13.6404 3.15533   1
   1  -8 -10 18.0776 2.46179  -2
  -1  -8   3 18.0776 2.46179   1
   0   8  10 96.6812 5.50001  -2
   0   8  -3 96.6812 5.50001   1
   0   8  10 101.728 5.16445  -2
   0   8  -3 101.728 5.16445   1
   0  -8 -10 100.473 5.60206  -2
   0  -8   3 100.473 5.60206   1
   0  -8 -10 111.691 5.22431  -2
   0  -8   3 111.691 5.22431   1
  -1  -8 -10 80.3684 4.84529  -2
   1  -8   3 80.3684 4.84529   1
  -2  -8 -10 628.154 24.8840  -2
   2  -8   3 628.154 24.8840   1
  -3  -8 -10 67.4352 4.48953  -2
   3  -8   3 67.4352 4.48953   1
  -4  -8 -10 202.571 9.53885  -2
   4  -8   3 202.571 9.53885   1
  -5  -8 -10 58.5667 4.19285  -2
   5  -8   3 58.5667 4.19285   1
  -5  -8 -10 48.8924 6.14174  -2
   5  -8   3 48.8924 6.14174   1
  -6  -8 -10 104.874 5.99140  -2
   6  -8   3 104.874 5.99140   1
  -6  -8 -10 98.4451 8.35735  -2
   6  -8   3 98.4451 8.35735   1
  -7  -8 -10 11.0255 2.59979  -2
   7  -8   3 11.0255 2.59979   1
  -7  -8 -10 11.3819 4.08364  -2
   7  -8   3 11.3819 4.08364   1
  -8   7   9 0.99489 1.79117  -2
   8   7  -3 0.99489 1.79117   1
  -8   7   9 1.50388 1.53458  -2
   8   7  -3 1.50388 1.53458   1
  -8   7   9 1.48137 1.77217  -2
   8   7  -3 1.48137 1.77217   1
  -7   7   9 29.5326 3.10259  -2
   7   7  -3 29.5326 3.10259   1
  -7   7   9 29.3146 2.68897  -2
   7   7  -3 29.3146 2.68897   1
  -7   7   9 33.3980 3.05510  -2
   7   7  -3 33.3980 3.05510   1
  -6   7   9 40.5762 3.03216  -2
   6   7  -3 40.5762 3.03216   1
  -6   7   9 31.2444 3.09811  -2
   6   7  -3 31.2444 3.09811   1
  -6   7   9 40.7664 3.20242  -2
   6   7  -3 40.7664 3.20242   1
  -5   7   9 878.733 34.2651  -2
   5   7  -3 878.733 34.2651   1
  -5   7   9 888.874 34.6671  -2
   5   7  -3 888.874 34.6671   1
  -5   7   9 846.403 35.9610  -2
   5   7  -3 846.403 35.9610   1
  -4   7   9 10.0680 1.71077  -2
   4   7  -3 10.0680 1.71077   1
  -4   7   9 5.69356 1.60082  -2
   4   7  -3 5.69356 1.60082   1
  -4   7   9 8.86705 1.76848  -2
   4   7  -3 8.86705 1.76848   1
   4  -7  -9 8.89080 1.63172  -2
  -4  -7   3 8.89080 1.63172   1
   4  -7  -9 7.25161 1.65081  -2
  -4  -7   3 7.25161 1.65081   1
  -3   7   9 181.230 8.17688  -2
   3   7  -3 181.230 8.17688   1
  -3   7   9 177.785 8.57440  -2
   3   7  -3 177.785 8.57440   1
  -3   7   9 174.819 8.24016  -2
   3   7  -3 174.819 8.24016   1
   3  -7  -9 181.296 7.96661  -2
  -3  -7   3 181.296 7.96661   1
   3  -7  -9 176.522 10.8772  -2
  -3  -7   3 176.522 10.8772   1
  -2   7   9 6.71689 1.44596  -2
   2   7  -3 6.71689 1.44596   1
  -2   7   9 6.56127 1.40766  -2
   2   7  -3 6.56127 1.40766   1
   2  -7  -9 5.23913 1.35533  -2
  -2  -7   3 5.23913 1.35533   1
   2  -7  -9 7.13047 1.54620  -2
  -2  -7   3 7.13047 1.54620   1
   2  -7  -9 4.85215 1.88706  -2
  -2  -7   3 4.85215 1.88706   1
  -1   7   9 577.415 22.3949  -2
   1   7  -3 577.415 22.3949   1
  -1   7   9 598.618 22.6799  -2
   1   7  -3 598.618 22.6799   1
   1  -7  -9 590.016 22.0685  -2
  -1  -7   3 590.016 22.0685   1
   1  -7  -9 569.487 22.3696  -2
  -1  -7   3 569.487 22.3696   1
   1  -7  -9 479.357 30.1343  -2
  -1  -7   3 479.357 30.1343   1
   0   7   9 14.2937 1.86036  -2
   0   7  -3 14.2937 1.86036   1
   0   7   9 15.5890 1.61298  -2
   0   7  -3 15.5890 1.61298   1
   0   7   9 15.1488 1.80487  -2
   0   7  -3 15.1488 1.80487   1
   0  -7  -9 15.8262 1.59632  -2
   0  -7   3 15.8262 1.59632   1
   0  -7  -9 12.7415 1.81875  -2
   0  -7   3 12.7415 1.81875   1
   1   7   9 1096.42 42.3739  -2
  -1   7  -3 1096.42 42.3739   1
   1   7   9 1049.59 42.9102  -2
  -1   7  -3 1049.59 42.9102   1
   1   7   9 1110.51 45.1080  -2
  -1   7  -3 1110.51 45.1080   1
  -1  -7  -9 1135.36 41.8494  -2
   1  -7   3 1135.36 41.8494   1
  -1  -7  -9 1139.74 42.4118  -2
   1  -7   3 1139.74 42.4118   1
  -2  -7  -9 39.1917 2.99909  -2
   2  -7   3 39.1917 2.99909   1
  -3  -7  -9 46.7724 3.37704  -2
   3  -7   3 46.7724 3.37704   1
  -4  -7  -9 14.8382 2.13675  -2
   4  -7   3 14.8382 2.13675   1
  -4  -7  -9 10.6783 3.03702  -2
   4  -7   3 10.6783 3.03702   1
  -5  -7  -9 1392.47 65.9808  -2
   5  -7   3 1392.47 65.9808   1
  -5  -7  -9 1545.05 55.3249  -2
   5  -7   3 1545.05 55.3249   1
   6   7   9 38.0368 2.98143  -2
  -6   7  -3 38.0368 2.98143   1
  -6  -7  -9 43.4865 3.31942  -2
   6  -7   3 43.4865 3.31942   1
  -6  -7  -9 46.6423 4.94696  -2
   6  -7   3 46.6423 4.94696   1
   7   7   9 11.5996 1.93751  -2
  -7   7  -3 11.5996 1.93751   1
  -7  -7  -9 15.9266 2.30361  -2
   7  -7   3 15.9266 2.30361   1
  -7  -7  -9 15.1080 3.57004  -2
   7  -7   3 15.1080 3.57004   1
   8   7   9 22.2803 2.57929  -2
  -8   7  -3 22.2803 2.57929   1
  -8  -7  -9 22.6472 4.01049  -2
   8  -7   3 22.6472 4.01049   1
  -8   6   8 23.8948 2.21801  -2
   8   6  -3 23.8948 2.21801   1
  -8   6   8 13.7241 2.85249  -2
   8   6  -3 13.7241 2.85249   1
  -8   6   8 21.6834 2.65743  -2
   8   6  -3 21.6834 2.65743   1
  -8   6   8 19.3166 2.25594  -2
   8   6  -3 19.3166 2.25594   1
  -7   6   8 28.2009 2.57561  -2
   7   6  -3 28.2009 2.57561   1
  -7   6   8 31.0512 2.88675  -2
   7   6  -3 31.0512 2.88675   1
  -7   6   8 32.1938 2.52545  -2
   7   6  -3 32.1938 2.52545   1
  -6   6   8 107.879 5.98869  -2
   6   6  -3 107.879 5.98869   1
  -6   6   8 119.075 5.69875  -2
   6   6  -3 119.075 5.69875   1
  -6   6   8 111.529 5.91100  -2
   6   6  -3 111.529 5.91100   1
  -5   6   8 4.98882 1.17033  -2
   5   6  -3 4.98882 1.17033   1
  -5   6   8 7.94703 1.53300  -2
   5   6  -3 7.94703 1.53300   1
  -5   6   8 4.78963 1.23460  -2
   5   6  -3 4.78963 1.23460   1
   5  -6  -8 6.47009 1.44794  -2
  -5  -6   3 6.47009 1.44794   1
  -4   6   8 166.940 8.29969  -2
   4   6  -3 166.940 8.29969   1
  -4   6   8 176.057 7.96771  -2
   4   6  -3 176.057 7.96771   1
  -4   6   8 187.892 8.32568  -2
   4   6  -3 187.892 8.32568   1
   4  -6  -8 193.275 7.79707  -2
  -4  -6   3 193.275 7.79707   1
   4  -6  -8 186.501 8.28399  -2
  -4  -6   3 186.501 8.28399   1
   4  -6  -8 170.161 9.72278  -2
  -4  -6   3 170.161 9.72278   1
  -3   6   8 785.213 29.8148  -2
   3   6  -3 785.213 29.8148   1
  -3   6   8 746.064 31.0995  -2
   3   6  -3 746.064 31.0995   1
  -3   6   8 767.523 29.6703  -2
   3   6  -3 767.523 29.6703   1
   3  -6  -8 701.196 39.0320  -2
  -3  -6   3 701.196 39.0320   1
   3  -6  -8 793.217 29.8061  -2
  -3  -6   3 793.217 29.8061   1
   3  -6  -8 748.866 28.6433  -2
  -3  -6   3 748.866 28.6433   1
  -2   6   8 416.928 17.9036  -2
   2   6  -3 416.928 17.9036   1
  -2   6   8 467.619 18.0666  -2
   2   6  -3 467.619 18.0666   1
  -2   6   8 435.571 18.8595  -2
   2   6  -3 435.571 18.8595   1
   2  -6  -8 459.900 18.0465  -2
  -2  -6   3 459.900 18.0465   1
   2  -6  -8 459.315 17.5389  -2
  -2  -6   3 459.315 17.5389   1
  -1   6   8 271.072 10.8865  -2
   1   6  -3 271.072 10.8865   1
  -1   6   8 234.693 10.8400  -2
   1   6  -3 234.693 10.8400   1
   1  -6  -8 268.943 10.7991  -2
  -1  -6   3 268.943 10.7991   1
   1  -6  -8 227.352 14.8793  -2
  -1  -6   3 227.352 14.8793   1
   1  -6  -8 301.268 11.0123  -2
  -1  -6   3 301.268 11.0123   1
   0   6   8 523.146 22.0116  -2
   0   6  -3 523.146 22.0116   1
   0   6   8 534.961 20.6891  -2
   0   6  -3 534.961 20.6891   1
   0   6   8 489.060 20.9078  -2
   0   6  -3 489.060 20.9078   1
   0  -6  -8 542.144 20.7087  -2
   0  -6   3 542.144 20.7087   1
   0  -6  -8 546.617 20.5396  -2
   0  -6   3 546.617 20.5396   1
   1   6   8 618.453 23.9062  -2
  -1   6  -3 618.453 23.9062   1
   1   6   8 592.868 25.0022  -2
  -1   6  -3 592.868 25.0022   1
  -1  -6  -8 595.778 23.3790  -2
   1  -6   3 595.778 23.3790   1
  -1  -6  -8 603.147 23.2842  -2
   1  -6   3 603.147 23.2842   1
   2   6   8 630.847 26.5937  -2
  -2   6  -3 630.847 26.5937   1
   2   6   8 633.458 25.3762  -2
  -2   6  -3 633.458 25.3762   1
   2   6   8 591.481 25.3272  -2
  -2   6  -3 591.481 25.3272   1
  -2  -6  -8 642.209 25.2971  -2
   2  -6   3 642.209 25.2971   1
  -2  -6  -8 674.901 24.8016  -2
   2  -6   3 674.901 24.8016   1
  -2  -6  -8 650.972 26.9818  -2
   2  -6   3 650.972 26.9818   1
  -2  -6  -8 601.251 30.1458  -2
   2  -6   3 601.251 30.1458   1
  -2  -6  -8 706.810 24.9500  -2
   2  -6   3 706.810 24.9500   1
   3   6   8 82.8879 4.13572  -2
  -3   6  -3 82.8879 4.13572   1
  -3  -6  -8 92.8017 4.68545  -2
   3  -6   3 92.8017 4.68545   1
  -3  -6  -8 82.5792 4.41359  -2
   3  -6   3 82.5792 4.41359   1
  -3  -6  -8 79.8000 6.08166  -2
   3  -6   3 79.8000 6.08166   1
  -3  -6  -8 87.4226 4.98530  -2
   3  -6   3 87.4226 4.98530   1
   4   6   8 487.150 19.8022  -2
  -4   6  -3 487.150 19.8022   1
  -4  -6  -8 505.114 19.7845  -2
   4  -6   3 505.114 19.7845   1
  -4  -6  -8 416.947 23.1665  -2
   4  -6   3 416.947 23.1665   1
  -4  -6  -8 530.235 19.4635  -2
   4  -6   3 530.235 19.4635   1
  -4  -6  -8 491.956 21.1096  -2
   4  -6   3 491.956 21.1096   1
   5   6   8 3.91524 1.12405  -2
  -5   6  -3 3.91524 1.12405   1
  -5  -6  -8 4.72242 1.35983  -2
   5  -6   3 4.72242 1.35983   1
  -5  -6  -8 5.67845 1.92931  -2
   5  -6   3 5.67845 1.92931   1
  -5  -6  -8 4.05563 1.29666  -2
   5  -6   3 4.05563 1.29666   1
  -5  -6  -8 5.58714 1.53551  -2
   5  -6   3 5.58714 1.53551   1
   6   6   8 425.392 18.4127  -2
  -6   6  -3 425.392 18.4127   1
  -6  -6  -8 412.449 21.6714  -2
   6  -6   3 412.449 21.6714   1
  -6  -6  -8 444.561 18.2898  -2
   6  -6   3 444.561 18.2898   1
  -6  -6  -8 450.541 19.6409  -2
   6  -6   3 450.541 19.6409   1
  -6  -6  -8 465.514 17.7537  -2
   6  -6   3 465.514 17.7537   1
   7   6   8 20.0673 2.21561  -2
  -7   6  -3 20.0673 2.21561   1
  -7  -6  -8 17.8374 2.47011  -2
   7  -6   3 17.8374 2.47011   1
  -7  -6  -8 20.6549 2.25402  -2
   7  -6   3 20.6549 2.25402   1
  -7  -6  -8 17.3876 2.88446  -2
   7  -6   3 17.3876 2.88446   1
  -7  -6  -8 18.9663 2.14088  -2
   7  -6   3 18.9663 2.14088   1
   8   6   8 281.450 12.4354  -2
  -8   6  -3 281.450 12.4354   1
  -8  -6  -8 231.063 14.4338  -2
   8  -6   3 231.063 14.4338   1
  -8  -6  -8 279.796 13.2439  -2
   8  -6   3 279.796 13.2439   1
  -8  -6  -8 282.504 12.2294  -2
   8  -6   3 282.504 12.2294   1
   9   6   8 67.2054 4.52175  -2
  -9   6  -3 67.2054 4.52175   1
  -9  -6  -8 67.0225 4.93910  -2
   9  -6   3 67.0225 4.93910   1
  -9  -6  -8 55.9149 5.48506  -2
   9  -6   3 55.9149 5.48506   1
  -9  -6  -8 60.3412 4.28736  -2
   9  -6   3 60.3412 4.28736   1
  -9   5   7 6.01238 2.33410  -2
   9   5  -3 6.01238 2.33410   1
  -9   5   7 5.10529 1.97198  -2
   9   5  -3 5.10529 1.97198   1
  -9   5   7 5.35182 3.04350  -2
   9   5  -3 5.35182 3.04350   1
  -9   5   7 1.42851 1.58846  -2
   9   5  -3 1.42851 1.58846   1
  -8   5   7 3.91526 1.96664  -2
   8   5  -3 3.91526 1.96664   1
  -8   5   7 2.88940 1.43407  -2
   8   5  -3 2.88940 1.43407   1
  -8   5   7 4.72482 2.74441  -2
   8   5  -3 4.72482 2.74441   1
  -8   5   7 3.48834 1.72262  -2
   8   5  -3 3.48834 1.72262   1
  -7   5   7 70.1796 4.07475  -2
   7   5  -3 70.1796 4.07475   1
  -7   5   7 73.6340 4.32810  -2
   7   5  -3 73.6340 4.32810   1
  -7   5   7 67.5284 4.53296  -2
   7   5  -3 67.5284 4.53296   1
  -6   5   7 166.375 8.03508  -2
   6   5  -3 166.375 8.03508   1
  -6   5   7 175.491 7.66298  -2
   6   5  -3 175.491 7.66298   1
  -6   5   7 166.319 8.11245  -2
   6   5  -3 166.319 8.11245   1
  -5   5   7 18.8899 1.83609  -2
   5   5  -3 18.8899 1.83609   1
  -5   5   7 18.0160 2.08234  -2
   5   5  -3 18.0160 2.08234   1
  -5   5   7 20.9055 1.96959  -2
   5   5  -3 20.9055 1.96959   1
  -4   5   7 57.9611 3.55586  -2
   4   5  -3 57.9611 3.55586   1
  -4   5   7 60.9186 3.45234  -2
   4   5  -3 60.9186 3.45234   1
  -4   5   7 61.9022 3.31531  -2
   4   5  -3 61.9022 3.31531   1
   4  -5  -7 51.6979 3.06731  -2
  -4  -5   3 51.6979 3.06731   1
  -3   5   7 81.7030 4.00333  -2
   3   5  -3 81.7030 4.00333   1
  -3   5   7 83.7355 4.25345  -2
   3   5  -3 83.7355 4.25345   1
  -3   5   7 82.2035 4.23936  -2
   3   5  -3 82.2035 4.23936   1
   3  -5  -7 80.7940 4.20836  -2
  -3  -5   3 80.7940 4.20836   1
   3  -5  -7 81.8410 3.92064  -2
  -3  -5   3 81.8410 3.92064   1
   3  -5  -7 64.0560 4.91732  -2
  -3  -5   3 64.0560 4.91732   1
  -2   5   7 223.575 9.36199  -2
   2   5  -3 223.575 9.36199   1
  -2   5   7 214.396 9.38652  -2
   2   5  -3 214.396 9.38652   1
   2  -5  -7 238.851 9.49740  -2
  -2  -5   3 238.851 9.49740   1
   2  -5  -7 211.362 12.5608  -2
  -2  -5   3 211.362 12.5608   1
   2  -5  -7 224.237 9.15375  -2
  -2  -5   3 224.237 9.15375   1
  -1   5   7 144.057 6.59486  -2
   1   5  -3 144.057 6.59486   1
  -1   5   7 140.147 6.22764  -2
   1   5  -3 140.147 6.22764   1
  -1   5   7 139.450 6.17383  -2
   1   5  -3 139.450 6.17383   1
   1  -5  -7 137.776 6.15694  -2
  -1  -5   3 137.776 6.15694   1
   1  -5  -7 137.970 8.75092  -2
  -1  -5   3 137.970 8.75092   1
   1  -5  -7 140.097 6.17025  -2
  -1  -5   3 140.097 6.17025   1
   0   5   7 272.602 11.0889  -2
   0   5  -3 272.602 11.0889   1
   0   5   7 258.430 11.5749  -2
   0   5  -3 258.430 11.5749   1
   0  -5  -7 239.081 10.7788  -2
   0  -5   3 239.081 10.7788   1
   0  -5  -7 276.333 10.8895  -2
   0  -5   3 276.333 10.8895   1
   0  -5  -7 287.226 11.8928  -2
   0  -5   3 287.226 11.8928   1
   0  -5  -7 269.028 10.8459  -2
   0  -5   3 269.028 10.8459   1
   0  -5  -7 276.562 10.9978  -2
   0  -5   3 276.562 10.9978   1
   1   5   7 143.222 6.44642  -2
  -1   5  -3 143.222 6.44642   1
   1   5   7 144.616 6.76970  -2
  -1   5  -3 144.616 6.76970   1
   1   5   7 146.667 6.03902  -2
  -1   5  -3 146.667 6.03902   1
  -1  -5  -7 148.890 6.36923  -2
   1  -5   3 148.890 6.36923   1
  -1  -5  -7 133.054 6.01677  -2
   1  -5   3 133.054 6.01677   1
  -1  -5  -7 144.855 6.91850  -2
   1  -5   3 144.855 6.91850   1
  -1  -5  -7 139.920 6.35569  -2
   1  -5   3 139.920 6.35569   1
   2   5   7 37.0739 2.14510  -2
  -2   5  -3 37.0739 2.14510   1
   2   5   7 43.0231 2.68468  -2
  -2   5  -3 43.0231 2.68468   1
   2   5   7 36.1623 2.50667  -2
  -2   5  -3 36.1623 2.50667   1
  -2  -5  -7 38.2178 2.78540  -2
   2  -5   3 38.2178 2.78540   1
  -2  -5  -7 40.3875 2.51011  -2
   2  -5   3 40.3875 2.51011   1
  -2  -5  -7 42.3824 2.68903  -2
   2  -5   3 42.3824 2.68903   1
  -2  -5  -7 37.1761 2.08290  -2
   2  -5   3 37.1761 2.08290   1
   3   5   7 533.449 21.0280  -2
  -3   5  -3 533.449 21.0280   1
   3   5   7 533.605 21.1808  -2
  -3   5  -3 533.605 21.1808   1
   3   5   7 510.069 21.9047  -2
  -3   5  -3 510.069 21.9047   1
  -3  -5  -7 507.704 20.8207  -2
   3  -5   3 507.704 20.8207   1
  -3  -5  -7 494.425 20.2540  -2
   3  -5   3 494.425 20.2540   1
  -3  -5  -7 507.323 24.5764  -2
   3  -5   3 507.323 24.5764   1
  -3  -5  -7 579.994 20.5720  -2
   3  -5   3 579.994 20.5720   1
  -3  -5  -7 541.293 22.2849  -2
   3  -5   3 541.293 22.2849   1
   4   5   7 287.131 12.3326  -2
  -4   5  -3 287.131 12.3326   1
  -4  -5  -7 299.175 12.3260  -2
   4  -5   3 299.175 12.3260   1
  -4  -5  -7 291.436 14.8721  -2
   4  -5   3 291.436 14.8721   1
  -4  -5  -7 276.954 13.1999  -2
   4  -5   3 276.954 13.1999   1
  -4  -5  -7 314.045 12.1542  -2
   4  -5   3 314.045 12.1542   1
   5   5   7 78.9012 4.47678  -2
  -5   5  -3 78.9012 4.47678   1
  -5  -5  -7 88.9842 4.56441  -2
   5  -5   3 88.9842 4.56441   1
  -5  -5  -7 82.3460 5.11918  -2
   5  -5   3 82.3460 5.11918   1
  -5  -5  -7 91.8322 4.67677  -2
   5  -5   3 91.8322 4.67677   1
  -5  -5  -7 84.7134 5.87638  -2
   5  -5   3 84.7134 5.87638   1
   6   5   7 8.88866 1.68049  -2
  -6   5  -3 8.88866 1.68049   1
  -6  -5  -7 9.84712 1.67142  -2
   6  -5   3 9.84712 1.67142   1
  -6  -5  -7 8.38195 1.98033  -2
   6  -5   3 8.38195 1.98033   1
  -6  -5  -7 5.33681 2.09622  -2
   6  -5   3 5.33681 2.09622   1
  -6  -5  -7 8.43149 1.70641  -2
   6  -5   3 8.43149 1.70641   1
   7   5   7 612.556 24.3126  -2
  -7   5  -3 612.556 24.3126   1
  -7  -5  -7 569.754 23.6674  -2
   7  -5   3 569.754 23.6674   1
  -7  -5  -7 582.537 25.3922  -2
   7  -5   3 582.537 25.3922   1
  -7  -5  -7 576.576 27.6783  -2
   7  -5   3 576.576 27.6783   1
   8   5   7 60.2945 4.25689  -2
  -8   5  -3 60.2945 4.25689   1
  -8  -5  -7 62.7057 5.34129  -2
   8  -5   3 62.7057 5.34129   1
  -8  -5  -7 63.6137 4.80872  -2
   8  -5   3 63.6137 4.80872   1
  -8  -5  -7 62.3055 4.18116  -2
   8  -5   3 62.3055 4.18116   1
   9   5   7 105.496 6.24380  -2
  -9   5  -3 105.496 6.24380   1
  -9  -5  -7 116.780 6.30508  -2
   9  -5   3 116.780 6.30508   1
  -9  -5  -7 112.207 7.83875  -2
   9  -5   3 112.207 7.83875   1
  -9  -5  -7 92.9375 6.38867  -2
   9  -5   3 92.9375 6.38867   1
 -10   4   6 108.258 6.57460  -2
  10   4  -3 108.258 6.57460   1
  -9   4   6 44.8490 3.81537  -2
   9   4  -3 44.8490 3.81537   1
  -8   4   6 39.6820 3.49844  -2
   8   4  -3 39.6820 3.49844   1
  -7   4   6 27.6439 2.79485  -2
   7   4  -3 27.6439 2.79485   1
  -6   4   6 22.5954 2.39965  -2
   6   4  -3 22.5954 2.39965   1
  -6   4   6 23.8055 2.14371  -2
   6   4  -3 23.8055 2.14371   1
  -5   4   6 124.461 6.13865  -2
   5   4  -3 124.461 6.13865   1
  -5   4   6 120.288 5.95169  -2
   5   4  -3 120.288 5.95169   1
   5  -4  -6 127.964 5.59467  -2
  -5  -4   3 127.964 5.59467   1
  -4   4   6 161.574 6.94627  -2
   4   4  -3 161.574 6.94627   1
  -4   4   6 159.495 7.23734  -2
   4   4  -3 159.495 7.23734   1
  -4   4   6 163.239 7.22667  -2
   4   4  -3 163.239 7.22667   1
   4  -4  -6 155.780 6.66715  -2
  -4  -4   3 155.780 6.66715   1
  -3   4   6 208.595 8.72901  -2
   3   4  -3 208.595 8.72901   1
   3  -4  -6 199.296 8.23033  -2
  -3  -4   3 199.296 8.23033   1
   2   4  -3 4.45092 0.78160   1
   2   4  -3 5.05714 0.93367   1
  -2  -4   3 4.29241 0.39246   1
  -2  -4   3 5.05723 0.81846   1
  -2  -4   3 6.35447 1.30194   1
  -2  -4   3 4.00074 0.86438   1
  -2  -4   3 4.64284 0.82308   1
   1   4  -3 1033.78 40.8610   1
   1   4  -3 1064.44 38.8688   1
   1   4  -3 994.080 38.8742   1
  -1  -4   3 956.213 51.7465   1
  -1  -4   3 1028.59 37.6907   1
  -1  -4   3 1022.30 38.8320   1
  -1  -4   3 968.626 38.7153   1
  -1  -4   3 1062.33 41.0047   1
   0   4  -3 16.2984 1.39540   1
   0   4  -3 12.2270 0.87158   1
   0   4  -3 18.2232 1.35062   1
   0  -4  -6 151.454 6.95819  -2
   0  -4   3 151.454 6.95819   1
   1   4   6 135.917 5.64687  -2
  -1   4  -3 135.917 5.64687   1
   1   4   6 127.884 5.94774  -2
  -1   4  -3 127.884 5.94774   1
  -1  -4  -6 146.297 6.48193  -2
   1  -4   3 146.297 6.48193   1
  -2   4  -3 30.6615 2.07560   1
  -2   4  -3 31.1243 1.76143   1
  -2   4  -3 30.7775 2.10650   1
  -2  -4  -6 32.3533 2.39379  -2
   2  -4   3 32.3533 2.39379   1
  -3   4  -3 578.540 23.1905   1
  -3   4  -3 577.914 23.2558   1
  -3   4  -3 594.541 24.1057   1
  -3  -4  -6 771.081 31.7510  -2
   3  -4   3 771.081 31.7510   1
  -4   4  -3 61.0367 3.19424   1
  -4  -4  -6 82.5278 4.20612  -2
   4  -4   3 82.5278 4.20612   1
  -4  -4  -6 80.2598 4.75116  -2
   4  -4   3 80.2598 4.75116   1
  -4  -4  -6 82.2206 4.17658  -2
   4  -4   3 82.2206 4.17658   1
   5   4   6 71.6451 4.12858  -2
  -5   4  -3 71.6451 4.12858   1
  -5  -4  -6 80.7035 4.04589  -2
   5  -4   3 80.7035 4.04589   1
  -5  -4  -6 81.4138 4.22250  -2
   5  -4   3 81.4138 4.22250   1
  -5  -4  -6 72.8181 4.66253  -2
   5  -4   3 72.8181 4.66253   1
   6   4   6 61.8740 3.81916  -2
  -6   4  -3 61.8740 3.81916   1
  -6  -4  -6 60.7970 3.48998  -2
   6  -4   3 60.7970 3.48998   1
  -6  -4  -6 59.2305 4.24076  -2
   6  -4   3 59.2305 4.24076   1
   7   4   6 1.74895 1.67666  -2
  -7   4  -3 1.74895 1.67666   1
  -7  -4  -6 2.23232 1.96409  -2
   7  -4   3 2.23232 1.96409   1
   8   4   6 77.2636 4.85716  -2
  -8   4  -3 77.2636 4.85716   1
  -8  -4  -6 73.1520 5.22213  -2
   8  -4   3 73.1520 5.22213   1
   9   4   6 294.507 13.6021  -2
  -9   4  -3 294.507 13.6021   1
  -9  -4  -6 297.617 14.3014  -2
   9  -4   3 297.617 14.3014   1
  10   4   6 114.009 6.87653  -2
 -10   4  -3 114.009 6.87653   1
 -10  -4  -6 116.290 7.32574  -2
  10  -4   3 116.290 7.32574   1
  10   3  -3 22.1055 3.67758   1
  10   3  -3 14.0069 2.42653   1
  10   3  -3 19.9320 2.25335   1
   9   3  -3 174.918 10.3477   1
   9   3  -3 167.163 7.80895   1
   9   3  -3 169.544 8.51061   1
   8   3  -3 11.3403 1.73315   1
   8   3  -3 15.5883 1.78270   1
   8   3  -3 11.1804 2.42480   1
   8  -3  -6 47.3696 3.34811  -2
  -8  -3   3 47.3696 3.34811   1
  -7   3   6 16.5973 2.24327  -2
   7   3  -3 16.5973 2.24327   1
   7  -3  -6 14.0169 1.88012  -2
  -7  -3   3 14.0169 1.88012   1
   6   3  -3 116.175 5.68689   1
   6   3  -3 111.118 5.21423   1
   6   3  -3 113.592 6.88891   1
   6   3  -3 111.414 5.41738   1
   6  -3  -6 163.433 7.31307  -2
  -6  -3   3 163.433 7.31307   1
   5   3  -3 382.214 15.6583   1
   5   3  -3 379.783 15.1792   1
   5   3  -3 378.855 15.9375   1
  -5  -3   3 376.252 14.8463   1
  -5  -3   3 380.917 15.4629   1
  -5  -3   3 398.448 15.6305   1
   4   3  -3 67.4916 3.44507   1
   4   3  -3 69.4436 3.46979   1
   4   3  -3 64.9968 3.27637   1
   4   3  -3 77.2171 3.75578   1
   4   3  -3 69.8890 3.27713   1
  -4  -3   3 70.8532 3.30913   1
  -4  -3   3 70.2383 3.26865   1
  -4  -3   3 68.6220 3.61672   1
   3   3  -3 5.31540 0.79985   1
   3   3  -3 4.34831 0.73348   1
   3   3  -3 4.23502 0.84173   1
   3   3  -3 4.02011 0.64945   1
   3   3  -3 3.36082 0.60757   1
  -3  -3   3 4.63412 0.85622   1
  -3  -3   3 3.14707 0.51427   1
  -3  -3   3 4.16097 0.70120   1
   2   3  -3 25.0341 1.51386   1
   2   3  -3 26.6590 1.62550   1
   2   3  -3 27.3177 1.71086   1
   2   3  -3 28.0677 1.56638   1
   2   3  -3 26.1905 1.61750   1
  -2  -3   3 26.7952 1.58088   1
  -2  -3   3 26.8824 2.01906   1
  -2  -3   3 26.1013 1.68813   1
  -2  -3   3 26.5831 1.24926   1
  -2  -3   3 28.9745 1.71546   1
   1   3  -3 66.5603 3.29752   1
   1   3  -3 69.2222 3.13682   1
  -1  -3   3 68.9691 3.16533   1
  -1  -3   3 69.7766 3.90856   1
  -1  -3   3 68.1181 4.39562   1
  -1  -3   3 69.1963 3.19424   1
   0   3  -3 2.12508 0.26943   1
   0   3  -3 1.03254 0.46817   1
   0   3  -3 2.21478 0.51532   1
   0  -3   3 2.24195 0.56472   1
   0  -3   3 2.04769 0.55701   1
   0  -3   3 1.89541 0.45109   1
   0  -3   3 2.08574 0.47934   1
  -1   3  -3 68.1901 3.41980   1
  -1   3  -3 65.9991 3.24467   1
  -1   3  -3 72.2805 3.00160   1
   1  -3   3 71.8593 3.20725   1
   1  -3   3 67.6151 3.49129   1
   1  -3   3 67.2041 4.28224   1
   1  -3   3 68.6780 3.23408   1
   1  -3   3 68.9808 3.08253   1
  -2   3  -3 161.971 7.14277   1
  -2   3  -3 159.401 6.69223   1
  -2   3  -3 150.511 6.89026   1
   2  -3   3 164.377 7.34480   1
   2  -3   3 156.997 6.72206   1
   2  -3   3 163.673 6.61425   1
   2  -3   3 166.428 6.68189   1
   2  -3   3 160.654 8.16655   1
  -3   3  -3 14.1983 1.73332   1
  -3   3  -3 10.8587 1.14878   1
  -3   3  -3 11.0900 1.04512   1
   3  -3   3 11.4838 1.08853   1
   3  -3   3 11.5391 1.44750   1
   3  -3   3 11.9468 1.68304   1
   3  -3   3 11.1558 1.46076   1
   3  -3   3 10.9153 1.10267   1
  -4   3  -3 213.874 9.03883   1
  -4   3  -3 222.307 9.30940   1
  -4   3  -3 206.968 9.61541   1
   4  -3   3 209.293 8.85839   1
   4  -3   3 203.908 10.4240   1
   4  -3   3 201.191 9.69900   1
   4  -3   3 217.945 8.53955   1
   4  -3   3 202.795 8.90810   1
  -5   3  -3 57.8571 3.40739   1
   5  -3   3 62.3396 3.33972   1
   5  -3   3 58.9407 3.14392   1
   5  -3   3 66.7604 4.01697   1
   5  -3   3 65.8984 4.23796   1
   5  -3   3 57.5926 3.10690   1
  -6   3  -3 433.231 17.5114   1
   6  -3   3 404.352 18.4133   1
   6  -3   3 414.193 19.8189   1
   6  -3   3 405.517 16.9815   1
   6  -3   3 434.851 16.1620   1
  -7   3  -3 19.3662 1.98785   1
   7  -3   3 19.5994 2.73343   1
   7  -3   3 18.9328 1.96199   1
   7  -3   3 22.7593 2.90768   1
  -8   3  -3 28.8694 2.51649   1
   8  -3   3 24.9985 2.81153   1
   8  -3   3 23.2424 2.32221   1
   8  -3   3 28.9865 3.06740   1
  -9   3  -3 2.07686 1.23272   1
   9  -3   3 2.71208 1.51804   1
   9  -3   3 3.24268 1.60815   1
   9  -3   3 3.55516 1.33028   1
 -10   3  -3 50.7844 3.85955   1
  10  -3   3 55.1784 4.45559   1
  10  -3   3 47.8716 4.59483   1
  10  -3   3 45.5838 3.96941   1
 -10   2   5 30.1044 3.18782  -2
  10   2  -3 30.1044 3.18782   1
 -10   2   5 29.3779 4.25016  -2
  10   2  -3 29.3779 4.25016   1
  10  -2  -5 27.0383 3.00823  -2
 -10  -2   3 27.0383 3.00823   1
  -9   2   5 8.13939 3.04144  -2
   9   2  -3 8.13939 3.04144   1
  -9   2   5 5.74351 2.14276  -2
   9   2  -3 5.74351 2.14276   1
   9  -2  -5 7.86472 2.02278  -2
  -9  -2   3 7.86472 2.02278   1
  -8   2   5 132.114 8.41181  -2
   8   2  -3 132.114 8.41181   1
  -8   2   5 142.317 7.00056  -2
   8   2  -3 142.317 7.00056   1
  -8   2   5 138.535 6.90758  -2
   8   2  -3 138.535 6.90758   1
   8  -2  -5 141.227 6.83868  -2
  -8  -2   3 141.227 6.83868   1
  -7   2   5 31.4170 2.62052  -2
   7   2  -3 31.4170 2.62052   1
  -7   2   5 27.8243 3.29303  -2
   7   2  -3 27.8243 3.29303   1
  -7   2   5 32.1015 2.40987  -2
   7   2  -3 32.1015 2.40987   1
   7  -2  -5 32.1858 2.48009  -2
  -7  -2   3 32.1858 2.48009   1
  -6   2   5 114.455 6.86665  -2
   6   2  -3 114.455 6.86665   1
  -6   2   5 113.736 5.61735  -2
   6   2  -3 113.736 5.61735   1
   6  -2  -5 118.158 5.53720  -2
  -6  -2   3 118.158 5.53720   1
  -5   2   5 59.1768 3.12824  -2
   5   2  -3 59.1768 3.12824   1
  -5   2   5 63.4091 3.46151  -2
   5   2  -3 63.4091 3.46151   1
  -5   2   5 66.6459 4.40088  -2
   5   2  -3 66.6459 4.40088   1
   5  -2  -5 62.3515 3.26597  -2
  -5  -2   3 62.3515 3.26597   1
  -4   2   5 112.127 4.81062  -2
   4   2  -3 112.127 4.81062   1
  -4   2   5 120.431 4.98863  -2
   4   2  -3 120.431 4.98863   1
  -4   2   5 103.955 5.05806  -2
   4   2  -3 103.955 5.05806   1
   4  -2  -5 107.034 4.89549  -2
  -4  -2   3 107.034 4.89549   1
   4  -2  -5 110.154 5.07732  -2
  -4  -2   3 110.154 5.07732   1
   3   2  -3 9.71642 0.80262   1
   3   2  -3 10.0305 0.76612   1
   3   2  -3 9.51455 0.75811   1
   3   2  -3 9.82366 1.12089   1
   3   2  -3 9.48123 0.79484   1
  -3  -2   3 8.78086 1.03829   1
  -3  -2   3 9.20765 0.90220   1
  -3  -2   3 8.13379 0.73285   1
   2   2  -3 639.928 26.3247   1
   2   2  -3 671.458 25.0884   1
   2   2  -3 657.734 25.2860   1
   2   2  -3 658.882 25.0573   1
   2   2  -3 674.412 26.3640   1
  -2  -2   3 646.460 24.3642   1
  -2  -2   3 662.345 25.4935   1
   1   2  -3 125.788 5.39229   1
   1   2  -3 124.308 5.23921   1
   1   2  -3 127.570 5.40622   1
   1   2  -3 127.260 5.13493   1
  -1  -2   3 126.095 6.85437   1
  -1  -2   3 126.553 6.56433   1
  -1  -2   3 127.950 5.25053   1
  -1  -2   3 126.375 5.10849   1
   0   2  -3 545.926 20.7474   1
   0   2  -3 544.738 20.8364   1
   0   2  -3 541.975 21.8063   1
   0  -2   3 535.272 20.7185   1
   0  -2   3 557.675 21.8425   1
   0  -2   3 523.786 20.1369   1
   0  -2   3 541.903 20.6811   1
  -1   2  -3 16.0526 1.16171   1
  -1   2  -3 19.0892 1.20367   1
  -1   2  -3 16.3743 0.94018   1
  -1  -2  -5 113.417 5.16248  -2
   1  -2   3 113.417 5.16248   1
  -2   2  -3 544.468 20.3481   1
  -2   2  -3 513.850 21.0381   1
  -2   2  -3 520.013 20.3184   1
  -2  -2  -5 778.146 31.6148  -2
   2  -2   3 778.146 31.6148   1
  -3   2  -3 49.1741 2.68726   1
  -3   2  -3 49.1033 3.05735   1
  -3   2  -3 46.9116 2.53773   1
  -3  -2  -5 53.7600 3.28022  -2
   3  -2   3 53.7600 3.28022   1
   4   2   5 4.70050 1.05653  -2
  -4   2  -3 4.70050 1.05653   1
  -4  -2  -5 4.13534 0.87988  -2
   4  -2   3 4.13534 0.87988   1
  -4  -2  -5 7.50293 1.42680  -2
   4  -2   3 7.50293 1.42680   1
  -5   2  -3 0.46328 0.53088   1
  -5  -2  -5 11.1954 1.19438  -2
   5  -2   3 11.1954 1.19438   1
  -5  -2  -5 8.41962 1.60594  -2
   5  -2   3 8.41962 1.60594   1
  -5  -2  -5 8.85215 1.10647  -2
   5  -2   3 8.85215 1.10647   1
   6   2   5 14.7046 1.87002  -2
  -6   2  -3 14.7046 1.87002   1
  -6  -2  -5 16.8878 2.27257  -2
   6  -2   3 16.8878 2.27257   1
  -6  -2  -5 17.3495 2.26515  -2
   6  -2   3 17.3495 2.26515   1
  -6  -2  -5 18.3772 1.61391  -2
   6  -2   3 18.3772 1.61391   1
  -6  -2  -5 12.0021 1.40975  -2
   6  -2   3 12.0021 1.40975   1
   7   2   5 23.9777 2.45059  -2
  -7   2  -3 23.9777 2.45059   1
  -7  -2  -5 23.5238 2.00841  -2
   7  -2   3 23.5238 2.00841   1
  -7  -2  -5 23.6383 2.75293  -2
   7  -2   3 23.6383 2.75293   1
  -7  -2  -5 31.0431 3.05536  -2
   7  -2   3 31.0431 3.05536   1
   8   2   5 76.3570 4.70895  -2
  -8   2  -3 76.3570 4.70895   1
  -8  -2  -5 81.9824 5.38888  -2
   8  -2   3 81.9824 5.38888   1
  -8  -2  -5 62.5698 5.12957  -2
   8  -2   3 62.5698 5.12957   1
   9   2   5 26.1160 2.95473  -2
  -9   2  -3 26.1160 2.95473   1
  -9  -2  -5 29.2299 3.51365  -2
   9  -2   3 29.2299 3.51365   1
  -9  -2  -5 23.0407 3.39486  -2
   9  -2   3 23.0407 3.39486   1
  10   2   5 38.2377 3.57537  -2
 -10   2  -3 38.2377 3.57537   1
 -10  -2  -5 32.7815 4.17139  -2
  10  -2   3 32.7815 4.17139   1
 -10   1   4 10.8256 2.84939  -2
  10   1  -3 10.8256 2.84939   1
 -10   1   4 11.0873 2.22768  -2
  10   1  -3 11.0873 2.22768   1
  10  -1  -4 9.13479 2.07124  -2
 -10  -1   3 9.13479 2.07124   1
  -9   1   4 14.6319 2.76670  -2
   9   1  -3 14.6319 2.76670   1
  -9   1   4 12.0213 2.01688  -2
   9   1  -3 12.0213 2.01688   1
  -9   1   4 9.70562 1.93714  -2
   9   1  -3 9.70562 1.93714   1
   9  -1  -4 15.1908 2.06979  -2
  -9  -1   3 15.1908 2.06979   1
  -8   1   4 17.4546 2.68690  -2
   8   1  -3 17.4546 2.68690   1
  -8   1   4 15.8896 2.08328  -2
   8   1  -3 15.8896 2.08328   1
  -8   1   4 18.2049 2.10101  -2
   8   1  -3 18.2049 2.10101   1
   8  -1  -4 16.5842 2.01170  -2
  -8  -1   3 16.5842 2.01170   1
  -7   1   4 129.324 7.44117  -2
   7   1  -3 129.324 7.44117   1
  -7   1   4 129.269 6.21373  -2
   7   1  -3 129.269 6.21373   1
  -7   1   4 121.061 5.99546  -2
   7   1  -3 121.061 5.99546   1
   7  -1  -4 125.242 6.09367  -2
  -7  -1   3 125.242 6.09367   1
  -6   1   4 66.2492 4.49717  -2
   6   1  -3 66.2492 4.49717   1
  -6   1   4 65.6865 3.43394  -2
   6   1  -3 65.6865 3.43394   1
  -6   1   4 60.8771 3.52209  -2
   6   1  -3 60.8771 3.52209   1
   6  -1  -4 68.9489 3.61814  -2
  -6  -1   3 68.9489 3.61814   1
  -5   1   4 11.9253 1.08422  -2
   5   1  -3 11.9253 1.08422   1
  -5   1   4 13.5351 1.40306  -2
   5   1  -3 13.5351 1.40306   1
  -5   1   4 14.2505 1.14480  -2
   5   1  -3 14.2505 1.14480   1
  -5   1   4 14.4027 1.85434  -2
   5   1  -3 14.4027 1.85434   1
  -5   1   4 12.8565 0.98596  -2
   5   1  -3 12.8565 0.98596   1
  -5   1   4 14.3174 1.40913  -2
   5   1  -3 14.3174 1.40913   1
   5  -1  -4 14.7262 0.97777  -2
  -5  -1   3 14.7262 0.97777   1
   5  -1  -4 13.3910 1.32787  -2
  -5  -1   3 13.3910 1.32787   1
  -4   1   4 21.5294 1.92945  -2
   4   1  -3 21.5294 1.92945   1
  -4   1   4 16.6122 1.39209  -2
   4   1  -3 16.6122 1.39209   1
  -4   1   4 16.0808 1.05104  -2
   4   1  -3 16.0808 1.05104   1
  -4   1   4 16.0024 1.04400  -2
   4   1  -3 16.0024 1.04400   1
  -4   1   4 15.4273 1.30606  -2
   4   1  -3 15.4273 1.30606   1
   4  -1  -4 15.4350 1.27892  -2
  -4  -1   3 15.4350 1.27892   1
   4  -1  -4 15.2286 1.04561  -2
  -4  -1   3 15.2286 1.04561   1
  -3   1   4 275.584 10.0322  -2
   3   1  -3 275.584 10.0322   1
  -3   1   4 250.594 10.6496  -2
   3   1  -3 250.594 10.6496   1
  -3   1   4 261.423 10.3481  -2
   3   1  -3 261.423 10.3481   1
  -3   1   4 266.441 10.5172  -2
   3   1  -3 266.441 10.5172   1
   3  -1  -4 277.349 10.3873  -2
  -3  -1   3 277.349 10.3873   1
   3  -1  -4 254.994 10.4214  -2
  -3  -1   3 254.994 10.4214   1
   3  -1  -4 226.238 9.86334  -2
  -3  -1   3 226.238 9.86334   1
  -2   1   4 34.5358 1.49106  -2
   2   1  -3 34.5358 1.49106   1
  -2   1   4 35.6658 1.61386  -2
   2   1  -3 35.6658 1.61386   1
  -2   1   4 36.9688 1.55328  -2
   2   1  -3 36.9688 1.55328   1
  -2   1   4 32.3174 1.54701  -2
   2   1  -3 32.3174 1.54701   1
   2  -1  -4 33.1803 1.83098  -2
  -2  -1   3 33.1803 1.83098   1
   2  -1  -4 32.5046 1.76324  -2
  -2  -1   3 32.5046 1.76324   1
   2  -1  -4 33.3362 1.63684  -2
  -2  -1   3 33.3362 1.63684   1
  -1   1   4 123.109 4.94904  -2
   1   1  -3 123.109 4.94904   1
  -1   1   4 109.955 4.92579  -2
   1   1  -3 109.955 4.92579   1
  -1   1   4 115.922 4.70074  -2
   1   1  -3 115.922 4.70074   1
  -1   1   4 121.414 4.70470  -2
   1   1  -3 121.414 4.70470   1
   1  -1  -4 125.611 4.90428  -2
  -1  -1   3 125.611 4.90428   1
   1  -1  -4 121.513 4.77364  -2
  -1  -1   3 121.513 4.77364   1
   1  -1  -4 121.382 4.79316  -2
  -1  -1   3 121.382 4.79316   1
   0   1   4 48.7881 2.83201  -2
   0   1  -3 48.7881 2.83201   1
   0   1   4 48.3314 2.30913  -2
   0   1  -3 48.3314 2.30913   1
   0   1   4 48.6099 2.18003  -2
   0   1  -3 48.6099 2.18003   1
   0   1   4 54.7328 2.13430  -2
   0   1  -3 54.7328 2.13430   1
   0   1   4 49.8963 2.31433  -2
   0   1  -3 49.8963 2.31433   1
   0  -1  -4 50.6054 2.23478  -2
   0  -1   3 50.6054 2.23478   1
   0  -1  -4 53.2050 2.32479  -2
   0  -1   3 53.2050 2.32479   1
   1   1   4 12.5699 1.02381  -2
  -1   1  -3 12.5699 1.02381   1
   1   1   4 13.4109 1.15317  -2
  -1   1  -3 13.4109 1.15317   1
   1   1   4 13.4518 0.99313  -2
  -1   1  -3 13.4518 0.99313   1
   1   1   4 14.5324 0.88342  -2
  -1   1  -3 14.5324 0.88342   1
  -1  -1  -4 19.1770 1.37076  -2
   1  -1   3 19.1770 1.37076   1
  -1  -1  -4 13.6973 1.11459  -2
   1  -1   3 13.6973 1.11459   1
  -1  -1  -4 14.5400 0.92439  -2
   1  -1   3 14.5400 0.92439   1
  -1  -1  -4 12.7734 1.12147  -2
   1  -1   3 12.7734 1.12147   1
  -1  -1  -4 13.4480 0.90546  -2
   1  -1   3 13.4480 0.90546   1
   2   1   4 203.158 8.41087  -2
  -2   1  -3 203.158 8.41087   1
   2   1   4 209.407 10.4361  -2
  -2   1  -3 209.407 10.4361   1
   2   1   4 206.980 8.13152  -2
  -2   1  -3 206.980 8.13152   1
   2   1   4 178.304 8.28223  -2
  -2   1  -3 178.304 8.28223   1
  -2  -1  -4 206.282 7.60862  -2
   2  -1   3 206.282 7.60862   1
  -2  -1  -4 198.645 7.95790  -2
   2  -1   3 198.645 7.95790   1
  -2  -1  -4 206.358 9.10112  -2
   2  -1   3 206.358 9.10112   1
  -2  -1  -4 169.919 8.57386  -2
   2  -1   3 169.919 8.57386   1
  -2  -1  -4 201.839 7.92717  -2
   2  -1   3 201.839 7.92717   1
   3   1   4 100.202 5.14230  -2
  -3   1  -3 100.202 5.14230   1
   3   1   4 116.591 6.32411  -2
  -3   1  -3 116.591 6.32411   1
   3   1   4 113.248 5.04884  -2
  -3   1  -3 113.248 5.04884   1
   3   1   4 120.649 5.19159  -2
  -3   1  -3 120.649 5.19159   1
  -3  -1  -4 97.9201 5.38362  -2
   3  -1   3 97.9201 5.38362   1
  -3  -1  -4 115.098 4.94352  -2
   3  -1   3 115.098 4.94352   1
  -3  -1  -4 116.442 5.65932  -2
   3  -1   3 116.442 5.65932   1
  -3  -1  -4 121.272 4.83414  -2
   3  -1   3 121.272 4.83414   1
  -3  -1  -4 114.748 4.54101  -2
   3  -1   3 114.748 4.54101   1
   4   1   4 54.9596 2.91417  -2
  -4   1  -3 54.9596 2.91417   1
   4   1   4 58.8136 3.03680  -2
  -4   1  -3 58.8136 3.03680   1
   4   1   4 54.6681 3.49197  -2
  -4   1  -3 54.6681 3.49197   1
   4   1   4 47.0798 2.92287  -2
  -4   1  -3 47.0798 2.92287   1
  -4  -1  -4 56.1259 2.71798  -2
   4  -1   3 56.1259 2.71798   1
  -4  -1  -4 58.1229 2.93263  -2
   4  -1   3 58.1229 2.93263   1
  -4  -1  -4 50.3260 3.23575  -2
   4  -1   3 50.3260 3.23575   1
  -4  -1  -4 51.8297 2.42684  -2
   4  -1   3 51.8297 2.42684   1
  -4  -1  -4 57.1686 3.33309  -2
   4  -1   3 57.1686 3.33309   1
   5   1   4 28.8957 2.13347  -2
  -5   1  -3 28.8957 2.13347   1
  -5  -1  -4 27.1817 2.01804  -2
   5  -1   3 27.1817 2.01804   1
  -5  -1  -4 27.7656 2.31868  -2
   5  -1   3 27.7656 2.31868   1
  -5  -1  -4 29.4637 1.55432  -2
   5  -1   3 29.4637 1.55432   1
  -5  -1  -4 28.7587 1.83799  -2
   5  -1   3 28.7587 1.83799   1
  -5  -1  -4 23.1521 2.22554  -2
   5  -1   3 23.1521 2.22554   1
   6   1   4 219.838 9.28445  -2
  -6   1  -3 219.838 9.28445   1
  -6  -1  -4 213.250 9.13497  -2
   6  -1   3 213.250 9.13497   1
  -6  -1  -4 202.573 10.2308  -2
   6  -1   3 202.573 10.2308   1
  -6  -1  -4 219.022 8.73060  -2
   6  -1   3 219.022 8.73060   1
  -6  -1  -4 170.021 9.56174  -2
   6  -1   3 170.021 9.56174   1
   7   1   4 67.9747 3.93184  -2
  -7   1  -3 67.9747 3.93184   1
  -7  -1  -4 47.7499 3.82863  -2
   7  -1   3 47.7499 3.82863   1
  -7  -1  -4 65.1888 3.97213  -2
   7  -1   3 65.1888 3.97213   1
  -7  -1  -4 66.0478 3.43893  -2
   7  -1   3 66.0478 3.43893   1
  -7  -1  -4 57.0726 4.15153  -2
   7  -1   3 57.0726 4.15153   1
   8   1   4 64.3647 4.13966  -2
  -8   1  -3 64.3647 4.13966   1
  -8  -1  -4 51.2731 3.98317  -2
   8  -1   3 51.2731 3.98317   1
  -8  -1  -4 67.8181 3.69831  -2
   8  -1   3 67.8181 3.69831   1
  -8  -1  -4 68.3370 4.72800  -2
   8  -1   3 68.3370 4.72800   1
   9   1   4 7.11835 1.88630  -2
  -9   1  -3 7.11835 1.88630   1
  -9  -1  -4 5.43600 1.75711  -2
   9  -1   3 5.43600 1.75711   1
  -9  -1  -4 7.36928 2.18973  -2
   9  -1   3 7.36928 2.18973   1
  -9  -1  -4 6.12523 1.77412  -2
   9  -1   3 6.12523 1.77412   1
  10   1   4 19.0535 2.66576  -2
 -10   1  -3 19.0535 2.66576   1
 -10  -1  -4 27.0884 3.51060  -2
  10  -1   3 27.0884 3.51060   1
 -10  -1  -4 19.2707 2.79901  -2
  10  -1   3 19.2707 2.79901   1
 -10  -1  -4 19.6106 2.74562  -2
  10  -1   3 19.6106 2.74562   1
 -10   0   3 183.057 8.58677  -2
  10   0  -3 183.057 8.58677   1
 -10   0   3 168.325 10.0240  -2
  10   0  -3 168.325 10.0240   1
 -10   0   3 144.604 8.54604  -2
  10   0  -3 144.604 8.54604   1
  10   0  -3 195.363 8.78991  -2
 -10   0   3 195.363 8.78991   1
  -9   0   3 1.21531 0.92542  -2
   9   0  -3 1.21531 0.92542   1
  -9   0   3 0.56266 0.94587  -2
   9   0  -3 0.56266 0.94587   1
  -9   0   3 1.57126 1.34440  -2
   9   0  -3 1.57126 1.34440   1
   9   0  -3 1.24535 1.04858  -2
  -9   0   3 1.24535 1.04858   1
  -8   0   3 5.46087 1.23993  -2
   8   0  -3 5.46087 1.23993   1
  -8   0   3 5.61921 1.24952  -2
   8   0  -3 5.61921 1.24952   1
  -8   0   3 5.42383 1.63776  -2
   8   0  -3 5.42383 1.63776   1
  -8   0   3 5.54059 1.28706  -2
   8   0  -3 5.54059 1.28706   1
   8   0  -3 7.00021 1.36360  -2
  -8   0   3 7.00021 1.36360   1
  -7   0   3 1.31041 0.74766  -2
   7   0  -3 1.31041 0.74766   1
  -7   0   3 1.63118 0.78175  -2
   7   0  -3 1.63118 0.78175   1
  -7   0   3 0.24409 0.82651  -2
   7   0  -3 0.24409 0.82651   1
  -7   0   3 0.08441 0.76274  -2
   7   0  -3 0.08441 0.76274   1
   7   0  -3 0.82784 0.87079  -2
  -7   0   3 0.82784 0.87079   1
  -6   0   3 22.9895 1.69137  -2
   6   0  -3 22.9895 1.69137   1
  -6   0   3 19.5124 1.70304  -2
   6   0  -3 19.5124 1.70304   1
  -6   0   3 24.0541 1.80760  -2
   6   0  -3 24.0541 1.80760   1
  -6   0   3 23.2157 2.24669  -2
   6   0  -3 23.2157 2.24669   1
   6   0  -3 27.4063 1.93754  -2
  -6   0   3 27.4063 1.93754   1
  -5   0   3 1.20730 0.58538  -2
   5   0  -3 1.20730 0.58538   1
  -5   0   3 0.93811 0.47715  -2
   5   0  -3 0.93811 0.47715   1
  -5   0   3 1.03273 0.44191  -2
   5   0  -3 1.03273 0.44191   1
  -5   0   3 0.68796 0.50039  -2
   5   0  -3 0.68796 0.50039   1
  -5   0   3 0.71121 0.43018  -2
   5   0  -3 0.71121 0.43018   1
  -5   0   3 1.46701 0.54821  -2
   5   0  -3 1.46701 0.54821   1
  -5   0   3 0.92588 0.69516  -2
   5   0  -3 0.92588 0.69516   1
   5   0  -3 0.87023 0.62663  -2
  -5   0   3 0.87023 0.62663   1
  -4   0   3 616.383 25.5108  -2
   4   0  -3 616.383 25.5108   1
  -4   0   3 672.695 29.5245  -2
   4   0  -3 672.695 29.5245   1
  -4   0   3 682.347 24.6814  -2
   4   0  -3 682.347 24.6814   1
  -4   0   3 641.662 26.7977  -2
   4   0  -3 641.662 26.7977   1
  -4   0   3 725.889 26.9580  -2
   4   0  -3 725.889 26.9580   1
  -4   0   3 645.890 25.6420  -2
   4   0  -3 645.890 25.6420   1
  -4   0   3 635.441 25.5479  -2
   4   0  -3 635.441 25.5479   1
   4   0  -3 711.125 25.6956  -2
  -4   0   3 711.125 25.6956   1
   4   0  -3 702.635 24.6477  -2
  -4   0   3 702.635 24.6477   1
   4   0  -3 647.997 26.3226  -2
  -4   0   3 647.997 26.3226   1
  -3   0   3 0.65853 0.54293  -2
   3   0  -3 0.65853 0.54293   1
  -3   0   3 1.03100 0.25317  -2
   3   0  -3 1.03100 0.25317   1
  -3   0   3 0.64437 0.23738  -2
   3   0  -3 0.64437 0.23738   1
  -3   0   3 0.97960 0.25827  -2
   3   0  -3 0.97960 0.25827   1
  -3   0   3 0.64689 0.32645  -2
   3   0  -3 0.64689 0.32645   1
  -3   0   3 0.73557 0.30107  -2
   3   0  -3 0.73557 0.30107   1
  -3   0   3 0.37156 0.35181  -2
   3   0  -3 0.37156 0.35181   1
   3   0  -3 0.35067 0.25390  -2
  -3   0   3 0.35067 0.25390   1
   3   0  -3 0.57165 0.38673  -2
  -3   0   3 0.57165 0.38673   1
   3   0  -3 0.05895 0.27619  -2
  -3   0   3 0.05895 0.27619   1
  -2   0   3 2332.53 101.354  -2
   2   0  -3 2332.53 101.354   1
   2   0  -3 2481.79 87.1023  -2
  -2   0   3 2481.79 87.1023   1
   2   0  -3 2320.68 91.5034  -2
  -2   0   3 2320.68 91.5034   1
   2   0  -3 2349.82 89.7372  -2
  -2   0   3 2349.82 89.7372   1
   1   0  -3 0.28556 0.21440  -2
  -1   0   3 0.28556 0.21440   1
   1   0  -3 0.22819 0.28102  -2
  -1   0   3 0.22819 0.28102   1
   1   0  -3 0.19990 0.16210  -2
  -1   0   3 0.19990 0.16210   1
   0   0   3 1957.15 66.4172  -2
   0   0  -3 1957.15 66.4172   1
   0   0   3 1634.85 64.7763  -2
   0   0  -3 1634.85 64.7763   1
   0   0   3 1457.44 67.8771  -2
   0   0  -3 1457.44 67.8771   1
   0   0   3 1741.10 68.1507  -2
   0   0  -3 1741.10 68.1507   1
   0   0  -3 1620.17 64.7361  -2
   0   0   3 1620.17 64.7361   1
   0   0  -3 1679.77 62.5178  -2
   0   0   3 1679.77 62.5178   1
   0   0  -3 1898.08 86.1973  -2
   0   0   3 1898.08 86.1973   1
   1   0   3 1.08665 0.28614  -2
  -1   0  -3 1.08665 0.28614   1
   1   0   3 1.07090 0.32269  -2
  -1   0  -3 1.07090 0.32269   1
   1   0   3 1.07637 0.37711  -2
  -1   0  -3 1.07637 0.37711   1
   1   0   3 1.07861 0.35169  -2
  -1   0  -3 1.07861 0.35169   1
  -1   0  -3 0.83347 0.33764  -2
   1   0   3 0.83347 0.33764   1
  -1   0  -3 1.23850 0.29159  -2
   1   0   3 1.23850 0.29159   1
  -1   0  -3 0.92063 0.26367  -2
   1   0   3 0.92063 0.26367   1
  -1   0  -3 0.85803 0.25754  -2
   1   0   3 0.85803 0.25754   1
  -1   0  -3 0.76220 0.33910  -2
   1   0   3 0.76220 0.33910   1
   2   0   3 1236.01 47.6562  -2
  -2   0  -3 1236.01 47.6562   1
   2   0   3 1179.90 46.2155  -2
  -2   0  -3 1179.90 46.2155   1
   2   0   3 1136.75 45.2552  -2
  -2   0  -3 1136.75 45.2552   1
   2   0   3 1221.05 59.6261  -2
  -2   0  -3 1221.05 59.6261   1
  -2   0  -3 1109.17 51.0974  -2
   2   0   3 1109.17 51.0974   1
  -2   0  -3 1195.68 45.1132  -2
   2   0   3 1195.68 45.1132   1
  -2   0  -3 1239.33 45.3545  -2
   2   0   3 1239.33 45.3545   1
  -2   0  -3 1229.47 43.5748  -2
   2   0   3 1229.47 43.5748   1
  -2   0  -3 1183.48 47.5768  -2
   2   0   3 1183.48 47.5768   1
   3   0   3 8.88093 1.06595  -2
  -3   0  -3 8.88093 1.06595   1
   3   0   3 6.52475 0.86074  -2
  -3   0  -3 6.52475 0.86074   1
   3   0   3 7.37589 0.91553  -2
  -3   0  -3 7.37589 0.91553   1
   3   0   3 6.11542 0.81486  -2
  -3   0  -3 6.11542 0.81486   1
  -3   0  -3 6.14791 0.47447  -2
   3   0   3 6.14791 0.47447   1
  -3   0  -3 6.84219 0.94211  -2
   3   0   3 6.84219 0.94211   1
  -3   0  -3 7.46578 1.00390  -2
   3   0   3 7.46578 1.00390   1
  -3   0  -3 5.76106 0.75405  -2
   3   0   3 5.76106 0.75405   1
  -3   0  -3 6.92953 0.90747  -2
   3   0   3 6.92953 0.90747   1
   4   0   3 408.714 20.8392  -2
  -4   0  -3 408.714 20.8392   1
   4   0   3 409.001 16.4951  -2
  -4   0  -3 409.001 16.4951   1
   4   0   3 424.643 16.8978  -2
  -4   0  -3 424.643 16.8978   1
  -4   0  -3 410.420 15.0034  -2
   4   0   3 410.420 15.0034   1
  -4   0  -3 391.954 16.9776  -2
   4   0   3 391.954 16.9776   1
  -4   0  -3 371.869 18.0984  -2
   4   0   3 371.869 18.0984   1
  -4   0  -3 415.526 16.3233  -2
   4   0   3 415.526 16.3233   1
  -4   0  -3 419.398 15.9528  -2
   4   0   3 419.398 15.9528   1
   5   0   3 0.19307 0.42023  -2
  -5   0  -3 0.19307 0.42023   1
   5   0   3 0.37208 0.51578  -2
  -5   0  -3 0.37208 0.51578   1
  -5   0  -3 0.06123 0.50652  -2
   5   0   3 0.06123 0.50652   1
  -5   0  -3 -0.0652 0.29690  -2
   5   0   3 -0.0652 0.29690   1
  -5   0  -3 -0.0694 0.41287  -2
   5   0   3 -0.0694 0.41287   1
  -5   0  -3 0.06255 0.47239  -2
   5   0   3 0.06255 0.47239   1
  -5   0  -3 0.11294 0.49799  -2
   5   0   3 0.11294 0.49799   1
   6   0   3 44.3314 2.75200  -2
  -6   0  -3 44.3314 2.75200   1
  -6   0  -3 36.0157 2.79332  -2
   6   0   3 36.0157 2.79332   1
  -6   0  -3 40.0978 2.42415  -2
   6   0   3 40.0978 2.42415   1
  -6   0  -3 40.6886 2.84334  -2
   6   0   3 40.6886 2.84334   1
  -6   0  -3 41.4079 2.87924  -2
   6   0   3 41.4079 2.87924   1
   7   0   3 10.9601 1.59993  -2
  -7   0  -3 10.9601 1.59993   1
  -7   0  -3 10.8887 1.47903  -2
   7   0   3 10.8887 1.47903   1
  -7   0  -3 10.6487 1.79090  -2
   7   0   3 10.6487 1.79090   1
  -7   0  -3 8.95284 1.71073  -2
   7   0   3 8.95284 1.71073   1
  -7   0  -3 9.03696 1.65120  -2
   7   0   3 9.03696 1.65120   1
   8   0   3 130.849 6.20474  -2
  -8   0  -3 130.849 6.20474   1
  -8   0  -3 99.6352 6.10645  -2
   8   0   3 99.6352 6.10645   1
  -8   0  -3 107.157 6.30360  -2
   8   0   3 107.157 6.30360   1
  -8   0  -3 118.606 5.57051  -2
   8   0   3 118.606 5.57051   1
  -8   0  -3 106.536 6.49994  -2
   8   0   3 106.536 6.49994   1
   9   0   3 1.22393 1.06829  -2
  -9   0  -3 1.22393 1.06829   1
  -9   0  -3 1.05029 1.14646  -2
   9   0   3 1.05029 1.14646   1
  -9   0  -3 0.91708 1.14291  -2
   9   0   3 0.91708 1.14291   1
  -9   0  -3 0.91843 1.11540  -2
   9   0   3 0.91843 1.11540   1
  -9   0  -3 2.59816 1.37334  -2
   9   0   3 2.59816 1.37334   1
 -10   0  -3 280.252 13.2389  -2
  10   0   3 280.252 13.2389   1
 -10   0  -3 216.574 11.7645  -2
  10   0   3 216.574 11.7645   1
 -10   0  -3 234.999 12.2859  -2
  10   0   3 234.999 12.2859   1
  11   0   3 1.51304 1.33503  -2
 -11   0  -3 1.51304 1.33503   1
 -11   0  -3 1.04039 1.70520  -2
  11   0   3 1.04039 1.70520   1
 -11   0  -3 0.43090 1.40727  -2
  11   0   3 0.43090 1.40727   1
 -11   0  -3 -0.0210 1.40644  -2
  11   0   3 -0.0210 1.40644   1
 -10  -1   2 47.6295 3.92651  -2
  10  -1  -3 47.6295 3.92651   1
 -10  -1   2 53.9993 4.03298  -2
  10  -1  -3 53.9993 4.03298   1
  10   1  -2 57.0602 4.06749  -2
 -10   1   3 57.0602 4.06749   1
  -9  -1   2 11.3781 1.96363  -2
   9  -1  -3 11.3781 1.96363   1
  -9  -1   2 8.28404 1.99203  -2
   9  -1  -3 8.28404 1.99203   1
  -9  -1   2 14.9264 2.11260  -2
   9  -1  -3 14.9264 2.11260   1
   9   1  -2 13.1588 2.06728  -2
  -9   1   3 13.1588 2.06728   1
  -8  -1   2 306.070 13.2348  -2
   8  -1  -3 306.070 13.2348   1
  -8  -1   2 278.838 12.6384  -2
   8  -1  -3 278.838 12.6384   1
  -7  -1   2 121.559 5.31887  -2
   7  -1  -3 121.559 5.31887   1
  -7  -1   2 98.1508 5.70521  -2
   7  -1  -3 98.1508 5.70521   1
  -7  -1   2 114.245 5.54247  -2
   7  -1  -3 114.245 5.54247   1
   7   1  -2 121.929 5.82675  -2
  -7   1   3 121.929 5.82675   1
  -6  -1   2 398.821 19.5782  -2
   6  -1  -3 398.821 19.5782   1
  -6  -1   2 445.717 21.5442  -2
   6  -1  -3 445.717 21.5442   1
  -6  -1   2 489.156 18.6781  -2
   6  -1  -3 489.156 18.6781   1
  -6  -1   2 484.922 17.7595  -2
   6  -1  -3 484.922 17.7595   1
  -6  -1   2 492.182 18.5312  -2
   6  -1  -3 492.182 18.5312   1
   6   1  -2 516.999 19.3843  -2
  -6   1   3 516.999 19.3843   1
  -5  -1   2 53.2190 2.69071  -2
   5  -1  -3 53.2190 2.69071   1
  -5  -1   2 40.9406 2.67614  -2
   5  -1  -3 40.9406 2.67614   1
  -5  -1   2 47.8181 2.34569  -2
   5  -1  -3 47.8181 2.34569   1
  -5  -1   2 50.2082 3.29898  -2
   5  -1  -3 50.2082 3.29898   1
  -5  -1   2 50.9951 2.49032  -2
   5  -1  -3 50.9951 2.49032   1
  -5  -1   2 45.4476 2.44986  -2
   5  -1  -3 45.4476 2.44986   1
  -5  -1   2 48.2691 2.71732  -2
   5  -1  -3 48.2691 2.71732   1
   5   1  -2 46.2481 2.76136  -2
  -5   1   3 46.2481 2.76136   1
  -4  -1   2 363.032 13.7458  -2
   4  -1  -3 363.032 13.7458   1
  -4  -1   2 338.883 13.3358  -2
   4  -1  -3 338.883 13.3358   1
  -4  -1   2 342.582 13.9649  -2
   4  -1  -3 342.582 13.9649   1
  -4  -1   2 365.904 14.4430  -2
   4  -1  -3 365.904 14.4430   1
  -4  -1   2 349.092 13.7456  -2
   4  -1  -3 349.092 13.7456   1
  -4  -1   2 351.234 16.0858  -2
   4  -1  -3 351.234 16.0858   1
   4   1  -2 363.995 14.3959  -2
  -4   1   3 363.995 14.3959   1
  -3  -1   2 421.809 16.5461  -2
   3  -1  -3 421.809 16.5461   1
  -3  -1   2 412.013 15.7422  -2
   3  -1  -3 412.013 15.7422   1
  -3  -1   2 406.154 15.8999  -2
   3  -1  -3 406.154 15.8999   1
  -3  -1   2 376.409 16.6883  -2
   3  -1  -3 376.409 16.6883   1
  -3  -1   2 418.443 15.3951  -2
   3  -1  -3 418.443 15.3951   1
  -3  -1   2 422.539 18.3048  -2
   3  -1  -3 422.539 18.3048   1
  -3  -1   2 422.699 15.7900  -2
   3  -1  -3 422.699 15.7900   1
   3   1  -2 409.273 16.3983  -2
  -3   1   3 409.273 16.3983   1
  -2  -1   2 103.130 4.13919  -2
   2  -1  -3 103.130 4.13919   1
  -2  -1   2 93.9383 3.84485  -2
   2  -1  -3 93.9383 3.84485   1
  -2  -1   2 87.9982 4.60223  -2
   2  -1  -3 87.9982 4.60223   1
  -2  -1   2 95.8827 4.03702  -2
   2  -1  -3 95.8827 4.03702   1
  -2  -1   2 98.0322 3.94889  -2
   2  -1  -3 98.0322 3.94889   1
  -2  -1   2 100.710 3.90685  -2
   2  -1  -3 100.710 3.90685   1
  -2  -1   2 103.465 3.86810  -2
   2  -1  -3 103.465 3.86810   1
   2   1  -2 88.4628 4.13955  -2
  -2   1   3 88.4628 4.13955   1
  -1  -1   2 424.817 18.3531  -2
   1  -1  -3 424.817 18.3531   1
  -1  -1   2 401.853 16.9298  -2
   1  -1  -3 401.853 16.9298   1
   1   1  -2 416.373 16.5757  -2
  -1   1   3 416.373 16.5757   1
   1   1  -2 450.332 16.1740  -2
  -1   1   3 450.332 16.1740   1
   0  -1   2 5.08016 0.68732  -2
   0  -1  -3 5.08016 0.68732   1
   0   1  -2 3.21569 0.38574  -2
   0   1   3 3.21569 0.38574   1
   1  -1   2 308.015 11.6788  -2
  -1  -1  -3 308.015 11.6788   1
   1  -1   2 297.674 12.4366  -2
  -1  -1  -3 297.674 12.4366   1
   1  -1   2 273.998 15.6110  -2
  -1  -1  -3 273.998 15.6110   1
   1  -1   2 314.606 12.0463  -2
  -1  -1  -3 314.606 12.0463   1
   1  -1   2 303.503 11.1806  -2
  -1  -1  -3 303.503 11.1806   1
  -1   1  -2 310.448 11.8663  -2
   1   1   3 310.448 11.8663   1
   2  -1   2 176.918 8.15367  -2
  -2  -1  -3 176.918 8.15367   1
   2  -1   2 194.074 7.47265  -2
  -2  -1  -3 194.074 7.47265   1
   2  -1   2 176.410 7.63662  -2
  -2  -1  -3 176.410 7.63662   1
   2  -1   2 188.015 6.94819  -2
  -2  -1  -3 188.015 6.94819   1
   2  -1   2 189.429 9.93044  -2
  -2  -1  -3 189.429 9.93044   1
  -2   1  -2 187.465 7.81440  -2
   2   1   3 187.465 7.81440   1
  -2   1  -2 182.938 6.91622  -2
   2   1   3 182.938 6.91622   1
  -2   1  -2 191.593 8.39221  -2
   2   1   3 191.593 8.39221   1
  -2   1  -2 186.501 7.46525  -2
   2   1   3 186.501 7.46525   1
   3  -1   2 323.023 14.2511  -2
  -3  -1  -3 323.023 14.2511   1
   3  -1   2 334.332 17.4486  -2
  -3  -1  -3 334.332 17.4486   1
   3  -1   2 356.760 13.3206  -2
  -3  -1  -3 356.760 13.3206   1
   3  -1   2 336.166 13.6692  -2
  -3  -1  -3 336.166 13.6692   1
  -3   1  -2 340.588 15.1014  -2
   3   1   3 340.588 15.1014   1
  -3   1  -2 331.700 13.3179  -2
   3   1   3 331.700 13.3179   1
  -3   1  -2 346.192 13.9845  -2
   3   1   3 346.192 13.9845   1
   4  -1   2 405.842 15.9216  -2
  -4  -1  -3 405.842 15.9216   1
   4  -1   2 399.264 20.0915  -2
  -4  -1  -3 399.264 20.0915   1
  -4   1  -2 410.251 15.4740  -2
   4   1   3 410.251 15.4740   1
  -4   1  -2 402.042 17.5955  -2
   4   1   3 402.042 17.5955   1
  -4   1  -2 398.289 16.2179  -2
   4   1   3 398.289 16.2179   1
  -4   1  -2 327.412 15.6740  -2
   4   1   3 327.412 15.6740   1
   5  -1   2 26.2154 1.99867  -2
  -5  -1  -3 26.2154 1.99867   1
   5  -1   2 27.9332 2.06733  -2
  -5  -1  -3 27.9332 2.06733   1
  -5   1  -2 24.9051 1.86018  -2
   5   1   3 24.9051 1.86018   1
  -5   1  -2 24.0129 2.11393  -2
   5   1   3 24.0129 2.11393   1
  -5   1  -2 27.9313 2.01165  -2
   5   1   3 27.9313 2.01165   1
  -5   1  -2 27.0736 2.21526  -2
   5   1   3 27.0736 2.21526   1
   6  -1   2 98.9670 5.62736  -2
  -6  -1  -3 98.9670 5.62736   1
   6  -1   2 99.2705 5.06626  -2
  -6  -1  -3 99.2705 5.06626   1
  -6   1  -2 104.989 4.88328  -2
   6   1   3 104.989 4.88328   1
  -6   1  -2 104.295 5.26467  -2
   6   1   3 104.295 5.26467   1
  -6   1  -2 89.5438 5.48126  -2
   6   1   3 89.5438 5.48126   1
   7  -1   2 254.201 10.9993  -2
  -7  -1  -3 254.201 10.9993   1
  -7   1  -2 223.689 12.0034  -2
   7   1   3 223.689 12.0034   1
  -7   1  -2 244.867 11.3232  -2
   7   1   3 244.867 11.3232   1
  -7   1  -2 262.619 10.6080  -2
   7   1   3 262.619 10.6080   1
   8  -1   2 53.3775 3.45627  -2
  -8  -1  -3 53.3775 3.45627   1
  -8   1  -2 32.8578 3.15954  -2
   8   1   3 32.8578 3.15954   1
  -8   1  -2 36.6586 3.14990  -2
   8   1   3 36.6586 3.14990   1
  -8   1  -2 55.0575 3.26051  -2
   8   1   3 55.0575 3.26051   1
  -8   1  -2 43.0442 3.59259  -2
   8   1   3 43.0442 3.59259   1
   9  -1   2 38.5735 3.18829  -2
  -9  -1  -3 38.5735 3.18829   1
  -9   1  -2 28.8084 2.93931  -2
   9   1   3 28.8084 2.93931   1
  -9   1  -2 38.5720 3.46256  -2
   9   1   3 38.5720 3.46256   1
  -9   1  -2 24.7534 2.85031  -2
   9   1   3 24.7534 2.85031   1
  -9   1  -2 33.8739 2.82762  -2
   9   1   3 33.8739 2.82762   1
  10  -1   2 -0.2829 1.63954  -2
 -10  -1  -3 -0.2829 1.63954   1
 -10   1  -2 2.01059 1.76830  -2
  10   1   3 2.01059 1.76830   1
 -10   1  -2 1.06266 1.49693  -2
  10   1   3 1.06266 1.49693   1
 -10   1  -2 1.23090 1.88132  -2
  10   1   3 1.23090 1.88132   1
 -10   1  -2 0.17517 1.44196  -2
  10   1   3 0.17517 1.44196   1
 -11   1  -2 39.6807 4.18867  -2
  11   1   3 39.6807 4.18867   1
  10  -2  -3 4.39032 1.43293   1
  10  -2  -3 3.31519 1.41704   1
  10  -2  -3 9.05163 2.53849   1
  10   2  -1 17.9986 2.76499  -2
 -10   2   3 17.9986 2.76499   1
   9  -2  -3 2.84630 1.19704   1
   9  -2  -3 1.87877 1.48152   1
   9  -2  -3 1.66952 1.12860   1
   9   2  -1 5.54225 1.95206  -2
  -9   2   3 5.54225 1.95206   1
   8  -2  -3 2.58252 1.39280   1
   8  -2  -3 3.54094 1.13577   1
   8  -2  -3 2.30317 0.93388   1
   8   2  -1 20.4232 2.39247  -2
  -8   2   3 20.4232 2.39247   1
   7  -2  -3 40.6835 2.56824   1
   7  -2  -3 39.7749 3.42006   1
   7  -2  -3 38.8486 2.80897   1
   7   2  -1 63.6653 3.88911  -2
  -7   2   3 63.6653 3.88911   1
  -6  -2   1 29.3176 1.90638  -2
   6  -2  -3 29.3176 1.90638   1
  -6  -2   1 24.0271 1.80841  -2
   6  -2  -3 24.0271 1.80841   1
   6   2  -1 26.6312 2.24252  -2
  -6   2   3 26.6312 2.24252   1
  -5  -2   1 174.322 7.05157  -2
   5  -2  -3 174.322 7.05157   1
   5   2  -1 172.799 7.73319  -2
  -5   2   3 172.799 7.73319   1
  -4  -2   1 45.9786 3.13435  -2
   4  -2  -3 45.9786 3.13435   1
  -4   2   3 32.7253 2.05886   1
  -3  -2   1 5.78764 1.18149  -2
   3  -2  -3 5.78764 1.18149   1
  -3   2   3 4.06473 0.68105   1
   2  -2  -3 384.679 14.2610   1
   2  -2  -3 380.827 16.5000   1
   2  -2  -3 362.369 14.2108   1
   2  -2  -3 360.822 13.9359   1
   2  -2  -3 363.602 14.9477   1
   2  -2  -3 369.629 14.9709   1
  -2   2   3 362.089 14.6949   1
   1  -2  -3 546.046 22.4005   1
   1  -2  -3 511.704 20.0970   1
   1  -2  -3 515.241 19.5457   1
   1  -2  -3 498.930 20.5633   1
   1  -2  -3 523.020 20.5404   1
   1  -2  -3 483.120 19.0222   1
  -1   2   3 500.310 19.3122   1
  -1   2   3 518.157 20.0701   1
   0  -2   1 126.857 5.53326  -2
   0  -2  -3 126.857 5.53326   1
   0   2   3 57.3587 2.56566   1
   0   2   3 56.2354 2.46366   1
   0   2   3 53.6170 2.33200   1
  -1  -2  -3 245.059 9.57095   1
  -1  -2  -3 253.826 10.5950   1
  -1  -2  -3 256.695 10.3563   1
  -1  -2  -3 261.096 13.5592   1
  -1  -2  -3 266.165 9.99785   1
   1   2   3 249.210 10.4769   1
   1   2   3 253.829 10.0763   1
   1   2   3 249.174 9.95371   1
  -2  -2  -3 704.145 27.7110   1
  -2  -2  -3 714.254 25.9123   1
  -2  -2  -3 702.440 28.7490   1
  -2  -2  -3 733.101 36.1435   1
  -2  -2  -3 693.876 27.0374   1
  -2   2  -1 920.027 35.2560  -2
   2   2   3 920.027 35.2560   1
  -3  -2  -3 171.196 9.07574   1
  -3  -2  -3 161.492 6.15930   1
  -3  -2  -3 157.983 7.64153   1
  -3  -2  -3 169.328 6.80268   1
  -3  -2  -3 161.890 6.99218   1
  -3   2  -1 300.114 12.2682  -2
   3   2   3 300.114 12.2682   1
  -4  -2  -3 39.8071 2.84691   1
  -4  -2  -3 40.4579 2.39921   1
  -4   2  -1 80.7883 3.97040  -2
   4   2   3 80.7883 3.97040   1
  -4   2  -1 78.8883 4.42681  -2
   4   2   3 78.8883 4.42681   1
   5  -2   1 10.9934 1.46955  -2
  -5  -2  -3 10.9934 1.46955   1
  -5   2  -1 11.6247 1.41644  -2
   5   2   3 11.6247 1.41644   1
  -5   2  -1 11.1101 1.66450  -2
   5   2   3 11.1101 1.66450   1
   6  -2   1 143.268 6.80016  -2
  -6  -2  -3 143.268 6.80016   1
  -6   2  -1 145.218 7.70831  -2
   6   2   3 145.218 7.70831   1
  -6   2  -1 139.892 6.85121  -2
   6   2   3 139.892 6.85121   1
  -6   2  -1 148.464 6.69315  -2
   6   2   3 148.464 6.69315   1
   7  -2   1 8.51387 1.69933  -2
  -7  -2  -3 8.51387 1.69933   1
  -7   2  -1 10.2350 1.77978  -2
   7   2   3 10.2350 1.77978   1
  -7   2  -1 9.10151 1.68166  -2
   7   2   3 9.10151 1.68166   1
  -7   2  -1 9.35023 2.02159  -2
   7   2   3 9.35023 2.02159   1
   8  -2   1 314.723 13.7066  -2
  -8  -2  -3 314.723 13.7066   1
  -8   2  -1 331.033 14.3188  -2
   8   2   3 331.033 14.3188   1
  -8   2  -1 299.099 15.2881  -2
   8   2   3 299.099 15.2881   1
  -8   2  -1 303.213 13.2799  -2
   8   2   3 303.213 13.2799   1
   9  -2   1 20.1344 2.62058  -2
  -9  -2  -3 20.1344 2.62058   1
  -9   2  -1 21.4294 2.56972  -2
   9   2   3 21.4294 2.56972   1
  -9   2  -1 18.1433 2.82684  -2
   9   2   3 18.1433 2.82684   1
  -9   2  -1 18.2450 2.92479  -2
   9   2   3 18.2450 2.92479   1
  10  -2   1 7.76776 2.36830  -2
 -10  -2  -3 7.76776 2.36830   1
 -10   2  -1 10.3312 2.76557  -2
  10   2   3 10.3312 2.76557   1
 -10   2  -1 7.34328 2.60001  -2
  10   2   3 7.34328 2.60001   1
 -10   2  -1 9.94160 2.45666  -2
  10   2   3 9.94160 2.45666   1
  10  -3  -3 54.4323 3.90181   1
  10  -3  -3 53.3996 5.04518   1
  10  -3  -3 54.8035 4.09994   1
 -10   3   3 65.9844 4.28670   1
   9  -3  -3 106.156 6.13636   1
   9  -3  -3 125.404 7.90486   1
   9  -3  -3 123.363 6.40408   1
  -9   3   3 120.896 6.47277   1
   8  -3  -3 51.7007 4.40951   1
   8  -3  -3 55.1596 3.40859   1
   8  -3  -3 55.2048 3.57275   1
  -8   3   3 54.4171 3.62441   1
   7  -3  -3 9.38789 1.95478   1
   7  -3  -3 10.0938 1.53269   1
   7  -3  -3 10.4652 1.41881   1
  -7   3   3 10.4257 1.66170   1
   6  -3  -3 394.937 16.5322   1
   6  -3  -3 388.154 15.1124   1
   6  -3  -3 376.191 18.4704   1
   6  -3  -3 395.312 15.6011   1
  -6   3   3 390.125 16.2863   1
   5  -3  -3 102.268 4.74161   1
   5  -3  -3 105.569 5.15212   1
   5  -3  -3 104.635 4.77096   1
   5  -3  -3 121.540 6.26805   1
  -5   3   3 98.7144 5.10495   1
   4  -3  -3 66.7925 3.39015   1
   4  -3  -3 70.7197 3.34268   1
   4  -3  -3 68.3971 3.36446   1
   4  -3  -3 72.3074 3.54654   1
   4  -3  -3 72.8390 4.37179   1
   4  -3  -3 74.1467 3.63867   1
  -4   3   3 69.9729 3.61233   1
   3  -3  -3 2.82389 0.55483   1
   3  -3  -3 2.52637 0.59230   1
   3  -3  -3 2.50088 0.57979   1
   3  -3  -3 2.31959 0.62353   1
   3  -3  -3 2.91205 0.86957   1
  -3   3   3 2.16794 0.57693   1
   2  -3  -3 426.393 17.4468   1
   2  -3  -3 422.114 16.5580   1
   2  -3  -3 444.384 19.2599   1
   2  -3  -3 420.905 16.2061   1
  -2   3   3 419.866 17.0017   1
   1  -3  -3 1.97283 0.46945   1
   1  -3  -3 2.07797 0.48475   1
   1  -3  -3 3.07450 0.82023   1
   1  -3  -3 1.01955 0.47981   1
   1  -3  -3 1.68008 0.45017   1
  -1   3   3 1.44278 0.41504   1
  -1   3   3 1.66534 0.44198   1
  -1   3   3 1.59827 0.45645   1
   0  -3  -3 222.556 9.04729   1
   0  -3  -3 222.899 9.05849   1
   0  -3  -3 208.421 8.53116   1
   0  -3  -3 209.748 8.35242   1
   0   3   3 213.183 8.37448   1
   0   3   3 216.201 8.90725   1
   0   3   3 210.294 8.97653   1
   0   3   3 203.133 8.55754   1
  -1  -3  -3 31.0961 1.94735   1
  -1  -3  -3 33.4831 2.71720   1
  -1  -3  -3 35.6065 2.03912   1
  -1  -3  -3 35.5215 1.82855   1
  -1  -3  -3 33.0047 1.75763   1
   1   3   3 32.9999 1.88997   1
   1   3   3 33.0532 1.85438   1
   1   3   3 31.8083 1.79097   1
  -2  -3  -3 8.11041 1.62814   1
  -2  -3  -3 5.83570 0.70578   1
  -2  -3  -3 6.60266 0.82360   1
  -2  -3  -3 7.55539 0.79382   1
  -2  -3  -3 7.68585 1.09849   1
   2   3   3 7.26726 0.93312   1
   2   3   3 6.57611 0.87613   1
   2   3   3 6.06128 0.85691   1
  -3  -3  -3 17.3735 1.29771   1
  -3  -3  -3 18.6079 2.00572   1
  -3  -3  -3 18.9442 1.07698   1
  -3  -3  -3 15.1638 1.58186   1
  -3  -3  -3 16.2052 1.27205   1
   3   3   3 18.6375 1.41916   1
   3   3   3 19.4964 1.47383   1
   3   3   3 19.0958 1.48322   1
  -4  -3  -3 504.947 26.1337   1
  -4  -3  -3 513.941 18.5919   1
  -4  -3  -3 495.616 21.4953   1
  -4  -3  -3 493.079 20.2196   1
   4   3   3 490.947 19.9633   1
   4   3   3 503.699 20.1190   1
   4   3   3 531.753 20.8649   1
  -5  -3  -3 274.464 11.4337   1
  -5  -3  -3 265.039 14.2763   1
   5   3   3 268.848 11.7488   1
   5   3   3 270.351 12.9174   1
   5   3   3 269.645 11.3671   1
   5   3   3 275.025 11.5647   1
  -6  -3  -3 95.2522 4.72238   1
  -6  -3  -3 87.8432 5.31078   1
   6   3   3 91.6013 4.94646   1
   6   3   3 92.4011 4.78697   1
   6   3   3 97.6043 5.53751   1
   6   3   3 89.4138 4.82400   1
  -7  -3  -3 20.2347 1.64492   1
  -7  -3  -3 22.1160 1.99333   1
   7   3   3 23.0331 2.08504   1
   7   3   3 21.6855 2.42061   1
   7   3   3 19.9678 2.08196   1
   7   3   3 25.7954 2.33109   1
   8  -3   0 287.422 12.7642  -2
  -8  -3  -3 287.422 12.7642   1
   8   3   3 160.862 8.01664   1
   8   3   3 151.942 8.91591   1
   8   3   3 168.059 8.10412   1
   9   3   3 132.114 8.13754   1
   9   3   3 139.800 7.46524   1
   9   3   3 135.149 7.24674   1
  10   3   3 5.76611 1.90428   1
  10   3   3 3.83664 1.77200   1
  10   3   3 2.75956 1.38679   1
 -10  -4   0 342.598 15.4463  -2
  10  -4  -3 342.598 15.4463   1
  10   4   0 337.153 15.4258  -2
 -10   4   3 337.153 15.4258   1
   9  -4  -3 26.8585 2.48103   1
   9  -4  -3 24.7331 2.47003   1
   9  -4  -3 31.6164 4.12043   1
   9   4   0 72.8893 4.85806  -2
  -9   4   3 72.8893 4.85806   1
  -8  -4   0 216.906 10.4709  -2
   8  -4  -3 216.906 10.4709   1
   8   4   0 232.264 10.5368  -2
  -8   4   3 232.264 10.5368   1
  -7  -4   0 11.1139 1.71349  -2
   7  -4  -3 11.1139 1.71349   1
  -7  -4   0 9.79249 1.85218  -2
   7  -4  -3 9.79249 1.85218   1
   7   4   0 12.5766 1.97169  -2
  -7   4   3 12.5766 1.97169   1
  -6  -4   0 336.829 13.2488  -2
   6  -4  -3 336.829 13.2488   1
  -6  -4   0 320.439 14.3048  -2
   6  -4  -3 320.439 14.3048   1
   6   4   0 336.025 14.1745  -2
  -6   4   3 336.025 14.1745   1
  -5  -4   0 8.74322 1.30439  -2
   5  -4  -3 8.74322 1.30439   1
  -5  -4   0 6.05274 1.42038  -2
   5  -4  -3 6.05274 1.42038   1
  -5  -4   0 7.15410 1.38249  -2
   5  -4  -3 7.15410 1.38249   1
   5   4   0 6.36424 1.44176  -2
  -5   4   3 6.36424 1.44176   1
  -4  -4   0 479.180 18.4510  -2
   4  -4  -3 479.180 18.4510   1
   4   4   0 454.024 18.9432  -2
  -4   4   3 454.024 18.9432   1
  -3  -4   0 741.428 29.8464  -2
   3  -4  -3 741.428 29.8464   1
   3   4   0 725.829 29.0180  -2
  -3   4   3 725.829 29.0180   1
  -2  -4   0 69.1249 3.63650  -2
   2  -4  -3 69.1249 3.63650   1
  -2  -4   0 75.8412 4.67896  -2
   2  -4  -3 75.8412 4.67896   1
   2   4   0 68.1994 3.44866  -2
  -2   4   3 68.1994 3.44866   1
  -1  -4   0 355.212 13.6974  -2
   1  -4  -3 355.212 13.6974   1
   1   4   0 303.979 13.2587  -2
  -1   4   3 303.979 13.2587   1
   1   4   0 346.298 13.6110  -2
  -1   4   3 346.298 13.6110   1
   0  -4  -3 206.462 8.72440   1
   0  -4  -3 207.237 8.55316   1
   0  -4  -3 223.800 9.30407   1
   0  -4  -3 216.398 9.28826   1
   0   4   3 209.717 8.82297   1
   0   4   3 225.815 8.57365   1
   0   4   3 208.556 9.20659   1
   1  -4   0 1699.64 85.6124  -2
  -1  -4  -3 1699.64 85.6124   1
  -1   4   0 1696.40 64.4765  -2
   1   4   3 1696.40 64.4765   1
  -2  -4  -3 4.64444 0.90308   1
  -2  -4  -3 3.55547 0.70913   1
  -2  -4  -3 4.46481 0.73927   1
  -2  -4  -3 4.69851 1.36498   1
  -2  -4  -3 2.86740 0.70398   1
   2   4   3 4.94119 0.83982   1
   2   4   3 3.36724 0.81881   1
   2   4   3 4.18540 0.81756   1
  -3  -4  -3 3.19018 1.14173   1
  -3  -4  -3 4.98861 0.81733   1
  -3  -4  -3 3.12224 0.70506   1
  -3  -4  -3 2.80981 0.67873   1
  -3  -4  -3 5.01374 1.09232   1
   3   4   3 3.95026 0.90169   1
   3   4   3 4.72485 0.90868   1
   3   4   3 3.49204 0.81559   1
   4  -4   0 66.0682 3.52387  -2
  -4  -4  -3 66.0682 3.52387   1
   4  -4   0 59.9894 2.92782  -2
  -4  -4  -3 59.9894 2.92782   1
  -4   4   0 68.8173 3.67981  -2
   4   4   3 68.8173 3.67981   1
   5  -4   0 260.166 11.1630  -2
  -5  -4  -3 260.166 11.1630   1
  -5   4   0 257.048 11.1462  -2
   5   4   3 257.048 11.1462   1
  -5   4   0 267.560 11.5369  -2
   5   4   3 267.560 11.5369   1
   6  -4   0 32.2699 2.62538  -2
  -6  -4  -3 32.2699 2.62538   1
  -6   4   0 31.8973 2.66940  -2
   6   4   3 31.8973 2.66940   1
  -6   4   0 37.7797 2.78321  -2
   6   4   3 37.7797 2.78321   1
   7  -4   0 200.530 8.97565  -2
  -7  -4  -3 200.530 8.97565   1
  -7   4   0 182.661 8.88058  -2
   7   4   3 182.661 8.88058   1
  -7   4   0 197.764 9.26600  -2
   7   4   3 197.764 9.26600   1
   8  -4   0 31.1117 2.92059  -2
  -8  -4  -3 31.1117 2.92059   1
  -8   4   0 29.8644 3.00505  -2
   8   4   3 29.8644 3.00505   1
   9  -4   0 43.8239 3.61039  -2
  -9  -4  -3 43.8239 3.61039   1
  -9   4   0 40.6804 3.61103  -2
   9   4   3 40.6804 3.61103   1
  -9   4   0 41.1411 3.78990  -2
   9   4   3 41.1411 3.78990   1
  10  -4   0 80.6022 5.19839  -2
 -10  -4  -3 80.6022 5.19839   1
 -10   4   0 67.3802 4.99567  -2
  10   4   3 67.3802 4.99567   1
  -9  -5  -1 81.6068 4.87582  -2
   9  -5  -3 81.6068 4.87582   1
  -9  -5  -1 69.6536 6.14018  -2
   9  -5  -3 69.6536 6.14018   1
  -9  -5  -1 75.1006 4.84021  -2
   9  -5  -3 75.1006 4.84021   1
   9   5   1 81.4279 5.14768  -2
  -9   5   3 81.4279 5.14768   1
  -8  -5  -1 5.65058 2.76765  -2
   8  -5  -3 5.65058 2.76765   1
  -8  -5  -1 4.98669 1.65538  -2
   8  -5  -3 4.98669 1.65538   1
  -8  -5  -1 9.01759 1.86241  -2
   8  -5  -3 9.01759 1.86241   1
   8   5   1 4.42569 1.82816  -2
  -8   5   3 4.42569 1.82816   1
  -7  -5  -1 1539.21 67.9585  -2
   7  -5  -3 1539.21 67.9585   1
  -7  -5  -1 1630.61 56.9484  -2
   7  -5  -3 1630.61 56.9484   1
  -7  -5  -1 1532.24 58.7764  -2
   7  -5  -3 1532.24 58.7764   1
  -7  -5  -1 1411.91 61.6630  -2
   7  -5  -3 1411.91 61.6630   1
   7   5   1 1527.36 60.3151  -2
  -7   5   3 1527.36 60.3151   1
  -6  -5  -1 26.4880 3.33435  -2
   6  -5  -3 26.4880 3.33435   1
  -6  -5  -1 26.1052 2.19386  -2
   6  -5  -3 26.1052 2.19386   1
  -6  -5  -1 24.1312 2.19797  -2
   6  -5  -3 24.1312 2.19797   1
  -6  -5  -1 21.9736 2.21823  -2
   6  -5  -3 21.9736 2.21823   1
   6   5   1 24.3693 2.32892  -2
  -6   5   3 24.3693 2.32892   1
  -5  -5  -1 39.7794 2.72157  -2
   5  -5  -3 39.7794 2.72157   1
  -5  -5  -1 39.4450 3.71077  -2
   5  -5  -3 39.4450 3.71077   1
  -5  -5  -1 37.5778 2.76521  -2
   5  -5  -3 37.5778 2.76521   1
  -5  -5  -1 40.8159 2.63877  -2
   5  -5  -3 40.8159 2.63877   1
   5   5   1 38.3847 2.75578  -2
  -5   5   3 38.3847 2.75578   1
  -4  -5  -1 12.5090 2.30369  -2
   4  -5  -3 12.5090 2.30369   1
  -4  -5  -1 11.9639 1.60178  -2
   4  -5  -3 11.9639 1.60178   1
  -4  -5  -1 13.4097 1.53264  -2
   4  -5  -3 13.4097 1.53264   1
  -4  -5  -1 11.8270 1.57164  -2
   4  -5  -3 11.8270 1.57164   1
   4   5   1 13.5863 1.58689  -2
  -4   5   3 13.5863 1.58689   1
  -3  -5  -1 1758.03 73.8820  -2
   3  -5  -3 1758.03 73.8820   1
  -3  -5  -1 1656.74 67.3946  -2
   3  -5  -3 1656.74 67.3946   1
  -3  -5  -1 1661.73 62.1377  -2
   3  -5  -3 1661.73 62.1377   1
  -3  -5  -1 1731.61 64.1106  -2
   3  -5  -3 1731.61 64.1106   1
   3   5   1 1609.28 65.4468  -2
  -3   5   3 1609.28 65.4468   1
  -2  -5  -1 15.9758 1.65336  -2
   2  -5  -3 15.9758 1.65336   1
  -2  -5  -1 16.4737 1.65380  -2
   2  -5  -3 16.4737 1.65380   1
  -2  -5  -1 17.6182 1.53852  -2
   2  -5  -3 17.6182 1.53852   1
  -2  -5  -1 15.3494 2.36915  -2
   2  -5  -3 15.3494 2.36915   1
  -2  -5  -1 18.3939 1.58559  -2
   2  -5  -3 18.3939 1.58559   1
   2   5   1 12.9413 0.81310  -2
  -2   5   3 12.9413 0.81310   1
   2   5   1 17.6125 1.46538  -2
  -2   5   3 17.6125 1.46538   1
   2   5   1 16.5345 1.51219  -2
  -2   5   3 16.5345 1.51219   1
  -1  -5  -1 571.381 22.2047  -2
   1  -5  -3 571.381 22.2047   1
  -1  -5  -1 609.961 23.4317  -2
   1  -5  -3 609.961 23.4317   1
  -1  -5  -1 580.458 22.7617  -2
   1  -5  -3 580.458 22.7617   1
  -1  -5  -1 542.978 23.9860  -2
   1  -5  -3 542.978 23.9860   1
   1   5   1 614.122 22.3152  -2
  -1   5   3 614.122 22.3152   1
   1   5   1 612.404 23.9607  -2
  -1   5   3 612.404 23.9607   1
   1   5   1 531.685 22.7313  -2
  -1   5   3 531.685 22.7313   1
   1   5   1 596.059 23.2945  -2
  -1   5   3 596.059 23.2945   1
   0  -5  -1 26.8132 2.26780  -2
   0  -5  -3 26.8132 2.26780   1
   0  -5  -1 26.8391 2.09790  -2
   0  -5  -3 26.8391 2.09790   1
   0  -5  -1 28.6558 1.95839  -2
   0  -5  -3 28.6558 1.95839   1
   0  -5  -1 25.7536 1.99205  -2
   0  -5  -3 25.7536 1.99205   1
   0   5   1 27.0668 1.64852  -2
   0   5   3 27.0668 1.64852   1
   0   5   1 27.4258 1.94955  -2
   0   5   3 27.4258 1.94955   1
   0   5   1 27.2715 1.96672  -2
   0   5   3 27.2715 1.96672   1
   1  -5  -1 351.324 14.9985  -2
  -1  -5  -3 351.324 14.9985   1
   1  -5  -1 365.457 14.0711  -2
  -1  -5  -3 365.457 14.0711   1
   1  -5  -1 343.946 14.3916  -2
  -1  -5  -3 343.946 14.3916   1
   1  -5  -1 365.225 15.3756  -2
  -1  -5  -3 365.225 15.3756   1
   1  -5  -1 368.558 19.8074  -2
  -1  -5  -3 368.558 19.8074   1
  -1   5   1 348.578 14.5132  -2
   1   5   3 348.578 14.5132   1
  -1   5   1 372.008 14.3315  -2
   1   5   3 372.008 14.3315   1
  -1   5   1 367.712 15.1983  -2
   1   5   3 367.712 15.1983   1
   2  -5  -1 87.1889 6.28816  -2
  -2  -5  -3 87.1889 6.28816   1
   2  -5  -1 94.2839 4.28927  -2
  -2  -5  -3 94.2839 4.28927   1
   2  -5  -1 85.6360 4.22575  -2
  -2  -5  -3 85.6360 4.22575   1
   2  -5  -1 90.3783 4.73238  -2
  -2  -5  -3 90.3783 4.73238   1
   2  -5  -1 79.0030 4.01301  -2
  -2  -5  -3 79.0030 4.01301   1
  -2   5   1 84.7452 4.31784  -2
   2   5   3 84.7452 4.31784   1
  -2   5   1 84.6278 4.18039  -2
   2   5   3 84.6278 4.18039   1
  -2   5   1 90.8412 4.48507  -2
   2   5   3 90.8412 4.48507   1
   3  -5  -1 1042.93 37.8528  -2
  -3  -5  -3 1042.93 37.8528   1
   3  -5  -1 1055.14 40.1053  -2
  -3  -5  -3 1055.14 40.1053   1
   3  -5  -1 898.913 52.6298  -2
  -3  -5  -3 898.913 52.6298   1
  -3   5   1 1070.76 41.4612  -2
   3   5   3 1070.76 41.4612   1
  -3   5   1 1008.45 39.4821  -2
   3   5   3 1008.45 39.4821   1
  -3   5   1 1051.12 39.4663  -2
   3   5   3 1051.12 39.4663   1
   4  -5  -1 2.60696 0.94800  -2
  -4  -5  -3 2.60696 0.94800   1
   4  -5  -1 2.12622 1.19371  -2
  -4  -5  -3 2.12622 1.19371   1
   4  -5  -1 3.15998 1.10354  -2
  -4  -5  -3 3.15998 1.10354   1
  -4   5   1 3.19369 1.22192  -2
   4   5   3 3.19369 1.22192   1
  -4   5   1 2.68830 1.20625  -2
   4   5   3 2.68830 1.20625   1
  -4   5   1 2.96317 1.19112  -2
   4   5   3 2.96317 1.19112   1
   5  -5  -1 2.97293 1.22117  -2
  -5  -5  -3 2.97293 1.22117   1
   5  -5  -1 3.48177 1.47505  -2
  -5  -5  -3 3.48177 1.47505   1
  -5   5   1 2.41045 1.30718  -2
   5   5   3 2.41045 1.30718   1
  -5   5   1 3.52083 1.33243  -2
   5   5   3 3.52083 1.33243   1
  -5   5   1 2.74725 1.30543  -2
   5   5   3 2.74725 1.30543   1
   6  -5  -1 143.578 8.39743  -2
  -6  -5  -3 143.578 8.39743   1
   6  -5  -1 150.189 6.97404  -2
  -6  -5  -3 150.189 6.97404   1
  -6   5   1 155.975 7.30463  -2
   6   5   3 155.975 7.30463   1
  -6   5   1 139.339 6.98723  -2
   6   5   3 139.339 6.98723   1
  -6   5   1 140.822 7.03313  -2
   6   5   3 140.822 7.03313   1
   7  -5  -1 209.869 9.53526  -2
  -7  -5  -3 209.869 9.53526   1
  -7   5   1 222.075 10.1004  -2
   7   5   3 222.075 10.1004   1
  -7   5   1 201.300 9.70460  -2
   7   5   3 201.300 9.70460   1
  -7   5   1 213.085 9.67121  -2
   7   5   3 213.085 9.67121   1
  -7   5   1 202.936 11.2041  -2
   7   5   3 202.936 11.2041   1
  -8   5   1 1.75678 1.66900  -2
   8   5   3 1.75678 1.66900   1
  -8   5   1 2.40151 1.73687  -2
   8   5   3 2.40151 1.73687   1
  -8   5   1 1.44135 2.16733  -2
   8   5   3 1.44135 2.16733   1
  -8   5   1 -0.6320 1.64241  -2
   8   5   3 -0.6320 1.64241   1
  -9   5   1 1.62486 2.42722  -2
   9   5   3 1.62486 2.42722   1
  -9   5   1 -0.8655 1.88691  -2
   9   5   3 -0.8655 1.88691   1
  -9   5   1 3.73199 1.99139  -2
   9   5   3 3.73199 1.99139   1
  -9   5   1 0.85889 1.89761  -2
   9   5   3 0.85889 1.89761   1
  -9  -6  -2 22.4653 3.76753  -2
   9  -6  -3 22.4653 3.76753   1
  -9  -6  -2 24.6916 2.50948  -2
   9  -6  -3 24.6916 2.50948   1
  -9  -6  -2 22.6202 2.50269  -2
   9  -6  -3 22.6202 2.50269   1
   9   6   2 27.8783 2.83511  -2
  -9   6   3 27.8783 2.83511   1
  -8  -6  -2 259.438 14.2931  -2
   8  -6  -3 259.438 14.2931   1
  -8  -6  -2 262.910 11.4501  -2
   8  -6  -3 262.910 11.4501   1
  -8  -6  -2 235.603 11.7644  -2
   8  -6  -3 235.603 11.7644   1
   8   6   2 261.652 11.8166  -2
  -8   6   3 261.652 11.8166   1
  -7  -6  -2 62.0718 3.76580  -2
   7  -6  -3 62.0718 3.76580   1
  -7  -6  -2 52.9829 4.99061  -2
   7  -6  -3 52.9829 4.99061   1
  -7  -6  -2 60.5665 3.72468  -2
   7  -6  -3 60.5665 3.72468   1
  -7  -6  -2 59.8134 3.92758  -2
   7  -6  -3 59.8134 3.92758   1
   7   6   2 58.4730 3.85649  -2
  -7   6   3 58.4730 3.85649   1
  -6  -6  -2 640.380 24.4779  -2
   6  -6  -3 640.380 24.4779   1
  -6  -6  -2 612.870 29.7336  -2
   6  -6  -3 612.870 29.7336   1
  -6  -6  -2 618.252 26.4072  -2
   6  -6  -3 618.252 26.4072   1
  -6  -6  -2 638.812 25.1103  -2
   6  -6  -3 638.812 25.1103   1
   6   6   2 629.913 25.7196  -2
  -6   6   3 629.913 25.7196   1
  -5  -6  -2 99.2554 5.42114  -2
   5  -6  -3 99.2554 5.42114   1
  -5  -6  -2 94.1826 6.73259  -2
   5  -6  -3 94.1826 6.73259   1
  -5  -6  -2 104.923 5.16530  -2
   5  -6  -3 104.923 5.16530   1
  -5  -6  -2 104.320 5.19272  -2
   5  -6  -3 104.320 5.19272   1
   5   6   2 100.956 5.23456  -2
  -5   6   3 100.956 5.23456   1
  -4  -6  -2 627.206 26.7035  -2
   4  -6  -3 627.206 26.7035   1
  -4  -6  -2 640.296 24.7581  -2
   4  -6  -3 640.296 24.7581   1
  -4  -6  -2 650.640 30.2644  -2
   4  -6  -3 650.640 30.2644   1
  -4  -6  -2 691.927 25.4812  -2
   4  -6  -3 691.927 25.4812   1
   4   6   2 599.766 25.7904  -2
  -4   6   3 599.766 25.7904   1
  -3  -6  -2 333.164 14.0880  -2
   3  -6  -3 333.164 14.0880   1
  -3  -6  -2 314.813 13.2133  -2
   3  -6  -3 314.813 13.2133   1
  -3  -6  -2 334.840 13.1104  -2
   3  -6  -3 334.840 13.1104   1
  -3  -6  -2 310.359 16.2915  -2
   3  -6  -3 310.359 16.2915   1
   3   6   2 309.036 13.3776  -2
  -3   6   3 309.036 13.3776   1
  -2  -6  -2 963.655 36.9328  -2
   2  -6  -3 963.655 36.9328   1
  -2  -6  -2 944.725 35.1700  -2
   2  -6  -3 944.725 35.1700   1
  -2  -6  -2 906.686 42.6060  -2
   2  -6  -3 906.686 42.6060   1
  -2  -6  -2 909.517 38.0432  -2
   2  -6  -3 909.517 38.0432   1
  -2  -6  -2 950.321 36.1561  -2
   2  -6  -3 950.321 36.1561   1
   2   6   2 914.789 36.7591  -2
  -2   6   3 914.789 36.7591   1
  -1  -6  -2 16.5001 1.77264  -2
   1  -6  -3 16.5001 1.77264   1
  -1  -6  -2 23.1064 1.97942  -2
   1  -6  -3 23.1064 1.97942   1
  -1  -6  -2 18.9478 1.84328  -2
   1  -6  -3 18.9478 1.84328   1
  -1  -6  -2 21.0257 1.72136  -2
   1  -6  -3 21.0257 1.72136   1
   1   6   2 19.9339 1.75905  -2
  -1   6   3 19.9339 1.75905   1
   1   6   2 23.0975 1.82110  -2
  -1   6   3 23.0975 1.82110   1
   1   6   2 20.6215 1.36576  -2
  -1   6   3 20.6215 1.36576   1
   0  -6  -2 755.621 28.4727  -2
   0  -6  -3 755.621 28.4727   1
   0  -6  -2 705.677 30.0175  -2
   0  -6  -3 705.677 30.0175   1
   0  -6  -2 671.414 29.5168  -2
   0  -6  -3 671.414 29.5168   1
   0  -6  -2 686.447 38.0643  -2
   0  -6  -3 686.447 38.0643   1
   0  -6  -2 756.164 27.7403  -2
   0  -6  -3 756.164 27.7403   1
   0   6   2 746.368 28.0371  -2
   0   6   3 746.368 28.0371   1
   0   6   2 743.487 28.5165  -2
   0   6   3 743.487 28.5165   1
   0   6   2 760.285 29.9110  -2
   0   6   3 760.285 29.9110   1
   1  -6  -2 447.713 17.8568  -2
  -1  -6  -3 447.713 17.8568   1
   1  -6  -2 396.208 23.4360  -2
  -1  -6  -3 396.208 23.4360   1
   1  -6  -2 421.277 18.3451  -2
  -1  -6  -3 421.277 18.3451   1
   1  -6  -2 459.511 16.8979  -2
  -1  -6  -3 459.511 16.8979   1
   1  -6  -2 440.668 17.2943  -2
  -1  -6  -3 440.668 17.2943   1
  -1   6   2 452.230 17.4617  -2
   1   6   3 452.230 17.4617   1
  -1   6   2 411.167 16.9922  -2
   1   6   3 411.167 16.9922   1
  -1   6   2 417.692 18.1078  -2
   1   6   3 417.692 18.1078   1
   2  -6  -2 664.573 24.9751  -2
  -2  -6  -3 664.573 24.9751   1
   2  -6  -2 631.787 34.9282  -2
  -2  -6  -3 631.787 34.9282   1
   2  -6  -2 690.328 26.2427  -2
  -2  -6  -3 690.328 26.2427   1
  -2   6   2 617.107 25.8588  -2
   2   6   3 617.107 25.8588   1
  -2   6   2 647.681 27.1213  -2
   2   6   3 647.681 27.1213   1
  -2   6   2 692.964 25.7590  -2
   2   6   3 692.964 25.7590   1
   3  -6  -2 35.0099 3.97413  -2
  -3  -6  -3 35.0099 3.97413   1
   3  -6  -2 36.9887 2.40368  -2
  -3  -6  -3 36.9887 2.40368   1
   3  -6  -2 39.0491 2.41449  -2
  -3  -6  -3 39.0491 2.41449   1
  -3   6   2 43.4295 2.75693  -2
   3   6   3 43.4295 2.75693   1
  -3   6   2 39.0112 2.58406  -2
   3   6   3 39.0112 2.58406   1
  -3   6   2 36.0522 2.55484  -2
   3   6   3 36.0522 2.55484   1
   4  -6  -2 314.184 20.1691  -2
  -4  -6  -3 314.184 20.1691   1
   4  -6  -2 380.899 15.2003  -2
  -4  -6  -3 380.899 15.2003   1
   4  -6  -2 397.219 14.3774  -2
  -4  -6  -3 397.219 14.3774   1
  -4   6   2 356.847 15.1696  -2
   4   6   3 356.847 15.1696   1
  -4   6   2 377.555 15.8898  -2
   4   6   3 377.555 15.8898   1
  -4   6   2 374.671 15.1952  -2
   4   6   3 374.671 15.1952   1
   5  -6  -2 22.5051 2.68869  -2
  -5  -6  -3 22.5051 2.68869   1
  -5   6   2 27.1906 2.37775  -2
   5   6   3 27.1906 2.37775   1
  -5   6   2 32.6518 2.47121  -2
   5   6   3 32.6518 2.47121   1
  -5   6   2 32.0882 2.48435  -2
   5   6   3 32.0882 2.48435   1
   6  -6  -2 338.854 18.4984  -2
  -6  -6  -3 338.854 18.4984   1
  -6   6   2 367.266 14.7780  -2
   6   6   3 367.266 14.7780   1
  -6   6   2 343.975 15.2605  -2
   6   6   3 343.975 15.2605   1
  -6   6   2 337.198 14.6928  -2
   6   6   3 337.198 14.6928   1
   7  -6  -2 9.37007 1.44642  -2
  -7  -6  -3 9.37007 1.44642   1
  -7   6   2 10.5272 1.78345  -2
   7   6   3 10.5272 1.78345   1
  -7   6   2 10.0527 1.76101  -2
   7   6   3 10.0527 1.76101   1
  -7   6   2 9.07444 1.62531  -2
   7   6   3 9.07444 1.62531   1
  -8   6   2 90.3878 5.33922  -2
   8   6   3 90.3878 5.33922   1
  -8   6   2 93.7267 6.55066  -2
   8   6   3 93.7267 6.55066   1
  -8   6   2 97.3951 5.67363  -2
   8   6   3 97.3951 5.67363   1
  -8   6   2 99.3102 5.62433  -2
   8   6   3 99.3102 5.62433   1
  -9   6   2 82.5622 5.09011  -2
   9   6   3 82.5622 5.09011   1
  -9   6   2 84.1734 5.33316  -2
   9   6   3 84.1734 5.33316   1
  -9   6   2 86.3347 6.33323  -2
   9   6   3 86.3347 6.33323   1
  -9   6   2 85.0975 5.38782  -2
   9   6   3 85.0975 5.38782   1
  -8  -7  -3 11.9115 2.28758  -2
   8  -7  -3 11.9115 2.28758   1
  -8  -7  -3 15.1605 2.32034  -2
   8  -7  -3 15.1605 2.32034   1
  -8  -7  -3 13.7131 3.22561  -2
   8  -7  -3 13.7131 3.22561   1
   8   7   3 14.3905 2.34526  -2
  -8   7   3 14.3905 2.34526   1
  -7  -7  -3 5.10186 1.74592  -2
   7  -7  -3 5.10186 1.74592   1
  -7  -7  -3 3.74998 1.75197  -2
   7  -7  -3 3.74998 1.75197   1
  -7  -7  -3 5.36903 2.43880  -2
   7  -7  -3 5.36903 2.43880   1
  -7  -7  -3 8.17737 1.93710  -2
   7  -7  -3 8.17737 1.93710   1
   7   7   3 3.54344 1.66775  -2
  -7   7   3 3.54344 1.66775   1
  -6  -7  -3 13.9434 2.18810  -2
   6  -7  -3 13.9434 2.18810   1
  -6  -7  -3 12.1719 2.82903  -2
   6  -7  -3 12.1719 2.82903   1
  -6  -7  -3 12.5272 2.07360  -2
   6  -7  -3 12.5272 2.07360   1
  -6  -7  -3 14.1831 2.02320  -2
   6  -7  -3 14.1831 2.02320   1
   6   7   3 14.3374 2.00407  -2
  -6   7   3 14.3374 2.00407   1
  -5  -7  -3 1501.24 53.1322  -2
   5  -7  -3 1501.24 53.1322   1
  -5  -7  -3 1477.59 54.6671  -2
   5  -7  -3 1477.59 54.6671   1
  -5  -7  -3 1228.37 63.2379  -2
   5  -7  -3 1228.37 63.2379   1
  -5  -7  -3 1444.85 57.5320  -2
   5  -7  -3 1444.85 57.5320   1
   5   7   3 1403.59 55.7149  -2
  -5   7   3 1403.59 55.7149   1
  -4  -7  -3 59.4054 5.45887  -2
   4  -7  -3 59.4054 5.45887   1
  -4  -7  -3 60.5323 3.97223  -2
   4  -7  -3 60.5323 3.97223   1
  -4  -7  -3 61.8120 3.70614  -2
   4  -7  -3 61.8120 3.70614   1
  -4  -7  -3 56.7229 3.71389  -2
   4  -7  -3 56.7229 3.71389   1
   4   7   3 55.6998 3.54086  -2
  -4   7   3 55.6998 3.54086   1
  -3  -7  -3 62.4297 3.68581  -2
   3  -7  -3 62.4297 3.68581   1
  -3  -7  -3 59.6951 3.96762  -2
   3  -7  -3 59.6951 3.96762   1
  -3  -7  -3 60.7482 3.66801  -2
   3  -7  -3 60.7482 3.66801   1
  -3  -7  -3 66.0875 3.93353  -2
   3  -7  -3 66.0875 3.93353   1
   3   7   3 60.4725 3.56386  -2
  -3   7   3 60.4725 3.56386   1
  -2  -7  -3 84.3103 4.91949  -2
   2  -7  -3 84.3103 4.91949   1
  -2  -7  -3 89.9778 4.74583  -2
   2  -7  -3 89.9778 4.74583   1
  -2  -7  -3 84.8911 4.64120  -2
   2  -7  -3 84.8911 4.64120   1
  -2  -7  -3 85.8699 4.55503  -2
   2  -7  -3 85.8699 4.55503   1
   2   7   3 81.0695 4.48126  -2
  -2   7   3 81.0695 4.48126   1
  -1  -7  -3 1038.02 40.4130  -2
   1  -7  -3 1038.02 40.4130   1
  -1  -7  -3 999.069 38.0517  -2
   1  -7  -3 999.069 38.0517   1
  -1  -7  -3 1022.69 39.0971  -2
   1  -7  -3 1022.69 39.0971   1
  -1  -7  -3 966.462 41.2384  -2
   1  -7  -3 966.462 41.2384   1
   0  -7  -3 97.3588 4.71514  -2
   0  -7  -3 97.3588 4.71514   1
   0  -7  -3 72.3158 4.85181  -2
   0  -7  -3 72.3158 4.85181   1
   0   7   3 87.7731 4.08745  -2
   0   7   3 87.7731 4.08745   1
   1  -7  -3 951.682 38.5371  -2
  -1  -7  -3 951.682 38.5371   1
   1  -7  -3 994.291 36.6908  -2
  -1  -7  -3 994.291 36.6908   1
   1  -7  -3 952.322 50.8361  -2
  -1  -7  -3 952.322 50.8361   1
  -1   7   3 978.235 39.6976  -2
   1   7   3 978.235 39.6976   1
  -1   7   3 975.993 37.8905  -2
   1   7   3 975.993 37.8905   1
  -1   7   3 978.627 37.4338  -2
   1   7   3 978.627 37.4338   1
   2  -7  -3 84.1803 4.23916  -2
  -2  -7  -3 84.1803 4.23916   1
   2  -7  -3 66.8330 6.14401  -2
  -2  -7  -3 66.8330 6.14401   1
  -2   7   3 81.6643 4.14069  -2
   2   7   3 81.6643 4.14069   1
  -2   7   3 80.4918 4.39215  -2
   2   7   3 80.4918 4.39215   1
  -2   7   3 80.1431 4.51165  -2
   2   7   3 80.1431 4.51165   1
   3  -7  -3 61.0191 5.93901  -2
  -3  -7  -3 61.0191 5.93901   1
   3  -7  -3 77.7286 3.94720  -2
  -3  -7  -3 77.7286 3.94720   1
  -3   7   3 73.4759 4.28223  -2
   3   7   3 73.4759 4.28223   1
  -3   7   3 68.2219 3.93086  -2
   3   7   3 68.2219 3.93086   1
  -3   7   3 70.8323 4.09899  -2
   3   7   3 70.8323 4.09899   1
  -4   7   3 63.0563 3.92183  -2
   4   7   3 63.0563 3.92183   1
  -4   7   3 66.0450 4.12638  -2
   4   7   3 66.0450 4.12638   1
  -4   7   3 65.7432 3.91907  -2
   4   7   3 65.7432 3.91907   1
   5  -7  -3 1230.97 72.6185  -2
  -5  -7  -3 1230.97 72.6185   1
  -5   7   3 1462.15 55.3965  -2
   5   7   3 1462.15 55.3965   1
  -5   7   3 1546.54 58.1906  -2
   5   7   3 1546.54 58.1906   1
  -5   7   3 1485.02 55.4012  -2
   5   7   3 1485.02 55.4012   1
   6  -7  -3 15.5252 2.33158  -2
  -6  -7  -3 15.5252 2.33158   1
  -6   7   3 17.3696 2.27058  -2
   6   7   3 17.3696 2.27058   1
  -6   7   3 14.4577 2.22553  -2
   6   7   3 14.4577 2.22553   1
  -6   7   3 16.2636 2.14238  -2
   6   7   3 16.2636 2.14238   1
   7  -7  -3 7.12672 1.61415  -2
  -7  -7  -3 7.12672 1.61415   1
  -7   7   3 4.94049 1.88719  -2
   7   7   3 4.94049 1.88719   1
  -7   7   3 5.26763 1.79626  -2
   7   7   3 5.26763 1.79626   1
  -7   7   3 4.72842 1.76659  -2
   7   7   3 4.72842 1.76659   1
  -8   7   3 22.1366 3.42052  -2
   8   7   3 22.1366 3.42052   1
  -8   7   3 19.6856 2.52367  -2
   8   7   3 19.6856 2.52367   1
  -8   7   3 19.6267 2.71007  -2
   8   7   3 19.6267 2.71007   1
  -8   7   3 25.1643 2.79878  -2
   8   7   3 25.1643 2.79878   1
  -7  -8  -4 6.27627 2.34642  -2
   7  -8  -3 6.27627 2.34642   1
  -7  -8  -4 5.94909 2.32895  -2
   7  -8  -3 5.94909 2.32895   1
  -7  -8  -4 5.73386 2.17426  -2
   7  -8  -3 5.73386 2.17426   1
  -7  -8  -4 5.16348 4.05029  -2
   7  -8  -3 5.16348 4.05029   1
   7   8   4 6.00195 2.15216  -2
  -7   8   3 6.00195 2.15216   1
  -6  -8  -4 115.664 9.27833  -2
   6  -8  -3 115.664 9.27833   1
  -6  -8  -4 124.119 6.64841  -2
   6  -8  -3 124.119 6.64841   1
  -6  -8  -4 137.355 6.81680  -2
   6  -8  -3 137.355 6.81680   1
  -6  -8  -4 122.661 7.10464  -2
   6  -8  -3 122.661 7.10464   1
   6   8   4 121.519 6.66179  -2
  -6   8   3 121.519 6.66179   1
  -5  -8  -4 0.11691 1.81285  -2
   5  -8  -3 0.11691 1.81285   1
  -5  -8  -4 2.78104 1.89076  -2
   5  -8  -3 2.78104 1.89076   1
  -5  -8  -4 5.05986 1.87895  -2
   5  -8  -3 5.05986 1.87895   1
  -5  -8  -4 3.78250 3.62517  -2
   5  -8  -3 3.78250 3.62517   1
  -5  -8  -4 5.73641 2.20401  -2
   5  -8  -3 5.73641 2.20401   1
   5   8   4 4.06143 1.80532  -2
  -5   8   3 4.06143 1.80532   1
  -4  -8  -4 203.358 8.90819  -2
   4  -8  -3 203.358 8.90819   1
  -4  -8  -4 187.580 8.90764  -2
   4  -8  -3 187.580 8.90764   1
  -4  -8  -4 197.465 8.90495  -2
   4  -8  -3 197.465 8.90495   1
  -4  -8  -4 180.936 9.35446  -2
   4  -8  -3 180.936 9.35446   1
   4   8   4 166.197 8.58922  -2
  -4   8   3 166.197 8.58922   1
  -3  -8  -4 121.974 6.05049  -2
   3  -8  -3 121.974 6.05049   1
  -3  -8  -4 107.235 6.39913  -2
   3  -8  -3 107.235 6.39913   1
  -3  -8  -4 114.274 6.08761  -2
   3  -8  -3 114.274 6.08761   1
  -3  -8  -4 120.137 6.16555  -2
   3  -8  -3 120.137 6.16555   1
   3   8   4 108.681 5.87561  -2
  -3   8   3 108.681 5.87561   1
  -2  -8  -4 665.357 26.0606  -2
   2  -8  -3 665.357 26.0606   1
  -1  -8  -4 29.2503 2.87464  -2
   1  -8  -3 29.2503 2.87464   1
   0  -8  -4 129.826 6.53716  -2
   0  -8  -3 129.826 6.53716   1
   1  -8  -4 207.707 14.2150  -2
  -1  -8  -3 207.707 14.2150   1
   1  -8  -4 238.719 10.0611  -2
  -1  -8  -3 238.719 10.0611   1
  -1   8   4 234.902 9.76378  -2
   1   8   3 234.902 9.76378   1
   2  -8  -4 848.378 30.6482  -2
  -2  -8  -3 848.378 30.6482   1
   2  -8  -4 708.414 42.4290  -2
  -2  -8  -3 708.414 42.4290   1
  -2   8   4 815.416 31.6338  -2
   2   8   3 815.416 31.6338   1
  -2   8   4 810.775 31.2279  -2
   2   8   3 810.775 31.2279   1
   3  -8  -4 6.21854 1.89560  -2
  -3  -8  -3 6.21854 1.89560   1
   3  -8  -4 8.03191 2.94612  -2
  -3  -8  -3 8.03191 2.94612   1
  -3   8   4 6.05185 1.83083  -2
   3   8   3 6.05185 1.83083   1
  -3   8   4 11.5953 2.05338  -2
   3   8   3 11.5953 2.05338   1
  -3   8   4 10.1051 2.09211  -2
   3   8   3 10.1051 2.09211   1
  -4  -8  -3 95.0414 7.29211   1
  -4   8   4 203.457 10.0603  -2
   4   8   3 203.457 10.0603   1
  -4   8   4 206.203 9.52356  -2
   4   8   3 206.203 9.52356   1
  -4   8   4 213.907 9.71751  -2
   4   8   3 213.907 9.71751   1
  -5  -8  -3 30.9183 3.43519   1
  -5   8   4 62.8342 4.14578  -2
   5   8   3 62.8342 4.14578   1
  -5   8   4 57.2378 4.05664  -2
   5   8   3 57.2378 4.05664   1
  -5   8   4 58.8609 4.28658  -2
   5   8   3 58.8609 4.28658   1
  -6  -8  -3 112.631 7.24840   1
  -6   8   4 199.279 9.48753  -2
   6   8   3 199.279 9.48753   1
  -6   8   4 195.938 9.35972  -2
   6   8   3 195.938 9.35972   1
  -6   8   4 190.119 9.79466  -2
   6   8   3 190.119 9.79466   1
  -7  -8  -3 15.6994 1.89212   1
  -7   8   4 24.1097 3.00164  -2
   7   8   3 24.1097 3.00164   1
  -7   8   4 21.3311 2.96190  -2
   7   8   3 21.3311 2.96190   1
  -7   8   4 22.7685 2.86945  -2
   7   8   3 22.7685 2.86945   1
   6  -9  -3 31.3810 5.24683   1
   5  -9  -3 37.6857 5.92868   1
   4  -9  -3 81.8976 7.47629   1
  -2  -9  -5 15.2240 2.62325  -2
   2  -9  -3 15.2240 2.62325   1
  -1  -9  -5 212.302 9.85640  -2
   1  -9  -3 212.302 9.85640   1
   0  -9  -5 1.09201 2.03206  -2
   0  -9  -3 1.09201 2.03206   1
   1  -9  -5 208.467 9.63447  -2
  -1  -9  -3 208.467 9.63447   1
   2  -9  -5 30.8599 3.13207  -2
  -2  -9  -3 30.8599 3.13207   1
   3  -9  -5 582.044 22.2268  -2
  -3  -9  -3 582.044 22.2268   1
  -3   9   5 538.924 22.6582  -2
   3   9   3 538.924 22.6582   1
  -4  -9  -3 32.8966 4.08447   1
  -5  -9  -3 22.9923 3.22973   1
   5   9   3 32.1185 2.84106   1
  -6  -9  -3 9.15384 1.96156   1
  -6   9   5 26.5850 3.53410  -2
   6   9   3 26.5850 3.53410   1
   5 -10  -3 2.53464 2.87113   1
  -2 -10  -5 87.2126 5.62241  -2
   2 -10  -3 87.2126 5.62241   1
  -1 -10  -5 44.6719 3.99763  -2
   1 -10  -3 44.6719 3.99763   1
   0 -10  -5 511.398 20.3203  -2
   0 -10  -3 511.398 20.3203   1
   0 -10  -5 467.069 28.4892  -2
   0 -10  -3 467.069 28.4892   1
  -1 -10  -3 61.1672 6.51411   1
   2 -10  -5 100.915 5.92156  -2
  -2 -10  -3 100.915 5.92156   1
  -3 -10  -3 12.3083 3.41982   1
  -4 -10  -3 123.915 9.26949   1
  -5 -10  -3 7.24121 2.21979   1
  -2 -11  -6 41.1583 4.06712  -2
   2 -11  -3 41.1583 4.06712   1
  -1 -11  -6 73.0889 5.32798  -2
   1 -11  -3 73.0889 5.32798   1
   0 -11  -6 2.11296 2.42384  -2
   0 -11  -3 2.11296 2.42384   1
   0 -11  -6 1.16762 3.49873  -2
   0 -11  -3 1.16762 3.49873   1
   1 -11  -6 126.830 6.86111  -2
  -1 -11  -3 126.830 6.86111   1
   1 -11  -6 96.0992 9.47766  -2
  -1 -11  -3 96.0992 9.47766   1
   2 -11  -6 27.2311 5.26464  -2
  -2 -11  -3 27.2311 5.26464   1
   2 -11  -6 38.6239 3.74941  -2
  -2 -11  -3 38.6239 3.74941   1
  -3  10  12 44.5726 4.08643  -2
   3  10  -4 44.5726 4.08643   1
  -3  10  12 44.3530 3.98083  -2
   3  10  -4 44.3530 3.98083   1
   3 -10 -12 52.5445 4.25337  -2
  -3 -10   4 52.5445 4.25337   1
   2 -10 -12 44.9680 4.03201  -2
  -2 -10   4 44.9680 4.03201   1
  -1 -10   4 37.8002 4.56297   1
   0 -10 -12 136.824 7.51477  -2
   0 -10   4 136.824 7.51477   1
  -1 -10 -12 42.9319 4.03787  -2
   1 -10   4 42.9319 4.03787   1
  -2 -10 -12 32.0589 3.60183  -2
   2 -10   4 32.0589 3.60183   1
  -4 -10 -12 28.1973 3.69443  -2
   4 -10   4 28.1973 3.69443   1
  -5   9  12 40.3272 3.67894  -2
   5   9  -4 40.3272 3.67894   1
  -5   9  12 36.7608 3.86954  -2
   5   9  -4 36.7608 3.86954   1
  -5   9  12 46.4159 4.01885  -2
   5   9  -4 46.4159 4.01885   1
  -4   9  12 28.3728 3.03030  -2
   4   9  -4 28.3728 3.03030   1
  -4   9  12 33.5095 3.39232  -2
   4   9  -4 33.5095 3.39232   1
  -4  -9   4 19.7839 2.27693   1
  -3   9  12 169.958 8.60704  -2
   3   9  -4 169.958 8.60704   1
  -3   9  12 166.450 9.00585  -2
   3   9  -4 166.450 9.00585   1
  -3   9  12 176.369 8.61955  -2
   3   9  -4 176.369 8.61955   1
   3  -9 -12 183.642 8.51518  -2
  -3  -9   4 183.642 8.51518   1
  -2   9  12 32.6460 3.46923  -2
   2   9  -4 32.6460 3.46923   1
  -2   9  12 34.5654 3.41690  -2
   2   9  -4 34.5654 3.41690   1
  -2   9  12 32.7489 3.20251  -2
   2   9  -4 32.7489 3.20251   1
   2  -9 -12 33.8278 3.35337  -2
  -2  -9   4 33.8278 3.35337   1
  -1  -9   4 76.1330 6.52890   1
   0  -9   4 12.9469 3.17769   1
  -1  -9 -12 87.4764 5.47655  -2
   1  -9   4 87.4764 5.47655   1
  -2  -9 -12 12.6026 2.65920  -2
   2  -9   4 12.6026 2.65920   1
   5  -9   4 8.90615 3.06644   1
   6  -9   4 20.5302 4.48440   1
  -7   8  11 5.02242 2.05449  -2
   7   8  -4 5.02242 2.05449   1
  -6   8  11 152.878 7.66320  -2
   6   8  -4 152.878 7.66320   1
  -6   8  11 147.381 8.08555  -2
   6   8  -4 147.381 8.08555   1
  -6   8  11 163.203 8.25900  -2
   6   8  -4 163.203 8.25900   1
  -5   8  11 58.1653 4.44037  -2
   5   8  -4 58.1653 4.44037   1
  -5   8  11 76.6740 4.78930  -2
   5   8  -4 76.6740 4.78930   1
  -5   8  11 68.1143 4.35045  -2
   5   8  -4 68.1143 4.35045   1
  -4   8  11 100.898 6.10062  -2
   4   8  -4 100.898 6.10062   1
  -4   8  11 116.581 6.23427  -2
   4   8  -4 116.581 6.23427   1
  -4   8  11 113.785 5.92889  -2
   4   8  -4 113.785 5.92889   1
  -4  -8   4 69.4879 4.60854   1
  -3   8  11 40.8846 3.35404  -2
   3   8  -4 40.8846 3.35404   1
  -3   8  11 40.1162 3.39951  -2
   3   8  -4 40.1162 3.39951   1
  -3   8  11 40.0909 3.07336  -2
   3   8  -4 40.0909 3.07336   1
   3  -8 -11 38.4652 3.21797  -2
  -3  -8   4 38.4652 3.21797   1
  -2   8  11 452.291 18.6821  -2
   2   8  -4 452.291 18.6821   1
  -2   8  11 455.640 18.6138  -2
   2   8  -4 455.640 18.6138   1
   2  -8 -11 437.390 18.4937  -2
  -2  -8   4 437.390 18.4937   1
   2  -8 -11 459.494 18.2543  -2
  -2  -8   4 459.494 18.2543   1
  -1   8  11 209.271 9.33680  -2
   1   8  -4 209.271 9.33680   1
  -1   8  11 198.128 9.02488  -2
   1   8  -4 198.128 9.02488   1
   1  -8 -11 215.743 9.10393  -2
  -1  -8   4 215.743 9.10393   1
   1  -8 -11 204.830 9.20002  -2
  -1  -8   4 204.830 9.20002   1
   1  -8 -11 173.701 12.4044  -2
  -1  -8   4 173.701 12.4044   1
   0   8  11 56.6060 3.54669  -2
   0   8  -4 56.6060 3.54669   1
   0   8  11 63.6780 3.99057  -2
   0   8  -4 63.6780 3.99057   1
   0  -8 -11 58.4115 3.99313  -2
   0  -8   4 58.4115 3.99313   1
   0  -8 -11 56.4654 3.51613  -2
   0  -8   4 56.4654 3.51613   1
  -1  -8 -11 90.3099 5.25405  -2
   1  -8   4 90.3099 5.25405   1
  -2  -8 -11 248.708 11.1082  -2
   2  -8   4 248.708 11.1082   1
  -3  -8 -11 48.2258 3.74987  -2
   3  -8   4 48.2258 3.74987   1
  -4  -8 -11 104.469 5.96676  -2
   4  -8   4 104.469 5.96676   1
  -5  -8 -11 5.47238 2.22782  -2
   5  -8   4 5.47238 2.22782   1
  -6  -8 -11 39.5897 5.42909  -2
   6  -8   4 39.5897 5.42909   1
  -6  -8 -11 39.6184 3.62454  -2
   6  -8   4 39.6184 3.62454   1
  -7  -8 -11 51.9870 6.25900  -2
   7  -8   4 51.9870 6.25900   1
  -7  -8 -11 64.3562 4.52131  -2
   7  -8   4 64.3562 4.52131   1
  -8   7  10 19.1631 2.30368  -2
   8   7  -4 19.1631 2.30368   1
  -7   7  10 8.95845 2.01238  -2
   7   7  -4 8.95845 2.01238   1
  -7   7  10 8.67319 1.79947  -2
   7   7  -4 8.67319 1.79947   1
  -7   7  10 7.58346 2.05031  -2
   7   7  -4 7.58346 2.05031   1
  -6   7  10 38.5898 3.22702  -2
   6   7  -4 38.5898 3.22702   1
  -6   7  10 40.4272 3.00316  -2
   6   7  -4 40.4272 3.00316   1
  -6   7  10 43.6263 3.50683  -2
   6   7  -4 43.6263 3.50683   1
  -5   7  10 1146.73 43.3586  -2
   5   7  -4 1146.73 43.3586   1
  -5   7  10 1116.81 43.7025  -2
   5   7  -4 1116.81 43.7025   1
  -5   7  10 1073.00 45.4041  -2
   5   7  -4 1073.00 45.4041   1
  -4   7  10 45.7191 3.42006  -2
   4   7  -4 45.7191 3.42006   1
  -4   7  10 50.8478 3.54341  -2
   4   7  -4 50.8478 3.54341   1
  -4   7  10 53.3288 3.36996  -2
   4   7  -4 53.3288 3.36996   1
   4  -7 -10 53.0594 3.31909  -2
  -4  -7   4 53.0594 3.31909   1
   4  -7 -10 47.5403 3.39014  -2
  -4  -7   4 47.5403 3.39014   1
  -3   7  10 136.211 6.67410  -2
   3   7  -4 136.211 6.67410   1
  -3   7  10 154.361 6.97786  -2
   3   7  -4 154.361 6.97786   1
  -3   7  10 137.486 7.03466  -2
   3   7  -4 137.486 7.03466   1
   3  -7 -10 142.861 6.83441  -2
  -3  -7   4 142.861 6.83441   1
   3  -7 -10 128.757 8.61812  -2
  -3  -7   4 128.757 8.61812   1
   3  -7 -10 143.729 6.60422  -2
  -3  -7   4 143.729 6.60422   1
  -2   7  10 115.641 5.56104  -2
   2   7  -4 115.641 5.56104   1
  -2   7  10 111.369 5.57226  -2
   2   7  -4 111.369 5.57226   1
   2  -7 -10 121.411 5.65684  -2
  -2  -7   4 121.411 5.65684   1
   2  -7 -10 107.858 5.50170  -2
  -2  -7   4 107.858 5.50170   1
   2  -7 -10 95.2104 7.26792  -2
  -2  -7   4 95.2104 7.26792   1
  -1   7  10 421.244 17.2107  -2
   1   7  -4 421.244 17.2107   1
  -1   7  10 436.288 17.0484  -2
   1   7  -4 436.288 17.0484   1
   1  -7 -10 386.663 23.0626  -2
  -1  -7   4 386.663 23.0626   1
   1  -7 -10 429.296 16.8435  -2
  -1  -7   4 429.296 16.8435   1
   1  -7 -10 419.628 17.0054  -2
  -1  -7   4 419.628 17.0054   1
   0   7  10 63.4657 4.09830  -2
   0   7  -4 63.4657 4.09830   1
   0   7  10 68.0677 3.96468  -2
   0   7  -4 68.0677 3.96468   1
   0   7  10 73.6278 3.74600  -2
   0   7  -4 73.6278 3.74600   1
   0  -7 -10 72.3098 4.11200  -2
   0  -7   4 72.3098 4.11200   1
   0  -7 -10 65.8564 3.65205  -2
   0  -7   4 65.8564 3.65205   1
   1   7  10 937.914 39.1785  -2
  -1   7  -4 937.914 39.1785   1
   1   7  10 979.599 36.8187  -2
  -1   7  -4 979.599 36.8187   1
   1   7  10 928.194 37.3044  -2
  -1   7  -4 928.194 37.3044   1
  -1  -7 -10 970.717 36.3967  -2
   1  -7   4 970.717 36.3967   1
  -1  -7 -10 960.294 36.8081  -2
   1  -7   4 960.294 36.8081   1
  -2  -7 -10 14.1424 2.02851  -2
   2  -7   4 14.1424 2.02851   1
  -3  -7 -10 7.48359 1.69124  -2
   3  -7   4 7.48359 1.69124   1
  -4  -7 -10 28.4674 2.70892  -2
   4  -7   4 28.4674 2.70892   1
  -5  -7 -10 826.221 41.3470  -2
   5  -7   4 826.221 41.3470   1
  -5  -7 -10 952.440 34.4251  -2
   5  -7   4 952.440 34.4251   1
  -6  -7 -10 1.78577 1.63423  -2
   6  -7   4 1.78577 1.63423   1
  -6  -7 -10 2.50143 2.43772  -2
   6  -7   4 2.50143 2.43772   1
   7   7  10 3.33154 1.50197  -2
  -7   7  -4 3.33154 1.50197   1
  -7  -7 -10 3.44690 2.78071  -2
   7  -7   4 3.44690 2.78071   1
  -7  -7 -10 1.64920 1.73974  -2
   7  -7   4 1.64920 1.73974   1
   8   7  10 2.71701 1.62442  -2
  -8   7  -4 2.71701 1.62442   1
  -8  -7 -10 1.99111 2.96914  -2
   8  -7   4 1.99111 2.96914   1
  -8   6   9 169.576 8.75017  -2
   8   6  -4 169.576 8.75017   1
  -8   6   9 184.212 9.06218  -2
   8   6  -4 184.212 9.06218   1
  -8   6   9 184.434 8.32287  -2
   8   6  -4 184.434 8.32287   1
  -7   6   9 30.7930 2.39262  -2
   7   6  -4 30.7930 2.39262   1
  -7   6   9 24.9688 2.42107  -2
   7   6  -4 24.9688 2.42107   1
  -7   6   9 26.9428 2.74646  -2
   7   6  -4 26.9428 2.74646   1
  -6   6   9 449.434 19.0012  -2
   6   6  -4 449.434 19.0012   1
  -6   6   9 459.058 18.4928  -2
   6   6  -4 459.058 18.4928   1
  -6   6   9 455.164 19.4553  -2
   6   6  -4 455.164 19.4553   1
  -5   6   9 104.522 5.47835  -2
   5   6  -4 104.522 5.47835   1
  -5   6   9 100.140 5.02570  -2
   5   6  -4 100.140 5.02570   1
  -5   6   9 91.6358 5.16242  -2
   5   6  -4 91.6358 5.16242   1
   5  -6  -9 104.410 5.42890  -2
  -5  -6   4 104.410 5.42890   1
  -4   6   9 461.229 19.2348  -2
   4   6  -4 461.229 19.2348   1
  -4   6   9 440.342 18.2731  -2
   4   6  -4 440.342 18.2731   1
  -4   6   9 463.513 18.6589  -2
   4   6  -4 463.513 18.6589   1
   4  -6  -9 457.298 18.5877  -2
  -4  -6   4 457.298 18.5877   1
   4  -6  -9 486.694 17.8123  -2
  -4  -6   4 486.694 17.8123   1
   4  -6  -9 417.430 22.9562  -2
  -4  -6   4 417.430 22.9562   1
  -3   6   9 49.6352 3.02171  -2
   3   6  -4 49.6352 3.02171   1
  -3   6   9 35.2616 2.68149  -2
   3   6  -4 35.2616 2.68149   1
  -3   6   9 41.5548 2.66153  -2
   3   6  -4 41.5548 2.66153   1
   3  -6  -9 47.6044 2.95269  -2
  -3  -6   4 47.6044 2.95269   1
   3  -6  -9 34.5931 3.17411  -2
  -3  -6   4 34.5931 3.17411   1
   3  -6  -9 44.3152 2.71465  -2
  -3  -6   4 44.3152 2.71465   1
  -2   6   9 722.907 30.1815  -2
   2   6  -4 722.907 30.1815   1
  -2   6   9 776.679 30.3189  -2
   2   6  -4 776.679 30.3189   1
  -2   6   9 765.223 31.7727  -2
   2   6  -4 765.223 31.7727   1
   2  -6  -9 826.843 30.4159  -2
  -2  -6   4 826.843 30.4159   1
   2  -6  -9 785.642 29.4456  -2
  -2  -6   4 785.642 29.4456   1
  -1   6   9 236.724 9.92308  -2
   1   6  -4 236.724 9.92308   1
  -1   6   9 239.627 10.0655  -2
   1   6  -4 239.627 10.0655   1
  -1   6   9 240.964 10.5553  -2
   1   6  -4 240.964 10.5553   1
   1  -6  -9 248.214 9.99064  -2
  -1  -6   4 248.214 9.99064   1
   1  -6  -9 211.677 13.5976  -2
  -1  -6   4 211.677 13.5976   1
   1  -6  -9 232.732 9.85804  -2
  -1  -6   4 232.732 9.85804   1
   0   6   9 706.992 29.0530  -2
   0   6  -4 706.992 29.0530   1
   0   6   9 712.132 27.3819  -2
   0   6  -4 712.132 27.3819   1
   0   6   9 681.088 27.6164  -2
   0   6  -4 681.088 27.6164   1
   0  -6  -9 713.080 27.4115  -2
   0  -6   4 713.080 27.4115   1
   0  -6  -9 710.965 26.9685  -2
   0  -6   4 710.965 26.9685   1
   1   6   9 181.642 8.56846  -2
  -1   6  -4 181.642 8.56846   1
   1   6   9 194.007 9.03800  -2
  -1   6  -4 194.007 9.03800   1
  -1  -6  -9 212.286 8.33638  -2
   1  -6   4 212.286 8.33638   1
  -1  -6  -9 198.411 8.58486  -2
   1  -6   4 198.411 8.58486   1
   2   6   9 792.974 32.1256  -2
  -2   6  -4 792.974 32.1256   1
   2   6   9 744.845 30.5965  -2
  -2   6  -4 744.845 30.5965   1
  -2  -6  -9 776.922 36.1825  -2
   2  -6   4 776.922 36.1825   1
  -2  -6  -9 786.656 29.8003  -2
   2  -6   4 786.656 29.8003   1
  -2  -6  -9 793.235 29.9991  -2
   2  -6   4 793.235 29.9991   1
   3   6   9 162.846 7.08427  -2
  -3   6  -4 162.846 7.08427   1
  -3  -6  -9 170.799 7.45488  -2
   3  -6   4 170.799 7.45488   1
  -3  -6  -9 145.168 9.41280  -2
   3  -6   4 145.168 9.41280   1
   4   6   9 537.744 21.6037  -2
  -4   6  -4 537.744 21.6037   1
  -4  -6  -9 454.774 25.1966  -2
   4  -6   4 454.774 25.1966   1
  -4  -6  -9 553.504 23.1131  -2
   4  -6   4 553.504 23.1131   1
  -4  -6  -9 540.858 21.5282  -2
   4  -6   4 540.858 21.5282   1
  -4  -6  -9 576.707 21.1107  -2
   4  -6   4 576.707 21.1107   1
   5   6   9 95.4258 5.01777  -2
  -5   6  -4 95.4258 5.01777   1
  -5  -6  -9 94.6181 5.77359  -2
   5  -6   4 94.6181 5.77359   1
  -5  -6  -9 103.027 5.18216  -2
   5  -6   4 103.027 5.18216   1
  -5  -6  -9 105.441 5.31750  -2
   5  -6   4 105.441 5.31750   1
  -5  -6  -9 88.9904 6.58157  -2
   5  -6   4 88.9904 6.58157   1
   6   6   9 371.617 15.9633  -2
  -6   6  -4 371.617 15.9633   1
  -6  -6  -9 334.902 18.8032  -2
   6  -6   4 334.902 18.8032   1
  -6  -6  -9 394.045 15.9951  -2
   6  -6   4 394.045 15.9951   1
  -6  -6  -9 394.509 15.4001  -2
   6  -6   4 394.509 15.4001   1
  -6  -6  -9 376.905 17.1659  -2
   6  -6   4 376.905 17.1659   1
   7   6   9 76.5725 4.71044  -2
  -7   6  -4 76.5725 4.71044   1
  -7  -6  -9 79.6672 4.78297  -2
   7  -6   4 79.6672 4.78297   1
  -7  -6  -9 83.9314 5.47729  -2
   7  -6   4 83.9314 5.47729   1
  -7  -6  -9 76.9407 6.19899  -2
   7  -6   4 76.9407 6.19899   1
  -7  -6  -9 87.3390 4.64841  -2
   7  -6   4 87.3390 4.64841   1
   8   6   9 158.920 7.84900  -2
  -8   6  -4 158.920 7.84900   1
  -8  -6  -9 145.564 7.64294  -2
   8  -6   4 145.564 7.64294   1
  -8  -6  -9 149.984 8.51434  -2
   8  -6   4 149.984 8.51434   1
  -8  -6  -9 148.710 9.61483  -2
   8  -6   4 148.710 9.61483   1
   9   6   9 1.39619 1.54813  -2
  -9   6  -4 1.39619 1.54813   1
  -9  -6  -9 2.94665 1.70673  -2
   9  -6   4 2.94665 1.70673   1
  -9  -6  -9 1.11100 2.05598  -2
   9  -6   4 1.11100 2.05598   1
  -9  -6  -9 3.27286 1.66888  -2
   9  -6   4 3.27286 1.66888   1
  -9   5   8 19.2356 3.86200  -2
   9   5  -4 19.2356 3.86200   1
  -9   5   8 15.6098 2.75614  -2
   9   5  -4 15.6098 2.75614   1
  -9   5   8 19.1714 2.58112  -2
   9   5  -4 19.1714 2.58112   1
  -9   5   8 17.1154 2.16765  -2
   9   5  -4 17.1154 2.16765   1
  -8   5   8 3.21779 1.66710  -2
   8   5  -4 3.21779 1.66710   1
  -8   5   8 -0.5184 2.50933  -2
   8   5  -4 -0.5184 2.50933   1
  -8   5   8 4.50167 2.05160  -2
   8   5  -4 4.50167 2.05160   1
  -8   5   8 2.91262 1.49105  -2
   8   5  -4 2.91262 1.49105   1
  -7   5   8 713.165 29.8628  -2
   7   5  -4 713.165 29.8628   1
  -7   5   8 735.799 29.0736  -2
   7   5  -4 735.799 29.0736   1
  -7   5   8 709.761 28.2875  -2
   7   5  -4 709.761 28.2875   1
  -6   5   8 36.3485 3.05002  -2
   6   5  -4 36.3485 3.05002   1
  -6   5   8 39.4015 2.80516  -2
   6   5  -4 39.4015 2.80516   1
  -6   5   8 37.9546 2.65231  -2
   6   5  -4 37.9546 2.65231   1
  -5   5   8 58.7028 3.26276  -2
   5   5  -4 58.7028 3.26276   1
  -5   5   8 53.1364 3.60215  -2
   5   5  -4 53.1364 3.60215   1
  -5   5   8 54.2334 3.37084  -2
   5   5  -4 54.2334 3.37084   1
  -4   5   8 22.0302 2.06160  -2
   4   5  -4 22.0302 2.06160   1
  -4   5   8 26.3716 2.04681  -2
   4   5  -4 26.3716 2.04681   1
  -4   5   8 25.5368 2.29521  -2
   4   5  -4 25.5368 2.29521   1
   4  -5  -8 31.2509 2.13790  -2
  -4  -5   4 31.2509 2.13790   1
   4  -5  -8 29.4134 2.39786  -2
  -4  -5   4 29.4134 2.39786   1
  -3   5   8 1459.33 57.2882  -2
   3   5  -4 1459.33 57.2882   1
  -3   5   8 1585.06 57.1863  -2
   3   5  -4 1585.06 57.1863   1
   3  -5  -8 1575.33 57.3833  -2
  -3  -5   4 1575.33 57.3833   1
   3  -5  -8 1497.00 55.2585  -2
  -3  -5   4 1497.00 55.2585   1
   3  -5  -8 1364.82 74.9115  -2
  -3  -5   4 1364.82 74.9115   1
  -2   5   8 38.6849 2.38585  -2
   2   5  -4 38.6849 2.38585   1
  -2   5   8 37.5513 2.47185  -2
   2   5  -4 37.5513 2.47185   1
   2  -5  -8 39.9388 2.53116  -2
  -2  -5   4 39.9388 2.53116   1
   2  -5  -8 35.9749 2.41353  -2
  -2  -5   4 35.9749 2.41353   1
   2  -5  -8 32.4755 3.13752  -2
  -2  -5   4 32.4755 3.13752   1
  -1   5   8 926.157 35.2810  -2
   1   5  -4 926.157 35.2810   1
  -1   5   8 932.980 35.3511  -2
   1   5  -4 932.980 35.3511   1
  -1   5   8 911.534 37.1294  -2
   1   5  -4 911.534 37.1294   1
   1  -5  -8 821.396 47.0328  -2
  -1  -5   4 821.396 47.0328   1
   1  -5  -8 935.676 35.3015  -2
  -1  -5   4 935.676 35.3015   1
   1  -5  -8 966.585 34.3946  -2
  -1  -5   4 966.585 34.3946   1
   0   5   8 53.0525 2.92182  -2
   0   5  -4 53.0525 2.92182   1
   0   5   8 45.9897 2.97308  -2
   0   5  -4 45.9897 2.97308   1
   0  -5  -8 52.2098 3.20032  -2
   0  -5   4 52.2098 3.20032   1
   0  -5  -8 55.0208 3.01230  -2
   0  -5   4 55.0208 3.01230   1
   0  -5  -8 49.0802 2.76859  -2
   0  -5   4 49.0802 2.76859   1
   0  -5  -8 46.9924 2.69066  -2
   0  -5   4 46.9924 2.69066   1
   1   5   8 475.114 18.9337  -2
  -1   5  -4 475.114 18.9337   1
   1   5   8 455.528 17.7489  -2
  -1   5  -4 455.528 17.7489   1
   1   5   8 431.637 17.9412  -2
  -1   5  -4 431.637 17.9412   1
  -1  -5  -8 431.558 17.6002  -2
   1  -5   4 431.558 17.6002   1
  -1  -5  -8 438.002 17.8278  -2
   1  -5   4 438.002 17.8278   1
  -1  -5  -8 458.769 17.5544  -2
   1  -5   4 458.769 17.5544   1
  -1  -5  -8 459.034 19.1159  -2
   1  -5   4 459.034 19.1159   1
   2   5   8 84.2507 4.74327  -2
  -2   5  -4 84.2507 4.74327   1
   2   5   8 96.9087 5.02800  -2
  -2   5  -4 96.9087 5.02800   1
   2   5   8 95.8957 4.36353  -2
  -2   5  -4 95.8957 4.36353   1
  -2  -5  -8 102.568 4.82614  -2
   2  -5   4 102.568 4.82614   1
  -2  -5  -8 104.088 4.76651  -2
   2  -5   4 104.088 4.76651   1
  -2  -5  -8 97.8012 5.24959  -2
   2  -5   4 97.8012 5.24959   1
  -2  -5  -8 97.0057 4.35604  -2
   2  -5   4 97.0057 4.35604   1
   3   5   8 2640.06 101.680  -2
  -3   5  -4 2640.06 101.680   1
   3   5   8 2721.50 104.918  -2
  -3   5  -4 2721.50 104.918   1
   3   5   8 2521.56 100.011  -2
  -3   5  -4 2521.56 100.011   1
  -3  -5  -8 2700.27 96.6297  -2
   3  -5   4 2700.27 96.6297   1
  -3  -5  -8 2716.06 105.296  -2
   3  -5   4 2716.06 105.296   1
  -3  -5  -8 2557.83 114.149  -2
   3  -5   4 2557.83 114.149   1
  -3  -5  -8 2550.81 99.2296  -2
   3  -5   4 2550.81 99.2296   1
  -3  -5  -8 2640.51 99.7881  -2
   3  -5   4 2640.51 99.7881   1
   4   5   8 54.7251 3.18609  -2
  -4   5  -4 54.7251 3.18609   1
  -4  -5  -8 52.6859 3.31958  -2
   4  -5   4 52.6859 3.31958   1
  -4  -5  -8 61.6087 3.98674  -2
   4  -5   4 61.6087 3.98674   1
  -4  -5  -8 55.8476 3.36527  -2
   4  -5   4 55.8476 3.36527   1
  -4  -5  -8 54.4434 4.50710  -2
   4  -5   4 54.4434 4.50710   1
   5   5   8 42.3040 2.93692  -2
  -5   5  -4 42.3040 2.93692   1
  -5  -5  -8 41.6042 4.02007  -2
   5  -5   4 41.6042 4.02007   1
  -5  -5  -8 45.5828 3.01081  -2
   5  -5   4 45.5828 3.01081   1
  -5  -5  -8 46.1634 3.58782  -2
   5  -5   4 46.1634 3.58782   1
  -5  -5  -8 46.5069 3.10659  -2
   5  -5   4 46.5069 3.10659   1
   6   5   8 91.6881 4.99313  -2
  -6   5  -4 91.6881 4.99313   1
  -6  -5  -8 85.2213 5.53813  -2
   6  -5   4 85.2213 5.53813   1
  -6  -5  -8 95.9624 5.03740  -2
   6  -5   4 95.9624 5.03740   1
  -6  -5  -8 87.3279 6.25007  -2
   6  -5   4 87.3279 6.25007   1
  -6  -5  -8 89.9734 4.72192  -2
   6  -5   4 89.9734 4.72192   1
   7   5   8 1651.29 63.6824  -2
  -7   5  -4 1651.29 63.6824   1
  -7  -5  -8 1666.64 66.1667  -2
   7  -5   4 1666.64 66.1667   1
  -7  -5  -8 1565.87 71.3921  -2
   7  -5   4 1565.87 71.3921   1
  -7  -5  -8 1571.95 62.2427  -2
   7  -5   4 1571.95 62.2427   1
   8   5   8 51.9580 3.82766  -2
  -8   5  -4 51.9580 3.82766   1
  -8  -5  -8 47.2429 4.67210  -2
   8  -5   4 47.2429 4.67210   1
  -8  -5  -8 51.3084 3.69725  -2
   8  -5   4 51.3084 3.69725   1
  -8  -5  -8 38.6584 3.78948  -2
   8  -5   4 38.6584 3.78948   1
   9   5   8 118.941 6.54324  -2
  -9   5  -4 118.941 6.54324   1
  -9  -5  -8 117.562 7.94078  -2
   9  -5   4 117.562 7.94078   1
  -9  -5  -8 91.1819 6.52575  -2
   9  -5   4 91.1819 6.52575   1
  -9  -5  -8 109.554 6.30568  -2
   9  -5   4 109.554 6.30568   1
  -9   4   7 2.98753 2.32928  -2
   9   4  -4 2.98753 2.32928   1
  -8   4   7 32.1004 3.31437  -2
   8   4  -4 32.1004 3.31437   1
  -7   4   7 70.8272 4.50590  -2
   7   4  -4 70.8272 4.50590   1
  -6   4   7 60.4236 3.65844  -2
   6   4  -4 60.4236 3.65844   1
  -6   4   7 69.4611 4.16891  -2
   6   4  -4 69.4611 4.16891   1
  -5   4   7 264.331 11.2261  -2
   5   4  -4 264.331 11.2261   1
  -5   4   7 254.948 11.1488  -2
   5   4  -4 254.948 11.1488   1
  -5   4   7 257.165 10.7164  -2
   5   4  -4 257.165 10.7164   1
  -5  -4   4 139.720 6.19054   1
  -4   4   7 422.128 16.7578  -2
   4   4  -4 422.128 16.7578   1
  -4   4   7 420.356 16.2961  -2
   4   4  -4 420.356 16.2961   1
  -4   4   7 390.301 17.0832  -2
   4   4  -4 390.301 17.0832   1
   4  -4  -7 400.945 16.6478  -2
  -4  -4   4 400.945 16.6478   1
   4  -4  -7 417.922 16.2909  -2
  -4  -4   4 417.922 16.2909   1
  -3   4   7 129.873 6.02534  -2
   3   4  -4 129.873 6.02534   1
   3  -4  -7 129.015 5.69686  -2
  -3  -4   4 129.015 5.69686   1
   3  -4  -7 135.634 6.07949  -2
  -3  -4   4 135.634 6.07949   1
  -2   4   7 106.337 4.87737  -2
   2   4  -4 106.337 4.87737   1
  -2   4   7 106.306 4.72998  -2
   2   4  -4 106.306 4.72998   1
   2  -4  -7 102.073 4.71076  -2
  -2  -4   4 102.073 4.71076   1
   2  -4  -7 101.432 4.84301  -2
  -2  -4   4 101.432 4.84301   1
   1   4  -4 347.243 13.6590   1
   1   4  -4 348.688 14.3940   1
   1  -4  -7 899.676 33.5240  -2
  -1  -4   4 899.676 33.5240   1
   0   4   7 1103.04 46.0296  -2
   0   4  -4 1103.04 46.0296   1
   0  -4  -7 1313.77 48.7044  -2
   0  -4   4 1313.77 48.7044   1
   1   4   7 292.640 11.6618  -2
  -1   4  -4 292.640 11.6618   1
   1   4   7 271.425 11.8897  -2
  -1   4  -4 271.425 11.8897   1
  -1  -4  -7 319.126 12.7962  -2
   1  -4   4 319.126 12.7962   1
  -2   4  -4 348.358 14.5968   1
  -2   4  -4 344.758 13.7586   1
  -2   4  -4 360.847 14.0615   1
  -2  -4  -7 454.128 19.1550  -2
   2  -4   4 454.128 19.1550   1
  -3   4  -4 27.7487 1.76865   1
  -3   4  -4 28.2476 2.20032   1
  -3   4  -4 27.4988 2.06269   1
  -3  -4  -7 188.347 8.86907  -2
   3  -4   4 188.347 8.86907   1
  -3  -4  -7 188.234 7.94181  -2
   3  -4   4 188.234 7.94181   1
   4   4   7 1071.22 42.1730  -2
  -4   4  -4 1071.22 42.1730   1
  -4  -4  -7 1122.54 41.5017  -2
   4  -4   4 1122.54 41.5017   1
  -4  -4  -7 1085.84 40.0579  -2
   4  -4   4 1085.84 40.0579   1
  -4  -4  -7 1014.80 43.9615  -2
   4  -4   4 1014.80 43.9615   1
   5   4   7 27.3841 2.29570  -2
  -5   4  -4 27.3841 2.29570   1
  -5  -4  -7 26.5935 2.77152  -2
   5  -4   4 26.5935 2.77152   1
  -5  -4  -7 23.2055 2.12293  -2
   5  -4   4 23.2055 2.12293   1
  -5  -4  -7 32.4185 2.44389  -2
   5  -4   4 32.4185 2.44389   1
   6   4   7 728.343 29.8150  -2
  -6   4  -4 728.343 29.8150   1
  -6  -4  -7 728.434 31.2357  -2
   6  -4   4 728.434 31.2357   1
  -6  -4  -7 761.956 28.0693  -2
   6  -4   4 761.956 28.0693   1
   7   4   7 44.1282 3.42521  -2
  -7   4  -4 44.1282 3.42521   1
  -7  -4  -7 45.9620 3.96137  -2
   7  -4   4 45.9620 3.96137   1
   8   4   7 228.648 10.7448  -2
  -8   4  -4 228.648 10.7448   1
  -8  -4  -7 228.436 11.5507  -2
   8  -4   4 228.436 11.5507   1
  -8  -4  -7 227.715 12.5575  -2
   8  -4   4 227.715 12.5575   1
   9   4   7 33.1732 3.47343  -2
  -9   4  -4 33.1732 3.47343   1
  -9  -4  -7 42.3640 4.09186  -2
   9  -4   4 42.3640 4.09186   1
  -9  -4  -7 30.1473 4.17003  -2
   9  -4   4 30.1473 4.17003   1
  10   4   7 590.983 25.2034  -2
 -10   4  -4 590.983 25.2034   1
 -10  -4  -7 590.553 28.7296  -2
  10  -4   4 590.553 28.7296   1
  10   3  -4 10.4403 2.03625   1
  10   3  -4 6.70205 1.42484   1
  10   3  -4 7.87904 2.47655   1
   9   3  -4 12.2587 2.80443   1
   9   3  -4 11.8725 1.97247   1
   9   3  -4 12.5490 1.67403   1
   8   3  -4 244.321 10.8716   1
   8   3  -4 224.772 12.9869   1
   8   3  -4 242.101 10.1696   1
  -7   3   7 1.59455 1.66154  -2
   7   3  -4 1.59455 1.66154   1
   7  -3  -7 2.33099 1.36859  -2
  -7  -3   4 2.33099 1.36859   1
  -6   3   7 74.8905 4.39236  -2
   6   3  -4 74.8905 4.39236   1
   6  -3  -7 79.6724 4.01305  -2
  -6  -3   4 79.6724 4.01305   1
   5   3  -4 13.6939 1.26495   1
   5   3  -4 7.77590 1.37608   1
  -5  -3   4 14.3753 1.45002   1
   4   3  -4 440.680 17.1284   1
   4   3  -4 418.537 17.9904   1
   4   3  -4 445.254 18.0199   1
   4   3  -4 428.982 17.5987   1
   4   3  -4 422.914 17.1359   1
  -4  -3   4 452.484 17.4069   1
  -4  -3   4 448.155 16.8677   1
  -4  -3   4 454.990 17.6168   1
   3   3  -4 18.0553 1.30953   1
   3   3  -4 20.4491 1.28271   1
   3   3  -4 17.8829 1.31637   1
   3   3  -4 20.0933 1.28278   1
   3   3  -4 19.6120 1.55131   1
  -3  -3   4 17.2531 1.45511   1
  -3  -3   4 19.0586 1.09748   1
  -3  -3   4 18.2064 1.35614   1
   2   3  -4 47.7911 2.58901   1
   2   3  -4 45.7987 2.48269   1
   2   3  -4 50.3005 2.55284   1
   2   3  -4 49.8180 2.40822   1
   2   3  -4 48.9476 2.41229   1
  -2  -3   4 47.7004 2.07102   1
  -2  -3   4 46.2890 2.56126   1
  -2  -3   4 55.7657 2.99512   1
  -2  -3   4 47.5957 2.49388   1
  -2  -3   4 51.7525 2.76275   1
   1   3  -4 108.275 4.99621   1
   1   3  -4 111.432 5.02744   1
   1   3  -4 116.275 4.79280   1
  -1  -3   4 105.611 6.47042   1
  -1  -3   4 109.499 5.99707   1
  -1  -3   4 117.615 4.81535   1
  -1  -3   4 112.782 4.86123   1
   0   3  -4 21.0864 1.49196   1
   0   3  -4 20.5615 1.39583   1
   0  -3   4 22.3435 1.37635   1
   0  -3   4 23.2447 1.35725   1
   0  -3   4 24.0682 1.52284   1
   0  -3   4 23.0212 1.54786   1
  -1   3  -4 265.226 10.9377   1
  -1   3  -4 271.468 10.7409   1
  -1   3  -4 259.890 11.4420   1
   1  -3   4 284.868 10.8362   1
   1  -3   4 255.821 10.5698   1
   1  -3   4 283.635 10.8475   1
   1  -3   4 268.156 13.0477   1
   1  -3   4 280.615 11.6144   1
  -2   3  -4 390.506 15.0269   1
  -2   3  -4 371.132 14.8339   1
  -2   3  -4 356.682 15.5255   1
   2  -3   4 356.454 17.1725   1
   2  -3   4 376.844 15.7924   1
   2  -3   4 367.562 14.7734   1
   2  -3   4 378.291 14.3173   1
   2  -3   4 383.260 14.7342   1
  -3   3  -4 55.6227 3.14242   1
  -3   3  -4 52.5032 3.27273   1
  -3   3  -4 56.8477 2.90141   1
   3  -3   4 62.4621 3.03500   1
   3  -3   4 53.9262 3.61492   1
   3  -3   4 55.2901 3.21929   1
   3  -3   4 58.3937 3.45890   1
   3  -3   4 58.9983 2.89004   1
  -4   3  -4 181.743 8.48863   1
  -4   3  -4 192.186 8.23592   1
  -4   3  -4 175.956 8.81837   1
   4  -3   4 197.104 8.16315   1
   4  -3   4 193.681 8.39190   1
   4  -3   4 189.520 9.62123   1
   4  -3   4 188.062 7.74613   1
   4  -3   4 195.776 9.07839   1
  -5   3  -4 606.011 24.8821   1
   5  -3   4 634.612 26.2424   1
   5  -3   4 605.621 23.2963   1
   5  -3   4 654.088 24.3179   1
   5  -3   4 601.317 24.3039   1
   5  -3   4 607.189 28.0528   1
  -6   3  -4 207.184 9.33197   1
   6  -3   4 208.335 8.90438   1
   6  -3   4 204.932 9.07368   1
   6  -3   4 208.106 8.45186   1
   6  -3   4 212.770 10.2179   1
   6  -3   4 198.286 10.6934   1
  -7   3  -4 105.231 5.65495   1
   7  -3   4 100.681 6.25429   1
   7  -3   4 106.255 6.59728   1
   7  -3   4 113.167 5.57651   1
  -8   3  -4 47.8529 3.43086   1
   8  -3   4 45.4522 3.93992   1
   8  -3   4 46.1528 3.34252   1
   8  -3   4 50.3950 4.16360   1
  -9   3  -4 350.201 15.4231   1
   9  -3   4 362.840 16.6057   1
   9  -3   4 324.546 17.4094   1
   9  -3   4 350.833 15.2878   1
 -10   3  -4 5.79880 1.66485   1
  10  -3   4 8.47575 2.09932   1
  10  -3   4 4.86104 2.01187   1
  10  -3   4 8.13178 2.33621   1
 -10   2   6 12.7258 3.47088  -2
  10   2  -4 12.7258 3.47088   1
 -10   2   6 9.52536 2.44123  -2
  10   2  -4 9.52536 2.44123   1
  10  -2  -6 8.58206 2.26506  -2
 -10  -2   4 8.58206 2.26506   1
  -9   2   6 41.8759 4.69772  -2
   9   2  -4 41.8759 4.69772   1
  -9   2   6 41.4067 3.54334  -2
   9   2  -4 41.4067 3.54334   1
   9  -2  -6 40.2329 3.28624  -2
  -9  -2   4 40.2329 3.28624   1
  -8   2   6 89.3907 6.53738  -2
   8   2  -4 89.3907 6.53738   1
  -8   2   6 89.5412 5.13872  -2
   8   2  -4 89.5412 5.13872   1
  -8   2   6 87.2107 4.96921  -2
   8   2  -4 87.2107 4.96921   1
   8  -2  -6 92.7780 4.95468  -2
  -8  -2   4 92.7780 4.95468   1
  -7   2   6 7.38415 1.48304  -2
   7   2  -4 7.38415 1.48304   1
  -7   2   6 7.64274 1.74730  -2
   7   2  -4 7.64274 1.74730   1
  -7   2   6 9.50350 2.43024  -2
   7   2  -4 9.50350 2.43024   1
   7  -2  -6 6.95091 1.51115  -2
  -7  -2   4 6.95091 1.51115   1
  -6   2   6 109.766 6.81581  -2
   6   2  -4 109.766 6.81581   1
  -6   2   6 112.222 5.11450  -2
   6   2  -4 112.222 5.11450   1
  -6   2   6 111.856 5.54576  -2
   6   2  -4 111.856 5.54576   1
  -6   2   6 109.194 5.25454  -2
   6   2  -4 109.194 5.25454   1
   6  -2  -6 113.830 5.32415  -2
  -6  -2   4 113.830 5.32415   1
  -5   2   6 2.24098 0.82001  -2
   5   2  -4 2.24098 0.82001   1
  -5   2   6 1.81596 0.81025  -2
   5   2  -4 1.81596 0.81025   1
  -5   2   6 1.72118 1.17351  -2
   5   2  -4 1.72118 1.17351   1
  -5   2   6 2.00962 1.65016  -2
   5   2  -4 2.00962 1.65016   1
   5  -2  -6 1.34460 0.90575  -2
  -5  -2   4 1.34460 0.90575   1
  -4   2   6 25.2155 1.82514  -2
   4   2  -4 25.2155 1.82514   1
  -4   2   6 22.2242 1.43089  -2
   4   2  -4 22.2242 1.43089   1
  -4   2   6 19.5819 1.34557  -2
   4   2  -4 19.5819 1.34557   1
   4  -2  -6 23.9276 1.82443  -2
  -4  -2   4 23.9276 1.82443   1
   4  -2  -6 22.2734 1.49281  -2
  -4  -2   4 22.2734 1.49281   1
  -3   2   6 471.545 18.6217  -2
   3   2  -4 471.545 18.6217   1
   3  -2  -6 480.203 18.6479  -2
  -3  -2   4 480.203 18.6479   1
   2   2  -4 172.596 7.17192   1
   2   2  -4 190.282 7.57415   1
   2   2  -4 176.371 7.53792   1
   2   2  -4 184.194 7.17127   1
  -2  -2   4 185.068 7.20600   1
  -2  -2   4 178.634 7.20650   1
   1   2  -4 98.7141 4.05800   1
   1   2  -4 95.2896 4.27037   1
   1   2  -4 95.7045 4.24116   1
   1   2  -4 100.615 4.05216   1
  -1  -2   4 94.9540 4.19988   1
  -1  -2   4 94.3977 5.32336   1
  -1  -2   4 98.2514 5.10437   1
  -1  -2   4 100.048 4.14278   1
   0   2  -4 0.43185 0.35314   1
   0   2  -4 0.00657 0.27077   1
   0   2  -4 0.16919 0.12819   1
   0   2  -4 0.78256 0.32926   1
   0  -2  -6 2.45495 0.64154  -2
   0  -2   4 2.45495 0.64154   1
  -1   2  -4 612.368 30.4962   1
  -1   2  -4 585.113 23.3953   1
  -1   2  -4 615.579 23.2579   1
  -1   2  -4 604.371 24.3634   1
  -1  -2  -6 963.326 38.7212  -2
   1  -2   4 963.326 38.7212   1
  -2   2  -4 2.77077 0.52681   1
  -2   2  -4 4.57648 0.83589   1
  -2   2  -4 3.36682 0.75255   1
  -2   2  -4 3.22580 0.62052   1
  -2  -2  -6 65.5685 3.62397  -2
   2  -2   4 65.5685 3.62397   1
  -3   2  -4 33.1321 2.02121   1
  -3   2  -4 30.6401 1.83890   1
  -3   2  -4 26.3605 2.23846   1
  -3   2  -4 30.8007 2.32626   1
  -3  -2  -6 34.4233 2.54461  -2
   3  -2   4 34.4233 2.54461   1
   4   2   6 70.8207 3.59474  -2
  -4   2  -4 70.8207 3.59474   1
  -4  -2  -6 68.0344 3.31400  -2
   4  -2   4 68.0344 3.31400   1
  -4  -2  -6 60.3493 3.97961  -2
   4  -2   4 60.3493 3.97961   1
   5   2   6 71.3796 3.82981  -2
  -5   2  -4 71.3796 3.82981   1
  -5  -2  -6 68.9546 3.25738  -2
   5  -2   4 68.9546 3.25738   1
  -5  -2  -6 67.9537 3.47774  -2
   5  -2   4 67.9537 3.47774   1
  -5  -2  -6 67.6833 4.39300  -2
   5  -2   4 67.6833 4.39300   1
   6   2   6 134.680 6.49362  -2
  -6   2  -4 134.680 6.49362   1
  -6  -2  -6 118.271 7.00519  -2
   6  -2   4 118.271 7.00519   1
  -6  -2  -6 133.403 5.94264  -2
   6  -2   4 133.403 5.94264   1
  -6  -2  -6 133.236 5.56990  -2
   6  -2   4 133.236 5.56990   1
  -6  -2  -6 133.881 7.36671  -2
   6  -2   4 133.881 7.36671   1
   7   2   6 86.7599 4.90260  -2
  -7   2  -4 86.7599 4.90260   1
  -7  -2  -6 78.8694 5.40431  -2
   7  -2   4 78.8694 5.40431   1
  -7  -2  -6 81.9030 5.52040  -2
   7  -2   4 81.9030 5.52040   1
  -7  -2  -6 89.3916 4.40176  -2
   7  -2   4 89.3916 4.40176   1
   8   2   6 291.486 12.9511  -2
  -8   2  -4 291.486 12.9511   1
  -8  -2  -6 274.182 13.7504  -2
   8  -2   4 274.182 13.7504   1
  -8  -2  -6 293.496 14.5577  -2
   8  -2   4 293.496 14.5577   1
   9   2   6 23.2873 2.94913  -2
  -9   2  -4 23.2873 2.94913   1
  -9  -2  -6 25.5481 3.41369  -2
   9  -2   4 25.5481 3.41369   1
  -9  -2  -6 29.9859 3.59530  -2
   9  -2   4 29.9859 3.59530   1
  10   2   6 41.9262 3.86393  -2
 -10   2  -4 41.9262 3.86393   1
 -10  -2  -6 41.8953 4.36358  -2
  10  -2   4 41.8953 4.36358   1
 -10  -2  -6 41.0507 4.55303  -2
  10  -2   4 41.0507 4.55303   1
 -10   1   5 25.8267 3.70207  -2
  10   1  -4 25.8267 3.70207   1
 -10   1   5 26.2659 2.61148  -2
  10   1  -4 26.2659 2.61148   1
 -10   1   5 25.1939 2.87750  -2
  10   1  -4 25.1939 2.87750   1
  10  -1  -5 26.4864 2.78191  -2
 -10  -1   4 26.4864 2.78191   1
  -9   1   5 22.7069 2.52949  -2
   9   1  -4 22.7069 2.52949   1
  -9   1   5 26.5283 3.40232  -2
   9   1  -4 26.5283 3.40232   1
  -9   1   5 30.3702 2.72607  -2
   9   1  -4 30.3702 2.72607   1
   9  -1  -5 25.5603 2.56867  -2
  -9  -1   4 25.5603 2.56867   1
  -8   1   5 180.441 7.74603  -2
   8   1  -4 180.441 7.74603   1
  -8   1   5 154.593 9.24020  -2
   8   1  -4 154.593 9.24020   1
  -8   1   5 154.499 7.82819  -2
   8   1  -4 154.499 7.82819   1
   8  -1  -5 159.192 7.69114  -2
  -8  -1   4 159.192 7.69114   1
  -7   1   5 164.692 9.14949  -2
   7   1  -4 164.692 9.14949   1
  -7   1   5 175.502 7.70271  -2
   7   1  -4 175.502 7.70271   1
  -7   1   5 157.770 7.45763  -2
   7   1  -4 157.770 7.45763   1
   7  -1  -5 159.844 7.55010  -2
  -7  -1   4 159.844 7.55010   1
  -6   1   5 375.028 14.8135  -2
   6   1  -4 375.028 14.8135   1
  -6   1   5 348.108 14.4169  -2
   6   1  -4 348.108 14.4169   1
  -6   1   5 347.615 16.9328  -2
   6   1  -4 347.615 16.9328   1
   6  -1  -5 344.886 14.6260  -2
  -6  -1   4 344.886 14.6260   1
  -5   1   5 33.5447 1.79333  -2
   5   1  -4 33.5447 1.79333   1
  -5   1   5 30.8268 1.82441  -2
   5   1  -4 30.8268 1.82441   1
  -5   1   5 32.5686 2.17003  -2
   5   1  -4 32.5686 2.17003   1
  -5   1   5 32.8599 2.78925  -2
   5   1  -4 32.8599 2.78925   1
  -5   1   5 29.2649 2.04825  -2
   5   1  -4 29.2649 2.04825   1
  -5   1   5 34.7766 1.84877  -2
   5   1  -4 34.7766 1.84877   1
   5  -1  -5 33.3937 1.74623  -2
  -5  -1   4 33.3937 1.74623   1
   5  -1  -5 32.8663 2.07555  -2
  -5  -1   4 32.8663 2.07555   1
  -4   1   5 410.645 16.2152  -2
   4   1  -4 410.645 16.2152   1
  -4   1   5 383.222 16.7359  -2
   4   1  -4 383.222 16.7359   1
  -4   1   5 418.681 16.5783  -2
   4   1  -4 418.681 16.5783   1
  -4   1   5 432.217 15.8128  -2
   4   1  -4 432.217 15.8128   1
  -4   1   5 412.434 18.7910  -2
   4   1  -4 412.434 18.7910   1
   4  -1  -5 406.435 16.4178  -2
  -4  -1   4 406.435 16.4178   1
   4  -1  -5 394.981 15.4575  -2
  -4  -1   4 394.981 15.4575   1
   4  -1  -5 427.676 16.2431  -2
  -4  -1   4 427.676 16.2431   1
  -3   1   5 204.182 8.02817  -2
   3   1  -4 204.182 8.02817   1
  -3   1   5 201.286 7.71329  -2
   3   1  -4 201.286 7.71329   1
  -3   1   5 202.033 8.10336  -2
   3   1  -4 202.033 8.10336   1
  -3   1   5 193.884 7.98616  -2
   3   1  -4 193.884 7.98616   1
  -3   1   5 200.748 7.61750  -2
   3   1  -4 200.748 7.61750   1
   3  -1  -5 200.582 8.02303  -2
  -3  -1   4 200.582 8.02303   1
   3  -1  -5 190.862 8.00852  -2
  -3  -1   4 190.862 8.00852   1
   3  -1  -5 173.243 7.70673  -2
  -3  -1   4 173.243 7.70673   1
  -2   1   5 186.582 6.84234  -2
   2   1  -4 186.582 6.84234   1
  -2   1   5 181.283 7.20422  -2
   2   1  -4 181.283 7.20422   1
  -2   1   5 167.248 7.16125  -2
   2   1  -4 167.248 7.16125   1
  -2   1   5 178.247 6.85406  -2
   2   1  -4 178.247 6.85406   1
   2  -1  -5 164.536 7.09985  -2
  -2  -1   4 164.536 7.09985   1
   2  -1  -5 181.210 7.11443  -2
  -2  -1   4 181.210 7.11443   1
   2  -1  -5 173.781 7.14386  -2
  -2  -1   4 173.781 7.14386   1
  -1   1   5 175.759 6.82813  -2
   1   1  -4 175.759 6.82813   1
  -1   1   5 165.358 6.80569  -2
   1   1  -4 165.358 6.80569   1
  -1   1   5 177.994 6.97692  -2
   1   1  -4 177.994 6.97692   1
  -1   1   5 177.400 7.19772  -2
   1   1  -4 177.400 7.19772   1
  -1   1   5 176.307 7.16843  -2
   1   1  -4 176.307 7.16843   1
   1  -1  -5 167.106 7.01837  -2
  -1  -1   4 167.106 7.01837   1
   1  -1  -5 183.504 6.97192  -2
  -1  -1   4 183.504 6.97192   1
   1  -1  -5 181.600 6.96277  -2
  -1  -1   4 181.600 6.96277   1
   0   1   5 102.317 4.46574  -2
   0   1  -4 102.317 4.46574   1
   0   1   5 113.011 4.28343  -2
   0   1  -4 113.011 4.28343   1
   0   1   5 103.306 4.23852  -2
   0   1  -4 103.306 4.23852   1
   0   1   5 103.588 4.45814  -2
   0   1  -4 103.588 4.45814   1
   0   1   5 101.439 5.51223  -2
   0   1  -4 101.439 5.51223   1
   0  -1  -5 98.5660 5.43973  -2
   0  -1   4 98.5660 5.43973   1
   0  -1  -5 102.162 4.42026  -2
   0  -1   4 102.162 4.42026   1
   0  -1  -5 100.240 4.21663  -2
   0  -1   4 100.240 4.21663   1
   1   1   5 177.707 8.98935  -2
  -1   1  -4 177.707 8.98935   1
   1   1   5 171.859 6.88458  -2
  -1   1  -4 171.859 6.88458   1
   1   1   5 184.485 7.28757  -2
  -1   1  -4 184.485 7.28757   1
   1   1   5 165.829 7.02556  -2
  -1   1  -4 165.829 7.02556   1
  -1  -1  -5 168.595 7.85367  -2
   1  -1   4 168.595 7.85367   1
  -1  -1  -5 167.446 6.60965  -2
   1  -1   4 167.446 6.60965   1
  -1  -1  -5 163.411 6.80016  -2
   1  -1   4 163.411 6.80016   1
  -1  -1  -5 164.539 7.38771  -2
   1  -1   4 164.539 7.38771   1
  -1  -1  -5 162.801 7.26162  -2
   1  -1   4 162.801 7.26162   1
   2   1   5 520.347 21.0143  -2
  -2   1  -4 520.347 21.0143   1
   2   1   5 527.751 26.2309  -2
  -2   1  -4 527.751 26.2309   1
   2   1   5 500.687 20.3365  -2
  -2   1  -4 500.687 20.3365   1
   2   1   5 522.723 20.3305  -2
  -2   1  -4 522.723 20.3305   1
  -2  -1  -5 464.092 21.2089  -2
   2  -1   4 464.092 21.2089   1
  -2  -1  -5 547.630 22.6648  -2
   2  -1   4 547.630 22.6648   1
  -2  -1  -5 524.408 19.9454  -2
   2  -1   4 524.408 19.9454   1
  -2  -1  -5 523.456 19.1559  -2
   2  -1   4 523.456 19.1559   1
  -2  -1  -5 508.891 19.9138  -2
   2  -1   4 508.891 19.9138   1
   3   1   5 90.7497 4.03921  -2
  -3   1  -4 90.7497 4.03921   1
   3   1   5 85.2412 5.00750  -2
  -3   1  -4 85.2412 5.00750   1
   3   1   5 75.2359 4.16590  -2
  -3   1  -4 75.2359 4.16590   1
   3   1   5 90.9770 4.21311  -2
  -3   1  -4 90.9770 4.21311   1
  -3  -1  -5 85.1388 4.46848  -2
   3  -1   4 85.1388 4.46848   1
  -3  -1  -5 88.7157 3.59979  -2
   3  -1   4 88.7157 3.59979   1
  -3  -1  -5 85.4734 3.95243  -2
   3  -1   4 85.4734 3.95243   1
  -3  -1  -5 77.0306 4.37456  -2
   3  -1   4 77.0306 4.37456   1
  -3  -1  -5 86.0937 3.81891  -2
   3  -1   4 86.0937 3.81891   1
   4   1   5 1053.73 50.4212  -2
  -4   1  -4 1053.73 50.4212   1
   4   1   5 920.160 38.5716  -2
  -4   1  -4 920.160 38.5716   1
   4   1   5 1010.18 39.2657  -2
  -4   1  -4 1010.18 39.2657   1
   4   1   5 1022.68 40.3125  -2
  -4   1  -4 1022.68 40.3125   1
  -4  -1  -5 1012.43 36.7136  -2
   4  -1   4 1012.43 36.7136   1
  -4  -1  -5 1056.66 38.2626  -2
   4  -1   4 1056.66 38.2626   1
  -4  -1  -5 869.910 40.5860  -2
   4  -1   4 869.910 40.5860   1
  -4  -1  -5 992.097 38.4158  -2
   4  -1   4 992.097 38.4158   1
  -4  -1  -5 1055.27 43.6144  -2
   4  -1   4 1055.27 43.6144   1
   5   1   5 5.11356 1.12792  -2
  -5   1  -4 5.11356 1.12792   1
   5   1   5 4.84505 1.12266  -2
  -5   1  -4 4.84505 1.12266   1
  -5  -1  -5 4.16870 1.24833  -2
   5  -1   4 4.16870 1.24833   1
  -5  -1  -5 3.88987 0.74959  -2
   5  -1   4 3.88987 0.74959   1
  -5  -1  -5 5.61979 1.02099  -2
   5  -1   4 5.61979 1.02099   1
  -5  -1  -5 4.60370 1.10209  -2
   5  -1   4 4.60370 1.10209   1
  -5  -1  -5 6.69951 1.34131  -2
   5  -1   4 6.69951 1.34131   1
   6   1   5 652.503 24.7463  -2
  -6   1  -4 652.503 24.7463   1
  -6  -1  -5 517.288 25.5062  -2
   6  -1   4 517.288 25.5062   1
  -6  -1  -5 658.289 24.3442  -2
   6  -1   4 658.289 24.3442   1
  -6  -1  -5 633.212 23.8201  -2
   6  -1   4 633.212 23.8201   1
  -6  -1  -5 570.885 27.2697  -2
   6  -1   4 570.885 27.2697   1
   7   1   5 7.57821 1.54698  -2
  -7   1  -4 7.57821 1.54698   1
[truncated: 1,356,035 more chars]
