# Supplementary material for: Two-dimensional organic-inorganic hybrid perovskite quantum-well nanowires enabled by directional noncovalent intermolecular interactions
Source: Nat Commun. 2025 Mar 27;16:2997. doi: 10.1038/s41467-025-58166-x (PMC11950231; doi:10.1038/s41467-025-58166-x)
Supplement: Supplementary file 4 — Supplementary Data 1 [file 41467_2025_58166_MOESM4_ESM.zip › crystal structure cif and checkcif/(HA)2PbI4.cif]

####################################################################### 
# 
# This file contains crystal structure data downloaded from the 
# Cambridge Structural Database (CSD) hosted by the Cambridge 
# Crystallographic Data Centre (CCDC).
# 
# Full information about CCDC data access policies and citation 
# guidelines are available at http://www.ccdc.cam.ac.uk/access/V1 
# 
# Audit and citation data items may have been added by the CCDC. 
# Please retain this information to preserve the provenance of 
# this file and to allow appropriate attribution of the data. 
# 
#######################################################################

data_3b
_audit_block_doi                 10.5517/ccqbq1s
_database_code_depnum_ccdc_archive 'CCDC 665695'
loop_
_citation_id
_citation_doi
_citation_year
1 10.1107/S0108768107031758 2007
_audit_update_record             
;
2007-10-31 deposited with the CCDC.	2024-12-08 downloaded from the CCDC.
;
_audit_creation_method           'WinGX routine CIF_UPDATE'
_audit_conform_dict_name         cif_core.dic
_audit_conform_dict_version      2.3
_chemical_name_systematic        
;
bis(hexylammonium)tetraiodoplumbate(II)
;

_chemical_formula_moiety         '2(C6 H16 N), I4 Pb'
_chemical_formula_sum            'C12 H32 I4 N2 Pb'
_chemical_formula_weight         919.19
_symmetry_cell_setting           Orthorhombic
_symmetry_space_group_name_H-M   Pbca
_symmetry_space_group_name_Hall  '-P 2ac 2ab'
loop_
_symmetry_equiv_pos_as_xyz

'x, y, z'
'-x+1/2, -y, z+1/2'
'-x, y+1/2, -z+1/2'
'x+1/2, -y+1/2, -z'
'-x, -y, -z'
'x-1/2, y, -z-1/2'
'x, -y-1/2, z-1/2'
'-x-1/2, y-1/2, z'


_cell_length_a                   8.9413(2)

_cell_length_b                   8.6874(2)

_cell_length_c                   32.7027(10)

_cell_angle_alpha                90

_cell_angle_beta                 90

_cell_angle_gamma                90

_cell_volume                     2540.24(11)

_cell_formula_units_Z            4

_cell_measurement_reflns_used    5270

_cell_measurement_theta_min      2.6

_cell_measurement_theta_max      29.94

_cell_measurement_temperature    293(2)

_exptl_crystal_description       plate

_exptl_crystal_colour            orange

_exptl_crystal_size_max          0.46

_exptl_crystal_size_mid          0.28

_exptl_crystal_size_min          0.05

_exptl_crystal_density_diffrn    2.403

_exptl_crystal_density_meas      0

_exptl_crystal_density_method    'not measured'

_exptl_crystal_F_000             1648

_exptl_absorpt_coefficient_mu    11.498

_exptl_absorpt_correction_type   integration

_exptl_absorpt_process_details   'Bruker XPREP (Bruker, 2004)'

_exptl_absorpt_correction_T_min  0.0582

_exptl_absorpt_correction_T_max  0.5361

_exptl_special_details           
;
Numerical integration absorption corrections based on indexed crystal faces
were applied using the XPREP routine (Bruker, 2004)
;


_diffrn_ambient_temperature      293(2)

_diffrn_radiation_type           MoK\a

_diffrn_radiation_wavelength     0.71073

_diffrn_radiation_source         'fine-focus sealed tube'

_diffrn_radiation_monochromator  graphite

_diffrn_measurement_device_type  'Bruker APEX II CCD area detector'

_diffrn_measurement_method       '\w scans'

_diffrn_reflns_number            12552

_diffrn_reflns_av_R_equivalents  0.0447

_diffrn_reflns_theta_min         2.6

_diffrn_reflns_theta_max         28

_diffrn_reflns_theta_full        28

_diffrn_measured_fraction_theta_max 0.997

_diffrn_measured_fraction_theta_full 0.997

_diffrn_reflns_limit_h_min       -9

_diffrn_reflns_limit_h_max       11

_diffrn_reflns_limit_k_min       -10

_diffrn_reflns_limit_k_max       11

_diffrn_reflns_limit_l_min       -42

_diffrn_reflns_limit_l_max       43

_diffrn_standards_number         0

_diffrn_standards_interval_count .

_diffrn_standards_interval_time  .

_diffrn_standards_decay_%        ?

_reflns_number_total             3056

_reflns_number_gt                2421

_reflns_threshold_expression     >2sigma(I)

_refine_ls_structure_factor_coef Fsqd

_refine_ls_matrix_type           full

_refine_ls_R_factor_all          0.0958

_refine_ls_R_factor_gt           0.0814

_refine_ls_wR_factor_gt          0.1636

_refine_ls_wR_factor_ref         0.1682

_refine_ls_goodness_of_fit_ref   1.335

_refine_ls_restrained_S_all      1.33

_refine_ls_number_reflns         3056

_refine_ls_number_parameters     89

_refine_ls_number_restraints     56

_refine_ls_hydrogen_treatment    constr

_refine_ls_weighting_scheme      calc

_refine_ls_weighting_details     
'calc w=1/[\s^2^(Fo^2^)+(0.0000P)^2^+101.7161P] where P=(Fo^2^+2Fc^2^)/3'

_atom_sites_solution_hydrogens   geom

_atom_sites_solution_primary     direct

_atom_sites_solution_secondary   difmap

_refine_ls_shift/su_max          0

_refine_ls_shift/su_mean         0

_refine_diff_density_max         1.651

_refine_diff_density_min         -1.693

_refine_ls_extinction_method     SHELXL

_refine_ls_extinction_coef       0.00037(4)

_refine_ls_extinction_expression Fc^*^=kFc[1+0.001xFc^2^\l^3^/sin(2\q)]^-1/4^

_refine_special_details          
;
Refinement of F^2^ against ALL reflections. The weighted R-factor wR and
goodness of fit S are based on F^2^, conventional R-factors R are based
on F, with F set to zero for negative F^2^. The threshold expression of
F^2^ > 2sigma(F^2^) is used only for calculating R-factors(gt) etc. and is
not relevant to the choice of reflections for refinement. R-factors based
on F^2^ are statistically about twice as large as those based on F, and R-
factors based on ALL data will be even larger.
;

loop_
_atom_type_symbol
_atom_type_description
_atom_type_scat_dispersion_real
_atom_type_scat_dispersion_imag
_atom_type_scat_source

C C 0.0033 0.0016 'International Tables Vol C Tables 4.2.6.8 and 6.1.1.4'
H H 0 0 'International Tables Vol C Tables 4.2.6.8 and 6.1.1.4'
N N 0.0061 0.0033 'International Tables Vol C Tables 4.2.6.8 and 6.1.1.4'
I I -0.4742 1.8119 'International Tables Vol C Tables 4.2.6.8 and 6.1.1.4'
Pb Pb -3.3944 10.1111 'International Tables Vol C Tables 4.2.6.8 and 6.1.1.4'


_computing_data_collection       'APEX2 (Bruker, 2005)'

_computing_cell_refinement       'SAINT-Plus (Bruker, 2004)'

_computing_data_reduction        'SAINT-Plus and XPREP (Bruker 2004)'

_computing_structure_solution    'SHELXS-97 (Sheldrick, 1997a)'

_computing_structure_refinement  'SHELXL-97 (Sheldrick, 1997b)'

_computing_molecular_graphics    
;
Ortep-3 for Windows (Farrugia, 1997) and DIAMOND (Brandenburg, 1999)
;


_computing_publication_material  
;
WinGX publication routines (Farrugia, 1999) and PLATON (Spek, 2003)
;

loop_
_atom_site_type_symbol
_atom_site_label
_atom_site_fract_x
_atom_site_fract_y
_atom_site_fract_z
_atom_site_U_iso_or_equiv
_atom_site_adp_type
_atom_site_calc_flag
_atom_site_refinement_flags
_atom_site_occupancy
_atom_site_symmetry_multiplicity
_atom_site_disorder_assembly
_atom_site_disorder_group

C C1 0.970(4) 0.463(4) 0.9038(6) 0.120(8) Uani d DU 1 1 . .
H H1D 0.8689 0.4845 0.913 0.144 Uiso calc R 1 1 . .
H H1E 0.9957 0.358 0.9111 0.144 Uiso calc R 1 1 . .
C C2 0.985(4) 0.489(4) 0.8585(6) 0.136(8) Uani d DU 1 1 . .
H H2A 1.0882 0.4693 0.8508 0.163 Uiso calc R 1 1 . .
H H2B 0.9647 0.5967 0.8528 0.163 Uiso calc R 1 1 . .
C C3 0.883(4) 0.391(4) 0.8320(6) 0.148(8) Uani d DU 1 1 . .
H H3A 0.7796 0.4145 0.8379 0.177 Uiso calc R 1 1 . .
H H3B 0.8999 0.2824 0.8379 0.177 Uiso calc R 1 1 . .
C C4 0.917(4) 0.423(4) 0.7872(6) 0.164(9) Uani d DU 1 1 . .
H H4A 0.8935 0.5296 0.7813 0.197 Uiso calc R 1 1 . .
H H4B 1.0236 0.409 0.7825 0.197 Uiso calc R 1 1 . .
C C5 0.832(4) 0.321(4) 0.7578(7) 0.177(10) Uani d DU 1 1 . .
H H5A 0.7256 0.3351 0.762 0.213 Uiso calc R 1 1 . .
H H5B 0.8561 0.2144 0.7632 0.213 Uiso calc R 1 1 . .
C C6 0.871(5) 0.360(5) 0.7136(7) 0.202(15) Uani d DU 1 1 . .
H H6A 0.8147 0.294 0.6956 0.303 Uiso calc R 1 1 . .
H H6B 0.9758 0.3435 0.7091 0.303 Uiso calc R 1 1 . .
H H6C 0.8463 0.4652 0.7081 0.303 Uiso calc R 1 1 . .
N N1 1.078(2) 0.574(2) 0.9216(7) 0.086(5) Uani d U 1 1 . .
H H1A 1.0749 0.5688 0.9488 0.129 Uiso calc R 1 1 . .
H H1B 1.055 0.6691 0.9136 0.129 Uiso calc R 1 1 . .
H H1C 1.1703 0.5512 0.9131 0.129 Uiso calc R 1 1 . .
I I1 1.03252(17) 0.98288(17) 0.90247(5) 0.0689(4) Uani d . 1 1 . .
I I2 0.69807(13) 1.19581(14) 0.99628(5) 0.0637(4) Uani d . 1 1 . .
Pb Pb1 1 1 1 0.0443(3) Uani d S 1 2 . .

loop_
_atom_site_aniso_label
_atom_site_aniso_U_11
_atom_site_aniso_U_22
_atom_site_aniso_U_33
_atom_site_aniso_U_12
_atom_site_aniso_U_13
_atom_site_aniso_U_23

C1 0.112(16) 0.122(17) 0.127(12) -0.016(13) -0.005(15) -0.027(16)
C2 0.137(17) 0.145(18) 0.126(12) 0.005(15) -0.008(14) -0.028(15)
C3 0.149(18) 0.164(19) 0.130(12) 0.012(17) -0.022(15) -0.035(16)
C4 0.17(2) 0.19(2) 0.129(12) 0.02(2) -0.022(16) -0.032(17)
C5 0.18(2) 0.22(2) 0.132(14) 0.02(2) -0.029(18) -0.041(19)
C6 0.22(3) 0.26(4) 0.126(13) 0.05(3) -0.03(2) -0.03(2)
N1 0.057(10) 0.082(13) 0.120(13) 0.016(9) -0.003(10) -0.003(11)
I1 0.0759(9) 0.0620(8) 0.0687(9) 0.0080(8) -0.0078(7) 0.0020(7)
I2 0.0451(6) 0.0439(6) 0.1019(11) 0.0175(5) -0.0117(7) -0.0073(7)
Pb1 0.0328(4) 0.0322(4) 0.0679(6) 0.0001(3) -0.0003(4) 0.0003(5)


_geom_special_details            
;
All esds (except the esd in the dihedral angle between two l.s. planes)
are estimated using the full covariance matrix. The cell esds are taken
into account individually in the estimation of esds in distances, angles
and torsion angles; correlations between esds in cell parameters are only
used when they are defined by crystal symmetry. An approximate (isotropic)
treatment of cell esds is used for estimating esds involving l.s. planes.
;

loop_
_geom_bond_atom_site_label_1
_geom_bond_atom_site_label_2
_geom_bond_site_symmetry_2
_geom_bond_distance
_geom_bond_publ_flag

C1 N1 . 1.49(3) ?
C1 C2 . 1.504(10) ?
C1 H1D . 0.97 ?
C1 H1E . 0.97 ?
C2 C3 . 1.522(10) ?
C2 H2A . 0.97 ?
C2 H2B . 0.97 ?
C3 C4 . 1.525(10) ?
C3 H3A . 0.97 ?
C3 H3B . 0.97 ?
C4 C5 . 1.510(10) ?
C4 H4A . 0.97 ?
C4 H4B . 0.97 ?
C5 C6 . 1.523(10) ?
C5 H5A . 0.97 ?
C5 H5B . 0.97 ?
C6 H6A . 0.96 ?
C6 H6B . 0.96 ?
C6 H6C . 0.96 ?
N1 H1A . 0.89 ?
N1 H1B . 0.89 ?
N1 H1C . 0.89 ?
I1 Pb1 . 3.2062(15) ?
I2 Pb1 4_477 3.1835(11) ?
I2 Pb1 . 3.1932(11) ?
Pb1 I2 8_755 3.1835(11) ?
Pb1 I2 4_577 3.1835(11) ?
Pb1 I2 5_777 3.1932(11) ?
Pb1 I1 5_777 3.2062(15) ?

loop_
_geom_angle_atom_site_label_1
_geom_angle_atom_site_label_2
_geom_angle_atom_site_label_3
_geom_angle_site_symmetry_1
_geom_angle_site_symmetry_3
_geom_angle
_geom_angle_publ_flag

N1 C1 C2 . . 103(2) ?
N1 C1 H1D . . 111.1 ?
C2 C1 H1D . . 111.1 ?
N1 C1 H1E . . 111.1 ?
C2 C1 H1E . . 111.1 ?
H1D C1 H1E . . 109.1 ?
C1 C2 C3 . . 114.9(14) ?
C1 C2 H2A . . 108.5 ?
C3 C2 H2A . . 108.5 ?
C1 C2 H2B . . 108.5 ?
C3 C2 H2B . . 108.5 ?
H2A C2 H2B . . 107.5 ?
C2 C3 C4 . . 109.0(13) ?
C2 C3 H3A . . 109.9 ?
C4 C3 H3A . . 109.9 ?
C2 C3 H3B . . 109.9 ?
C4 C3 H3B . . 109.9 ?
H3A C3 H3B . . 108.3 ?
C5 C4 C3 . . 113.8(14) ?
C5 C4 H4A . . 108.8 ?
C3 C4 H4A . . 108.8 ?
C5 C4 H4B . . 108.8 ?
C3 C4 H4B . . 108.8 ?
H4A C4 H4B . . 107.7 ?
C4 C5 C6 . . 111.2(14) ?
C4 C5 H5A . . 109.4 ?
C6 C5 H5A . . 109.4 ?
C4 C5 H5B . . 109.4 ?
C6 C5 H5B . . 109.4 ?
H5A C5 H5B . . 108 ?
C5 C6 H6A . . 109.5 ?
C5 C6 H6B . . 109.5 ?
H6A C6 H6B . . 109.5 ?
C5 C6 H6C . . 109.5 ?
H6A C6 H6C . . 109.5 ?
H6B C6 H6C . . 109.5 ?
C1 N1 H1A . . 109.5 ?
C1 N1 H1B . . 109.5 ?
H1A N1 H1B . . 109.5 ?
C1 N1 H1C . . 109.5 ?
H1A N1 H1C . . 109.5 ?
H1B N1 H1C . . 109.5 ?
Pb1 I2 Pb1 4_477 . 155.65(5) ?
I2 Pb1 I2 8_755 4_577 180 ?
I2 Pb1 I2 8_755 5_777 91.695(9) ?
I2 Pb1 I2 4_577 5_777 88.305(9) ?
I2 Pb1 I2 8_755 . 88.305(9) ?
I2 Pb1 I2 4_577 . 91.695(9) ?
I2 Pb1 I2 5_777 . 180.0000(10) ?
I2 Pb1 I1 8_755 5_777 91.50(4) ?
I2 Pb1 I1 4_577 5_777 88.50(4) ?
I2 Pb1 I1 5_777 5_777 93.64(4) ?
I2 Pb1 I1 . 5_777 86.36(4) ?
I2 Pb1 I1 8_755 . 88.50(4) ?
I2 Pb1 I1 4_577 . 91.50(4) ?
I2 Pb1 I1 5_777 . 86.36(4) ?
I2 Pb1 I1 . . 93.64(4) ?
I1 Pb1 I1 5_777 . 180.0000(10) ?

loop_
_geom_torsion_atom_site_label_1
_geom_torsion_atom_site_label_2
_geom_torsion_atom_site_label_3
_geom_torsion_atom_site_label_4
_geom_torsion_site_symmetry_1
_geom_torsion_site_symmetry_2
_geom_torsion_site_symmetry_3
_geom_torsion_site_symmetry_4
_geom_torsion
_geom_torsion_publ_flag

N1 C1 C2 C3 . . . . -179(3) ?
C1 C2 C3 C4 . . . . -177(3) ?
C2 C3 C4 C5 . . . . 175(3) ?
C3 C4 C5 C6 . . . . 180(4) ?
Pb1 I2 Pb1 I2 4_477 . . 8_755 171.92(11) ?
Pb1 I2 Pb1 I2 4_477 . . 4_577 -8.08(11) ?
Pb1 I2 Pb1 I1 4_477 . . 5_777 80.32(14) ?
Pb1 I2 Pb1 I1 4_477 . . . -99.68(14) ?

loop_
_geom_hbond_atom_site_label_D
_geom_hbond_atom_site_label_H
_geom_hbond_atom_site_label_A
_geom_hbond_site_symmetry_A
_geom_hbond_distance_DH
_geom_hbond_distance_HA
_geom_hbond_distance_DA
_geom_hbond_angle_DHA

N1 H1A I2 8_755 0.89 3.1 3.63(2) 121
N1 H1B I1 . 0.89 2.76 3.63(2) 166
N1 H1C I1 8_855 0.89 2.74 3.622(18) 169
