# Supplementary material for: Two-dimensional organic-inorganic hybrid perovskite quantum-well nanowires enabled by directional noncovalent intermolecular interactions
Source: Nat Commun. 2025 Mar 27;16:2997. doi: 10.1038/s41467-025-58166-x (PMC11950231; doi:10.1038/s41467-025-58166-x)
Supplement: Supplementary file 4 — Supplementary Data 1 [file 41467_2025_58166_MOESM4_ESM.zip › crystal structure cif and checkcif/(MBA)2PbI4.cif]

####################################################################### 
# 
# This file contains crystal structure data downloaded from the 
# Cambridge Structural Database (CSD) hosted by the Cambridge 
# Crystallographic Data Centre (CCDC).
# 
# Full information about CCDC data access policies and citation 
# guidelines are available at http://www.ccdc.cam.ac.uk/access/V1 
# 
# Audit and citation data items may have been added by the CCDC. 
# Please retain this information to preserve the provenance of 
# this file and to allow appropriate attribution of the data. 
# 
#######################################################################

data_x1
_audit_block_doi                 10.5517/ccdc.csd.cc2106z8
_database_code_depnum_ccdc_archive 'CCDC 1877049'
loop_
_citation_id
_citation_doi
_citation_year
1 10.1021/acs.jpclett.9b03718 2020
loop_
_audit_author_name
_audit_author_address
'Yangyang Dang'
;Tianjin University
China
;
_audit_update_record             
;
2018-11-05 deposited with the CCDC.	2024-12-08 downloaded from the CCDC.
;
_audit_creation_date             2018-11-04
_audit_creation_method           
;
Olex2 1.2
(compiled 2018.05.29 svn.r3508 for OlexSys, GUI svn.r5506)
;
_shelx_SHELXL_version_number     2014/7
_chemical_name_common            ?
_chemical_name_systematic        C16H24I4N2Pb
_chemical_formula_moiety         '0.5(I8 Pb2), 2(C8 H9 N)'
_chemical_formula_sum            'C16 H24 I4 N2 Pb'
_chemical_formula_weight         959.16
_chemical_melting_point          ?
_chemical_oxdiff_formula         C16H24N2PbI4
loop_
_atom_type_symbol
_atom_type_description
_atom_type_scat_dispersion_real
_atom_type_scat_dispersion_imag
_atom_type_scat_source
C C 0.0033 0.0016 'International Tables Vol C Tables 4.2.6.8 and 6.1.1.4'
H H 0.0000 0.0000 'International Tables Vol C Tables 4.2.6.8 and 6.1.1.4'
I I -0.4742 1.8119 'International Tables Vol C Tables 4.2.6.8 and 6.1.1.4'
N N 0.0061 0.0033 'International Tables Vol C Tables 4.2.6.8 and 6.1.1.4'
Pb Pb -3.3944 10.1111 'International Tables Vol C Tables 4.2.6.8 and 6.1.1.4'

_shelx_space_group_comment       
;
The symmetry employed for this shelxl refinement is uniquely defined
by the following loop, which should always be used as a source of
symmetry information in preference to the above space-group names.
They are only intended as comments.
;
_space_group_crystal_system      orthorhombic
_space_group_IT_number           62
_space_group_name_H-M_alt        'P n m a'
_space_group_name_Hall           '-P 2ac 2n'
loop_
_space_group_symop_operation_xyz
'x, y, z'
'-x+1/2, -y, z+1/2'
'-x, y+1/2, -z'
'x+1/2, -y+1/2, -z+1/2'
'-x, -y, -z'
'x-1/2, y, -z-1/2'
'x, -y-1/2, z'
'-x-1/2, y-1/2, z-1/2'

_cell_length_a                   8.8906(2)
_cell_length_b                   28.8377(7)
_cell_length_c                   9.3086(2)
_cell_angle_alpha                90
_cell_angle_beta                 90
_cell_angle_gamma                90
_cell_volume                     2386.59(9)
_cell_formula_units_Z            4
_cell_measurement_reflns_used    18010
_cell_measurement_temperature    293(2)
_cell_measurement_theta_max      29.2170
_cell_measurement_theta_min      4.1380
_shelx_estimated_absorpt_T_max   ?
_shelx_estimated_absorpt_T_min   ?
_exptl_absorpt_coefficient_mu    12.245
_exptl_absorpt_correction_T_max  1.00000
_exptl_absorpt_correction_T_min  0.34926
_exptl_absorpt_correction_type   multi-scan
_exptl_absorpt_process_details   
;
CrysAlisPro 1.171.38.43f (Rigaku Oxford Diffraction, 2015)
Empirical absorption correction using spherical harmonics,
 implemented in SCALE3 ABSPACK scaling algorithm.
;
_exptl_absorpt_special_details   ?
_exptl_crystal_colour            'clear light orange'
_exptl_crystal_colour_lustre     clear
_exptl_crystal_colour_modifier   light
_exptl_crystal_colour_primary    orange
_exptl_crystal_density_diffrn    2.669
_exptl_crystal_density_meas      ?
_exptl_crystal_density_method    ?
_exptl_crystal_description       plate
_exptl_crystal_F_000             1712
_exptl_crystal_size_max          0.15
_exptl_crystal_size_mid          0.1
_exptl_crystal_size_min          0.05
_exptl_transmission_factor_max   ?
_exptl_transmission_factor_min   ?
_diffrn_reflns_av_R_equivalents  0.0523
_diffrn_reflns_av_unetI/netI     0.0163
_diffrn_reflns_Laue_measured_fraction_full 0.998
_diffrn_reflns_Laue_measured_fraction_max 0.998
_diffrn_reflns_limit_h_max       11
_diffrn_reflns_limit_h_min       -11
_diffrn_reflns_limit_k_max       36
_diffrn_reflns_limit_k_min       -36
_diffrn_reflns_limit_l_max       11
_diffrn_reflns_limit_l_min       -11
_diffrn_reflns_number            53874
_diffrn_reflns_point_group_measured_fraction_full 0.998
_diffrn_reflns_point_group_measured_fraction_max 0.998
_diffrn_reflns_theta_full        26.000
_diffrn_reflns_theta_max         26.366
_diffrn_reflns_theta_min         3.246
_diffrn_ambient_temperature      293(2)
_diffrn_detector                 'CCD plate'
_diffrn_detector_area_resol_mean 5.1975
_diffrn_detector_type            AtlasS2
_diffrn_measured_fraction_theta_full 0.998
_diffrn_measured_fraction_theta_max 0.998
_diffrn_measurement_details      
;
List of Runs (angles in degrees, time in seconds):

  # Type    Start    End  Width  t~exp~   \w     \q     \k     \f   Frames
#--------------------------------------------------------------------------
  1  \w    -61.00  39.00   1.00    5.00    --   10.97 -57.00 -90.00  100
  2  \w    -17.00  84.00   1.00    5.00    --   10.97  57.00-150.00  101
  3  \w    -13.00  85.00   1.00    5.00    --   10.97  37.00 -30.00   98
  4  \w    -22.00  87.00   1.00    5.00    --   10.97  77.00  60.00  109
  5  \w    -20.00  52.00   1.00    5.00    --   10.97 -99.00  30.00   72
  6  \w    -63.00  35.00   1.00    5.00    --   10.97 -37.00 150.00   98
  7  \w    -66.00 -21.00   1.00    5.00    --  -11.59 122.00 100.50   45
  8  \w    -85.00 -37.00   1.00    5.00    --  -11.59 151.00 -28.43   48
  9  \w    -68.00 -23.00   1.00    5.00    --  -11.59 125.00-130.38   45
 10  \w    -40.00  62.00   1.00    5.00    --  -11.59  57.00  30.00  102
 11  \w    -85.00 -37.00   1.00    5.00    --  -11.59 151.00 -83.79   48
 12  \w    -68.00 -23.00   1.00    5.00    --  -11.59 125.00  47.51   45
 13  \w    -82.00 -35.00   1.00    5.00    --  -11.59 147.00 161.27   47
;
_diffrn_measurement_device       'four-circle diffractometer'
_diffrn_measurement_device_type  'SuperNova, Dual, Cu at zero, AtlasS2'
_diffrn_measurement_method       '\w scans'
_diffrn_orient_matrix_type       
'CrysAlisPro convention (1999,Acta A55,543-557)'
_diffrn_orient_matrix_UB_11      0.0495372000
_diffrn_orient_matrix_UB_12      -0.0050808000
_diffrn_orient_matrix_UB_13      0.0576228000
_diffrn_orient_matrix_UB_21      0.0280756000
_diffrn_orient_matrix_UB_22      0.0230038000
_diffrn_orient_matrix_UB_23      -0.0025301000
_diffrn_orient_matrix_UB_31      -0.0558814000
_diffrn_orient_matrix_UB_32      0.0070584000
_diffrn_orient_matrix_UB_33      0.0498073000
_diffrn_radiation_monochromator  mirror
_diffrn_radiation_probe          x-ray
_diffrn_radiation_type           MoK\a
_diffrn_radiation_wavelength     0.71073
_diffrn_source                   'micro-focus sealed X-ray tube'
_diffrn_source_type              'SuperNova (Mo) X-ray Source'
_reflns_Friedel_coverage         0.000
_reflns_Friedel_fraction_full    .
_reflns_Friedel_fraction_max     .
_reflns_number_gt                2426
_reflns_number_total             2485
_reflns_odcompleteness_completeness 99.54
_reflns_odcompleteness_iscentric 1
_reflns_odcompleteness_theta     26.32
_reflns_special_details          
;
 Reflections were merged by SHELXL according to the crystal
 class for the calculation of statistics and refinement.
 
 _reflns_Friedel_fraction is defined as the number of unique
 Friedel pairs measured divided by the number that would be
 possible theoretically, ignoring centric projections and
 systematic absences.
;
_reflns_threshold_expression     'I > 2\s(I)'
_computing_cell_refinement       'CrysAlisPro 1.171.38.43f (Rigaku OD, 2015)'
_computing_data_collection       'CrysAlisPro 1.171.38.43f (Rigaku OD, 2015)'
_computing_data_reduction        'CrysAlisPro 1.171.38.43f (Rigaku OD, 2015)'
_computing_molecular_graphics    'Olex2 (Dolomanov et al., 2009)'
_computing_publication_material  'Olex2 (Dolomanov et al., 2009)'
_computing_structure_refinement  'XL (Sheldrick, 2008)'
_computing_structure_solution    'ShelXT (Sheldrick, 2015)'
_refine_diff_density_max         4.069
_refine_diff_density_min         -2.932
_refine_diff_density_rms         0.309
_refine_ls_extinction_coef       .
_refine_ls_extinction_method     none
_refine_ls_goodness_of_fit_ref   1.276
_refine_ls_hydrogen_treatment    constr
_refine_ls_matrix_type           full
_refine_ls_number_parameters     110
_refine_ls_number_reflns         2485
_refine_ls_number_restraints     0
_refine_ls_R_factor_all          0.0615
_refine_ls_R_factor_gt           0.0606
_refine_ls_restrained_S_all      1.276
_refine_ls_shift/su_max          0.000
_refine_ls_shift/su_mean         0.000
_refine_ls_structure_factor_coef Fsqd
_refine_ls_weighting_details     
'w=1/[\s^2^(Fo^2^)+(0.0288P)^2^+98.6907P] where P=(Fo^2^+2Fc^2^)/3'
_refine_ls_weighting_scheme      calc
_refine_ls_wR_factor_gt          0.1414
_refine_ls_wR_factor_ref         0.1418
_refine_special_details          ?
_olex2_refinement_description    
;
1. Fixed Uiso
 At 1.2 times of:
  All C(H) groups
 At 1.5 times of:
  All N(H,H,H) groups
2.a Aromatic/amide H refined with riding coordinates:
 C5(H5), C4(H4), C6(H6), C3(H3), C2(H2)
2.b Idealised Me refined as rotating group:
 N1(H1A,H1B,H1C)
2.c :
 C8(H8)
;
_atom_sites_solution_hydrogens   geom
_atom_sites_solution_primary     direct
_atom_sites_solution_secondary   ?
loop_
_atom_site_label
_atom_site_type_symbol
_atom_site_fract_x
_atom_site_fract_y
_atom_site_fract_z
_atom_site_U_iso_or_equiv
_atom_site_adp_type
_atom_site_occupancy
_atom_site_site_symmetry_order
_atom_site_calc_flag
_atom_site_refinement_flags_posn
_atom_site_refinement_flags_adp
_atom_site_refinement_flags_occupancy
_atom_site_disorder_assembly
_atom_site_disorder_group
Pb01 Pb 1.14767(8) 0.7500 -0.00619(8) 0.0293(2) Uani 1 2 d S T P . .
I1 I 0.95377(14) 0.7500 0.29687(14) 0.0322(3) Uani 1 2 d S T P . .
I3 I 0.83958(15) 0.7500 -0.18373(15) 0.0372(3) Uani 1 2 d S T P . .
I2 I 1.13215(11) 0.64014(3) 0.02834(12) 0.0397(3) Uani 1 1 d . . . . .
N1 N 0.2327(16) 0.6571(5) 0.4046(16) 0.049(4) Uani 1 1 d . . . . .
H1A H 0.2163 0.6870 0.4221 0.074 Uiso 1 1 calc GR . . . .
H1B H 0.2092 0.6507 0.3137 0.074 Uiso 1 1 calc GR . . . .
H1C H 0.3293 0.6506 0.4196 0.074 Uiso 1 1 calc GR . . . .
C5 C 0.287(2) 0.5033(7) 0.470(2) 0.056(5) Uani 1 1 d . . . . .
H5 H 0.3645 0.4855 0.5088 0.067 Uiso 1 1 calc R . . . .
C4 C 0.184(3) 0.4830(7) 0.381(2) 0.062(5) Uani 1 1 d . . . . .
H4 H 0.1919 0.4518 0.3564 0.074 Uiso 1 1 calc R . . . .
C6 C 0.278(3) 0.5486(7) 0.504(3) 0.074(7) Uani 1 1 d . . . . .
H6 H 0.3488 0.5618 0.5648 0.089 Uiso 1 1 calc R . . . .
C3 C 0.066(3) 0.5108(11) 0.326(3) 0.087(8) Uani 1 1 d . . . . .
H3 H -0.0068 0.4975 0.2669 0.104 Uiso 1 1 calc R . . . .
C2 C 0.058(4) 0.5557(12) 0.358(4) 0.117(15) Uani 1 1 d . . . . .
H2 H -0.0196 0.5733 0.3193 0.141 Uiso 1 1 calc R . . . .
C1 C 0.160(4) 0.5767(8) 0.446(4) 0.108(14) Uani 1 1 d . . . . .
C7 C 0.137(5) 0.6281(10) 0.503(4) 0.18(2) Uani 1 1 d . . . . .
C8 C 0.066(2) 0.6404(8) 0.593(3) 0.080(7) Uani 1 1 d . . . . .
H8 H 0.0064 0.6508 0.6685 0.096 Uiso 1 1 calc R . . . .

loop_
_atom_site_aniso_label
_atom_site_aniso_U_11
_atom_site_aniso_U_22
_atom_site_aniso_U_33
_atom_site_aniso_U_23
_atom_site_aniso_U_13
_atom_site_aniso_U_12
Pb01 0.0277(4) 0.0284(4) 0.0319(4) 0.000 -0.0015(3) 0.000
I1 0.0295(6) 0.0335(6) 0.0336(6) 0.000 0.0063(5) 0.000
I3 0.0333(7) 0.0404(7) 0.0378(7) 0.000 -0.0111(6) 0.000
I2 0.0396(5) 0.0312(5) 0.0483(6) -0.0009(4) -0.0017(4) 0.0005(4)
N1 0.047(8) 0.048(8) 0.054(8) 0.015(7) 0.010(7) 0.008(7)
C5 0.046(10) 0.047(10) 0.075(13) -0.008(9) 0.009(9) 0.005(8)
C4 0.080(14) 0.051(11) 0.054(11) 0.009(9) 0.003(11) -0.013(11)
C6 0.076(15) 0.056(12) 0.090(16) -0.028(11) 0.044(13) -0.028(11)
C3 0.057(13) 0.14(3) 0.060(13) 0.047(16) -0.001(11) 0.000(15)
C2 0.11(2) 0.11(3) 0.14(3) 0.09(2) 0.07(2) 0.05(2)
C1 0.14(3) 0.037(11) 0.14(3) 0.027(14) 0.12(2) 0.020(15)
C7 0.30(6) 0.046(15) 0.18(4) 0.040(18) 0.16(4) 0.00(2)
C8 0.051(12) 0.082(16) 0.107(19) -0.035(15) 0.013(13) -0.023(12)

_geom_special_details            
;
 All esds (except the esd in the dihedral angle between two l.s. planes)
 are estimated using the full covariance matrix.  The cell esds are taken
 into account individually in the estimation of esds in distances, angles
 and torsion angles; correlations between esds in cell parameters are only
 used when they are defined by crystal symmetry.  An approximate (isotropic)
 treatment of cell esds is used for estimating esds involving l.s. planes.
;
loop_
_geom_bond_atom_site_label_1
_geom_bond_atom_site_label_2
_geom_bond_distance
_geom_bond_site_symmetry_2
_geom_bond_publ_flag
Pb01 I1 3.3471(14) 6_656 ?
Pb01 I1 3.3061(15) . ?
Pb01 I3 3.3529(15) 6_655 ?
Pb01 I3 3.1991(15) . ?
Pb01 I2 3.1875(10) . ?
Pb01 I2 3.1876(10) 7_575 ?
I1 Pb01 3.3470(14) 6_556 ?
I3 Pb01 3.3529(15) 6 ?
N1 H1A 0.8900 . ?
N1 H1B 0.8900 . ?
N1 H1C 0.8900 . ?
N1 C7 1.51(3) . ?
C5 H5 0.9300 . ?
C5 C4 1.37(3) . ?
C5 C6 1.35(3) . ?
C4 H4 0.9300 . ?
C4 C3 1.42(3) . ?
C6 H6 0.9300 . ?
C6 C1 1.43(4) . ?
C3 H3 0.9300 . ?
C3 C2 1.33(4) . ?
C2 H2 0.9300 . ?
C2 C1 1.36(5) . ?
C1 C7 1.59(4) . ?
C7 C8 1.11(4) . ?
C8 H8 0.9300 . ?

loop_
_geom_angle_atom_site_label_1
_geom_angle_atom_site_label_2
_geom_angle_atom_site_label_3
_geom_angle
_geom_angle_site_symmetry_1
_geom_angle_site_symmetry_3
_geom_angle_publ_flag
I1 Pb01 I1 85.826(19) . 6_656 ?
I1 Pb01 I3 95.02(4) 6_656 6_655 ?
I1 Pb01 I3 179.16(4) . 6_655 ?
I3 Pb01 I1 175.50(4) . 6_656 ?
I3 Pb01 I1 89.68(4) . . ?
I3 Pb01 I3 89.48(2) . 6_655 ?
I2 Pb01 I1 83.76(2) . . ?
I2 Pb01 I1 83.76(2) 7_575 . ?
I2 Pb01 I1 88.65(2) . 6_656 ?
I2 Pb01 I1 88.65(2) 7_575 6_656 ?
I2 Pb01 I3 96.25(2) 7_575 6_655 ?
I2 Pb01 I3 90.86(2) 7_575 . ?
I2 Pb01 I3 90.86(2) . . ?
I2 Pb01 I3 96.25(2) . 6_655 ?
I2 Pb01 I2 167.40(5) . 7_575 ?
Pb01 I1 Pb01 157.03(5) . 6_556 ?
Pb01 I3 Pb01 151.69(5) . 6 ?
H1A N1 H1B 109.5 . . ?
H1A N1 H1C 109.5 . . ?
H1B N1 H1C 109.5 . . ?
C7 N1 H1A 109.5 . . ?
C7 N1 H1B 109.5 . . ?
C7 N1 H1C 109.5 . . ?
C4 C5 H5 119.5 . . ?
C6 C5 H5 119.5 . . ?
C6 C5 C4 121(2) . . ?
C5 C4 H4 120.9 . . ?
C5 C4 C3 118(2) . . ?
C3 C4 H4 120.9 . . ?
C5 C6 H6 119.7 . . ?
C5 C6 C1 121(2) . . ?
C1 C6 H6 119.7 . . ?
C4 C3 H3 119.8 . . ?
C2 C3 C4 120(3) . . ?
C2 C3 H3 119.8 . . ?
C3 C2 H2 118.9 . . ?
C3 C2 C1 122(3) . . ?
C1 C2 H2 118.9 . . ?
C6 C1 C7 120(4) . . ?
C2 C1 C6 118(2) . . ?
C2 C1 C7 122(4) . . ?
N1 C7 C1 104(2) . . ?
C8 C7 N1 127(3) . . ?
C8 C7 C1 129(3) . . ?
C7 C8 H8 180.0 . . ?

loop_
_geom_torsion_atom_site_label_1
_geom_torsion_atom_site_label_2
_geom_torsion_atom_site_label_3
_geom_torsion_atom_site_label_4
_geom_torsion
_geom_torsion_site_symmetry_1
_geom_torsion_site_symmetry_2
_geom_torsion_site_symmetry_3
_geom_torsion_site_symmetry_4
_geom_torsion_publ_flag
C5 C4 C3 C2 2(3) . . . . ?
C5 C6 C1 C2 1(3) . . . . ?
C5 C6 C1 C7 171(2) . . . . ?
C4 C5 C6 C1 0(3) . . . . ?
C4 C3 C2 C1 -1(4) . . . . ?
C6 C5 C4 C3 -1(3) . . . . ?
C6 C1 C7 N1 91(3) . . . . ?
C6 C1 C7 C8 -90(6) . . . . ?
C3 C2 C1 C6 0(4) . . . . ?
C3 C2 C1 C7 -170(2) . . . . ?
C2 C1 C7 N1 -99(3) . . . . ?
C2 C1 C7 C8 80(6) . . . . ?

_shelx_res_file                  
;
    ipa2pbi4_rt.res created by SHELXL-2014/7

TITL ipa2pbi4_rt_a.res in Pnma
CELL 0.71073 8.890601 28.837741 9.308611 90 90 90
ZERR 4 0.000198 0.000701 0.000202 0 0 0
LATT 1
SYMM 0.5-X,-Y,0.5+Z
SYMM -X,0.5+Y,-Z
SYMM 0.5+X,0.5-Y,0.5-Z
SFAC C H I N Pb
UNIT 64 96 16 8 4

L.S. 4
PLAN  20
BOND $H
CONF
MORE -1
fmap 2
acta 52
SHEL 999 0.8
REM <olex2.extras>
REM <HklSrc "%.\\IPA2PbI4_RT.hkl">
REM </olex2.extras>

WGHT    0.028800   98.690697
FVAR       0.10573
PB01  5    1.147673    0.750000   -0.006190    10.50000    0.02775    0.02836 =
         0.03189    0.00000   -0.00153    0.00000
I1    3    0.953770    0.750000    0.296870    10.50000    0.02947    0.03353 =
         0.03360    0.00000    0.00633    0.00000
I3    3    0.839575    0.750000   -0.183734    10.50000    0.03327    0.04039 =
         0.03783    0.00000   -0.01109    0.00000
I2    3    1.132148    0.640135    0.028341    11.00000    0.03963    0.03120 =
         0.04828   -0.00093   -0.00166    0.00047
N1    4    0.232735    0.657055    0.404603    11.00000    0.04692    0.04767 =
         0.05369    0.01523    0.00969    0.00841
AFIX 137
H1A   2    0.216291    0.686970    0.422095    11.00000   -1.50000
H1B   2    0.209213    0.650748    0.313747    11.00000   -1.50000
H1C   2    0.329332    0.650572    0.419647    11.00000   -1.50000
AFIX   0
C5    1    0.287170    0.503301    0.470301    11.00000    0.04611    0.04721 =
         0.07466   -0.00801    0.00894    0.00463
AFIX  43
H5    2    0.364526    0.485496    0.508775    11.00000   -1.20000
AFIX   0
C4    1    0.184316    0.482989    0.380630    11.00000    0.07982    0.05120 =
         0.05448    0.00925    0.00329   -0.01317
AFIX  43
H4    2    0.191930    0.451794    0.356361    11.00000   -1.20000
AFIX   0
C6    1    0.278012    0.548633    0.503597    11.00000    0.07557    0.05609 =
         0.08969   -0.02832    0.04386   -0.02838
AFIX  43
H6    2    0.348843    0.561781    0.564801    11.00000   -1.20000
AFIX   0
C3    1    0.065925    0.510772    0.325770    11.00000    0.05748    0.14289 =
         0.06033    0.04651   -0.00087    0.00012
AFIX  43
H3    2   -0.006817    0.497515    0.266879    11.00000   -1.20000
AFIX   0
C2    1    0.058114    0.555677    0.357921    11.00000    0.10584    0.10839 =
         0.13819    0.08799    0.07297    0.05263
AFIX  43
H2    2   -0.019605    0.573297    0.319293    11.00000   -1.20000
AFIX   0
C1    1    0.160320    0.576715    0.445649    11.00000    0.14075    0.03720 =
         0.14459    0.02743    0.12406    0.02024
C7    1    0.136953    0.628090    0.503246    11.00000    0.30090    0.04603 =
         0.18147    0.03951    0.15850    0.00200
C8    1    0.066028    0.640419    0.592991    11.00000    0.05079    0.08164 =
         0.10745   -0.03544    0.01335   -0.02289
AFIX 163
H8    2    0.006357    0.650791    0.668495    11.00000   -1.20000
AFIX   0
HKLF 4

REM  ipa2pbi4_rt_a.res in Pnma
REM R1 =  0.0606 for    2426 Fo > 4sig(Fo)  and  0.0615 for all    2485 data
REM    110 parameters refined using      0 restraints

END

WGHT      0.0288     98.6770

REM Highest difference peak  4.069,  deepest hole -2.932,  1-sigma level  0.309
Q1    1   1.0635  0.7500  0.4925  10.50000  0.05    4.07
Q2    1   0.7609  0.7500 -0.3057  10.50000  0.05    3.83
Q3    1   1.1820  0.6400 -0.0481  11.00000  0.05    3.64
Q4    1   0.9009  0.7500  0.1843  10.50000  0.05    2.34
Q5    1   0.2065  0.6278  0.5330  11.00000  0.05    1.94
Q6    1   0.1057  0.6235  0.4470  11.00000  0.05    1.92
Q7    1   0.9715  0.7500 -0.1002  10.50000  0.05    1.72
Q8    1   0.8300  0.7500  0.2440  10.50000  0.05    1.69
Q9    1   1.0529  0.7500  0.2065  10.50000  0.05    1.59
Q10   1   0.4543  0.6390  0.5656  11.00000  0.05    1.22
Q11   1   0.2100  0.7500  0.4793  10.50000  0.05    1.22
Q12   1   0.0577  0.6401  0.5126  11.00000  0.05    1.22
Q13   1   1.2650  0.7500  0.1260  10.50000  0.05    1.16
Q14   1   0.6018  0.7500 -0.1754  10.50000  0.05    1.11
Q15   1   1.3188  0.7500  0.0627  10.50000  0.05    1.08
Q16   1   0.1478  0.6321  0.6439  11.00000  0.05    1.07
Q17   1   0.3308  0.7500  0.4532  10.50000  0.05    0.95
Q18   1   0.9056  0.7500 -0.2284  10.50000  0.05    0.93
Q19   1   0.9458  0.7500 -0.2260  10.50000  0.05    0.91
Q20   1   1.0696  0.6421  0.1532  11.00000  0.05    0.88
;
_shelx_res_checksum              65068
_shelx_hkl_file                  
;
   0  -5   0    3.26    1.41
   0  -5   0    6.40    1.79
   0  -6   0 1272.22   30.20
   0  -6   0 1308.28   30.13
   0  -6   0 1300.21   30.11
   0   6   0 1335.32   30.68
   0   6   0 1353.17   30.37
   0  -7   0    7.39    3.48
   0  -7   0   10.83    3.47
   0   7   0   15.09    3.38
   0  -7   0    9.39    3.73
   0   7   0   16.12    2.97
   0   8   0 8730.83  171.76
   0  -8   0 9999.00  171.95
   0  -8   0 8883.05  170.84
   0   8   0 9923.36  172.07
   0  -8   0 8841.29  171.35
   0   9   0   18.24    4.32
   0  -9   0   14.71    4.75
   0   9   0   60.44    6.38
   0  -9   0   22.74    5.57
   0  -9   0   59.43    6.30
   0  10   0 9200.88  171.90
   0 -10   0 8311.96  170.33
   0  10   0 9646.58  171.61
   0 -10   0 9659.96  170.88
   0 -10   0 8741.82  169.91
   0 -11   0   23.75    5.17
   0 -11   0   11.94    3.92
   0 -11   0   12.92    4.90
   0  11   0   14.62    4.43
   0  12   0 2448.81   54.18
   0  12   0 2356.21   54.92
   0 -12   0 2162.52   53.50
   0 -12   0 2400.58   53.28
   0 -12   0 2161.10   52.71
   0 -13   0    9.25    3.40
   0 -13   0    4.56    2.51
   0  13   0    4.20    2.34
   0  13   0    5.44    2.69
   0 -13   0    7.16    2.69
   0 -14   0  245.84   13.34
   0  14   0  271.22   13.55
   0 -14   0  234.48   11.21
   0 -14   0  252.75   12.88
   0 -14   0  221.15   12.35
   0  14   0  248.51   13.85
   0 -15   0    5.17    2.69
   0 -15   0    5.96    4.00
   0 -15   0    9.29    3.64
   0  15   0   13.57    4.86
   0 -15   0    4.66    2.78
   0  16   0 3360.41   72.12
   0 -16   0 2900.87   71.26
   0 -16   0 3201.34   70.85
   0 -16   0 2987.84   67.36
   0  16   0 3490.15   67.46
   0 -16   0 2917.85   70.18
   0  17   0   40.72    7.04
   0 -17   0   38.24    6.89
   0  17   0   32.92    5.05
   0 -17   0   28.14    5.47
   0 -17   0   18.19    4.07
   0 -17   0   25.74    6.12
   0  18   0 4986.28  100.96
   0 -18   0 4732.31   99.71
   0 -18   0 4319.80   98.95
   0  18   0 5141.48   95.25
   0  18   0 4872.97  103.77
   0 -18   0 4248.60  100.37
   0 -18   0 4615.12   96.01
   0 -19   0   30.89    6.91
   0  19   0   38.95    5.23
   0 -19   0   30.01    6.30
   0  19   0   34.14    6.49
   0 -19   0   28.56    4.98
   0  19   0   30.88    6.48
   0 -19   0   43.14    6.67
   0 -20   0 2446.10   57.36
   0  20   0 2636.17   64.94
   0 -20   0 2444.10   60.48
   0 -20   0 2240.53   60.16
   0  20   0 2622.18   55.81
   0 -20   0 2280.37   61.69
   0  20   0 2598.98   61.66
   0 -21   0   14.25    4.56
   0  21   0   25.22    5.39
   0  21   0   21.72    3.88
   0 -21   0   18.58    4.53
   0 -21   0   33.16    5.47
   0  21   0   15.71    4.46
   0 -21   0    9.93    3.12
   0  22   0  326.83   18.53
   0 -22   0  298.51   16.63
   0 -22   0  291.14   17.32
   0 -22   0  297.75   16.20
   0  22   0  296.56   16.29
   0  22   0  317.76   13.73
   0  23   0    7.33    2.42
   0 -23   0    7.74    3.33
   0 -23   0    6.68    3.26
   0  23   0    6.71    3.37
   0 -23   0    6.48    2.48
   0  24   0  468.94   21.32
   0 -24   0  455.89   21.63
   0 -24   0  445.10   20.87
   0 -24   0  445.51   22.47
   0 -25   0   17.35    4.22
   0 -25   0   17.53    5.18
   0  25   0   21.90    5.14
   0 -25   0    5.24    2.93
   0 -25   0   14.61    4.84
   0 -26   0 1331.43   43.02
   0 -26   0 1409.13   39.70
   0  26   0 1449.18   42.94
   0 -26   0 1384.27   42.55
   0 -26   0 1348.57   45.07
   0 -27   0   23.84    4.64
   0 -27   0   39.09    7.57
   0 -27   0   28.82    5.56
   0 -27   0   27.47    6.31
   0  27   0   33.05    6.23
   0 -28   0 1260.17   41.89
   0  28   0 1317.33   41.01
   0 -28   0 1293.99   37.57
   0 -28   0 1297.28   44.40
   0 -28   0 1194.47   35.73
   0 -29   0   21.35    4.32
   0 -29   0   19.38    5.62
   0  29   0   21.42    3.58
   0 -29   0   26.15    6.11
   0  29   0   28.60    5.82
   0  30   0  344.40   14.98
   0  30   0  346.90   19.11
   0 -30   0  320.62   20.83
   0 -30   0  332.89   16.95
   0 -30   0  323.03   19.52
   0  31   0    8.00    3.44
   0  31   0   12.18    3.05
   0 -31   0    5.81    3.15
   0 -31   0    7.17    3.93
   0 -32   0   55.57    8.25
   0  32   0   66.63    8.38
   0  32   0   62.97    6.24
   0 -32   0   61.70    9.05
   0 -33   0    6.69    3.78
   0 -33   0   10.66    4.42
   0  33   0   13.46    4.41
   0 -34   0  243.12   17.75
   0  34   0  249.16   16.90
   0  34   0  266.82   17.23
   0 -34   0  234.72   18.69
   0 -35   0   21.48    6.12
   0  35   0   20.37    5.20
   0 -35   0   16.36    5.95
   0  35   0   27.16    5.88
   0 -36   0  425.46   24.49
   0 -36   0  462.58   27.48
   0  36   0  466.22   23.90
   0  36   0  436.06   23.13
   0 -37   0   12.70    5.53
   0 -37   0   15.28    4.93
   0  37   0   11.20    4.17
   0 -38   0  189.36   16.31
   0 -39   0    5.15    3.12
   0   4   1    0.68    0.29
   0  -4  -1    0.27    0.25
   0   4  -1    1.39    0.60
   0  -4  -1    0.31    0.21
   0  -4   1    0.41    0.40
   0   4   1    0.60    0.31
   0  -4   1    0.41    0.33
   0  -4  -1    0.86    0.43
   0   4   1   -0.13    0.39
   0   4  -1    0.60    0.39
   0  -4  -1    0.29    0.28
   0   4   1    1.32    0.45
   0  -5  -1   15.82    1.58
   0   5   1   17.52    1.75
   0   5   1   15.30    1.20
   0   5  -1   15.23    1.72
   0   5   1   14.86    1.48
   0   5  -1   14.94    2.28
   0  -5  -1   13.69    1.44
   0  -5   1   15.41    1.71
   0   5  -1   14.57    1.69
   0   5  -1   11.79    1.45
   0  -5  -1   16.86    1.74
   0   5   1   14.51    1.44
   0   5   1   12.38    1.37
   0  -5  -1   15.82    1.79
   0  -6   1    1.28    0.59
   0   6  -1    1.32    0.52
   0   6  -1    1.13    0.39
   0  -6  -1    1.69    0.51
   0   6  -1    0.85    0.62
   0  -6  -1    1.16    0.63
   0   6   1    1.37    0.57
   0   6   1    0.37    0.43
   0   6   1    1.22    0.49
   0   6  -1    1.15    1.05
   0   6   1    0.56    0.39
   0   6   1    1.78    0.69
   0  -6  -1    1.30    0.64
   0  -6  -1    0.59    0.71
   0   7  -1    4.36    1.49
   0  -7  -1    3.62    1.06
   0   7   1    4.00    1.00
   0  -7  -1    5.80    1.01
   0  -7  -1    5.08    1.06
   0   7   1    4.41    1.05
   0   7  -1    5.47    1.28
   0  -7  -1    5.31    1.17
   0   7   1    4.33    0.99
   0  -7   1    5.13    1.49
   0  -7   1    5.38    1.21
   0   7  -1    4.80    1.09
   0   7  -1    4.15    1.18
   0  -8  -1   26.37    2.71
   0   8  -1   21.30    3.36
   0  -8  -1   25.24    2.25
   0   8   1   27.40    2.58
   0   8  -1   27.45    2.90
   0  -8   1   22.55    2.58
   0   8  -1   28.07    2.87
   0  -8  -1   24.20    2.77
   0  -8   1   26.72    3.65
   0  -8   1   25.02    2.84
   0   8   1   28.94    3.05
   0   8   1   25.14    2.43
   0  -8  -1   27.34    2.52
   0   8   1   25.42    2.41
   0   9   1   11.23    2.04
   0  -9  -1   14.23    2.15
   0   9   1   11.82    1.77
   0   9  -1   11.42    1.97
   0  -9  -1    9.24    1.50
   0   9   1    9.30    1.76
   0   9  -1    7.75    2.18
   0  -9  -1   11.54    2.21
   0  -9   1   12.85    2.09
   0  -9   1   13.63    2.32
   0   9  -1   10.07    1.98
   0  -9   1   12.29    2.56
   0  -9  -1   11.66    1.81
   0   9   1   11.40    1.83
   0  10  -1   38.19    3.94
   0 -10  -1   40.77    3.44
   0  10  -1   36.46    4.62
   0  10   1   36.23    3.42
   0  10   1   35.62    3.30
   0 -10  -1   42.78    3.87
   0 -10  -1   35.36    3.18
   0 -10  -1   39.11    3.99
   0 -10   1   38.22    4.03
   0  10   1   39.29    4.18
   0 -10   1   35.23    3.73
   0 -10   1   33.60    4.40
   0  10  -1   42.59    3.98
   0 -11  -1   32.01    3.27
   0  11   1   27.82    3.73
   0 -11  -1   27.21    3.65
   0  11   1   23.85    3.15
   0  11  -1   28.06    3.69
   0 -11   1   33.81    4.13
   0 -11   1   28.77    3.65
   0  11  -1   29.61    2.48
   0 -11  -1   30.28    3.43
   0  11  -1   29.59    4.50
   0  11  -1   30.04    3.67
   0 -11  -1   30.01    3.14
   0 -11   1   33.48    4.58
   0  12  -1   18.23    2.06
   0  12  -1   15.99    3.51
   0 -12  -1    8.38    1.79
   0 -12  -1   11.85    2.47
   0 -12  -1    7.29    1.79
   0 -12  -1    8.47    2.18
   0 -12   1    6.81    2.09
   0 -12   1   11.11    2.45
   0  12   1   11.70    2.46
   0  12  -1   10.81    2.56
   0  12  -1   10.45    2.43
   0 -12   1    8.18    2.32
   0 -13  -1   16.06    3.08
   0  13  -1   18.95    3.88
   0 -13  -1   19.31    2.89
   0 -13   1   19.14    3.22
   0  13  -1   16.48    2.08
   0  13  -1   16.64    3.08
   0  13   1   18.74    2.97
   0 -13  -1   17.86    2.97
   0 -13  -1   17.80    2.60
   0  13  -1   13.12    2.83
   0 -13   1   22.91    4.00
   0 -13   1   19.31    3.35
   0 -14   1    1.52    1.28
   0  14   1    5.54    1.84
   0 -14  -1    2.60    1.03
   0  14  -1    5.70    2.55
   0  14  -1    2.76    1.00
   0 -14   1    1.00    0.88
   0 -14  -1    4.18    1.70
   0 -14  -1    2.61    1.22
   0  14  -1    1.93    1.07
   0  14  -1    1.16    0.68
   0 -14  -1    2.78    1.56
   0 -14   1    2.48    1.50
   0 -15   1    9.57    2.61
   0 -15   1    8.20    2.12
   0  15  -1    8.62    1.58
   0 -15  -1    9.43    2.08
   0 -15  -1    6.96    2.22
   0  15  -1    7.52    2.77
   0  15  -1    8.22    2.30
   0 -15  -1    9.37    2.36
   0 -15   1   11.98    3.40
   0 -15  -1    8.18    2.17
   0  15   1   10.72    2.52
   0 -16   1   18.04    3.41
   0 -16  -1   16.53    2.79
   0 -16  -1   17.72    3.03
   0 -16  -1   18.14    3.43
   0 -16  -1   15.36    3.14
   0  16  -1   19.30    3.77
   0  16   1   25.48    3.80
   0 -16   1   20.66    3.89
   0  16  -1   25.64    2.72
   0 -16   1   14.53    3.30
   0 -16  -1   15.31    2.92
   0  16  -1   28.94    4.77
   0  17   1    0.07    0.97
   0  17   1    4.35    2.07
   0 -17  -1    2.47    1.14
   0 -17  -1    0.25    1.70
   0 -17  -1    0.72    1.46
   0 -17   1    2.19    1.48
   0  17  -1    3.17    1.25
   0 -17   1    2.00    1.04
   0 -17   1    3.93    2.06
   0 -17  -1    2.27    1.28
   0  17  -1    5.80    2.65
   0 -17  -1    1.03    0.89
   0 -18  -1   40.77    5.78
   0 -18  -1   54.51    5.68
   0  18  -1   51.21    6.49
   0  18   1   53.69    5.76
   0 -18  -1   38.45    4.52
   0  18   1   47.38    6.18
   0 -18   1   47.22    6.11
   0 -18   1   44.04    5.99
   0  18  -1   48.94    6.50
   0  18   1   62.99    6.37
   0 -18   1   47.96    6.04
   0  18  -1   57.45    4.36
   0 -18  -1   51.39    6.10
   0 -18  -1   42.86    5.12
   0 -19  -1    8.54    2.57
   0  19  -1    6.70    2.56
   0 -19  -1   10.01    2.42
   0 -19  -1   11.50    2.80
   0  19   1    7.46    2.06
   0 -19   1   10.53    3.09
   0 -19   1    7.52    2.45
   0  19  -1    4.71    2.12
   0  19   1   12.07    3.10
   0  19  -1    9.69    1.86
   0 -19  -1   10.38    2.62
   0 -19  -1    8.25    2.56
   0 -19   1   10.20    3.13
   0  20  -1   21.12    4.37
   0 -20  -1   19.45    3.60
   0 -20   1   16.81    3.51
   0  20   1   24.75    4.20
   0 -20  -1   22.88    4.71
   0 -20  -1   18.10    3.20
   0  20  -1   21.33    2.76
   0 -20  -1   17.07    3.99
   0  20   1   18.59    4.21
   0 -20   1   16.19    3.88
   0  20  -1   17.38    3.91
   0 -20   1   23.94    4.79
   0 -21   1    0.08    1.45
   0  21   1   -0.15    1.33
   0 -21  -1    0.74    1.93
   0 -21   1    1.82    1.73
   0  21  -1    3.41    2.53
   0  21   1    0.88    1.27
   0 -21  -1    0.89    1.32
   0 -21   1    3.21    2.00
   0  21  -1    0.67    0.74
   0 -21  -1   -1.07    1.53
   0 -21  -1    1.07    1.31
   0  21  -1    0.53    1.02
   0 -22  -1    1.07    1.20
   0  22  -1    6.05    2.63
   0  22   1    4.20    1.99
   0 -22  -1    5.01    2.07
   0  22  -1    1.49    2.05
   0 -22  -1    4.05    2.32
   0 -22   1    3.86    2.39
   0 -22   1    1.70    2.12
   0 -22   1    2.05    1.19
   0  22  -1    3.38    1.33
   0 -22  -1    3.11    1.64
   0  22   1   -0.36    2.32
   0 -23   1    4.07    2.29
   0  23   1    2.65    1.81
   0  23  -1    4.17    1.39
   0 -23  -1    2.95    1.88
   0  23  -1    3.55    2.13
   0 -23   1    5.98    2.59
   0 -23  -1    1.84    0.97
   0 -23   1    5.22    2.36
   0 -23  -1    6.61    2.69
   0 -23  -1    5.11    2.34
   0 -24   1    0.61    1.42
   0 -24  -1    1.72    1.37
   0 -24  -1   -0.15    1.37
   0 -24  -1    0.23    1.19
   0 -24  -1    1.92    1.48
   0 -24  -1    2.43    1.64
   0 -24   1    0.31    1.30
   0  24   1    4.26    2.65
   0  24   1    2.81    1.74
   0 -24   1    0.79    1.52
   0  24   1    2.40    1.75
   0  24  -1    2.77    1.28
   0  24  -1    3.31    2.30
   0  25  -1   -0.13    0.62
   0 -25   1    1.63    1.94
   0 -25  -1    0.16    1.19
   0  25   1    0.67    1.16
   0  25  -1    0.92    1.25
   0 -25  -1   -1.12    1.02
   0 -25  -1    0.71    1.77
   0 -25   1   -2.33    2.61
   0 -25  -1   -0.49    1.94
   0 -25  -1    1.47    1.62
   0 -25   1    0.84    1.44
   0  25   1    0.45    1.63
   0  25   1    2.65    2.20
   0 -26   1   25.76    5.15
   0 -26  -1   33.38    5.27
   0  26   1   36.57    5.77
   0 -26   1   30.12    4.37
   0  26  -1   36.93    6.23
   0 -26  -1   23.62    4.22
   0  26   1   35.67    4.84
   0  26  -1   32.62    3.76
   0 -26  -1   23.39    5.05
   0 -26   1   28.66    5.72
   0  26   1   30.19    4.81
   0 -26  -1   28.26    5.54
   0 -26  -1   20.63    4.01
   0 -27  -1    4.00    2.75
   0  27  -1    4.49    2.69
   0 -27   1    9.76    3.67
   0  27   1    2.41    1.40
   0 -27  -1    5.67    3.13
   0 -27  -1    1.95    1.92
   0  27   1    3.18    1.82
   0 -27   1    1.91    1.07
   0 -27  -1    8.49    2.89
   0 -27  -1    1.78    1.29
   0  27   1    7.12    3.13
   0 -27   1    4.76    2.41
   0  27  -1    1.86    1.02
   0 -28  -1   21.55    5.03
   0 -28   1   23.49    5.08
   0 -28  -1   34.83    5.19
   0  28  -1   28.32    5.24
   0 -28  -1   29.37    5.13
   0  28   1   33.07    5.68
   0 -28   1   28.06    5.79
   0  28  -1   29.22    3.54
   0 -28  -1   22.06    4.89
   0  28   1   30.86    5.09
   0  28   1   30.71    4.42
   0  28  -1   29.68    5.63
   0 -28  -1   23.22    4.24
   0 -28   1   19.35    3.62
   0 -29   1    3.63    1.94
   0 -29  -1    3.26    2.23
   0  29   1    0.79    1.08
   0 -29   1    1.54    2.70
   0  29  -1    1.19    1.15
   0 -29  -1    0.48    2.16
   0 -29  -1    2.46    1.51
   0  29   1    2.58    1.42
   0 -29  -1    3.53    2.12
   0  29  -1    0.18    1.58
   0 -29   1    2.82    2.60
   0  29  -1    1.88    1.40
   0  29   1    2.87    1.55
   0  30  -1    5.73    1.93
   0 -30  -1   11.67    3.76
   0  30  -1   14.59    4.08
   0  30   1    5.28    2.09
   0  30   1    5.38    2.77
   0 -30   1    9.19    3.35
   0 -30  -1    7.14    3.21
   0 -30   1    5.39    2.13
   0  30   1   12.22    3.57
   0  30   1    5.08    2.22
   0  31  -1    2.16    2.07
   0  31   1    2.21    1.70
   0  31  -1    0.46    1.05
   0 -31  -1    6.35    3.34
   0  31   1    1.28    1.31
   0 -31  -1   -0.10    1.85
   0 -31   1    0.16    1.49
   0  31   1    0.97    1.35
   0  31   1    2.85    2.06
   0  32   1   -0.35    1.73
   0 -32   1   -3.31    2.60
   0  32  -1   -0.83    2.11
   0 -32  -1    0.08    2.00
   0  32   1    0.50    1.69
   0  32   1    2.95    1.81
   0 -32  -1   -1.43    2.28
   0  32   1   -0.11    1.21
   0 -33   1    1.78    1.83
   0  33   1   -1.66    2.09
   0  33  -1   -0.95    1.36
   0  33   1   -1.02    1.44
   0  33   1    1.18    1.86
   0 -33  -1    0.70    2.00
   0 -33  -1    4.95    3.59
   0  33   1    4.57    2.38
   0  34   1   10.14    3.09
   0 -34  -1    4.92    2.18
   0 -34   1   12.24    3.96
   0  34   1    4.90    2.84
   0  34   1    7.54    3.21
   0 -34  -1    9.24    4.12
   0  34  -1   10.97    3.55
   0  34   1   10.66    3.75
   0 -35  -1    0.63    2.62
   0  35   1    1.08    1.79
   0 -35   1    0.28    1.82
   0 -35  -1    5.35    2.75
   0  35   1    0.94    1.98
   0  35  -1    7.08    3.51
   0 -36  -1   16.36    5.12
   0  36   1   19.42    4.77
   0 -36   1   13.01    3.99
   0 -36  -1    7.67    3.21
   0  36  -1   15.62    4.79
   0 -37  -1    1.21    1.77
   0 -37  -1    5.74    3.96
   0  37  -1    3.80    2.70
   0 -37   1   -0.65    2.55
   0 -38  -1    8.08    3.52
   0 -38   1    8.62    3.22
   0  38  -1    6.81    2.93
   0  39  -1    3.69    2.69
   0 -39  -1   -3.42    3.18
   0 -39   1    2.17    3.00
   0   0  -2 2915.33   53.17
   0   0   2 3057.88   55.98
   0   0   2 2765.95   54.91
   0   0  -2 2984.03   55.88
   0   0   2 3017.73   54.46
   0   0  -2 3061.27   54.64
   0   0   2 2907.17   55.44
   0   0  -2 2857.48   54.66
   0   0   2 2837.19   53.03
   0   0  -2 2926.42   54.16
   0   0  -2 2938.52   54.79
   0   1   2    7.29    1.08
   0  -1  -2    8.53    1.09
   0  -1  -2    6.07    0.84
   0  -1  -2    7.56    1.23
   0  -1   2    5.19    0.92
   0   1  -2    6.94    0.73
   0   1  -2    8.95    1.39
   0  -1  -2    5.89    0.91
   0  -1   2    8.35    1.40
   0  -1   2    8.08    1.29
   0   1  -2    7.55    1.16
   0  -1  -2    6.52    1.15
   0   1   2    5.79    0.94
   0   1   2    6.74    1.05
   0  -1  -2    4.83    0.75
   0  -1  -2    6.02    1.01
   0   1   2    7.53    1.24
   0  -1   2    8.82    1.33
   0  -1   2    7.17    0.72
   0  -2  -2   23.21    1.95
   0  -2  -2   21.43    2.09
   0  -2   2   19.03    2.07
   0   2  -2   20.68    2.05
   0   2   2   20.19    1.97
   0  -2   2   21.97    1.28
   0   2   2   23.03    1.65
   0   2   2   20.67    1.34
   0  -2  -2   21.61    1.36
   0   2   2   22.00    1.85
   0   2  -2   20.46    2.08
   0  -2  -2   19.92    1.79
   0   2  -2   21.61    1.28
   0  -2  -2   22.02    2.03
   0  -2   2   22.55    2.09
   0   3  -2    0.34    0.21
   0   3  -2   -0.06    0.27
   0   3   2    0.37    0.42
   0  -3   2   -0.13    0.50
   0   3   2    0.71    0.58
   0  -3  -2    0.30    0.38
   0   3   2    0.36    0.21
   0  -3   2    1.68    0.71
   0   3   2    0.12    0.43
   0  -3  -2    0.08    0.35
   0   3  -2    0.56    0.50
   0   3  -2    1.68    0.78
   0  -3  -2   -0.12    0.30
   0  -3   2    0.09    0.18
   0   3   2    0.97    0.55
   0  -3  -2    0.18    0.16
   0  -3   2    0.45    0.29
   0  -3  -2   -0.06    0.34
   0  -4   2 1450.87   27.84
   0  -4  -2 1450.55   27.03
   0  -4   2 1446.92   30.63
   0   4   2 1471.09   27.21
   0  -4   2 1447.08   30.87
   0   4  -2 1393.26   30.88
   0   4  -2 1517.51   30.82
   0   4   2 1470.94   30.35
   0   4  -2 1467.98   28.61
   0   4   2 1414.14   30.21
   0  -4  -2 1440.65   30.16
   0  -4  -2 1514.41   31.13
   0   4   2 1448.59   30.17
   0  -4   2 1433.05   27.88
   0   4  -2 1391.34   32.33
   0  -4  -2 1513.88   30.16
   0  -5  -2    1.26    0.74
   0  -5   2    0.68    0.69
   0   5   2    0.90    0.55
   0   5   2    2.45    0.91
   0  -5  -2    1.75    0.67
   0   5  -2    1.51    0.76
   0  -5  -2    0.66    0.45
   0  -5   2    0.91    0.49
   0   5  -2    2.17    1.13
   0  -5  -2    0.94    0.76
   0   5   2    0.71    0.54
   0   5  -2    0.93    0.36
   0   5   2    1.00    0.36
   0  -5  -2    1.42    0.81
   0   5  -2    1.97    0.85
   0  -5   2    1.09    0.41
   0  -5   2    0.97    0.34
   0   6  -2  350.38   11.38
   0  -6  -2  354.08   11.52
   0  -6  -2  363.24   10.52
   0  -6   2  357.51    9.60
   0   6  -2  368.46   11.19
   0   6  -2  349.19    8.49
   0   6   2  368.01   10.85
   0  -6  -2  352.85   11.17
   0  -6  -2  353.39   10.91
   0   6  -2  329.58   13.09
   0   6   2  348.36   10.86
   0  -6  -2  359.62   10.70
   0  -6   2  345.76   11.00
   0   6   2  359.31    8.43
   0  -6   2  365.66   11.47
   0   6   2  350.64   10.59
   0   6   2  350.75   10.34
   0  -7   2    0.72    0.49
   0  -7  -2    1.91    0.78
   0  -7   2    1.17    0.40
   0  -7  -2    1.55    0.73
   0   7   2    1.47    0.84
   0   7   2    1.28    0.62
   0  -7  -2    1.35    0.67
   0  -7  -2    0.64    0.66
   0   7   2    1.09    0.77
   0  -7   2    1.89    0.80
   0   7   2    0.62    0.58
   0   7  -2    1.20    0.72
   0   7   2    0.56    0.38
   0  -7  -2    1.57    0.77
   0   7  -2    1.02    0.81
   0   8   2  677.37   18.01
   0  -8  -2  680.08   17.55
   0  -8  -2  692.72   18.00
   0  -8  -2  705.32   19.09
   0   8  -2  643.05   21.71
   0   8  -2  704.22   18.59
   0  -8  -2  685.02   17.49
   0   8   2  682.52   17.26
   0  -8   2  695.39   14.60
   0   8   2  682.78   15.40
   0  -8   2  641.98   18.29
   0   8   2  702.32   15.00
   0   8   2  701.02   17.69
   0   8   2  674.46   17.61
   0   8  -2  705.62   19.12
   0  -8  -2  681.37   18.54
   0   9  -2    1.67    0.97
   0  -9  -2    1.84    0.95
   0   9   2    0.53    0.42
   0   9  -2    4.47    2.67
   0   9   2   -0.02    0.49
   0  -9  -2    0.45    0.39
   0   9  -2    0.22    0.53
   0   9  -2    0.66    0.88
   0   9   2    1.87    0.99
   0  -9   2    1.09    1.15
   0  -9  -2    1.85    0.96
   0   9   2    0.12    0.43
   0   9   2    1.27    0.87
   0  -9   2    0.90    0.45
   0  -9  -2    0.81    0.83
   0 -10   2  877.57   18.05
   0  10   2  875.16   22.18
   0  10   2  838.44   21.63
   0  10   2  908.39   21.86
   0 -10   2  863.62   23.40
   0 -10  -2  865.97   23.67
   0  10  -2  794.12   26.84
   0  10   2  867.69   19.52
   0 -10  -2  923.59   23.59
   0  10   2  861.08   22.52
   0  10  -2  880.96   23.97
   0  10  -2  911.72   23.40
   0  10  -2  919.38   23.69
   0 -10  -2  872.80   22.36
   0  11  -2    8.57    2.79
   0 -11   2    6.25    1.87
   0 -11  -2    4.19    1.57
   0 -11   2    3.91    0.66
   0  11  -2    5.93    1.68
   0  11  -2    2.85    1.25
   0 -11  -2    4.06    1.37
   0 -11  -2    2.89    1.09
   0  11   2    4.12    1.28
   0  11   2    4.54    1.38
   0  11  -2    4.06    1.30
   0  11   2    4.02    1.14
   0  11   2    2.91    1.03
   0 -12   2   97.58    6.66
   0  12  -2  100.79    6.72
   0  12   2   92.18    5.83
   0  12  -2  112.93    7.24
   0 -12   2   95.91    3.90
   0 -12  -2   98.37    6.31
   0  12  -2  100.23    7.09
   0  12   2   97.53    5.32
   0 -12  -2   98.44    6.69
   0  12   2   98.07    6.18
   0  12  -2   81.53    7.85
   0 -12  -2   94.99    6.95
   0  12   2   96.26    6.31
   0  13   2    3.43    1.07
   0 -13  -2    4.31    1.62
   0  13   2    3.47    1.51
   0  13   2    0.64    0.68
   0  13  -2    6.63    3.22
   0  13  -2    3.25    1.49
   0 -13   2    4.07    1.99
   0 -13  -2    2.11    1.35
   0  13   2    2.86    1.31
   0  13  -2    2.03    1.21
   0  13  -2    3.75    1.88
   0 -13  -2    0.37    0.66
   0  14   2  626.43   20.17
   0  14  -2  637.03   25.36
   0 -14  -2  671.15   21.56
   0  14   2  689.57   20.53
   0 -14  -2  648.91   20.07
   0  14  -2  707.98   22.55
   0  14  -2  653.41   22.17
   0 -14   2  649.61   21.48
   0 -14   2  626.96   24.70
   0  14  -2  693.60   21.90
   0 -14  -2  649.75   22.25
   0  14   2  630.95   19.63
   0  14   2  626.85   18.80
   0  15  -2    3.04    1.65
   0 -15   2    2.58    1.76
   0 -15   2    4.28    2.33
   0  15   2    5.33    2.13
   0 -15  -2    3.81    1.73
   0  15  -2    4.78    2.48
   0 -15  -2    3.44    1.75
   0  15   2    3.53    1.72
   0 -15  -2    4.80    1.85
   0  15   2    3.53    1.40
   0 -16  -2   49.28    5.37
   0  16  -2   43.25    5.25
   0  16  -2   46.31    6.42
   0 -16  -2   48.09    4.99
   0 -16   2   50.44    5.59
   0  16   2   45.57    4.63
   0  16   2   45.72    4.80
   0 -16  -2   47.97    5.66
   0  16   2   44.19    4.81
   0  16  -2   39.74    2.23
   0 -16   2   37.34    5.51
   0 -17  -2    1.31    1.15
   0  17  -2   -0.93    0.68
   0  17  -2    1.10    1.86
   0  17   2    3.46    2.17
   0  17  -2    1.09    0.50
   0 -17   2    1.39    1.71
   0  17   2    1.56    1.43
   0  17   2    2.98    1.67
   0 -17  -2    2.15    1.92
   0  17   2    2.14    1.78
   0 -17  -2    1.95    1.69
   0 -17   2    4.67    2.35
   0  17  -2    3.80    2.60
   0 -18  -2  503.39   18.27
   0  18   2  614.07   19.20
   0  18   2  576.95   23.45
   0  18   2  562.36   19.37
   0 -18   2  602.89   24.16
   0  18  -2  524.80   20.97
   0 -18   2  520.22   20.65
   0 -18  -2  576.42   22.57
   0  18  -2  516.82   11.91
   0  18   2  571.81   19.76
   0  18  -2  620.83   25.14
   0  18  -2  592.02   22.62
   0  19  -2    2.64    1.82
   0 -19  -2    1.66    1.42
   0  19   2    2.12    1.72
   0 -19   2    3.15    1.98
   0  19  -2    1.34    0.67
   0 -19  -2    0.87    1.31
   0  19  -2    0.06    1.51
   0  19   2   -0.10    1.27
   0 -19   2    0.36    1.42
   0  19  -2    1.37    2.17
   0  19   2    2.36    2.12
   0  19  -2    3.11    2.06
   0  20   2  110.80    9.10
   0  20  -2   86.21    8.82
   0  20  -2   86.01    8.31
   0  20  -2   95.10    8.94
   0 -20  -2   97.33    9.47
   0  20  -2  108.09   10.22
   0  20   2   86.53    7.57
   0  20   2   98.10    7.63
   0 -20  -2   77.07    6.98
   0 -20   2   94.69    8.85
   0  20  -2   90.72    4.40
   0  20   2   91.59    9.48
   0 -20   2   96.29    9.49
   0 -21  -2    1.31    1.23
   0  21   2    3.73    2.50
   0 -21   2   -0.20    1.52
   0 -21   2    1.88    1.82
   0  21  -2    0.86    0.58
   0  21  -2   -0.54    1.67
   0  21   2   -0.37    2.11
   0  21  -2   -0.98    2.07
   0  21  -2    0.46    1.62
   0  21  -2    1.38    1.89
   0  21   2    0.94    1.75
   0 -21  -2    1.12    1.28
   0 -21  -2   -0.06    1.06
   0  21   2    2.36    1.87
   0 -22   2  193.84   13.84
   0 -22  -2  175.77   13.06
   0  22   2  155.68   10.87
   0  22  -2  191.51   14.20
   0  22  -2  176.90   13.33
   0  22   2  198.79   12.63
   0  22   2  203.81   11.56
   0 -22  -2  152.52   10.53
   0 -22   2  148.54   11.97
   0  22  -2  172.51   13.09
   0 -22  -2  173.31   13.59
   0  22  -2  180.19   12.62
   0  22  -2  189.99    6.99
   0 -22  -2  183.19   12.13
   0 -23  -2    1.18    1.10
   0 -23  -2    4.97    2.50
   0  23   2    3.92    2.20
   0  23   2    3.60    2.10
   0 -23  -2    5.56    2.07
   0  23  -2    2.61    0.92
   0  23   2    3.65    1.97
   0  23  -2    4.89    2.72
   0 -23  -2    7.13    2.90
   0  23  -2   10.49    3.84
   0 -23   2    6.93    3.00
   0  23   2    3.94    1.99
   0 -24  -2   34.67    6.15
   0  24  -2   36.16    5.81
   0  24   2   45.99    5.46
   0 -24  -2   32.61    5.72
   0 -24  -2   38.18    5.72
   0  24  -2   40.48    6.88
   0 -24  -2   38.41    5.16
   0 -24   2   43.33    6.44
   0  24   2   30.87    5.02
   0  24   2   48.82    6.09
   0  24  -2   35.79    2.93
   0  24   2   40.15    5.83
   0 -25  -2   -1.12    2.46
   0 -25  -2    1.05    2.27
   0  25  -2    1.36    2.30
   0 -25  -2    2.58    1.91
   0 -25   2    2.73    2.36
   0 -25  -2   -0.59    1.74
   0  25   2    1.58    2.13
   0  25  -2    0.95    0.55
   0  25  -2    1.26    1.88
   0  25   2    1.75    1.94
   0  25   2    2.61    2.48
   0  25   2    2.11    1.93
   0  26  -2  128.74   11.16
   0  26   2  142.95   10.06
   0 -26  -2  130.83   10.72
   0 -26  -2  107.91    9.11
   0  26  -2  138.18   12.39
   0 -26   2  125.57   11.49
   0 -26  -2  119.15   12.00
   0 -26  -2  107.49   10.90
   0  26   2  140.40   11.14
   0  26  -2  120.10    5.69
   0  26   2  140.02   10.61
   0  26   2  118.89   10.23
   0  27  -2    1.30    0.79
   0 -27  -2    4.80    3.35
   0  27  -2    4.63    3.11
   0  27   2    6.75    3.08
   0  27   2    1.88    2.06
   0  27   2    2.93    2.39
   0 -27  -2   -0.34    1.09
   0  27   2    5.36    2.79
   0 -27  -2    1.41    2.51
   0 -27   2    1.30    2.12
   0  27  -2    4.58    2.87
   0 -27  -2    3.10    1.98
   0  28  -2  199.18   14.40
   0 -28   2  185.77   14.61
   0  28   2  223.42   14.49
   0 -28  -2  199.94   13.54
   0  28   2  208.62   13.10
   0  28   2  185.57   13.21
   0  28   2  208.24   12.70
   0  28  -2  187.04    7.31
   0 -28  -2  201.31   16.41
   0  28  -2  195.05   15.17
   0 -28  -2  210.97   15.68
   0 -28  -2  193.23   12.58
   0  29  -2    2.37    2.26
   0  29   2    2.98    2.25
   0  29   2    3.86    2.21
   0 -29  -2    0.18    1.70
   0  29   2    4.16    2.77
   0 -29   2   -1.45    2.45
   0 -29   2    1.07    1.08
   0 -29  -2    0.96    1.96
   0  29   2    2.73    1.37
   0  30   2    2.29    1.29
   0 -30  -2    1.90    1.75
   0 -30  -2    1.67    2.15
   0  30   2    6.00    2.59
   0 -30   2    1.21    2.11
   0  30   2    1.18    1.17
   0  30  -2    2.77    1.50
   0  30   2    2.23    1.78
   0 -31  -2   -2.45    2.96
   0 -31   2    1.93    2.12
   0 -31  -2    0.87    2.14
   0  31   2    0.73    1.46
   0  31  -2    3.55    2.67
   0  31   2    3.86    2.41
   0  31   2   -1.09    1.70
   0  31   2   -0.23    1.16
   0  32   2   46.40    6.73
   0 -32  -2   53.12    8.87
   0 -32  -2   53.34    8.36
   0 -32   2   42.00    7.30
   0  32  -2   46.36    7.42
   0  32   2   39.00    6.34
   0  32   2   50.78    6.60
   0  32   2   54.69    6.79
   0  33  -2    0.29    2.45
   0 -33  -2   -1.32    1.66
   0  33   2    3.52    2.09
   0  33   2   -1.07    2.31
   0  33   2    1.22    2.00
   0  33   2    1.89    1.60
   0 -33  -2    1.90    2.78
   0 -33   2    2.03    1.84
   0 -34   2    2.62    1.76
   0 -34  -2   13.30    4.98
   0 -34  -2    5.98    3.09
   0  34   2    6.28    2.33
   0  34  -2   16.55    4.90
   0  34   2   13.67    4.03
   0  34   2    4.58    1.76
   0  34   2   10.15    2.91
   0 -35  -2    9.36    4.19
   0 -35   2   -1.37    3.38
   0  35   2    2.23    1.89
   0  35  -2    6.44    3.63
   0 -35  -2   10.73    4.79
   0  36  -2  100.35   11.63
   0 -36   2   93.06   11.24
   0 -36  -2   83.91   11.01
   0 -36  -2  102.58   12.97
   0 -37  -2    7.40    4.13
   0 -37   2    1.84    2.85
   0  37  -2    3.66    2.86
   0 -38   2   21.01    5.62
   0 -38  -2   25.80    6.26
   0  38  -2   22.25    5.52
   0  39  -2    2.38    2.75
   0   0  -3    0.05    0.40
   0   0  -3    0.08    0.30
   0   0   3   -0.06    0.44
   0   0  -3   -0.27    0.41
   0   0   3    0.13    0.53
   0   0  -3    0.74    0.75
   0   0  -3    0.05    0.35
   0   0   3   -0.26    0.54
   0   0   3    0.26    0.66
   0   0  -3   -0.70    0.69
   0   0  -3   -0.49    0.49
   0   1  -3   35.65    3.12
   0  -1  -3   30.25    3.18
   0   1   3   30.71    2.68
   0  -1  -3   27.66    2.30
   0  -1  -3   29.61    2.68
   0   1   3   34.22    3.20
   0  -1   3   25.38    2.51
   0  -1   3   33.83    2.03
   0   1  -3   30.37    2.02
   0  -1  -3   30.67    2.41
   0   1   3   34.68    2.96
   0   1   3   32.68    2.77
   0  -1   3   31.16    3.15
   0  -1   3   34.99    3.22
   0   1  -3   33.22    2.85
   0  -1  -3   32.48    2.73
   0  -1   3   33.83    3.16
   0  -1  -3   32.39    3.17
   0   1  -3   30.48    2.75
   0  -1  -3   31.40    2.73
   0   1  -3   36.64    3.29
   0  -2  -3   35.63    3.32
   0  -2  -3   47.05    4.02
   0  -2   3   43.89    2.37
   0  -2  -3   40.89    2.58
   0   2   3   36.36    3.27
   0   2   3   46.59    3.37
   0   2  -3   26.80    1.75
   0  -2  -3   37.52    2.97
   0   2  -3   50.13    3.83
   0   2   3   48.73    3.75
   0  -2  -3   44.59    3.71
   0  -2   3   49.87    3.88
   0  -2   3   58.38    4.62
   0   2  -3   48.68    3.92
   0  -2   3   37.46    3.22
   0  -2  -3   43.27    3.47
   0   2   3   43.26    3.64
   0   2   3   41.81    3.39
   0  -2   3   41.75    3.62
   0   3   3  316.45   10.86
   0  -3  -3  296.42    8.09
   0   3   3  308.69   10.22
   0   3   3  337.78    9.61
   0  -3   3  323.06   10.61
   0  -3  -3  304.37   10.12
   0  -3  -3  309.71   10.35
   0  -3   3  337.01   12.21
   0   3  -3  337.32   11.62
   0   3   3  321.16   11.07
   0  -3   3  305.88    7.92
   0   3   3  315.68   10.88
   0   3  -3  321.12   11.27
   0   3  -3  291.93    7.77
   0  -3   3  306.79   10.57
   0  -3  -3  315.65    9.62
   0  -3  -3  314.76   10.89
   0  -3  -3  316.80   11.43
   0  -3   3  308.22   10.88
   0   4   3    5.00    1.06
   0   4   3    6.97    1.45
   0   4  -3    6.93    1.58
   0   4  -3    2.90    0.68
   0  -4   3    2.88    0.67
   0  -4  -3    4.86    1.72
   0   4   3    5.05    1.60
   0   4   3    4.29    0.78
   0   4  -3    4.89    1.42
   0  -4  -3    2.11    0.48
   0   4  -3    3.90    1.12
   0  -4  -3    3.32    1.21
   0   4   3    5.87    1.45
   0   4   3    4.67    1.74
   0  -4   3    6.38    2.22
   0  -4  -3    4.65    1.35
   0  -4   3    5.39    1.31
   0  -4  -3    6.44    1.55
   0   4  -3    6.58    1.67
   0  -4   3    6.12    1.56
   0  -4   3    6.82    1.40
   0  -5   3  507.35   12.98
   0   5  -3  535.07   16.38
   0  -5   3  541.69   16.10
   0   5   3  533.33   15.56
   0   5   3  528.15   15.70
   0   5  -3  563.07   17.54
   0  -5  -3  480.01   11.35
   0  -5  -3  529.06   15.31
   0   5   3  497.55   11.51
   0  -5   3  548.51   15.76
   0   5   3  537.64   15.31
   0   5   3  548.05   15.51
   0  -5   3  580.14   18.25
   0  -5  -3  537.61   15.32
   0   5  -3  568.59   16.00
   0   5   3  514.90   12.59
   0  -5  -3  514.79   16.10
   0  -5   3  511.14   12.30
   0  -5  -3  512.94   15.31
   0   5  -3  554.61   14.02
   0  -5  -3  563.18   15.98
   0   6   3   26.46    3.14
   0   6  -3   22.99    2.90
   0   6  -3   34.76    4.20
   0  -6  -3   22.08    2.95
   0  -6   3   26.41    1.89
   0  -6  -3   16.81    1.40
   0  -6   3   17.78    1.83
   0   6   3   17.70    1.54
   0  -6   3   24.71    2.86
   0   6  -3   18.24    1.90
   0  -6  -3   22.35    2.53
   0   6   3   26.87    2.98
   0   6   3   22.88    2.91
   0   6  -3   24.84    3.44
   0  -6  -3   22.89    2.99
   0  -6   3   24.17    2.95
   0  -6  -3   24.36    3.14
   0   6   3   24.06    2.76
   0  -7   3   50.22    4.43
   0   7   3   45.12    3.97
   0  -7  -3   46.41    3.89
   0   7  -3   47.90    2.97
   0   7  -3   49.40    4.42
   0  -7  -3   52.46    4.34
   0   7   3   46.80    3.95
   0   7  -3   61.64    5.64
   0  -7   3   48.56    4.11
   0  -7  -3   47.58    4.27
   0   7   3   50.20    4.03
   0   7   3   44.28    2.41
   0  -7   3   42.51    2.28
   0  -7  -3   45.13    3.84
   0  -7   3   51.84    3.10
   0   7   3   50.04    4.22
   0   7  -3   52.30    4.29
   0  -8  -3   13.21    2.60
   0  -8  -3   17.77    2.60
   0   8   3   12.58    2.35
   0  -8   3   15.58    2.55
   0   8  -3   11.60    1.41
   0   8   3   11.63    1.39
   0   8  -3   19.64    3.61
   0   8   3   14.36    2.35
   0  -8   3   16.98    2.87
   0  -8  -3   18.55    2.71
   0   8   3   13.36    2.10
   0   8  -3   12.51    2.38
   0  -8   3   15.10    1.82
   0  -8  -3   16.51    2.44
   0   8   3   14.65    2.63
   0   8  -3   15.42    2.46
   0  -8  -3   16.88    2.39
   0  -8   3   10.31    0.98
   0   9   3    7.07    1.68
   0  -9  -3    6.30    1.55
   0  -9  -3    7.49    1.89
   0   9   3    8.39    1.64
   0   9   3    5.96    1.41
   0   9  -3   10.71    2.65
   0   9  -3    6.72    1.56
   0  -9   3    6.54    1.62
   0   9  -3    6.68    1.75
   0  -9   3    5.89    1.56
   0   9   3    7.61    1.71
   0   9   3    5.94    0.94
   0  -9  -3    7.20    1.85
   0  -9  -3    7.32    1.86
   0  -9  -3    6.26    1.68
   0  -9   3    6.72    1.41
   0  10   3   15.51    2.38
   0  10  -3   16.01    2.67
   0 -10  -3   19.92    2.92
   0 -10  -3   16.62    2.69
   0  10   3   16.84    2.45
   0  10   3   18.50    1.67
   0  10   3   20.17    2.61
   0 -10   3   20.22    2.89
   0 -10  -3   17.97    2.47
   0 -10  -3   18.07    2.68
   0 -10   3   20.02    2.93
   0  10  -3   18.33    2.84
   0  10   3   16.47    2.52
   0 -10  -3   18.21    2.48
   0 -10   3   16.99    2.05
   0  10  -3   15.08    2.98
   0  10   3   19.20    1.79
   0  11   3    1.96    1.25
   0  11   3    1.29    0.84
   0  11  -3    2.69    1.81
   0 -11  -3    1.91    1.13
   0  11   3    1.13    0.71
   0 -11   3    0.64    0.71
   0  11   3    0.63    0.54
   0  11   3    1.76    1.14
   0  11  -3    1.26    0.96
   0  11   3    3.12    1.55
   0  11  -3    2.20    1.52
   0 -11   3    1.77    1.20
   0 -11  -3    2.59    1.76
   0 -11  -3    2.78    1.37
   0 -11  -3    3.30    1.46
   0  12   3   25.85    3.55
   0 -12  -3   30.01    3.74
   0 -12  -3   40.92    4.74
   0 -12  -3   33.98    4.29
   0  12   3   30.03    3.64
   0  12  -3   28.33    3.67
   0  12   3   28.95    2.74
   0  12  -3   36.61    4.47
   0  12   3   29.72    3.84
   0  12   3   22.06    2.26
   0  12   3   33.80    4.14
   0 -12  -3   33.71    4.18
   0 -12   3   36.25    4.49
   0  12  -3   38.05    5.77
   0  12  -3   29.61    4.23
   0 -13   3  302.27    8.43
   0  13   3  295.13   11.92
   0  13  -3  260.41   15.65
   0  13   3  287.51    9.90
   0  13   3  289.68   12.70
   0  13   3  311.82   12.68
   0 -13  -3  298.18   13.65
   0  13   3  305.89   12.06
   0 -13  -3  297.78   13.44
   0  13  -3  299.67   14.03
   0  13   3  283.43    9.30
   0 -13  -3  290.11   12.80
   0 -13   3  281.21   13.04
   0  14  -3    8.38    2.98
   0  14  -3    3.18    2.10
   0  14   3    4.04    1.81
   0  14   3    7.79    2.60
   0 -14  -3    4.34    2.00
   0 -14   3    3.16    0.83
   0 -14  -3    6.62    2.15
   0  14   3    1.53    1.22
   0  14   3    2.10    1.52
   0 -14   3    3.70    1.87
   0  14   3    4.95    1.37
   0  14   3    3.06    1.42
   0 -15  -3  178.31   11.01
   0 -15  -3  162.35    9.89
   0 -15   3  170.85   10.50
   0  15   3  192.49    9.81
   0  15   3  164.73    7.54
   0  15   3  192.36   10.27
   0 -15   3  175.19    5.84
   0  15   3  175.91    8.11
   0  15  -3  173.25   10.97
   0  15   3  177.11   10.05
   0  16  -3   14.38    3.08
   0  16   3   15.18    3.06
   0 -16   3   14.52    1.53
   0  16  -3    5.25    2.10
   0  16   3   23.45    3.00
   0 -16   3   17.22    3.74
   0 -16   3   13.33    3.80
   0 -16  -3   22.00    4.28
   0  16   3   20.37    2.71
   0  16   3   18.99    3.44
   0  16  -3   28.01    5.31
   0  16  -3   13.89    3.38
   0 -16  -3   23.73    3.83
   0  17   3    0.54    0.76
   0 -17  -3    0.24    1.58
   0 -17   3    0.84    0.88
   0  17  -3   -0.62    2.16
   0  17  -3    1.03    1.39
   0 -17   3    0.65    0.38
   0  17   3    1.64    2.05
   0 -17  -3    1.10    1.21
   0 -17   3    0.74    1.80
   0  17   3    0.07    0.97
   0  17  -3   -1.46    1.18
   0  17  -3    0.65    1.47
   0  17   3    0.04    1.02
   0 -18   3   27.87    2.11
   0  18   3   33.09    4.25
   0  18   3   23.32    3.71
   0  18   3   27.67    4.84
   0  18  -3   36.16    5.15
   0 -18   3   34.30    5.79
   0 -18   3   27.50    4.41
   0  18   3   26.36    3.32
   0  18  -3   39.71    6.33
   0  18   3   43.78    6.22
   0 -18  -3   28.30    4.87
   0  18  -3   35.09    5.16
   0 -18  -3   22.79    3.89
   0  18  -3   27.52    4.64
   0 -19  -3    1.46    0.97
   0 -19   3    1.69    1.61
   0  19   3    0.75    0.81
   0 -19   3    2.43    0.69
   0  19   3    4.11    2.32
   0  19  -3    6.85    2.75
   0  19  -3    1.66    1.89
   0 -19  -3    3.26    1.83
   0  19  -3    2.72    1.48
   0  19  -3    3.10    1.75
   0  19   3    4.20    1.92
   0 -19  -3    5.05    2.34
   0  19   3    2.11    1.17
   0 -19   3    1.66    1.39
   0 -20   3   13.67    3.63
   0 -20   3    6.72    1.08
   0 -20   3    7.78    2.97
   0 -20  -3    7.65    2.87
   0  20  -3    9.89    3.23
   0  20  -3    8.30    2.62
   0  20   3   15.88    3.02
   0  20   3   18.06    4.07
   0  20  -3    8.69    3.09
   0  20  -3   14.68    4.26
   0  20   3   10.45    2.66
   0 -20  -3    8.19    2.70
   0 -20  -3    7.12    2.38
   0  21   3   46.11    4.97
   0  21  -3   52.50    6.81
   0 -21  -3   49.94    6.80
   0 -21   3   51.27    6.73
   0  21  -3   32.36    5.49
   0  21   3   54.51    7.14
   0  21   3   43.46    5.45
   0  21   3   46.48    6.02
   0 -21  -3   39.91    5.45
   0 -21   3   45.36    2.72
   0  21  -3   47.88    7.35
   0  21  -3   51.35    6.72
   0 -21  -3   55.48    6.80
   0  22   3    4.61    2.41
   0  22  -3    5.34    2.87
   0  22   3    3.20    2.36
   0  22  -3    4.84    2.95
   0  22   3    4.11    2.15
   0  22   3    6.82    2.32
   0 -22  -3    4.69    1.65
   0 -22  -3    2.66    1.87
   0 -22   3    5.39    2.60
   0  22  -3    5.55    2.40
   0 -22   3    2.03    0.67
   0 -22  -3    6.44    2.90
   0  23  -3   85.16    9.22
   0  23   3   90.91    8.76
   0 -23   3   92.71    9.46
   0 -23   3   84.70    3.77
   0  23   3   88.11    7.22
   0  23   3   82.45    7.99
   0  23   3  112.21   10.09
   0 -23  -3   98.73    9.47
   0 -23  -3   96.46   10.24
   0 -23  -3   77.05    7.81
   0  23  -3   95.25   10.60
   0 -24  -3    3.70    2.28
   0 -24   3    2.51    0.60
   0  24  -3    9.10    3.13
   0  24   3    2.98    1.93
   0  24   3    2.95    2.03
   0  24   3    5.66    2.23
   0  24  -3    2.87    2.12
   0 -24  -3    3.04    2.01
   0 -24  -3    2.30    1.75
   0 -24   3    1.12    1.32
   0  24   3    5.07    2.45
   0 -25  -3   27.93    5.74
   0  25   3   18.67    4.23
   0  25   3   26.70    4.97
   0  25   3   23.46    4.56
   0  25  -3   29.47    6.02
   0  25  -3   24.03    5.00
   0  25   3   29.54    4.31
   0 -25  -3   23.60    4.28
   0 -25   3   17.50    4.11
   0 -25  -3   37.94    6.08
   0  26   3   14.98    3.79
   0 -26  -3   11.51    3.33
   0 -26  -3    9.51    3.21
   0 -26   3    5.01    2.04
   0  26   3   14.82    3.67
   0  26   3   11.23    3.60
   0 -26  -3   11.09    3.13
   0  26   3   12.85    2.80
   0  26  -3   10.45    3.63
   0 -26  -3   12.75    3.86
   0  26  -3    3.95    1.95
   0  27   3    0.38    1.70
   0  27   3   -0.02    1.74
   0  27  -3   -1.75    2.45
   0 -27  -3    1.19    2.47
   0 -27  -3    3.77    2.30
   0  27   3    4.53    1.81
   0  27   3    0.12    1.47
   0 -27   3    1.43    1.77
   0 -27  -3    2.09    1.95
   0 -28  -3   21.02    5.08
   0  28   3   18.44    3.97
   0 -28   3   23.76    5.25
   0  28  -3   25.26    5.18
   0  28   3   19.06    3.61
   0  28   3   25.03    5.12
   0  28   3   19.37    4.11
   0 -28  -3   23.60    5.84
   0  29  -3   -0.83    2.27
   0 -29  -3    4.09    3.10
   0  29   3   -2.26    2.32
   0  29   3    2.39    2.32
   0 -29   3    3.58    2.57
   0  29   3    0.91    2.00
   0  29   3    0.65    1.42
   0 -29  -3    2.47    2.21
   0  30  -3    3.79    2.91
   0  30   3    7.51    2.42
   0 -30  -3    5.24    3.67
   0  30   3   10.06    3.80
   0  30   3    5.75    2.60
   0 -30  -3    6.65    3.91
   0 -30   3    4.93    2.68
   0  30   3    9.59    3.18
   0 -31  -3   40.15    7.61
   0  31   3   38.52    5.31
   0  31   3   34.51    6.33
   0  31   3   42.51    6.38
   0 -31   3   44.90    7.53
   0 -31  -3   29.01    6.79
   0  31   3   30.22    5.77
   0  31  -3   45.50    8.19
   0 -32  -3    2.13    2.38
   0 -32  -3    0.76    2.44
   0  32  -3   -0.60    1.92
   0  32   3    1.36    1.77
   0  32   3    3.33    2.50
   0 -32   3    2.40    2.55
   0  32   3    6.78    3.44
   0  33   3   17.35    4.38
   0 -33  -3   26.94    7.14
   0  33   3   20.45    5.07
   0  33   3   17.16    4.24
   0 -33   3   24.42    6.00
   0  33  -3   28.24    6.65
   0 -33  -3   26.19    6.60
   0  34   3    2.09    1.69
   0  34   3    6.96    2.74
   0 -34  -3    1.74    2.57
   0 -34  -3    3.68    4.13
   0 -34   3    6.05    3.80
   0  34  -3    9.76    4.51
   0 -35   3    0.87    2.83
   0 -35  -3    4.21    4.02
   0  35  -3    3.27    3.98
   0  35   3    2.74    2.28
   0 -35  -3    1.02    2.13
   0  36   3    6.60    2.58
   0 -36   3   11.12    4.57
   0 -36  -3   13.88    5.38
   0  36  -3   11.60    4.65
   0  37  -3   -0.38    2.00
   0 -37  -3    6.31    4.15
   0 -37   3    0.44    2.05
   0 -38  -3   11.61    4.60
   0 -38   3    5.88    3.77
   0   0  -4 2411.27   48.92
   0   0   4 2290.86   49.97
   0   0  -4 2386.55   51.22
   0   0   4 2347.29   50.11
   0   0  -4 2376.90   47.78
   0   0  -4 2358.37   48.77
   0   0  -4 2364.68   46.05
   0   0   4 2400.04   48.07
   0   1  -4    4.73    1.77
   0   1  -4    3.12    1.33
   0   1  -4    0.07    0.66
   0  -1  -4    4.06    1.32
   0   1  -4    2.19    0.66
   0   1   4    4.75    1.87
   0  -1  -4    0.48    0.62
   0  -1  -4    5.44    2.03
   0   1   4    1.87    0.86
   0  -1   4    4.04    1.54
   0  -1   4    2.30    1.11
   0  -1  -4    2.97    1.09
   0   1  -4    6.67    1.91
   0   1   4    4.43    1.87
   0  -1  -4    4.26    1.75
   0  -1  -4    3.99    1.25
   0  -1   4    3.16    1.58
   0  -1   4    4.09    1.83
   0  -1  -4    3.72    1.24
   0  -2  -4 1156.34   26.81
   0   2  -4 1204.93   23.90
   0  -2   4 1110.05   23.12
   0  -2   4 1057.21   27.65
   0  -2   4 1069.25   25.93
   0   2  -4 1085.15   26.91
   0   2  -4 1103.22   27.69
   0   2   4 1149.21   26.89
   0   2   4 1079.66   27.79
   0  -2  -4 1148.12   24.55
   0  -2  -4 1095.31   25.04
   0  -2   4 1124.57   28.88
   0   2  -4 1128.14   28.75
   0   2   4 1096.67   26.60
   0  -2  -4 1168.53   26.89
   0  -2  -4 1144.74   28.87
   0  -2  -4 1170.35   28.61
   0   2  -4 1183.97   27.34
   0  -2   4 1131.27   29.16
   0  -2   4 1136.92   28.49
   0   2   4 1130.73   26.32
   0  -3   4    1.58    1.17
   0  -3   4    0.35    0.34
   0  -3   4    2.13    1.28
   0   3   4    1.16    0.51
   0  -3  -4    0.49    0.45
   0  -3   4    0.02    0.65
   0   3  -4    3.01    1.23
   0   3   4    2.23    1.10
   0  -3   4    1.00    0.90
   0   3  -4    1.74    0.50
   0  -3  -4    0.52    0.55
   0   3  -4    2.11    1.34
   0  -3   4    0.75    0.53
   0  -3  -4    0.51    0.67
   0  -3  -4    1.70    1.10
   0  -3  -4    0.24    0.69
   0  -3  -4    0.86    0.72
   0   3   4    1.79    0.93
   0  -4   4  123.70    7.31
   0   4   4  128.75    6.11
   0  -4   4  126.14    8.16
   0   4  -4  120.04    7.42
   0  -4   4  116.76    6.89
   0   4   4  132.07    6.84
   0   4  -4  127.45    6.82
   0   4  -4  131.68    7.68
   0  -4  -4  143.71    5.20
   0  -4   4  127.14    6.52
   0   4   4  127.40    7.25
   0  -4  -4  136.41    6.92
   0  -4   4  138.41    4.83
   0   4   4  140.82    7.75
   0   4  -4  135.46    4.79
   0  -4  -4  132.08    7.62
   0  -4  -4  131.03    6.87
   0  -4  -4  133.00    7.41
   0  -4  -4  127.84    6.32
   0   5   4    6.12    1.60
   0  -5  -4    4.96    1.48
   0   5   4    5.96    1.19
   0   5   4    5.42    1.63
   0   5   4    6.11    1.54
   0   5  -4    6.28    1.47
   0  -5   4    6.15    0.98
   0   5  -4    5.83    1.51
   0   5  -4    7.87    1.95
   0  -5   4    7.90    1.84
   0  -5  -4    7.45    1.68
   0  -5  -4    8.13    1.67
   0  -5   4    7.37    2.19
   0  -5  -4    6.45    1.65
   0  -5   4    6.05    1.36
   0  -5   4    5.70    1.61
   0  -5  -4    6.06    0.97
   0   5   4    7.17    1.74
   0   5  -4    6.34    0.98
   0  -5  -4    6.44    1.58
   0  -6  -4  428.80   14.45
   0   6  -4  410.54   16.12
   0  -6  -4  449.22   14.84
   0   6   4  412.90   10.36
   0  -6   4  402.05   11.80
   0   6  -4  415.36   13.13
   0  -6   4  437.88   11.02
   0   6  -4  418.20   15.37
   0   6   4  434.59   14.93
   0   6   4  428.69   14.82
   0   6   4  418.85   11.87
   0  -6  -4  429.05   14.75
   0   6   4  409.12   14.49
   0  -6   4  421.85   17.08
   0   6   4  415.87   14.21
   0  -6   4  425.55   15.00
   0  -6  -4  428.98   15.40
   0  -6  -4  430.93   10.32
   0  -7  -4    2.08    1.40
   0  -7  -4    1.01    1.00
   0   7  -4    1.80    1.07
   0  -7  -4    1.93    1.08
   0   7   4    1.74    1.26
   0   7   4    1.65    0.82
   0  -7  -4    1.89    1.20
   0   7   4    0.48    0.38
   0   7   4    3.23    1.66
   0   7   4    1.59    1.53
   0  -7   4    0.04    0.44
   0  -7   4    3.58    1.72
   0   7  -4    1.97    1.68
   0   7  -4    1.07    1.18
   0   7   4    1.72    1.20
   0  -7  -4    0.16    0.31
   0  -7   4    1.51    0.87
   0  -8   4 1712.95   40.97
   0  -8   4 1789.98   35.67
   0   8   4 1717.03   40.43
   0  -8   4 1770.56   34.62
   0  -8   4 1859.08   42.42
   0  -8  -4 1858.59   40.37
   0   8  -4 1802.52   36.93
   0   8  -4 1679.75   44.11
   0   8  -4 1750.85   41.99
   0   8   4 1730.96   35.31
   0   8   4 1846.11   40.82
   0  -8  -4 1837.87   40.66
   0   8   4 1672.16   33.70
   0   8   4 1777.89   40.49
   0   8   4 1738.18   40.56
   0  -8  -4 1821.49   41.84
   0  -9   4    7.65    2.65
   0   9  -4    4.14    1.27
   0  -9   4    5.00    1.34
   0   9   4    3.05    0.70
   0   9  -4    5.03    2.09
   0   9   4    8.04    2.35
   0  -9   4    4.24    0.90
   0   9   4    5.43    2.08
   0   9   4    8.35    2.38
   0  -9  -4    3.59    1.59
   0  -9   4    5.83    2.35
   0   9   4    8.34    2.26
   0  -9  -4    3.77    2.05
   0  -9  -4    8.26    2.20
   0 -10   4 1507.51   28.66
   0  10  -4 1391.61   40.92
   0  10  -4 1486.09   31.20
   0 -10   4 1502.55   37.20
   0 -10  -4 1518.21   37.73
   0  10   4 1463.78   36.36
   0 -10  -4 1570.76   35.80
   0  10   4 1470.57   36.29
   0 -10   4 1552.89   38.07
   0  10   4 1549.60   36.43
   0  10  -4 1438.66   38.00
   0 -10  -4 1546.39   36.37
   0  10   4 1462.07   29.72
   0 -10   4 1479.22   32.01
   0  11   4    1.11    1.31
   0  11  -4    5.72    2.35
   0 -11   4    3.11    1.80
   0 -11   4    4.35    1.80
   0  11   4    2.66    1.60
   0  11  -4    7.95    3.47
   0 -11   4    2.10    0.94
   0 -11  -4    5.41    2.33
   0  11   4    3.80    1.64
   0 -11  -4    5.23    1.94
   0  11   4    2.57    0.86
   0 -11  -4    4.30    1.76
   0 -12  -4  261.77   11.82
   0  12  -4  244.38   12.85
   0 -12   4  258.58   12.70
   0  12   4  243.46   12.06
   0  12   4  263.21    8.03
   0 -12  -4  270.57   11.62
   0  12   4  280.70    8.45
   0 -12   4  248.92   12.29
   0  12   4  265.98   12.19
   0  12  -4  244.09   14.98
   0 -12  -4  270.41   12.94
   0  12   4  279.57   12.11
   0 -12   4  254.18    9.87
   0  13  -4    5.92    2.97
   0 -13  -4   -0.57    1.15
   0  13   4    7.05    1.18
   0  13   4    5.42    1.89
   0 -13   4    5.82    1.37
   0 -13  -4    6.73    1.94
   0  13   4    6.17    1.17
   0  13  -4    8.03    2.43
   0  13  -4    2.88    1.20
   0 -13   4    7.07    2.19
   0  13   4    6.06    1.90
   0 -13  -4    5.66    2.21
   0 -14  -4   59.31    6.09
   0  14   4   53.76    3.59
   0 -14   4   52.10    4.70
   0 -14  -4   57.55    5.93
   0  14   4   51.74    3.27
   0  14  -4   57.97    6.30
   0  14  -4   52.86    7.12
   0  14  -4   58.05    5.93
   0 -14  -4   46.09    5.54
   0 -14   4   59.85    6.09
   0 -14  -4   66.42    5.58
   0  14   4   53.01    5.36
   0  14   4   57.63    5.27
   0  15   4    3.46    2.32
   0  15  -4    4.22    2.05
   0 -15  -4    2.82    1.90
   0 -15  -4    3.24    1.62
   0 -15   4    4.29    1.84
   0 -15   4    2.19    2.15
   0 -15  -4    2.52    1.78
   0  15   4    3.79    1.10
   0 -15   4    0.40    1.38
   0 -15  -4    3.35    2.01
   0  15  -4    3.62    2.48
   0  15   4    2.09    1.06
   0  15   4    2.98    1.62
   0  15  -4    2.03    1.10
   0  15   4    2.80    1.52
   0  15  -4    3.05    1.68
   0  16  -4  461.38   24.01
   0  16   4  526.45   22.10
   0  16  -4  592.22   21.77
   0  16   4  537.38   15.45
   0  16   4  528.61   14.76
   0  16  -4  527.92   22.11
   0 -16   4  552.12   18.98
   0 -16  -4  509.99   20.48
   0  16   4  517.49   18.76
   0  16  -4  599.29   21.64
   0 -16  -4  579.17   22.46
   0 -16   4  535.34   21.18
   0 -16   4  530.07   24.94
   0  16   4  551.82   20.38
   0 -16  -4  579.19   22.11
   0  17  -4    9.06    3.90
   0  17   4    7.53    2.88
   0 -17   4    7.90    3.16
   0  17   4    2.15    1.23
   0  17   4    2.79    1.45
   0  17   4    3.05    2.65
   0  17  -4    3.77    2.52
   0 -17  -4    7.56    3.15
   0  17  -4    2.10    2.10
   0  17  -4    5.42    3.22
   0  17   4   10.69    4.28
   0 -17  -4    2.61    2.09
   0  17   4    6.71    3.08
   0 -17   4    2.72    2.63
   0  17   4    3.59    2.38
   0 -17   4    4.28    2.59
   0 -17  -4    5.19    2.77
   0  18  -4  925.14   37.01
   0 -18  -4 1026.74   33.74
   0  18  -4 1089.46   33.50
   0  18   4  981.56   25.75
   0  18  -4  958.65   33.56
   0  18   4  997.63   29.67
   0 -18   4 1074.90   31.15
   0 -18  -4  952.51   31.38
   0  18   4 1038.85   31.65
   0  18   4  994.07   31.20
   0 -18   4  967.14   32.31
   0  18  -4 1117.44   33.36
   0 -18  -4 1077.94   34.08
   0  18   4  960.90   24.93
   0 -19  -4    8.38    3.43
   0 -19   4    5.25    3.12
   0  19  -4    5.85    3.40
   0  19  -4    7.49    3.41
   0 -19  -4   11.75    3.59
   0  19   4    3.97    1.83
   0  19   4    2.94    1.94
   0  19   4   15.38    4.61
   0 -19  -4    9.48    3.83
   0 -19   4    8.77    4.24
   0  19   4    7.75    3.41
   0  19  -4   11.28    3.91
   0  19   4    3.76    1.71
   0  19   4    7.85    4.24
   0  19  -4    8.34    3.97
   0  20  -4  462.42   22.56
   0  20   4  455.95   20.28
   0  20   4  475.35   19.39
   0  20  -4  523.78   22.37
   0  20  -4  536.07   22.93
   0  20   4  520.76   21.57
   0 -20   4  480.10   20.70
   0 -20  -4  519.28   23.26
   0  20   4  578.65   25.48
   0  20  -4  493.01   25.78
   0  20   4  522.47   16.63
   0 -20  -4  483.89   22.59
   0 -20  -4  443.63   20.41
   0  20   4  481.95   16.83
   0 -20   4  462.21   21.73
   0 -21  -4    5.38    2.79
   0 -21  -4    3.50    2.22
   0 -21  -4    3.41    2.95
   0  21   4    2.31    1.53
   0  21   4    0.71    1.80
   0  21   4    4.86    3.03
   0 -21   4    6.23    3.45
   0  21   4    5.54    2.67
   0  21  -4    3.41    2.66
   0 -21   4    3.70    2.22
   0  21   4    4.37    3.03
   0  21   4    1.01    1.14
   0  21  -4    4.92    3.10
   0  22  -4   14.90    4.38
   0  22   4   14.67    3.76
   0  22   4   12.85    3.19
   0  22  -4   16.49    4.21
   0 -22  -4   16.00    3.86
   0  22   4   15.57    3.00
   0 -22  -4   17.07    3.92
   0  22   4   22.12    3.12
   0  22   4   25.18    5.28
   0 -22   4   20.53    4.43
   0 -22  -4   17.43    4.09
   0  23   4    7.37    3.40
   0  23   4    3.03    2.44
   0  23  -4    2.65    2.57
   0 -23  -4    2.37    2.11
   0  23   4    3.42    1.44
   0 -23  -4    0.68    1.12
   0  23  -4    0.51    1.18
   0  23   4    5.14    2.61
   0 -23   4    3.06    2.48
   0 -24  -4   82.60    8.73
   0  24   4  119.02   11.17
   0 -24   4  104.10   10.56
   0 -24  -4   98.32   10.84
   0  24   4  118.50    7.58
   0  24  -4   89.58   10.87
   0  24   4   86.57    8.50
   0  24   4  102.58    9.85
   0  25   4    2.10    2.61
   0  25   4    2.54    1.97
   0  25   4    4.02    3.25
   0 -25   4    4.37    3.13
   0  25   4    1.08    2.32
   0 -25  -4    1.34    1.85
   0 -25  -4   -0.75    1.57
   0  25  -4   -1.98    3.00
   0 -26   4  281.36   18.87
   0  26   4  352.62   19.60
   0 -26  -4  316.72   20.92
   0  26   4  304.61   18.31
   0  26   4  289.79   16.80
   0  26   4  353.04   14.18
   0  26  -4  335.83   21.90
   0 -26  -4  251.03   16.03
   0  26   4  264.69   14.79
   0 -27   4   11.52    4.57
   0  27   4    6.78    3.50
   0  27   4    7.84    3.54
   0  27   4    8.17    3.89
   0  27   4    2.26    2.20
   0 -27  -4    7.69    4.24
   0  27  -4    3.85    3.55
   0  27   4    6.47    2.44
   0  28  -4  399.69   24.50
   0  28   4  420.43   16.24
   0  28   4  338.14   18.96
   0 -28   4  351.92   22.05
   0  28   4  404.61   21.74
   0  28   4  412.32   21.48
   0 -28  -4  384.45   24.50
   0 -29   4    9.81    4.36
   0  29   4    2.39    1.83
   0 -29  -4    4.25    3.99
   0 -29   4    0.31    2.55
   0  29  -4    6.45    4.17
   0 -29  -4    9.02    4.89
   0  29   4    1.57    3.29
   0  29   4    8.49    3.40
   0  29   4    3.51    3.24
   0  30   4   81.11    9.77
   0 -30  -4   71.12    9.98
   0 -30  -4   57.86    9.74
   0  30  -4   75.60   10.54
   0 -30   4   72.77    9.96
   0 -30   4   68.54    9.60
   0  30   4   66.90    8.47
   0  30   4   60.75    7.91
   0  31  -4    4.45    3.10
   0 -31   4    4.84    3.04
   0 -31   4    5.29    3.71
   0  31   4    0.39    1.98
   0 -31  -4    3.58    2.30
   0  31   4   -3.36    2.78
   0  31   4   -0.70    1.87
   0 -31  -4    0.94    2.44
   0  32  -4   14.67    5.20
   0  32   4    7.67    3.03
   0 -32   4   10.92    4.75
   0  32   4    9.25    3.60
   0 -32   4    8.69    4.06
   0 -32  -4   10.74    4.42
   0 -32  -4    5.35    3.20
   0  32   4    9.39    3.50
   0 -33  -4   -2.49    4.10
   0 -33   4    6.99    4.88
   0 -33   4    0.90    2.52
   0  33  -4    7.31    4.20
   0  33   4    3.69    2.70
   0 -33  -4    2.49    2.21
   0  33   4    2.28    2.96
   0 -34   4   37.93    7.60
   0  34  -4   53.50    9.14
   0  34   4   52.25    7.61
   0 -34  -4   42.08    8.58
   0 -34  -4   45.12    8.44
   0 -34   4   52.25    8.83
   0 -35  -4    4.87    3.29
   0 -35   4    8.53    5.14
   0 -35   4    5.63    4.23
   0  35   4    1.38    1.49
   0  35  -4    6.09    4.14
   0 -36   4  151.96   15.51
   0 -36   4  149.73   15.30
   0 -36  -4  149.49   15.72
   0  36  -4  150.20   15.56
   0  36   4  152.41   13.32
   0  37   4    2.22    2.40
   0 -37   4   11.30    4.88
   0 -37  -4    7.04    4.63
   0 -37   4    7.63    4.30
   0   0  -5    3.48    1.40
   0   0  -5    0.43    0.79
   0   0  -5    0.71    0.63
   0   0   5    5.37    2.06
   0   0  -5    3.03    2.05
   0   0  -5    2.75    2.13
   0   0   5    1.28    1.47
   0   0  -5    1.88    1.30
   0   0   5   -0.74    1.14
   0   0   5    3.63    2.16
   0   1   5  316.95   12.13
   0   1  -5  328.69   12.79
   0   1  -5  345.75   14.32
   0   1  -5  335.68   14.16
   0  -1  -5  320.01   10.89
   0  -1   5  353.86   15.17
   0  -1   5  358.49   14.70
   0   1  -5  317.34   10.28
   0  -1  -5  349.06   14.30
   0   1   5  362.05   13.89
   0  -1  -5  332.12   11.48
   0   1   5  340.48   16.53
   0   1   5  331.92   13.56
   0  -1  -5  327.78   12.63
   0  -1   5  307.01   11.94
   0  -1  -5  333.27   14.19
   0  -1   5  318.27   13.59
   0   1  -5  324.19   12.50
   0   1  -5  331.61   12.22
   0  -2  -5   41.56    4.30
   0  -2   5   48.70    5.30
   0   2  -5   43.63    4.54
   0   2   5   63.20    5.33
   0   2   5   44.21    5.19
   0   2   5   40.66    4.24
   0  -2   5   40.49    4.18
   0  -2  -5   43.98    4.79
   0   2  -5   47.55    4.89
   0   2  -5   46.41    4.63
   0   2  -5   49.58    5.62
   0  -2   5   63.64    6.09
   0   2  -5   38.55    3.19
   0  -2  -5   45.15    3.74
   0  -2  -5   52.54    5.50
   0  -2  -5   52.99    5.61
   0  -2   5   58.93    5.91
   0  -2  -5   46.45    3.99
   0  -2   5   61.51    5.78
   0   3  -5   36.33    4.25
   0  -3  -5   33.53    4.55
   0   3   5   34.90    3.87
   0   3  -5   35.31    3.94
   0  -3   5   32.22    3.83
   0  -3   5   27.89    2.37
   0  -3  -5   29.89    3.10
   0  -3   5   34.19    4.54
   0  -3   5   31.81    4.30
   0   3   5   34.63    4.01
   0  -3   5   23.78    3.22
   0   3  -5   37.43    4.41
   0   3  -5   30.72    2.45
   0   3  -5   29.48    3.56
   0  -3   5   35.86    4.11
   0  -3  -5   29.24    3.56
   0  -3  -5   29.37    3.52
   0  -3  -5   34.14    4.32
   0  -3  -5   26.85    2.64
   0   3   5   26.11    3.45
   0   4   5    5.76    1.85
   0  -4   5    6.87    1.85
   0   4   5    7.66    2.31
   0  -4   5    7.07    1.76
   0  -4  -5    5.04    1.28
   0  -4  -5    7.20    1.99
   0  -4   5    5.94    2.11
   0  -4  -5    7.72    1.67
   0  -4   5    5.43    1.06
   0   4  -5    6.32    2.00
   0   4   5    9.06    2.29
   0  -4  -5    5.19    1.77
   0  -4   5    8.65    2.41
   0   4  -5    3.71    0.95
   0  -4  -5   11.71    2.61
   0  -4  -5    7.68    2.24
   0   4  -5    9.69    2.51
   0   4  -5    9.01    2.45
   0   4  -5    6.31    1.84
   0  -5  -5  201.38    9.88
   0  -5   5  193.40    9.50
   0   5   5  203.51   10.51
   0  -5  -5  192.10   10.77
   0   5  -5  198.25   10.87
   0  -5   5  199.11   10.59
   0   5  -5  192.53    6.62
   0  -5   5  207.32    9.06
   0  -5  -5  189.00    7.01
   0  -5   5  185.46    6.57
   0   5  -5  208.81    9.79
   0  -5  -5  194.16    9.70
   0   5  -5  208.35   11.08
   0   5   5  210.99    9.20
   0   5   5  181.19    9.59
   0  -5  -5  207.00   10.64
   0  -5   5  191.92   10.28
   0  -5  -5  171.69    8.57
   0   6   5   39.08    4.62
   0   6  -5   49.96    5.51
   0  -6  -5   38.27    4.06
   0  -6  -5   43.46    5.63
   0  -6   5   43.01    4.92
   0  -6   5   41.34    3.71
   0  -6  -5   43.94    4.86
   0   6  -5   42.75    5.42
   0  -6   5   38.93    2.82
   0   6  -5   36.80    4.01
   0  -6  -5   33.28    2.59
   0   6   5   39.82    4.51
   0  -6   5   40.96    5.34
   0  -6  -5   46.05    4.73
   0  -6  -5   40.51    4.73
   0   6   5   44.66    4.05
   0   7   5   39.28    3.54
   0   7  -5   48.29    5.32
   0  -7  -5   43.30    4.58
   0  -7   5   43.04    4.91
   0  -7   5   32.51    2.70
   0  -7  -5   42.70    4.26
   0  -7  -5   45.15    4.69
   0   7  -5   40.85    4.05
   0   7   5   44.59    4.82
   0  -7   5   40.18    4.58
   0   7  -5   40.53    5.20
   0  -7   5   35.76    3.22
   0  -7  -5   33.12    2.39
   0  -7  -5   36.43    4.83
   0  -7  -5   39.27    4.44
   0   7   5   42.18    4.78
   0   8  -5   18.65    4.23
   0   8   5   19.58    3.74
   0  -8   5   17.80    3.92
   0  -8  -5   22.32    3.96
   0  -8  -5   22.05    3.72
   0   8   5   19.67    2.69
   0   8  -5   18.73    3.87
   0  -8   5   19.04    2.38
   0  -8  -5   12.45    1.53
   0  -8   5   17.19    4.18
   0  -8   5   18.74    2.13
   0   8  -5   21.56    3.68
   0  -8  -5   20.41    3.42
   0  -8   5   21.97    3.66
   0  -8  -5   20.83    4.48
   0  -8  -5   24.28    3.87
   0   8   5   23.25    3.80
   0   8  -5   15.93    2.60
   0  -8   5   20.01    3.68
   0   9   5  325.91   14.16
   0  -9   5  346.04   17.80
   0   9   5  353.38   14.71
   0  -9  -5  328.23   15.16
   0  -9  -5  321.67   14.19
   0  -9   5  316.68    9.96
   0  -9   5  319.37   10.32
   0  -9  -5  325.08   13.77
   0   9   5  344.70   11.10
   0   9  -5  362.77   15.18
   0   9  -5  355.68   15.87
   0   9  -5  333.67   11.92
   0  -9   5  322.96   14.60
   0   9  -5  320.75   16.50
   0  -9  -5  341.73   15.34
   0  -9  -5  348.29   14.55
   0  -9   5  348.30   15.56
   0   9   5  324.01    9.12
   0  10   5   11.87    1.49
   0 -10  -5   16.04    3.28
   0  10  -5   15.35    3.45
   0  10  -5   16.76    3.94
   0 -10  -5   16.39    3.19
   0  10  -5   17.02    3.20
   0 -10   5   13.58    1.68
   0 -10   5   19.22    4.18
   0 -10   5   15.61    2.29
   0  10   5   17.07    2.38
   0 -10   5   14.19    3.61
   0 -10  -5   16.11    3.25
   0 -10  -5   18.21    3.63
   0  10   5    7.44    2.23
   0  10  -5   12.09    2.21
   0  10   5   16.74    3.62
   0  10   5   20.14    3.56
   0 -10   5   19.86    3.83
   0 -10  -5   21.12    3.70
   0 -11   5   40.65    2.62
   0  11  -5   47.68    5.35
   0 -11  -5   40.00    4.62
   0  11  -5   43.91    5.60
   0  11  -5   44.57    3.63
   0 -11  -5   43.24    4.94
   0  11   5   53.15    5.49
   0  11   5   44.46    5.16
   0 -11   5   35.62    3.32
   0  11   5   42.64    4.90
   0 -11  -5   43.48    5.50
   0  11  -5   40.52    6.01
   0 -11   5   50.11    5.50
   0  11   5   38.51    2.52
   0 -11  -5   50.36    5.74
   0 -11   5   40.50    5.07
   0  11   5   47.79    3.51
   0 -11   5   46.87    6.74
   0 -11  -5   41.80    5.00
   0 -12  -5   29.83    4.72
   0 -12   5   36.01    5.07
   0  12  -5   25.47    4.51
   0 -12  -5   32.17    4.80
   0  12   5   33.36    4.64
   0  12   5   24.35    2.60
   0 -12  -5   21.85    3.87
   0  12   5   18.88    1.98
   0  12   5   27.60    4.36
   0 -12   5   24.39    5.17
   0  12  -5   26.62    4.68
   0 -12   5   26.92    3.08
   0  12  -5   25.58    5.10
   0 -12   5   27.56    4.80
   0 -12  -5   25.70    3.77
   0  12  -5   18.84    2.33
   0  12   5   28.56    4.17
   0 -13   5   86.62    9.42
   0  13   5   93.30    8.41
   0 -13   5   91.47    7.95
   0  13  -5   92.37    7.89
   0 -13   5   91.71    7.93
   0 -13  -5   90.26    7.95
   0 -13  -5   92.29    8.29
   0 -13  -5   82.60    7.00
   0  13   5   77.34    3.89
   0  13   5   84.26    7.36
   0 -13  -5   97.78    7.42
   0  13   5   85.72    7.35
   0  13   5   88.50    7.60
   0  13  -5   75.94    8.80
   0 -13   5   85.81    5.48
   0  13  -5   89.70    8.32
   0  14   5    0.76    1.47
   0  14  -5    0.44    1.25
   0 -14  -5    1.08    1.21
   0  14   5    3.59    1.95
   0  14  -5    3.48    2.38
   0 -14  -5    2.42    2.00
   0  14  -5    2.19    1.72
   0  14   5   10.23    4.30
   0  14   5    1.38    1.60
   0  14   5    0.41    1.54
   0 -14  -5    1.53    1.40
   0 -14  -5    1.08    0.90
   0  14   5    4.33    2.18
   0  14   5    1.76    0.76
   0 -14   5    0.85    1.11
   0 -14   5    3.76    2.17
   0  14   5    1.50    0.68
   0 -14   5    2.23    1.02
   0 -14   5    3.29    2.68
   0  15   5   39.47    5.44
   0 -15  -5   43.45    5.89
   0  15   5   36.29    2.89
   0  15  -5   33.96    5.36
   0  15   5   39.99    4.96
   0  15   5   47.36    5.75
   0  15  -5   42.47    5.46
   0 -15   5   42.95    5.76
   0  15   5   55.41    8.32
   0 -15   5   41.68    4.24
   0  15   5   41.04    5.39
   0  15  -5   38.13    6.62
   0 -15  -5   38.72    4.81
   0 -15  -5   33.81    5.14
   0  15   5   40.65    2.94
   0  16  -5   41.11    6.25
   0  16   5   45.88    3.52
   0 -16  -5   47.43    6.57
   0 -16  -5   49.52    6.63
   0  16   5   49.34    5.71
   0 -16   5   52.76    6.60
   0 -16  -5   58.14    6.03
   0  16   5   48.88    6.14
   0 -16   5   52.03    5.10
   0  16   5   50.29    6.08
   0  16  -5   52.06    6.27
   0  16  -5   45.51    7.46
   0  16   5   39.46    3.14
   0  16   5   60.13    6.72
   0  17  -5  134.33   10.36
   0 -17  -5  139.43   11.26
   0  17  -5   93.63   10.90
   0  17   5  123.89   10.11
   0 -17  -5  128.39    9.17
   0  17   5  130.41   10.02
   0  17   5  118.00    5.90
   0  17   5  132.94    9.44
   0  17   5  141.41   10.23
   0  17  -5  134.67   11.25
   0  17   5  122.93    5.79
   0 -17   5  138.88    8.54
   0  17  -5  147.95   10.80
   0 -17   5  120.62   10.08
   0  17   5  147.93   13.57
   0 -17  -5  121.92   10.33
   0  18  -5    6.26    3.06
   0  18  -5   13.69    3.76
   0  18  -5    8.56    3.22
   0  18   5   11.63    3.07
   0  18   5   12.12    3.49
   0 -18   5   11.88    2.93
   0 -18  -5    8.22    2.99
   0  18   5    8.69    1.63
   0  18   5   15.37    3.91
   0 -18   5   18.09    4.25
   0  18   5   10.33    2.93
   0  18   5    9.17    1.76
   0  18   5   20.97    5.51
   0 -18  -5   11.74    3.77
   0 -19  -5  115.41   10.42
   0  19   5   87.10    5.38
   0 -19   5  101.90    9.82
   0  19  -5   94.62   11.31
   0  19   5  114.06   11.80
   0  19  -5  108.84   10.74
   0 -19   5  104.42    8.10
   0  19   5  117.83    9.92
   0  19   5  116.77    9.67
   0  19   5  111.17   10.37
   0  19   5   99.87    5.88
   0 -20  -5   22.11    5.14
   0 -20   5   18.88    3.89
   0  20   5   17.21    4.05
   0  20   5   20.24    2.75
   0  20   5   18.12    2.54
   0 -20   5   20.77    4.84
   0  20   5   34.00    6.63
   0  20  -5   26.93    6.15
   0  20   5   12.77    3.43
   0  20   5   20.37    4.34
   0  21   5    4.45    2.39
   0 -21   5    5.86    2.46
   0 -21   5    6.19    2.58
   0  21   5    4.04    1.41
   0  21  -5   10.79    4.12
   0  21   5    6.26    2.30
   0  21   5    7.14    1.69
   0 -21  -5    3.02    1.84
   0  21   5    5.38    2.18
   0  22   5    5.51    1.73
   0  22  -5    6.75    3.31
   0 -22   5    4.98    3.08
   0  22   5    5.04    2.26
   0 -22  -5    7.06    3.19
   0  22   5    9.41    3.99
   0  22   5    8.12    1.78
   0 -22   5    5.62    2.45
   0  22   5    3.91    1.93
   0  22   5    4.51    2.50
   0 -23   5   47.65    6.50
   0  23   5   45.20    4.54
   0  23   5   42.97    7.32
   0  23  -5   50.59    8.99
   0  23   5   31.64    6.28
   0 -23   5   37.63    6.54
   0  23   5   40.46    6.15
   0  23   5   42.31    6.59
   0 -23  -5   40.49    6.83
   0  23   5   45.71    4.15
   0 -24   5   11.96    3.92
   0  24   5   10.59    3.71
   0  24  -5   16.07    5.26
   0 -24  -5   10.64    4.09
   0  24   5   16.93    5.01
   0  24   5    5.37    1.99
   0 -24   5    7.05    3.03
   0  24   5   13.17    2.44
   0 -25   5   -2.82    2.39
   0  25   5    0.51    1.48
   0 -25   5    3.24    2.04
   0 -25  -5    1.08    2.14
   0  25   5    1.58    1.19
   0  25   5   -1.03    2.14
   0  25   5    1.09    1.99
   0 -26  -5   19.54    5.38
   0  26  -5   24.98    6.87
   0 -26   5   16.76    4.02
   0  26   5   13.69    3.92
   0  26   5   24.95    3.26
   0  26   5   20.86    5.22
   0  26   5   18.25    4.80
   0 -26   5    9.40    3.87
   0  27  -5   60.14   10.03
   0  27   5   63.36    8.53
   0  27   5   56.47    8.26
   0 -27   5   65.49    8.63
   0 -27   5   63.21    9.11
   0 -27  -5   70.33   10.04
   0  27   5   51.40    7.25
   0  28   5   20.61    5.20
   0 -28  -5   13.28    4.37
   0  28   5   14.68    4.03
   0  28   5   14.98    4.45
   0  28  -5   31.77    7.57
   0 -28   5   15.23    4.84
   0 -28   5    9.68    3.81
   0  29   5    5.74    2.83
   0 -29   5    8.09    4.02
   0  29   5   11.52    4.17
   0  29   5   14.16    4.65
   0  29  -5   12.89    5.39
   0 -29  -5   13.42    4.64
   0 -29   5    8.27    3.35
   0  30   5   11.89    4.48
   0  30  -5   15.04    5.73
   0 -30   5    4.89    3.12
   0  30   5    9.46    4.08
   0 -30  -5    6.76    3.02
   0  30   5    5.05    2.75
   0 -30   5    4.19    3.16
   0 -31  -5   25.47    6.73
   0  31  -5   31.19    7.71
   0 -31   5   20.25    5.20
   0  31   5   13.68    4.13
   0  31   5   25.20    5.78
   0  31   5   15.11    4.23
   0 -31   5   16.47    5.21
   0 -32   5    5.15    3.30
   0 -32   5    3.37    3.66
   0 -32  -5   -4.12    3.77
   0  32   5    1.31    2.42
   0 -32  -5    3.05    2.70
   0  32  -5    0.93    3.09
   0  32   5    8.02    3.94
   0 -33   5   13.66    4.52
   0  33  -5   11.76    5.13
   0 -33   5   11.50    4.21
   0 -33  -5    4.95    3.20
   0 -33  -5   10.17    4.68
   0  33   5   10.35    4.13
   0 -34  -5    2.17    2.13
   0 -34   5    5.50    3.02
   0  34   5    6.36    3.01
   0 -34   5    8.31    4.02
   0 -35  -5    4.16    2.24
   0 -35   5    7.40    3.69
   0  35   5    9.07    3.35
   0 -36  -5    4.32    3.59
   0  36   5    8.37    3.68
   0 -36   5    0.85    2.60
   0   0  -6 1625.18   37.65
   0   0  -6 1694.96   42.64
   0   0   6 1559.36   37.58
   0   0  -6 1659.92   39.34
   0   0   6 1537.30   40.51
   0   0  -6 1617.76   42.07
   0   0   6 1694.80   44.55
   0   0  -6 1683.46   35.60
   0  -1  -6   10.77    3.57
   0   1  -6    8.92    2.61
   0  -1  -6   11.47    2.73
   0   1  -6   11.29    3.22
   0   1  -6   18.94    3.75
   0   1  -6    9.00    1.96
   0   1   6    4.22    1.47
   0   1  -6    9.28    2.57
   0   1   6   22.91    5.16
   0  -1   6   13.02    3.98
   0   1   6   16.70    3.67
   0  -1  -6    9.67    2.10
   0  -1   6   13.14    3.47
   0  -1   6    4.34    1.42
   0  -1  -6   10.91    2.42
   0  -1  -6   14.94    3.52
   0   1  -6   11.52    3.58
   0   1   6   17.98    4.11
   0  -2   6  796.41   25.35
   0   2  -6  778.61   23.02
   0  -2  -6  794.63   21.25
   0   2   6  801.89   29.34
   0   2   6  816.03   25.20
   0  -2  -6  808.02   26.02
   0   2  -6  825.23   26.29
   0   2  -6  782.31   23.47
   0   2  -6  846.15   19.92
   0   2  -6  785.91   25.98
   0  -2   6  754.72   24.71
   0   2  -6  759.91   23.96
   0  -2  -6  833.52   26.57
   0  -2  -6  809.48   21.07
   0   2   6  768.76   24.96
   0  -2  -6  795.72   23.38
   0  -2   6  754.16   22.22
   0  -3   6    6.67    2.62
   0   3  -6    6.47    2.32
   0   3   6    7.88    2.68
   0  -3  -6    2.35    0.92
   0  -3  -6    3.83    1.70
   0   3   6    5.39    2.13
   0   3   6    8.75    2.54
   0  -3   6    7.05    2.47
   0   3   6    9.31    3.98
   0  -3  -6    4.39    1.39
   0  -3  -6    2.39    1.99
   0  -3  -6    6.77    2.49
   0   3  -6    4.56    1.23
   0  -3   6   10.85    3.11
   0   3  -6    5.64    2.15
   0  -3   6    4.30    1.67
   0   3  -6    2.64    1.22
   0   3  -6    6.45    2.49
   0  -3  -6    3.89    1.59
   0   3  -6    2.52    1.42
   0   3   6    8.80    2.59
   0  -4  -6  559.13   18.45
   0  -4   6  561.52   20.28
   0   4  -6  538.45   19.66
   0  -4  -6  583.44   15.30
   0  -4  -6  556.60   20.56
   0   4  -6  577.52   13.97
   0   4   6  546.23   19.92
   0  -4  -6  584.92   18.68
   0   4  -6  542.78   18.93
   0   4   6  598.50   25.68
   0  -4  -6  597.53   20.81
   0   4  -6  580.20   19.15
   0  -4   6  550.84   17.62
   0   4   6  559.13   20.55
   0  -4   6  544.92   19.79
   0   4   6  533.63   18.35
   0   4  -6  562.67   20.78
   0   4  -6  568.80   19.54
   0  -4  -6  545.21   16.84
   0   4   6  540.71   19.76
   0  -4   6  549.57   18.26
   0   4   6  598.40   19.37
   0  -5  -6    1.68    1.11
   0   5   6    8.57    4.06
   0  -5  -6    2.21    1.95
   0   5  -6   -0.78    1.40
   0  -5   6    0.59    0.63
   0  -5  -6    2.90    1.73
   0  -5   6    4.45    3.04
   0   5  -6    1.80    1.46
   0  -5   6    1.56    1.28
   0   5   6    3.20    1.87
   0  -5   6    0.75    1.02
   0   5   6    2.41    1.92
   0   5  -6    0.00    0.43
   0  -5   6    2.40    2.05
   0  -5   6    2.50    2.16
   0  -5  -6    2.78    1.64
   0   5   6    2.99    2.49
   0   5   6    3.65    2.25
   0  -5  -6    0.88    0.77
   0  -5  -6    1.85    1.30
   0   5   6    4.27    2.14
   0   5  -6    2.87    2.01
   0   5  -6    1.20    1.59
   0   5  -6    2.05    1.55
   0  -5  -6    2.59    2.05
   0  -5   6    1.87    1.94
   0   5  -6    2.59    1.82
   0  -6  -6  618.61   20.22
   0   6   6  564.91   19.77
   0  -6   6  547.49   13.99
   0  -6  -6  584.70   21.20
   0  -6  -6  563.74   18.44
   0  -6  -6  565.73   21.39
   0  -6   6  554.51   20.93
   0   6  -6  589.10   19.69
   0  -6   6  581.62   24.07
   0   6  -6  548.74   20.79
   0   6  -6  594.03   22.12
   0   6   6  593.22   21.52
   0  -6  -6  616.98   22.19
   0   6   6  576.45   19.01
   0  -6   6  557.25   19.11
   0  -6   6  572.16   20.89
   0  -6   6  552.98   17.56
   0   6  -6  613.88   14.55
   0  -6   6  578.66   21.60
   0   6   6  569.42   20.95
   0  -6  -6  578.30   21.61
   0  -6  -6  621.71   21.66
   0   6   6  567.48   26.81
   0   6  -6  544.79   21.29
   0  -6  -6  612.78   15.23
   0   6   6  582.49   20.93
   0   6  -6  629.65   22.26
   0  -7   6    4.27    2.50
   0   7   6    8.38    2.94
   0  -7  -6    2.07    1.87
   0  -7  -6    4.70    2.64
   0  -7  -6    5.49    2.42
   0  -7  -6    1.09    0.82
   0  -7   6    9.02    3.28
   0   7   6    9.78    2.97
   0   7  -6    1.41    1.73
   0  -7  -6    4.21    2.49
   0   7   6    7.33    2.72
   0  -7   6    0.22    0.60
   0   7  -6    7.27    3.55
   0  -7   6    2.88    1.53
   0  -7  -6    3.66    2.00
   0   7  -6    5.67    2.88
   0   7   6    4.86    2.39
   0   7  -6    5.23    2.81
   0  -7  -6    8.92    3.55
   0   7   6   12.96    4.90
   0   7   6    3.76    2.35
   0  -7   6    6.72    3.03
   0  -7  -6    5.76    3.06
   0  -7   6    6.04    3.37
   0   7  -6    7.60    3.09
   0  -8   6 1129.51   33.36
   0   8  -6 1095.95   35.14
   0  -8  -6 1124.15   30.94
   0  -8   6 1198.04   34.66
   0  -8   6 1147.74   37.91
   0   8   6 1110.28   32.96
   0   8  -6 1178.34   30.47
   0  -8   6 1106.28   24.63
   0  -8   6 1081.29   32.67
   0   8   6 1130.23   31.79
   0  -8  -6 1128.35   33.99
   0   8   6 1148.03   29.34
   0   8   6 1067.95   41.03
   0  -8  -6 1198.04   32.58
   0  -8  -6 1190.23   34.26
   0  -8  -6 1243.52   33.67
   0  -8  -6 1224.38   33.77
   0  -8  -6 1180.85   34.30
   0   8  -6 1258.02   34.54
   0   8   6 1141.65   34.49
   0  -8  -6 1204.67   24.42
   0   8   6 1116.70   32.82
   0  -8   6 1145.55   27.38
   0   8   6 1189.95   33.64
   0   8  -6 1169.44   34.64
   0   9   6   12.97    3.08
   0   9   6   15.83    3.83
   0   9   6    8.81    2.80
   0  -9   6    6.88    1.88
   0   9   6   12.47    3.35
   0  -9  -6   12.01    3.50
   0  -9   6   12.77    3.81
   0  -9  -6   13.15    4.30
   0  -9  -6    7.64    3.16
   0   9   6   15.96    5.83
   0  -9   6   13.55    3.96
   0  -9   6    8.27    3.55
   0  -9  -6    6.73    2.96
   0  -9   6    6.41    1.59
   0  -9  -6   15.69    3.59
   0   9   6   13.26    3.72
   0   9  -6    6.51    2.28
   0   9  -6   16.29    3.84
   0  -9  -6    6.38    2.66
   0   9  -6   14.91    4.73
   0   9  -6   14.51    3.92
   0   9   6   10.38    3.71
   0  -9   6    9.94    3.82
   0  -9  -6    6.38    2.44
   0 -10  -6 1022.53   31.76
   0  10  -6 1036.53   26.65
   0  10   6 1010.00   30.59
   0 -10   6 1026.29   23.72
   0 -10   6 1026.05   36.07
   0 -10  -6 1066.60   30.48
   0  10   6 1006.42   39.60
   0 -10   6  954.59   30.25
   0 -10  -6 1041.58   30.75
   0  10   6  977.41   29.64
   0  10  -6  938.85   33.50
   0 -10   6  978.79   30.91
   0  10   6  978.94   32.10
   0 -10   6  972.91   22.67
   0 -10  -6  953.51   29.39
   0 -10  -6 1021.86   32.26
   0  10   6  968.16   30.44
   0  10  -6 1010.11   32.32
   0  10   6 1041.83   30.85
   0 -10  -6  997.08   30.05
   0  10  -6 1068.04   31.66
   0 -10   6 1013.11   31.91
   0  10   6 1022.92   25.81
   0 -11  -6    2.65    1.91
   0  11   6    4.49    2.58
   0  11  -6    4.71    3.13
   0 -11  -6    4.82    2.59
   0  11  -6    3.52    2.32
   0 -11   6    7.53    3.03
   0 -11   6    3.87    1.32
   0  11   6    3.47    2.50
   0  11   6    7.24    3.35
   0 -11  -6    5.96    3.05
   0 -11  -6    4.41    2.95
   0 -11   6    6.84    2.73
   0 -11  -6    6.27    2.66
   0 -11   6    7.73    3.50
   0 -11  -6    2.76    2.25
   0 -11   6    4.74    3.49
   0  11   6    5.39    2.82
   0  11   6    9.66    4.56
   0  11  -6    2.68    1.48
   0  11  -6   12.46    4.37
   0  11   6    6.90    2.37
   0 -11   6    0.80    0.81
   0 -12   6  395.18   11.00
   0  12  -6  428.72   18.53
   0 -12  -6  403.72   17.38
   0  12   6  415.86   17.65
   0 -12   6  380.72   12.20
   0 -12   6  368.22   17.10
   0  12   6  399.15   13.12
   0 -12  -6  372.55   17.47
   0  12   6  386.04   17.13
   0  12  -6  399.72   19.06
   0  12   6  386.97   17.69
   0 -12  -6  371.80   17.04
   0 -12   6  418.65   18.91
   0  12   6  448.02   24.94
   0 -12  -6  413.70   17.14
   0  12   6  388.87   17.33
   0 -12  -6  412.26   18.46
   0  12  -6  353.30   19.94
   0 -12  -6  386.16   18.68
   0 -12   6  366.87   17.51
   0  12  -6  376.78   13.26
   0 -13  -6    5.44    2.11
   0  13   6    6.56    2.68
   0 -13   6    5.72    1.48
   0 -13   6    9.36    3.10
   0  13   6   11.88    3.40
   0  13   6    4.88    2.47
   0  13  -6    5.43    1.57
   0 -13  -6    6.00    2.40
   0 -13  -6    6.98    2.41
   0 -13  -6    6.93    2.50
   0 -13   6    5.69    2.51
   0  13   6    4.89    1.67
   0  13   6    7.80    2.88
   0  13  -6    9.93    3.67
   0  13   6   14.35    5.44
   0 -13  -6    5.74    2.57
   0 -14  -6  283.35   13.96
   0  14   6  290.95   14.95
   0 -14  -6  270.01   14.69
   0  14   6  293.30   10.30
   0  14   6  267.91    7.54
   0  14   6  287.12   14.51
   0  14  -6  251.45   17.50
   0 -14   6  289.88   15.79
   0 -14  -6  273.27   14.26
   0  14   6  264.65   14.39
   0 -14   6  254.49   14.67
   0  14   6  278.42   15.04
   0 -14   6  262.80   10.41
   0 -14  -6  275.64   15.37
   0 -15  -6    7.22    2.60
   0  15   6    3.72    1.02
   0  15   6    5.81    2.73
   0  15   6   12.50    3.81
   0 -15   6    4.70    1.47
   0  15   6    7.27    2.98
   0 -15  -6    9.99    2.88
   0  15   6    9.19    3.13
   0 -15  -6    8.46    3.16
   0 -15   6    9.70    3.05
   0  15  -6    8.45    3.73
   0 -15  -6    8.47    3.60
   0  15   6    4.10    1.51
   0 -15   6    4.29    2.77
   0  15   6    4.80    0.88
   0  16   6  487.44   21.28
   0  16   6  528.09   20.84
   0 -16  -6  530.81   22.74
   0  16  -6  430.78   24.71
   0  16   6  500.17   13.03
   0  16   6  500.30   21.27
   0 -16   6  490.39   21.97
   0 -16   6  473.85   16.01
   0  16   6  480.45   11.89
   0  16   6  528.74   14.62
   0  16   6  475.01   21.33
   0 -16  -6  509.11   19.97
   0  16   6  595.16   29.43
   0 -16  -6  503.08   20.57
   0  17  -6   16.23    5.37
   0 -17  -6   22.47    5.65
   0  17   6   18.44    4.64
   0  17   6   13.31    3.50
   0  17   6    9.71    1.52
   0  17   6   18.47    4.94
   0  17   6   10.68    1.89
   0  17   6   29.36    7.12
   0  17   6   18.30    4.77
   0  17   6    9.24    1.41
   0 -17   6   19.01    5.13
   0 -17   6   10.53    2.61
   0 -17  -6   12.06    3.16
   0 -18   6  597.51   19.69
   0  18   6  740.99   32.83
   0  18   6  641.65   25.77
   0  18   6  575.34   14.67
   0  18   6  588.96   24.27
   0 -18   6  613.07   25.93
   0 -18  -6  671.44   26.88
   0  18   6  587.16   15.19
   0 -18  -6  668.98   23.72
   0  18   6  676.80   24.32
   0  18  -6  488.50   28.21
   0  18   6  632.00   16.28
   0  18   6  622.19   25.51
   0 -19   6    8.65    4.53
   0 -19  -6    4.08    2.19
   0  19   6    1.36    0.79
   0  19  -6    4.70    4.39
   0  19   6    4.35    2.62
   0  19   6   18.42    5.90
   0  19   6    2.38    2.92
   0 -19  -6    7.15    4.08
   0 -19   6    1.78    1.62
   0  19   6    3.43    1.24
   0  19   6   12.92    4.56
   0  19   6    0.52    0.62
   0  19   6    9.79    4.71
   0 -20   6  400.88   21.28
   0  20   6  408.76   20.87
   0  20   6  410.49   12.09
   0  20   6  511.12   26.61
   0 -20  -6  428.79   21.82
   0 -20   6  426.69   17.01
   0  20   6  444.39   12.39
   0  20   6  391.77   21.00
   0  20  -6  331.37   23.34
   0  20   6  465.09   20.14
   0  20   6  421.53   20.50
   0  20   6  378.52   11.80
   0 -21   6    4.24    2.48
   0  21   6    3.11    2.51
   0  21   6    4.86    2.98
   0  21   6    2.07    0.87
   0  21   6    0.96    0.85
   0  21  -6    4.65    3.94
   0  21   6    4.45    3.13
   0  21   6    3.51    3.61
   0 -21   6    2.54    3.01
   0  21   6    0.43    0.69
   0 -21  -6    3.34    2.66
   0  22   6   87.28    9.25
   0  22  -6   96.08   12.37
   0  22   6   85.91   10.17
   0 -22  -6  105.87   11.02
   0 -22   6  100.40   10.82
   0  22   6  117.41   12.41
   0  22   6  113.70   11.05
   0  22   6  108.48    5.19
   0 -22   6  100.29    8.39
   0  23   6    4.29    2.94
   0 -23   6   10.07    3.14
   0  23   6   12.43    4.40
   0  23   6    5.98    2.79
   0 -23  -6   13.46    5.09
   0 -23   6   11.30    4.46
   0  23  -6   12.29    5.45
   0  23   6   15.32    5.21
   0  24   6  148.10   13.18
   0  24   6  137.36   13.71
   0  24   6  148.65   12.75
   0 -24   6  149.74   11.29
   0 -24  -6  141.55   13.37
   0  24  -6  148.47   15.83
   0  24   6  176.36   15.23
   0 -24   6  121.30   12.48
   0  25  -6    8.19    4.96
   0  25   6    3.40    2.65
   0  25   6   10.43    4.73
   0 -25   6    3.10    2.59
   0 -25  -6    3.26    2.58
   0  25   6    4.42    3.80
   0  25   6    5.32    3.61
   0 -25   6    1.49    2.73
   0  26   6  243.79   19.48
   0  26  -6  262.41   21.52
   0 -26   6  247.52   15.75
   0  26   6  257.86   18.33
   0 -26  -6  230.62   18.42
   0  26   6  297.06   19.75
   0 -26   6  227.23   18.01
   0  27   6   10.20    4.65
   0  27   6    6.51    4.75
   0 -27   6    4.43    3.04
   0  27   6   15.23    5.79
   0  27  -6   11.07    5.93
   0 -27   6    9.21    5.06
   0 -27  -6    9.96    5.24
   0  28   6  209.64   19.14
   0  28  -6  223.88   19.95
   0 -28   6  207.03   17.93
   0 -28  -6  219.20   18.72
   0  28   6  224.47   17.42
   0 -28   6  224.73   16.01
   0  28   6  207.83   16.84
   0  29   6    5.95    4.49
   0  29   6    2.97    3.39
   0 -29   6    3.85    2.27
   0 -29   6    4.99    4.37
   0 -29  -6   -4.31    3.78
   0  29  -6    9.48    5.33
   0  29   6   10.07    4.51
   0  30  -6  112.01   14.17
   0 -30  -6  114.65   13.77
   0  30   6   79.84   12.48
   0  30   6  100.54   11.55
   0  30   6  104.33   12.10
   0 -30   6   79.54   11.27
   0  31   6    3.99    3.05
   0 -31  -6    2.57    2.58
   0 -31   6    2.64    2.58
   0  31   6    1.99    2.49
   0  31   6    5.85    3.44
   0 -32   6   36.07    7.23
   0  32   6   28.75    6.45
   0  32   6   19.25    6.33
   0  32   6   34.81    6.78
   0  33   6    6.24    3.48
   0 -33   6   -1.05    2.87
   0  34   6   55.37    8.76
   0 -34   6   41.70    8.61
   0 -34  -6   50.15    9.21
   0   0  -7   -0.01    0.75
   0   0   7    3.34    1.56
   0   0  -7    1.77    1.32
   0   0  -7    0.37    0.80
   0   0  -7    0.42    1.02
   0   0   7   -0.98    2.20
   0   0   7   -0.57    0.90
   0   0   7    2.19    1.54
   0  -1  -7    8.16    3.44
   0  -1  -7    3.38    1.21
   0   1   7    3.56    1.50
   0   1  -7    5.94    1.57
   0   1  -7    4.81    1.72
   0  -1  -7    5.51    1.71
   0   1   7    9.52    2.95
   0  -1   7    5.46    2.13
   0  -1   7    6.31    2.53
   0   1   7    5.05    2.26
   0   1   7    9.51    3.17
   0   1  -7    5.00    2.59
   0   1  -7    4.57    1.45
   0  -1  -7    7.38    2.25
   0  -1   7    4.58    1.89
   0  -1   7    4.79    1.96
   0  -2  -7   38.25    4.97
   0  -2  -7   28.44    3.59
   0  -2  -7   25.49    3.66
   0  -2   7   33.92    5.55
   0   2  -7   34.72    4.85
   0   2  -7   30.63    3.22
   0  -2   7   37.18    5.29
   0   2   7   37.79    6.39
   0   2  -7   29.36    4.78
   0   2   7   28.72    4.89
   0  -2   7   36.59    5.93
   0   2  -7   30.20    4.73
   0   2  -7   39.08    5.72
   0   2   7   33.86    5.71
   0  -2   7   41.44    5.93
   0   2  -7   26.67    4.18
   0  -2  -7   36.13    5.38
   0   2   7   34.09    5.27
   0   3   7  281.83   17.53
   0   3   7  276.78   14.46
   0  -3   7  270.69   15.01
   0  -3   7  272.53   14.40
   0  -3  -7  290.06   15.45
   0   3  -7  262.74   12.94
   0  -3  -7  255.23   10.67
   0  -3   7  262.12   13.26
   0   3  -7  267.88   13.17
   0  -3   7  280.71   16.58
   0   3   7  267.56   14.90
   0   3   7  286.77   14.89
   0   3  -7  261.20    9.52
   0   3  -7  266.40   14.20
   0  -3  -7  246.17   11.21
   0   3  -7  279.82   15.29
   0   3  -7  268.47   13.85
   0  -3  -7  262.98   12.96
   0   4   7   17.50    5.07
   0   4  -7    8.48    2.83
   0   4  -7   17.18    3.65
   0  -4   7   14.08    3.20
   0  -4  -7   17.48    3.62
   0   4   7   16.29    3.95
   0   4  -7   14.56    4.85
   0  -4   7   18.67    4.86
   0   4   7   13.01    4.05
   0  -4  -7   16.96    4.19
   0  -4  -7    9.57    2.09
   0   4   7   20.72    4.30
   0   4  -7   13.75    3.40
   0  -4  -7   14.32    3.31
   0   4  -7   11.77    3.19
   0  -4  -7    9.20    2.41
   0  -4   7   18.22    4.73
   0  -4   7   15.17    4.26
   0   4  -7    8.69    1.64
   0  -5  -7  482.85   18.27
   0  -5  -7  481.97   18.17
   0   5  -7  425.72   18.96
   0   5   7  467.58   19.41
   0  -5   7  466.20   22.68
   0   5   7  483.51   19.29
   0   5   7  475.11   20.26
   0  -5   7  449.73   19.46
   0  -5   7  448.72   20.17
   0   5  -7  442.83   12.43
   0  -5   7  450.27   19.90
   0  -5  -7  431.41   16.18
   0   5  -7  432.38   18.28
   0   5   7  430.48   23.41
   0   5   7  455.17   19.62
   0   5  -7  473.85   18.50
   0  -5   7  412.54   16.32
   0   5  -7  461.42   18.71
   0  -5  -7  475.08   20.40
   0  -5  -7  441.24   13.87
   0   6  -7   23.82    4.21
   0   6   7   19.24    3.98
   0  -6  -7   18.80    2.47
   0  -6   7   25.14    5.06
   0  -6  -7   22.20    3.59
   0   6  -7   24.31    4.82
   0  -6  -7   25.47    5.46
   0   6   7   30.85    6.74
   0   6  -7   23.44    4.34
   0  -6  -7   22.73    4.07
   0  -6  -7   20.74    4.23
   0  -6   7   24.31    3.51
   0  -6   7   27.11    5.74
   0   6   7   24.92    4.95
   0   6  -7   23.23    4.38
   0  -6   7   26.75    5.68
   0   6   7   36.39    5.52
   0  -6   7   34.25    6.19
   0   6  -7   13.61    1.88
   0   6   7   32.16    4.94
   0   6   7   17.17    3.89
   0  -7   7   46.67    6.10
   0   7  -7   48.52    6.07
   0  -7  -7   55.19    6.69
   0  -7   7   41.75    4.35
   0   7   7   48.15    6.05
   0   7  -7   43.18    6.03
   0   7  -7   51.27    5.58
   0   7  -7   51.28    5.82
   0   7   7   50.30    6.17
   0  -7  -7   51.32    6.19
   0  -7   7   48.92    6.24
   0  -7  -7   44.93    3.44
   0   7   7   47.03    6.04
   0   7   7   50.81    5.63
   0  -7  -7   48.71    5.13
   0  -7   7   44.51    5.76
   0  -7  -7   49.16    5.60
   0   7   7   55.22    6.05
   0   7   7   58.77    8.66
   0  -7   7   48.17    7.20
   0  -8   7   17.53    4.24
   0  -8   7   18.05    4.18
   0   8   7   20.61    3.76
   0  -8  -7   23.93    4.28
   0  -8  -7   12.27    1.66
   0   8   7   16.93    3.87
   0  -8  -7   19.25    4.34
   0   8  -7   12.77    2.90
   0  -8   7    9.84    3.62
   0  -8   7   13.13    2.38
   0  -8   7   21.65    4.34
   0   8   7   15.54    3.77
   0   8   7   18.96    5.09
   0  -8  -7   13.69    2.95
   0   8  -7   12.96    3.26
   0   8   7   17.62    3.93
   0   8   7   18.55    3.89
   0  -8   7   12.00    1.73
   0   8  -7   15.78    3.73
   0  -8  -7   13.63    3.46
   0   9   7   42.13    5.66
   0  -9   7   35.04    3.69
   0  -9  -7   34.90    2.62
   0  -9   7   36.12    2.75
   0  -9   7   19.70    3.72
   0   9   7   50.79    6.51
   0  -9  -7   41.22    5.27
   0   9   7   48.34    5.36
   0  -9   7   46.59    6.06
   0   9   7   43.60    5.56
   0  -9   7   41.03    5.89
   0   9  -7   38.01    5.98
   0   9  -7   35.88    5.48
   0  -9  -7   34.89    5.36
   0   9   7   46.53    5.97
   0  -9   7   40.43    5.77
   0  -9  -7   36.43    4.76
   0   9  -7   41.33    4.69
   0  -9  -7   48.99    6.13
   0   9   7   39.26    7.44
   0 -10   7   21.29    4.52
   0  10   7   17.77    3.84
   0  10   7   17.44    5.33
   0  10  -7   14.26    4.15
   0 -10  -7   20.42    4.11
   0  10  -7    8.43    2.80
   0 -10   7   15.09    1.95
   0  10   7   17.95    4.05
   0  10   7   17.38    4.22
   0 -10   7   21.47    4.23
   0  10   7   22.99    3.56
   0 -10  -7   18.45    3.81
   0  10  -7   11.69    2.60
   0 -10  -7   20.64    4.04
   0 -10   7   17.20    2.58
   0 -10   7   17.64    4.04
   0  10   7   16.28    3.82
   0 -10  -7   14.69    3.08
   0  11  -7   34.40    6.20
   0 -11  -7   37.15    5.15
   0 -11   7   32.03    5.30
   0  11   7   39.15    5.60
   0  11   7   28.82    6.11
   0  11   7   40.34    4.46
   0  11   7   40.44    5.60
   0 -11  -7   35.61    5.14
   0  11   7   42.00    5.91
   0  11   7   34.52    4.99
   0 -11   7   35.19    5.42
   0  11  -7   35.05    4.18
   0 -11  -7   34.79    4.90
   0 -11  -7   44.97    6.23
   0 -11   7   29.93    2.67
   0  11  -7   30.62    5.39
   0 -11   7   34.53    3.29
   0 -11   7   40.54    6.14
   0 -12   7   26.22    5.10
   0  12  -7   20.49    3.15
   0  12   7   33.39    5.63
   0 -12  -7   31.82    5.45
   0 -12  -7   31.13    4.96
   0  12   7   22.94    4.77
   0  12  -7   23.82    5.87
   0  12   7   32.35    4.15
   0 -12   7   32.48    5.60
   0  12   7   34.11    7.87
   0 -12   7   18.91    2.37
   0 -12  -7   24.89    4.48
   0  12   7   26.59    5.34
   0 -12  -7   27.54    4.86
   0  12   7   27.48    4.90
   0 -12   7   30.74    5.52
   0 -12   7   17.85    2.31
   0 -13   7  286.53   16.45
   0  13   7  275.87   20.94
   0  13  -7  256.63   18.16
   0 -13  -7  297.71   16.95
   0 -13   7  282.04   16.42
   0  13   7  310.20   16.44
   0  13   7  279.40   15.40
   0  13   7  308.89   16.75
   0 -13  -7  311.15   15.73
   0  13   7  294.88   15.86
   0 -13  -7  274.19   15.55
   0  13   7  316.54   12.58
   0 -13  -7  295.25   15.75
   0 -13   7  263.32    9.64
   0  13  -7  304.62   12.30
   0 -13   7  270.09    9.27
   0 -13   7  308.43   17.22
   0  14   7   13.77    4.37
   0 -14   7    4.23    3.19
   0  14  -7    1.34    1.10
   0 -14  -7   11.08    4.30
   0  14   7    3.12    3.00
   0  14   7    6.67    3.07
   0 -14   7   10.89    4.01
   0 -14  -7    7.00    3.17
   0 -14  -7    6.05    2.70
   0  14  -7    7.70    4.10
   0 -14   7    2.07    1.19
   0  14   7   11.04    2.63
   0 -14   7   10.47    4.18
   0  14   7   13.76    5.93
   0  14   7    9.42    4.08
   0 -15   7  193.55   13.62
   0  15   7  190.88   17.20
   0  15   7  200.39   13.12
   0  15   7  190.27   13.03
   0 -15   7  183.72    8.26
   0  15   7  210.71   14.11
   0 -15  -7  190.81   13.70
   0 -15   7  185.26   13.64
   0  15  -7  171.35   15.32
   0  15   7  187.58    8.88
   0  15   7  177.89   12.53
   0 -15  -7  187.09   12.32
   0 -15   7  182.56   13.46
   0 -15  -7  174.77   12.54
   0  16   7   38.44    6.44
   0  16   7   39.34    5.82
   0 -16   7   50.85    6.93
   0  16   7   50.99    4.24
   0 -16  -7   43.31    6.92
   0  16  -7   32.85    6.98
   0  16   7   60.78    9.84
   0 -16   7   37.63    3.80
   0 -16   7   38.98    6.55
   0  16   7   29.84    2.65
   0  16   7   35.94    5.69
   0  16   7   39.37    6.25
   0 -16   7   43.43    6.44
   0  17   7    4.26    2.48
   0  17  -7    7.00    3.41
   0 -17  -7    6.98    2.61
   0  17   7    4.89    1.08
   0  17   7    6.73    2.84
   0  17   7    8.17    3.30
   0  17   7    9.15    1.77
   0  17   7   11.75    3.71
   0 -17   7    9.83    3.40
   0 -17   7    7.09    1.77
   0  17   7   11.82    4.80
   0 -17   7    8.51    3.07
   0  18   7    5.98    4.19
   0  18   7    2.51    1.88
   0  18   7    2.51    1.70
   0 -18   7    5.40    2.64
   0  18   7    1.62    1.89
   0 -18   7    1.57    1.03
   0  18   7    2.47    2.32
   0  18   7    2.77    0.83
   0 -18  -7    8.48    3.32
   0  18  -7    2.96    2.65
   0 -18   7    1.90    1.48
   0  18   7    4.37    1.19
   0  19  -7    5.33    2.70
   0  19   7    8.90    3.17
   0 -19  -7   14.21    4.23
   0  19   7    3.87    0.89
   0 -19   7    4.28    1.86
   0 -19   7    7.77    2.94
   0  19   7    7.19    2.75
   0 -19   7    8.02    2.11
   0  19   7    4.89    2.39
   0  19   7    9.35    4.16
   0  19   7    7.09    3.19
   0  20   7   25.23    5.54
   0  20  -7   22.56    6.18
   0 -20  -7   26.29    5.63
   0  20   7   39.78    7.83
   0 -20   7   18.53    3.19
   0 -20   7   23.39    5.11
   0 -20   7   22.83    5.09
   0  20   7   21.30    4.80
   0  20   7   24.97    4.91
   0  20   7   21.02    5.33
   0 -21  -7   71.12    9.15
   0  21   7   62.39    8.08
   0 -21   7   58.45    5.88
   0 -21   7   63.70    8.88
   0  21   7   64.33    8.65
   0  21  -7   53.92    9.53
   0  21   7   65.09    9.61
   0  21   7   59.39    8.12
   0  21   7   67.54    7.83
   0  22   7   12.93    3.98
   0  22   7    8.33    3.50
   0  22   7   16.33    5.23
   0 -22  -7   17.28    5.54
   0 -22   7    8.22    2.71
   0  22   7   12.17    5.36
   0 -22   7   17.48    5.03
   0  22   7   12.59    4.47
   0  22  -7   15.73    6.18
   0  23  -7  143.63   16.31
   0  23   7  162.39   15.63
   0 -23   7  156.04   10.23
   0 -23  -7  157.54   14.44
   0  23   7  168.14   14.67
   0  23   7  159.58   14.46
   0  23   7  155.42   13.44
   0 -23   7  168.49   15.03
   0  24   7   18.91    5.71
   0  24   7   13.10    4.79
   0 -24  -7   24.01    6.19
   0 -24   7   12.71    5.32
   0  24  -7   23.26    7.00
   0 -24   7    8.84    2.79
   0  24   7   12.14    4.13
   0  24   7   17.50    5.52
   0  25   7   17.07    5.23
   0 -25  -7   13.49    4.40
   0 -25   7   11.99    4.75
   0  25   7    7.76    3.08
   0  25   7    8.48    3.45
   0  25   7   18.88    4.88
   0  25  -7   13.08    5.61
   0  26   7   12.50    4.33
   0  26   7   14.23    4.76
   0 -26  -7   17.53    5.91
   0  26  -7   15.97    6.55
   0  26   7   14.19    4.71
   0 -26   7   16.60    5.32
   0  26   7    3.74    2.26
   0  27   7    6.91    4.02
   0 -27   7    7.85    3.41
   0 -27  -7   14.09    4.54
   0  27   7    5.85    3.21
   0  27   7   13.96    5.38
   0  27   7   10.26    4.37
   0  27  -7    7.03    5.18
   0  28   7    8.81    4.06
   0  28   7    4.99    3.14
   0  28   7    8.00    4.22
   0 -28   7    4.58    3.16
   0 -28  -7    8.68    3.95
   0  29   7   -0.90    2.48
   0  29   7    0.71    2.56
   0  29  -7   -0.96    2.16
   0 -29   7   -1.34    1.93
   0  29   7   -0.52    2.32
   0 -29  -7   -1.43    3.28
   0  30   7   11.19    4.58
   0 -30   7    5.51    2.84
   0  30   7   12.14    4.70
   0  30   7    7.94    4.09
   0  31   7   48.80    8.74
   0 -31   7   47.71    9.16
   0 -32   7    5.12    3.53
   0   0  -8    7.46    2.08
   0   0   8   15.46    3.71
   0   0   8    8.40    2.70
   0   0  -8    7.97    2.47
   0   0   8   10.70    3.43
   0   0  -8   13.71    3.92
   0   0  -8   12.23    2.26
   0   0   8    9.61    3.21
   0   0   8   12.27    3.33
   0   1  -8   -0.48    1.02
   0  -1  -8    1.26    2.30
   0  -1  -8    0.18    1.12
   0   1  -8    2.68    2.06
   0  -1   8   -0.14    1.88
   0   1   8    1.46    1.48
   0   1  -8    1.37    1.11
   0  -1   8    0.18    1.30
   0  -1  -8   -0.65    0.91
   0   1   8    2.88    2.13
   0  -1   8    1.67    1.54
   0   1   8    1.07    1.53
   0   1   8   -1.84    2.23
   0  -1  -8    0.65    0.76
   0   1  -8    0.94    1.55
   0  -1   8   -0.44    1.36
   0   1   8    1.47    1.97
   0   1  -8   -0.35    1.12
   0  -2   8    3.11    1.85
   0   2  -8    6.41    2.31
   0  -2  -8    5.97    1.93
   0  -2  -8    7.05    2.72
   0   2   8    4.44    2.56
   0  -2  -8    4.90    1.63
   0   2  -8    4.82    1.89
   0   2  -8    6.89    2.31
   0   2  -8    6.97    1.50
   0  -2   8   -0.21    1.33
   0  -2   8    3.25    1.87
   0  -2   8    8.09    2.64
   0  -2  -8    4.11    1.35
   0   2   8    8.52    2.78
   0   2   8    4.86    2.10
   0   2   8    5.02    2.30
   0   2   8    3.87    2.56
   0   2  -8    7.26    2.72
   0   3   8    1.37    1.95
   0   3   8    5.76    2.46
   0  -3   8    5.29    2.19
   0  -3   8    1.35    2.66
   0   3  -8    2.36    1.61
   0   3  -8    2.25    0.97
   0   3   8    2.92    2.14
   0   3   8    2.41    1.99
   0   3   8    4.44    2.44
   0   3  -8    3.08    1.69
   0  -3   8   -1.22    1.40
   0  -3  -8    1.55    1.40
   0  -3  -8    2.66    1.43
   0   3  -8    4.66    2.36
   0   3  -8    4.51    2.35
   0  -3   8    4.38    2.19
   0  -3  -8    4.53    2.23
   0  -3  -8    2.89    1.44
   0  -4  -8   10.17    2.11
   0  -4   8    8.44    2.57
   0   4   8    6.53    2.77
   0   4  -8    8.41    2.65
   0  -4   8    3.85    1.55
   0   4  -8    8.66    2.61
   0  -4   8    9.38    3.49
   0  -4  -8    5.72    1.78
   0  -4   8    7.94    3.15
   0   4  -8    6.82    1.36
   0   4   8    7.78    2.74
   0   4  -8    4.43    2.07
   0   4  -8    6.97    2.29
   0  -4  -8   11.58    3.25
   0   4   8    6.04    2.49
   0   4   8    8.40    3.38
   0  -4  -8    8.22    2.36
   0   4  -8    6.01    2.40
   0   4   8    8.36    3.00
   0   5  -8    2.58    1.96
   0   5  -8   -0.44    1.03
   0  -5   8    2.13    1.62
   0   5  -8    1.25    1.61
   0  -5   8    2.67    1.77
   0  -5   8    0.25    1.28
   0   5  -8    0.92    0.79
   0  -5  -8    0.16    0.87
   0  -5  -8   -0.07    1.17
   0   5   8    0.55    1.30
   0  -5  -8   -0.85    1.46
   0   5   8    1.97    1.86
   0   5  -8    2.24    1.96
   0   5  -8    1.05    1.43
   0   5   8    1.41    1.99
   0   5   8    1.17    1.93
   0  -6   8    9.17    3.05
   0  -6   8    7.17    2.36
   0  -6  -8    6.49    2.32
   0   6  -8    3.65    1.83
   0   6  -8    5.60    2.23
   0   6   8    5.68    2.86
   0  -6  -8    6.19    1.94
   0   6  -8   10.99    3.63
   0   6  -8   10.03    2.72
   0  -6  -8    8.53    2.70
   0   6   8    6.85    2.66
   0  -6  -8    9.61    1.89
   0   6  -8    6.21    2.62
   0  -6   8    9.22    3.07
   0   6   8    4.53    2.40
   0   6   8    5.61    3.03
   0  -6   8    6.12    2.08
   0   7   8   -0.60    1.71
   0   7   8    4.64    2.20
   0   7  -8    0.76    1.05
   0  -7   8    2.64    2.23
   0  -7   8    1.12    1.76
   0  -7  -8    0.52    1.23
   0  -7  -8    0.01    0.90
   0   7  -8   -0.23    1.01
   0  -7  -8    0.29    0.70
   0   7   8    2.81    2.48
   0   7   8    1.92    2.34
   0   7  -8   -0.83    1.37
   0  -7   8    1.08    1.38
   0   7  -8    3.49    2.12
   0  -7  -8    2.79    2.72
   0  -7   8    0.78    1.18
   0  -7   8    4.98    2.66
   0  -8  -8    9.00    2.55
   0  -8   8    6.05    2.76
   0  -8   8    4.43    2.27
   0   8   8    6.43    2.33
   0   8  -8    5.60    2.43
   0  -8   8    5.82    2.91
   0   8   8    9.82    2.93
   0  -8  -8    4.03    1.13
   0   8   8    1.75    1.23
   0   8  -8    9.26    3.35
   0  -8  -8    4.17    1.81
   0   8   8    5.66    2.71
   0   8   8    4.82    3.27
   0   8  -8    7.21    2.30
   0   8   8    4.63    1.89
   0  -8  -8    5.74    2.59
   0   8  -8    6.82    2.42
   0  -8   8    6.83    2.35
   0  -8   8   12.78    2.54
   0   9  -8    1.59    1.67
   0   9  -8    0.89    1.76
   0  -9   8    0.69    1.55
   0   9   8    0.57    1.47
   0   9   8    2.40    1.78
   0  -9   8    2.43    2.42
   0  -9   8    2.38    1.81
   0  -9   8   -0.15    0.93
   0  -9  -8    0.83    0.85
   0   9   8   -0.59    2.06
   0   9  -8   -0.64    1.07
   0   9   8    1.60    1.79
   0   9  -8    0.20    2.31
   0  -9  -8    2.91    2.25
   0   9   8   -1.02    1.28
   0   9   8    1.39    1.18
   0  -9  -8    0.59    0.62
   0  -9   8    2.72    1.98
   0  -9  -8    1.49    2.17
   0 -10  -8    8.30    2.62
   0  10  -8    9.12    3.30
   0  10   8    6.03    3.24
   0 -10   8    9.48    3.06
   0 -10   8    8.68    3.39
   0  10  -8   11.71    3.06
   0  10   8   10.01    3.13
   0 -10   8    8.66    2.95
   0  10   8   12.37    3.66
   0 -10  -8   12.02    3.55
   0  10   8    9.86    3.13
   0  10  -8    9.87    3.47
   0 -10   8    9.43    3.23
   0  10   8    5.62    1.90
   0  10   8    9.00    3.10
   0 -10  -8   13.08    3.24
   0 -10   8    8.41    2.03
   0  10  -8    6.55    2.02
   0  11   8   -0.63    1.24
   0 -11   8    2.38    2.15
   0 -11  -8    3.05    1.88
   0 -11  -8   -0.53    1.51
   0  11  -8   -0.68    2.01
   0  11   8   -1.90    2.04
   0 -11   8    1.17    1.56
   0  11   8   -0.37    1.60
   0 -11   8    2.16    2.03
   0  11  -8    1.16    1.94
   0 -11   8    1.82    1.10
   0 -11   8    6.39    2.97
   0  11   8   -1.85    1.90
   0  11   8   -0.45    1.22
   0 -11  -8    0.63    1.96
   0  11  -8    1.50    1.48
   0  11   8    1.08    1.93
   0  12  -8   -0.20    2.24
   0 -12   8    4.63    1.55
   0  12   8    6.98    3.75
   0 -12   8    3.47    0.86
   0  12   8    3.00    2.15
   0  12  -8    7.70    3.73
   0  12   8    2.59    1.52
   0 -12  -8    5.07    3.04
   0  12   8    4.29    2.56
   0 -12  -8    6.25    2.24
   0 -12   8    4.36    2.34
   0 -12  -8    1.47    1.43
   0 -12   8    2.91    2.07
   0  12  -8    1.62    1.18
   0 -12   8    2.60    1.65
   0 -12   8    8.88    3.09
   0  12   8    1.73    1.45
   0  12   8    5.15    2.65
   0 -13   8   13.26    3.41
   0 -13   8   10.36    1.86
   0 -13  -8   17.24    4.35
   0 -13   8    9.05    3.21
   0 -13   8   15.54    4.22
   0 -13   8    9.37    1.37
   0  13   8   10.87    4.62
   0 -13  -8   11.86    3.48
   0  13  -8   11.31    2.66
   0  13   8   12.16    2.83
   0  13   8   13.10    3.74
   0  13   8   10.00    3.11
   0  13  -8    8.02    2.96
   0  13  -8   11.94    4.06
   0  13   8   15.04    4.14
   0  13   8    8.97    2.97
   0  14   8    6.58    2.68
   0 -14   8   13.73    4.39
   0 -14   8   10.15    3.74
   0 -14   8    6.79    3.25
   0 -14  -8    3.90    2.59
   0  14   8    3.79    2.56
   0  14   8   13.69    2.81
   0  14   8    8.02    3.36
   0  14  -8   11.67    4.50
   0 -14   8    6.23    1.19
   0  14  -8    6.95    2.30
   0  14   8    2.53    1.31
   0  14   8   10.36    3.49
   0 -15   8    0.98    2.00
   0  15   8    3.74    2.08
   0  15   8    0.90    1.37
   0  15   8    1.62    2.35
   0  15   8    0.44    1.40
   0 -15  -8    0.68    1.98
   0 -15   8    2.08    2.11
   0 -15   8    1.75    0.90
   0  15   8   -2.24    2.42
   0  15  -8   -1.31    2.23
   0 -15   8    2.88    2.29
   0  15  -8    1.40    2.53
   0 -16  -8    6.69    2.98
   0 -16   8    3.98    2.77
   0 -16   8    8.65    3.63
   0  16   8    6.67    3.30
   0  16   8    4.08    1.06
   0  16  -8    7.87    3.21
   0 -16   8    6.95    2.74
   0  16   8    6.43    3.19
   0  16   8    5.88    2.45
   0 -16   8    4.94    1.31
   0  16   8   13.79    4.10
   0  16   8    7.92    4.24
   0  16  -8    2.12    3.01
   0  17   8    0.03    1.98
   0  17  -8   -1.18    3.16
   0 -17   8    6.49    3.70
   0  17   8    5.39    2.70
   0 -17   8    1.86    2.12
   0  17   8    5.96    2.82
   0 -17  -8    1.51    2.02
   0  17  -8    1.45    2.81
   0  17   8   -3.36    2.63
   0 -17   8    4.24    2.45
   0  17   8    2.94    1.84
   0  18   8   11.09    3.70
   0 -18  -8    9.05    3.11
   0 -18   8    7.27    3.08
   0  18  -8    5.12    3.17
   0  18   8    2.44    1.42
   0  18   8    8.15    3.63
   0  18  -8    3.85    2.25
   0 -18   8   12.38    3.98
   0  18   8    8.31    3.04
   0  18   8    8.86    4.02
   0  19  -8   -3.58    4.47
   0  19   8    2.11    2.55
   0  19   8    0.26    1.38
   0 -19   8   -0.78    2.15
   0 -19  -8    1.44    2.98
   0  19   8    2.84    3.20
   0 -19   8   -0.69    1.99
   0  19   8    0.20    1.60
   0  19  -8    4.61    4.27
   0  19   8    0.20    1.39
   0 -20   8    5.30    2.81
   0  20  -8   -3.34    4.06
   0  20   8    6.41    2.33
   0  20   8    2.99    1.82
   0  20   8    2.58    2.32
   0  20   8    6.74    2.94
   0 -20  -8    4.11    2.42
   0  20  -8    1.25    2.57
   0 -20   8    1.41    2.10
   0  20   8    5.01    3.34
   0  21   8    1.66    1.47
   0 -21   8    4.61    3.36
   0  21  -8    0.21    2.57
   0  21   8   -1.70    1.53
   0  21   8    4.30    3.71
   0  21   8    2.74    1.90
   0  21   8    2.36    2.74
   0 -21  -8    2.09    2.12
   0 -21   8    3.30    2.29
   0  21  -8   -3.74    4.56
   0 -22   8    5.89    3.79
   0  22   8    5.59    3.63
   0 -22  -8    1.50    1.69
   0  22  -8    5.54    3.93
   0  22   8    4.75    4.02
   0 -22   8    0.03    2.31
   0  22   8    2.07    1.62
   0  22  -8    0.47    2.61
   0  22   8    1.64    1.74
   0  22   8    4.28    2.78
   0  23   8    7.65    3.40
   0  23   8    3.72    3.25
   0  23  -8    4.46    3.35
   0  23   8    5.44    2.39
   0  23   8    8.35    3.84
   0 -23   8    2.65    2.44
   0  23  -8   -2.24    3.69
   0 -23   8    6.66    2.88
   0  23   8    8.68    4.14
   0 -23  -8    6.46    4.33
   0 -24   8    2.46    2.04
   0  24   8    3.53    2.35
   0  24   8   -0.31    2.64
   0  24  -8   -2.32    3.03
   0  24   8    3.64    2.61
   0  24  -8    3.55    3.20
   0  24   8    4.87    3.56
   0 -24  -8    4.46    3.61
   0 -24   8    2.64    1.78
   0  25   8    1.38    3.88
   0 -25   8    1.45    2.02
   0  25   8   -1.07    2.87
   0 -25  -8   -0.05    2.32
   0  25   8   -2.32    3.44
   0 -25   8   -0.06    1.70
   0  25   8   -2.46    2.88
   0  25  -8    4.25    4.00
   0  25  -8    1.89    3.10
   0  26   8    5.30    3.24
   0 -26   8    3.87    2.87
   0  26   8    3.81    2.90
   0  26  -8   16.76    7.16
   0  26  -8   11.13    5.65
   0  26   8    1.56    2.18
   0 -26  -8    8.45    3.94
   0  26   8    2.92    1.88
   0 -26   8    5.49    3.45
   0  27   8    5.41    3.79
   0  27   8    1.94    3.27
   0 -27   8    2.78    3.12
   0 -27   8    6.11    2.95
   0  27   8   12.04    5.36
   0  27   8    1.89    1.68
   0  28   8    1.84    3.09
   0 -28   8   -2.71    3.57
   0  28   8    4.84    2.85
   0  28   8    1.09    3.08
   0 -29   8   -1.84    3.54
   0  29   8    2.06    2.58
   0  29   8    4.20    3.85
   0   0   9   -3.36    2.89
   0   0  -9    2.19    2.12
   0   0  -9   -0.37    1.30
   0   0  -9    0.57    1.45
   0   0   9    1.71    1.68
   0   0  -9    0.99    0.83
   0   0   9   -2.00    3.41
   0   0   9   -2.70    2.58
   0   0   9   -1.07    1.79
   0   1   9    5.53    2.76
   0  -1   9    8.37    3.05
   0   1   9    6.38    2.78
   0   1  -9    3.55    1.05
   0   1   9    6.37    2.66
   0  -1   9    7.16    2.75
   0  -1  -9    8.73    1.96
   0  -1   9    8.05    2.81
   0   1   9    2.47    1.57
   0  -1   9    5.92    2.43
   0  -1  -9    4.53    1.95
   0   1  -9    4.07    1.69
   0  -1  -9    5.57    1.80
   0  -1   9    4.95    1.83
   0   1  -9   11.56    3.72
   0   1   9    8.80    2.94
   0   1  -9    7.59    1.61
   0  -1  -9    9.26    3.74
   0  -2  -9   12.11    2.76
   0  -2   9    9.52    3.22
   0  -2   9   12.29    4.21
   0  -2  -9   10.65    4.20
   0   2  -9    6.37    2.10
   0   2  -9    8.18    1.76
   0  -2  -9   10.59    2.99
   0   2  -9   12.62    3.45
   0   2  -9   15.23    4.47
   0  -2   9    8.04    3.34
   0  -2  -9    6.89    1.84
   0  -2   9   15.30    4.01
   0   2   9    9.71    3.90
   0   2   9    9.67    3.64
   0   2   9   12.96    3.97
   0   2   9    7.91    3.10
   0   2   9   12.73    3.82
   0  -2   9    8.60    3.17
   0   3  -9   74.80    8.86
   0  -3   9   69.28    7.24
   0  -3  -9   74.11    6.36
   0   3   9   74.52    8.73
   0   3   9   68.77    8.34
   0   3   9   71.17    8.25
   0   3  -9   81.78    7.87
   0  -3  -9   68.50    5.93
   0  -3  -9   74.77    8.99
   0   3   9   74.82    9.44
   0  -3  -9   75.81    7.56
   0  -3   9   72.74    8.50
   0   3   9   82.98    9.77
   0  -3   9   70.87    8.59
   0   3  -9   72.13    7.23
   0  -3   9   62.56    6.51
   0  -4  -9    3.64    1.71
   0   4   9    6.04    2.99
   0   4   9    4.19    2.51
   0   4  -9    5.26    2.46
   0   4  -9    7.51    3.18
   0  -4   9    8.26    3.89
   0   4   9    6.48    3.40
   0   4  -9    5.77    3.85
   0   4   9    4.16    3.00
   0  -4   9    4.81    2.46
   0   4   9    6.57    3.27
   0  -4   9    6.00    2.56
   0  -4   9   10.14    4.28
   0  -4  -9    2.95    1.48
   0  -4  -9   12.36    4.73
   0   5   9  165.89   13.99
   0   5  -9  165.96   11.61
   0   5  -9  151.78   13.13
   0  -5   9  156.04   12.92
   0   5   9  159.03   12.98
   0  -5  -9  151.29    9.87
   0   5   9  155.95   12.53
   0  -5   9  167.10   13.10
   0  -5  -9  162.82    8.53
   0   5  -9  160.22   11.45
   0  -5  -9  172.92   13.87
   0  -5   9  163.58   10.62
   0   5   9  164.46   14.90
   0  -5   9  139.29    9.94
   0   5   9  163.42   13.24
   0  -6  -9    6.84    2.36
   0   6  -9    6.89    2.75
   0   6   9    9.70    4.11
   0  -6  -9   22.11    5.91
   0  -6   9    5.23    2.10
   0   6   9   12.18    3.93
   0  -6   9   13.42    4.75
   0   6  -9   16.51    4.01
   0   6   9   10.36    3.85
   0  -6   9    8.97    3.21
   0   6  -9   10.67    4.00
   0   6   9   10.19    4.33
   0   6   9   10.71    3.60
   0  -6  -9    9.55    2.03
   0  -6   9   16.01    4.30
   0   7   9    5.71    2.84
   0   7   9    5.53    2.52
   0   7  -9   10.92    3.59
   0  -7   9    3.76    2.23
   0   7   9    5.30    3.18
   0   7  -9    7.29    3.42
   0  -7   9    6.66    2.37
   0  -7   9    8.10    3.31
   0   7   9    7.43    3.53
   0  -7  -9    9.88    1.81
   0  -7   9    6.76    2.36
   0  -7  -9    6.81    2.44
   0  -7  -9    5.29    2.47
   0   7  -9    7.60    2.75
   0   7  -9    6.33    2.45
   0   7   9   11.13    3.82
   0  -8  -9    6.87    2.94
   0  -8   9    2.30    1.55
   0   8   9    4.37    2.78
   0  -8   9    6.04    2.93
   0   8  -9    5.25    2.89
   0   8   9    1.39    1.76
   0   8  -9    0.91    2.26
   0   8  -9    5.14    2.19
   0  -8   9    5.61    2.03
   0   8  -9    2.68    1.94
   0  -8  -9    3.03    1.52
   0   8   9    1.60    1.49
   0   8   9    4.68    2.46
   0  -8  -9    6.12    2.40
   0  -8   9    3.92    2.13
   0  -8  -9    4.60    1.17
   0  -9  -9   19.57    3.96
   0  -9   9   18.19    4.60
   0  -9   9   20.86    4.96
   0   9  -9   15.31    3.93
   0   9   9   17.73    4.31
   0   9   9   20.40    4.67
   0  -9  -9   18.57    4.49
   0   9  -9   20.81    5.00
   0   9   9   18.42    5.47
   0  -9   9   18.34    4.51
   0   9   9   22.32    4.74
   0  -9   9   22.38    4.27
   0  -9   9   16.89    3.14
   0 -10   9    3.44    1.53
   0 -10   9    8.76    3.48
   0  10  -9    1.01    2.03
   0  10   9    2.24    2.03
   0  10   9    1.51    1.94
   0  10  -9    5.81    3.07
   0  10   9    5.41    2.71
   0  10   9    7.07    2.68
   0 -10   9    6.34    2.74
   0 -10   9    6.54    2.88
   0  10   9    2.31    2.47
   0 -10  -9    6.17    3.25
   0 -10   9    4.16    2.20
   0 -11   9    3.80    2.10
   0 -11   9    4.52    2.32
   0  11  -9   -0.07    1.64
   0 -11  -9    1.30    1.50
   0 -11   9    7.54    3.70
   0  11   9    1.33    1.65
   0  11   9    3.17    2.35
   0  11   9    1.57    2.12
   0  11  -9    4.56    3.14
   0  11   9    2.66    2.41
   0  11   9    9.58    4.59
   0 -11   9    2.76    1.21
   0 -11   9    1.56    2.38
   0  12   9   12.11    4.35
   0 -12   9    7.47    3.08
   0  12   9   11.16    4.37
   0  12   9    7.67    3.81
   0 -12   9    5.85    1.82
   0 -12   9    6.57    3.41
   0 -12   9    7.55    3.48
   0  12   9   11.01    4.35
   0  12  -9   10.49    4.35
   0 -12  -9    7.75    4.17
   0  12  -9    7.95    3.44
   0 -12   9    9.75    3.38
   0  12   9    7.50    4.64
   0 -13   9  117.49   10.51
   0 -13   9  122.66   12.20
   0  13   9  106.97   11.32
   0  13  -9  111.01   12.67
   0  13   9  114.23   10.70
   0  13   9  106.73   14.03
   0 -13  -9  102.76   11.23
   0  13   9  109.80   10.94
   0 -13   9  124.23   12.44
   0  13  -9  109.90   12.17
   0  13   9  113.92   11.15
   0 -13   9  114.02   11.79
   0 -14   9    8.96    3.92
   0 -14   9    4.01    3.55
   0  14   9    5.62    3.16
   0  14   9    4.26    2.87
   0  14   9    4.34    3.08
   0  14  -9    1.47    3.24
   0  14   9    1.56    2.46
   0 -14   9    5.95    3.36
   0 -14   9    4.23    3.64
   0  14  -9    4.40    3.40
   0 -14  -9    6.55    3.66
   0  14   9    9.28    4.78
   0  15  -9   65.75   10.52
   0 -15  -9   79.36   10.00
   0 -15   9   65.45    8.95
   0  15   9   83.56    9.71
   0  15  -9   57.47    9.06
   0 -15   9   55.39    7.40
   0  15   9   65.21    8.83
   0 -15   9   69.43    9.19
   0  15   9   67.42    8.56
   0  15   9   71.65   11.65
   0  15   9   61.03    8.04
   0 -15   9   71.91    9.60
   0 -16  -9   12.34    4.57
   0 -16   9   13.61    4.88
   0  16   9    4.02    2.69
   0 -16   9    7.51    3.22
   0  16  -9    9.60    4.98
   0  16   9   12.29    6.04
   0 -16   9   10.13    3.91
   0  16  -9    6.76    1.92
   0  16   9    9.51    3.62
   0 -16   9    6.04    2.88
   0  16   9    8.49    3.52
   0  16   9    8.86    3.39
   0  17   9    3.41    2.31
   0 -17  -9    2.20    2.36
   0  17   9    2.42    2.62
   0 -17   9    4.29    3.10
   0  17  -9    1.41    2.72
   0  17   9    4.09    2.61
   0 -17   9    4.25    2.65
   0  17  -9   -2.61    4.22
   0  17   9    1.90    2.20
   0  17   9    5.39    4.80
   0 -17   9    7.46    3.10
   0  18   9   -1.08    1.97
   0 -18  -9   -0.24    2.48
   0  18  -9   -0.58    3.30
   0  18   9    0.85    3.07
   0 -18   9   -0.22    1.80
   0  18   9   -0.26    1.42
   0  18  -9   -0.14    2.20
   0  18   9   -1.06    1.98
   0 -18   9    4.23    3.48
   0  18   9    3.23    2.62
   0  19   9    9.43    4.24
   0  19  -9    1.06    2.39
   0  19   9    6.66    3.10
   0  19   9    4.06    2.81
   0 -19  -9   13.45    4.46
   0  19   9    3.42    1.75
   0  19  -9    1.26    2.25
   0  19   9    4.43    2.96
   0 -19   9    7.40    3.78
   0 -19   9    2.67    2.49
   0  20   9    5.77    3.01
   0  20  -9    2.33    1.97
   0  20  -9   -0.74    1.86
   0 -20   9    5.80    3.68
   0  20   9   11.21    4.96
   0  20   9    7.54    3.14
   0 -20  -9   15.62    5.33
   0  20   9    6.19    3.50
   0 -20   9   10.35    4.41
   0  20   9    1.32    1.77
   0 -21   9   31.66    6.86
   0  21  -9   14.37    5.59
   0  21   9   23.37    5.70
   0 -21  -9   29.12    6.86
   0  21  -9    9.57    4.54
   0  21   9   30.83    8.07
   0 -21   9   28.23    6.73
   0  21   9   25.73    5.51
   0  21   9   22.75    6.01
   0  21   9   21.32    5.31
   0  22  -9   -1.82    3.42
   0 -22   9    0.92    2.03
   0  22   9   10.80    5.38
   0  22   9    7.65    4.25
   0  22   9    7.62    3.65
   0 -22  -9    7.41    4.14
   0  22   9    4.99    3.62
   0 -22   9   10.84    4.71
   0  22  -9    1.51    4.06
   0  22   9    6.87    3.72
   0  23   9   61.02    8.68
   0  23   9   70.20   10.93
   0  23   9   74.79   10.26
   0  23   9   67.77   11.30
   0 -23   9   63.08    9.90
   0  23  -9   40.60   10.02
   0  23   9   67.79    9.92
   0 -23   9   71.23   10.43
   0  23  -9   59.71   11.32
   0  24   9    1.96    2.62
   0  24   9    0.70    2.35
   0 -24   9    2.57    2.66
   0 -24   9   10.50    5.38
   0  24   9    3.56    3.01
   0  24   9    4.27    2.93
   0  24  -9    3.35    3.80
   0  25   9    9.73    4.54
   0 -25   9    5.78    3.39
   0 -25   9    6.59    4.24
   0  25   9    4.97    3.97
   0  25   9    7.80    3.92
   0 -26   9    2.79    2.76
   0  26   9   -1.86    2.59
   0  26   9    1.12    2.09
   0  26   9    1.94    2.33
   0  27   9    4.82    4.08
   0  28   9    2.94    3.69
   0   0  10  199.42   15.36
   0   0 -10  192.70   15.29
   0   0 -10  192.46   11.62
   0   0  10  198.80   14.47
   0   0  10  201.00   15.71
   0   0  10  198.18   15.00
   0  -1 -10    8.59    4.24
   0   1  10    3.74    3.99
   0   1 -10    4.69    3.47
   0   1 -10    4.95    2.49
   0  -1  10   14.82    5.20
   0  -1 -10    7.01    2.78
   0   1  10    7.54    3.93
   0   1  10    6.27    3.94
   0  -1  10    7.97    4.05
   0  -1  10    8.78    3.64
   0  -1  10    7.45    4.68
   0   1  10    5.35    3.30
   0  -2  10  257.12   18.22
   0  -2 -10  239.98   17.14
   0   2  10  221.04   15.81
   0  -2  10  233.02   16.46
   0  -2  10  247.30   17.42
   0   2  10  229.93   16.67
   0   2 -10  226.34   13.43
   0   2  10  246.18   17.11
   0   2 -10  256.50   17.74
   0   2  10  229.67   17.12
   0  -2  10  206.15   14.07
   0  -2 -10  245.40   12.24
   0   3  10   11.27    4.68
   0   3  10    8.95    4.31
   0   3 -10    6.17    4.93
   0  -3  10   11.17    4.53
   0   3 -10    7.00    3.40
   0   3  10    9.26    4.69
   0  -3 -10   10.04    5.31
   0  -3  10   15.24    5.66
   0  -3  10   15.52    5.38
   0  -3  10    5.46    3.18
   0   3  10   13.69    4.79
   0  -3  10    6.79    3.59
   0   4  10  323.61   19.99
   0  -4  10  321.64   20.99
   0   4  10  309.06   18.96
   0  -4  10  320.26   19.78
   0  -4  10  312.82   19.34
   0   4  10  314.77   19.83
   0   4 -10  307.13   19.64
   0  -4  10  301.78   15.35
   0  -4  10  304.85   16.36
   0   4 -10  297.07   16.31
   0   4  10  317.03   21.07
   0  -4 -10  337.04   20.41
   0  -5 -10    6.68    4.07
   0   5  10    8.34    4.96
   0   5  10    7.13    4.39
   0   5 -10    9.30    4.10
   0  -5  10    7.12    2.94
   0  -5  10   20.21    6.44
   0   5  10    8.03    4.85
   0   5 -10   12.18    4.64
   0  -5  10    5.18    3.14
   0  -5  10    9.99    4.38
   0  -5  10   10.08    5.15
   0   5  10    6.98    4.43
   0  -6  10  240.55   17.18
   0   6 -10  252.44   17.81
   0   6  10  253.32   17.75
   0  -6  10  246.54   13.85
   0   6  10  249.14   17.15
   0  -6 -10  272.60   18.36
   0  -6  10  251.94   13.97
   0  -6  10  247.05   17.54
   0   6  10  254.85   19.78
   0   6 -10  239.69   15.23
   0   6  10  271.25   18.21
   0   7  10   10.26    4.93
   0   7 -10    7.15    3.82
   0  -7  10    7.68    4.40
   0   7  10    6.38    3.68
   0  -7  10    4.53    2.32
   0  -7  10    0.90    2.24
   0  -7  10    6.80    5.08
   0   7  10    1.19    2.50
   0   7 -10    7.62    3.53
   0  -7 -10    8.55    4.74
   0   7  10    9.18    5.31
   0   8  10  174.45   17.09
   0  -8 -10  169.16   14.55
   0   8 -10  156.73   12.84
   0  -8  10  158.73   10.37
   0   8 -10  150.13   13.85
   0  -8  10  164.80   14.27
   0  -8  10  154.05   13.69
   0   8  10  149.62   13.84
   0   8  10  153.39   13.60
   0   8  10  162.96   13.73
   0  -8  10  154.97   11.26
   0   9 -10    7.66    4.01
   0   9  10    5.38    3.90
   0  -9  10    8.77    3.98
   0   9  10    4.09    3.37
   0  -9 -10    1.84    2.38
   0  -9  10    4.35    2.98
   0   9  10    4.71    3.99
   0   9  10    7.86    4.79
   0  -9  10    4.40    2.12
   0   9 -10    6.51    3.62
   0  -9  10    2.51    2.68
   0  10  10  175.21   14.58
   0 -10  10  157.84   11.78
   0 -10  10  158.00   14.24
   0  10  10  162.19   13.85
   0  10  10  190.51   18.77
   0 -10 -10  149.92   14.02
   0 -10  10  172.93   10.26
   0 -10  10  181.82   15.12
   0  10 -10  149.17   13.88
   0  10 -10  137.37   12.68
   0  10  10  170.83   14.69
   0  10 -10  159.31   14.15
   0 -11  10    7.37    4.26
   0  11 -10   10.06    5.36
   0  11 -10    8.41    4.18
   0 -11  10    1.55    2.80
   0 -11 -10    5.44    3.76
   0  11 -10    3.10    3.09
   0 -11  10    7.67    4.31
   0  11  10    6.77    4.27
   0  11  10   13.30    4.84
   0  11  10   11.50    4.79
   0  11  10    4.69    4.43
   0  12 -10  218.72   17.26
   0 -12  10  224.03   17.11
   0 -12  10  245.19   18.41
   0  12  10  254.07   17.82
   0  12  10  231.22   17.09
   0  12 -10  237.32   18.66
   0 -12 -10  246.55   18.10
   0  12  10  257.03   22.38
   0 -12  10  237.62   17.84
   0 -12  10  223.74   14.57
   0  12  10  229.28   17.55
   0  13  10   13.26    5.10
   0  13  10   13.62    5.98
   0 -13  10   17.12    5.53
   0  13 -10    6.37    4.22
   0 -13  10   14.27    5.22
   0  13  10   18.95    5.54
   0  13  10   18.55    5.52
   0  13  10   13.17    4.98
   0 -13  10   15.13    5.74
   0 -13  10    8.51    3.63
   0  13 -10   16.10    6.17
   0 -13 -10   15.66    5.78
   0  14 -10  178.69   17.12
   0  14  10  182.50   15.96
   0 -14  10  182.98   15.94
   0  14  10  211.92   16.40
   0  14 -10  164.97   15.77
   0  14  10  200.26   20.11
   0 -14 -10  216.59   17.07
   0 -14  10  164.06   12.92
   0 -14  10  187.22   15.85
   0  14  10  178.81   14.19
   0 -14  10  193.09   16.64
   0  14  10  200.92   15.89
   0  15  10    9.97    4.97
   0 -15  10    9.82    4.74
   0  15  10    4.38    4.01
   0  15 -10   10.64    5.08
   0 -15 -10    9.03    4.47
   0 -15  10    7.31    3.47
   0  15  10    7.52    4.29
   0  15 -10    4.08    3.96
   0  15  10    4.22    3.55
   0 -15  10   13.58    5.22
   0 -15  10    3.91    4.17
   0  15  10    3.91    3.58
   0 -16  10  124.24   13.75
   0  16  10  122.96   12.73
   0 -16  10  112.12   10.92
   0 -16 -10  125.50   13.39
   0  16 -10  115.55   13.78
   0  16  10  135.10   14.22
   0  16  10  135.53   12.56
   0  16  10  124.81   12.50
   0 -16  10  137.19   13.96
   0 -16  10  123.49   13.23
   0  16  10  153.72   17.84
   0  16 -10  111.29   14.06
   0  17  10    4.30    4.08
   0 -17  10    5.98    4.58
   0  17  10    5.65    3.94
   0  17  10    8.20    6.28
   0 -17  10    2.03    3.35
   0 -17  10    5.20    4.21
   0  17 -10    2.76    3.05
   0  17  10    7.35    3.68
   0  17  10    2.86    3.01
   0 -17  10    1.01    1.70
   0 -17 -10   11.61    4.89
   0  17 -10    4.96    4.49
   0  18 -10   68.91   11.72
   0 -18  10   72.10    9.03
   0  18  10  103.82   11.90
   0  18  10   95.49   14.13
   0 -18  10   90.04   11.99
   0 -18  10   87.97   11.38
   0  18  10   88.69   10.49
   0  18 -10   59.36   10.51
   0  18  10   93.08   11.77
   0  18  10   72.66    9.63
   0 -18 -10   90.92   11.56
   0  19 -10    6.21    4.63
   0 -19  10    3.15    2.58
   0  19  10    5.27    4.09
   0  19 -10    7.20    4.59
   0  19  10    1.38    3.08
   0  19  10    3.94    2.94
   0 -19  10    4.03    4.50
   0  19  10    6.80    4.42
   0 -19  10   12.86    5.59
   0  19  10    2.87    3.13
   0 -20  10   91.09   10.71
   0  20  10   97.82   11.46
   0  20 -10   86.66   13.50
   0 -20  10  110.18   13.44
   0 -20  10  107.72   13.40
   0  20  10  110.17   11.80
   0  20  10  111.45   12.67
   0  20  10  127.90   14.51
   0  21  10    5.35    3.63
   0  21  10    7.09    3.76
   0 -21  10   11.47    5.07
   0  21  10   13.73    6.22
   0 -21  10    4.35    2.87
   0  21 -10    5.27    4.84
   0  22  10   94.97   11.83
   0  22  10  121.53   14.79
   0  22  10  113.06   12.11
   0 -22  10  121.01   14.43
   0  23  10    6.64    5.02
   0  23  10    2.43    2.79
   0  23  10    6.09    4.02
   0 -23  10    4.39    4.38
   0  24  10   71.89   11.62
   0  24  10   72.96    9.73
   0 -24  10   85.91   12.13
   0  24  10   66.09   10.15
   0  25  10    9.21    5.40
   0   0 -11    2.50    2.35
   0   0  11    1.36    2.23
   0   0  11    2.39    3.14
   0   0  11   -1.39    3.22
   0   0  11    1.12    1.79
   0  -1  11   18.52    5.53
   0   1  11   17.75    4.47
   0   1  11   20.11    5.35
   0   1  11   15.92    5.26
   0  -1 -11   22.09    5.82
   0  -1  11   20.69    5.10
   0   1  11   18.00    5.29
   0  -1  11   19.77    5.63
   0  -1  11   18.12    4.86
   0   1 -11   24.56    6.21
   0   2  11    5.15    3.03
   0   2 -11   12.41    5.13
   0  -2  11    4.50    3.37
   0   2  11   10.81    4.78
   0  -2  11    9.68    4.71
   0  -2 -11    7.52    3.85
   0  -2  11    1.58    2.69
   0   2  11    1.84    2.30
   0  -2  11    5.80    2.67
   0   2  11    2.90    2.29
   0   3 -11    5.10    3.23
   0  -3  11    3.16    2.57
   0  -3  11    1.30    2.02
   0  -3  11    5.95    2.75
   0   3  11    4.21    2.61
   0   3  11    2.99    2.30
   0   3  11    2.79    2.58
   0  -3  11    4.03    2.10
   0   3  11    3.66    3.41
   0  -3 -11    5.02    3.17
   0   4  11    5.52    3.68
   0  -4 -11   -0.48    2.46
   0  -4  11    1.33    1.69
   0  -4  11    2.27    2.80
   0   4 -11    1.97    2.60
   0   4  11    4.16    3.05
   0  -4  11    0.52    1.74
   0   4  11   -0.01    2.01
   0   4  11    1.63    2.80
   0  -4  11    4.55    3.60
   0  -5 -11   17.77    5.63
   0   5 -11   14.45    4.90
   0  -5  11   16.47    5.51
   0   5 -11   14.58    3.91
   0   5  11   20.38    5.43
   0  -5  11   14.83    3.80
   0  -5  11   15.84    4.39
   0   5  11   16.74    5.20
   0  -5  11   11.88    4.45
   0   5  11   21.49    6.05
   0   5  11    9.83    3.78
   0  -6  11    5.14    3.69
   0   6 -11   -0.60    1.81
   0  -6  11    0.75    1.21
   0  -6 -11    6.42    3.09
   0   6  11    5.22    3.48
   0  -6  11    3.31    1.90
   0   6 -11    1.61    2.77
   0   6  11    0.78    2.24
   0  -6  11    3.53    2.80
   0   6  11    8.78    4.59
   0   6  11    6.31    3.61
   0  -7  11    4.63    3.20
   0   7 -11   -0.20    1.92
   0   7  11   -1.00    1.95
   0   7  11    0.82    2.33
   0  -7 -11    1.10    2.97
   0  -7  11    3.38    1.77
   0   7 -11    1.26    2.77
   0  -7  11    5.30    3.32
   0   7  11    0.71    1.91
   0   7  11    4.46    2.82
   0  -7  11    1.34    2.60
   0   8 -11    2.86    3.13
   0  -8  11    6.08    3.33
   0  -8 -11    0.83    1.68
   0   8  11    2.43    2.63
   0  -8  11   -2.78    3.05
   0   8  11    3.04    3.24
   0   8  11   -0.63    2.69
   0   8 -11    2.65    2.45
   0   8  11    4.81    3.27
   0  -8  11    8.11    4.35
   0   9 -11   21.31    5.76
   0   9  11   13.33    4.32
   0  -9  11   19.07    5.50
   0   9  11   13.95    5.65
   0   9  11   10.98    4.03
   0  -9 -11   20.19    5.76
   0   9  11   22.45    5.89
   0  -9  11   15.34    4.75
   0  -9  11   19.84    6.15
   0   9 -11   18.53    5.01
   0 -10  11    4.12    3.11
   0 -10 -11    4.23    3.84
   0  10 -11    1.69    2.23
   0  10 -11   -0.63    2.62
   0 -10  11   -1.05    2.08
   0  10  11    3.20    3.21
   0  10  11    2.49    1.97
   0  10  11    1.78    2.91
   0  10  11    5.57    4.85
   0 -11  11    5.35    3.07
   0 -11 -11    5.86    3.45
   0  11  11    4.37    2.80
   0 -11  11    1.92    2.62
   0  11  11    6.75    4.35
   0  11  11    6.39    3.76
   0  11 -11    2.47    2.05
   0  11 -11    7.09    3.73
   0  11  11    2.25    2.91
   0  12  11    6.20    3.37
   0  12  11   10.06    5.77
   0  12 -11    6.03    3.37
   0 -12  11    4.05    4.19
   0  12  11   13.29    4.46
   0  12  11    1.38    2.46
   0 -12  11    5.67    4.30
   0 -12 -11    5.24    4.20
   0  12 -11    4.41    3.52
   0  13 -11   11.55    4.41
   0  13  11   10.75    4.71
   0 -13  11   20.39    6.14
   0  13  11   10.28    4.32
   0  13  11   16.91    5.15
   0 -13  11   18.27    5.75
   0  13 -11    8.46    3.83
   0  14 -11   -0.45    1.70
   0  14 -11    5.12    3.50
   0 -14  11    4.57    2.74
   0  14  11    0.64    2.66
   0  14  11   -1.55    2.56
   0  14  11    2.03    3.10
   0 -15  11    7.43    4.47
   0  15  11    1.82    2.82
   0  15  11    2.13    1.84
   0  15 -11    9.30    3.85
   0  15 -11    2.30    2.76
   0  15 -11   10.05    4.81
   0  16  11    5.75    3.63
   0  16 -11   -0.82    2.72
   0  16  11    1.19    2.93
   0  16  11    3.59    2.28
   0 -16  11    1.91    2.10
   0 -17  11    7.61    4.65
   0  17 -11    2.00    2.37
   0  17  11    7.31    3.89
   0  17  11    7.14    4.51
   0  17  11   10.21    3.84
   0  18  11    3.48    2.49
   0  18 -11    4.06    3.74
   0  18  11    3.33    3.12
   0 -18  11    6.83    3.82
   0  19  11   10.72    3.87
   0  19  11   10.91    4.62
   0 -19  11    9.73    4.75
   0 -20  11    4.72    2.28
   0  20  11   -0.93    2.27
   0  20  11    3.98    3.12
   0 -21  11   -0.42    3.11
   0   0  12    2.28    2.26
   0  -1  12   -3.42    2.48
   0   1  12    5.78    3.46
   0   2  12    1.77    2.11
   0  -2  12    4.75    2.41
   0   3  12    3.87    3.12
   0  -3  12   -1.60    2.60
   0   4  12   38.00    7.56
   0   5  12    2.04    3.10
   0   6  12   25.93    6.61
   0   7  12   -0.20    2.12
   0   8  12    2.82    4.11
   1  -4   0    1.18    0.50
  -1   4   0    0.85    0.36
  -1   4   0    1.18    0.48
  -1   4   0    0.54    0.28
   1  -4   0    0.35    0.32
  -1  -4   0    0.70    0.38
   1  -4   0    0.36    0.28
  -1  -4   0    1.37    0.87
  -1  -4   0    0.17    0.68
   1   4   0    0.93    0.57
  -1   4   0    0.23    0.26
   1  -4   0    1.53    0.49
   1  -4   0    0.41    0.34
  -1   5   0    0.09    0.31
  -1  -5   0   -0.21    0.89
   1  -5   0    0.42    0.41
  -1  -5   0    0.38    0.56
   1  -5   0    0.15    0.21
   1  -5   0    0.61    0.37
   1   5   0    0.13    0.40
  -1   5   0    0.06    0.21
   1  -5   0    0.53    0.35
  -1  -5   0    0.28    0.50
  -1   5   0    0.28    0.38
  -1   5   0    0.45    0.39
   1  -5   0    0.87    0.42
  -1  -6   0    2.53    0.99
   1  -6   0    3.30    0.80
   1  -6   0    2.56    0.64
   1   6   0    1.95    0.81
  -1  -6   0    2.49    1.25
   1  -6   0    2.34    0.75
   1  -6   0    2.59    0.80
  -1   6   0    3.29    0.81
  -1   6   0    1.75    0.60
  -1   6   0    4.49    0.99
   1  -6   0    3.32    0.74
  -1  -6   0    1.06    0.74
  -1  -7   0    1.05    1.02
   1  -7   0    1.38    0.73
   1  -7   0    1.31    0.43
  -1  -7   0    1.88    0.95
  -1   7   0    2.45    0.84
  -1   7   0    2.62    0.87
   1   7   0    0.40    0.66
   1  -7   0    1.73    0.84
   1  -7   0    2.25    0.76
  -1  -7   0    1.36    0.34
   1  -7   0    1.44    0.48
  -1   7   0    2.01    0.69
  -1  -7   0    0.16    0.56
   1   8   0    4.12    1.24
  -1  -8   0    4.15    1.34
  -1   8   0    2.63    1.04
  -1  -8   0    3.86    0.73
   1  -8   0    2.97    0.97
  -1   8   0    2.73    0.79
  -1   8   0    3.09    0.83
  -1  -8   0    2.82    1.16
   1  -8   0    1.63    0.62
   1  -8   0    1.93    0.80
   1  -8   0    2.74    0.77
  -1  -8   0    3.47    1.59
  -1  -9   0    8.11    2.10
  -1   9   0    6.11    1.47
   1  -9   0    5.62    1.28
  -1  -9   0    9.71    1.27
  -1  -9   0    6.10    2.06
  -1  -9   0    7.29    1.80
   1  -9   0    6.50    1.45
   1  -9   0    6.13    1.15
  -1   9   0    7.69    1.44
   1  -9   0    7.98    1.77
   1   9   0    6.34    1.84
  -1   9   0    9.93    2.00
  -1  10   0    2.60    1.07
  -1 -10   0    2.38    1.28
  -1  10   0    3.73    1.35
   1 -10   0    2.06    0.89
  -1 -10   0    0.50    0.90
  -1 -10   0    3.29    1.31
   1 -10   0    2.60    0.93
   1  10   0    3.34    1.33
   1 -10   0    4.52    1.39
  -1 -10   0    3.37    0.87
  -1  10   0    3.70    0.95
   1  11   0    1.76    1.27
   1 -11   0    0.40    0.46
  -1  11   0    0.47    0.75
  -1  11   0    1.70    1.02
  -1 -11   0    0.81    1.35
  -1 -11   0    1.21    0.90
   1 -11   0    1.32    1.20
   1 -11   0    1.11    1.00
  -1 -11   0    3.09    0.89
  -1  11   0    0.93    0.59
  -1 -11   0    1.62    1.33
  -1 -12   0   -0.14    0.38
   1 -12   0    1.68    1.13
  -1 -12   0    0.16    1.62
   1 -12   0    1.43    0.72
   1 -12   0   -0.62    0.88
  -1 -12   0    0.19    1.08
  -1  12   0   -0.34    0.73
  -1 -12   0   -0.71    1.03
   1  12   0    1.84    1.27
  -1  12   0    1.20    0.98
  -1  12   0    0.33    0.67
  -1 -13   0   -0.95    1.04
  -1  13   0    1.20    1.29
   1 -13   0    2.64    1.61
   1  13   0    0.09    0.75
  -1 -13   0    1.06    1.24
   1 -13   0    0.90    0.70
  -1  13   0    0.16    0.53
   1 -13   0    0.30    0.73
  -1 -13   0    0.83    0.64
  -1  13   0    0.86    0.85
  -1 -14   0    7.51    2.20
  -1 -14   0    7.24    2.61
  -1 -14   0    7.94    1.65
  -1  14   0    6.62    1.89
  -1  14   0    6.98    2.28
   1 -14   0    9.78    2.36
   1 -14   0   10.02    2.35
   1  14   0    6.64    2.05
   1 -14   0    7.51    2.09
  -1 -14   0    9.98    2.92
  -1  14   0    3.34    1.03
   1 -15   0    0.77    1.18
  -1  15   0   -0.37    1.04
  -1 -15   0   -0.15    0.79
   1  15   0   -0.75    0.90
  -1  15   0    3.56    1.94
  -1 -15   0    0.87    0.66
   1 -15   0    0.43    0.79
   1 -15   0    2.78    1.49
  -1 -15   0    1.12    1.21
  -1 -15   0   -0.91    1.33
  -1  15   0    0.86    1.11
  -1 -16   0    0.65    0.84
   1 -16   0   -0.53    0.76
  -1 -16   0    0.04    1.08
  -1  16   0   -1.26    1.74
   1 -16   0    1.23    1.28
   1 -16   0   -0.56    1.06
  -1  16   0   -0.04    1.09
   1  16   0   -0.39    1.21
  -1 -16   0    0.24    1.38
  -1 -16   0    0.74    1.57
  -1 -17   0    9.66    2.06
   1 -17   0    8.22    2.54
  -1  17   0    7.53    2.00
   1 -17   0   11.75    2.96
  -1 -17   0   11.95    3.40
   1  17   0    7.43    2.40
  -1  17   0    6.39    1.89
  -1 -17   0   13.26    3.12
  -1 -17   0    9.01    2.79
   1 -17   0   10.08    2.55
   1  18   0   16.91    3.76
  -1  18   0   10.61    2.68
   1 -18   0   17.69    3.37
  -1  18   0   12.78    2.51
  -1 -18   0   12.02    3.12
   1  18   0   17.15    4.15
   1 -18   0   17.72    3.45
  -1 -18   0   20.46    4.05
  -1 -18   0   22.43    3.06
  -1 -18   0   15.53    3.84
   1 -18   0   18.50    3.79
   1  19   0   16.64    3.56
  -1 -19   0   19.87    4.36
  -1  19   0   14.55    2.85
  -1  19   0   11.47    3.09
   1 -19   0   17.71    3.46
  -1 -19   0   18.84    2.95
   1 -19   0   20.57    3.87
   1  19   0   26.85    5.37
  -1 -19   0   23.94    4.60
  -1 -19   0   18.92    3.86
   1 -19   0   16.44    3.60
  -1  19   0   19.84    4.21
   1  20   0    4.68    2.07
   1 -20   0    3.16    1.28
  -1  20   0    1.83    1.26
  -1  20   0    2.21    1.17
   1  20   0    4.10    2.38
   1 -20   0    4.01    1.81
   1 -20   0    3.23    1.86
  -1 -20   0    4.23    2.05
  -1  20   0    0.57    2.35
  -1 -20   0    0.88    1.15
  -1 -20   0    2.86    1.28
  -1 -20   0    3.62    2.20
   1  21   0    3.53    1.99
  -1 -21   0    2.20    1.63
  -1  21   0    1.75    1.82
   1 -21   0    1.05    1.95
   1  21   0    1.23    1.95
   1 -21   0    0.34    0.58
  -1  21   0    2.13    1.58
  -1 -21   0    0.10    0.95
  -1 -21   0    1.17    1.22
  -1 -21   0    2.60    2.16
   1 -21   0    1.09    1.29
   1 -21   0   -0.39    1.32
  -1  21   0    0.33    1.90
  -1  22   0   -0.56    1.24
  -1 -22   0    0.36    0.94
  -1 -22   0    2.06    1.91
  -1  22   0   -1.86    2.21
   1  22   0    0.43    1.33
  -1  22   0    2.73    1.99
   1 -22   0    0.57    1.03
   1 -22   0    2.52    1.66
   1 -22   0    1.01    1.32
  -1 -22   0    0.94    1.85
  -1 -22   0    0.91    1.05
   1 -22   0    0.19    1.13
  -1  23   0   -2.00    2.34
  -1  23   0    1.75    1.16
   1 -23   0    0.68    1.82
  -1  23   0    2.70    2.05
   1 -23   0    1.21    1.11
   1  23   0   -0.28    1.46
   1 -23   0    1.30    1.45
  -1 -23   0    2.51    1.45
  -1 -23   0    0.38    0.95
  -1 -23   0   -0.77    1.78
  -1 -23   0    2.47    2.25
   1 -23   0    2.89    2.01
   1 -24   0    3.29    2.02
   1 -24   0    3.92    2.58
  -1 -24   0    1.46    1.41
  -1 -24   0    0.30    1.03
   1 -24   0    1.28    1.60
   1  24   0    5.46    2.71
  -1 -24   0   -0.09    1.16
  -1 -24   0    1.12    0.98
  -1  24   0    1.15    1.90
   1 -24   0   -0.35    2.10
  -1 -24   0   -1.62    2.29
   1 -25   0    5.74    2.28
  -1 -25   0    7.08    3.19
   1 -25   0    4.22    2.26
   1 -25   0    4.49    1.91
  -1  25   0    0.91    1.05
   1 -25   0    5.30    2.55
   1  25   0    1.67    1.75
  -1 -25   0    7.20    2.73
  -1 -25   0    5.59    2.04
  -1 -25   0    2.61    1.55
  -1 -25   0   10.92    3.69
  -1 -26   0    2.20    1.29
   1 -26   0    2.20    1.12
  -1  26   0    3.80    2.39
  -1 -26   0    3.76    2.69
  -1 -26   0    3.72    2.64
   1 -26   0    5.66    2.95
   1 -26   0    2.23    1.79
   1  26   0    1.29    1.59
   1 -26   0    6.02    2.62
   1 -27   0   16.99    4.24
  -1 -27   0   16.39    2.80
   1 -27   0   15.42    3.62
   1  27   0   18.97    4.42
  -1  27   0   22.07    4.57
  -1 -27   0   18.10    4.64
  -1 -27   0   20.82    4.84
   1 -27   0   15.44    4.17
   1 -27   0   15.76    3.76
  -1 -28   0   13.03    2.65
  -1 -28   0   10.32    3.81
   1  28   0   11.64    2.48
  -1 -28   0   12.06    4.13
   1 -28   0    7.86    2.53
   1 -28   0   13.36    3.22
   1  28   0   12.49    3.77
  -1  28   0   18.70    4.81
   1 -28   0   11.36    3.77
   1 -28   0   13.53    3.55
   1 -29   0    5.18    2.62
  -1  29   0    7.65    3.41
   1 -29   0    2.39    1.60
  -1 -29   0   12.15    4.11
  -1 -29   0   12.28    3.80
   1  29   0    6.85    2.78
  -1  29   0    6.42    2.16
   1  29   0    8.59    2.38
  -1  30   0   -0.32    1.30
   1 -30   0    1.88    1.47
   1  30   0   -0.18    0.91
  -1 -30   0    2.26    2.55
   1 -30   0   -0.50    1.70
  -1 -30   0    1.32    2.19
  -1  30   0    2.93    2.59
   1  30   0    1.48    2.00
  -1  31   0    0.80    1.10
  -1  31   0    0.34    1.49
   1 -31   0    0.31    1.84
  -1 -31   0    0.21    1.54
   1  31   0    2.29    2.28
   1  31   0    1.41    1.15
   1 -31   0    3.52    2.51
  -1 -31   0    0.81    2.02
  -1 -32   0   -2.42    2.71
   1 -32   0    0.14    1.61
   1  32   0   -0.87    1.75
   1 -32   0    0.71    2.47
  -1 -32   0    2.18    3.02
  -1  32   0    2.24    2.29
   1  32   0    0.25    0.94
  -1  32   0   -1.93    1.47
   1 -33   0   -1.46    1.99
  -1  33   0    3.22    2.36
   1 -33   0    1.69    2.30
   1  33   0    0.84    1.73
  -1 -33   0   -2.19    2.31
  -1 -33   0    2.39    2.65
   1  33   0    0.06    1.56
  -1  34   0    4.33    3.23
   1 -34   0    6.16    4.54
   1 -34   0    0.12    1.71
  -1 -34   0    2.47    2.30
   1  34   0    2.05    2.29
   1  34   0    7.68    3.41
  -1  34   0    3.23    2.73
  -1 -34   0   -3.10    3.23
   1 -35   0    4.97    2.25
  -1  35   0    3.88    2.29
   1  35   0    8.12    3.45
  -1 -35   0    5.90    4.03
  -1 -35   0    6.41    3.71
  -1  35   0    8.55    3.73
   1 -35   0   13.75    5.31
   1  36   0   12.17    4.32
   1 -36   0    5.98    3.94
  -1  36   0    4.15    2.77
  -1  36   0    7.47    3.37
  -1 -36   0    6.85    2.95
  -1 -36   0    8.54    3.99
   1 -36   0    1.09    2.42
  -1 -37   0   13.17    4.43
  -1  37   0    8.11    3.51
   1 -37   0    8.00    4.23
   1  37   0   12.05    4.38
   1 -37   0    3.64    2.27
  -1 -38   0   -1.75    2.49
   1  38   0    7.24    3.10
   1 -38   0    4.25    2.99
  -1  38   0    2.30    1.63
  -1 -39   0    0.37    2.20
   1   1   1  772.85   17.25
  -1   1  -1  762.40   17.14
   1   2   1  538.17   12.14
  -1   2  -1  512.70   12.41
   1  -2  -1  497.22   11.49
  -1   2  -1  526.76   11.44
  -1  -2   1  545.08   12.62
   1   2  -1  507.41   11.11
   1   2  -1  522.61   12.77
   1   2   1  491.64   12.51
   1  -2  -1  531.94   11.52
  -1   2   1  526.38   11.60
  -1  -2   1  526.31   12.90
  -1  -2   1  522.32   12.14
  -1   3   1  225.57    6.89
  -1  -3   1  213.70    5.74
   1  -3   1  214.45    7.13
   1  -3  -1  233.63    7.49
   1   3   1  228.17    7.01
   1   3  -1  213.88    5.56
  -1   3  -1  229.22    7.13
   1   3   1  215.83    6.33
  -1  -3   1  229.16    7.22
   1   3   1  231.99    7.27
   1  -3  -1  239.27    7.84
   1   3  -1  252.26    9.14
   1  -3  -1  218.64    7.68
  -1  -3  -1  226.40    7.50
  -1   3   1  231.52    6.02
   1  -3   1  223.11    6.13
  -1  -3   1  225.86    5.61
   1   3   1  239.18    7.33
   1  -3  -1  227.44    7.75
  -1   3   1  266.44    9.00
  -1  -3  -1  216.92    6.79
   1  -3  -1  219.64    5.76
   1  -3  -1  235.17    7.43
   1   3  -1  219.80    5.52
  -1   3  -1  221.36    7.58
  -1   3  -1  224.50    5.96
  -1  -3   1  233.66    7.43
   1  -3  -1  221.39    6.74
  -1  -3   1  226.52    6.58
   1  -3  -1  257.80    8.22
   1  -3  -1  224.21    6.13
   1  -3   1  219.20    6.07
  -1   3  -1  220.41    6.25
   1   4   1    6.68    0.88
  -1   4   1    6.72    1.32
   1  -4   1    6.83    0.90
   1  -4  -1    6.64    1.26
   1  -4  -1    6.14    1.01
   1   4   1    5.76    1.01
   1   4  -1    5.83    1.57
   1  -4  -1    6.08    0.72
   1   4   1    7.62    1.36
  -1  -4  -1    6.30    1.20
   1  -4   1    4.99    1.01
  -1  -4   1    5.47    0.79
  -1  -4   1    7.37    1.25
  -1   4  -1    6.35    0.86
  -1   4   1    5.77    0.67
  -1   4  -1    6.85    1.16
  -1  -4   1    6.07    0.67
  -1   4   1    5.84    1.01
   1  -4  -1    5.29    0.68
  -1  -4  -1    5.23    0.99
   1  -4  -1    7.15    1.24
  -1   4  -1    6.98    0.88
  -1   4   1    6.03    0.75
   1  -4   1    4.66    0.70
  -1   4  -1    7.73    1.16
  -1   4  -1    6.78    1.27
   1  -4  -1    7.24    1.39
   1  -4  -1    5.18    1.12
   1  -5  -1   32.18    1.75
  -1   5   1   41.88    3.60
  -1  -5   1   30.26    1.57
   1  -5  -1   36.62    2.89
  -1   5  -1   36.11    2.27
  -1   5   1   39.54    2.12
   1  -5  -1   39.15    3.22
   1   5   1   30.84    1.67
   1   5   1   33.15    2.56
   1   5   1   30.48    2.04
   1  -5  -1   31.08    2.86
  -1  -5   1   30.56    3.01
  -1  -5  -1   41.60    3.41
   1  -5  -1   30.95    2.46
   1  -5   1   40.97    2.28
  -1  -5  -1   37.79    2.70
  -1   5   1   37.19    1.92
  -1  -5  -1   37.88    2.27
  -1   5  -1   37.00    3.14
   1  -5   1   37.51    2.80
  -1   5  -1   33.93    2.13
  -1   5  -1   32.88    2.13
   1  -5   1   40.61    2.25
   1  -5  -1   36.28    2.90
  -1   5  -1   34.10    2.75
   1   5  -1   42.41    4.03
   1  -5   1   36.51    2.88
  -1   5   1   43.75    3.33
  -1   5   1   38.43    2.71
  -1  -6   1   15.18    2.21
   1  -6  -1   11.28    1.59
   1  -6   1   14.80    1.47
   1  -6  -1   15.05    2.18
  -1   6   1   14.13    1.78
  -1   6  -1   10.65    1.27
  -1   6  -1   11.39    1.27
  -1   6   1   14.50    1.06
   1   6   1   10.77    0.93
   1  -6  -1   12.31    1.88
  -1   6   1   15.89    2.03
   1  -6   1   17.16    2.09
  -1   6   1   22.81    2.57
   1   6   1   11.05    1.17
  -1  -6  -1   14.27    1.44
   1   6   1   10.11    0.94
  -1   6  -1   11.13    1.51
   1   6   1   10.25    1.52
  -1  -6  -1   15.20    2.27
  -1   6   1   16.18    1.52
   1  -6  -1   10.27    1.00
   1  -6   1   17.15    2.00
   1  -6   1   14.88    1.18
   1   6  -1   14.94    2.72
  -1   6   1   15.67    1.25
   1  -6  -1   15.75    2.44
   1  -6   1   18.13    1.59
   1  -6  -1   10.26    1.02
  -1   6  -1   13.32    1.86
   1  -7  -1  516.78   14.70
  -1   7   1  493.66   13.90
   1  -7  -1  560.54   16.39
   1   7   1  501.80   13.73
  -1  -7   1  559.71   16.41
   1  -7   1  484.17   14.32
   1  -7  -1  519.30   13.92
   1  -7  -1  593.60   17.33
  -1   7  -1  533.99   15.26
   1  -7  -1  503.63   12.18
  -1   7  -1  438.92   12.36
   1  -7   1  483.15   12.20
  -1   7   1  510.58   11.40
   1   7   1  495.92   12.15
  -1   7   1  490.37   11.39
  -1  -7  -1  525.05   12.27
   1   7   1  478.60   10.96
  -1  -7  -1  527.70   16.43
   1   7   1  504.66   11.17
   1   7   1  472.86   13.13
   1  -7   1  523.06   12.84
  -1   7   1  524.91   15.16
  -1   7  -1  515.38   12.35
   1   7  -1  557.06   18.10
  -1   7   1  552.63   15.64
  -1   7  -1  549.58   14.45
   1  -7   1  488.66   11.07
  -1   8   1  896.25   18.15
   1   8   1  792.90   18.26
   1  -8  -1  884.01   24.07
  -1  -8  -1  804.65   16.94
  -1  -8  -1  847.54   23.81
   1  -8   1  863.26   19.37
   1  -8   1  820.88   21.01
  -1   8  -1  883.39   22.44
  -1   8  -1  839.34   21.36
   1  -8   1  874.95   20.78
  -1   8  -1  844.20   18.70
  -1   8  -1  851.15   19.46
  -1   8   1  821.37   20.60
  -1  -8  -1  781.70   18.20
   1  -8  -1  804.51   21.17
   1   8   1  827.69   17.53
   1   8   1  796.74   19.84
  -1   8   1  805.40   17.51
   1  -8  -1  856.78   22.73
   1  -8  -1  864.83   19.46
   1   8  -1  847.74   25.35
   1  -8  -1  788.80   20.38
   1   8   1  765.90   16.84
  -1  -8   1  890.59   23.76
   1  -8   1  776.52   16.86
  -1   8   1  898.73   22.38
  -1   8   1  865.46   22.46
  -1  -8   1  848.28   25.25
  -1  -9  -1 1524.82   30.35
   1  -9   1 1602.70   35.31
  -1  -9   1 1545.54   38.04
   1  -9   1 1560.54   33.35
   1   9  -1 1607.61   40.27
  -1   9  -1 1545.73   33.47
   1  -9   1 1457.33   30.06
   1  -9   1 1555.34   34.91
  -1   9  -1 1591.17   36.28
  -1   9  -1 1609.08   36.72
   1  -9  -1 1565.32   34.61
   1  -9  -1 1614.06   38.29
   1   9   1 1512.53   31.72
  -1   9   1 1615.76   34.99
   1   9  -1 1632.27   37.89
  -1  -9   1 1547.91   39.88
  -1   9   1 1558.57   36.50
   1   9   1 1489.31   33.29
  -1  -9  -1 1584.22   32.08
  -1   9   1 1692.06   32.31
   1  -9  -1 1535.63   33.46
   1   9   1 1601.96   31.38
  -1  -9  -1 1584.68   38.39
  -1   9   1 1701.83   36.91
  -1   9  -1 1574.94   32.54
   1 -10  -1  905.76   25.50
   1 -10  -1  887.96   21.69
   1  10   1  815.31   20.80
   1  10   1  814.36   19.43
   1  10   1  876.15   19.43
   1 -10   1  768.89   17.71
   1 -10  -1  823.68   22.25
  -1  10   1  852.71   18.90
  -1 -10   1  912.26   27.37
  -1  10   1  842.49   23.66
  -1 -10  -1  813.83   17.92
  -1 -10   1  863.82   24.88
  -1  10  -1  862.78   20.34
  -1  10   1  867.03   22.57
   1 -10   1  759.19   16.93
  -1 -10   1  827.89   24.88
  -1 -10  -1  854.10   19.60
   1 -10   1  828.63   21.10
  -1  10  -1  865.16   24.15
  -1  10  -1  821.42   21.21
   1  10  -1  791.75   26.19
   1  10  -1  837.59   24.63
  -1  10   1  901.21   24.08
  -1 -10  -1  803.51   25.25
   1 -10   1  812.78   22.73
  -1  10   1  888.51   20.36
   1 -10   1  866.01   22.79
  -1  10  -1  812.91   23.76
   1 -11  -1  291.50   13.23
  -1 -11  -1  292.63    9.59
  -1  11  -1  275.54   11.02
  -1  11   1  283.83   12.44
  -1 -11   1  275.50   13.35
   1 -11   1  263.61    7.55
  -1 -11   1  278.59   13.14
   1 -11  -1  281.81   10.92
   1  11   1  293.32    9.55
  -1 -11  -1  285.21    8.36
  -1  11   1  308.59   12.15
   1  11   1  255.06    9.12
   1  11  -1  322.11   15.08
  -1  11  -1  274.76    9.92
  -1  11   1  278.34   10.14
   1 -11   1  272.94   11.89
   1 -11   1  273.93   10.78
   1  11   1  261.61   10.33
  -1 -11   1  280.42   14.34
   1 -11  -1  292.85   11.73
  -1 -11  -1  274.43   13.42
  -1  11   1  289.98    9.16
   1 -11   1  283.13   11.70
  -1  11  -1  268.36    8.43
  -1  11  -1  272.63   12.58
  -1  11  -1  253.96   12.49
  -1 -12   1   47.03    5.80
   1 -12   1   31.29    3.59
   1 -12   1   31.34    2.32
  -1 -12   1   34.61    4.54
  -1  12  -1   29.73    4.18
  -1 -12   1   41.29    5.20
  -1  12   1   38.09    4.17
  -1  12   1   32.11    3.42
   1 -12   1   29.58    3.96
  -1 -12  -1   34.19    3.09
  -1  12  -1   43.29    3.75
  -1  12  -1   41.16    2.97
   1 -12  -1   51.47    5.49
   1 -12  -1   35.75    4.03
  -1  12   1   34.47    2.95
   1  12  -1   38.93    5.21
  -1 -12  -1   36.59    2.74
  -1  12   1   33.34    4.18
   1 -12  -1   42.44    4.05
  -1 -12  -1   34.76    4.84
   1  12   1   42.26    3.89
   1 -12   1   23.08    3.44
  -1  12  -1   35.78    3.82
  -1  12  -1   40.50    4.80
   1  12   1   34.48    3.09
   1 -13  -1    3.10    1.44
   1  13  -1    7.94    2.46
  -1  13  -1    2.79    1.51
   1 -13   1    7.14    2.09
  -1 -13   1    1.45    0.82
  -1  13  -1    1.48    0.83
  -1 -13   1    4.13    1.88
  -1  13  -1    2.20    1.02
   1 -13   1    7.91    2.10
  -1  13   1    8.37    1.98
  -1 -13  -1   10.70    1.59
   1 -13  -1    3.68    1.53
  -1 -13  -1    9.42    1.79
  -1  13  -1    3.28    1.73
   1  13  -1    8.10    2.17
  -1  13   1    8.60    2.15
  -1  13  -1    2.99    1.02
   1 -13   1    7.37    1.80
  -1 -13  -1   10.72    2.27
  -1 -13   1   -0.02    0.82
  -1  13   1    9.51    2.17
  -1  13   1    7.81    1.57
   1  13   1    3.49    1.59
   1 -13  -1    3.90    1.48
  -1 -14  -1   10.77    1.92
   1  14   1    8.14    2.04
  -1 -14   1    7.28    2.29
  -1 -14  -1   11.07    1.69
  -1  14  -1    9.24    1.95
  -1  14  -1    7.27    1.48
   1 -14  -1    8.79    2.08
  -1  14  -1    4.61    2.02
  -1  14   1    9.87    2.42
   1 -14   1   10.91    2.63
  -1 -14  -1    8.92    2.27
   1  14  -1   16.73    3.51
   1 -14   1    8.35    2.17
  -1  14   1   13.69    2.73
  -1  14   1   11.19    2.19
  -1  14   1   11.45    1.93
  -1  14  -1    4.58    1.60
   1 -14  -1    4.41    1.33
   1 -14   1    9.82    2.45
  -1 -14   1    7.97    2.63
   1 -14  -1   10.51    2.67
   1  14  -1    9.46    2.41
  -1  14  -1    9.44    2.64
  -1 -14   1   10.47    2.80
  -1 -14  -1   13.02    3.16
  -1 -15  -1    8.18    2.82
   1 -15  -1   12.82    2.99
  -1  15  -1   11.02    2.38
  -1 -15  -1    8.23    2.16
   1  15  -1   10.15    3.09
  -1 -15  -1    6.33    2.70
   1  15   1   12.24    2.66
  -1 -15   1    9.11    2.87
  -1  15   1    9.54    2.51
  -1  15  -1   10.25    1.74
   1 -15  -1   13.06    2.91
  -1 -15   1   10.42    2.98
  -1  15  -1   11.47    3.27
  -1 -15  -1   12.02    1.93
  -1  15   1   11.87    3.02
   1 -15   1    7.78    2.14
  -1  15   1    9.17    2.36
   1 -15  -1   17.27    2.91
  -1  15  -1    9.99    2.92
   1 -15  -1    6.25    1.95
  -1  15  -1    8.15    2.27
   1 -15   1    7.59    2.47
  -1 -15   1   12.76    3.15
   1 -15   1   10.41    2.80
  -1 -15  -1    9.51    2.10
  -1 -16  -1  125.88    7.38
  -1 -16   1  113.80    9.60
  -1  16  -1  112.50    7.56
  -1 -16  -1  123.43   10.01
   1 -16  -1  108.64    8.65
   1  16  -1  123.69   10.24
   1 -16   1  117.05    9.08
  -1  16  -1  126.59    9.95
   1 -16  -1  113.01    8.53
   1 -16  -1  134.61    9.71
   1 -16   1  118.68    8.36
  -1 -16  -1  107.09    6.02
   1 -16  -1  128.63    8.33
  -1 -16  -1  113.05    8.42
  -1  16  -1  107.02    6.06
  -1  16   1  117.65    8.59
  -1  16  -1  103.57    9.08
  -1 -16   1  133.35   10.64
  -1 -16   1  120.89   10.03
  -1  16   1  112.51    8.14
   1 -16   1  113.28    8.91
  -1 -16  -1  123.62   10.12
   1  16   1  112.61    8.01
  -1  17  -1  536.28   23.47
   1 -17   1  665.10   24.02
  -1 -17  -1  622.65   22.43
  -1 -17  -1  682.95   26.27
   1 -17   1  616.34   23.51
  -1 -17  -1  670.82   20.20
   1 -17   1  595.36   21.87
   1  17  -1  729.24   26.63
   1  17  -1  617.44   25.09
  -1 -17  -1  655.52   25.70
  -1 -17   1  656.82   25.33
  -1 -17   1  698.09   26.73
   1  17   1  576.05   21.26
  -1 -17  -1  590.94   17.77
  -1 -17   1  652.10   25.76
  -1  17  -1  617.40   17.82
  -1  17  -1  599.04   20.62
   1 -17  -1  626.20   22.67
  -1  17   1  592.72   21.44
   1 -17  -1  635.56   23.78
  -1  17   1  700.50   23.38
   1 -17  -1  727.22   22.22
  -1 -18  -1  574.61   18.95
   1  18  -1  568.01   24.39
   1 -18  -1  603.51   22.22
  -1  18  -1  518.24   19.35
   1 -18  -1  585.81   23.23
  -1 -18   1  593.76   24.77
  -1 -18  -1  511.90   16.54
   1 -18   1  613.11   23.13
  -1  18   1  575.62   21.37
   1 -18  -1  735.96   22.16
  -1  18  -1  555.34   16.91
  -1 -18   1  706.22   26.45
  -1 -18  -1  558.92   21.32
  -1 -18  -1  586.50   24.51
  -1  18  -1  508.46   22.91
   1  18  -1  637.27   24.88
   1 -18   1  581.24   21.55
   1 -18   1  529.04   22.17
   1  18   1  491.99   20.02
  -1 -18  -1  597.35   24.95
  -1  18   1  539.34   20.49
  -1 -18   1  590.29   24.15
  -1 -19   1  666.27   27.13
   1 -19  -1  702.09   24.67
   1 -19   1  628.05   24.87
  -1  19   1  691.55   23.79
  -1 -19   1  703.32   27.11
   1  19   1  641.64   23.33
   1  19   1  729.73   28.83
   1 -19  -1  637.96   23.75
  -1 -19  -1  664.67   26.65
  -1  19  -1  627.12   26.04
   1 -19   1  656.40   25.19
   1  19  -1  732.74   27.33
  -1  19  -1  455.26   22.65
  -1 -19  -1  645.11   21.10
  -1  19  -1  636.85   22.07
  -1 -19   1  783.32   28.63
  -1 -19  -1  621.07   23.54
  -1  19  -1  659.02   19.22
   1  19  -1  629.68   26.55
  -1 -19  -1  683.67   27.44
  -1 -19   1  715.92   20.81
   1 -19  -1  759.47   23.79
   1 -19   1  623.33   23.39
   1 -19  -1  688.77   26.10
  -1 -19  -1  599.74   18.78
  -1  19   1  635.73   26.27
   1 -20   1  229.47   13.92
  -1 -20   1  257.48   15.51
   1 -20  -1  236.56   13.53
   1  20   1  209.57   12.35
   1 -20  -1  279.96   13.17
  -1  20   1  209.88   14.27
  -1 -20  -1  267.54   16.28
  -1 -20   1  265.51   16.06
  -1  20   1  218.45   12.36
  -1 -20  -1  225.12   13.21
   1 -20  -1  217.35   12.83
   1 -20   1  231.85   14.08
  -1 -20  -1  236.85   11.46
   1 -20  -1  252.08   14.96
  -1  20  -1  230.73    9.92
   1  20   1  245.56   15.99
  -1  20  -1  215.43   14.56
  -1 -20  -1  251.80   15.51
  -1  20  -1  249.16   15.29
   1 -20   1  237.25   13.14
   1  20  -1  222.22   15.06
   1  20  -1  249.09   15.00
  -1 -20  -1  209.68    9.68
  -1  20  -1  224.52   12.02
  -1 -20   1  247.48   15.59
  -1 -20   1  258.21   11.24
   1 -21  -1   37.65    5.24
   1 -21  -1   41.31    5.67
  -1 -21   1   45.40    6.78
  -1  21   1   47.83    5.82
  -1 -21  -1   54.50    5.49
  -1 -21   1   42.71    6.54
  -1 -21  -1   52.89    7.31
  -1 -21   1   42.71    4.70
  -1  21  -1   40.37    5.09
  -1  21  -1   39.87    4.14
   1  21   1   50.82    7.40
   1 -21  -1   46.98    5.46
  -1 -21  -1   50.71    6.88
   1  21  -1   63.27    7.99
  -1 -21  -1   49.91    4.60
   1 -21  -1   41.26    6.22
  -1  21  -1   40.56    6.55
   1 -21  -1   36.39    5.58
   1  21   1   37.85    5.24
  -1  21   1   54.75    7.46
   1 -21   1   54.83    6.51
   1  21  -1   55.79    7.22
  -1 -21   1   38.69    6.37
  -1  21  -1   41.65    6.17
  -1 -21  -1   46.63    6.13
   1 -21   1   49.54    6.53
   1 -21   1   52.06    6.81
   1  22   1    6.04    2.02
  -1 -22  -1   10.04    2.17
   1 -22  -1    6.12    2.58
   1 -22   1    9.46    3.23
   1 -22  -1   11.25    2.96
  -1 -22  -1    9.75    4.12
   1 -22  -1    7.66    2.35
  -1 -22  -1    7.66    2.37
  -1 -22   1   12.79    3.70
  -1  22   1    7.31    2.27
   1 -22   1    6.49    2.26
  -1 -22  -1    2.99    2.06
  -1 -22   1    9.27    2.32
   1 -22  -1    8.08    2.89
  -1  22  -1    5.83    2.11
  -1 -22   1   15.24    3.97
   1 -22   1    7.47    2.94
   1  22  -1    4.46    2.44
  -1  22   1    9.52    2.80
  -1  22  -1    7.92    1.96
  -1  22  -1    9.37    2.52
  -1 -22  -1    9.02    3.22
   1 -22  -1    8.63    2.94
  -1 -22   1    9.79    3.18
   1  22   1    7.17    2.31
  -1  22  -1    8.58    3.00
   1 -23   1   16.96    3.80
  -1 -23  -1   19.86    3.45
  -1 -23   1   18.02    4.33
  -1 -23   1   21.47    4.78
  -1  23   1   16.03    3.97
   1  23   1   16.05    3.51
  -1  23   1   14.76    3.38
  -1 -23  -1   15.28    2.72
   1 -23   1   13.49    3.80
  -1  23   1   18.70    4.64
  -1 -23  -1   16.92    3.73
  -1 -23   1   22.27    4.93
   1 -23  -1   12.63    3.28
   1 -23  -1   26.23    5.09
   1 -23  -1   23.84    4.07
  -1 -23  -1   29.36    5.82
   1  23  -1   23.69    4.87
   1 -23   1   17.72    3.69
   1 -23  -1   16.90    3.87
   1  23   1   14.69    3.38
  -1  23  -1   20.81    3.92
  -1  23  -1   23.65    5.09
  -1  23  -1   20.25    4.48
  -1  23  -1   17.22    2.82
  -1 -23  -1   18.76    4.64
  -1  23   1   18.19    3.50
  -1 -23   1   18.86    3.14
   1 -23  -1   25.41    4.56
   1 -24  -1    2.88    1.80
  -1 -24   1    2.44    1.37
  -1 -24  -1    3.81    2.47
  -1 -24  -1    3.31    1.30
  -1  24   1    3.14    2.02
  -1  24  -1    1.60    1.79
   1  24  -1    3.55    1.44
  -1 -24   1    1.81    2.28
   1 -24  -1    1.88    1.59
  -1  24  -1    5.10    2.40
  -1  24  -1    3.97    2.47
   1 -24   1    1.19    1.49
   1 -24   1    1.63    1.64
  -1  24  -1    2.28    1.33
   1 -24  -1    4.51    2.81
   1 -24   1    2.30    2.31
   1 -24  -1    1.81    1.52
  -1 -24   1    3.67    2.72
   1  24   1    4.69    1.97
   1 -24  -1    3.10    1.87
   1  24   1    0.88    1.36
  -1  24   1    4.85    2.20
  -1 -24  -1    0.25    1.61
  -1 -24  -1    1.90    2.28
   1  24  -1    4.09    2.36
  -1  24   1    3.29    1.70
  -1 -25  -1   85.75    9.62
  -1  25  -1   84.26    9.52
  -1  25  -1   76.81    7.68
  -1  25   1   82.44    8.30
   1  25   1   68.17    7.60
   1 -25  -1   74.82    8.13
   1 -25  -1   72.93    8.14
   1  25   1   65.34    6.89
   1  25  -1   76.93    9.00
  -1 -25  -1   72.66    6.17
   1 -25   1   86.27    9.37
   1  25  -1   81.72    5.97
   1 -25  -1   74.55    9.07
  -1 -25   1   66.04    8.69
  -1  25   1   89.38    7.89
   1 -25   1   79.63    8.34
  -1  25  -1   78.75    6.11
  -1  25   1   83.55    8.97
  -1 -25   1   81.53    6.80
  -1 -25  -1   64.99    7.74
   1 -25   1   84.24    8.93
   1 -25  -1   77.87    7.55
   1 -25  -1   66.83    7.53
  -1 -25   1   72.95    8.99
  -1 -25  -1   76.94    9.37
  -1  26  -1  192.19   14.74
   1  26  -1  156.93   13.07
   1 -26  -1  160.57   13.45
  -1  26   1  173.55   12.40
   1 -26  -1  183.24   13.01
   1 -26   1  166.37   13.49
   1 -26   1  183.18    9.50
   1 -26   1  154.29   11.58
  -1 -26   1  175.29   14.85
   1 -26   1  184.85   13.33
  -1  26   1  169.13   13.34
   1 -26  -1  184.60   13.29
   1  26  -1  166.62    8.84
  -1  26  -1  163.81   11.55
  -1 -26   1  188.94   10.59
  -1 -26   1  169.14   13.96
  -1  26   1  165.93   11.09
   1  26   1  150.94   10.83
  -1 -26  -1  187.22   14.53
  -1 -26  -1  157.42    9.48
  -1 -26  -1  149.10   12.10
  -1 -26  -1  171.57   14.39
   1 -26  -1  162.49   11.91
   1 -26  -1  174.32   11.69
  -1  26  -1  167.38    9.22
   1  26   1  171.02   12.50
  -1  27  -1  434.00   15.78
  -1  27   1  429.75   20.36
  -1  27   1  400.26   21.28
   1 -27  -1  398.08   19.37
   1 -27   1  423.70   15.58
   1  27   1  396.02   19.83
  -1 -27  -1  399.97   16.14
  -1 -27   1  452.30   17.38
   1  27  -1  411.42   21.73
  -1 -27   1  423.85   24.01
   1  27  -1  418.12   15.12
   1 -27  -1  408.52   20.59
   1 -27   1  388.61   20.28
  -1 -27  -1  419.30   22.68
  -1  27  -1  464.24   23.43
   1  27   1  415.08   18.26
  -1 -27  -1  425.12   23.59
  -1  27   1  433.51   18.74
   1  27   1  401.53   18.78
   1 -27  -1  428.67   20.71
  -1 -27   1  434.46   23.08
   1 -27  -1  394.63   22.13
   1 -27  -1  403.96   18.98
  -1  27  -1  416.59   19.18
   1 -27   1  400.70   19.59
   1 -27   1  431.40   22.66
  -1  28   1  220.42   13.02
   1 -28  -1  218.70   14.90
   1  28   1  196.67   13.65
  -1  28   1  193.72   12.33
   1  28  -1  193.05   14.56
  -1 -28  -1  230.53   17.15
   1 -28  -1  207.26   13.22
  -1 -28  -1  202.03   15.66
   1  28  -1  215.76   10.22
   1 -28   1  221.73   16.26
   1 -28   1  194.85   13.39
  -1  28   1  216.48   15.33
   1 -28  -1  179.55   12.81
  -1  28  -1  202.97   10.36
   1 -28  -1  196.67   15.50
  -1  28  -1  189.38   12.78
  -1 -28   1  192.18   16.07
  -1 -28   1  188.34   15.14
   1  28   1  189.42   12.62
  -1 -28  -1  206.74   12.33
   1 -28   1  208.61   14.93
   1 -28   1  227.70   10.80
  -1  28  -1  214.75   15.80
   1  28   1  200.29   12.27
  -1  28   1  235.52   14.66
  -1  29   1  136.02   11.16
   1 -29  -1  126.68   12.59
   1 -29  -1  107.10    9.51
  -1  29   1  136.02   10.24
  -1  29  -1  119.52   10.08
  -1 -29   1  124.98   12.38
   1  29   1  121.64   10.65
  -1 -29  -1  115.92   11.82
  -1 -29  -1  130.17    9.77
   1  29   1  117.84    9.86
   1 -29  -1  113.94   10.70
  -1  29  -1  131.36    8.10
   1  29   1  122.43    9.45
  -1 -29  -1  122.45   12.84
  -1  29   1  137.86   10.12
   1 -29   1  127.47   11.39
  -1  29   1  113.96   11.04
   1  29  -1  121.98   11.56
  -1  29  -1  143.22   12.84
   1 -29   1  117.90   12.08
  -1  30   1    7.54    3.23
  -1 -30  -1   11.07    4.01
   1 -30   1   11.70    3.81
   1  30   1    9.27    3.00
  -1 -30   1    9.29    3.37
  -1  30   1   11.16    3.60
   1  30   1   12.01    3.23
   1  30  -1   13.84    4.19
  -1 -30  -1    7.65    3.33
  -1  30   1   10.83    3.11
   1 -30  -1   10.56    3.91
   1 -30  -1   11.07    3.47
  -1  30  -1   16.49    4.77
  -1  30   1   16.01    4.15
   1 -30   1   11.26    3.45
  -1  30  -1   10.68    2.43
   1  30   1   13.73    3.69
   1 -31  -1   -0.48    2.31
   1 -31  -1    0.61    1.71
   1  31   1    2.33    1.74
  -1  31   1    3.38    2.13
  -1  31  -1    4.05    2.74
  -1 -31  -1    5.13    3.42
  -1  31   1    5.93    2.76
   1  31   1    1.49    1.56
  -1 -31  -1    4.86    3.63
   1  31  -1    2.64    2.08
   1 -31   1   -0.30    1.47
  -1 -31   1    1.98    2.33
  -1  31   1    5.02    2.99
   1  31   1    2.16    1.49
  -1  31   1    4.95    2.17
  -1  32   1    2.67    1.95
   1  32  -1    7.72    3.56
   1 -32  -1    3.93    3.45
  -1 -32  -1    4.16    2.90
  -1  32   1    2.47    2.02
  -1 -32  -1    2.39    2.73
   1 -32  -1    6.22    3.28
  -1  32   1    5.80    2.78
   1  32   1    5.65    2.75
   1  32   1    3.62    2.08
  -1 -32   1    4.18    2.73
  -1  32  -1    7.04    3.74
   1 -32   1    5.88    2.64
   1  32   1    3.04    1.81
  -1  32   1    3.27    1.98
   1 -33  -1    2.79    2.35
  -1 -33  -1   -0.34    2.30
   1  33  -1    1.70    1.53
   1 -33  -1   -0.57    3.08
  -1 -33   1    2.84    2.79
  -1  33   1    4.30    2.06
  -1 -33  -1    4.39    2.48
   1  33   1    3.38    2.24
   1 -33   1    5.30    3.29
   1  33   1    2.19    2.05
  -1  33   1    4.59    2.46
   1  33   1    1.24    1.62
  -1  33   1    4.65    2.85
  -1  33  -1    3.05    2.72
  -1 -34  -1   10.66    5.00
   1  34   1   12.74    3.50
  -1 -34  -1   11.74    4.09
   1 -34  -1   19.38    5.00
   1  34   1   13.68    3.45
  -1  34  -1   16.71    4.83
  -1  34   1   11.24    3.57
   1 -34   1   13.84    4.25
   1  34  -1   14.32    4.48
   1 -34  -1   16.28    5.13
  -1 -34   1   16.65    4.82
  -1  34   1   12.02    3.89
   1  34   1   16.02    4.25
   1 -35   1   74.55    9.45
   1  35  -1   75.66    9.98
   1 -35  -1   86.12   11.45
  -1 -35   1   65.02    9.76
  -1 -35  -1   70.31   10.75
   1  35   1   68.63    8.53
   1 -35  -1   78.02    9.78
  -1  35   1   81.55   10.08
   1  35   1   79.63    9.35
  -1 -35  -1   82.00   10.76
  -1  35  -1   79.70   10.14
  -1 -36  -1   89.65   11.48
   1 -36  -1   79.13    9.80
   1  36  -1   85.68   10.52
   1  36   1   71.35    9.06
  -1 -36  -1   87.24   12.22
  -1  36   1   68.01    9.39
  -1 -36   1   89.40   11.29
   1 -36  -1   79.28   10.91
   1 -36   1   87.49   10.50
  -1  36  -1   81.68   10.28
   1  36   1   80.57    9.27
  -1  37  -1  113.78   12.15
   1 -37   1   94.19   10.76
   1  37   1  105.30   10.84
  -1 -37   1  105.27   12.24
  -1  37   1   82.09   10.15
   1  37  -1   90.61   11.01
   1 -37  -1  108.41   11.74
  -1 -37  -1  102.60   12.37
   1 -37  -1  112.46   13.22
  -1  38  -1   26.63    5.83
  -1 -38   1   23.00    6.12
   1 -38  -1   27.88    6.93
   1  38  -1   26.37    5.91
  -1 -38  -1   34.53    7.51
   1  39  -1   -0.47    2.48
   1   0  -2  115.16    5.91
  -1   0  -2   93.34    4.49
  -1   0  -2   90.64    4.32
   1   0  -2   88.84    4.82
  -1   0   2   96.52    4.73
  -1   0   2  104.77    4.84
   1   0   2   86.23    4.15
  -1   0   2   75.72    4.56
   1   0  -2  101.78    5.22
   1   0   2   98.30    4.60
   1   0  -2  102.89    5.11
  -1   0   2  102.39    5.10
  -1   0  -2   97.01    4.72
  -1   0   2  109.27    5.84
   1   0  -2   86.37    4.90
  -1   0  -2   87.80    2.98
   1   0  -2  100.26    4.81
   1   0  -2   97.77    4.60
  -1   0  -2   97.83    4.63
  -1   0   2  103.30    4.88
   1   0  -2  102.25    4.77
  -1   0   2  105.68    5.53
   1   0  -2  104.30    5.22
   1   0   2   89.75    4.35
   1   1  -2  148.25    7.51
   1  -1  -2  114.21    5.63
   1   1  -2  131.35    5.79
  -1   1   2  143.26    6.14
  -1   1   2  129.16    5.42
  -1  -1   2  137.90    7.36
   1  -1   2  133.54    5.50
   1  -1  -2  140.83    5.89
  -1  -1   2  101.91    5.43
  -1   1   2  137.93    5.72
   1   1  -2  131.03    5.63
   1  -1  -2  126.62    5.78
   1   1   2  129.53    5.40
  -1  -1   2  129.80    5.24
   1  -1  -2  116.20    5.85
  -1  -1  -2  119.61    5.26
  -1   1  -2  116.81    5.15
   1  -1  -2  129.64    5.59
   1  -1  -2  129.26    5.44
  -1  -1  -2  135.77    5.57
   1   1  -2  145.52    6.03
   1   1   2  122.76    5.27
  -1   1  -2  122.16    5.45
   1  -1  -2  128.25    5.43
   1   1  -2  132.32    5.21
  -1   1  -2  118.17    5.57
   1  -1   2  138.00    5.74
   1  -1  -2  136.78    6.34
  -1  -1   2  124.50    5.50
  -1   1  -2  138.13    5.65
  -1   1   2  137.56    6.20
  -1  -1  -2  132.40    5.85
  -1   1   2  123.46    5.95
   1  -1  -2  132.45    5.99
  -1   1  -2  109.04    3.60
   1   1   2  116.00    5.12
   1  -1   2  133.86    5.63
   1  -1   2  124.71    5.26
  -1  -1  -2  133.46    5.36
   1   1   2  115.71    3.80
  -1   1   2  145.36    5.83
   1  -1  -2  141.53    6.38
   1   1  -2  133.67    5.94
  -1   1  -2  127.41    5.06
  -1  -1   2  143.71    6.22
  -1  -1   2  132.47    5.42
  -1  -2   2  340.48   13.36
   1  -2   2  378.90   11.13
   1  -2  -2  371.73   11.45
   1   2  -2  369.71   11.07
   1  -2  -2  367.83   10.34
  -1  -2  -2  375.47   10.80
   1  -2   2  364.54   10.25
   1   2   2  383.19   10.68
   1  -2  -2  392.14   12.19
  -1  -2  -2  362.84   11.09
   1   2   2  362.19   10.18
   1   2   2  355.24   10.53
  -1   2   2  341.98   11.22
   1   2  -2  345.94    9.95
   1  -2  -2  368.72   10.51
   1  -2  -2  359.88   11.02
  -1  -2   2  363.87   11.01
  -1  -2   2  350.60   10.81
   1   2   2  354.76    8.74
  -1   2  -2  367.71   11.33
   1  -2  -2  368.85   11.56
  -1  -2   2  346.25   10.05
  -1   2   2  383.46   10.66
  -1   2  -2  361.63   10.69
   1  -2  -2  381.37    9.85
   1   2  -2  355.67   13.46
  -1   2  -2  345.76   10.07
  -1  -2   2  377.28   11.23
   1  -2  -2  344.66   10.77
  -1   2  -2  372.73   10.50
   1   2  -2  371.98   11.30
   1   2  -2  389.17   10.69
  -1   2   2  369.19   11.00
  -1   2   2  387.78   10.08
  -1  -2   2  367.17   10.19
   1  -2  -2  382.66   12.10
   1  -2   2  368.73   10.50
  -1   2   2  353.53   10.38
   1  -2  -2  345.84   11.08
  -1  -2  -2  341.60   10.10
   1   2   2  337.45   10.27
  -1  -2  -2  340.34   10.22
   1  -3  -2  349.12   11.12
  -1  -3   2  360.31    9.61
   1  -3  -2  346.64    8.23
  -1  -3  -2  332.31   10.76
  -1   3   2  370.63   11.38
   1  -3  -2  384.86   11.68
   1   3  -2  341.44   14.00
   1  -3  -2  378.36   12.41
   1  -3  -2  359.73   11.07
   1  -3   2  344.85   10.37
  -1  -3  -2  369.93   11.19
   1   3   2  348.08   10.63
   1   3  -2  348.67   10.77
   1   3   2  358.00   10.74
   1  -3  -2  349.34    9.95
   1  -3  -2  352.90   11.46
   1   3  -2  378.06   10.31
   1   3   2  372.36   10.72
   1   3  -2  356.32    9.68
  -1  -3  -2  343.39   10.64
  -1   3  -2  348.21   10.10
  -1   3  -2  353.01   10.09
  -1  -3   2  363.42   11.06
   1   3   2  327.96    9.93
  -1  -3   2  363.48    9.89
   1  -3   2  354.41   10.26
   1  -3  -2  339.09   10.81
  -1   3  -2  375.12   11.49
  -1   3  -2  367.05   10.66
   1  -3  -2  374.57   12.37
  -1   3   2  348.04   11.59
  -1   3  -2  351.77   11.54
  -1  -3   2  354.47   14.13
   1  -3  -2  368.71   10.54
  -1  -3   2  370.91   10.98
  -1   3   2  331.12   10.86
   1   3  -2  357.39   11.39
  -1   3   2  359.31   10.15
  -1   3   2  349.55    8.51
  -1  -3  -2  347.18    9.95
   1  -3   2  343.81   10.44
  -1  -4  -2    0.69    0.56
   1   4  -2    0.60    0.59
  -1   4  -2   -0.10    0.30
   1  -4  -2    0.44    0.64
   1  -4  -2    0.70    0.52
   1  -4  -2    0.21    0.46
   1   4   2    0.16    0.38
   1  -4  -2    0.14    0.60
  -1  -4  -2    0.75    0.70
   1  -4  -2    1.89    0.62
  -1  -4   2    0.41    0.65
   1   4   2    0.14    0.49
   1   4  -2    0.19    0.45
  -1  -4   2    2.00    0.92
  -1   4  -2    0.96    0.52
  -1   4   2    0.94    0.64
  -1  -4  -2   -0.10    0.35
   1  -4   2    1.32    0.59
   1  -4  -2    0.91    0.64
  -1   4   2    1.20    0.76
   1  -4   2    0.89    0.57
   1   4  -2    1.84    0.84
  -1   4  -2    1.38    0.82
   1  -4  -2    0.59    0.92
   1   4   2    0.61    0.86
  -1  -4  -2    1.47    0.94
  -1  -4   2    0.68    0.51
  -1   4   2    0.95    0.80
  -1   4   2    1.20    0.82
  -1   4  -2    0.23    0.71
  -1   4  -2    1.49    0.79
   1  -4  -2    0.07    0.43
   1  -4   2   -0.47    0.34
   1   5  -2 1022.05   21.45
  -1  -5  -2  958.01   23.75
   1  -5  -2  981.94   21.70
  -1  -5   2 1037.26   22.91
   1  -5  -2  991.85   23.70
   1   5   2 1035.66   22.65
  -1   5   2 1027.60   23.77
  -1  -5  -2  928.56   21.51
  -1   5  -2 1063.54   24.82
   1  -5   2  996.42   22.65
   1  -5   2 1014.82   22.57
   1  -5  -2 1065.71   24.76
   1  -5  -2 1014.64   23.88
  -1   5   2 1013.47   24.20
  -1  -5   2 1082.94   30.12
   1   5  -2  982.74   29.27
  -1   5   2 1007.70   24.53
   1  -5  -2 1049.75   26.22
  -1   5  -2 1050.28   22.86
  -1  -5  -2  909.84   23.75
  -1   5   2  958.14   23.48
  -1   5  -2  954.82   22.11
  -1   5  -2 1017.12   22.59
   1   5  -2  900.12   22.12
   1   5   2  997.76   22.12
   1   5   2  960.85   23.90
   1  -5  -2  978.91   23.29
  -1  -5   2 1014.72   24.38
  -1  -5   2 1050.87   21.54
   1  -5   2  949.03   22.23
   1  -5  -2 1042.23   24.89
   1   5  -2 1070.67   25.38
  -1  -5  -2 1022.61   22.84
  -1   5   2 1027.01   22.00
  -1   5  -2 1063.34   25.17
  -1  -5  -2 1002.46   23.65
  -1  -6  -2  130.79    6.70
   1   6   2  141.90    5.90
  -1   6   2  137.51    5.70
   1   6  -2  151.16    7.92
  -1  -6  -2  141.98    6.25
  -1   6  -2  162.86    8.09
  -1   6  -2  140.67    5.92
   1  -6   2  139.53    6.31
  -1  -6  -2  130.28    4.91
   1   6   2  147.86    6.99
   1  -6   2  138.32    6.05
  -1  -6   2  153.77    7.13
   1   6   2  138.03    5.57
  -1  -6  -2  138.51    6.90
  -1  -6  -2  126.00    5.69
   1  -6  -2  136.00    6.70
  -1   6  -2  147.94    7.81
  -1  -6   2  144.40    6.12
  -1   6   2  137.72    6.66
  -1   6   2  145.57    7.03
   1  -6  -2  136.90    6.99
  -1  -6   2  132.54    5.43
  -1   6   2  161.46    7.66
   1  -6  -2  156.56    7.50
   1   6   2  148.75    5.96
   1   6  -2  177.89   10.86
  -1   6  -2  143.86    6.17
   1  -6   2  147.82    6.13
  -1   6  -2  147.09    6.27
   1   6  -2  144.72    5.16
   1   6   2  151.45    7.32
  -1   6   2  149.33    7.07
   1  -6  -2  134.09    5.54
  -1   7   2  203.61    8.51
   1  -7  -2  218.10    9.45
  -1   7   2  213.96   10.70
  -1  -7   2  213.36    7.63
  -1   7  -2  199.37    7.84
   1   7   2  221.22    9.04
   1   7  -2  213.14   12.23
   1  -7   2  187.52    7.40
   1   7   2  197.22    7.35
   1  -7   2  184.48    7.99
  -1   7   2  196.38    6.93
   1  -7  -2  199.01    8.21
   1  -7  -2  220.41    9.69
  -1  -7  -2  199.05    7.68
  -1   7   2  178.87    5.17
  -1  -7  -2  201.24    8.74
  -1   7   2  210.98    8.88
   1   7  -2  203.63    9.62
  -1  -7  -2  205.66    8.82
  -1  -7  -2  182.03    6.24
   1   7   2  204.18    8.79
  -1  -7   2  206.92    9.09
   1  -7   2  188.28    7.38
   1   7  -2  193.04    6.07
  -1   7  -2  193.40    7.47
  -1   7   2  185.28    8.20
  -1  -7  -2  172.46    7.03
   1   7   2  196.60    7.29
   1   7   2  199.88    6.81
   1  -7  -2  195.11    8.54
  -1   7  -2  206.07    9.41
  -1   7   2  189.04    8.75
   1  -7  -2  190.63    6.78
  -1   8  -2  278.63   11.74
   1  -8  -2  261.84   10.54
  -1  -8   2  274.46    9.11
   1  -8   2  267.88    9.38
  -1   8   2  278.20   10.63
  -1   8   2  283.97   10.84
  -1  -8  -2  254.88   10.62
  -1  -8   2  287.72   11.21
   1  -8   2  269.63    9.97
   1   8   2  265.84    8.37
   1   8   2  254.87    8.94
   1  -8  -2  253.53   10.26
  -1  -8  -2  258.61    8.01
   1  -8  -2  262.79    8.46
   1   8   2  256.40    9.11
   1   8  -2  275.72   11.88
   1  -8   2  281.88   11.05
   1   8   2  298.11   11.10
  -1   8   2  263.17   10.51
   1   8  -2  283.31   14.73
  -1   8  -2  269.39    9.40
  -1   8  -2  261.62    9.41
  -1  -8  -2  271.51    9.52
   1  -8   2  252.31    9.22
   1  -8  -2  272.05   11.19
  -1   8   2  264.87    8.57
   1  -8  -2  288.23   11.81
  -1   8   2  282.56   11.27
  -1   8   2  259.21   12.46
  -1  -9  -2   36.05    2.68
  -1   9  -2   38.30    3.30
  -1  -9  -2   42.01    3.49
  -1   9   2   45.56    5.23
   1   9   2   39.38    2.71
   1  -9  -2   49.13    4.82
   1  -9  -2   37.77    3.62
   1   9  -2   44.35    4.74
   1   9   2   41.76    2.99
  -1  -9  -2   37.94    4.24
  -1  -9   2   38.44    3.14
  -1   9  -2   39.07    3.47
  -1   9   2   33.24    3.86
   1  -9   2   39.84    3.71
  -1   9   2   37.23    3.82
   1  -9  -2   40.23    4.00
   1   9   2   37.87    3.21
   1   9  -2   48.07    6.07
  -1   9   2   37.52    2.97
   1  -9   2   38.88    3.43
  -1   9   2   43.78    3.97
   1  -9   2   37.18    3.24
  -1  -9   2   40.39    4.22
   1  -9   2   30.85    1.60
   1   9   2   47.85    4.32
  -1   9  -2   37.94    4.27
   1   9   2   33.44    3.00
  -1   9  -2   39.19    3.42
   1  -9  -2   41.13    4.22
   1  -9  -2   35.76    2.90
  -1  10  -2  253.40    9.68
   1 -10   2  237.74    9.16
  -1  10  -2  250.64   10.03
  -1 -10   2  239.77   11.24
   1  10   2  237.62    8.82
   1  10   2  240.33    7.93
   1  10   2  269.68   11.20
   1  10  -2  242.85   14.37
   1 -10   2  236.46   10.16
  -1  10   2  239.87    6.85
  -1  10   2  236.99   10.48
   1 -10  -2  250.24   11.34
  -1  10   2  264.36   10.91
   1  10   2  240.42    8.19
   1  10   2  240.38    9.25
  -1 -10  -2  238.98   11.11
   1  10  -2  247.87   12.16
   1 -10  -2  264.59   12.20
   1 -10  -2  253.64   10.61
  -1  10   2  223.19   12.51
  -1 -10  -2  250.95    9.44
  -1  10  -2  256.53    9.69
  -1  10   2  231.86   10.97
   1  10   2  246.70    9.00
  -1  10  -2  249.52   12.12
   1 -10   2  238.87    9.46
  -1  10   2  229.28    8.41
  -1 -10   2  263.28    9.08
  -1  11  -2  234.06   12.10
   1  11   2  215.46    8.69
   1 -11  -2  236.01   11.24
   1 -11  -2  239.72   11.87
   1 -11   2  221.09    9.40
   1  11   2  222.30    7.86
   1  11  -2  244.99   14.50
   1 -11  -2  215.68    6.72
  -1  11   2  204.91    8.23
  -1  11   2  226.81   10.46
  -1 -11  -2  215.88    9.02
  -1  11  -2  233.86    9.96
  -1  11   2  197.93   11.92
  -1  11   2  217.84    7.17
   1  11   2  223.14    9.16
   1 -11   2  213.02   10.76
   1  11   2  216.32    8.69
  -1  11   2  217.16   10.77
   1 -11  -2  239.14   10.44
  -1  11   2  237.68   10.71
  -1  11  -2  222.70    9.33
  -1 -11   2  230.25   11.21
  -1  11  -2  215.83    9.26
  -1 -11  -2  208.98   10.95
   1  11   2  239.77   10.92
   1  11   2  225.23    7.94
   1 -11   2  216.64   10.27
   1  11  -2  223.16   11.79
  -1  12  -2    4.50    1.51
  -1  12   2    8.99    2.28
   1  12  -2   15.85    4.15
  -1  12   2    7.17    1.66
  -1  12  -2    5.18    1.73
  -1 -12  -2    5.70    1.58
  -1  12  -2    8.54    2.55
  -1  12   2    8.71    3.28
   1  12  -2    8.08    2.20
  -1  12   2    6.48    1.41
   1  12   2    5.23    1.28
   1 -12  -2    6.77    1.34
  -1 -12  -2    3.31    1.44
   1  12   2    3.73    1.38
   1 -12   2    4.06    1.40
  -1  12   2    5.27    2.09
   1 -12  -2    7.28    2.29
   1  12   2    3.64    1.34
  -1 -12   2    7.79    2.72
   1 -12   2    5.86    1.83
   1 -12  -2    8.80    2.64
   1  12   2    5.26    1.58
  -1  12  -2    5.81    1.71
   1 -12  -2    4.82    1.69
   1  12   2    2.15    0.95
   1  12   2    5.02    2.06
  -1 -12  -2    6.68    1.48
  -1  13  -2  358.44   13.11
   1  13   2  336.57   11.12
   1 -13  -2  364.52   14.33
   1  13  -2  323.80   15.61
  -1 -13  -2  334.26   15.12
  -1  13  -2  318.50   15.75
   1 -13  -2  368.83   16.01
  -1  13   2  369.96   14.51
   1 -13   2  344.84   13.14
   1  13   2  352.68   12.26
   1  13   2  335.31   11.85
  -1 -13  -2  316.84   10.94
  -1  13   2  329.60   14.19
  -1 -13   2  343.24   15.15
  -1 -13  -2  339.84   12.53
  -1  13   2  339.82   11.57
   1  13  -2  368.13   18.47
   1  13   2  358.44   14.68
  -1  13   2  313.57   15.84
  -1  13  -2  369.55   14.32
   1  13   2  348.65   12.80
   1 -13  -2  348.52   10.46
   1 -13   2  313.57   14.65
  -1  13   2  291.86   10.67
  -1  13  -2  357.10   13.29
   1 -13  -2  321.20   14.25
   1  14   2   20.93    3.58
   1  14   2   15.40    2.50
  -1  14  -2   19.09    3.04
   1 -14   2    9.12    2.36
  -1  14   2   19.24    3.59
   1  14   2   20.10    2.63
   1  14  -2   19.93    4.85
  -1  14  -2   14.15    3.51
   1  14   2   16.44    2.51
  -1  14  -2   22.59    3.66
   1 -14  -2   15.92    3.38
  -1  14   2   16.32    2.41
   1 -14  -2   17.81    3.32
  -1  14  -2   15.45    2.80
  -1 -14  -2   13.78    2.17
   1 -14   2   19.41    3.20
   1  14   2   19.40    2.93
  -1 -14   2   20.00    3.80
   1 -14  -2   16.55    3.32
  -1  14   2   17.13    2.59
   1 -14  -2   17.39    2.26
  -1 -14  -2   19.48    2.95
  -1 -14  -2   14.76    3.31
  -1  15   2  237.13   10.30
  -1  15   2  279.44   10.94
   1  15   2  276.25   11.36
   1 -15  -2  290.08   13.67
   1  15  -2  296.82   17.04
   1  15   2  279.59   10.73
   1 -15   2  282.12   12.61
  -1 -15   2  273.96   14.42
  -1  15  -2  281.48   12.29
  -1  15  -2  262.75   15.03
  -1 -15  -2  268.36   11.71
   1 -15  -2  271.97   13.50
   1 -15  -2  263.75    9.96
  -1  15  -2  282.69   12.61
  -1 -15  -2  263.37   14.32
   1 -15   2  255.59   13.88
  -1  15   2  256.57   12.93
  -1 -15  -2  254.92   10.09
  -1  15  -2  283.25   13.66
   1  15   2  265.21   11.05
   1  16  -2   84.05    7.89
   1 -16  -2   71.01    6.87
  -1 -16  -2   69.56    5.09
   1 -16   2   68.91    7.22
  -1  16   2   69.88    5.54
  -1 -16   2   93.35    8.31
  -1  16  -2   87.41    7.04
  -1  16   2   83.73    7.37
   1 -16  -2   81.64    5.27
   1 -16  -2   82.25    7.33
   1  16   2   95.53    6.04
  -1  16  -2   95.59    7.03
   1  16   2   79.14    6.03
   1 -16   2   82.20    6.78
  -1  16  -2   67.72    7.85
   1  16   2   79.31    5.95
  -1 -16   2  115.93   10.40
   1  16  -2   99.68    9.74
  -1  16   2   86.16    5.91
  -1 -16  -2   79.73    6.20
  -1 -16  -2   72.35    7.58
   1 -17   2   53.20    5.85
  -1 -17  -2   65.18    7.54
  -1 -17  -2   63.38    5.01
  -1  17   2   64.69    5.60
  -1 -17   2   67.24    8.19
   1 -17   2   53.78    6.46
  -1  17   2   60.79    6.42
   1 -17  -2   65.60    6.88
   1  17  -2   61.28    7.02
  -1  17   2   65.79    7.07
  -1  17  -2   60.59    7.50
   1 -17  -2   62.87    4.94
   1  17  -2   84.21    9.25
   1  17  -2   51.85    6.46
  -1 -17  -2   62.48    5.71
   1  17   2   59.28    5.39
  -1  17  -2   73.29    6.36
  -1 -17   2   69.86    7.38
  -1  17   2   64.35    5.41
   1  17   2   66.95    5.43
   1 -17  -2   59.71    6.49
  -1  18   2  180.86    9.26
  -1 -18  -2  174.05    9.89
  -1 -18   2  219.81   14.54
  -1  18   2  163.22   10.85
  -1 -18  -2  175.17   12.45
   1  18  -2  181.50   12.38
  -1 -18   2  182.55   12.29
   1 -18   2  168.49   10.38
   1 -18   2  159.25   11.73
   1  18  -2  185.96   13.54
  -1  18   2  175.55   12.01
   1  18   2  190.89    9.29
  -1 -18  -2  144.69    7.84
   1 -18  -2  169.68   11.10
   1  18   2  178.99   13.17
   1 -18  -2  188.99   11.91
   1  18   2  170.37    9.54
  -1  18  -2  155.26   12.11
   1  18  -2  156.94   11.53
   1 -18  -2  171.87    8.54
  -1  18   2  167.71    9.08
  -1  18  -2  163.13   10.02
   1  19  -2   41.92    6.35
  -1  19   2   42.87    6.34
  -1 -19  -2   36.84    3.97
  -1 -19  -2   35.30    4.59
  -1  19  -2   37.02    4.86
   1 -19  -2   45.91    6.23
  -1 -19   2   55.36    7.49
  -1  19   2   41.55    4.88
  -1  19   2   13.87    3.55
   1  19   2   42.34    4.91
  -1 -19   2   42.02    6.29
  -1  19  -2   45.46    6.67
  -1  19  -2   38.06    5.89
   1 -19   2   40.02    5.97
   1  19  -2   38.29    6.04
  -1  19   2   45.39    5.85
  -1  19   2   44.88    4.85
   1  19  -2   49.97    7.20
   1 -19   2   40.58    5.42
  -1 -19  -2   41.59    6.27
   1  19   2   36.09    4.39
   1  19   2   45.92    6.90
   1 -19  -2   33.57    5.07
   1 -19  -2   40.94    4.29
   1 -19  -2   37.66    5.60
  -1  20  -2   45.83    6.21
   1  20   2   56.34    5.46
  -1  20   2   60.38    6.98
  -1  20   2   52.84    6.92
   1  20   2   54.83    7.43
   1 -20  -2   53.25    5.13
   1  20  -2   39.53    6.14
   1 -20  -2   48.08    6.43
  -1 -20   2   47.55    6.67
  -1  20   2   51.06    5.34
   1 -20  -2   67.90    7.62
   1 -20  -2   44.82    5.83
   1 -20   2   47.81    6.08
   1  20   2   52.37    6.34
  -1 -20  -2   51.06    7.18
   1  20  -2   56.79    7.80
   1  20   2   52.58    5.81
  -1 -20  -2   38.51    4.29
  -1  20   2   54.03    5.45
  -1  20  -2   49.93    5.78
  -1 -20   2   70.28    8.50
  -1 -20  -2   45.67    5.23
   1 -20   2   41.69    6.28
  -1  20  -2   54.60    8.02
   1  20  -2   42.52    6.28
   1 -20   2   36.45    2.30
  -1  20   2   52.26    6.56
   1 -21  -2  126.40   10.88
   1 -21  -2  152.41   11.44
   1  21  -2  109.78   10.71
   1 -21  -2  131.26   10.47
   1 -21  -2  122.58    9.89
   1  21   2  129.33   10.33
  -1  21   2  132.40   10.30
  -1 -21  -2  115.03   10.76
  -1  21   2  122.70    8.67
   1 -21   2  120.40   10.82
  -1 -21  -2  124.58   11.42
   1 -21   2  114.13    9.45
  -1 -21   2  155.33   12.79
  -1  21  -2  123.95    9.42
   1 -21   2   98.12    4.27
   1  21  -2  149.57   12.47
  -1  21  -2  136.89   12.03
  -1  21   2  129.64   11.64
  -1 -21   2  121.95   10.80
  -1 -21  -2   96.55    6.93
  -1  21  -2  139.58   11.47
  -1  21  -2  129.81   10.37
  -1  21   2  126.70    8.59
  -1  21   2  108.19    9.60
   1  21  -2  120.95   10.87
   1  21  -2  112.80   10.66
   1 -21  -2  138.03    8.47
   1  21   2  124.89    8.53
   1  21   2  117.02    8.87
   1  22  -2    1.48    0.96
  -1  22   2    2.84    2.35
  -1  22   2    1.72    1.88
   1 -22  -2    1.55    1.39
   1  22  -2    2.73    2.51
  -1  22   2    2.52    1.59
   1  22  -2    4.41    2.97
   1 -22   2    3.11    1.70
   1 -22  -2    1.65    1.81
  -1 -22   2    2.26    2.28
  -1 -22  -2    3.71    3.20
   1  22  -2    1.02    1.46
   1 -22  -2    1.11    1.19
  -1  22  -2    5.44    2.82
   1 -22  -2   -0.29    1.24
  -1  22  -2    1.11    1.48
  -1 -22  -2    2.44    1.25
  -1 -22  -2    2.43    2.03
   1 -22   2    1.54    0.56
   1  22   2    3.23    2.03
  -1  22   2    3.95    2.34
   1 -22   2    0.42    1.07
  -1  22  -2    5.72    2.78
   1  22   2    1.11    1.49
   1  22   2    2.28    1.47
   1 -22  -2    0.95    1.55
  -1  22   2    3.07    2.31
  -1 -23   2  155.03   12.78
  -1  23  -2  167.20   13.79
   1  23  -2  142.99    6.54
   1  23  -2  146.89   12.21
   1 -23   2  121.26   10.43
  -1 -23  -2  144.38   12.74
   1 -23  -2  143.90   11.10
   1 -23  -2  149.44   12.45
  -1 -23  -2  131.82   12.38
  -1  23   2  148.96    9.87
   1  23   2  138.88    9.61
  -1 -23  -2  114.55    7.96
  -1  23  -2  135.07   10.36
   1 -23   2  133.38   11.67
  -1  23   2  146.31   10.96
   1  23  -2  164.44   13.21
   1 -23  -2  153.06    9.48
   1 -23   2  117.84    5.05
   1  23   2  157.49   11.95
  -1  23  -2  161.25   12.59
  -1  23   2  124.60   10.67
   1 -23  -2  174.80   12.69
   1 -23  -2  157.89   12.02
   1  23   2  143.18   10.23
  -1  24   2    6.33    2.70
   1 -24  -2    6.56    2.85
   1  24  -2    7.46    3.49
   1  24  -2    7.14    1.56
   1 -24  -2    9.65    3.29
  -1 -24  -2    3.96    2.39
  -1  24   2    5.75    2.14
  -1  24  -2    8.38    2.82
   1 -24  -2    9.14    3.53
   1 -24  -2    9.27    2.41
  -1 -24   2   13.08    4.28
  -1  24   2    6.68    2.50
  -1 -24  -2    9.59    3.84
   1  24   2    5.83    2.37
   1  24   2    8.89    2.74
   1 -24   2    4.47    1.77
   1  24   2   14.58    3.89
  -1  24  -2   11.45    4.23
   1 -24  -2    4.87    2.24
  -1 -24  -2    3.65    1.83
   1 -24   2    3.52    0.89
   1  24  -2    7.48    3.06
   1  25   2   61.81    7.02
   1 -25  -2   65.67    7.92
  -1  25  -2   58.93    6.83
  -1 -25  -2   52.62    8.11
  -1  25   2   57.65    6.95
   1 -25   2   43.65    2.94
   1 -25  -2   57.97    8.13
  -1  25  -2   59.69    8.60
   1 -25   2   44.76    6.55
   1  25   2   65.66    7.98
   1  25  -2   54.99    3.94
   1  25  -2   57.22    8.06
   1 -25  -2   61.70    7.69
  -1  25   2   62.40    6.78
  -1 -25  -2   39.82    5.43
  -1 -25   2   60.95    8.18
   1 -25  -2   50.38    5.65
   1 -25  -2   56.26    6.97
  -1  25   2   50.18    6.75
   1  25  -2   58.12    7.80
   1  25   2   51.55    6.00
  -1 -25  -2   52.17    7.76
  -1 -25  -2   43.97    4.93
   1 -26   2   46.05    2.97
  -1  26  -2   77.07    9.63
   1 -26  -2   58.77    8.25
  -1 -26  -2   49.49    5.40
  -1 -26   2   64.68    8.60
   1 -26  -2   60.30    6.19
   1 -26  -2   53.89    7.01
   1 -26   2   44.99    6.58
  -1  26   2   52.92    6.23
  -1  26   2   46.53    6.31
   1  26   2   61.97    7.79
  -1 -26  -2   62.44    6.87
  -1  26   2   44.54    6.52
   1  26   2   55.90    6.24
  -1 -26   2   60.44    5.67
  -1 -26  -2   55.44    8.32
   1  26   2   56.00    6.76
  -1  26  -2   50.24    6.53
   1  26  -2   47.88    3.72
   1 -26  -2   57.79    7.41
   1  26  -2   45.97    7.38
  -1 -26  -2   55.19    7.88
   1 -27   2   14.92    3.70
   1 -27  -2   16.87    4.63
  -1  27   2   18.72    3.98
  -1 -27  -2   17.38    4.45
   1 -27   2   16.05    1.71
  -1  27   2   22.81    4.69
   1  27   2   25.22    5.42
  -1  27   2   25.30    4.41
   1  27  -2   17.10    2.20
  -1  27   2   23.99    4.56
  -1 -27  -2   21.77    4.10
  -1 -27  -2   16.86    3.11
   1 -27  -2   16.28    3.94
   1 -27  -2   18.99    3.71
  -1 -27   2   25.82    5.40
   1  27   2   17.38    3.61
  -1 -27  -2   19.87    5.21
   1  27   2   26.96    4.70
   1  27   2   23.83    4.71
  -1  27  -2   15.39    3.60
  -1  27  -2   38.55    7.15
   1 -27  -2   12.53    3.51
   1  27  -2   15.61    4.58
   1 -28  -2   44.96    6.34
   1 -28   2   42.37    6.68
   1  28   2   55.19    7.53
  -1  28  -2   47.53    6.42
   1 -28  -2   51.34    7.28
  -1 -28  -2   44.47    7.60
  -1 -28  -2   47.78    6.13
  -1  28  -2   54.71    8.34
  -1  28   2   50.81    6.19
   1 -28  -2   55.40    8.57
   1  28   2   58.40    6.75
   1  28   2   56.22    6.88
  -1  28   2   33.68    6.01
  -1 -28   2   56.81    8.02
  -1  28   2   44.56    6.20
   1 -28  -2   49.28    5.83
   1  28  -2   52.37    7.98
  -1  28   2   53.27    6.51
  -1 -28  -2   51.10    8.40
   1  28   2   56.51    6.91
   1  28  -2   40.00    3.44
  -1  29  -2   43.69    7.58
  -1 -29  -2   23.75    4.39
   1 -29   2   25.90    5.41
  -1  29   2   24.38    4.75
  -1  29   2   25.84    5.47
  -1  29   2   29.15    5.18
   1  29   2   32.31    5.20
   1 -29  -2   31.93    6.70
   1 -29  -2   23.14    4.83
   1  29   2   27.88    4.94
   1  29  -2   25.91    5.64
  -1 -29  -2   33.70    6.53
  -1  29   2   31.47    4.98
  -1  29  -2   33.14    5.54
   1  29  -2   22.00    2.55
  -1 -29  -2   34.15    7.18
  -1 -29   2   30.43    5.86
   1  29   2   34.01    5.57
   1  29   2   34.76    6.09
  -1 -30  -2    0.79    1.66
   1 -30  -2    6.27    3.12
  -1  30   2    3.76    2.00
   1 -30   2    2.87    2.17
   1 -30  -2    7.55    3.70
  -1  30   2    2.40    2.04
   1  30  -2    3.28    2.72
   1  30   2    5.41    2.33
  -1 -30  -2    2.94    2.87
   1  30   2    5.90    2.73
  -1  30  -2    9.86    3.91
  -1 -30   2    3.11    2.05
  -1  30   2    6.10    2.90
  -1  30   2    8.07    2.91
   1  30   2    5.94    3.14
   1  30   2    3.52    2.04
   1  31   2   44.98    6.16
   1  31   2   52.89    7.55
  -1  31   2   41.27    6.77
   1  31   2   47.61    6.37
  -1  31   2   46.71    6.23
   1  31  -2   42.25    7.19
   1 -31  -2   55.04    8.76
  -1  31   2   39.84    6.04
  -1 -31  -2   38.59    7.08
  -1  31   2   33.59    5.25
   1  31   2   56.62    7.06
   1 -31   2   35.80    6.32
  -1  31  -2   60.70    8.72
  -1 -31   2   51.88    8.05
   1 -31  -2   46.91    7.39
  -1 -31  -2   50.85    8.73
  -1  32   2    1.75    1.79
  -1  32   2   -0.88    2.12
   1  32   2    0.59    1.70
   1  32   2   -0.72    1.35
  -1 -32  -2    6.61    3.48
  -1  32  -2    6.13    3.70
  -1  32   2    1.27    1.58
  -1  32   2    4.59    3.02
  -1 -32   2   -0.26    1.94
  -1 -32  -2    2.97    3.02
   1  32   2    0.99    1.51
   1 -32  -2    1.09    1.93
   1 -32  -2    3.75    2.38
   1  32   2    1.69    1.91
   1 -32   2   -0.72    1.67
   1  32  -2    5.57    3.35
  -1 -33   2   32.66    6.80
  -1 -33  -2   31.20    6.85
  -1  33   2   23.98    5.54
   1 -33  -2   33.47    6.28
  -1  33  -2   40.08    7.30
  -1  33   2   26.39    5.08
   1 -33   2   18.53    4.78
   1  33  -2   20.34    5.25
   1  33   2   33.79    6.20
   1 -33  -2   29.60    6.66
   1  33   2   30.69    5.07
   1  33   2   29.96    5.21
  -1 -33  -2   32.48    7.16
  -1  34  -2   11.82    4.52
  -1  34   2    2.83    2.79
  -1  34   2    4.71    2.54
   1  34   2    8.94    3.71
   1  34   2    4.88    2.25
  -1 -34   2    1.22    2.05
   1  34  -2    7.69    3.51
  -1 -34  -2    8.07    3.98
   1 -34  -2    7.83    3.59
   1 -34  -2    6.20    3.94
   1  34   2    8.82    3.21
   1 -34   2    0.55    1.78
  -1 -34  -2    3.10    2.79
  -1  35  -2    9.52    3.96
  -1  35   2    4.52    2.55
   1  35  -2    8.02    3.99
  -1 -35  -2   10.76    4.58
   1  35   2   12.09    3.80
   1 -35   2    7.95    3.25
  -1  35   2   11.66    3.43
   1 -35  -2   15.27    4.75
  -1 -35  -2   16.92    5.74
  -1 -35   2   10.46    4.27
   1  35   2   11.77    3.58
   1  35   2   14.33    4.18
   1 -35  -2   18.34    5.16
  -1 -36   2   19.07    5.29
  -1 -36  -2   25.43    6.92
   1 -36   2   10.86    4.22
   1  36   2   19.13    4.78
   1 -36  -2   29.07    6.37
   1 -36  -2   27.54    6.93
   1  36  -2   22.20    5.74
  -1  36  -2   27.37    6.68
  -1 -36  -2   19.49    5.91
  -1  36   2   13.78    4.40
  -1 -37   2    7.02    3.41
  -1  37  -2   11.53    4.38
  -1 -37  -2   11.01    4.36
   1 -37  -2   10.15    4.48
   1 -37  -2   21.15    6.14
   1 -37   2    9.31    3.57
   1  37  -2    8.65    3.42
  -1 -38  -2   10.10    4.38
  -1  38  -2   10.69    4.56
  -1 -38   2   10.70    4.08
   1  38  -2    6.69    3.40
  -1  39  -2   13.75    4.89
   1   0  -3 1985.24   40.32
  -1   0  -3 1999.77   41.16
  -1   0   3 2034.64   41.29
   1   0  -3 2013.85   41.11
   1   0   3 2007.80   40.32
   1   0  -3 2002.47   40.44
  -1   0  -3 1837.27   39.79
  -1   0   3 1871.40   44.68
  -1   0   3 1945.37   41.02
  -1   0   3 1992.10   41.96
  -1   0   3 1969.82   40.35
   1   0   3 1941.16   39.12
  -1   0  -3 1848.50   36.90
   1   0  -3 1979.40   41.44
  -1   0   3 1925.30   40.75
   1   0  -3 1925.47   41.21
  -1   0  -3 1913.01   39.77
   1   0  -3 1988.50   42.38
   1   0  -3 2080.16   43.89
   1   0   3 1984.57   39.84
  -1   0  -3 1871.81   39.16
   1   0  -3 1953.25   40.98
   1  -1   3 1780.79   38.29
   1  -1   3 2167.72   42.67
   1  -1  -3 2142.80   41.42
   1   1   3 1983.99   42.61
  -1  -1  -3 2022.00   42.52
  -1   1  -3 1796.40   38.91
   1  -1  -3 2081.62   45.10
  -1   1   3 2188.53   43.67
   1   1  -3 2078.27   42.26
   1   1  -3 2147.88   43.95
  -1  -1   3 2148.70   43.24
   1   1  -3 2122.03   43.61
  -1  -1   3 1993.30   42.85
  -1  -1  -3 1986.04   39.37
   1  -1  -3 2147.98   43.84
  -1  -1   3 1993.73   48.29
   1  -1   3 1996.49   41.37
   1   1   3 2090.37   41.74
  -1   1  -3 1976.81   42.80
  -1  -1  -3 2005.70   41.78
   1   1   3 1984.31   39.47
  -1   1  -3 1977.55   42.15
  -1  -1   3 2033.98   42.64
  -1   1   3 2145.97   43.04
   1  -1   3 2122.73   43.41
  -1   1   3 2221.35   44.54
   1  -1  -3 2111.05   42.88
  -1   1  -3 1979.94   41.60
  -1   1   3 2013.49   42.71
   1   1   3 2089.47   42.15
   1  -1   3 2069.77   42.96
   1  -1  -3 2097.38   43.53
   1   1   3 2026.92   42.97
   1  -1  -3 2178.56   43.47
  -1  -1  -3 2073.54   43.62
   1   1  -3 2094.78   43.89
  -1  -1  -3 1968.99   41.45
   1   1  -3 2175.56   45.53
   1   1  -3 2124.45   44.19
  -1  -1   3 2106.86   44.00
   1   1  -3 2074.96   43.68
   1  -1  -3 2179.76   46.70
  -1   1  -3 2207.03   43.43
  -1   1   3 2010.09   43.11
  -1   1   3 1986.31   43.02
   1   1   3 2102.74   41.67
  -1  -1   3 2125.46   42.54
   1  -1  -3 2114.94   43.23
  -1   1   3 1894.78   45.57
  -1   2  -3  277.51   10.09
   1  -2  -3  289.09   10.93
  -1   2   3  222.69    9.38
  -1   2   3  251.77   10.66
   1   2  -3  271.03   11.39
  -1  -2  -3  258.27    9.37
  -1  -2  -3  264.49   10.20
   1  -2  -3  295.61   11.76
   1   2  -3  256.84   10.49
  -1   2   3  265.95    9.86
   1   2  -3  259.36    9.95
  -1  -2   3  278.64    9.35
  -1   2  -3  288.08   10.19
   1   2   3  285.44   10.23
   1  -2  -3  292.00   10.31
  -1  -2   3  274.20   10.11
   1  -2  -3  243.67    9.79
   1   2   3  260.86    7.99
   1  -2  -3  251.35   10.07
   1  -2   3  235.20    8.47
  -1   2   3  254.77   10.04
   1   2  -3  295.82   11.12
  -1  -2   3  218.30    9.18
  -1   2  -3  264.36    8.96
   1  -2   3  258.24    9.70
  -1  -2  -3  234.50    8.84
  -1  -2  -3  254.37    9.75
   1  -2  -3  279.46   10.75
   1  -2  -3  289.77   10.30
   1  -2  -3  278.99    9.99
  -1   2   3  293.44   11.43
   1   2   3  289.26    9.52
  -1  -2   3  289.34   13.89
   1  -2   3  257.94    9.89
   1  -2  -3  271.64    8.29
   1   2   3  266.00    8.85
  -1   2  -3  277.21   10.27
  -1  -2  -3  247.42    7.47
   1   2  -3  258.05    9.35
   1   2   3  265.68    9.80
  -1  -2   3  280.12    9.66
  -1   2   3  259.93   10.08
   1  -3   3  677.86   17.60
  -1  -3  -3  622.39   14.79
   1  -3  -3  618.22   17.76
  -1   3   3  627.46   17.66
  -1   3  -3  609.95   17.16
   1  -3  -3  637.40   18.10
  -1   3  -3  600.11   17.55
  -1   3   3  688.77   20.03
  -1   3   3  643.19   17.68
   1  -3  -3  613.84   17.72
  -1  -3  -3  641.36   17.45
   1  -3  -3  609.50   17.57
  -1  -3   3  575.82   21.86
  -1   3   3  629.47   17.64
   1  -3   3  629.68   15.90
  -1  -3  -3  610.14   15.83
   1   3   3  633.52   17.14
  -1  -3  -3  627.51   17.00
   1  -3  -3  609.19   17.51
   1  -3  -3  612.07   18.21
  -1   3  -3  568.53   15.60
  -1   3   3  594.97   17.30
  -1  -3  -3  654.80   17.90
   1  -3   3  662.82   17.96
  -1   3  -3  595.61   17.48
   1   3   3  613.89   16.41
   1  -3  -3  587.70   13.94
  -1  -3   3  614.01   17.38
   1   3  -3  668.57   18.45
   1   3  -3  676.74   18.16
   1   3   3  589.70   17.22
   1  -3   3  654.58   17.39
  -1   3  -3  600.67   17.40
   1   3   3  592.22   14.93
  -1   3   3  667.89   17.38
   1   3  -3  662.04   20.33
   1  -3  -3  613.40   17.03
   1   3  -3  615.98   16.23
   1   3  -3  642.01   17.37
  -1  -3   3  655.07   18.09
  -1  -3   3  597.85   16.37
   1   3   3  600.75   15.53
  -1  -3   3  598.52   15.66
  -1  -4  -3   38.97    2.96
   1   4  -3   42.49    3.63
   1  -4  -3   36.65    3.46
   1   4  -3   52.74    5.37
  -1  -4  -3   40.67    3.72
   1   4   3   34.10    3.33
  -1   4  -3   38.37    3.75
   1  -4   3   38.71    3.10
   1  -4   3   40.81    3.80
  -1   4   3   38.33    3.81
  -1   4  -3   36.58    3.32
  -1  -4  -3   44.43    3.74
   1  -4  -3   31.60    3.33
   1  -4  -3   34.21    3.81
  -1   4  -3   34.97    3.52
  -1  -4   3   35.23    2.78
  -1  -4   3   37.07    3.60
   1  -4  -3   35.62    3.61
  -1  -4  -3   40.92    3.47
  -1  -4   3   33.81    3.06
  -1   4  -3   34.83    3.70
   1  -4  -3   34.11    3.35
   1  -4  -3   37.32    3.33
  -1   4   3   50.22    3.67
  -1   4   3   51.05    3.92
   1   4   3   39.18    3.41
   1   4  -3   51.03    3.99
   1  -4   3   46.50    3.98
  -1   4   3   37.84    3.56
  -1  -4   3   40.62    3.73
   1  -4  -3   35.25    3.53
   1  -4   3   46.85    3.79
  -1   4  -3   33.28    2.79
   1   4   3   32.76    2.75
   1   4  -3   42.41    3.94
   1   4   3   33.42    2.83
  -1   4   3   45.56    4.04
  -1  -4   3   40.90    5.33
   1  -4  -3   30.88    1.96
  -1  -5   3   49.23    3.23
   1  -5  -3   57.23    4.32
   1  -5   3   42.30    3.65
  -1  -5   3   55.73    4.53
   1  -5  -3   56.63    4.61
  -1  -5  -3   39.47    3.57
   1   5  -3   47.76    5.29
  -1   5  -3   58.39    4.39
   1  -5  -3   55.63    4.49
   1   5   3   56.06    4.44
   1   5  -3   40.93    4.15
  -1  -5  -3   42.49    3.91
  -1   5  -3   53.98    3.62
   1  -5  -3   61.19    4.96
  -1   5  -3   57.20    4.68
   1   5  -3   46.47    3.67
   1   5  -3   41.27    3.47
   1   5   3   54.30    3.62
  -1   5   3   43.16    3.92
   1  -5  -3   51.08    4.22
  -1  -5  -3   41.57    3.88
  -1  -5   3   58.97    6.50
  -1   5   3   41.29    3.49
   1  -5   3   42.40    3.28
  -1   5  -3   58.26    4.24
  -1  -5   3   56.59    3.88
  -1  -5  -3   39.01    3.58
  -1   5   3   40.62    3.82
   1  -5  -3   58.52    4.09
   1   5   3   54.23    4.06
   1  -5   3   42.50    3.79
  -1  -5  -3   42.37    3.04
  -1   5   3   44.32    3.04
  -1   5   3   46.66    4.22
  -1   5  -3   55.47    4.66
  -1  -5   3   55.19    4.23
   1   5   3   54.54    3.54
   1  -5  -3   52.47    4.29
   1   5   3   50.80    4.39
  -1  -6   3   38.68    3.89
  -1  -6  -3   29.92    2.62
  -1   6  -3   30.45    3.83
   1  -6  -3   34.35    3.79
  -1  -6   3   32.15    2.99
   1  -6   3   33.80    3.30
  -1  -6  -3   37.04    3.52
  -1  -6   3   25.62    2.18
  -1   6   3   40.65    3.64
   1  -6   3   32.86    3.07
  -1   6  -3   34.54    3.36
   1  -6  -3   34.32    3.80
  -1  -6   3   33.59    5.25
   1   6  -3   43.80    3.43
  -1  -6   3   30.87    3.26
   1   6   3   31.73    3.11
  -1   6  -3   31.46    2.78
   1   6   3   27.02    2.70
   1  -6   3   37.79    3.71
  -1   6   3   35.77    3.61
  -1   6   3   37.36    3.87
   1  -6  -3   29.52    3.26
  -1  -6  -3   41.56    3.89
   1   6  -3   41.78    4.28
  -1  -6  -3   35.61    3.60
  -1   6   3   36.32    3.63
  -1  -6   3   24.95    1.52
   1  -6  -3   31.99    3.79
  -1  -6  -3   33.53    3.43
  -1   6  -3   32.21    3.30
   1   6  -3   52.38    5.90
  -1   6   3   32.42    3.53
  -1   6  -3   30.69    3.90
   1  -6  -3   26.76    2.79
   1   6  -3   35.24    3.15
  -1  -7  -3  998.15   25.99
  -1   7  -3 1019.85   27.95
  -1  -7   3  997.22   23.74
   1   7   3 1022.89   24.49
   1  -7  -3  943.34   23.48
   1   7  -3 1059.25   23.25
   1   7   3  969.64   23.12
  -1   7   3 1022.81   24.27
  -1  -7  -3  984.78   25.31
  -1   7  -3 1057.63   24.08
   1   7   3  988.95   23.93
  -1  -7  -3  950.86   22.75
   1   7  -3  940.78   30.81
   1  -7  -3 1064.20   26.96
  -1   7  -3 1023.34   24.79
  -1   7  -3 1015.19   27.54
   1  -7  -3  990.20   25.60
   1  -7  -3  991.53   26.98
  -1   7   3  983.07   25.96
   1  -7   3 1015.52   24.97
  -1  -7  -3 1028.91   25.91
  -1   7   3  998.65   25.51
   1  -7   3  955.94   23.72
   1   7  -3  952.94   23.26
   1  -7  -3 1000.11   25.60
   1  -7   3 1053.92   25.24
  -1  -7  -3 1035.43   25.98
   1   7  -3 1020.47   27.17
  -1   7  -3 1004.32   25.21
  -1  -7   3 1014.75   26.24
  -1  -7   3 1048.98   24.68
  -1   7   3 1020.28   26.12
  -1  -7  -3  939.38   22.34
  -1   8   3  929.24   24.63
   1   8  -3  930.82   25.91
   1  -8  -3  875.19   23.71
  -1  -8  -3  887.07   23.85
  -1  -8  -3  892.04   24.49
  -1   8  -3  901.02   22.96
  -1   8   3  925.66   23.91
   1   8   3  906.87   21.87
   1   8   3  811.75   21.06
   1  -8  -3  855.89   23.64
   1   8  -3  939.82   20.66
  -1  -8  -3  848.11   20.74
   1  -8  -3  834.38   21.55
  -1   8  -3  875.95   23.48
  -1   8   3  867.21   24.69
  -1  -8   3  900.33   24.50
   1  -8  -3  904.81   25.27
   1   8   3  915.55   24.35
   1  -8   3  849.74   22.07
   1  -8   3  895.39   23.29
   1   8   3  878.25   22.45
  -1   8  -3  849.74   18.21
  -1  -8  -3  834.09   20.70
  -1  -8  -3  966.18   23.74
  -1  -8   3  880.62   21.48
  -1  -8   3  957.87   22.67
  -1   8   3  942.66   22.53
   1  -8   3  871.84   23.00
   1   8  -3  863.76   29.66
  -1   8  -3  983.83   26.73
  -1  -8  -3  884.51   24.23
  -1   9  -3 2036.39   47.76
  -1  -9  -3 1978.45   40.59
   1  -9  -3 2004.84   44.47
   1  -9   3 2066.52   43.47
  -1   9   3 2070.04   42.30
   1   9  -3 1881.19   51.89
  -1  -9   3 2043.53   45.37
   1   9  -3 2065.69   47.03
   1   9   3 2005.43   42.60
  -1  -9  -3 2029.14   43.67
  -1   9  -3 1999.63   43.05
   1   9   3 2058.42   41.65
   1  -9   3 2013.06   43.05
   1   9   3 2100.64   45.26
   1  -9   3 2071.27   42.46
  -1  -9  -3 2053.49   45.26
  -1  -9   3 2186.90   42.42
   1   9   3 2001.35   40.97
  -1   9   3 2157.93   45.45
  -1   9  -3 1697.50   36.18
   1  -9  -3 2048.65   46.30
  -1   9  -3 2031.26   43.98
  -1  -9  -3 2045.06   45.58
  -1   9   3 2022.99   45.26
   1  -9  -3 2053.57   44.49
   1  -9  -3 1894.53   41.58
   1   9  -3 2041.00   39.42
  -1   9   3 2024.89   44.58
   1 -10  -3  794.93   21.19
  -1  10   3  866.71   21.98
   1 -10  -3  842.73   23.67
   1  10  -3  856.57   30.50
   1 -10  -3  860.81   24.54
  -1 -10   3  929.19   21.93
   1 -10   3  845.04   22.76
  -1 -10   3  891.49   25.07
  -1  10   3  714.17   16.74
   1  10   3  904.51   24.76
   1  10  -3  886.42   26.36
  -1  10   3  888.31   24.22
  -1  10  -3  862.84   23.65
   1  10   3  845.62   20.84
   1  10  -3  837.78   18.79
  -1 -10  -3  845.76   20.63
   1  10   3  815.35   22.23
   1 -10  -3  857.86   25.21
  -1 -10  -3  904.32   23.60
   1  10   3  887.16   21.43
  -1  10   3  893.21   24.38
   1 -10   3  824.77   22.36
   1 -10   3  871.77   23.08
  -1  10   3  814.95   24.54
  -1  10  -3  871.19   22.93
  -1  10  -3  909.00   27.41
  -1 -10  -3  874.38   24.78
  -1  11  -3  946.15   26.11
   1 -11   3  986.06   25.93
   1 -11  -3  947.47   26.86
  -1  11  -3  977.57   25.79
   1  11  -3  948.83   20.83
  -1  11   3 1025.56   24.89
   1 -11  -3  968.19   28.09
  -1 -11   3 1010.73   28.16
  -1 -11  -3 1001.97   28.21
  -1 -11  -3 1027.78   26.47
   1 -11  -3  973.25   26.83
   1  11  -3 1031.87   29.87
  -1  11   3  993.82   27.00
  -1  11  -3  972.65   30.09
   1  11   3 1013.77   24.25
  -1 -11   3 1002.54   24.11
   1 -11   3 1047.83   26.32
  -1 -11  -3  991.01   23.56
  -1  11   3  974.38   27.69
   1  11   3  946.32   23.59
  -1  11   3 1013.11   27.18
   1 -11  -3  926.14   24.16
   1  11   3  949.97   24.96
   1 -11   3  969.13   25.52
   1  11   3 1018.88   27.46
   1  11  -3 1012.32   34.32
   1  12   3  108.49    6.52
  -1  12  -3  110.50    7.04
  -1 -12   3  110.98    8.20
   1 -12  -3  106.84    6.14
   1 -12  -3   94.77    6.85
  -1 -12  -3   89.96    5.38
   1  12  -3   98.54    4.11
   1  12   3  101.28    5.89
  -1 -12   3  116.00    6.19
   1  12   3  103.90    5.68
   1  12  -3  106.51    8.43
  -1  12   3  111.31    6.48
   1 -12   3  100.36    6.88
  -1 -12  -3  104.31    7.91
   1  12   3  105.04    5.91
   1 -12   3   99.84    6.58
  -1  12   3   96.73    7.02
   1 -12  -3  105.07    7.30
  -1  12  -3  106.14    6.94
   1 -12  -3  104.02    7.72
   1 -12   3  104.39    7.00
  -1  12   3  101.46    7.53
  -1  12  -3   96.84    8.69
   1  12  -3  125.89   10.98
  -1  12   3  104.71    7.29
  -1  12  -3  109.16    7.25
  -1 -12  -3   99.00    6.81
  -1  13   3  113.24    6.66
  -1 -13   3   96.31    7.76
  -1  13  -3  102.93    7.23
   1 -13  -3  109.19    7.65
   1  13  -3  107.81    8.78
   1  13   3  101.61    6.56
   1  13   3  109.28    6.14
   1 -13  -3  104.41    7.88
  -1  13   3  112.62    8.14
  -1 -13  -3  108.60    7.23
  -1  13   3  114.43    7.65
   1 -13   3  112.75    7.33
   1  13   3  100.67    5.72
  -1  13  -3   96.99    8.65
  -1  13  -3  110.59    7.42
   1  13  -3  121.92   10.91
  -1  13   3  106.53    4.17
  -1  13  -3  112.93    7.25
   1 -13   3  118.04    7.54
  -1 -13  -3  123.26    8.55
   1  13   3   99.31    5.70
   1  13  -3   98.92    3.93
  -1 -13   3  113.87    6.12
   1  13   3  103.58    6.10
   1  14  -3    2.85    1.74
   1  14  -3    1.34    1.21
  -1 -14   3    4.86    2.17
   1  14   3    0.37    0.68
  -1 -14  -3    7.76    2.14
   1  14   3    1.53    1.01
   1  14   3    2.35    1.04
   1  14   3    0.80    1.03
   1  14  -3    2.91    1.74
  -1  14   3    3.54    1.52
  -1  14   3    5.70    1.10
  -1  14   3    5.48    1.71
  -1  14  -3    1.35    1.17
   1 -14  -3    6.10    2.29
   1  14   3    2.22    1.39
   1 -14   3    3.76    1.60
   1 -14   3    3.49    1.73
  -1  14   3    3.05    1.41
  -1 -14   3    1.96    1.11
  -1  14   3    0.19    0.65
   1  14  -3    9.77    3.73
   1  14  -3    5.57    0.83
  -1  14  -3    0.83    1.05
   1 -14  -3    1.62    1.19
  -1  14  -3    1.84    1.09
  -1 -14  -3    7.21    2.41
  -1  14  -3    4.18    2.28
  -1 -15   3  149.85   10.20
  -1 -15  -3  156.31    9.27
  -1  15   3  146.61    9.77
   1 -15  -3  145.29    9.89
  -1 -15  -3  177.71   11.16
   1  15   3  150.68    7.97
  -1  15   3  155.73   10.16
   1  15  -3  173.14   13.36
   1 -15  -3  159.79    9.90
   1  15   3  145.78    7.37
   1 -15   3  165.64    9.65
   1  15  -3  154.18   11.13
   1  15   3  147.87    8.29
  -1  15   3  166.84    9.81
   1  15  -3  156.41   10.26
   1  15   3  154.84    7.62
  -1  15   3  118.25   10.27
  -1  15  -3  143.31    9.01
  -1 -15   3  162.50    7.43
   1 -15   3  158.97    9.38
  -1  15   3  132.57    5.67
  -1  15  -3  139.32   11.13
   1  15  -3  161.80   10.26
  -1  15   3  160.46    8.48
   1 -15   3  146.89   10.65
   1  15   3  141.92    7.23
   1  16   3  201.67    9.38
   1 -16   3  214.10   13.61
  -1 -16   3  230.06    9.56
  -1  16  -3  205.59   14.31
   1  16  -3  227.91   13.24
  -1 -16   3  230.63   13.45
  -1  16   3  214.42    8.38
   1 -16  -3  216.72   13.51
  -1  16  -3  228.91   12.22
   1  16  -3  211.67   13.75
  -1  16   3  262.26   15.80
   1  16   3  209.93   10.27
   1 -16   3  232.61   12.13
   1  16  -3  275.52   17.52
   1 -16  -3  241.49   13.02
   1 -16  -3  199.35   12.42
  -1 -16  -3  232.04   13.67
   1 -16   3  221.20   12.25
   1  16   3  212.89   10.73
   1  16  -3  205.45   12.73
   1  16   3  222.30    9.84
  -1  16   3  241.57   11.06
  -1  16   3  236.51   12.53
  -1  16   3  228.29   13.17
   1 -17   3  778.05   28.99
  -1  17   3  779.84   20.31
   1  17  -3  740.24   28.57
  -1  17   3  811.70   23.93
  -1 -17   3  833.34   21.61
  -1  17  -3  761.01   25.78
   1  17  -3  908.36   33.57
  -1 -17   3  958.18   33.92
  -1  17   3  791.68   26.20
   1  17  -3  781.79   27.84
  -1  17  -3  692.71   29.41
   1 -17   3  812.88   26.80
   1 -17  -3  818.62   28.80
   1  17   3  800.13   22.26
  -1 -17  -3  773.72   28.52
  -1  17   3  918.22   31.83
  -1  17   3  783.80   27.83
   1  17   3  774.39   23.93
   1 -17  -3  845.32   27.45
   1  17   3  772.16   22.29
  -1 -17   3  823.32   28.52
   1  17   3  832.66   24.10
   1 -17  -3  735.35   26.65
   1  17  -3  838.76   28.23
   1 -17   3  771.21   25.54
  -1  18   3  554.41   20.96
   1 -18   3  528.01   20.15
   1 -18  -3  522.03   21.11
   1  18   3  492.82   16.56
   1  18  -3  539.53   22.06
   1  18   3  502.50   18.22
   1 -18  -3  466.67   20.32
   1  18   3  532.45   21.23
  -1  18   3  600.60   24.83
  -1 -18   3  537.83   22.33
  -1  18   3  540.48   22.49
   1  18   3  512.39   18.14
  -1  18  -3  450.67   22.96
  -1  18  -3  503.27   20.60
   1 -18  -3  520.71   22.21
  -1 -18   3  603.04   26.40
   1  18  -3  563.30   25.65
   1  18  -3  446.46   21.79
   1 -18   3  550.02   21.51
   1  18   3  529.16   17.15
  -1  18   3  530.76   18.43
   1  18   3  500.06   22.86
  -1 -18   3  552.46   16.08
   1 -18   3  494.26   22.46
  -1  18   3  490.98   15.06
  -1  18  -3  479.99   19.43
  -1 -18  -3  540.58   22.87
   1  18  -3  477.16   21.16
   1 -19  -3  898.48   30.43
   1  19   3  849.89   26.52
   1  19   3  904.24   30.29
  -1 -19   3  838.65   30.77
   1  19  -3  810.78   31.41
  -1 -19  -3  768.97   24.71
  -1  19  -3  875.38   28.83
  -1  19   3  908.02   26.77
   1  19   3  870.40   24.89
  -1 -19   3  891.53   23.37
  -1  19  -3  726.80   31.63
  -1  19   3 1009.13   33.80
  -1  19   3  893.68   23.34
  -1  19   3  877.30   31.55
   1  19  -3  932.19   31.91
   1  19   3  890.80   32.90
   1  19  -3  871.61   31.20
  -1 -19  -3  894.10   31.99
  -1 -19   3  986.93   35.81
   1 -19   3  798.08   31.28
   1 -19  -3  741.97   28.27
   1  19   3  793.71   24.28
   1 -19   3  867.03   30.05
  -1  19  -3  861.26   29.41
  -1  19  -3  788.95   27.77
  -1  19   3  867.77   28.85
   1  19  -3  998.83   35.91
   1 -19  -3  883.16   31.25
   1 -19   3  847.84   28.63
   1  20  -3  247.12   15.82
   1 -20   3  259.22   15.44
   1  20   3  235.10   12.61
  -1  20  -3  258.92   14.77
   1 -20   3  259.06   14.58
   1  20  -3  275.28   18.10
  -1 -20   3  271.42   11.00
   1  20  -3  231.49   15.70
  -1 -20  -3  239.86   15.96
  -1  20   3  264.09   11.12
  -1  20  -3  221.42   13.60
  -1  20  -3  230.21   16.67
  -1 -20  -3  217.79   11.84
  -1  20   3  286.53   17.09
   1 -20  -3  275.23   15.81
   1  20   3  278.82   12.62
  -1 -20   3  264.05   16.20
   1  20   3  268.87   15.45
   1  20   3  241.52   12.01
   1 -20  -3  269.94   16.21
  -1  20  -3  267.49   15.36
   1 -20  -3  223.69   14.31
   1  20  -3  266.77   16.24
   1 -20   3  260.66   16.63
  -1  20   3  314.88   17.68
  -1  20   3  256.15   14.73
   1  21   3  182.46   12.79
  -1  21  -3  172.76   14.50
  -1 -21  -3  178.18   13.74
  -1  21  -3  147.00   11.09
   1 -21  -3  193.45   13.78
  -1  21   3  210.11   14.27
  -1 -21   3  179.19   13.34
   1  21  -3  207.15   15.43
  -1 -21  -3  145.34    9.40
   1 -21  -3  155.17   11.82
   1  21   3  174.57   10.02
  -1  21  -3  176.28   12.29
   1 -21  -3  187.12   13.26
   1  21  -3  167.29   13.36
  -1  21  -3  182.45   12.81
  -1  21   3  175.34   12.16
   1 -21   3  183.42   12.46
  -1  21   3  193.40    9.53
  -1 -21  -3  110.67    9.45
  -1 -21   3  182.63    8.88
   1  21   3  163.82    9.93
  -1  22  -3    8.66    3.16
   1 -22  -3    6.61    2.19
  -1  22  -3    8.93    2.80
   1 -22   3    1.91    1.70
   1 -22  -3    9.97    3.20
  -1 -22  -3    3.60    1.76
  -1 -22   3    7.42    2.83
  -1 -22  -3    3.01    1.90
   1  22  -3    0.96    1.85
  -1 -22   3    9.74    2.03
   1  22   3    8.10    2.51
   1  22   3   14.18    3.92
  -1  22   3    1.69    1.46
   1  22   3    6.21    1.97
   1  22  -3    4.11    3.38
   1  22   3    2.28    0.79
  -1 -22  -3    6.22    3.46
  -1  22   3    3.40    1.27
   1 -22  -3    8.72    2.84
  -1  22  -3   13.42    4.40
  -1  22   3    4.98    2.81
  -1  22  -3    5.59    2.22
   1  23   3   25.55    3.94
   1  23  -3   37.70    6.75
  -1 -23  -3   32.18    5.06
   1  23   3   29.66    5.15
   1 -23   3   27.33    5.13
  -1  23   3   42.59    6.35
  -1 -23  -3   27.21    4.14
  -1 -23   3   23.23    3.20
   1  23  -3   29.26    5.76
  -1  23   3   26.83    4.81
   1  23   3   22.60    3.86
  -1 -23  -3   33.16    6.34
   1 -23  -3   22.74    4.64
  -1  23  -3   28.08    5.92
   1 -23  -3   24.83    5.24
  -1  23  -3   13.90    3.72
   1  23   3   23.73    4.13
  -1  23   3   36.81    4.25
   1 -23  -3   22.27    4.91
  -1  23  -3   22.21    4.53
  -1 -23   3   22.39    4.95
  -1  23  -3   18.07    3.94
  -1  24  -3   24.48    6.16
   1  24   3   13.99    3.21
   1  24  -3   21.52    5.27
   1 -24   3   14.71    3.92
  -1  24   3   12.01    3.42
  -1 -24   3   15.08    4.19
  -1  24   3   16.78    4.25
  -1 -24  -3   18.38    5.05
   1  24   3   16.14    3.55
   1  24   3   13.37    4.04
   1 -24  -3   11.70    3.44
   1 -24  -3   10.34    3.41
   1  24   3   10.67    3.08
  -1 -24  -3   13.64    3.29
  -1  24  -3    8.14    2.61
  -1 -24   3   12.94    2.51
  -1  24  -3    9.16    3.02
  -1  24   3   17.39    3.24
  -1 -24  -3   11.27    2.81
  -1 -25  -3  112.89    8.87
   1 -25  -3  125.51   11.17
   1 -25  -3  132.31   12.63
  -1 -25   3  134.85   12.48
  -1 -25  -3  149.73   14.11
  -1 -25  -3  153.31   11.69
  -1 -25   3  146.00    8.15
  -1  25   3  161.82   12.47
  -1  25   3  145.55   11.99
  -1  25   3  166.68    9.72
  -1  25  -3  117.87   10.48
  -1 -25  -3  139.93   13.29
  -1  25   3  141.86   10.57
   1  25   3  134.28   11.03
  -1  25  -3  162.61   14.62
   1  25  -3  157.81   13.91
   1 -25   3  125.87   11.35
   1  25   3  147.45   12.65
   1  25   3  131.63    9.78
   1  25   3  126.07    9.52
   1 -26  -3  177.82   14.25
  -1  26  -3  203.84   16.58
  -1 -26  -3  164.49   10.74
  -1 -26  -3  179.15   15.49
  -1 -26   3  175.20   14.65
  -1  26   3  165.02   13.21
  -1  26   3  200.35   10.98
  -1 -26  -3  189.98   16.29
   1  26  -3  192.70   15.78
  -1  26   3  173.71   12.20
   1  26   3  188.49   14.36
   1 -26   3  174.03   13.71
   1  26   3  173.36   11.53
   1 -26  -3  177.45   13.37
  -1 -26   3  199.40    9.73
  -1  26   3  196.13   13.84
  -1  26  -3  159.86   12.49
  -1 -26  -3  195.90   13.47
   1  26   3  167.66   11.35
   1 -26  -3  187.28   15.76
   1  26   3  156.35   12.40
  -1  27   3  403.98   21.42
  -1 -27  -3  434.48   25.57
  -1  27  -3  366.21   19.93
   1  27   3  441.87   21.39
   1 -27  -3  436.24   24.79
  -1 -27  -3  411.28   24.22
  -1  27   3  434.19   20.27
   1  27  -3  437.79   24.33
   1  27   3  446.40   22.95
  -1  27   3  463.19   22.06
   1 -27   3  404.89   21.93
   1 -27  -3  432.68   23.14
  -1  27  -3  450.84   25.44
   1 -27  -3  386.69   20.69
  -1 -27   3  421.71   23.95
  -1  27   3  440.17   17.38
  -1 -27  -3  426.67   20.94
   1  27   3  390.51   20.72
   1  27   3  419.98   18.92
   1  27   3  389.44   18.32
  -1 -27   3  446.14   15.45
  -1 -28   3  186.72   15.64
  -1  28   3  205.94   11.46
  -1 -28  -3  201.88   13.97
   1  28   3  204.82   15.53
   1 -28   3  186.61   14.93
   1 -28  -3  199.17   17.12
  -1 -28  -3  215.43   18.17
  -1  28  -3  154.34   12.68
   1  28   3  160.10   11.64
   1  28   3  191.72   12.41
  -1  28  -3  207.73   17.37
  -1  28   3  198.55   14.02
   1  28  -3  183.28   15.48
  -1 -28   3  192.82    9.53
  -1 -28  -3  198.25   17.09
   1  28   3  183.68   13.39
   1 -28  -3  189.79   15.26
  -1  28   3  188.82   14.49
  -1  28   3  204.11   13.77
  -1 -29  -3  167.73   16.31
  -1  29  -3  167.37   15.36
   1  29  -3  167.21   14.79
  -1  29   3  181.27   13.37
  -1  29   3  180.02   10.83
   1  29   3  174.42   13.16
   1 -29  -3  158.30   14.11
   1  29   3  174.82   11.87
  -1  29   3  176.00   12.91
   1  29   3  153.74   11.63
   1 -29  -3  171.46   15.83
   1 -29   3  158.94   13.73
  -1 -29  -3  178.53   16.06
  -1  29   3  145.15   12.91
  -1 -29   3  185.99   15.84
   1  29   3  176.52   14.43
  -1 -30  -3   32.78    7.34
   1  30   3   30.22    6.15
  -1  30  -3   33.69    7.07
  -1 -30  -3   28.73    7.03
   1 -30   3   29.58    6.56
  -1  30   3   30.69    4.58
   1 -30   3   24.94    5.70
   1  30   3   28.84    5.50
  -1  30   3   30.21    5.42
  -1  30   3   27.40    5.18
  -1  30   3   23.79    5.44
   1  30   3   32.45    5.13
   1  30   3   24.52    4.69
  -1 -30   3   35.53    7.03
   1 -30  -3   24.73    5.71
   1  30  -3   34.10    6.51
   1 -30  -3   27.00    6.78
   1 -31   3   24.59    5.52
   1  31   3   11.96    3.53
  -1 -31  -3   22.86    5.74
  -1  31   3   20.30    4.18
  -1 -31  -3   25.75    6.69
   1  31   3   12.56    3.53
  -1  31   3   20.26    5.03
  -1  31  -3   16.16    5.19
   1 -31  -3   12.33    4.81
   1 -31   3   21.20    5.84
   1 -31  -3   16.96    4.68
   1  31   3    9.80    3.65
   1  31  -3   24.71    5.71
  -1 -31   3   15.33    4.93
  -1  31   3   21.04    4.87
   1  31   3   16.83    3.71
   1 -32  -3    3.65    2.64
  -1  32  -3    8.43    4.06
  -1 -32  -3    1.07    1.85
   1 -32  -3    4.02    3.62
   1  32  -3    0.45    1.58
  -1 -32  -3    3.41    3.20
   1  32   3    3.55    2.15
  -1  32   3    4.09    3.06
  -1 -32   3    3.97    2.52
   1 -32   3    2.01    2.20
   1 -32   3   -1.99    1.92
  -1  32   3   -0.57    1.45
   1  32   3    2.19    2.35
   1  32   3    0.16    1.38
  -1  32   3    0.20    1.39
  -1  33   3   25.62    5.70
   1  33   3   20.57    5.31
  -1 -33  -3   32.59    7.39
   1  33   3   19.94    4.85
   1 -33   3   22.36    5.58
   1 -33  -3   16.58    5.39
   1  33  -3   29.52    6.61
  -1  33  -3   24.53    6.37
   1 -33  -3   17.28    5.13
  -1 -33   3   14.60    4.89
   1 -33   3   20.63    5.76
  -1  33   3   24.85    5.26
  -1 -33  -3   23.03    6.15
   1 -34  -3   34.62    6.93
  -1 -34   3   23.16    6.05
   1 -34  -3   27.34    7.00
  -1  34  -3   23.03    6.06
  -1  34   3   29.13    5.56
   1  34  -3   24.17    6.09
   1 -34   3   31.44    7.12
   1  34   3   23.81    4.95
  -1  34   3   26.23    5.97
   1 -34   3   26.10    6.16
   1  34   3   22.12    5.43
  -1 -34  -3   24.44    6.71
  -1 -34  -3   18.36    5.95
  -1  35   3   76.06    9.02
   1  35  -3   91.84   11.52
  -1  35  -3   84.01   11.22
  -1 -35  -3   80.55   12.09
   1 -35  -3   90.09   11.27
   1  35   3   85.14    9.45
   1 -35  -3   85.94   12.18
   1  35   3   86.26   10.25
   1 -35   3   83.04   10.70
   1 -35   3   89.73   12.13
  -1  35   3   80.71   10.20
  -1 -35   3   81.84   11.05
  -1 -35  -3   90.35   12.13
   1 -36   3   84.94   11.03
   1  36   3   79.40    9.14
   1 -36  -3   83.92   10.74
  -1 -36   3   72.94   10.90
  -1 -36  -3   80.97   11.74
  -1  36   3   77.94    9.31
   1  36  -3   88.13   11.39
  -1  36  -3   74.09   11.01
   1 -36   3   77.10   11.53
   1 -36  -3   90.04   12.57
   1 -37   3  109.92   13.71
  -1  37  -3  110.53   13.10
  -1 -37  -3  107.84   13.52
  -1 -37   3  120.95   13.92
   1  37  -3   97.31   12.08
   1 -37  -3   97.00   11.90
  -1  38  -3   44.23    8.55
   1 -38   3   36.96    8.81
   1   0  -4   70.83    3.18
   1   0   4   82.57    5.27
   1   0   4   75.28    5.85
   1   0  -4   62.41    5.08
  -1   0   4   78.77    5.58
  -1   0   4   82.93    6.00
  -1   0   4   92.42    7.66
   1   0   4   76.59    4.70
   1   0  -4   78.99    5.83
  -1   0  -4   83.97    6.03
  -1   0  -4   62.58    3.95
   1   0   4   50.91    3.14
  -1   0  -4   68.04    4.60
   1   0   4   83.14    5.77
  -1   0  -4   68.03    5.35
  -1   0   4   63.58    4.99
   1   0  -4   77.30    5.13
  -1   0   4   82.33    6.10
   1   0  -4   79.60    6.25
  -1   0  -4   74.70    5.17
   1   1   4  773.71   20.01
  -1   1   4  773.11   24.67
   1   1   4  799.27   20.90
   1  -1  -4  827.68   22.49
  -1  -1  -4  760.24   19.89
  -1   1  -4  726.60   18.26
  -1  -1  -4  760.53   20.00
   1   1  -4  800.94   22.30
   1   1  -4  799.43   21.25
  -1  -1   4  783.16   21.29
  -1  -1   4  694.92   21.32
  -1  -1  -4  759.26   18.51
  -1   1   4  801.96   21.57
   1  -1  -4  807.20   22.13
   1  -1   4  768.37   19.37
  -1   1   4  808.89   22.99
  -1  -1   4  812.07   26.39
  -1   1   4  737.30   21.61
  -1  -1  -4  782.20   22.10
   1   1  -4  797.93   21.32
  -1  -1  -4  754.62   21.51
   1  -1  -4  769.16   19.37
   1   1   4  753.50   21.89
  -1   1  -4  807.42   22.45
   1  -1   4  738.84   21.33
   1  -1   4  677.10   17.20
   1   1   4  815.15   19.91
   1  -1  -4  822.40   22.20
  -1   1  -4  795.39   20.95
   1   1  -4  837.62   22.94
  -1   1  -4  766.99   19.69
  -1   1  -4  765.99   21.40
   1   1  -4  757.25   21.90
   1  -1  -4  748.51   22.76
  -1   1   4  770.19   21.87
  -1  -1   4  840.45   22.41
   1  -1  -4  814.78   23.57
   1  -1   4  766.64   21.60
   1   1  -4  664.44   15.39
  -1  -1   4  767.76   21.52
   1  -2  -4  265.75   11.10
  -1  -2   4  230.55   10.47
   1   2   4  238.67    8.69
  -1  -2   4  259.91   10.57
  -1  -2  -4  248.88    8.65
  -1  -2   4  226.62   10.21
  -1   2   4  248.01   10.76
   1  -2  -4  260.62   12.21
   1  -2   4  222.80    7.79
   1  -2  -4  247.85   10.68
   1   2  -4  263.63   10.56
   1  -2  -4  230.18    8.49
  -1   2   4  265.21   12.23
  -1  -2  -4  249.35    9.75
   1  -2  -4  247.00   11.41
  -1  -2   4  268.54   14.41
  -1   2   4  264.63   10.99
  -1   2   4  261.36   12.20
  -1  -2  -4  231.11    9.19
  -1   2  -4  269.63   11.55
  -1   2  -4  215.68    8.19
   1   2  -4  263.27   11.41
  -1  -2  -4  236.88    8.18
  -1   2  -4  235.35   10.28
   1  -2   4  245.57    9.01
   1  -2  -4  249.55   10.83
  -1  -2  -4  242.44   10.64
  -1  -2  -4  271.64   11.39
   1   2   4  255.05   10.03
  -1   2   4  235.08   10.35
  -1   2  -4  252.86    9.28
   1   2  -4  261.09   11.18
   1   2  -4  261.21   11.23
   1   2   4  255.38    9.51
   1   2  -4  249.14   11.04
  -1   2   4  244.26   10.82
  -1  -2   4  251.32    9.94
   1   2   4  260.23   11.02
  -1   2  -4  237.04   10.35
   1  -2   4  268.54   11.00
   1   2   4  242.85    9.32
   1  -3  -4  180.68    8.74
  -1   3   4  193.93    9.83
  -1  -3  -4  169.90    9.09
  -1   3   4  181.19   10.60
  -1   3  -4  159.64    8.85
   1  -3   4  158.07    7.07
   1   3   4  166.35    7.24
  -1   3   4  191.71    9.16
   1  -3  -4  163.99    8.70
   1  -3   4  175.72    8.69
   1  -3  -4  154.46    8.90
  -1   3   4  162.26    8.57
  -1  -3   4  159.97    8.45
  -1  -3  -4  160.61    7.31
  -1   3  -4  181.00    9.07
  -1  -3   4  165.03    9.48
   1   3   4  146.54    7.05
  -1   3  -4  182.02    8.88
  -1   3   4  157.11    8.96
   1  -3   4  135.23    6.12
  -1   3  -4  154.59    8.74
   1   3  -4  161.26    8.77
  -1  -3  -4  172.53    9.18
   1   3   4  182.82    9.15
   1  -3   4  173.12    9.25
  -1  -3   4  192.37   12.51
  -1  -3  -4  173.67    8.24
   1   3  -4  198.41    9.80
   1  -3  -4  174.12    9.14
   1   3   4  173.95    7.81
  -1   3   4  203.71    9.57
  -1  -3   4  186.90    8.15
   1  -3  -4  161.73    6.43
   1  -3  -4  150.26    5.35
   1   3   4  171.01    8.66
  -1  -3   4  188.44    8.83
   1   3  -4  203.68   10.29
  -1  -3  -4  159.90    6.64
   1  -3  -4  172.52    9.14
  -1   3  -4  158.45    7.05
  -1   4   4  847.79   23.58
   1  -4  -4  836.47   23.16
   1   4  -4  866.13   23.00
   1  -4  -4  813.25   18.86
   1   4   4  887.95   23.53
   1  -4   4  820.83   20.72
   1  -4   4  861.72   23.80
   1  -4  -4  879.59   24.58
   1   4  -4  861.19   24.43
  -1  -4   4  865.49   22.56
  -1  -4  -4  866.68   23.90
   1   4  -4  870.83   25.74
  -1  -4   4  875.78   29.90
   1  -4   4  871.52   23.32
  -1  -4  -4  866.49   22.44
   1   4   4  840.42   23.43
   1  -4  -4  894.18   23.77
  -1   4  -4  880.86   23.44
   1  -4  -4  842.04   23.87
  -1   4  -4  888.08   23.96
   1  -4   4  881.08   24.28
  -1   4   4  797.58   22.91
  -1   4   4  896.50   23.40
  -1  -4  -4  873.75   23.54
  -1  -4   4  829.94   23.41
   1  -4  -4  900.13   23.38
  -1  -4   4  817.91   20.82
  -1  -4   4  845.36   23.66
   1   4   4  832.22   20.92
  -1  -4  -4  846.14   20.42
  -1   4   4  889.61   23.69
  -1  -4  -4  850.27   20.66
  -1   4  -4  849.34   20.73
  -1   4  -4  847.23   23.76
   1   4   4  839.05   20.48
   1  -4  -4  913.29   24.36
  -1   4  -4  872.17   24.13
  -1  -5   4   39.03    3.44
  -1   5   4   54.23    4.71
   1   5   4   51.33    5.04
  -1   5  -4   51.25    5.27
  -1  -5  -4   38.88    3.39
   1  -5  -4   48.25    5.08
  -1  -5   4   48.88    4.46
   1   5   4   44.97    3.56
  -1  -5  -4   48.61    4.61
   1   5  -4   49.32    5.03
   1  -5  -4   47.80    4.58
   1  -5   4   44.69    4.32
   1  -5   4   55.34    5.17
  -1   5  -4   43.83    4.75
   1  -5  -4   39.79    4.28
  -1   5   4   58.02    5.04
   1  -5  -4   47.48    4.75
  -1  -5  -4   51.75    5.23
  -1  -5  -4   50.35    4.44
   1   5  -4   63.72    6.52
  -1   5   4   63.97    4.83
  -1   5  -4   36.53    3.17
  -1   5   4   46.58    5.04
   1  -5  -4   47.67    4.97
  -1   5  -4   47.46    5.12
   1   5  -4   38.56    4.11
  -1  -5   4   49.76    6.82
   1  -5   4   35.83    3.43
   1   5   4   45.87    4.35
   1   5   4   40.71    3.71
   1  -5  -4   43.22    4.48
  -1   5  -4   49.63    4.66
  -1  -5  -4   37.58    3.19
  -1  -5   4   45.30    5.12
  -1  -6  -4  530.98   15.57
  -1   6  -4  569.19   17.49
  -1  -6  -4  527.09   16.89
  -1  -6  -4  532.23   17.82
   1  -6  -4  544.75   18.06
  -1   6   4  570.51   17.41
   1   6  -4  551.31   20.98
   1  -6  -4  547.66   17.87
  -1   6  -4  535.01   15.00
  -1  -6  -4  525.56   14.47
  -1   6   4  558.75   18.03
  -1  -6   4  553.08   23.72
  -1   6  -4  538.19   17.74
   1   6   4  519.32   15.68
  -1   6   4  502.93   15.26
  -1   6  -4  524.55   18.44
  -1  -6   4  517.96   17.53
  -1  -6   4  526.12   16.36
   1   6  -4  516.40   16.33
   1  -6   4  511.90   15.44
   1  -6  -4  557.85   17.81
   1  -6   4  545.57   17.43
  -1   6  -4  549.93   18.78
   1   6  -4  581.65   19.16
   1   6   4  487.51   14.54
   1   6   4  543.92   17.04
   1  -6   4  539.49   17.29
   1  -6  -4  576.73   18.54
   1  -6  -4  544.86   17.66
  -1  -6  -4  533.86   17.41
  -1  -6  -4  535.93   17.74
   1  -6  -4  528.68   16.94
  -1  -6   4  477.29   14.22
  -1   6   4  529.43   17.62
   1  -7  -4  324.22   13.89
  -1   7   4  312.70   12.04
  -1   7  -4  300.61   12.14
   1  -7   4  312.25   12.62
   1   7   4  270.74   10.90
   1  -7   4  273.89   10.65
   1   7   4  293.66   11.73
   1  -7  -4  293.15   11.53
   1   7   4  295.43   11.78
  -1   7   4  265.57   12.11
   1  -7  -4  289.84   12.63
  -1   7   4  294.29   12.62
  -1   7  -4  302.60   12.78
  -1  -7   4  268.69   11.23
  -1  -7  -4  276.13   11.90
  -1   7  -4  284.79   13.18
   1   7  -4  305.56   13.44
   1   7   4  255.72    9.75
   1  -7  -4  274.59   11.77
   1   7  -4  305.69   15.61
   1  -7  -4  260.06   12.58
  -1  -7  -4  294.39   12.81
  -1  -7  -4  254.88    9.25
  -1  -7  -4  277.79   11.92
   1  -7  -4  305.32   13.05
  -1  -7  -4  284.20   12.81
  -1   7   4  318.29    9.97
  -1  -7  -4  291.47   10.97
   1   7  -4  274.24   11.09
  -1   7  -4  282.36   10.09
  -1  -7   4  251.13    9.00
   1  -7   4  309.96   12.31
  -1  -7   4  320.27   12.93
  -1  -7   4  301.84   17.40
  -1   7  -4  311.47   13.72
   1  -8  -4   65.92    6.42
   1   8   4   63.13    5.16
   1  -8  -4   66.98    5.28
  -1  -8  -4   66.76    5.92
   1   8   4   59.97    4.40
   1  -8   4   53.02    4.71
  -1  -8  -4   67.39    5.69
   1   8   4   63.71    5.12
  -1  -8  -4   73.36    5.97
   1   8  -4   64.87    6.20
  -1   8  -4   62.81    6.50
   1  -8   4   60.44    5.25
  -1   8  -4   75.59    5.80
  -1  -8   4   55.09    3.55
  -1   8  -4   70.87    6.09
  -1   8  -4   61.09    3.87
  -1   8   4   68.11    5.83
  -1  -8   4   68.00    5.80
   1  -8  -4   67.44    5.59
  -1  -8  -4   61.47    5.60
   1   8   4   66.41    5.22
  -1  -8  -4   60.88    4.62
  -1  -8   4   65.58    5.14
  -1   8  -4   75.54    6.94
  -1  -8   4   48.73    2.49
   1   8  -4   75.51    8.00
  -1   8   4   71.75    3.76
   1  -8  -4   67.88    5.80
  -1   8   4   81.53    6.11
   1  -8  -4   82.25    6.58
  -1   8   4   62.06    5.52
  -1  -8  -4   55.62    3.87
   1  -8   4   69.62    5.59
   1   8  -4   49.83    4.23
  -1   9  -4  884.75   27.46
  -1  -9  -4  818.24   24.87
  -1  -9  -4  824.88   22.06
   1   9   4  824.60   20.88
  -1   9  -4  837.84   19.10
   1  -9  -4  846.08   22.89
  -1  -9   4  854.03   22.92
   1  -9  -4  864.57   26.37
  -1   9   4  881.65   25.24
   1   9   4  820.63   23.13
  -1  -9  -4  858.94   20.43
   1   9  -4  862.44   26.69
   1  -9   4  872.92   24.11
  -1   9  -4  844.96   24.71
   1   9  -4  791.71   29.43
   1   9   4  867.96   23.04
   1   9  -4  761.62   21.48
   1  -9  -4  842.44   24.67
  -1   9  -4  913.29   24.31
  -1  -9  -4  876.29   25.43
   1  -9   4  838.45   21.89
   1  -9   4  891.31   24.71
   1   9   4  828.04   23.50
  -1   9  -4  823.46   27.09
  -1   9   4  869.93   23.54
  -1  -9   4  920.21   23.77
  -1  -9   4  757.31   17.71
  -1   9   4  851.99   25.17
  -1  -9   4  843.73   25.13
   1  -9  -4  863.56   25.49
   1  -9  -4  843.95   25.45
  -1  -9  -4  839.99   24.80
  -1 -10   4   54.80    5.90
   1 -10   4   48.58    4.97
  -1  10  -4   36.10    2.48
   1 -10  -4   41.72    5.31
   1  10  -4   47.81    5.61
  -1 -10  -4   45.54    5.41
  -1  10   4   47.46    4.69
   1 -10  -4   40.30    4.10
  -1 -10   4   46.60    4.51
  -1 -10  -4   36.45    3.62
   1 -10   4   46.75    4.88
  -1  10   4   52.79    5.57
   1 -10  -4   43.03    5.33
  -1 -10   4   38.73    2.71
   1 -10   4   40.31    4.04
   1 -10  -4   43.77    4.84
   1  10   4   46.50    4.81
   1  10  -4   52.67    7.05
   1  10   4   39.14    3.56
  -1  10   4   44.13    5.34
  -1  10  -4   55.10    6.34
  -1 -10   4   57.78    4.98
  -1  10  -4   44.40    5.10
  -1 -10  -4   38.93    4.87
   1  10   4   42.26    4.16
   1 -10  -4   46.18    5.18
  -1 -10  -4   45.84    5.10
  -1  11  -4  294.54   15.50
  -1 -11   4  339.17   12.15
   1 -11  -4  297.27   14.20
   1  11  -4  318.94   15.13
   1 -11  -4  329.11   13.89
   1  11   4  294.97   11.53
  -1  11   4  300.20   13.52
  -1 -11   4  325.06   14.01
   1  11   4  291.81   10.14
  -1 -11  -4  316.25   13.41
   1 -11   4  309.93   11.49
  -1  11   4  330.21   12.48
  -1 -11   4  310.28   11.69
  -1 -11  -4  339.65   14.26
  -1 -11   4  308.18    9.12
   1 -11   4  306.60   12.84
   1  11  -4  295.49   17.17
   1 -11  -4  298.14   13.17
  -1 -11  -4  282.43   10.87
   1 -11  -4  281.27   11.17
  -1  11   4  305.39   13.63
   1  11   4  278.39   11.93
  -1  11   4  334.11   13.47
  -1 -11  -4  324.10   14.24
  -1  11  -4  289.32   12.87
   1 -11   4  319.49   13.20
  -1 -12   4  476.85   18.92
  -1  12   4  490.94   18.76
   1 -12  -4  490.06   19.71
  -1 -12  -4  498.08   19.65
   1  12   4  506.24   16.42
   1  12  -4  502.37   20.40
  -1  12  -4  497.33   18.51
  -1  12   4  537.65   19.41
  -1 -12  -4  495.11   19.25
   1  12   4  473.70   14.80
   1  12  -4  440.59   22.59
   1 -12  -4  475.32   19.29
   1 -12  -4  454.29   16.21
   1 -12  -4  495.98   17.98
  -1 -12   4  535.72   16.48
   1 -12   4  461.54   16.08
   1 -12   4  523.79   18.23
   1 -12  -4  483.77   18.52
  -1  12   4  516.07   18.26
  -1 -12  -4  469.92   15.49
   1 -12   4  521.59   18.15
  -1  12   4  515.98   17.27
  -1  12  -4  487.80   21.35
   1  12   4  513.65   17.31
   1 -13   4   44.66    5.38
  -1  13   4   24.22    1.66
  -1  13   4   51.38    5.78
   1 -13  -4   38.31    5.37
   1 -13  -4   33.05    5.05
   1 -13   4   35.58    4.63
   1  13   4   31.33    3.81
   1  13  -4   40.22    5.07
  -1  13   4   47.75    5.63
  -1  13   4   37.67    5.37
  -1  13  -4   41.46    6.47
   1 -13  -4   31.24    3.87
   1 -13  -4   33.17    4.39
  -1  13   4   30.53    2.01
   1 -13  -4   39.42    5.46
   1  13  -4   39.79    5.74
  -1  13   4   52.34    5.17
  -1 -13  -4   39.65    4.04
  -1 -13   4   38.15    4.18
  -1  13  -4   34.66    4.70
  -1 -13  -4   43.50    5.72
   1  13   4   32.09    3.50
  -1 -13   4   42.35    5.49
   1  13  -4   68.11    8.80
  -1  13   4   45.78    5.50
   1  13   4   36.96    4.44
   1 -13   4   43.39    4.72
   1  14  -4  523.26   19.92
   1 -14  -4  448.76   16.05
   1  14   4  483.57   18.89
  -1 -14  -4  512.14   20.07
   1 -14  -4  429.70   19.03
  -1  14   4  476.83   19.53
   1 -14  -4  477.84   18.21
   1 -14   4  492.10   18.06
  -1  14   4  458.18   23.10
  -1  14   4  491.43   18.45
   1 -14  -4  480.09   20.39
  -1  14   4  474.02   19.08
   1 -14   4  467.15   17.81
   1  14  -4  451.66   23.25
   1  14   4  462.04   14.29
  -1 -14   4  506.12   15.86
  -1  14   4  406.92   10.87
   1 -14  -4  483.89   18.76
   1  14   4  466.32   16.92
   1  14   4  496.48   16.34
  -1  14  -4  445.77   21.79
  -1  14  -4  461.59   18.47
   1  14  -4  486.58   20.85
  -1 -14   4  466.12   19.20
   1  14   4  465.39   14.84
  -1  14   4  477.68   19.21
   1 -14   4  466.74   16.86
  -1 -14  -4  469.97   15.62
   1  15  -4   55.05    7.11
   1 -15  -4   55.54    5.99
  -1  15   4   95.04   10.15
   1  15  -4   49.89    6.29
   1  15  -4   58.19    6.51
   1 -15  -4   54.89    6.44
   1  15   4   41.48    4.05
  -1  15  -4   33.45    4.50
   1  15   4   59.23    6.54
  -1  15   4   60.58    6.41
   1  15   4   50.48    5.26
  -1  15   4   48.17    2.99
   1 -15  -4   54.96    6.74
  -1  15   4   63.18    6.84
   1  15  -4   73.10    9.17
  -1 -15  -4   57.95    5.19
  -1  15  -4   54.25    7.66
  -1 -15   4   55.66    4.74
   1 -15   4   61.00    7.39
  -1  15  -4   50.45    5.74
   1 -15  -4   61.82    7.20
   1 -15   4   56.92    5.62
  -1 -15  -4   63.17    6.84
   1  15   4   51.19    4.59
  -1 -15   4   46.45    6.19
   1  15   4   62.07    7.01
   1  15   4   54.90    5.06
  -1  15   4   77.71    7.44
   1 -15   4   70.23    6.62
  -1  15   4   56.58    6.63
  -1  16  -4  142.94    9.68
   1  16   4  142.20   11.08
   1  16   4  136.94    8.90
   1 -16   4  159.87    9.92
   1  16  -4  160.19   13.80
   1  16  -4  147.33   10.61
  -1  16   4  153.96   11.03
  -1 -16   4  159.52   13.60
  -1  16   4  149.68   11.00
  -1 -16  -4  156.80   11.30
   1 -16   4  132.10   11.07
   1 -16  -4  155.41   11.74
   1 -16  -4  149.30   10.38
  -1  16   4  132.64    5.88
  -1  16  -4  136.37    9.43
  -1  16   4  176.84   13.89
  -1  16   4  153.34   10.18
   1  16  -4  153.61   10.72
  -1  16  -4  143.14   10.27
   1 -16  -4  127.82   10.48
  -1 -16   4  168.03    8.33
  -1 -16  -4  148.25   10.25
   1  16   4  136.54    7.92
  -1 -16   4  160.47   11.19
   1 -16   4  162.22   10.33
   1  16  -4  155.22   11.94
   1  16   4  146.77    8.51
  -1  16   4  134.16    9.99
   1  16   4  161.92   11.05
   1  16   4  135.06    7.18
  -1  16  -4  137.33   12.14
  -1 -17   4  300.28   19.25
  -1  17  -4  261.68   14.60
  -1 -17  -4  317.67   16.68
  -1 -17   4  309.22   11.79
  -1  17   4  329.17   15.57
   1  17  -4  323.33   16.56
  -1  17   4  290.96    9.94
   1 -17   4  306.84   14.58
   1  17   4  303.87   15.76
   1  17   4  275.13   11.11
  -1  17  -4  286.51   14.54
  -1  17   4  327.78   17.00
   1  17   4  276.06   13.55
  -1  17   4  302.81   15.89
   1  17   4  280.99   12.45
  -1  17   4  312.60   16.67
   1  17   4  296.30   16.81
   1 -17   4  306.16   17.60
   1 -17  -4  260.79   15.28
   1  17  -4  300.16   17.30
  -1 -17   4  287.64   16.05
   1  17   4  284.36   12.09
   1 -17  -4  274.35   16.34
   1 -17   4  308.29   15.14
   1  17  -4  308.06   16.57
  -1  17  -4  252.75   17.41
  -1  17  -4  296.21   14.91
  -1  17   4  353.28   20.08
   1 -17  -4  320.03   16.18
  -1 -17  -4  311.28   15.63
   1  17  -4  314.67   19.97
  -1  18   4   18.15    4.76
  -1 -18   4   20.73    4.81
   1  18   4   10.56    2.28
  -1  18   4   14.02    2.21
   1 -18   4   12.79    3.54
  -1 -18   4   12.84    2.45
  -1 -18  -4   10.82    4.06
   1  18  -4   14.60    4.09
   1 -18   4   14.00    3.85
   1  18   4   15.31    3.30
   1  18   4   14.12    2.94
   1 -18  -4    9.74    3.23
  -1  18  -4   11.48    3.35
  -1  18  -4   15.68    3.81
  -1 -18  -4   10.53    3.12
  -1  18  -4   10.27    3.03
  -1  18   4    8.62    1.22
   1  18  -4   13.84    3.88
  -1  18   4   14.80    4.01
  -1  18  -4    7.58    3.34
  -1  18   4   14.50    3.75
   1  18  -4   11.47    3.71
   1  18  -4   21.63    5.93
   1  18   4   18.13    4.23
  -1  18   4   13.62    3.46
  -1  18   4   20.72    5.42
   1 -18  -4   15.98    4.29
   1 -18  -4   14.96    4.20
  -1  19  -4  295.16   16.17
  -1  19   4  296.91   16.52
  -1  19   4  329.54   16.46
  -1  19   4  380.19   20.71
   1  19   4  304.93   13.42
  -1 -19   4  311.33   17.40
   1 -19  -4  331.58   17.38
   1 -19  -4  312.39   18.00
  -1  19  -4  247.71   17.87
   1  19  -4  293.22   18.04
   1 -19   4  329.80   16.41
  -1  19   4  329.94   11.73
   1  19   4  317.70   16.99
  -1 -19  -4  322.03   16.98
  -1 -19  -4  322.72   18.20
  -1  19   4  322.43   18.07
   1  19   4  297.08   14.67
  -1  19  -4  325.08   16.59
  -1  19  -4  316.36   15.96
   1 -19   4  325.00   16.40
   1  19  -4  357.61   21.35
  -1 -19   4  323.05   12.04
  -1  19   4  279.18    8.92
   1  19   4  319.79   12.53
   1 -19  -4  271.03   16.19
   1  20  -4   54.38    7.74
   1  20   4   68.95    7.98
  -1 -20  -4   71.62    8.64
   1  20   4   60.97    5.45
  -1  20   4   67.36    5.15
  -1  20  -4   54.50    8.30
   1 -20  -4   60.55    7.57
   1 -20   4   67.45    7.54
  -1 -20   4   73.10    5.25
   1 -20  -4   57.03    7.30
   1  20   4   64.27    6.04
  -1  20   4   87.45    9.84
  -1 -20  -4   63.32    7.43
   1 -20   4   72.02    7.54
   1  20   4   67.18    6.97
  -1  20  -4   71.34    7.66
  -1  20   4   72.65    7.63
  -1  20  -4   63.14    7.26
  -1  20  -4   60.30    7.20
   1 -20  -4   64.22    8.24
   1  20  -4   71.70    9.64
  -1  20   4   55.50    3.69
  -1 -20   4   70.91    8.16
  -1 -21   4   61.07    7.99
   1  21   4   66.45    8.09
  -1  21   4   63.90    4.17
   1  21   4   68.04    6.51
   1 -21  -4   72.71    8.67
   1 -21  -4   49.81    7.13
  -1  21   4   56.49    6.63
  -1  21  -4   53.51    7.07
  -1  21  -4   62.82    7.46
   1  21   4   59.11    5.62
  -1  21   4   65.98    5.55
  -1 -21  -4   71.71    8.10
   1  21  -4   93.61   11.23
   1  21   4   67.52    7.13
  -1  21  -4   61.25    7.46
  -1 -21  -4   62.37    8.77
  -1 -21   4   63.18    4.89
  -1  21   4  102.23   10.78
   1 -21   4   76.95    8.22
  -1  21  -4   65.34    9.30
   1 -21   4   71.17    8.04
  -1  21   4   82.75    8.44
  -1 -22  -4  253.17   15.68
  -1  22   4  236.62   11.44
  -1  22  -4  258.55   16.00
   1  22   4  230.50   11.67
  -1  22   4  254.31   14.23
  -1 -22  -4  259.93   17.43
   1  22   4  238.13   15.59
  -1  22  -4  249.86   15.28
  -1  22   4  270.52   15.60
   1  22  -4  258.19   18.66
   1 -22  -4  190.51   14.10
  -1  22  -4  206.92   14.29
   1  22   4  230.29   12.35
  -1  22  -4  198.24   16.66
  -1 -22   4  264.36   10.35
   1  22   4  233.02   13.80
   1 -22  -4  254.24   16.45
   1 -22   4  248.67   15.36
   1 -22   4  242.71   15.41
  -1  22   4  243.01    9.19
  -1  22   4  277.75   17.70
  -1 -22   4  228.24   16.11
   1 -23   4    4.69    2.84
  -1  23  -4    8.15    4.26
  -1 -23   4    4.06    2.91
  -1  23   4   10.27    3.98
   1 -23   4   11.68    3.89
   1 -23  -4    1.79    2.85
  -1 -23  -4    4.83    2.72
  -1  23   4    9.05    3.63
   1 -23  -4    2.63    2.32
  -1  23  -4    6.51    3.08
  -1 -23   4    2.52    1.39
  -1  23   4    8.60    1.85
   1  23   4    3.63    2.34
   1  23   4   11.37    4.12
  -1  23   4   10.57    3.60
   1  23   4    0.03    1.03
  -1 -23  -4    1.97    2.03
  -1  23   4    7.07    2.23
   1  23  -4   18.06    5.40
   1  23   4    0.29    1.11
  -1  24   4  153.83    9.53
  -1 -24   4  141.39   13.10
   1 -24  -4  144.19   12.78
   1 -24  -4  128.22   11.64
   1  24   4  137.82   12.23
   1  24   4  149.27   10.07
  -1 -24  -4  163.06   14.35
  -1  24   4  153.76   12.26
  -1  24   4  159.99   13.23
  -1  24  -4  116.16   11.05
  -1  24  -4  145.63   14.41
   1 -24   4  155.86   13.01
  -1 -24   4  162.40    7.61
   1 -24   4  155.21   12.60
  -1  24   4  154.15    7.55
  -1 -24  -4  146.43   12.23
   1  24   4  143.79   10.36
  -1  24   4  155.80   11.72
   1  24  -4  164.62   14.72
   1  24   4  129.09    9.18
  -1 -25  -4   73.08    9.83
  -1 -25   4   59.98    4.43
   1 -25   4   84.35    9.50
   1  25   4   61.12    8.16
   1  25   4   65.03    6.58
   1 -25  -4   70.27    9.13
   1  25   4   57.01    6.49
   1 -25  -4   55.12    7.77
  -1  25  -4   74.64   10.65
   1 -25   4   69.71    9.15
  -1  25   4   91.39   10.08
  -1  25   4   74.43    8.63
  -1 -25  -4   68.07    8.49
  -1  25   4   82.92    5.51
   1  25  -4   86.23   10.90
  -1  25   4   72.35    8.09
  -1 -25   4   58.39    8.53
   1  25   4   58.76    7.06
  -1  25  -4   56.54    7.73
  -1  26   4    9.64    3.86
   1  26   4   14.81    4.13
  -1 -26   4   16.05    2.23
   1  26   4   19.28    4.57
   1  26   4   16.74    3.97
   1 -26   4    9.39    3.79
  -1  26  -4   24.68    6.50
   1  26   4   13.20    3.19
  -1  26   4   17.61    2.72
   1 -26   4   15.29    4.57
   1  26  -4   18.84    5.76
  -1 -26   4   19.77    5.30
  -1  26   4   16.19    4.47
  -1  26   4   13.55    4.31
   1  26   4   14.01    3.38
   1 -26  -4    9.89    3.99
  -1  26  -4   10.56    3.47
  -1 -26  -4    5.50    2.61
  -1 -27   4  107.34   11.98
   1  27  -4  144.64   14.32
  -1  27   4  144.04   12.49
   1  27   4  128.60   12.32
  -1 -27  -4  137.13   14.27
   1  27   4  110.33   10.19
   1  27   4  115.76   11.10
   1 -27  -4  133.49   13.55
  -1  27  -4  130.71   14.16
   1 -27   4  126.06   12.17
  -1  27   4  144.73    7.91
  -1  27   4  114.93   11.03
   1  27   4  125.41    9.34
   1  27   4  103.95    9.06
   1 -27   4  132.99   12.77
  -1  27   4  140.00   11.52
   1 -28   4    9.38    4.09
  -1  28   4    7.29    3.30
  -1 -28  -4    5.23    2.97
   1  28   4    8.53    2.86
  -1  28   4    5.83    2.58
  -1  28   4   12.80    4.09
   1  28   4    4.94    2.63
   1  28  -4    4.80    3.70
   1 -28   4    7.44    3.78
   1  28   4    7.89    3.39
  -1 -28   4    1.83    2.15
  -1  28  -4   12.84    5.29
   1  28   4   11.90    4.02
   1 -28  -4   13.40    4.73
   1 -29   4   55.96    8.37
  -1  29   4   59.90    8.30
  -1  29   4   69.75    8.81
   1 -29   4   63.42    9.16
  -1  29  -4   62.40    9.88
  -1 -29   4   56.13    8.98
   1  29   4   50.59    8.07
  -1  29   4   55.32    7.58
   1 -29  -4   53.41    8.55
   1 -29  -4   49.39    8.67
   1  29   4   56.37    6.34
  -1 -29  -4   82.03   11.17
   1  29   4   49.33    6.44
   1  29   4   53.85    7.90
   1  29  -4   62.42    9.46
  -1 -29  -4   79.57   11.06
  -1 -30  -4   37.51    7.53
  -1  30   4   55.95    7.67
  -1 -30   4   43.05    7.67
   1 -30   4   43.91    7.56
   1  30   4   29.99    5.18
   1 -30  -4   41.42    7.92
   1 -30   4   40.57    7.42
  -1 -30  -4   51.74    9.37
   1  30   4   36.46    6.42
  -1  30  -4   50.94    8.85
   1 -30  -4   37.75    7.18
  -1  30   4   40.83    7.01
  -1  30   4   44.94    7.10
   1  30  -4   43.56    7.96
   1  30   4   41.75    7.35
   1  30   4   48.10    5.87
  -1 -31  -4    4.91    3.44
   1  31  -4   10.54    4.34
   1  31   4    8.38    3.71
   1 -31   4    7.59    3.58
  -1 -31   4    3.17    3.38
   1 -31   4    3.94    2.96
   1 -31  -4    4.09    3.08
  -1 -31  -4    3.27    3.08
   1  31   4    7.68    3.40
  -1  31   4    4.06    3.01
   1 -31  -4   -0.58    1.75
  -1  31   4    3.80    2.98
  -1  31  -4    8.03    4.49
  -1  31   4    6.16    3.44
   1 -32  -4   77.37   10.57
   1  32  -4   85.06   11.14
   1  32   4   76.85    9.94
  -1  32   4   72.02    9.12
   1  32   4   73.56    9.15
  -1 -32  -4   86.40   12.27
  -1 -32  -4   77.14   11.49
   1 -32  -4   73.40   11.18
   1 -32   4   66.54    9.58
   1 -32   4   77.59   10.93
  -1  32  -4   57.77    9.44
  -1 -32   4   74.59   10.70
  -1  32   4   72.98    9.54
  -1  33  -4    6.52    3.93
   1 -33   4    7.50    4.18
  -1  33   4   10.78    3.89
   1 -33  -4   -1.14    2.41
  -1 -33   4    8.92    4.60
  -1  33   4    4.62    2.82
   1  33   4    4.52    2.84
   1  33   4    2.00    2.31
  -1 -33  -4    6.77    4.05
  -1 -33  -4    5.29    4.07
   1 -33   4    2.34    2.95
   1  33  -4    2.10    2.09
   1 -33  -4    4.92    2.71
   1  34   4   17.64    4.60
   1 -34   4   23.04    6.41
  -1  34   4   21.65    5.33
   1  34   4   17.39    5.09
   1 -34  -4   16.54    5.77
   1 -34   4   20.29    6.28
  -1 -34   4   13.90    4.53
   1 -34  -4   16.56    5.06
  -1 -34  -4   16.74    5.48
   1  34  -4   27.68    6.73
  -1  34   4   23.02    5.56
  -1  34  -4   21.71    6.63
  -1 -34  -4   21.13    6.01
   1  35   4   23.08    5.18
   1  35  -4   47.83    8.89
   1 -35  -4   29.46    7.61
   1 -35   4   28.54    6.42
  -1  35  -4   35.34    7.97
   1 -35  -4   25.99    6.36
   1  35   4   25.35    5.55
  -1 -35  -4   41.96    8.96
   1 -35   4   39.82    8.18
  -1  35   4   43.93    7.39
  -1 -35   4   37.26    7.96
   1 -36   4    7.48    4.82
   1 -36   4    8.38    4.72
   1  36   4    1.99    2.33
  -1 -36  -4    9.17    4.92
  -1  36  -4   10.20    4.52
   1 -36  -4    5.99    4.11
  -1 -36   4   11.50    5.01
  -1  36   4    7.99    3.53
   1 -37   4   22.84    6.22
   1  37   4   35.12    6.57
  -1  37   4   37.83    6.99
  -1   0  -5  309.61   13.71
   1   0  -5  315.64   13.49
   1   0  -5  303.88   12.95
  -1   0   5  299.16   12.35
   1   0  -5  295.76   13.86
   1   0  -5  290.21   11.52
  -1   0   5  300.18   12.78
   1   0  -5  279.00    8.36
   1   0   5  230.23    8.69
  -1   0  -5  289.35   11.13
   1   0  -5  294.69   13.91
   1   0   5  280.74   10.43
  -1   0   5  302.86   12.99
  -1   0  -5  282.40   11.59
  -1   0  -5  287.44   13.12
  -1   0   5  316.18   16.19
  -1   0  -5  301.78   10.60
  -1   0   5  305.27   13.27
   1   0   5  308.27   13.03
   1   0   5  300.62   12.58
  -1  -1  -5  432.53   13.46
   1   1   5  472.13   16.74
   1  -1   5  459.51   16.36
   1   1  -5  444.55   17.26
   1  -1   5  465.35   16.77
  -1  -1   5  431.04   15.86
   1   1  -5  460.96   16.53
   1   1   5  453.00   13.99
   1   1  -5  454.57   15.36
  -1  -1  -5  463.48   15.07
  -1  -1   5  441.84   15.86
   1   1  -5  461.71   17.32
   1  -1   5  366.42   11.88
   1  -1  -5  437.24   17.66
  -1   1  -5  454.40   17.11
  -1   1   5  451.66   17.33
   1  -1  -5  414.90   11.62
   1  -1  -5  417.31   12.83
  -1   1  -5  427.98   15.99
  -1   1   5  459.77   19.49
  -1   1  -5  411.78   14.22
  -1  -1  -5  481.96   17.37
   1  -1  -5  460.61   16.64
  -1  -1  -5  439.16   14.51
   1  -1  -5  456.62   16.80
   1  -1   5  447.62   13.82
   1  -1  -5  442.49   17.01
   1   1  -5  448.30   16.00
   1  -1  -5  433.84   14.18
   1  -1  -5  434.98   16.32
  -1   1  -5  449.75   13.69
  -1  -1   5  430.97   15.99
   1   1   5  434.31   15.59
  -1  -1   5  453.06   16.58
  -1   1   5  441.12   15.61
   1   1  -5  386.61   10.42
  -1   1  -5  435.23   15.28
  -1  -1   5  460.52   20.49
  -1  -1  -5  450.72   16.52
  -1   1   5  461.77   16.63
   1   2  -5   60.08    5.54
  -1   2   5   63.09    6.44
   1  -2  -5   84.57    7.04
   1  -2  -5   76.20    6.04
  -1   2  -5   87.44    6.98
   1  -2  -5   76.69    4.27
   1  -2   5   59.33    4.35
   1  -2  -5   84.16    6.77
  -1  -2  -5   69.68    6.27
  -1   2  -5   78.00    4.97
   1  -2   5   62.86    5.77
  -1   2   5   63.01    5.70
  -1  -2   5   80.09    6.25
  -1   2   5   42.44    4.39
  -1   2  -5   78.26    6.05
  -1   2   5   68.72    6.81
   1  -2  -5   85.74    6.50
   1   2  -5   64.51    5.94
  -1  -2  -5   65.17    5.05
  -1  -2   5   74.84    6.11
   1   2  -5   66.83    6.06
  -1   2  -5   77.91    5.17
  -1  -2  -5   57.66    4.40
   1   2   5   87.86    6.60
   1  -2  -5   77.27    4.22
   1  -2  -5   77.19    5.00
  -1  -2  -5   60.22    4.17
  -1  -2   5   93.74    9.03
  -1  -2  -5   64.56    6.03
   1   2  -5   68.04    5.63
   1  -2  -5   82.66    7.32
  -1   2  -5   80.36    6.54
  -1  -2  -5   60.07    4.75
  -1  -2   5   81.73    6.07
  -1  -2   5   79.07    5.95
   1   2   5   75.55    5.83
  -1   3  -5   46.08    5.15
   1  -3   5   64.18    5.64
  -1   3  -5   47.80    4.92
   1  -3   5   60.35    4.30
   1   3   5   45.05    4.77
  -1  -3  -5   58.93    4.57
  -1  -3   5   52.11    6.70
   1  -3  -5   46.18    3.49
  -1   3   5   56.25    4.92
   1  -3  -5   43.84    4.60
  -1   3  -5   39.46    3.65
  -1  -3   5   45.74    4.80
  -1  -3  -5   62.90    5.02
  -1   3   5   61.21    6.55
   1  -3  -5   45.51    3.00
  -1   3  -5   50.31    4.96
   1   3  -5   64.74    5.74
   1  -3  -5   43.31    5.45
  -1   3   5   65.35    5.69
   1   3  -5   63.74    5.85
  -1   3   5   62.47    6.28
   1  -3  -5   50.15    5.16
  -1  -3   5   46.26    4.78
  -1  -3  -5   62.98    5.66
   1   3  -5   65.07    5.95
  -1   3   5   64.48    5.79
   1   3   5   47.40    4.36
  -1  -3  -5   65.05    5.87
   1   3   5   50.96    4.19
   1  -3  -5   51.70    5.43
   1  -3  -5   45.29    3.64
  -1   3  -5   50.28    4.06
   1  -3  -5   43.29    4.67
  -1  -3   5   43.37    4.64
  -1  -3   5   46.04    4.41
  -1  -3  -5   56.46    4.11
   1  -3   5   57.86    3.97
   1   3  -5   66.40    5.77
   1   3   5   46.39    3.98
  -1   4   5   23.07    3.50
   1  -4   5   21.17    3.22
   1   4  -5   27.61    3.72
  -1  -4   5   18.09    2.88
  -1   4   5   24.19    3.61
   1   4  -5   23.11    3.64
  -1  -4   5   24.09    3.63
   1  -4  -5   21.80    3.28
   1   4   5   27.06    3.17
  -1  -4  -5   25.55    3.70
   1  -4  -5   23.12    3.59
  -1   4   5   28.89    4.62
   1  -4   5   24.29    2.68
   1  -4   5   21.34    2.61
   1  -4  -5   17.53    2.92
  -1  -4  -5   24.06    3.17
  -1  -4  -5   21.39    2.57
  -1   4  -5   25.69    3.78
  -1  -4   5   19.27    2.99
   1  -4  -5   26.63    3.83
   1   4   5   22.25    2.72
  -1  -4  -5   25.74    3.63
  -1   4  -5   16.94    2.44
   1   4   5   17.46    2.49
   1  -4  -5   24.17    3.45
  -1  -4  -5   23.03    2.75
   1   4   5   19.55    3.23
   1  -4  -5   20.04    3.63
   1  -4  -5   19.83    1.73
  -1   4  -5   23.05    3.39
  -1   4  -5   21.56    3.56
  -1  -4   5   28.75    5.42
  -1   4  -5   18.90    2.45
   1   4   5   23.56    3.43
   1   4  -5   25.70    3.83
  -1  -4   5   20.33    2.75
  -1   4   5   26.39    3.92
  -1   5   5   16.64    2.87
   1   5   5   25.59    3.77
  -1  -5  -5   16.13    3.03
   1  -5  -5   24.01    3.66
   1  -5  -5   22.07    3.44
  -1   5   5   15.28    2.98
  -1  -5   5   22.47    3.37
  -1   5  -5   23.75    3.74
  -1  -5  -5   12.55    2.65
   1   5  -5   18.68    3.55
   1   5  -5   18.02    3.21
   1  -5  -5   23.89    3.56
   1   5   5   25.53    3.62
  -1  -5  -5   11.72    2.29
   1  -5   5   13.30    2.12
  -1  -5  -5   15.55    2.39
   1   5   5   20.71    2.77
   1  -5  -5   23.98    3.79
   1  -5  -5   16.88    1.43
  -1   5  -5   20.09    3.30
  -1   5  -5   23.18    2.71
   1  -5  -5   21.61    3.67
   1  -5  -5   18.75    3.36
  -1  -5   5   20.45    2.67
   1   5  -5   18.59    3.07
   1   5   5   24.79    3.01
  -1   5   5   12.54    3.27
   1   5   5   23.70    2.71
  -1  -5   5   28.55    3.95
  -1   5   5   14.02    2.86
   1  -5   5   13.09    2.75
  -1  -5  -5   11.44    2.01
   1  -5   5   14.78    2.85
  -1  -5   5   21.11    3.16
  -1   5  -5   23.25    3.60
   1  -6   5    3.36    2.09
  -1   6   5    3.02    1.34
  -1  -6   5    5.07    1.81
  -1  -6  -5    1.28    0.92
   1  -6  -5    2.43    1.54
  -1  -6  -5    3.04    1.77
  -1   6  -5    6.34    2.01
   1   6   5    5.19    1.59
  -1   6  -5    5.95    2.20
  -1   6  -5    3.63    1.05
   1  -6  -5    6.23    2.07
  -1   6   5    1.54    1.59
   1  -6  -5    4.71    1.75
  -1  -6   5    6.84    2.25
  -1   6  -5    1.79    1.41
   1   6   5    5.73    1.80
   1  -6  -5    4.86    1.77
   1  -6   5    1.67    0.90
   1   6   5    4.14    1.25
   1  -6  -5    6.64    2.22
  -1  -6  -5    2.07    1.53
   1   6  -5    2.57    1.41
   1   6  -5    3.14    2.03
   1  -6   5    1.69    1.31
   1  -6  -5    3.57    1.69
   1   6   5    6.22    1.68
  -1   6   5    0.95    1.43
  -1  -6   5    2.70    1.13
   1   6  -5    3.58    1.74
  -1  -6  -5    0.00    0.50
  -1  -6  -5    2.63    1.54
   1   6   5    4.30    1.77
  -1  -7  -5  144.47    9.15
  -1  -7  -5  140.06    8.94
   1  -7   5  139.69    8.78
  -1  -7   5  153.42    7.12
   1   7  -5  149.03    9.89
  -1  -7  -5  127.98    6.40
   1   7  -5  136.63    8.05
   1  -7  -5  159.75    9.67
   1  -7  -5  163.64    9.75
   1   7   5  161.07    8.31
  -1   7  -5  166.85    9.97
   1  -7  -5  158.84    9.30
  -1   7   5  129.47    7.47
   1  -7  -5  170.22   10.11
   1  -7  -5  161.91    9.74
   1   7   5  154.83    7.68
   1  -7   5  135.22    6.99
  -1   7   5  147.52    9.21
  -1  -7   5  160.74    9.99
   1   7   5  154.74    9.76
   1   7  -5  127.14   10.02
   1  -7   5  141.77    8.82
  -1   7  -5  157.28    7.31
  -1   7   5  136.72    9.04
  -1   7  -5  148.98    9.67
   1   7   5  153.57    7.05
   1  -7  -5  164.36    9.15
  -1  -7  -5  140.12    7.69
   1   7   5  160.50    9.25
  -1   7  -5  150.96    9.98
  -1  -7  -5  135.20    8.27
   1  -7   5  108.10    8.63
  -1  -7   5  156.43    8.84
  -1   8   5  106.93    8.07
  -1   8  -5  124.56    6.73
  -1   8  -5  127.09    9.28
  -1  -8  -5  148.81    9.28
   1  -8   5  136.48    8.74
  -1  -8  -5  132.21    7.59
   1  -8  -5  128.79    8.05
   1  -8   5  143.43    9.16
  -1  -8   5  135.29    9.05
   1   8  -5  151.33    9.92
  -1  -8  -5  138.25    8.99
  -1  -8  -5  132.82    7.90
  -1  -8  -5  132.07    8.42
  -1  -8  -5  138.63    6.38
   1  -8  -5  133.88    8.98
  -1   8   5  126.91    8.57
   1   8   5  130.60    7.71
   1  -8  -5  127.25    8.59
   1   8   5  134.20    9.18
  -1  -8   5   93.95   10.32
  -1   8   5  150.15    9.24
  -1   8  -5  129.47    9.59
   1  -8   5  142.26    9.87
  -1   8  -5  124.47    8.79
   1   8   5  125.08    8.91
  -1  -8  -5  143.37    9.10
   1  -8  -5  135.03    8.98
   1   8   5  136.30    8.39
   1  -8  -5  133.49    8.70
  -1  -8   5  128.19    8.04
   1   8   5  125.01    6.29
  -1   8   5  134.27    7.03
   1   8  -5  125.93   10.36
   1   8  -5  143.52    7.88
   1  -8   5  141.61    7.14
  -1  -8   5  128.32    6.16
  -1   8  -5  137.13    6.86
   1   9   5  387.34   16.85
   1  -9  -5  367.54   15.60
  -1   9  -5  277.92   13.64
  -1  -9   5  391.02   15.22
  -1  -9  -5  391.52   14.46
   1   9  -5  388.90   17.37
  -1   9  -5  377.32   17.61
  -1   9  -5  388.48   12.50
   1  -9  -5  390.90   15.09
   1   9   5  385.36   14.56
   1   9   5  381.75   15.52
  -1   9   5  372.64   15.98
  -1   9  -5  367.90   17.33
  -1  -9  -5  386.98   16.72
   1  -9  -5  391.35   16.39
   1  -9   5  389.35   15.86
   1  -9   5  400.73   16.11
  -1  -9   5  393.69   21.91
  -1  -9   5  369.64   16.29
  -1  -9   5  355.12   11.39
   1   9   5  363.47   12.15
  -1  -9  -5  383.79   16.27
  -1  -9  -5  358.97   11.86
   1   9   5  399.27   16.43
   1  -9  -5  397.18   16.58
  -1  -9  -5  368.28   14.37
  -1  -9  -5  362.57   15.34
   1  -9   5  365.18   13.28
  -1   9   5  384.70   12.08
  -1  -9  -5  382.39   16.20
  -1   9   5  398.50   16.28
  -1   9  -5  397.75   16.59
   1   9  -5  381.48   19.24
   1  -9  -5  395.90   16.10
   1   9  -5  382.24   13.94
  -1   9   5  384.17   16.57
  -1 -10   5  199.64   11.59
   1  10  -5  191.28   12.10
   1 -10  -5  198.42   11.58
   1 -10   5  185.15   10.71
  -1 -10  -5  173.62   10.49
  -1  10   5  175.33   10.69
  -1  10   5  191.93   11.11
  -1  10  -5  203.31   12.92
   1 -10   5  170.61    6.89
   1  10  -5  184.09    8.94
  -1 -10   5  190.75   12.04
   1  10   5  189.67    8.18
   1  10   5  206.21   12.10
  -1 -10  -5  186.32   10.81
   1  10   5  207.97   10.75
   1  10   5  193.39   10.10
   1 -10   5  182.10   10.45
   1 -10  -5  207.49   10.46
  -1 -10  -5  172.11    9.07
   1 -10  -5  192.95   10.81
  -1 -10  -5  195.41   11.31
  -1 -10  -5  177.39    7.59
  -1  10  -5  209.46   13.09
   1  10  -5  175.86   13.25
  -1  10  -5  193.18    7.76
  -1 -10   5  155.51    5.50
   1 -10   5  167.51    8.82
  -1 -10   5  204.96   10.54
  -1 -10  -5  186.42   11.14
   1  10   5  199.50   11.54
  -1  10  -5  196.82   11.57
  -1  10   5  192.38   11.12
  -1  10   5  176.49    6.76
  -1  10  -5  202.77   10.83
  -1 -10   5  194.65   15.16
   1 -10  -5  215.93   12.02
   1 -11   5  208.58    7.11
  -1  11  -5  240.69   12.01
   1 -11   5  222.07   13.65
   1 -11  -5  243.48   11.72
  -1 -11  -5  240.51   12.65
   1  11   5  241.24   13.28
   1 -11   5  222.84   10.18
   1 -11  -5  228.85   12.85
   1  11   5  215.68    9.02
   1  11   5  223.43   11.28
  -1 -11   5  234.44   12.85
   1 -11   5  232.39   12.40
  -1 -11   5  193.59    6.84
  -1  11  -5  219.83    8.08
   1  11  -5  224.19    9.85
  -1  11  -5  243.08   12.97
  -1  11   5  235.35   12.82
  -1  11  -5  209.09   13.74
  -1  11   5  242.01   12.84
   1  11   5  221.64   11.52
   1 -11   5  244.23   12.24
  -1 -11  -5  228.53   12.62
  -1 -11  -5  238.62   10.79
   1  11  -5  217.89   15.26
   1  11   5  242.34   12.62
   1 -11  -5  243.63   12.44
  -1  11   5  254.92   13.07
   1  11  -5  243.48   13.90
  -1 -11  -5  228.43   12.84
  -1  11   5  234.56   13.10
  -1 -11  -5  229.33   12.50
  -1  11  -5  238.39   14.50
  -1 -11   5  247.24   13.96
  -1 -11   5  241.80   11.75
   1 -11  -5  247.98   13.71
   1 -11  -5  230.57   12.73
  -1 -11   5  253.35   17.39
   1  11  -5  241.43   12.85
   1 -12   5    4.84    1.75
  -1 -12   5   12.78    2.66
  -1  12   5    5.32    3.38
  -1 -12   5   11.80    3.89
   1  12   5   13.85    3.11
   1  12   5   12.28    2.74
  -1  12  -5   12.03    2.81
   1 -12   5    6.11    2.66
  -1  12   5    4.23    1.90
   1 -12  -5    8.96    2.44
   1 -12  -5   12.20    3.20
  -1 -12  -5    5.43    1.91
  -1  12   5    7.50    2.49
   1  12   5   10.17    3.08
   1 -12  -5    9.59    2.68
   1  12  -5    2.05    2.00
   1  12  -5    5.84    2.35
  -1  12  -5   12.61    3.60
  -1 -12  -5    1.98    1.05
   1 -12  -5   13.77    3.07
  -1 -12  -5    0.49    0.99
   1 -12   5    3.69    0.78
  -1 -12   5   12.27    3.21
   1 -12  -5   15.57    3.36
  -1 -12   5    7.34    1.21
  -1  12  -5    9.63    1.35
  -1  12  -5   12.03    2.87
   1  12   5   11.43    1.98
  -1 -12  -5    6.40    2.69
  -1  12  -5    5.06    1.88
  -1 -12  -5    2.87    1.46
   1 -12  -5   10.33    2.33
  -1  12   5    1.97    1.64
   1  12   5   12.34    2.63
   1  12  -5    4.97    2.58
   1 -12   5    1.83    1.65
  -1  12   5    2.57    1.84
   1 -12   5    4.99    1.73
   1  13   5    3.50    1.74
   1 -13   5    9.82    2.63
   1  13   5    1.63    1.29
   1 -13   5    5.88    0.71
  -1 -13   5    1.80    0.91
   1  13  -5    7.63    2.95
   1 -13  -5    2.98    1.44
  -1  13   5    8.31    2.67
  -1  13   5   14.28    4.25
   1  13   5    5.26    2.00
  -1  13  -5    2.14    1.68
   1  13  -5    6.73    2.01
  -1 -13  -5    5.92    2.07
  -1  13  -5    4.22    1.71
  -1 -13   5    1.96    2.48
  -1 -13  -5    7.91    1.95
   1 -13   5    6.65    2.34
   1 -13  -5    2.11    1.57
  -1  13  -5    6.95    2.32
  -1  13   5    9.83    2.73
  -1  13   5    7.32    2.30
  -1 -13  -5   12.58    2.92
  -1 -13   5    7.09    2.68
  -1  13   5   13.27    3.25
   1  13  -5    9.76    2.68
  -1 -13   5    3.07    1.26
   1 -13  -5    4.07    1.73
   1  13   5    2.96    1.30
   1 -13  -5    3.79    1.67
  -1 -13  -5    8.92    2.67
   1 -13  -5    3.12    2.17
   1 -13   5    5.13    2.01
  -1  13  -5    3.21    0.76
   1  13   5    3.99    1.22
   1 -13  -5    2.96    1.53
   1 -13   5    5.60    1.73
  -1  14   5   13.09    3.19
   1 -14   5    9.74    2.63
  -1 -14   5   15.46    2.10
   1  14  -5   14.62    3.50
   1 -14   5   10.66    3.12
  -1  14   5    7.45    2.33
   1  14   5   19.91    3.57
   1  14   5   13.76    3.40
  -1 -14  -5   12.47    3.03
   1 -14  -5   12.78    3.30
  -1 -14  -5    9.62    2.26
   1  14   5   17.91    3.54
  -1  14  -5   17.65    4.14
  -1  14  -5   21.40    4.05
  -1  14   5   11.48    2.88
   1  14   5   20.42    3.46
  -1 -14  -5    9.67    2.81
   1 -14  -5   21.04    3.41
   1 -14  -5   19.81    3.61
   1 -14   5   11.85    2.36
   1 -14  -5   21.08    4.19
  -1 -14   5   16.89    3.57
  -1  14   5   10.65    2.88
   1  14  -5    9.08    3.24
   1 -14   5   12.79    2.93
  -1  14   5   14.74    3.37
  -1 -14  -5   13.44    3.40
   1 -14  -5   11.81    2.90
  -1 -14   5   17.29    4.59
  -1  14   5   14.38    4.34
   1 -14  -5   15.59    3.43
   1  14   5   18.99    2.61
   1  14  -5   12.38    3.14
  -1  14  -5   17.84    3.39
  -1 -14   5   17.49    3.29
  -1 -15  -5   11.26    3.43
   1  15   5   18.43    3.59
  -1  15   5   10.85    2.89
  -1  15   5    7.94    2.51
   1 -15  -5   19.72    4.07
   1 -15   5   12.30    2.96
  -1 -15   5   21.44    3.73
  -1 -15  -5    9.99    3.04
  -1 -15  -5    9.13    2.89
   1  15  -5    9.17    2.99
  -1  15  -5   22.08    3.91
   1 -15  -5   16.63    4.09
   1 -15  -5   17.84    3.47
   1 -15  -5   20.78    3.52
  -1 -15  -5   11.75    2.47
   1  15   5   19.28    3.85
   1  15   5   15.14    2.31
   1 -15   5    8.32    2.40
  -1  15   5   18.60    5.09
   1  15  -5    6.77    2.72
  -1 -15   5   17.85    2.53
   1  15   5   17.00    2.70
  -1  15  -5   19.85    4.70
   1  15   5   15.72    3.19
  -1 -15   5   20.99    4.32
  -1  15   5   11.54    3.14
   1  15  -5   11.93    4.14
  -1  15  -5   16.88    3.81
   1 -15   5   10.50    2.47
   1 -15  -5   22.55    4.63
  -1  15   5    8.65    2.62
  -1  16  -5   26.11    4.32
  -1  16  -5   22.71    3.94
   1  16   5   22.77    4.22
  -1 -16  -5   24.62    4.45
   1 -16  -5   27.06    3.99
  -1 -16  -5   24.15    4.85
   1 -16  -5   28.93    5.21
   1  16   5   22.02    4.30
  -1 -16  -5   19.10    4.36
   1 -16   5   22.38    4.23
  -1  16   5   29.14    6.23
   1 -16  -5   25.03    4.48
  -1 -16   5   23.38    3.17
   1 -16   5   24.39    4.27
  -1  16   5   22.18    4.09
   1 -16   5   21.48    3.57
   1 -16  -5   26.97    4.42
  -1  16   5   21.78    4.25
   1  16  -5   29.22    5.40
  -1  16   5   24.76    4.16
  -1 -16   5   23.12    4.64
   1  16   5   19.71    2.70
  -1 -16  -5   22.50    3.40
  -1  16  -5   21.94    4.25
   1  16   5   22.31    3.81
   1 -16  -5   22.38    4.74
  -1  16  -5   19.41    5.01
   1  16  -5   24.56    5.93
   1  16   5   23.20    3.04
  -1  16   5   24.05    4.66
  -1 -17  -5  143.19   11.23
  -1 -17  -5  159.75   12.03
  -1  17   5  123.35    4.27
   1 -17  -5  160.80   10.91
  -1  17  -5  169.72   11.32
   1  17   5  165.63   11.79
  -1  17   5  175.48   14.82
   1  17   5  152.59    8.07
  -1  17  -5  167.26   11.14
   1 -17   5  147.72   10.89
   1  17   5  155.91    7.75
   1 -17  -5  141.98   11.68
  -1  17   5  147.86   10.29
  -1  17   5  165.09   11.17
  -1  17  -5  137.28   13.11
   1  17  -5  157.25   14.37
   1 -17  -5  170.98   11.83
  -1 -17  -5  149.93    9.04
   1  17   5  157.90   10.38
  -1  17   5  130.31   10.62
  -1  17   5  157.17   10.78
  -1 -17   5  161.25    8.59
  -1 -17   5  161.62   11.93
  -1  17  -5  153.60   11.66
   1 -17   5  145.59    9.37
  -1  17   5  145.43   11.22
  -1 -18  -5  134.33   11.15
  -1  18   5  128.72   11.01
  -1  18  -5  129.70   10.00
   1  18  -5  126.91   13.24
  -1  18   5  141.02   10.31
  -1  18  -5  120.92    9.82
  -1 -18   5  138.36   11.50
   1 -18   5  130.35   10.47
   1 -18   5  123.47    9.07
   1  18   5  146.50   11.31
   1  18   5  116.63    6.80
  -1  18  -5  104.57   12.10
   1  18   5  127.20    7.55
   1 -18  -5  139.48   11.14
  -1  18   5  131.33   10.14
  -1  18  -5  127.65   10.81
  -1  18   5  105.72    9.85
  -1 -18   5  121.45    8.09
   1 -18  -5  104.33   10.26
   1  18   5  132.65    9.61
  -1 -18  -5  126.39   10.98
  -1  18   5  135.23   13.11
  -1  18   5   97.82    4.23
  -1  18   5  111.42    4.82
  -1  19   5  203.81   13.06
  -1  19   5  225.99   16.94
   1  19  -5  201.11   16.73
  -1 -19   5  200.07   11.03
  -1 -19  -5  199.82   14.30
  -1 -19   5  190.11   13.75
   1  19   5  208.58   13.91
  -1  19   5  221.16   13.09
  -1  19  -5  210.00   13.23
   1  19   5  192.63    9.80
  -1  19  -5  202.40   12.93
   1 -19  -5  178.04   13.80
  -1 -19  -5  186.01   13.60
   1 -19   5  195.09   11.87
   1  19   5  196.29   12.34
   1 -19  -5  215.51   14.29
   1 -19   5  193.96   13.09
  -1  19   5  211.09   14.49
  -1  19   5  184.66    6.69
  -1  19  -5  143.48   14.28
  -1  19   5  195.97    7.54
  -1  19  -5  186.01   13.46
   1  19   5  188.66    9.07
  -1  19   5  201.55   13.76
  -1  20   5   27.94    2.97
  -1 -20  -5   35.47    6.05
  -1  20  -5   34.86    6.01
  -1  20   5   26.68    2.49
  -1  20   5   41.52    7.55
  -1 -20  -5   31.67    5.79
   1 -20  -5   39.67    6.43
   1  20  -5   33.37    7.05
   1  20   5   31.22    3.66
   1 -20   5   31.56    4.90
   1  20   5   33.72    5.02
   1  20   5   34.93    4.07
  -1  20   5   33.41    5.19
  -1 -20   5   40.74    6.66
  -1  20   5   31.40    5.70
   1 -20  -5   31.25    5.89
  -1  20  -5   38.47    5.82
   1  20   5   35.26    5.83
  -1  20  -5   22.98    5.62
   1 -20   5   30.60    5.26
   1  20   5   14.79    3.24
  -1  20   5   32.30    5.40
  -1 -20   5   29.34    4.45
  -1  20   5   30.76    5.35
   1  21   5   36.47    4.03
  -1  21   5   32.18    6.00
   1 -21   5   34.49    5.21
  -1 -21   5   33.14    4.81
   1  21   5   35.49    5.29
  -1 -21   5   39.64    6.58
  -1  21  -5   39.56    6.54
   1 -21  -5   37.11    6.15
  -1 -21  -5   31.44    6.16
   1 -21  -5   27.87    5.42
  -1  21  -5   31.70    6.77
  -1  21   5   34.28    5.40
  -1  21   5   30.47    3.35
  -1  21   5   36.09    6.77
  -1  21   5   31.57    5.53
  -1  21   5   31.47    5.24
  -1  21   5   31.61    2.92
   1  21   5   37.21    4.36
   1  21   5   31.03    5.60
   1  21  -5   23.51    5.55
   1 -21   5   30.13    5.50
   1 -22   5    2.60    1.49
  -1  22   5    0.15    0.75
  -1 -22  -5    0.80    1.85
   1  22   5    9.22    2.96
   1  22   5    7.86    2.62
   1  22  -5    1.12    1.86
  -1 -22   5   12.21    3.27
   1 -22  -5    6.23    3.01
  -1  22   5   -0.36    1.23
  -1  22   5    2.73    2.21
  -1 -22   5    9.03    3.11
  -1  22   5    1.02    1.54
  -1  22   5    0.37    2.07
  -1  22   5    2.73    0.99
   1 -22   5    4.27    2.71
  -1  22  -5   11.19    4.12
   1  22   5   12.43    2.63
   1 -22  -5    7.07    3.16
   1  23  -5    8.92    4.29
   1  23   5    4.65    1.64
  -1  23   5   13.75    4.22
   1 -23  -5   -1.19    2.35
  -1  23   5    4.78    2.86
  -1  23  -5    9.21    3.83
  -1 -23   5    4.71    2.17
   1  23   5    1.53    1.24
   1 -23   5    9.88    3.29
  -1  23   5    7.90    1.71
  -1 -23   5    3.30    2.25
  -1 -23  -5    5.74    2.22
  -1  23   5    8.89    3.01
   1  23   5    2.23    1.37
   1 -23   5   11.47    3.89
  -1  23   5    7.80    2.70
  -1  24   5    0.53    1.56
   1 -24   5    1.31    2.52
   1  24   5    0.93    1.66
   1 -24  -5    6.53    3.09
  -1  24   5    1.06    1.58
   1  24   5    4.86    1.92
   1 -24   5    1.52    1.66
  -1  24  -5    4.67    3.64
  -1 -24  -5   -1.94    2.09
  -1  24   5    0.73    2.25
  -1 -24   5    5.57    2.28
  -1  24   5    2.30    1.99
   1  24   5    5.88    2.36
   1  24  -5    4.06    3.20
  -1 -24   5    2.77    2.28
  -1  25   5   22.01    4.98
   1  25   5   24.65    5.87
   1 -25  -5   29.86    6.30
  -1 -25  -5   12.27    4.22
   1 -25   5   21.73    4.93
  -1  25   5   22.36    3.60
  -1 -25   5   30.14    6.62
   1  25   5   20.59    4.45
  -1 -25   5   25.87    5.01
   1 -25   5   23.96    5.59
  -1  25   5   18.59    4.86
  -1  25   5   25.64    6.21
  -1  25  -5   23.48    6.42
   1  25  -5   25.90    6.16
  -1  25   5   13.96    3.84
   1  25   5   25.08    3.85
   1  25   5   23.27    5.11
  -1  26   5   34.79    4.64
  -1 -26   5   34.17    7.02
  -1 -26   5   35.86    6.16
  -1  26   5   26.45    6.50
   1  26   5   35.57    4.79
   1 -26  -5   46.26    8.37
   1 -26   5   35.29    6.60
   1  26  -5   40.90    8.02
   1 -26   5   31.48    6.17
  -1  26   5   33.87    6.79
  -1 -26  -5   37.30    7.61
  -1  26   5   26.51    5.45
  -1  26  -5   42.13    8.85
   1  26   5   35.81    6.81
  -1  26   5   43.27    6.79
   1  26   5   32.78    6.57
   1  27   5  117.80   12.32
   1  27   5  111.21    8.26
   1  27   5  117.63   11.99
  -1 -27   5  101.67   12.21
  -1  27  -5  105.10   13.37
  -1  27   5  116.19   12.17
  -1  27   5  121.76   14.14
   1 -27  -5  117.86   12.95
  -1  27   5  106.35   10.66
  -1 -27  -5  118.69   13.60
   1 -27   5  108.00   11.45
   1  27  -5  114.07   13.23
  -1  27   5  101.14   10.69
   1 -27   5   98.27   11.27
  -1 -27   5  118.75   11.19
   1 -28   5   37.45    7.08
  -1  28  -5   29.89    7.63
   1 -28   5   41.30    7.26
  -1  28   5   38.59    6.69
  -1 -28   5   30.10    5.74
   1 -28  -5   44.36    8.10
  -1  28   5   41.10    7.20
   1  28   5   38.89    6.87
   1  28  -5   38.10    7.57
  -1  28   5   39.47    8.46
  -1 -28   5   38.57    7.70
  -1  28   5   46.19    7.38
   1  28   5   37.70    7.30
  -1 -28  -5   37.32    8.19
   1 -29  -5   38.72    7.64
  -1 -29   5   41.99    8.18
  -1 -29   5   39.31    6.92
   1 -29   5   42.99    7.54
  -1  29   5   47.34    9.15
   1  29   5   38.99    7.22
   1 -29   5   36.20    6.98
  -1  29   5   41.06    7.20
  -1  29  -5   41.74    8.52
   1  29   5   46.52    7.60
  -1 -29  -5   40.17    8.47
  -1  29   5   39.29    6.78
   1  29  -5   36.75    8.05
  -1  29   5   33.75    6.30
  -1 -30   5    5.59    3.25
   1  30   5    3.73    2.05
  -1  30   5    0.12    1.57
   1 -30  -5    2.29    2.74
  -1  30   5    2.73    2.12
  -1 -30  -5    3.11    3.42
   1  30  -5   -0.14    1.92
   1 -30   5    2.54    2.33
  -1  30   5    0.10    1.75
  -1  30  -5    5.05    3.49
  -1  30   5    1.24    2.97
   1  30   5    5.73    3.31
  -1 -30   5    6.33    3.30
   1 -30   5    1.44    2.54
   1 -31  -5    7.18    3.68
   1  31   5    2.88    1.58
   1 -31   5    6.76    3.61
   1  31   5    5.63    3.40
  -1  31   5    6.79    2.93
  -1 -31  -5    7.98    4.84
   1  31  -5   11.21    5.04
  -1  31  -5    5.29    3.93
   1 -31   5    6.69    3.62
  -1  31   5    1.34    2.64
  -1  31   5    4.74    2.58
  -1 -31   5    4.41    3.46
  -1 -31   5    4.73    3.14
  -1  32  -5    4.12    3.78
   1  32   5    7.40    3.61
  -1 -32   5   11.93    4.59
  -1  32   5    6.27    3.69
   1 -32   5    3.57    3.12
   1  32  -5    3.11    3.39
  -1 -32   5    8.47    4.24
   1 -32   5    8.20    4.09
  -1 -32  -5    5.01    3.67
  -1 -32  -5   -0.52    3.59
  -1  32   5    1.52    2.11
  -1  32   5    0.89    1.84
   1 -32  -5    2.45    2.33
   1 -32  -5   -1.18    2.70
   1  32   5    3.37    2.69
  -1 -33  -5    2.06    2.38
   1 -33   5    5.49    2.67
  -1  33   5    7.80    3.41
   1  33  -5    9.30    4.60
   1 -33  -5    1.79    2.00
   1 -33   5    2.11    2.51
   1  33   5    5.05    2.68
   1 -33  -5    4.13    2.22
  -1 -33   5    7.14    3.34
  -1  33   5    3.74    2.05
  -1  33  -5   14.10    5.52
   1  33   5   12.20    4.81
  -1 -33   5    7.67    4.02
   1 -34   5    0.53    2.76
  -1 -34   5    6.22    3.25
   1 -34  -5   -0.65    3.03
  -1  34   5    8.70    4.01
   1 -34   5    3.76    3.57
  -1  34  -5   11.63    5.15
  -1 -34  -5   -1.00    3.36
   1  34   5    5.78    2.96
   1  34   5    5.77    3.67
   1 -35   5   28.26    7.04
   1 -35   5   28.74    6.74
   1  35   5   17.98    4.95
   1 -35  -5   18.06    5.98
  -1  35   5   25.54    6.01
  -1 -35  -5   28.02    7.52
  -1 -35   5   22.03    6.36
  -1  36   5   20.11    5.56
   1  36   5   13.74    4.75
  -1   0  -6  281.27   12.49
  -1   0  -6  284.61   11.75
   1   0  -6  302.82   14.33
  -1   0  -6  296.19   14.11
  -1   0  -6  310.21   14.84
   1   0  -6  296.23   13.97
  -1   0   6  289.87   13.94
   1   0  -6  290.16   15.20
  -1   0   6  301.84   14.54
   1   0  -6  284.85   12.21
   1   0   6  291.32   14.06
  -1   0   6  299.95   14.22
   1   0  -6  260.88    8.78
  -1   0  -6  291.73   11.67
   1   0  -6  297.53   14.88
  -1   0   6  305.66   17.73
   1   0   6  275.86   10.42
   1   0  -6  276.12   10.99
   1  -1   6   60.92    4.73
  -1   1   6   79.68    7.17
   1  -1  -6   78.57    7.56
   1   1  -6   68.79    6.97
  -1   1  -6   83.40    7.68
   1   1   6   78.95    7.08
   1  -1  -6   76.34    6.73
   1   1  -6   71.16    6.93
   1  -1  -6   67.77    4.87
   1  -1  -6   73.95    7.25
   1   1  -6   66.17    5.33
   1   1  -6   57.59    3.38
  -1  -1   6   80.11    7.19
  -1  -1   6   74.46    6.81
   1  -1  -6   66.97    4.18
   1   1  -6   82.03    7.32
  -1   1   6   84.34    7.51
  -1  -1  -6   73.37    5.90
  -1   1  -6   71.20    6.11
  -1  -1  -6   70.70    5.48
  -1  -1  -6   77.82    6.90
   1  -1   6   78.18    5.41
  -1   1  -6   68.78    5.49
  -1   1  -6   72.04    6.63
  -1   1   6   97.72    9.50
   1  -1  -6   69.44    5.55
  -1  -1  -6   81.83    7.77
   1   1  -6   75.94    6.17
   1  -1   6   74.91    6.88
  -1   1  -6   66.93    5.23
   1  -1  -6   71.59    6.77
   1   1  -6   73.22    7.46
   1  -1  -6   78.07    7.06
   1  -1  -6   80.28    7.03
  -1   1   6   91.60    7.71
  -1  -1   6   76.99    6.70
  -1  -1  -6   72.20    5.49
  -1   1  -6   87.45    7.63
  -1  -2  -6   44.39    4.74
  -1  -2   6   59.59    6.41
   1  -2   6   36.72    3.73
  -1   2  -6   51.80    5.39
   1  -2   6   47.12    4.45
  -1  -2  -6   49.05    5.95
   1  -2  -6   53.02    6.56
   1   2  -6   44.86    5.69
  -1  -2   6   50.69    5.38
   1  -2  -6   50.87    5.37
  -1   2   6   62.81    7.41
  -1   2  -6   48.21    5.52
   1   2  -6   48.32    5.81
  -1   2  -6   60.60    6.24
  -1   2   6   53.33    6.24
  -1   2   6   53.71    5.74
  -1   2  -6   56.91    6.58
   1   2   6   58.39    6.15
   1  -2  -6   49.64    6.46
   1  -2   6   57.97    5.88
  -1   2  -6   47.53    4.44
   1  -2  -6   42.71    3.50
  -1  -2  -6   51.57    4.65
   1   2  -6   49.57    5.25
   1  -2  -6   48.65    5.73
  -1   2  -6   42.22    4.55
   1  -2  -6   50.51    4.58
   1   2  -6   36.01    2.33
   1  -2  -6   65.48    6.44
   1  -2  -6   53.70    6.03
  -1  -2   6   55.27    6.45
  -1  -2  -6   47.65    4.71
  -1  -2  -6   49.91    5.68
   1   2  -6   49.14    6.11
   1  -2  -6   60.60    6.00
   1  -2  -6   45.85    3.74
  -1   2   6   54.47    5.86
   1   3  -6  467.78   18.84
   1  -3  -6  459.54   18.46
  -1  -3   6  456.27   16.71
  -1  -3  -6  471.26   15.78
   1  -3  -6  496.26   18.39
   1  -3   6  474.12   18.58
   1  -3  -6  474.07   19.26
  -1  -3  -6  431.70   15.35
  -1  -3  -6  444.57   14.72
  -1  -3  -6  468.25   19.19
  -1   3  -6  455.31   17.64
  -1  -3   6  485.94   18.83
   1  -3   6  436.39   14.26
   1  -3   6  441.74   18.28
  -1   3  -6  484.68   19.19
   1  -3  -6  450.12   18.54
   1   3  -6  466.83   19.00
  -1   3   6  493.92   18.96
   1  -3   6  435.95   14.44
   1  -3  -6  525.23   20.00
   1  -3  -6  460.61   20.12
  -1   3   6  493.16   20.89
   1   3  -6  448.73   17.59
   1  -3   6  477.39   18.77
   1   3  -6  472.70   18.70
  -1   3  -6  472.67   18.50
   1  -3  -6  480.22   18.80
  -1   3  -6  457.60   15.46
  -1  -3   6  442.23   17.76
  -1   3   6  483.68   21.15
  -1   3   6  466.40   18.23
  -1   3  -6  483.14   15.35
  -1  -3  -6  464.54   18.87
  -1  -3  -6  449.43   16.05
   1  -3  -6  430.24   13.71
   1  -3  -6  433.51   12.86
  -1   3  -6  508.36   19.39
   1   3   6  453.10   18.23
   1  -4   6   56.18    6.08
   1   4   6   56.92    5.38
   1   4  -6   53.29    5.83
   1  -4  -6   52.94    5.60
   1  -4  -6   64.83    6.60
   1  -4  -6   53.93    5.78
  -1   4  -6   64.08    6.79
  -1  -4   6   53.50    6.00
   1  -4   6   49.83    4.24
  -1   4   6   63.56    6.40
   1  -4  -6   60.78    7.05
   1  -4   6   52.72    4.35
   1  -4  -6   55.81    4.40
   1   4  -6   52.74    5.79
  -1  -4  -6   54.89    4.59
  -1   4   6   60.23    6.18
  -1   4   6   57.98    6.34
   1   4  -6   66.59    6.73
   1   4  -6   57.92    5.94
   1   4   6   57.00    5.13
   1  -4  -6   52.24    3.40
  -1  -4  -6   54.26    6.02
  -1  -4   6   53.80    5.06
   1   4   6   58.06    6.02
  -1  -4  -6   57.39    5.32
  -1   4   6   71.96    7.90
   1  -4   6   58.01    6.31
  -1   4   6   64.29    6.35
  -1   4  -6   58.05    6.11
   1  -4  -6   60.93    6.46
  -1  -4  -6   65.07    6.64
  -1   4  -6   53.83    4.78
  -1  -4   6   50.14    5.54
   1  -4  -6   58.14    5.98
  -1   4  -6   57.21    4.71
   1  -4   6   53.83    6.17
  -1   4  -6   50.67    5.53
  -1   4   6   63.44    7.00
   1  -4  -6   61.08    6.29
  -1  -4  -6   58.43    4.81
  -1   4  -6   60.52    6.26
   1  -4  -6   61.88    6.46
   1  -5   6  630.41   18.92
   1   5  -6  741.04   24.47
  -1  -5   6  666.18   22.51
   1  -5   6  641.69   18.53
   1  -5  -6  707.30   24.10
  -1   5  -6  643.02   23.41
   1   5  -6  669.45   22.66
   1  -5   6  622.92   22.66
   1   5   6  684.39   23.52
  -1  -5   6  693.78   23.73
  -1  -5  -6  663.86   21.30
   1  -5  -6  728.54   24.35
   1  -5  -6  637.38   19.02
  -1  -5  -6  716.80   24.32
  -1   5  -6  630.35   22.56
   1  -5  -6  744.27   24.93
  -1   5  -6  744.35   24.42
  -1  -5   6  655.16   20.10
   1  -5   6  665.42   23.14
   1  -5  -6  712.90   23.72
  -1   5   6  706.60   24.32
  -1  -5  -6  680.01   19.44
  -1   5   6  660.42   22.75
  -1   5   6  673.82   27.01
  -1   5  -6  685.21   20.47
   1  -5   6  659.66   24.00
  -1  -5  -6  684.99   23.51
   1  -5  -6  720.78   24.63
  -1  -5   6  716.94   30.53
  -1  -5  -6  680.75   19.89
   1   5   6  649.57   20.49
  -1   5   6  636.70   22.88
   1  -5  -6  731.16   23.32
  -1   5  -6  703.83   24.23
  -1   5   6  614.89   23.35
   1   5   6  698.70   23.09
   1   5  -6  647.05   23.50
   1  -5  -6  592.06   15.22
   1  -5  -6  706.05   23.41
  -1   5  -6  682.27   19.25
  -1   5   6  666.48   23.17
   1   5   6  704.06   21.29
   1   5  -6  687.16   24.19
   1   6   6   17.39    3.23
  -1   6  -6   12.62    3.48
   1  -6  -6   16.28    3.63
   1  -6   6   11.25    2.30
  -1   6   6   21.92    4.30
   1  -6   6   14.99    3.42
  -1  -6   6   15.07    2.73
   1  -6  -6   19.23    3.79
  -1   6  -6   21.44    4.28
  -1   6   6   13.32    3.30
  -1  -6  -6   20.32    3.98
   1   6  -6   19.03    4.19
   1   6   6   19.65    3.74
   1   6  -6   19.41    4.08
  -1  -6   6   17.48    3.94
   1  -6  -6   14.84    2.58
   1  -6   6   18.04    2.83
   1  -6  -6   17.37    3.66
   1   6  -6   15.14    3.26
   1   6   6   20.19    2.96
   1   6   6   21.85    4.07
  -1  -6  -6   17.41    3.13
  -1   6  -6   17.46    4.14
  -1   6  -6   10.81    2.06
  -1  -6  -6   19.66    4.44
  -1   6   6   22.69    5.33
  -1  -6  -6   12.45    2.45
  -1  -6   6   16.99    3.83
   1  -6  -6   22.64    4.35
  -1   6   6   24.14    4.09
   1  -6   6   12.58    3.51
  -1   6   6   18.20    4.02
   1  -6   6   18.75    4.64
   1  -6  -6    8.56    1.06
  -1  -6   6   13.37    3.68
   1  -6   6   20.67    4.45
   1  -6  -6   24.64    4.85
   1  -6  -6   16.22    3.64
  -1   6   6   17.34    3.86
  -1   6  -6   17.54    4.08
  -1  -6   6   19.82    5.28
   1   6  -6   20.71    3.93
   1   6   6   13.03    2.90
   1   6   6   20.71    4.51
   1   6   6   20.09    3.76
  -1  -6  -6   16.19    2.95
  -1   7  -6  212.17    9.19
   1  -7  -6  214.10   12.78
  -1  -7  -6  221.19   10.68
  -1  -7  -6  204.73    9.05
  -1   7   6  224.22   12.87
   1  -7  -6  248.72   12.78
   1  -7  -6  244.91   13.51
   1   7   6  237.96   12.78
   1   7   6  246.78   13.31
   1  -7   6  222.21   12.57
   1  -7  -6  247.62   12.64
  -1   7  -6  210.36   10.50
  -1  -7   6  244.08   13.88
  -1   7  -6  215.07   12.74
   1   7   6  241.60    9.75
  -1   7   6  217.91   12.31
   1  -7   6  223.13   12.64
   1   7  -6  211.52   11.31
   1  -7   6  202.52    9.26
   1   7   6  228.21   12.19
  -1   7   6  212.73   15.27
   1  -7  -6  218.42   12.62
   1  -7  -6  210.74   12.21
   1  -7  -6  222.34   12.67
  -1  -7  -6  211.08   12.33
  -1  -7   6  201.17    9.48
   1   7   6  239.63   10.94
  -1   7  -6  197.50   12.59
   1   7  -6  212.11   13.26
   1   7   6  208.03   12.45
  -1   7  -6  224.96   12.39
  -1  -7  -6  219.03   12.46
   1   7   6  205.38   10.57
  -1   7   6  219.01   12.46
  -1  -7   6  250.83   13.46
   1   7  -6  221.48   13.16
   1  -7   6  211.66   13.08
  -1  -7  -6  205.60   11.18
  -1   7   6  225.88   12.37
  -1   7   6  220.91   11.79
  -1  -7   6  231.62   12.31
  -1  -7   6  236.27   17.22
   1   7  -6  202.64   12.55
  -1   7  -6  210.77   12.47
  -1  -8   6  151.12    9.92
  -1  -8   6  167.25   14.50
   1   8  -6  135.63   11.03
  -1   8   6  147.12    9.99
   1   8   6  155.75    7.57
   1  -8   6  137.09    7.66
  -1   8   6  152.29   10.21
  -1   8  -6  146.38   10.60
  -1   8  -6  138.48    8.24
   1   8   6  152.04   10.62
  -1  -8  -6  133.57    9.08
  -1   8   6  144.16    8.74
  -1  -8  -6  143.02   10.27
   1   8  -6  142.02   10.57
  -1   8   6  142.25   10.03
   1   8  -6  137.02    8.88
  -1   8  -6  166.62   11.17
  -1   8   6  144.96   13.12
   1   8   6  143.11    8.91
   1  -8  -6  146.68   10.23
   1  -8   6  151.03   10.30
  -1  -8   6  162.24   11.13
   1   8   6  148.77    8.42
  -1  -8  -6  158.88    9.96
  -1   8  -6  151.21   11.05
  -1  -8   6  144.25    7.55
  -1  -8  -6  146.41   10.22
  -1   8  -6  159.85   10.37
  -1   8   6  148.96   10.35
  -1  -8  -6  133.53    6.97
   1  -8   6  122.18    7.32
   1   8   6  156.83   10.01
   1  -8  -6  146.84   10.59
   1   8   6  139.20   10.61
   1  -8  -6  166.55   11.27
   1  -8   6  138.52   10.95
   1  -8  -6  159.97   10.74
  -1  -8  -6  142.91    8.59
   1   8  -6  148.72   10.35
  -1  -8   6  138.90   10.18
   1  -8   6  138.95    9.65
   1   8   6  155.36   10.14
  -1   8  -6  148.50    7.52
   1  -8  -6  157.58   10.17
   1  -8  -6  151.78   10.70
   1  -9  -6   36.83    4.85
  -1   9   6   37.48    5.03
  -1  -9  -6   24.46    3.98
   1   9  -6   33.65    5.03
   1  -9  -6   33.04    5.21
   1   9   6   36.68    5.35
  -1   9   6   33.86    6.36
   1   9  -6   30.51    5.57
   1   9   6   26.19    3.89
  -1  -9   6   25.47    3.04
  -1   9   6   32.50    5.10
  -1  -9  -6   26.11    4.01
   1   9   6   30.11    3.76
  -1  -9  -6   30.75    4.28
  -1  -9   6   35.65    4.89
  -1  -9   6   30.17    4.71
   1   9   6   30.84    5.11
   1   9   6   30.72    4.69
   1  -9  -6   37.56    5.75
  -1   9  -6   31.88    4.96
   1  -9   6   29.91    4.88
  -1  -9  -6   29.21    3.06
  -1   9   6   34.78    5.27
  -1   9  -6   31.21    4.61
  -1   9  -6   24.09    3.31
   1   9  -6   30.82    5.12
   1  -9  -6   33.79    5.31
  -1  -9  -6   34.14    4.96
   1  -9   6   38.01    5.25
  -1  -9  -6   35.92    5.17
   1  -9  -6   25.92    4.41
   1  -9   6   31.87    5.30
  -1   9  -6   32.11    5.41
  -1  -9   6   24.20    5.69
  -1   9  -6   27.14    4.79
   1  -9  -6   31.22    4.77
  -1   9   6   33.51    3.81
  -1   9   6   32.40    4.76
  -1  -9   6   33.56    5.38
   1   9   6   28.06    4.46
   1   9  -6   25.61    3.80
   1  -9   6   26.05    3.28
   1  -9   6   23.58    3.02
   1   9   6   29.36    3.22
  -1  10  -6  182.44   12.69
  -1  10   6  192.34   12.38
  -1  10  -6  201.06   12.74
   1  10   6  200.33   11.50
  -1  10  -6  210.96   12.24
   1 -10  -6  200.12   13.01
   1 -10  -6  204.43   11.45
  -1 -10  -6  188.59   11.81
   1 -10  -6  207.74   12.90
  -1 -10  -6  190.57   10.91
   1 -10   6  192.40   13.26
   1 -10  -6  206.37   12.48
  -1 -10  -6  197.44   12.38
   1  10  -6  184.55   10.04
   1  10   6  212.91    9.91
   1  10   6  185.99   10.71
  -1 -10  -6  192.66   11.55
  -1  10  -6  205.33    9.29
   1  10  -6  184.07   13.81
   1  10  -6  199.93   13.05
   1 -10   6  196.35   12.30
   1  10   6  211.23   11.90
  -1 -10  -6  169.94   11.60
  -1  10   6  191.47   11.63
  -1 -10   6  207.90   12.57
  -1  10   6  192.30   11.96
   1  10   6  202.61   12.74
   1  10  -6  199.01   12.35
  -1 -10   6  204.45   16.67
  -1  10   6  174.30    8.40
  -1  10   6  186.24   12.77
  -1  10   6  187.19   11.74
   1 -10   6  173.79    7.79
   1 -10  -6  216.20   12.51
  -1  10  -6  208.38   13.70
   1  10   6  231.00   13.13
  -1 -10  -6  187.47    8.09
   1 -10  -6  208.71   12.21
  -1  10   6  176.38   14.88
   1 -10   6  187.91   11.68
   1  10   6  205.03    8.65
   1 -10   6  191.82    9.33
  -1 -10   6  218.29   13.45
  -1 -10   6  212.23   11.97
  -1 -10   6  188.63    8.20
  -1 -10  -6  190.74   10.82
  -1 -11  -6  124.14    8.75
  -1  11  -6  121.32   10.54
  -1  11  -6  123.89   11.10
   1  11   6  118.56    9.75
   1 -11   6  134.14   10.17
   1 -11  -6  132.30    9.05
  -1 -11   6  129.34    9.39
   1  11  -6  110.51    7.51
  -1  11   6  115.15    5.84
   1 -11   6  106.34    5.45
  -1  11  -6  128.75   10.26
   1 -11  -6  142.69   10.01
  -1  11   6  113.52   12.22
   1  11   6  125.83    8.84
  -1 -11  -6  125.92   10.19
  -1 -11   6  131.45   13.24
   1 -11   6  121.46    7.31
  -1 -11  -6  125.19    6.44
   1  11   6  130.75    7.71
  -1  11  -6  114.92    6.70
   1  11   6  125.95    6.57
  -1  11  -6  128.46    9.70
   1  11  -6  121.66   11.39
  -1  11   6  124.57    9.90
  -1  11   6  135.58    9.53
  -1 -11  -6  110.44    9.01
  -1 -11  -6  131.12    9.85
  -1 -11  -6  122.79    8.51
  -1  11   6  124.46    9.69
   1  11   6  126.94    8.94
   1 -11  -6  127.52    9.40
   1  11   6  136.39    9.45
  -1  11   6  132.92    9.90
  -1 -11  -6  127.66   10.13
  -1 -11   6  142.42   11.06
   1 -11  -6  130.70   10.27
   1 -11  -6  126.98   10.02
   1 -11   6  129.44    9.89
  -1 -11   6  133.57   10.41
   1  12   6    9.76    3.23
   1  12   6    9.95    2.36
  -1  12  -6    7.31    3.68
  -1 -12  -6   15.02    4.32
  -1 -12  -6   10.50    3.26
  -1 -12   6   12.55    3.63
  -1 -12  -6   12.42    2.95
   1  12   6   14.60    4.17
   1  12   6    9.02    2.71
  -1  12   6   20.57    6.05
   1 -12   6   16.00    3.60
  -1  12   6   15.25    3.57
   1 -12  -6    9.68    3.34
  -1  12   6   21.65    4.22
   1 -12  -6    7.56    2.80
  -1  12  -6    6.85    1.66
   1 -12   6   20.97    4.33
   1  12   6   12.32    3.06
  -1  12   6    8.22    3.24
  -1 -12  -6    6.88    2.62
  -1  12   6   14.40    3.47
   1 -12  -6    7.59    2.73
  -1  12  -6   14.92    4.81
  -1  12  -6   11.92    3.58
   1  12   6   12.96    2.87
  -1 -12  -6   10.98    3.15
  -1 -12   6   14.67    3.87
   1 -12  -6   12.79    3.65
   1  12  -6   11.94    4.28
   1  12  -6   10.12    2.42
   1 -12  -6    8.61    3.36
   1 -12   6    6.99    1.39
  -1 -12   6   14.29    3.86
  -1 -12  -6   10.29    3.28
  -1  12   6    6.31    0.97
   1 -12   6    8.03    2.57
  -1  12  -6   10.82    3.48
  -1  13   6  506.15   20.74
  -1  13   6  479.71   19.67
   1 -13  -6  468.14   20.56
  -1  13   6  461.58   25.50
   1  13   6  459.69   19.07
  -1 -13   6  407.79   11.25
  -1 -13   6  458.23   18.95
   1 -13   6  416.91   19.09
  -1  13  -6  445.88   20.42
  -1  13  -6  444.44   13.15
   1  13   6  463.03   20.25
  -1 -13  -6  434.34   18.20
   1  13   6  455.80   13.96
  -1  13  -6  486.48   19.73
   1 -13   6  497.88   20.40
  -1 -13  -6  470.84   20.53
  -1 -13  -6  425.03   19.65
  -1  13   6  454.64   19.81
  -1 -13   6  446.21   20.12
   1 -13  -6  470.48   19.71
   1  13   6  456.79   18.53
  -1  13  -6  438.42   22.64
   1 -13   6  403.93   11.12
   1 -13   6  443.87   15.89
  -1 -13  -6  461.94   17.53
   1  13   6  471.44   18.48
   1  13  -6  399.08   22.94
  -1 -13   6  502.76   21.94
  -1 -13  -6  445.13   20.32
   1 -13  -6  493.75   20.88
  -1  13  -6  434.76   22.45
  -1  13   6  454.57   20.23
   1 -13  -6  485.35   18.86
   1  14   6   44.57    5.38
   1  14   6   32.38    4.91
   1 -14  -6   40.17    5.79
  -1  14  -6   41.01    6.05
  -1 -14   6   36.89    5.36
  -1  14   6   45.87    8.16
   1 -14   6   34.29    4.10
  -1 -14  -6   32.98    5.34
   1 -14   6   29.25    1.88
  -1 -14   6   43.72    6.48
   1 -14   6   42.82    5.82
  -1 -14  -6   46.64    6.38
   1 -14   6   37.78    5.51
  -1 -14  -6   33.62    4.45
   1  14   6   40.08    5.96
  -1  14   6   39.25    5.95
   1 -14  -6   32.84    5.32
  -1  14  -6   44.62    5.67
  -1  14  -6   37.88    2.88
  -1  14  -6   44.98    7.40
   1 -14  -6   41.66    5.57
  -1 -14   6   35.02    2.81
  -1  14   6   43.01    5.97
  -1  14   6   35.41    5.42
  -1  14   6   41.39    6.18
   1  14   6   36.01    5.21
   1 -14  -6   35.76    4.88
   1  14  -6   32.85    6.47
   1  14   6   38.16    3.54
  -1  14  -6   31.61    5.99
   1 -15   6  275.29   12.61
   1  15   6  295.96   11.02
  -1  15  -6  299.66   16.90
  -1  15   6  300.45   15.63
   1  15   6  293.25   14.96
  -1 -15   6  287.75   16.50
  -1  15   6  294.89   15.73
  -1 -15  -6  286.63   13.69
  -1  15   6  274.28   15.65
  -1 -15   6  271.47    9.53
   1  15   6  294.52   15.21
  -1 -15  -6  289.54   16.36
   1  15   6  313.17   14.91
   1 -15  -6  293.43   14.48
   1 -15   6  278.76   15.34
  -1  15   6  276.37   15.80
  -1  15  -6  288.29   19.10
   1 -15  -6  282.11   15.94
   1  15  -6  227.63   17.95
   1  15   6  301.16   16.42
  -1  15   6  301.39   20.77
   1 -15  -6  311.61   15.75
  -1  15  -6  258.38   18.29
  -1 -15   6  300.87   15.43
   1 -15  -6  309.88   16.49
   1 -15   6  287.55   15.53
  -1  16   6   25.75    6.81
  -1 -16   6   15.16    3.89
  -1  16   6   15.77    4.05
   1  16   6   12.07    3.27
  -1 -16  -6   16.80    4.96
   1  16   6   20.11    5.06
  -1  16  -6   12.12    4.89
  -1  16   6   10.95    3.65
  -1 -16   6    5.57    1.39
  -1  16   6   15.13    4.69
  -1  16   6   12.31    3.89
   1 -16  -6   12.79    3.13
   1  16  -6    9.59    4.60
  -1 -16  -6   10.18    2.67
   1 -16   6   10.69    3.96
  -1  16  -6    6.49    3.41
   1 -16  -6   17.68    4.68
   1 -16   6    8.74    3.59
   1 -16  -6   10.38    3.40
   1  16   6   17.38    4.04
   1 -16   6    8.99    2.57
  -1 -16   6   14.54    4.23
   1  16   6   10.30    2.28
   1  16   6   10.22    3.49
   1  17   6   50.53    6.57
   1 -17   6   47.43    6.84
   1 -17   6   43.84    6.06
  -1  17   6   29.95    5.62
  -1 -17   6   54.93    6.58
  -1  17  -6   30.86    6.66
  -1  17  -6   40.01    7.85
   1 -17  -6   42.07    5.53
  -1 -17   6   46.67    7.03
  -1  17   6   48.04    6.39
   1 -17  -6   50.45    7.01
   1  17   6   43.35    4.06
  -1  17   6   51.72    9.01
  -1  17   6   42.64    6.62
   1  17   6   54.78    7.71
   1 -17   6   39.65    5.19
  -1 -17   6   41.82    3.82
   1  17   6   51.01    4.55
  -1 -17  -6   35.97    4.69
   1  17   6   45.63    5.87
   1  17  -6   40.37    7.91
  -1  17   6   32.41    5.36
  -1 -17  -6   53.16    7.16
   1  17   6   40.64    5.75
  -1  18   6  122.48   11.06
  -1  18   6  134.37   10.80
  -1 -18   6  133.42   10.57
   1 -18  -6  153.59   12.01
   1  18   6  130.27    7.10
   1  18   6  137.65   11.72
   1 -18   6  115.75   10.29
   1  18   6  131.19   10.44
   1 -18   6  116.30    8.64
  -1 -18  -6  135.57   11.69
  -1  18   6  122.59   10.85
   1  18  -6  102.35   12.25
   1  18   6  126.68   10.77
  -1  18  -6   94.75   11.85
  -1  18   6  138.05   14.04
   1  18   6  127.65    7.35
  -1 -18   6  118.65    7.02
  -1 -18   6  132.32   11.72
  -1 -18  -6  125.41    9.11
  -1  18  -6  117.22   12.91
   1  18   6  135.55    9.81
  -1  18   6  127.97   10.62
  -1  19  -6   10.14    4.26
  -1  19   6   17.97    5.70
   1 -19   6   21.89    3.84
   1  19   6   18.14    2.96
  -1  19   6   20.48    4.76
  -1  19   6   24.39    5.55
   1  19   6   16.63    3.95
   1  19   6   19.44    4.42
   1  19  -6   27.12    6.18
   1  19   6   26.18    5.51
  -1  19   6   25.68    5.02
  -1 -19  -6   22.84    5.13
   1 -19  -6   29.58    5.69
  -1  19   6   22.96    4.67
  -1 -19  -6   24.41    4.13
  -1  19  -6   17.83    5.40
  -1 -19   6   20.04    3.15
  -1 -19   6   26.14    4.79
  -1 -19   6   26.89    5.73
   1  19   6   22.10    4.13
   1 -19   6   24.98    4.77
   1  19   6   18.07    2.73
   1  20   6   30.03    5.17
   1  20   6   25.34    3.26
   1  20   6   32.88    6.31
  -1 -20  -6   19.52    5.37
   1  20   6   27.11    4.71
   1  20   6   25.64    3.60
   1  20  -6   25.79    6.01
  -1 -20   6   31.06    5.24
   1 -20  -6   31.75    6.20
  -1  20   6   15.70    4.28
  -1  20  -6   16.61    5.32
  -1  20   6   24.07    6.13
   1  20   6   24.94    5.22
   1 -20   6   19.89    4.09
   1 -20   6   21.65    5.06
  -1  20   6   24.53    5.35
  -1  20   6   34.28    5.85
  -1 -20   6   28.46    4.04
  -1 -20   6   31.04    6.34
  -1  21   6  132.41   13.64
   1  21   6  118.30    7.19
  -1 -21   6  133.50    8.59
   1  21   6  121.01   10.38
   1 -21  -6  130.35   11.85
  -1  21   6  114.88   11.12
  -1 -21  -6  128.21   12.37
   1  21   6  137.88   12.31
   1  21   6  137.83   10.18
  -1  21   6  134.14   11.45
   1  21   6  127.33   11.85
   1 -21   6  119.97   11.26
  -1 -21   6  130.73   12.43
  -1  21  -6  102.27   12.79
   1 -21   6  108.82    9.20
  -1  21   6  109.07   11.31
  -1 -21   6  146.23   11.36
   1  21  -6  118.97   13.71
   1  21   6  118.35    7.67
   1  22   6   15.28    2.96
   1 -22   6   16.57    4.78
  -1  22   6   13.09    4.60
   1  22   6   15.52    3.99
  -1  22   6   12.54    4.33
  -1 -22   6    7.39    2.32
   1 -22  -6   14.54    4.75
  -1  22   6   18.34    4.51
   1 -22   6   18.01    4.19
  -1 -22  -6   20.42    5.50
  -1  22  -6   13.61    5.52
   1  22  -6   11.43    4.65
  -1 -22   6   18.70    4.33
   1  22   6    9.70    3.79
  -1  22   6   16.32    4.35
   1  22   6   18.73    5.01
  -1 -22   6   15.30    4.89
   1  23   6  212.83   16.21
  -1  23   6  188.33   15.80
  -1  23   6  214.38   17.25
  -1 -23   6  200.68   13.56
  -1  23  -6  168.35   17.09
   1 -23   6  188.83   12.99
   1  23  -6  198.56   17.91
   1  23   6  189.41   15.57
   1  23   6  199.89   14.01
   1  23   6  185.80    9.70
   1 -23   6  187.37   14.75
   1 -23  -6  238.12   16.92
  -1  23   6  170.13   14.23
  -1 -23   6  195.75   16.09
   1  23   6  224.63   17.41
  -1  23   6  202.41   14.61
  -1 -23  -6  191.75   15.95
  -1 -23   6  201.51   12.03
   1  24   6   16.23    5.00
  -1 -24   6   19.03    5.44
  -1  24   6   22.61    5.53
  -1 -24  -6   16.66    4.99
   1 -24  -6   20.94    5.17
  -1 -24   6   14.80    3.58
   1  24  -6   17.15    5.62
   1  24   6   10.80    2.36
   1 -24   6   16.79    4.18
  -1  24   6   21.11    5.97
  -1  24   6   14.35    4.38
   1  24   6   16.65    4.38
   1  24   6   18.66    5.64
   1  24   6   29.71    6.50
  -1  24  -6   12.49    5.44
   1 -24   6   14.75    4.75
  -1 -24   6    9.86    3.32
  -1 -25  -6   64.00    9.76
   1  25   6   66.25    9.43
   1  25   6   71.87    9.73
   1  25   6   59.78    7.99
   1 -25   6   60.27    8.80
  -1 -25   6   55.29    8.97
  -1  25   6   59.82    8.27
   1  25  -6   66.42   10.45
   1 -25  -6   66.81    9.53
   1  25   6   60.95    9.34
  -1  25   6   81.99   10.82
  -1 -25   6   64.87    7.15
  -1  25   6   60.95    9.60
  -1  25  -6   62.46   10.84
   1 -25   6   52.23    7.28
  -1 -25   6   64.54    8.00
  -1 -26  -6   43.64    8.31
   1 -26   6   35.60    6.20
  -1 -26   6   36.23    5.97
   1  26   6   39.89    7.25
   1  26   6   40.09    6.78
   1 -26  -6   40.95    7.87
  -1  26   6   30.78    6.97
   1 -26   6   28.75    6.41
  -1  26   6   28.32    5.89
   1  26   6   27.65    6.36
  -1 -26   6   42.52    8.33
  -1  26  -6   46.09    9.77
  -1 -26   6   38.37    6.22
   1  26   6   37.61    7.07
   1  26  -6   27.83    6.86
  -1  26  -6   36.53    8.14
  -1  26   6   31.29    6.77
   1  27   6    2.24    2.02
  -1  27  -6    6.58    5.11
   1 -27  -6    9.08    4.40
   1  27   6    5.26    2.76
  -1 -27   6    4.15    2.19
   1  27   6    2.46    3.23
   1  27   6    7.62    4.11
  -1 -27   6    3.03    1.71
  -1  27  -6    6.34    4.13
  -1  27   6    2.90    2.89
  -1 -27   6    5.35    3.01
  -1  27   6    4.68    2.80
   1 -27   6    1.63    2.76
   1  27  -6    1.09    2.13
   1 -27   6    0.59    1.37
  -1  27   6    2.51    3.07
  -1 -27  -6    2.65    3.34
  -1  28   6   22.89    5.37
  -1 -28   6   33.03    5.77
  -1 -28   6   29.87    5.70
   1  28   6   22.80    5.89
   1 -28  -6   22.65    5.68
  -1  28  -6   19.73    6.71
  -1 -28   6   29.61    7.49
   1  28   6   19.76    6.15
   1 -28   6   21.18    5.26
   1  28  -6   26.22    6.83
   1 -28   6   19.35    5.36
  -1  28  -6   27.87    8.51
   1  28   6   28.45    6.47
  -1  28   6   23.38    6.72
  -1  28   6   19.82    5.54
  -1 -28  -6   23.24    6.20
  -1  29   6   19.87    5.02
  -1  29   6   20.39    5.53
  -1 -29  -6   18.09    5.65
  -1  29   6   13.88    5.17
   1 -29  -6   17.53    5.55
   1  29   6   17.82    5.09
   1  29   6   25.39    6.05
  -1 -29   6   22.03    6.18
   1  29  -6   21.70    6.75
   1 -29   6   18.04    5.09
   1 -29   6   14.21    5.10
  -1  29  -6   25.32    7.88
  -1  29  -6   26.84    7.62
   1  29   6   11.17    4.08
   1 -30   6    4.87    3.86
  -1  30   6    7.19    3.83
  -1 -30  -6    1.61    2.82
   1  30   6    5.48    4.29
  -1  30  -6    1.70    3.03
   1  30   6   -3.55    3.79
  -1  30   6    1.10    1.52
   1  30  -6    8.46    4.85
  -1  30   6    0.75    2.21
  -1 -30   6    2.42    3.09
   1 -30  -6    1.30    2.41
   1  30   6    0.41    2.40
   1 -30   6   -0.34    2.92
   1  31   6   60.61   10.98
   1  31   6   66.26   10.25
   1 -31   6   62.38    9.56
  -1 -31   6   65.10   10.34
  -1  31   6   74.98   10.22
  -1  31   6   61.33   11.43
   1  31  -6   66.39   11.15
   1  31   6   57.70    9.21
   1 -31   6   49.64    8.78
  -1  31  -6   54.86   10.04
   1 -31  -6   74.12   11.51
  -1  32   6   10.07    4.22
   1 -32   6    7.85    3.59
   1  32   6    8.94    4.79
   1  32   6   13.82    4.93
  -1 -32   6   16.89    5.72
   1  32   6    7.70    4.01
   1  33   6   48.89    8.57
  -1 -33   6   46.39    9.19
   1  33   6   46.33    8.75
   1 -33   6   30.43    7.01
  -1  33   6   42.88    8.14
  -1  34   6    1.85    2.37
   1 -34   6    0.85    2.93
   1 -34  -6   -1.44    3.93
  -1   0   7  348.36   17.24
   1   0  -7  364.48   16.20
  -1   0  -7  322.58   13.15
  -1   0  -7  353.69   17.27
   1   0   7  356.05   16.75
  -1   0   7  307.97   15.53
  -1   0   7  357.28   17.13
   1   0  -7  283.32   10.00
   1   0   7  362.24   16.70
  -1   0   7  312.37   15.61
  -1   0  -7  311.45   13.96
   1   0  -7  318.51   16.68
  -1   0  -7  323.75   13.39
   1   0   7  327.26   15.89
   1   0  -7  311.72   13.87
   1   0  -7  353.84   17.62
   1   0  -7  319.65   12.57
   1  -1   7  229.32   12.91
   1   1  -7  217.45   12.28
   1   1  -7  201.05   10.92
   1   1   7  208.50   12.11
  -1   1  -7  205.20   12.51
  -1   1   7  228.77   13.36
  -1   1   7  231.93   13.86
   1   1   7  183.68   12.02
   1   1   7  206.44   12.46
   1   1  -7  203.57   12.91
   1  -1  -7  174.48    9.76
  -1  -1  -7  213.17   10.41
  -1   1   7  208.86   12.91
  -1   1  -7  185.79    9.52
   1  -1  -7  215.09   13.26
   1  -1   7  205.04    9.26
  -1  -1   7  195.48   11.59
  -1   1  -7  186.48    9.94
  -1  -1  -7  214.06   10.43
  -1   1   7  220.56   12.78
   1   1  -7  183.50    6.90
   1  -1   7  250.75   13.58
  -1  -1   7  205.74   12.41
   1   1  -7  220.54   13.41
   1  -1  -7  176.15    7.69
  -1  -1  -7  226.58   13.10
   1  -1  -7  182.38    8.76
   1  -1  -7  222.49   12.42
   1  -1  -7  172.77   12.28
  -1  -1  -7  201.94   10.67
  -1   1  -7  180.39   10.77
  -1  -1   7  187.26   12.74
  -1  -1   7  217.15   13.60
   1  -1   7  223.96   12.89
   1   1  -7  190.79    9.82
  -1   2   7  257.35   14.87
   1   2  -7  271.17   13.18
  -1  -2   7  289.21   15.36
   1   2  -7  245.54   14.16
   1   2   7  267.92   13.63
   1  -2  -7  249.27   14.91
   1  -2  -7  248.05    9.63
  -1   2   7  241.43   14.53
  -1   2  -7  271.72   14.79
  -1   2  -7  278.35   11.61
  -1  -2  -7  257.58   14.56
  -1  -2  -7  260.75   11.61
   1  -2   7  257.29   14.52
   1   2   7  260.86   14.48
   1  -2   7  253.59   10.46
  -1  -2   7  287.17   14.62
  -1   2   7  249.54   14.33
  -1  -2   7  298.15   19.51
  -1   2   7  266.17   14.08
   1  -2  -7  252.19    9.98
  -1  -2   7  259.85   13.10
  -1  -2   7  274.48   14.46
   1  -2  -7  282.62   15.38
   1   2  -7  256.22   13.76
   1  -2   7  259.49   14.16
  -1  -2   7  282.51   15.53
  -1   2  -7  262.03   11.59
   1   2  -7  272.82   15.24
   1  -2  -7  285.35   14.03
  -1  -2  -7  248.65   11.54
   1  -2   7  251.41   13.95
   1   2  -7  233.65   11.55
  -1   2  -7  248.59   12.78
  -1  -2  -7  257.09   11.79
   1   2  -7  222.68    7.08
   1   2   7  268.62   14.13
   1   3  -7   92.69    7.27
   1  -3   7  106.81    9.33
   1   3   7  102.41    8.70
  -1   3   7  100.83    8.70
   1  -3   7  102.90    6.33
  -1  -3   7  107.98    9.61
   1  -3  -7   85.79    5.67
  -1  -3   7  104.92    9.27
   1  -3  -7  104.90    8.49
   1  -3  -7   91.08    8.97
  -1  -3  -7  100.65    8.74
  -1  -3  -7   95.46    7.14
  -1   3   7  103.36    9.16
  -1  -3   7   57.54    5.93
   1   3  -7   87.34    7.69
  -1   3  -7   90.86    6.63
  -1   3  -7   80.78    5.96
   1  -3   7  113.04    9.17
   1  -3   7   99.58    9.01
  -1   3   7   95.54    9.92
   1  -3  -7   84.81    5.20
  -1   3  -7   95.86    8.53
  -1   3   7  116.87    9.42
  -1   3   7  108.69    9.93
  -1  -3   7  100.65    8.58
  -1  -3   7   82.79    7.04
  -1  -3  -7   84.39    6.55
  -1  -3   7  104.37    8.84
   1  -3  -7   91.00    9.10
   1   3  -7  105.02    8.89
   1   3  -7   93.32    8.37
  -1   3  -7   97.07    7.98
  -1  -3   7  109.94   12.18
   1   3   7  102.90    8.86
   1  -3   7   84.21    5.89
   1  -4   7  134.17   10.28
  -1   4   7  145.95   11.82
   1   4  -7  133.47    9.81
  -1   4  -7  130.99    9.48
  -1  -4  -7  143.56   10.67
   1   4  -7  133.29    9.97
  -1   4   7  147.16   10.90
   1  -4   7  133.47   10.17
  -1  -4   7  147.88   11.00
   1   4  -7  150.13   10.50
   1  -4  -7  137.23    7.52
  -1  -4   7  163.52   14.71
  -1  -4  -7  136.19    8.78
  -1   4  -7  136.58   10.11
  -1  -4   7  148.28   10.68
   1   4   7  142.33   10.21
   1   4  -7  134.63    9.24
  -1  -4   7  136.72    8.85
  -1  -4  -7  135.83    7.92
   1  -4  -7  148.00   10.93
   1  -4  -7  113.75   10.21
  -1   4   7  142.93   10.34
   1  -4   7  131.04    7.49
  -1   4  -7  145.68    7.88
   1   4   7  138.42   10.39
  -1   4  -7  135.18    8.27
   1  -4   7  131.39    7.23
  -1  -4   7  136.16    9.52
   1  -4  -7  147.93    9.99
   1  -4  -7  120.30    5.99
   1  -4  -7  137.26   10.02
   1  -4   7  141.64   10.87
  -1   4   7  133.95   10.27
  -1   4   7  123.94   10.96
  -1  -4   7  142.80   10.18
   1  -5  -7   42.79    4.37
   1  -5   7   56.83    6.70
  -1   5  -7   39.79    4.49
  -1   5   7   60.62    6.91
   1  -5  -7   55.81    6.28
   1  -5   7   40.57    4.11
   1  -5  -7   54.61    6.32
   1   5  -7   40.69    5.63
  -1  -5  -7   45.26    4.79
  -1   5   7   53.99    6.99
   1  -5   7   48.90    5.64
  -1  -5   7   45.93    6.10
  -1  -5   7   53.68    7.04
  -1   5  -7   53.72    6.84
  -1   5   7   45.61    6.44
  -1  -5   7   46.90    6.13
   1  -5  -7   48.51    6.94
  -1  -5  -7   55.85    6.65
  -1   5   7   60.47    7.99
  -1   5  -7   40.36    3.98
  -1   5   7   44.74    6.05
   1   5   7   52.09    6.34
   1   5  -7   46.23    5.96
   1  -5   7   48.10    6.59
   1  -5   7   45.01    6.59
   1   5   7   46.20    6.54
  -1  -5   7   42.73    4.86
  -1  -5   7   51.08    5.87
   1   5   7   43.08    5.96
   1  -5  -7   36.03    2.90
   1  -5   7   43.97    4.45
  -1  -5  -7   44.41    4.58
  -1  -5   7   58.10    9.00
   1   5  -7   51.46    6.10
  -1   5  -7   41.27    5.47
  -1  -5  -7   40.34    4.99
  -1  -6   7  203.62   16.85
   1   6   7  165.77   11.36
   1  -6  -7  191.08   11.49
  -1   6  -7  163.34   11.22
  -1   6  -7  158.19    9.35
   1  -6  -7  165.36   11.29
   1   6  -7  162.76   11.26
  -1   6   7  165.65   11.50
   1  -6   7  158.13   11.99
  -1  -6   7  160.38    9.14
  -1  -6   7  167.09   10.63
   1  -6   7  181.27   11.89
   1  -6   7  162.14    8.72
  -1   6   7  166.35   11.25
  -1  -6  -7  168.79    8.62
   1  -6  -7  174.70   12.06
   1   6   7  163.13    9.76
  -1   6   7  167.34   13.47
  -1  -6   7  169.98   11.63
  -1  -6  -7  186.47   12.08
   1  -6  -7  154.33    8.66
  -1   6   7  171.92   11.51
  -1   6  -7  166.42    8.15
  -1  -6  -7  163.30   10.06
  -1   6   7  166.91   11.93
  -1  -6   7  172.80   12.45
   1  -6   7  157.37    7.93
  -1   6   7  162.77   11.80
   1   6  -7  174.17   11.00
  -1   6  -7  173.02   10.42
   1   6   7  176.11   11.88
   1  -6   7  163.74   11.55
  -1  -6   7  156.30   10.78
   1  -6  -7  142.29    5.51
  -1  -6  -7  163.20    9.15
   1  -6   7  152.74    9.55
   1   6   7  173.42   11.70
  -1   6  -7  160.55   11.00
   1   6  -7  157.15   11.31
  -1   7  -7  111.96    6.62
   1  -7   7  115.50    9.54
   1   7  -7  116.50    9.80
  -1   7   7  110.31    9.20
   1  -7   7  124.00   10.14
   1   7   7  118.38    9.53
  -1  -7   7  131.66   10.61
  -1  -7  -7  105.30    8.31
  -1   7  -7  115.35    8.31
  -1  -7  -7  100.38    6.54
  -1   7   7  110.12    9.41
   1   7   7  130.65   10.23
  -1   7  -7  106.23    8.05
   1   7   7  121.35    8.51
  -1   7   7  109.34    9.50
  -1  -7   7  118.71    7.56
  -1  -7  -7  106.02    7.82
  -1   7   7  117.87   11.73
   1  -7   7  103.63    7.45
   1  -7   7  114.54    7.58
   1  -7  -7  115.04    9.01
   1  -7  -7  107.44    7.53
   1  -7  -7  123.85   10.90
   1  -7   7   98.30    6.43
  -1  -7  -7  131.05   10.57
   1  -7  -7  112.15    9.48
  -1   7   7  115.43    9.57
  -1   7  -7  110.72    9.85
   1   7  -7  106.01    8.57
   1   7  -7  114.30   10.01
  -1  -7   7  126.86    9.83
  -1   7   7  106.40    9.66
  -1  -7   7  106.23    9.58
  -1  -7   7  123.24   13.56
  -1  -7   7  129.20    9.61
   1  -7   7  103.92    9.40
   1   7   7  131.26   10.14
  -1   7  -7  110.67    9.50
   1  -8   7  251.44   12.01
   1   8   7  257.55   14.74
   1  -8   7  243.89   11.36
  -1  -8   7  253.76   14.35
  -1  -8   7  286.36   16.19
  -1   8  -7  248.52   15.17
   1  -8  -7  282.08   15.62
   1  -8  -7  278.08   15.13
  -1   8  -7  254.51   14.87
   1  -8   7  274.95   14.99
   1   8   7  292.76   15.20
   1  -8  -7  226.34   11.83
  -1  -8  -7  261.26   12.70
  -1   8  -7  276.80   10.75
  -1  -8   7  265.69   15.07
  -1   8   7  293.55   15.85
  -1   8   7  283.78   15.26
  -1  -8  -7  282.82   15.50
   1  -8   7  275.12   15.18
  -1  -8   7  252.30   11.28
  -1   8   7  250.54   14.58
   1   8   7  269.26   13.13
  -1  -8  -7  250.75   13.46
   1  -8   7  264.12   10.78
  -1   8  -7  257.70   12.53
  -1  -8  -7  254.07   10.57
  -1  -8   7  278.35   20.34
  -1  -8   7  265.85   14.25
   1   8  -7  266.21   13.57
  -1  -8  -7  287.78   14.97
  -1   8   7  267.59   14.87
   1   8  -7  266.13   16.06
  -1   8   7  285.52   19.18
   1  -8   7  288.94   15.60
   1   8   7  269.87   14.47
  -1   8   7  280.56   14.19
   1  -9   7  187.24   12.67
  -1   9  -7  168.46    9.77
   1  -9  -7  182.63   12.59
  -1  -9  -7  193.75   12.08
   1   9   7  172.03   12.30
  -1   9   7  181.67   12.50
  -1   9  -7  173.08   12.88
   1   9  -7  169.93   13.28
  -1   9   7  177.34   12.08
  -1   9  -7  176.26   12.58
   1  -9   7  205.75   12.99
   1  -9   7  166.51    8.64
  -1  -9   7  204.09   13.75
   1  -9   7  177.34    8.80
  -1  -9   7  168.92    8.73
   1   9   7  174.73   11.58
  -1  -9   7  185.49   12.16
  -1  -9   7  176.17   12.01
  -1  -9  -7  185.93    8.35
  -1   9   7  185.29   12.48
   1  -9  -7  197.35   13.05
   1  -9  -7  154.32    9.95
  -1  -9  -7  167.07   10.13
  -1   9   7  211.11   13.29
   1   9   7  183.98   10.97
  -1   9   7  187.16   15.72
  -1  -9  -7  197.33   12.91
   1  -9   7  189.92   12.55
   1   9  -7  172.05   10.68
  -1  -9   7  192.72   12.76
   1   9   7  186.01   12.14
  -1  -9  -7  165.34   10.95
  -1   9   7  179.62   10.51
   1  10   7  236.14   12.83
   1 -10   7  216.87    9.64
   1 -10  -7  245.02   14.66
   1 -10  -7  259.84   15.54
  -1  10  -7  244.60   11.50
   1 -10   7  236.98   14.45
  -1  10   7  239.74   18.24
   1  10   7  243.38   14.05
  -1 -10  -7  235.00    9.56
   1 -10   7  236.81   10.36
   1 -10   7  246.71   14.45
  -1  10   7  242.90   14.35
  -1 -10   7  256.39   15.77
  -1 -10  -7  227.53   13.23
   1 -10  -7  212.27   12.28
  -1  10   7  251.56   14.41
  -1 -10   7  237.96   14.13
  -1 -10  -7  248.59   14.70
   1  10  -7  241.78   12.53
  -1 -10   7  242.29   14.71
  -1  10  -7  236.70   15.15
  -1 -10   7  236.43   10.16
  -1  10   7  228.75   11.16
   1  10  -7  236.79   16.24
  -1 -10   7  256.59   14.44
  -1  10   7  251.51   14.79
  -1  10  -7  246.47   15.75
   1 -10   7  255.98   14.71
  -1 -10  -7  230.73   12.44
  -1 -10  -7  260.92   13.94
   1  10   7  271.74   15.32
   1  10   7  252.42   14.14
  -1  10   7  224.69   13.96
   1  10   7  259.52   12.45
  -1 -11  -7  133.87    9.90
  -1 -11  -7  119.37    6.57
   1  11   7  115.03    9.37
  -1 -11  -7  143.43   11.14
  -1 -11   7  117.55    9.88
  -1  11  -7  107.61    7.08
  -1 -11   7  128.37   10.57
   1  11  -7  113.87   11.42
   1 -11   7  114.89    6.27
   1  11   7  136.74   10.95
   1  11   7  118.18    9.06
  -1  11   7  140.74   10.95
   1  11   7  127.28   10.04
   1 -11  -7  124.73   10.62
   1 -11   7  128.23    7.63
   1  11  -7  120.47    8.46
   1 -11  -7  114.37   10.01
  -1  11   7  129.71   10.60
  -1  11   7  110.74    6.73
  -1 -11  -7  116.04    9.62
  -1 -11   7  105.95    6.32
  -1 -11  -7  119.08    8.88
   1 -11  -7  108.23    8.97
  -1  11   7  135.04   13.86
  -1  11  -7  109.39   10.62
   1 -11   7  125.91   10.42
  -1 -11   7  125.61   11.40
  -1  11   7  128.06   10.39
   1  11   7  123.52    8.38
   1 -11   7  124.56   10.51
   1 -11   7  130.24   10.60
   1  11   7  128.04    7.11
  -1  11   7  125.16   10.24
  -1  11  -7  132.92   11.75
   1  12   7  161.61    7.81
  -1 -12   7  194.35   13.85
  -1  12   7  160.67   11.66
  -1 -12  -7  151.25   10.49
  -1 -12  -7  127.63   10.36
   1 -12  -7  167.95   12.25
  -1  12   7  153.40   11.48
   1 -12   7  136.70    6.59
  -1  12  -7  161.01    8.34
  -1  12   7  147.41   11.38
  -1  12   7  155.22   11.55
  -1  12  -7  138.57   12.11
  -1 -12   7  156.18   12.02
   1  12   7  157.16    9.31
   1  12  -7  151.26    9.25
   1 -12   7  150.57   11.44
   1  12  -7  123.91   12.30
  -1  12   7  148.25   14.84
  -1  12  -7  160.07   13.43
  -1 -12   7  160.34   11.56
   1  12   7  167.36   11.32
  -1 -12  -7  152.12   10.22
   1 -12  -7  172.91   12.33
   1 -12   7  144.40    8.08
   1 -12   7  150.90   11.62
  -1  12   7  116.47    5.99
   1  12   7  149.90   10.36
   1  12   7  155.70   11.12
   1  12   7  173.96   12.29
  -1 -12  -7  157.64   11.77
   1  13  -7   48.31    5.03
  -1  13  -7   51.07    7.64
  -1 -13  -7   77.23    8.28
  -1  13   7   69.00    7.89
   1 -13   7   61.35    7.56
   1 -13   7   52.04    3.59
   1 -13  -7   59.76    7.35
  -1  13   7   74.91    8.10
   1  13   7   54.14    6.40
  -1  13   7   72.59    7.99
   1 -13   7   57.63    5.36
   1  13   7   54.58    5.57
  -1 -13   7   64.00    7.32
   1 -13  -7   66.08    7.88
  -1  13   7   66.57    8.01
  -1  13   7   65.29   10.13
   1  13   7   61.22    7.11
  -1 -13  -7   51.47    6.14
   1  13   7   63.24    7.64
   1 -13   7   63.44    7.65
  -1 -13   7   66.24    8.26
  -1 -13  -7   56.97    6.26
   1  13   7   58.03    6.83
  -1  13  -7   66.08    8.92
  -1  13   7   39.30    2.40
   1  13  -7   48.10    7.96
  -1 -13   7   56.75    7.40
  -1  13  -7   52.55    4.48
   1  13   7   59.09    4.61
   1 -14   7   83.43    6.34
  -1  14  -7   85.26   10.12
  -1  14   7   95.05    9.17
  -1 -14   7   76.68    8.64
  -1  14   7   97.13    9.28
   1  14   7   77.47    7.75
   1  14   7   78.41    7.77
  -1 -14  -7  101.82    9.58
  -1  14  -7   75.85    5.07
  -1 -14  -7   95.91    8.57
   1  14   7   77.04    8.56
  -1 -14  -7   87.77    7.84
  -1 -14   7  100.95   10.10
   1 -14  -7   82.73    9.03
   1  14  -7   73.13    9.81
  -1  14   7  100.89   12.37
   1 -14   7   79.29    4.10
   1  14   7   78.16    5.22
   1  14   7   78.16    8.04
   1 -14   7   88.61    9.00
  -1 -14   7   77.50    8.18
  -1  14  -7   70.82    9.53
  -1  14   7   84.38    8.99
   1 -14   7   88.69    8.92
  -1  14   7   95.43    9.44
   1  14   7   89.72    6.83
  -1  15   7   46.02    8.85
   1  15   7   46.38    6.13
  -1 -15  -7   52.20    7.13
   1 -15   7   37.67    5.88
   1  15   7   42.17    5.95
  -1 -15   7   44.89    6.95
  -1  15   7   42.17    6.51
   1 -15   7   33.96    4.28
  -1 -15  -7   32.84    5.15
  -1  15   7   41.58    6.21
  -1  15  -7   42.20    7.84
   1 -15   7   42.74    6.53
  -1  15   7   35.03    5.82
   1  15  -7   25.95    5.71
   1 -15   7   26.16    1.84
   1 -15  -7   43.88    6.91
  -1  15  -7   33.50    3.11
   1  15   7   44.68    4.02
  -1 -15  -7   34.36    5.03
  -1  15   7   36.44    6.25
  -1 -15   7   53.95    6.98
  -1  15  -7   34.46    6.61
  -1 -15   7   28.45    1.89
   1  15   7   42.91    4.95
   1  15   7   50.73    7.18
   1  15   7   42.44    5.92
  -1  16  -7  109.12   12.59
   1  16   7  134.45   10.72
  -1 -16  -7  138.62   11.90
  -1  16   7  130.95   11.03
  -1 -16   7  101.15    4.61
  -1  16   7  132.27   11.16
  -1 -16  -7  109.21    9.64
   1  16   7  135.50   11.84
  -1  16   7  126.47   11.05
   1  16  -7  120.51   13.22
  -1 -16   7  125.68   11.52
  -1  16  -7  126.35   13.31
   1  16   7  133.39    6.87
   1 -16   7  121.90   10.94
  -1  16   7  130.96   14.41
   1 -16   7  129.38    8.25
   1 -16  -7  137.68   11.97
   1 -16   7  134.80   11.13
  -1 -16  -7  129.28    9.76
   1  16   7  136.50   10.70
   1  16   7  134.09   10.35
  -1  16   7  123.64   11.04
  -1 -16   7  139.09   11.36
   1  16   7  132.44    8.33
   1  17   7   94.28    5.86
   1 -17  -7  107.82   11.01
  -1 -17   7  103.85   10.74
   1  17   7  105.17   10.64
  -1 -17  -7   89.42    8.82
   1  17   7   91.73    5.87
   1 -17   7  102.24    7.78
  -1 -17   7  108.41   10.28
  -1  17  -7   79.93   10.94
  -1 -17  -7  114.89   11.13
   1  17   7   95.64    9.15
  -1  17   7   95.95   10.03
  -1  17   7  101.46   10.05
  -1 -17   7   76.51    4.40
  -1  17   7  118.46   13.58
   1  17  -7   81.25   11.35
  -1 -17  -7  105.73    8.74
   1  17   7   95.86    8.71
   1 -17   7   95.02    9.94
   1  17   7   99.80    9.45
  -1  17   7  104.68   10.31
   1 -17   7   91.01    9.66
  -1  17   7   82.66    9.38
   1  17   7  102.98    7.39
  -1  17  -7   79.98   11.03
  -1  18  -7  129.67   14.15
   1  18   7  147.84   11.84
  -1  18   7  181.12   16.99
   1  18   7  169.03   13.82
   1 -18   7  155.28   12.83
  -1  18   7  163.25   12.94
  -1 -18  -7  160.96   13.53
   1 -18  -7  148.37   12.77
   1  18   7  162.60   12.17
  -1 -18  -7  151.15   10.60
   1 -18   7  173.34   13.24
  -1 -18   7  150.14   12.22
   1  18   7  154.79   11.15
  -1 -18   7  141.62   12.80
  -1  18   7  166.58   12.51
  -1  18   7  151.85   12.73
   1 -18   7  147.32    9.56
  -1  18   7  165.43   13.19
   1  18  -7  142.99   15.17
   1  18   7  160.56    9.20
  -1  18  -7  119.95   13.64
  -1 -18   7  128.84    6.42
   1  18   7  153.35    7.84
   1  18   7  154.72    7.58
   1  19   7   75.42    8.43
   1  19   7   82.49    9.13
  -1  19  -7   63.29   10.46
  -1 -19   7   95.32    9.78
  -1 -19  -7   92.69   10.63
   1 -19   7   68.19    8.92
  -1  19  -7   66.21   10.41
  -1 -19   7   85.04   10.39
   1  19   7   78.41    8.08
  -1  19   7   95.92   12.60
  -1 -19  -7   80.52    7.82
   1  19   7   88.37   10.20
   1 -19  -7   88.43   10.08
  -1 -19   7   72.06    5.01
   1  19   7   76.55    5.39
  -1  19   7   78.10    9.35
   1 -19   7   75.95    7.16
  -1  19   7   92.04    9.46
   1  19  -7   67.25   10.69
  -1  19   7   93.96   10.10
  -1  19   7   82.26    9.71
  -1  20  -7   91.81   12.43
   1  20   7   99.88   10.23
  -1  20   7  127.84   11.85
   1 -20   7  104.41   10.85
  -1 -20   7  102.80    6.38
  -1  20  -7   80.57   11.82
   1 -20  -7  108.19   11.27
  -1  20   7  113.06   11.34
   1  20   7  114.94   11.86
   1  20   7  104.01    9.28
  -1  20   7  121.47   13.80
   1  20   7  106.96   10.11
   1  20  -7   97.52   13.10
  -1  20   7  107.39   10.38
  -1 -20  -7   97.57    8.77
  -1  20   7  106.34   11.23
  -1 -20   7  114.24   10.81
   1  20   7  116.04   13.35
   1 -20   7  101.53    8.37
   1  20   7  109.78    6.47
  -1 -20  -7  123.91   12.27
  -1 -20   7  115.96   11.88
   1  21  -7   52.09    9.78
  -1 -21   7   46.51    6.97
   1 -21   7   50.79    6.21
  -1  21   7   55.11    8.35
  -1 -21   7   38.50    4.12
  -1 -21  -7   52.54    8.24
  -1 -21   7   47.91    7.97
  -1  21   7   47.82    7.54
   1  21   7   55.74    9.50
  -1  21  -7   28.78    7.51
   1  21   7   49.29    7.00
   1  21   7   37.00    3.80
   1  21   7   43.86    5.96
   1 -21  -7   42.13    7.36
  -1  21   7   62.93    9.73
  -1  21   7   54.71    8.07
   1  21   7   45.73    7.83
  -1  21  -7   36.73    8.26
   1 -21   7   56.14    8.00
   1  21   7   37.81    6.54
  -1  22  -7   31.44    7.78
   1  22   7   45.03    6.20
  -1 -22   7   53.36    8.59
   1  22   7   52.62    8.01
  -1 -22   7   54.60    7.59
  -1 -22  -7   60.30    9.07
   1 -22   7   50.38    6.20
  -1  22   7   49.82    7.51
   1  22   7   56.76    9.15
  -1  22  -7   42.73    8.66
  -1  22   7   58.33    9.47
   1  22   7   63.79    8.07
  -1  22   7   46.06    7.44
   1  22   7   58.44    8.72
  -1  22   7   48.74    8.07
   1 -22   7   51.80    7.96
   1  22  -7   58.06   10.65
   1 -22  -7   62.25    8.75
  -1 -23   7   28.58    5.79
   1  23   7   33.82    7.30
   1 -23   7   22.65    4.55
  -1  23  -7   14.15    5.25
  -1 -23  -7   36.49    7.31
  -1  23   7   37.99    7.70
   1  23   7   22.04    5.72
  -1  23   7   28.70    6.38
   1 -23  -7   36.31    7.06
  -1  23   7   27.29    6.22
  -1 -23   7   24.09    6.51
   1  23  -7   27.43    7.42
  -1  23  -7   20.75    6.39
   1  23   7   25.25    5.90
  -1  23   7   23.62    5.70
   1  23   7   27.60    5.15
   1 -23   7   26.32    6.09
   1  23   7   27.74    5.54
   1  24   7   60.15    9.59
   1  24   7   57.46    9.15
  -1  24   7   50.62    8.52
   1  24   7   50.39    7.40
  -1 -24   7   50.83    8.85
   1 -24   7   47.93    6.58
   1  24   7   48.35    8.10
   1 -24   7   51.09    8.21
  -1 -24   7   42.70    6.99
  -1  24   7   43.83    8.34
  -1  24   7   44.40    7.66
   1 -24  -7   52.99    8.87
  -1 -24  -7   52.24    8.97
  -1  24   7   51.49    7.95
  -1  24  -7   25.77    7.48
  -1  24  -7   28.80    8.19
   1  24  -7   53.23    9.97
  -1  25   7   27.69    6.46
   1  25   7   29.16    6.69
  -1  25  -7   25.75    8.03
  -1  25   7   31.46    7.23
  -1  25   7   27.61    6.17
  -1  25  -7   20.11    6.64
   1  25   7   22.04    5.10
   1 -25   7   24.46    4.89
   1 -25   7   28.32    6.50
   1  25   7   30.05    6.71
   1  25  -7   43.57    9.42
   1  25   7   29.76    6.54
  -1 -25   7   29.94    5.75
  -1 -25  -7   30.05    6.79
   1 -25  -7   27.29    6.43
  -1  25   7   22.52    5.87
  -1 -25   7   26.36    6.77
  -1  26  -7   47.12   10.71
  -1  26   7   52.63    9.24
   1  26   7   51.50    8.80
   1  26   7   43.24    7.19
  -1 -26   7   51.82    7.81
  -1  26  -7   45.88    9.77
   1 -26   7   53.57    7.14
   1  26   7   60.12    9.68
   1  26   7   49.69    8.72
   1  26  -7   60.12   11.07
  -1  26   7   61.61    9.10
  -1 -26  -7   53.36    9.38
  -1  26   7   59.83    9.67
   1 -26   7   55.01    9.05
   1 -26  -7   50.95    8.63
  -1 -26   7   55.79    9.84
   1  27   7   43.52    8.48
  -1  27  -7   35.50    9.79
  -1  27   7   50.01    9.55
  -1 -27  -7   51.67    9.39
  -1  27   7   44.39    8.97
   1  27   7   50.97    9.14
   1 -27   7   42.94    8.15
   1 -27  -7   51.89    9.29
  -1  27   7   47.16    8.14
   1  27   7   53.66    8.12
  -1  27  -7   36.56    8.94
   1  27  -7   57.34   10.97
  -1 -27   7   43.23    8.68
   1  27   7   43.06    8.49
  -1  28  -7   62.79   12.31
  -1  28   7   70.31    9.97
  -1  28   7   62.02   10.66
   1  28   7   57.98   10.11
  -1  28   7   58.44    9.63
   1  28   7   49.76    8.74
   1  28   7   52.97    8.15
  -1 -28   7   56.31    9.78
   1  28  -7   80.06   12.48
   1 -28  -7   61.53   10.05
  -1 -28  -7   55.20    9.93
   1 -28   7   59.84    9.52
  -1  28  -7   42.55    9.64
   1  28   7   72.96   10.97
  -1  29  -7   20.62    6.74
  -1  29   7   25.77    7.31
   1  29   7   30.02    7.09
   1  29   7   25.10    6.72
   1  29   7   29.94    7.93
  -1  29   7   21.86    5.91
  -1 -29   7   26.52    7.28
   1 -29  -7   25.12    6.76
   1 -29   7   18.76    5.91
  -1  29   7   34.91    7.46
   1  30   7   27.11    6.53
   1  30   7   20.22    6.77
   1 -30   7   23.39    6.27
  -1  30   7   24.47    7.32
   1  30   7   30.29    7.31
  -1  30   7   30.24    7.21
  -1 -30   7   23.54    6.58
   1  31   7    4.94    4.66
   1  31   7   15.01    5.31
  -1 -31   7    7.26    4.33
   1 -31   7   11.93    4.92
   1  32   7   23.43    6.52
   1 -32   7   11.97    4.34
  -1   0  -8   35.74    4.42
  -1   0   8   37.18    5.45
  -1   0   8   41.91    7.64
   1   0   8   41.06    6.00
   1   0  -8   38.05    5.33
   1   0   8   36.57    5.57
  -1   0  -8   40.97    4.60
  -1   0  -8   40.00    4.99
  -1   0   8   38.28    6.26
   1   0  -8   33.95    4.64
  -1   0   8   33.13    4.58
   1   0  -8   40.84    3.28
  -1   0  -8   41.99    6.27
   1   0   8   44.37    6.13
  -1   0   8   43.40    5.84
   1   0   8   32.66    5.87
  -1   0   8   44.85    6.17
   1   0  -8   40.03    4.35
   1   0  -8   33.78    5.58
   1   1   8   81.24    8.43
   1  -1   8   77.73    8.14
   1   1  -8   73.82    4.13
   1   1   8   74.34    9.17
   1  -1  -8   83.41    7.89
   1  -1   8   85.20    8.60
  -1  -1   8   79.88    8.84
  -1  -1   8   74.86    7.09
   1   1   8   78.78    8.07
  -1   1  -8   77.94    8.41
  -1   1   8   76.90    8.55
  -1  -1   8   78.65    8.57
  -1   1  -8   79.49    7.19
  -1   1   8   62.56    6.46
  -1   1   8   75.42    8.18
  -1   1   8   80.18    8.43
   1   1  -8   70.39    6.20
  -1   1  -8   81.64    6.33
   1  -1   8   81.57    9.00
  -1  -1   8   82.20   11.15
   1  -1  -8   79.60    5.98
  -1   1  -8   75.90    6.49
  -1  -1  -8   81.27    6.77
  -1   1   8   74.24    7.87
   1   1  -8   76.95    7.23
   1   1   8   75.86    8.20
  -1  -1  -8   83.30    6.88
   1   1  -8   87.99    8.27
  -1  -1   8   80.33    7.96
  -1  -1   8   77.74    7.83
   1  -1   8   72.02    8.04
   1  -1  -8   86.32    8.89
   1  -1  -8   71.34    4.78
   1   1  -8   80.00    8.64
  -1  -1  -8   82.78    7.02
  -1   1   8   72.63   10.06
  -1  -1  -8   87.20    8.96
   1  -2  -8    6.42    2.79
   1   2  -8    2.53    1.65
  -1   2   8    6.28    3.06
  -1   2   8    3.98    2.57
   1   2  -8    3.82    2.73
  -1  -2  -8    4.38    1.99
   1  -2   8    9.02    3.23
   1   2   8   12.28    3.56
  -1  -2  -8    6.55    3.00
  -1  -2   8    5.58    3.09
  -1   2   8    8.26    3.55
  -1  -2   8    7.67    3.76
   1   2  -8    5.45    2.40
   1  -2   8    9.55    3.21
   1  -2  -8    3.48    1.35
  -1   2   8   11.35    3.71
  -1   2  -8    4.92    2.42
  -1   2  -8    6.09    2.43
  -1  -2   8   12.20    4.95
  -1   2  -8    9.79    3.62
  -1  -2   8    2.42    2.26
  -1   2   8    4.89    2.70
   1  -2   8    7.04    2.98
  -1  -2   8    4.81    2.59
   1  -2  -8    8.15    3.91
  -1  -2   8   12.61    4.43
   1   2   8    8.62    3.03
   1   2   8    9.48    3.41
  -1  -2  -8    4.01    2.14
  -1   2  -8    4.63    1.71
   1   2  -8    3.73    2.32
  -1  -2  -8    5.38    2.37
   1  -2   8    4.97    2.68
   1  -2  -8    3.31    1.39
   1  -2   8    1.51    1.93
   1   3   8   14.72    4.28
   1  -3  -8    8.87    2.13
   1   3  -8    4.21    2.61
   1   3  -8   21.69    4.98
  -1  -3   8   11.74    4.76
   1   3   8   11.64    3.73
  -1  -3   8    4.86    3.37
  -1  -3  -8   16.58    3.98
  -1   3   8   13.52    4.15
  -1  -3   8   10.63    3.02
  -1  -3   8   13.30    4.31
  -1  -3   8    9.68    3.82
  -1   3  -8   19.14    4.46
  -1   3   8   12.60    3.80
  -1  -3   8   13.22    4.14
   1  -3   8    7.95    3.06
   1  -3  -8   12.19    3.77
   1  -3   8   11.30    3.43
   1   3  -8   11.61    3.61
  -1   3  -8   11.29    2.66
   1  -3  -8   13.07    4.86
  -1  -3  -8    4.92    2.19
   1   3  -8    9.98    3.22
  -1   3   8   11.63    4.01
   1  -3   8    9.77    3.65
   1  -3   8    7.49    2.89
  -1   3   8   15.70    4.63
  -1   3  -8    7.54    2.58
   1   3   8   13.65    3.95
  -1  -3  -8    4.51    2.02
   1   3  -8    6.71    2.62
   1  -3  -8    9.05    2.07
  -1   3  -8    8.79    3.03
   1  -4  -8  145.14    8.19
   1   4  -8  152.71   11.55
   1   4  -8  144.82   10.76
   1   4   8  154.05   11.61
  -1   4   8  173.46   12.58
   1  -4  -8  176.09   11.57
  -1  -4   8  154.25   10.09
  -1  -4   8  144.23   10.61
   1   4   8  168.73   11.73
   1  -4   8  167.44   11.32
  -1   4  -8  165.25    8.64
   1  -4   8  168.90   12.32
  -1  -4  -8  168.68   10.31
  -1  -4   8  172.16   16.34
  -1   4  -8  145.64   11.33
   1  -4   8  159.73    9.03
  -1  -4  -8  192.94   13.12
  -1   4   8  175.98   13.07
  -1   4  -8  163.16   11.06
  -1  -4   8  154.66   12.68
   1   4   8  183.37   12.52
  -1  -4   8  164.54   11.74
   1  -4  -8  154.48   12.27
   1   4  -8  175.94   12.09
   1  -4   8  164.57   12.12
  -1   4   8  169.27   12.24
  -1   4   8  175.53   13.66
   1  -4  -8  157.75    7.36
  -1  -4  -8  169.12    9.53
  -1   4  -8  158.33    9.91
  -1  -4   8  160.81   12.00
   1   4  -8  167.07   10.66
  -1  -4   8  159.79   12.52
   1   4  -8  172.20   13.02
   1   4   8  183.52   12.90
   1   5   8   41.68    6.04
   1   5   8   38.86    6.12
  -1  -5   8   42.18    6.48
  -1  -5   8   36.65    7.67
   1  -5   8   34.63    4.13
  -1  -5   8   35.33    5.21
  -1   5  -8   34.51    5.32
   1  -5   8   32.79    4.81
  -1  -5  -8   34.60    4.11
   1   5   8   39.54    6.33
   1  -5  -8   43.83    6.36
  -1   5   8   43.38    6.35
   1  -5  -8   39.37    5.54
  -1   5   8   32.72    5.51
   1   5  -8   36.18    5.11
  -1  -5   8   39.16    4.87
   1  -5   8   43.76    6.26
   1   5  -8   39.84    5.79
   1  -5   8   36.45    5.88
   1   5  -8   38.31    5.70
   1  -5  -8   35.69    4.08
  -1   5  -8   39.24    3.88
  -1   5  -8   28.50    5.05
  -1   5  -8   37.67    5.27
   1   5  -8   34.44    5.35
   1   5   8   39.37    5.60
  -1  -5   8   42.26    6.00
  -1  -5  -8   41.05    6.03
  -1   5  -8   38.15    4.71
   1  -5  -8   32.98    2.97
  -1   5   8   39.95    5.98
  -1  -5   8   31.17    5.86
  -1   5   8   27.64    5.75
  -1  -5  -8   33.20    4.53
  -1  -5   8   36.25    5.79
   1   6  -8   72.96    7.55
   1  -6  -8   89.91    8.96
  -1   6   8   84.29    9.30
   1   6   8   80.82    8.83
   1  -6   8   72.77    6.77
  -1  -6   8   86.75    9.41
  -1   6   8   69.57    7.94
  -1  -6  -8   76.99    6.01
  -1  -6  -8   70.94    6.90
   1  -6   8   81.81    8.43
   1   6  -8   74.44    7.76
  -1   6  -8   77.01    5.62
  -1   6   8   82.14    8.84
  -1   6   8   78.93    9.85
  -1  -6   8   80.23    7.78
   1   6   8   85.05    8.02
  -1  -6   8   80.06    6.79
  -1   6   8   75.29    8.64
   1   6  -8   76.72    8.27
  -1  -6  -8   78.63    6.72
   1  -6   8   81.64    5.65
   1  -6  -8   69.20    3.88
  -1  -6  -8   76.69    8.19
  -1   6  -8   74.51    7.11
  -1   6  -8   76.36    8.24
  -1  -6   8   71.27    8.52
   1   6   8   93.03    8.75
   1  -6  -8   77.96    6.36
   1   6   8   76.80    8.37
  -1  -6   8   85.26    8.61
   1  -6   8   86.65    9.00
   1   6  -8   78.92    8.24
  -1   6  -8   79.29    8.16
  -1   6  -8   71.44    7.14
   1  -6  -8   80.52    8.77
   1  -7  -8   28.94    5.95
  -1   7   8   31.58    5.57
   1  -7   8   36.39    6.08
   1   7   8   19.91    3.87
  -1   7   8   21.05    5.84
  -1   7  -8   23.62    4.10
  -1  -7   8   24.28    5.91
  -1  -7   8   26.39    5.04
  -1  -7  -8   16.26    3.58
  -1   7  -8   18.89    4.38
   1  -7  -8   16.41    3.16
  -1   7  -8   18.07    3.65
   1  -7   8   28.02    3.62
  -1   7  -8   21.02    3.23
  -1  -7   8   33.43    5.76
   1   7  -8   24.43    4.45
  -1  -7   8   24.59    5.18
  -1  -7   8   18.68    3.22
  -1  -7  -8   17.93    3.02
  -1   7   8   29.16    5.26
  -1   7  -8   28.37    5.19
   1   7   8   26.99    5.13
   1  -7  -8   24.83    4.91
   1  -7   8   19.48    3.52
   1   7   8   23.31    4.85
  -1  -7  -8   20.13    3.83
  -1  -7  -8   30.46    6.05
   1  -7   8   27.65    5.40
   1   7   8   25.88    4.73
  -1   7   8   19.73    4.39
  -1   7   8   19.12    4.78
   1   7  -8   22.07    5.04
   1   7  -8   16.99    3.82
   1   7   8   30.30    5.58
  -1  -8   8   15.17    3.83
  -1  -8   8   13.38    3.50
   1  -8  -8   13.84    3.86
  -1   8  -8   13.02    3.73
   1   8   8   12.37    3.78
   1  -8  -8    7.72    2.28
  -1   8   8   12.72    3.81
   1   8   8   11.51    3.22
  -1  -8  -8    6.28    2.11
   1   8  -8   11.39    3.09
  -1   8   8    8.24    3.17
   1   8   8    8.53    3.16
   1   8  -8   13.45    3.59
   1   8   8    7.92    2.57
  -1  -8  -8    8.39    2.01
   1  -8   8   12.18    3.83
  -1   8  -8    9.48    3.05
   1  -8   8    8.78    2.04
  -1   8   8    6.36    2.70
   1  -8   8    9.52    3.11
  -1  -8   8   16.36    4.38
  -1  -8   8   17.00    4.33
  -1  -8  -8    6.78    3.07
   1   8   8   12.70    3.72
  -1   8  -8   10.04    2.85
  -1   8   8   12.36    4.79
  -1  -8  -8    8.04    2.46
   1  -8  -8   12.64    3.53
  -1  -8   8    9.91    2.45
   1   8  -8    7.26    2.96
  -1   8   8   10.59    3.77
  -1   8  -8    8.14    2.45
   1  -8   8   10.60    2.57
  -1   8   8   10.08    3.15
   1   9   8   82.41    8.78
   1   9  -8   77.02    7.61
   1  -9   8   74.59    6.04
  -1  -9   8   88.88    9.27
   1   9  -8   77.26    8.94
  -1  -9  -8   85.54    5.67
  -1   9   8   89.74    9.22
  -1   9  -8   89.53    9.51
  -1   9  -8   80.37    7.34
   1   9   8   83.40    8.53
   1  -9   8   92.82    9.12
   1  -9  -8   87.96    9.38
  -1  -9  -8   83.59    7.35
  -1   9  -8   78.31    8.56
   1  -9  -8   84.45    8.60
  -1  -9   8   80.46    8.47
   1   9   8   83.60    8.51
  -1   9   8   80.49    8.64
  -1  -9   8   73.94    6.12
  -1  -9   8   78.23    8.08
  -1   9  -8   87.19    7.42
  -1   9   8   85.17    8.67
   1  -9   8   89.28    5.67
  -1   9   8   94.49   11.60
  -1  -9  -8   92.61    9.45
   1   9   8   75.70    7.29
  -1  -9  -8   86.00    8.14
   1  -9   8   82.17    8.89
  -1   9   8   87.11    8.83
  -1   9   8   94.29    8.05
   1  -9  -8   70.49    6.62
  -1  -9   8   71.36    8.70
   1 -10  -8   24.95    4.72
  -1 -10   8   23.94    4.76
   1 -10   8   21.92    2.79
  -1 -10   8   20.21    4.41
  -1 -10   8   27.68    5.49
  -1 -10  -8   15.81    3.49
   1 -10  -8   32.56    5.96
  -1  10  -8   26.08    4.28
   1  10   8   23.86    4.92
  -1  10   8   21.78    4.81
  -1  10   8   23.37    4.95
   1  10   8   27.77    4.68
  -1  10   8   27.16    5.10
  -1 -10  -8   23.77    4.53
  -1 -10   8   25.48    5.24
   1 -10   8   26.06    5.28
  -1  10   8   21.26    4.62
  -1  10  -8   30.56    5.78
  -1 -10  -8   25.75    5.17
   1  10   8   28.70    5.16
   1 -10   8   28.60    5.33
  -1 -10   8   25.51    3.45
   1  10   8   24.97    4.59
  -1  10  -8   23.02    3.63
  -1  10  -8   26.78    5.21
   1 -10  -8   21.04    3.79
   1  10  -8   19.22    3.82
   1 -10   8   18.10    2.86
  -1 -10  -8   22.92    2.80
   1  10  -8   24.32    5.50
  -1  10   8   14.62    2.95
  -1  10   8   21.57    5.86
   1 -10   8   22.55    4.88
  -1  11   8   27.36    6.70
   1  11   8   16.65    4.15
  -1  11   8   28.90    5.60
  -1  11   8   28.94    5.47
   1  11  -8   22.74    4.23
   1 -11   8   30.98    5.91
  -1  11  -8   34.10    6.62
   1 -11  -8   24.97    6.03
  -1  11  -8   20.66    3.61
   1  11   8   29.97    5.81
  -1 -11  -8   29.09    4.81
   1  11   8   25.75    5.05
   1 -11   8   27.30    5.51
   1 -11  -8   20.18    4.01
  -1 -11   8   19.35    2.99
  -1  11   8   24.85    5.36
   1 -11   8   26.97    5.48
  -1 -11   8   26.20    5.64
   1 -11   8   27.19    4.49
  -1  11  -8   23.06    5.65
  -1  11   8   32.42    5.90
  -1 -11  -8   24.71    2.84
   1 -11   8   23.61    3.13
  -1  11   8   23.13    3.37
  -1 -11   8   23.45    5.44
  -1 -11   8   23.27    5.34
  -1 -11   8   30.30    5.50
   1 -11   8   29.07    3.67
  -1 -11  -8   33.37    5.88
   1  11  -8   19.63    5.10
   1  11   8   30.64    4.88
   1 -12   8   43.97    4.33
  -1 -12  -8   39.98    5.52
  -1  12   8   43.71    6.68
   1 -12  -8   36.97    6.91
   1 -12   8   44.26    3.97
   1 -12   8   42.45    6.68
  -1 -12  -8   55.43    7.66
   1  12   8   38.45    6.16
  -1 -12   8   44.54    6.55
   1 -12  -8   30.65    4.97
  -1 -12   8   47.67    6.77
  -1  12   8   31.10    3.26
  -1  12   8   43.04    8.32
   1  12   8   45.79    6.14
  -1  12   8   45.71    6.75
  -1 -12   8   53.56    7.46
   1 -12   8   39.76    5.36
   1  12   8   50.41    7.14
  -1  12  -8   43.54    4.77
   1 -12   8   48.97    6.88
  -1  12  -8   46.83    7.40
   1  12  -8   42.37    7.40
  -1  12  -8   38.87    6.58
  -1 -12   8   48.98    7.57
  -1  12   8   38.79    6.29
   1  12  -8   42.23    5.33
   1 -12   8   51.66    7.28
  -1  12   8   31.96    5.80
   1  12   8   40.04    6.19
  -1  13   8   20.83    2.11
  -1  13  -8   25.33    5.57
   1 -13   8   30.42    5.57
   1 -13   8   24.54    5.26
   1 -13  -8   32.44    6.02
  -1  13   8   25.47    5.13
  -1  13  -8   23.04    5.43
  -1 -13   8   30.60    5.87
  -1  13   8   20.69    4.47
   1  13   8   26.78    5.08
   1 -13   8   22.84    2.71
  -1  13   8   30.39    5.59
   1  13  -8   26.97    4.17
   1  13   8   24.61    4.73
  -1 -13   8   31.52    5.51
   1  13  -8   18.04    4.90
   1  13   8   25.24    5.72
  -1  13   8   27.82    6.71
  -1  13   8   28.84    5.36
  -1 -13   8   23.81    5.16
  -1  13  -8   25.37    3.59
  -1 -13   8   28.55    5.32
   1 -13   8   26.31    5.38
  -1 -13  -8   35.83    6.32
  -1 -13  -8   20.60    4.00
   1 -13   8   27.49    3.37
   1  13   8   24.52    4.68
  -1 -14   8  102.10   10.44
  -1 -14   8   96.09   10.57
  -1  14  -8  107.87   11.92
  -1  14   8   95.53    9.88
   1  14   8   92.32    8.91
   1  14   8   92.04    9.06
   1 -14   8   94.63    9.69
  -1  14   8   88.94   12.19
  -1 -14  -8   83.92    8.16
   1 -14   8   98.59    6.58
  -1  14  -8   96.41   11.10
   1 -14   8  108.42   10.53
   1  14  -8   86.66    7.37
   1 -14  -8   99.35   10.63
   1  14   8   94.17   12.98
  -1 -14  -8  109.86   10.79
   1  14   8   96.60    9.51
  -1  14   8   98.38    9.77
   1 -14   8   90.61    5.09
   1  14  -8   96.33   11.80
  -1 -14   8   99.67   10.03
   1 -14   8  104.69   10.88
  -1  14   8  101.85   10.40
  -1  14   8  104.23   10.40
   1  14   8  103.48   10.57
   1  15   8    8.38    3.70
   1 -15   8   12.19    4.27
   1  15  -8    8.52    4.40
  -1  15  -8    7.90    4.06
  -1  15   8    9.18    4.79
  -1  15   8    7.47    3.16
   1  15   8   22.91    7.08
   1 -15   8    6.09    1.16
   1  15   8    7.91    3.19
  -1  15  -8   19.37    5.51
  -1 -15   8   16.29    4.64
  -1 -15  -8   11.56    4.09
   1  15   8   11.21    3.39
   1 -15   8   11.77    2.63
   1 -15   8    4.92    2.45
   1 -15  -8    7.53    3.60
   1  15   8   14.19    3.98
  -1  15   8   12.15    3.76
  -1 -15   8   15.96    4.74
   1 -15   8   12.45    4.47
  -1  15   8   13.92    4.06
  -1  15   8   14.37    4.37
   1  16   8   12.48    4.03
   1  16   8   17.48    5.78
  -1  16  -8   18.48    5.60
   1  16   8    9.38    3.82
   1 -16   8   14.18    4.17
  -1 -16   8    8.71    3.57
  -1  16  -8    6.54    3.21
   1 -16  -8   13.68    4.67
  -1  16   8   14.55    5.29
   1 -16   8   16.81    3.16
   1  16   8   14.19    3.89
  -1  16   8   13.19    4.40
   1  16   8   11.27    3.86
  -1 -16  -8   11.88    4.26
   1 -16   8   16.88    4.96
  -1  16   8   12.25    4.15
  -1  16   8   19.05    4.81
  -1 -16   8   19.91    5.02
  -1  16   8   10.31    3.77
   1 -16   8   16.36    4.23
   1  16  -8   15.05    5.00
  -1  17   8   46.53    7.33
  -1  17  -8   28.53    6.64
   1 -17   8   40.67    6.74
  -1  17   8   43.41    6.81
   1  17   8   34.51    5.97
   1 -17   8   35.59    6.44
  -1 -17   8   43.21    7.01
   1  17   8   30.95    5.36
   1 -17  -8   35.77    6.77
   1  17  -8   30.58    7.36
   1 -17   8   39.02    4.45
  -1  17   8   44.21    7.22
   1  17   8   42.35    9.00
  -1  17   8   44.00    9.06
  -1  17  -8   34.06    7.39
  -1 -17   8   39.11    7.14
   1  17   8   35.96    5.69
   1 -17   8   41.02    7.24
  -1  17   8   44.24    6.71
  -1 -17  -8   51.40    7.88
   1  17   8   43.36    7.37
  -1  18   8   11.25    4.93
   1  18   8   17.73    4.36
  -1  18   8   10.98    3.68
   1 -18  -8   14.68    4.17
   1 -18   8   11.17    3.59
   1  18   8   18.94    4.34
  -1 -18   8   16.49    4.20
  -1  18   8   12.91    4.23
   1  18   8   25.05    5.04
   1  18   8   18.49    2.60
  -1  18   8    8.20    3.08
   1 -18   8   15.17    4.08
   1  18   8   26.04    5.74
  -1 -18   8   15.25    4.84
  -1 -18  -8   16.37    4.62
   1  18  -8   10.45    4.20
  -1  18  -8   12.04    3.91
  -1  18  -8   15.61    5.19
   1 -18   8   16.29    4.51
   1 -18   8   14.44    2.76
  -1  18   8   21.76    5.15
   1  18   8   20.69    6.57
  -1  19   8   36.26    6.49
  -1  19   8   36.40    6.20
   1  19  -8   32.08    7.44
  -1  19   8   36.85    6.40
  -1  19   8   50.34    7.52
   1  19   8   37.86    7.25
  -1  19   8   52.43    9.60
   1 -19   8   37.75    4.66
   1  19   8   48.48    9.23
   1 -19  -8   26.11    5.68
  -1 -19   8   33.49    6.68
  -1 -19  -8   47.53    7.84
   1  19   8   38.06    6.36
  -1  19  -8   21.21    6.24
   1 -19   8   39.22    6.93
   1  19   8   41.89    6.68
  -1  19  -8   29.20    7.13
   1  19   8   39.59    6.24
  -1 -19   8   36.60    6.44
  -1 -20   8    0.54    1.71
  -1  20   8    2.60    2.26
   1 -20  -8    7.43    3.51
  -1 -20  -8    5.43    3.81
   1  20   8    4.43    2.44
  -1  20  -8    5.31    3.33
   1  20   8    3.48    2.56
   1  20   8   -0.08    1.22
   1  20   8    3.93    2.41
   1 -20   8    2.95    2.42
  -1  20   8   -0.12    2.22
  -1  20   8   -0.71    1.52
  -1  20   8    1.03    1.43
  -1  20  -8    2.59    2.84
   1  20  -8    3.76    2.98
   1  20   8    3.52    2.71
  -1  20   8    4.70    2.82
  -1 -20   8    4.21    3.56
   1  21   8    5.65    2.74
  -1  21  -8    7.93    3.89
   1  21   8    9.70    4.63
  -1 -21   8    3.01    2.50
  -1 -21  -8    6.29    3.91
  -1  21   8    1.56    1.81
  -1  21   8    3.89    2.92
   1  21   8   10.56    5.06
  -1  21   8    5.52    2.69
   1  21   8    4.60    2.64
   1  21   8    5.96    3.21
  -1  21   8    3.76    2.28
  -1  21  -8    4.49    3.38
  -1  21   8    7.42    4.25
   1 -21   8    9.91    4.01
  -1 -21   8    3.09    2.73
   1  21  -8    5.23    3.66
   1 -21  -8    7.25    3.70
   1  22   8   35.28    7.81
   1  22   8   35.97    6.84
   1  22   8   43.43    7.01
   1 -22  -8   39.11    7.40
   1  22   8   35.21    5.75
  -1  22   8   38.23    7.39
  -1  22   8   42.29    6.87
   1 -22   8   35.43    6.81
  -1 -22  -8   47.46    8.39
  -1  22   8   37.55    7.12
  -1 -22   8   40.06    7.15
  -1  22   8   33.32    6.61
   1  22   8   38.08    7.29
  -1  22  -8   26.61    7.19
   1  22  -8   30.41    8.06
  -1  22  -8   28.37    7.48
  -1 -22   8   34.09    7.10
  -1  22   8   41.94    8.45
   1  23   8   17.83    5.24
  -1  23   8   13.45    4.27
   1  23   8   17.90    4.74
   1  23  -8    5.46    4.49
   1 -23   8    5.60    2.71
  -1 -23   8   16.29    5.39
  -1  23  -8    6.63    3.52
  -1  23   8   11.03    4.32
  -1 -23   8   21.67    5.49
   1  23   8   11.71    4.54
  -1  23  -8    0.30    3.40
  -1 -23  -8   13.79    5.13
  -1  23   8    9.83    4.55
   1  23   8    6.68    3.76
   1  23   8   14.31    4.09
  -1  23   8   10.44    3.82
   1 -23  -8   19.41    5.78
   1  24   8   27.82    6.88
  -1  24   8   20.68    5.56
   1  24   8   34.02    7.66
   1  24   8   25.26    5.29
   1  24  -8   27.90    7.45
  -1 -24   8   27.78    6.01
  -1  24  -8   15.98    5.86
  -1  24  -8    8.79    3.98
  -1 -24  -8   27.39    6.81
   1  24   8   28.38    5.35
  -1  24   8   26.67    6.25
  -1  24   8   31.02    6.50
  -1  24   8   24.39    7.04
   1  24   8   30.98    6.76
   1 -24   8   32.21    6.79
  -1 -24   8   29.06    6.57
   1 -24  -8   38.22    7.53
  -1  25   8    5.46    3.71
   1 -25   8    1.03    2.12
  -1 -25  -8    9.69    4.31
   1  25   8    3.45    2.95
  -1  25  -8    5.25    3.65
   1  25   8    2.83    3.18
   1  25   8    5.52    3.18
   1  25   8    0.51    3.09
  -1 -25   8    6.66    3.38
  -1  25   8    6.65    4.49
  -1  25   8    4.82    3.14
   1 -25  -8    4.43    3.62
  -1  25   8    0.91    3.22
  -1 -25   8    2.64    2.96
   1  25  -8    2.24    4.09
  -1  25  -8    2.39    3.42
  -1  26  -8    2.53    3.08
   1 -26   8   -2.42    2.39
   1  26   8    7.74    3.65
  -1  26   8    3.00    2.56
   1  26   8    2.97    2.90
   1  26   8    9.25    4.65
  -1  26   8    1.90    2.27
  -1 -26  -8    2.21    3.10
  -1  26  -8   -4.94    4.58
   1 -26  -8    1.41    2.89
  -1  26   8   -5.31    3.50
  -1  26   8   -0.25    1.97
  -1 -26   8    7.26    3.66
   1  26  -8    3.60    4.71
   1  26   8    1.57    2.88
   1  27   8   21.61    6.29
   1  27   8   15.07    5.23
   1  27   8   22.80    6.29
  -1  27   8   30.67    7.08
  -1  27   8   25.32    7.17
  -1  27   8   37.57    8.01
  -1 -27   8   21.97    6.41
   1 -27   8   20.75    5.66
   1  27   8   12.84    4.14
  -1 -28   8    3.82    3.50
  -1  28   8    3.03    2.79
   1 -28   8    8.43    4.04
   1  28   8    3.05    3.66
  -1  28   8    3.30    3.08
   1  28   8   -1.93    3.11
   1  28   8    4.78    3.06
   1 -29   8    1.22    1.97
   1  29   8    5.83    4.09
   1  29   8    2.53    2.54
   1  29   8    2.67    2.49
   1 -30   8    4.81    2.67
   1  30   8   12.06    5.58
  -1   0   9    6.78    3.17
  -1   0   9    1.44    1.71
  -1   0   9   10.21    4.18
  -1   0  -9    0.95    1.93
   1   0   9    3.58    3.11
  -1   0   9    8.85    3.54
  -1   0   9    5.38    3.24
  -1   0   9    4.64    4.02
  -1   0  -9    3.05    1.81
  -1   0  -9    4.00    3.66
   1   0  -9    4.13    2.68
   1   0   9    4.80    3.14
   1   0   9    7.63    3.54
  -1   0  -9    3.19    1.90
   1   0  -9    2.51    1.68
  -1   1   9  104.84   10.06
  -1   1  -9  125.66   11.48
  -1   1   9  120.99   11.72
   1   1   9  111.18   10.54
   1  -1  -9  125.88   11.93
   1  -1   9  124.00   11.05
  -1  -1   9  122.62   11.39
   1   1  -9  108.35    8.32
  -1   1   9  106.97   10.33
  -1   1  -9  137.50    8.71
  -1  -1  -9  111.53    8.58
  -1  -1  -9  114.38    8.74
  -1   1   9  118.03   11.12
  -1  -1   9  113.31   10.72
  -1  -1   9  113.39    9.14
  -1   1  -9  126.22    9.60
   1   1   9  127.96   12.37
  -1  -1   9  124.60   10.41
  -1   1  -9  117.65    8.73
  -1  -1  -9  118.64   11.29
  -1  -1   9  142.57   15.73
   1   1  -9  112.96   11.18
  -1  -1  -9  116.00    8.42
  -1   1   9  125.72   14.15
  -1  -1   9  127.11   11.78
   1   1   9  129.29   11.48
   1  -1   9  121.25   11.31
   1  -1   9  111.93   10.83
   1  -1  -9  122.51    7.91
  -1  -2   9    7.51    3.55
   1   2  -9    2.51    2.31
   1  -2  -9    2.73    1.52
  -1  -2   9    4.65    2.77
   1   2   9    5.01    3.26
  -1   2  -9    2.03    1.80
  -1   2  -9    5.59    2.41
  -1  -2   9    6.28    4.23
   1  -2   9    7.78    4.02
   1   2   9    5.59    3.52
   1  -2   9    4.67    2.60
   1  -2   9    5.77    2.94
  -1   2   9    6.86    3.46
  -1   2   9    9.81    4.05
  -1  -2  -9    5.31    4.34
  -1   2   9    7.29    3.72
  -1   2  -9    7.69    3.27
  -1   2   9    8.21    4.17
   1   2   9    3.06    2.30
  -1   2   9    5.06    3.90
   1  -2  -9    8.13    4.70
  -1  -2  -9    1.65    1.91
   1  -2  -9    3.24    1.44
  -1  -2  -9    2.92    2.04
  -1  -2   9   10.65    4.18
  -1  -2   9    5.87    2.92
   1   2  -9    7.18    3.60
   1   2   9   10.04    4.46
  -1   2  -9    4.55    1.95
  -1   3  -9  148.79    9.97
   1   3   9  141.76   11.77
   1  -3   9  146.86   12.44
   1  -3  -9  141.84    8.03
  -1  -3   9  148.60   12.39
  -1   3   9  173.65   13.76
  -1  -3  -9  173.89   13.44
  -1  -3   9  152.02   13.19
  -1   3   9  144.50   12.68
  -1  -3   9  157.27   13.10
   1  -3  -9  159.52   13.64
  -1  -3   9  149.81   10.86
   1  -3   9  163.00   12.77
  -1   3  -9  141.88   10.69
   1   3  -9  157.78   13.44
   1   3  -9  152.44   10.36
   1   3   9  153.67   14.52
   1   3   9  148.72   12.43
  -1  -3   9  132.18   10.33
  -1  -3  -9  164.89   10.51
   1   3   9  161.63   13.11
  -1   3   9  156.37   12.86
  -1   3  -9  149.02   12.46
   1   3  -9  155.59   11.53
  -1   3   9  151.45   14.74
   1   3   9  151.78   12.69
  -1   3  -9  156.38    8.84
  -1  -3  -9  155.98    9.80
  -1   3   9  152.05   12.52
   1  -3  -9  150.66    7.97
   1  -3   9  163.74   11.98
   1  -4  -9    6.85    1.75
  -1  -4   9    9.31    3.07
  -1   4  -9    8.55    3.23
  -1  -4   9   13.40    4.46
  -1  -4   9   16.79    5.23
  -1   4   9    4.42    3.05
   1   4   9    8.91    4.17
  -1   4  -9    9.91    2.41
   1  -4   9    6.83    2.80
  -1   4   9   14.65    4.86
   1   4   9   14.08    5.07
   1   4   9   16.07    4.69
  -1  -4   9    6.85    3.44
   1  -4   9   14.54    4.84
  -1   4   9    5.78    3.81
   1  -4  -9   11.23    5.35
  -1  -4   9   15.02    5.01
   1   4  -9    4.70    2.45
   1  -4  -9    7.86    2.25
  -1   4   9   10.52    4.02
  -1  -4  -9   14.22    4.56
  -1  -4  -9    5.65    2.37
  -1   4  -9   18.84    4.92
   1   4  -9    3.90    4.65
   1   4  -9    9.27    3.27
  -1   4   9   11.96    4.83
  -1  -4  -9    8.31    2.63
   1   4   9   15.39    4.46
   1   4   9   12.77    4.53
   1  -4   9   12.89    4.62
  -1   4  -9   11.94    3.83
   1   5   9  157.22   13.01
   1  -5  -9  174.85   14.13
  -1  -5   9  158.61   10.60
  -1  -5   9  165.25   11.61
  -1  -5  -9  162.22    9.67
  -1   5   9  158.58   13.31
   1  -5   9  150.78   12.61
   1   5   9  166.67   13.32
  -1  -5   9  150.91   12.37
  -1  -5  -9  151.83   10.61
  -1   5   9  151.09   13.76
  -1   5  -9  156.05   10.48
  -1   5   9  162.00   12.89
  -1   5  -9  149.13   12.58
   1  -5   9  152.48   10.80
  -1   5   9  160.43   14.39
   1   5   9  166.31   16.13
  -1  -5  -9  174.43   13.59
  -1  -5   9  169.21   14.23
  -1  -5   9  165.71   13.61
   1   5   9  166.71   13.04
   1  -5   9  157.78   13.02
   1   5  -9  148.21   11.98
   1  -5  -9  143.38    6.91
   1   5  -9  168.02   13.84
  -1   5   9  160.06   13.15
  -1   5  -9  156.44   11.77
   1  -5  -9  162.16    9.35
   1   5   9  150.65   12.35
   1   5  -9  149.04   10.88
  -1   6  -9    7.59    3.24
  -1  -6  -9    3.08    1.76
  -1  -6  -9   13.99    4.42
  -1   6  -9    6.82    3.23
   1  -6  -9    5.71    4.03
  -1   6   9    9.01    4.28
  -1  -6   9    5.09    3.10
   1  -6   9   14.71    4.55
   1   6  -9    9.88    4.24
  -1  -6   9    6.07    4.04
   1   6   9   10.27    4.59
  -1   6   9   10.40    4.33
   1  -6   9    4.95    2.60
   1  -6   9   12.45    4.30
  -1  -6   9    8.27    4.08
  -1  -6   9    3.09    2.03
   1   6  -9    9.02    3.17
   1   6   9    6.80    3.44
  -1   6   9   13.52    4.76
   1  -6  -9    0.82    1.22
   1   6   9    7.53    3.85
   1   6  -9    7.97    3.53
  -1  -6   9    6.49    3.59
   1   6   9    3.67    3.12
  -1   6   9    5.89    4.15
  -1   6  -9   12.03    5.15
   1  -6  -9    1.71    0.84
  -1  -6  -9    4.14    1.96
  -1   6  -9    3.97    2.89
   1   6   9   11.79    4.32
  -1  -7  -9  134.48    8.07
  -1  -7   9  127.28   12.10
   1   7  -9  122.92   11.33
  -1   7   9  117.99   11.58
   1  -7   9  118.07   11.34
  -1   7  -9  118.43   10.63
   1   7   9  130.48   11.67
   1   7  -9  111.55   10.08
   1  -7  -9  121.94    8.76
  -1  -7  -9  116.38    9.71
  -1  -7   9  147.73   11.21
   1   7   9  126.15   11.28
  -1   7  -9  127.29   10.33
  -1   7  -9  128.39    9.58
   1   7   9  131.87   11.93
   1   7   9  139.87   15.60
  -1  -7   9  125.92   11.52
  -1   7   9  121.18   12.93
  -1  -7   9  127.68    9.12
   1  -7   9  121.44    8.93
  -1   7  -9  133.73   11.85
  -1  -7  -9  133.10   11.94
  -1  -7   9  119.97   12.46
  -1  -7   9  125.37   11.67
   1   7   9  143.80   11.68
  -1   7   9  112.50   10.86
   1  -7  -9  144.05   12.54
  -1   7   9  117.83   11.34
   1  -7   9  127.16   11.71
   1   8   9    7.00    3.83
   1  -8   9    6.67    3.50
  -1   8   9   11.01    4.88
   1   8   9    8.41    3.57
  -1  -8   9    5.45    3.90
  -1   8   9    8.71    3.79
   1   8   9   10.33    4.18
   1   8  -9   15.20    4.69
  -1  -8   9    3.76    2.69
  -1  -8   9    6.78    2.47
  -1  -8   9    4.36    3.28
  -1   8  -9    2.39    1.97
   1   8  -9    4.45    2.54
   1  -8   9    7.42    2.40
  -1  -8   9    9.39    3.70
  -1   8   9    9.60    3.97
   1  -8   9   12.98    4.67
   1   8   9    2.54    3.82
  -1  -8   9    4.22    3.64
  -1   8  -9    2.26    1.53
  -1   8  -9    8.81    3.62
   1  -8  -9    4.17    2.20
  -1   8  -9    3.93    2.73
  -1  -8  -9    5.86    2.41
   1  -8  -9    6.08    3.46
  -1  -8  -9    3.69    1.69
   1   8   9    6.46    3.33
  -1   8   9    8.81    4.09
  -1  -8  -9    6.05    3.82
   1  -8   9    3.00    1.86
   1   9  -9   93.22    9.81
  -1  -9   9  120.66   12.01
   1   9   9  103.95   10.34
   1   9   9  119.69   11.23
   1  -9   9   99.14   10.50
  -1  -9   9   99.19   10.56
   1  -9   9   95.08    7.32
   1   9   9  126.40   10.69
  -1   9  -9   98.25    8.53
  -1   9   9  122.27   11.75
   1  -9  -9  125.39   11.75
   1  -9   9   98.36    8.04
   1  -9   9  121.38   11.39
   1   9   9  122.58   14.99
  -1   9   9  102.45   12.69
  -1  -9   9  105.65    7.87
  -1  -9   9  124.28   11.55
  -1  -9  -9  115.86    6.86
  -1   9   9  110.01   10.90
   1   9   9  114.74   11.18
  -1   9  -9  102.48   10.60
  -1   9   9  122.19   11.47
  -1  -9  -9  108.52   10.97
   1   9  -9  113.04   11.47
   1  -9  -9  103.41    8.54
  -1   9  -9  105.34   10.50
  -1  -9   9  101.60    9.54
  -1  10  -9    4.91    2.36
   1  10   9    3.97    2.91
   1 -10   9    6.33    3.78
   1 -10   9    2.81    2.95
  -1 -10   9    2.59    3.50
   1 -10   9    2.50    1.65
   1  10   9    5.89    4.24
   1 -10  -9    6.43    3.39
  -1 -10   9    7.10    3.68
  -1  10   9    3.12    3.65
  -1  10  -9    5.41    3.32
   1 -10   9    2.53    1.87
   1  10  -9    1.06    2.53
  -1 -10  -9    0.81    2.61
  -1 -10   9    1.10    1.50
   1  10   9    2.93    2.25
  -1 -10   9    7.80    3.81
   1 -10   9    3.20    1.75
  -1  10  -9    6.38    3.72
   1  10  -9    2.98    3.28
  -1 -10  -9    0.32    0.97
  -1  10   9    1.22    2.86
  -1  10   9    7.87    3.64
  -1  10   9    0.93    2.70
  -1  10   9    1.71    2.49
  -1 -10   9    6.06    3.07
   1  10   9    7.53    3.33
   1  10   9    8.74    4.99
   1  11  -9   83.28    9.92
  -1  11   9   98.31   10.58
   1 -11  -9   92.91   10.27
   1 -11   9   98.14   10.46
  -1  11   9   82.16    9.28
  -1 -11   9   79.33    9.51
   1  11  -9   84.34   10.57
   1  11   9   84.50   12.85
   1 -11   9   90.25    5.73
  -1 -11   9   81.77   10.24
  -1  11   9   92.92   12.59
  -1 -11  -9  101.27   10.80
   1 -11   9   88.40    7.88
  -1  11   9   90.08   10.21
  -1 -11   9   83.91    9.58
   1  11   9   82.42    9.29
  -1 -11   9   78.40    6.40
   1 -11   9  102.45   11.13
   1 -11   9   83.59    6.33
   1  11   9   86.92   10.03
  -1 -11   9   78.33    8.66
   1  11   9   84.88    9.40
  -1  11   9   99.63   10.57
   1  11   9   84.50    8.46
  -1  11  -9   94.78   10.54
   1  12  -9   -1.11    1.59
   1  12   9   11.97    4.86
  -1  12  -9    8.05    3.85
  -1  12   9    6.02    3.73
   1 -12   9    3.87    2.44
   1  12   9    8.58    3.57
  -1 -12   9    4.41    1.78
  -1 -12   9    8.36    3.76
  -1  12   9    7.60    3.73
   1  12   9    5.68    2.89
  -1  12   9    3.17    3.58
   1 -12   9    1.23    1.14
   1 -12   9    1.19    1.90
   1  12   9   10.47    4.00
  -1 -12  -9    4.60    3.17
  -1  12   9   10.06    3.80
  -1  12  -9   10.10    4.05
  -1 -12   9   10.45    4.37
  -1 -12   9    7.75    3.81
   1 -12  -9    7.98    4.06
   1  12  -9   10.03    4.53
  -1  12   9    4.90    3.46
   1 -12   9    5.30    3.77
  -1 -12   9   10.33    4.30
   1  12   9   11.73    5.97
   1  13   9  125.34   12.27
   1  13  -9  103.17   11.99
  -1  13   9  130.83   11.83
   1 -13   9  132.93   12.33
  -1  13   9   92.76   13.23
   1  13   9  124.17   10.67
   1 -13  -9  123.18   12.36
   1 -13   9  122.51   11.83
   1  13   9  145.89   16.92
  -1 -13  -9  126.41   12.34
   1 -13   9  130.03   12.91
  -1 -13   9  136.20   13.27
   1  13   9  120.09   11.20
  -1  13   9  119.45   12.10
   1 -13   9  118.18    9.72
  -1  13   9  126.61   12.19
  -1  13  -9  116.91   12.99
  -1 -13   9  125.59   11.29
  -1 -13   9  122.45   11.95
   1  13  -9  103.11   12.65
  -1  13   9  126.84   12.14
  -1 -13   9  117.69   11.87
  -1  13  -9  125.95   12.94
   1  13   9  127.16   11.76
   1 -14  -9   12.81    5.17
  -1  14  -9    9.74    4.59
   1 -14   9   13.63    4.65
   1  14   9    7.26    3.84
  -1  14   9    9.88    4.21
  -1 -14  -9   13.01    4.98
  -1 -14   9    9.39    4.50
   1  14  -9    5.15    2.60
  -1  14   9   15.25    5.12
   1 -14   9    9.82    3.43
   1  14   9   11.74    4.04
  -1 -14   9   10.85    4.56
  -1  14  -9   13.93    5.63
   1  14   9   12.96    6.52
   1 -14   9    8.40    4.37
   1  14   9    7.60    3.50
   1  14   9   11.02    3.90
   1 -14   9   15.09    4.83
  -1  14   9   14.70    5.05
  -1  14   9   12.14    4.45
  -1 -14   9    6.12    3.81
   1  14  -9    9.72    4.68
  -1  14   9    7.78    4.02
  -1 -14   9    8.21    3.53
   1 -15   9  113.38   12.33
   1  15   9   76.61    8.70
  -1 -15  -9  102.74   11.30
  -1  15   9   95.93   11.01
   1  15  -9   80.34   11.58
   1  15   9   91.03   10.02
  -1 -15   9   81.67   10.42
  -1  15   9   85.83   10.46
   1 -15   9   91.21    8.91
  -1 -15   9   90.49    9.85
  -1  15   9  104.49   10.79
  -1  15   9   92.25   10.51
   1  15   9   96.98   10.21
  -1  15  -9   93.66   11.95
   1 -15   9   97.04   10.75
   1  15   9   86.19   10.51
   1 -15   9   85.52   10.21
  -1 -15   9  104.71   11.87
  -1 -15   9   93.41   10.75
  -1  15   9   96.00   13.44
   1  15   9  115.53   15.13
   1 -15  -9  108.43   11.63
   1  15  -9   66.54   10.38
  -1  15  -9   82.07   11.22
   1 -16   9    4.67    3.85
  -1  16  -9    9.70    4.58
   1  16   9   14.65    5.89
  -1 -16   9   10.91    4.45
  -1  16   9    6.05    3.36
   1  16   9    9.62    4.34
  -1 -16  -9    6.00    4.07
  -1  16   9    2.71    2.46
   1 -16   9    5.35    3.76
   1  16   9    4.19    2.70
   1  16   9    5.57    2.78
   1  16  -9    7.64    4.91
  -1  16  -9    3.83    3.84
  -1  16   9    4.36    3.13
   1 -16  -9    7.69    4.09
  -1 -16   9    5.41    3.60
  -1  16   9    3.65    4.10
   1 -16   9   14.13    4.96
  -1  16   9    7.68    4.13
   1  16   9    6.64    3.40
  -1 -16   9    6.67    3.91
  -1 -17   9   88.08   10.83
   1  17   9   72.69    9.36
  -1  17   9   65.26    9.36
   1 -17  -9   94.71   10.97
   1  17   9   90.66   11.05
  -1 -17   9   74.22    9.34
  -1  17   9   79.02    9.71
   1 -17   9   77.53   10.11
  -1  17   9   87.78   10.72
  -1  17  -9   73.68   11.55
   1  17  -9   68.39   11.24
   1  17   9   92.66   13.73
   1  17   9   80.93    9.22
  -1 -17   9   95.35   11.18
  -1  17   9   82.11    9.92
   1 -17   9   81.11    9.84
  -1 -17  -9   81.96   10.54
  -1  17  -9   68.28   10.69
   1 -17   9   88.40   11.17
   1  17   9   76.24    9.07
  -1  17   9   66.01   11.27
   1 -18  -9    5.89    3.92
   1 -18   9    6.50    4.10
   1  18   9    1.57    1.83
  -1 -18   9    9.14    4.06
   1 -18   9   11.39    4.32
   1  18   9    1.84    2.79
   1 -18   9   11.33    4.46
   1  18   9    2.29    3.82
   1  18  -9   -4.69    3.70
   1  18   9    6.18    4.37
  -1 -18  -9   13.71    4.87
  -1  18   9    6.19    3.65
  -1  18   9    3.21    2.72
  -1  18  -9    1.19    3.07
  -1  18   9    6.95    3.76
  -1  18   9    7.23    4.64
  -1 -18   9    1.74    2.23
  -1  18  -9    2.49    3.15
  -1  18   9    6.26    3.44
   1  18   9    3.87    2.60
  -1 -19   9   52.86    8.36
  -1  19   9   44.11    8.04
   1  19   9   54.84    7.63
   1 -19  -9   54.10    8.68
   1  19   9   53.91    8.72
  -1  19   9   50.84    7.98
   1 -19   9   52.97    8.42
   1  19   9   48.19    9.78
   1 -19   9   56.50    8.90
   1  19   9   65.17    8.89
  -1  19  -9   47.29    9.58
  -1  19   9   47.20    8.11
  -1  19   9   53.45   10.14
  -1  19  -9   40.91    8.87
   1  19   9   45.34    7.16
   1 -19   9   50.61    8.53
  -1  19   9   51.33    8.10
  -1 -19  -9   56.06    9.23
  -1 -19   9   53.53    8.67
   1  19  -9   47.74    9.73
  -1 -20   9    4.73    3.82
   1 -20   9    4.55    3.77
  -1  20  -9    0.70    2.92
   1  20   9    3.75    2.65
   1  20   9    2.65    2.96
  -1  20   9    0.39    2.47
   1 -20   9    3.89    3.36
  -1 -20  -9    8.74    4.26
  -1  20   9    2.93    3.10
   1  20   9    6.89    4.30
   1  20   9   10.24    5.24
  -1  20   9   10.04    4.41
   1 -20  -9   14.75    5.02
   1  20   9    2.99    2.97
  -1  20   9    6.89    3.67
  -1 -20   9    6.14    4.10
  -1  20   9    1.38    2.55
  -1  20  -9    0.87    2.98
   1  20  -9    9.04    4.97
  -1 -21  -9   52.77    8.88
  -1 -21   9   72.06    9.97
   1  21   9   64.87    8.91
   1  21   9   62.57   10.30
  -1  21   9   55.44    8.23
  -1  21   9   64.96    9.96
   1  21   9   68.78   11.75
   1 -21  -9   67.11    9.93
   1 -21   9   56.00    9.10
   1 -21   9   55.21    9.16
  -1  21  -9   53.76   10.35
  -1  21   9   51.17    8.68
   1  21  -9   44.78    9.77
   1  21   9   54.89    7.65
  -1  21  -9   45.68    9.65
  -1  21   9   58.29   10.61
  -1  21   9   47.41    8.14
  -1 -21   9   58.61    9.67
   1  21   9   56.76    8.17
   1  22   9    3.46    3.14
   1  22   9   11.38    4.58
   1 -22   9   14.21    5.48
  -1  22   9    7.13    3.91
   1 -22  -9   16.30    5.49
  -1  22   9   -0.27    3.09
   1  22   9   10.11    4.81
   1  22   9    0.71    2.13
  -1  22   9    7.44    4.01
  -1  22   9    2.73    2.66
  -1  22  -9    2.67    3.64
  -1 -22   9    7.70    3.51
  -1 -22  -9    3.65    3.18
  -1 -22   9    5.25    3.13
  -1  22  -9    5.53    3.48
   1 -22   9    5.32    3.64
  -1  22   9    4.37    3.16
   1  22  -9   -2.16    1.87
   1  22   9    9.40    4.48
   1  23   9   48.78    8.16
  -1  23  -9   40.56    9.22
  -1 -23   9   49.43    8.54
  -1 -23   9   52.37    9.58
   1 -23   9   45.70    8.52
  -1  23   9   59.85    9.97
   1  23  -9   43.89    9.85
  -1  23   9   44.36    8.46
   1 -23   9   56.16    9.85
   1  23   9   48.33    8.15
   1  23   9   52.02    9.93
  -1  23   9   51.47    8.78
   1  23   9   62.23   10.45
  -1  23   9   53.85   10.34
   1  23   9   50.09    7.49
  -1 -24   9    8.59    3.87
   1  24   9    9.72    5.09
  -1  24   9    6.17    3.90
   1  24   9    2.01    2.38
   1  24   9    3.49    3.16
  -1  24   9   -0.59    2.14
  -1 -24   9    4.04    3.83
   1 -24   9    5.88    3.49
  -1  24   9    2.10    2.56
   1 -24   9    6.04    3.77
   1  24   9    3.20    3.04
   1 -25   9   35.29    7.88
  -1  25   9   33.48    7.09
   1 -25   9   33.39    7.92
  -1  25   9   31.47    7.41
   1  25   9   29.45    6.62
   1  25   9   37.09    7.47
   1  25   9   47.39    9.54
   1  26   9   -0.85    2.54
   1  26   9   -0.72    2.61
   1 -26   9   -0.63    2.37
  -1  26   9    2.21    3.15
   1  26   9    0.66    2.10
   1 -26   9   -2.18    3.72
   1 -27   9   25.55    6.89
   1  27   9   19.17    5.92
   1  27   9   16.31    5.44
   1  27   9   20.87    5.72
   1 -27   9   33.01    7.79
   1  28   9   -3.38    4.60
  -1   0  10   -0.20    1.43
   1   0  10    2.66    2.24
  -1   0 -10    0.22    1.84
   1   0  10   -0.61    1.96
   1   0  10    1.12    1.75
  -1   0  10    1.48    1.75
   1   0 -10   -0.97    2.17
  -1   0  10    1.22    2.06
   1   0  10    2.62    2.13
  -1   0  10    1.11    1.75
  -1   0 -10    2.59    2.03
   1   0 -10    0.01    1.19
  -1   1 -10    7.54    2.78
  -1  -1  10   15.56    4.75
   1   1  10   12.27    4.17
   1   1  10    8.46    4.04
  -1  -1  10    9.76    3.45
   1   1 -10   12.47    3.78
  -1   1  10   14.98    4.53
  -1   1  10    6.18    3.08
  -1   1  10   11.06    3.99
   1   1  10   10.31    3.90
  -1  -1 -10   10.09    4.03
   1  -1 -10   16.43    4.89
   1  -1 -10    8.60    2.14
   1  -1  10   11.86    3.76
  -1   1 -10    8.31    3.62
   1  -1  10   16.66    4.55
  -1  -1  10   10.66    3.69
   1   1  10    5.91    3.34
   1  -1  10   14.35    4.79
  -1  -1  10   14.83    4.18
  -1  -1  10   13.78    4.54
  -1   1  10   10.74    3.75
   1   1 -10    7.85    2.49
  -1  -1 -10    9.56    2.88
   1   2 -10   12.82    3.07
   1   2  10   17.67    4.71
  -1   2  10   15.68    5.12
  -1   2  10   10.64    4.20
   1   2  10    8.83    3.80
   1   2  10   21.09    4.93
  -1   2  10   17.21    4.75
   1  -2 -10   29.61    6.18
   1  -2  10   23.16    5.78
   1  -2  10   19.53    5.03
  -1  -2 -10   18.07    5.02
   1  -2  10   16.40    4.16
  -1   2  10   23.75    5.43
  -1   2 -10   17.70    5.09
   1   2 -10   21.51    5.72
   1   2  10   26.92    6.03
  -1  -2  10   20.94    5.15
  -1  -2  10   16.11    3.83
  -1  -2  10   20.24    5.60
  -1  -2  10   22.47    5.97
  -1  -2 -10   15.35    3.26
  -1   2 -10   18.29    4.10
  -1  -2  10   17.94    4.65
   1   3 -10   16.39    3.66
   1  -3 -10   25.58    6.42
  -1  -3  10   25.21    6.22
   1   3  10   15.31    4.54
  -1  -3  10   16.84    4.34
   1  -3  10   24.30    5.69
  -1  -3  10   19.08    5.45
  -1  -3  10   18.91    4.21
  -1  -3 -10   23.34    5.74
  -1   3  10   23.26    5.76
   1   3  10   28.85    6.31
   1  -3  10   19.60    5.23
  -1  -3 -10   17.06    3.30
  -1   3  10   22.42    5.74
  -1   3 -10   25.67    6.15
   1   3  10   20.02    5.70
   1  -3  10   20.68    4.67
   1   3 -10   17.65    5.47
  -1   3  10   25.59    5.85
  -1  -3  10   17.33    4.99
   1   3  10   17.94    4.78
  -1   3  10   16.67    4.71
  -1   3 -10   19.12    4.35
   1   4 -10  125.39   12.64
   1   4  10  124.90   13.83
   1  -4  10  124.33   12.22
  -1   4  10  116.80   11.78
   1  -4  10  106.28    9.73
   1  -4 -10  114.13   12.14
  -1  -4 -10  129.01   12.60
  -1   4  10  135.26   13.05
   1   4  10  118.28   12.13
  -1  -4  10  125.04   12.45
  -1  -4  10  113.39   10.01
   1  -4  10  131.76   12.45
  -1   4 -10  138.41   12.76
  -1   4  10  111.26   11.86
  -1  -4  10  109.09    9.61
  -1  -4  10  127.25   13.11
  -1   4  10  116.93   12.08
  -1  -4  10  110.04   11.22
   1   4  10  122.23   12.07
  -1  -4 -10  121.48    8.72
   1   4  10  125.68   11.86
  -1   4 -10  115.62   10.41
   1   4 -10  115.92    9.75
  -1  -5  10   43.55    7.52
   1  -5  10   38.44    6.96
   1   5  10   31.18    7.08
  -1   5  10   36.79    7.18
   1   5 -10   34.33    5.55
  -1  -5  10   38.18    6.87
   1  -5  10   35.60    6.82
  -1  -5 -10   44.65    7.83
   1  -5  10   35.23    4.59
   1   5  10   39.50    6.61
   1  -5 -10   45.43    7.73
  -1   5  10   40.32    7.04
  -1  -5  10   35.06    5.60
   1  -5  10   29.80    4.95
  -1  -5  10   34.37    5.33
  -1  -5  10   45.07    7.90
  -1   5 -10   45.36    8.12
   1   5 -10   43.18    7.98
   1   5 -10   45.17    6.77
   1   5  10   28.21    6.18
  -1   5  10   36.84    6.88
  -1   5  10   30.57    6.16
  -1   5 -10   40.31    6.28
   1   5  10   38.76    6.86
   1   6  10   63.39    8.93
  -1   6 -10   70.24    9.13
  -1  -6  10   65.47    8.88
  -1  -6  10   68.06    9.33
   1   6  10   70.02    8.86
   1   6  10   58.44    8.43
  -1   6  10   63.86    8.94
   1  -6  10   71.53    9.45
   1   6 -10   70.54    9.54
   1   6  10   66.21   10.62
  -1   6  10   63.55    8.60
   1  -6  10   61.03    6.16
  -1  -6  10   73.56   10.05
  -1  -6 -10   80.67   10.03
   1  -6  10   75.33    9.67
   1  -6 -10   77.01    9.87
  -1   6  10   75.48   10.50
   1   6 -10   62.98    7.60
  -1  -6  10   62.95    6.91
   1  -6  10   62.35    6.88
   1   6 -10   66.82    8.60
  -1   6  10   55.10    8.36
  -1   6 -10   65.35    8.06
  -1  -6  10   65.12    7.82
  -1   7 -10    4.93    2.79
  -1   7  10    7.01    3.97
   1   7 -10    4.43    2.29
   1  -7  10    4.11    3.09
  -1   7  10    4.85    2.53
  -1  -7  10    9.15    3.84
   1  -7  10    7.24    4.01
  -1  -7  10    1.48    1.39
  -1   7  10    3.24    2.24
   1  -7 -10    7.95    4.48
   1   7  10    3.05    2.53
   1   7 -10    6.11    3.47
   1   7  10    6.40    3.75
   1   7  10    3.29    3.00
   1   7 -10    3.75    3.78
  -1  -7 -10    4.34    4.12
   1  -7  10    1.52    1.83
  -1   7  10    3.43    2.81
  -1   7 -10    2.36    2.93
   1  -7  10    5.18    2.18
  -1  -7  10    7.13    3.30
  -1  -7  10    7.57    4.25
   1   7  10    4.31    2.71
  -1  -7  10    2.53    2.94
  -1   8 -10    6.37    3.22
  -1  -8  10    2.23    2.18
   1   8 -10    4.09    2.70
   1  -8  10    4.40    2.92
   1  -8  10    0.93    1.63
  -1   8  10   -0.48    1.65
   1   8  10    1.31    1.60
  -1  -8  10    2.89    2.35
   1   8  10    2.67    2.06
  -1  -8  10    2.97    2.59
  -1   8  10    2.61    1.70
   1  -8  10   -0.30    1.95
   1  -8  10    5.90    2.56
   1  -8 -10    2.87    2.12
   1   8 -10    3.99    2.36
  -1   8  10    5.88    3.28
  -1   8  10    3.93    2.55
  -1   8 -10    5.36    2.89
   1   8 -10    9.50    4.10
  -1  -8  10    4.43    3.28
   1   8  10    3.21    1.69
   1   8  10    4.42    2.98
  -1  -8  10    0.47    1.19
  -1  -8 -10    8.57    3.89
  -1   9 -10   13.55    4.27
  -1   9  10   12.68    3.88
   1  -9  10   19.89    5.24
  -1  -9 -10   19.62    5.49
   1   9  10   14.69    3.95
  -1   9  10   25.67    5.93
   1   9  10   11.97    4.03
   1  -9 -10   21.37    5.57
  -1  -9  10   15.16    4.94
   1  -9  10   17.17    3.46
   1   9  10   17.71    6.07
   1   9  10    8.20    2.99
   1  -9  10   18.54    3.50
  -1  -9  10   12.04    3.60
  -1   9  10   23.15    6.24
  -1  -9  10   13.81    4.88
  -1   9 -10   19.00    5.24
   1   9 -10   17.68    4.99
   1   9 -10   19.70    4.64
   1   9 -10   17.26    4.95
  -1  -9  10   14.87    4.25
  -1  -9  10   16.69    3.16
  -1   9  10   17.25    4.44
   1  -9  10   15.69    4.78
  -1 -10 -10    0.05    1.76
   1  10  10    5.65    3.40
  -1  10  10    0.28    1.58
   1 -10  10    1.59    2.79
   1  10  10    1.61    2.28
  -1 -10  10    7.69    3.82
  -1  10  10    0.41    2.82
   1  10 -10    4.46    2.65
   1 -10 -10    1.54    1.73
  -1 -10  10    1.50    1.93
   1 -10  10    0.81    1.44
  -1 -10  10    0.10    1.89
   1  10  10   -0.65    2.19
   1 -10  10   -0.73    1.69
  -1 -10  10    0.60    0.96
  -1  10 -10    0.66    1.86
  -1 -10  10   11.63    4.81
  -1  10  10   -2.00    2.50
  -1  10  10    2.74    2.59
  -1  10 -10    3.88    2.70
   1  10  10    0.60    2.92
  -1 -10  10    2.68    1.81
   1  10 -10    0.99    2.07
   1 -11  10    1.01    2.03
   1 -11  10    3.96    3.14
  -1  11  10    3.94    3.09
  -1  11  10    1.18    2.22
  -1 -11  10    6.36    3.95
  -1 -11  10    4.00    2.87
   1  11  10    7.59    3.74
   1  11 -10   -1.23    2.17
  -1 -11  10    2.18    1.71
   1 -11 -10    5.09    4.04
  -1  11  10    8.10    3.61
   1 -11  10    1.31    1.74
  -1  11 -10    5.50    4.08
   1  11 -10    5.44    3.52
   1  11  10    3.43    3.20
  -1 -11 -10    4.56    3.71
  -1  11 -10    3.81    3.17
  -1 -11  10    6.47    3.79
  -1  11  10    1.92    3.22
   1  11  10    8.27    3.98
   1  11  10    1.92    2.52
  -1 -11  10    7.63    4.00
   1  12 -10   43.23    7.55
   1 -12  10   50.60    6.33
   1  12  10   56.04    8.55
   1 -12  10   57.10    8.75
  -1 -12  10   57.71    8.83
  -1  12  10   57.72    8.91
  -1 -12  10   48.54    7.35
   1 -12 -10   53.91    8.73
  -1  12  10   47.83    7.88
  -1  12  10   47.19    9.27
   1  12  10   44.86    7.79
  -1 -12  10   42.91    7.52
   1  12  10   67.07   12.08
  -1 -12  10   51.53    9.32
  -1 -12 -10   58.83    8.90
   1  12 -10   50.26    8.54
  -1  12 -10   55.32    8.32
  -1  12 -10   42.36    7.77
   1  12  10   54.85    8.13
   1 -12  10   53.19    8.91
  -1  12  10   56.02    8.51
  -1 -12  10   49.33    8.35
  -1  13  10   29.55    7.67
   1  13 -10   19.36    5.25
  -1 -13  10   31.30    6.96
  -1 -13  10   34.41    7.62
  -1 -13  10   25.22    5.60
   1 -13  10   25.26    5.93
  -1  13  10   34.17    6.90
   1  13  10   22.50    4.92
  -1  13 -10   25.25    6.09
  -1 -13 -10   29.61    6.62
   1 -13  10   20.06    5.39
  -1  13 -10   32.85    6.75
  -1  13  10   33.22    6.88
   1  13  10   35.16    6.94
  -1  13  10   34.30    7.09
   1  13  10   25.72    5.69
   1 -13 -10   30.18    6.58
  -1  13  10   27.90    6.27
   1  13  10   26.14    7.93
   1  13  10   26.18    5.76
   1  13 -10   24.16    6.61
  -1 -13  10   28.86    6.45
  -1  14 -10   58.33    9.47
   1  14 -10   74.58   10.55
  -1  14  10   77.57   10.31
   1 -14  10   83.58   11.43
  -1  14  10   79.62    9.86
  -1 -14  10   67.78    8.74
   1  14  10   67.27    8.31
  -1 -14 -10   88.14   10.99
  -1  14  10   60.50    9.36
   1 -14  10   87.34   10.93
  -1 -14  10   70.94   10.10
  -1 -14  10   80.47   10.85
   1  14  10   73.90   10.28
  -1  14  10   78.08   10.27
  -1  14  10   78.38   12.49
   1  14  10   89.34   14.27
   1 -14 -10   79.25   10.59
   1  14  10   76.75    9.80
  -1 -14  10   63.02    9.58
   1  14  10   72.50    9.30
   1  14 -10   59.60   10.06
   1  15 -10    7.81    3.92
  -1  15  10   17.78    5.40
   1 -15  10   15.04    5.17
  -1 -15  10   14.61    5.27
  -1 -15  10   23.01    6.32
   1 -15 -10   22.48    6.46
   1  15  10   15.57    4.54
  -1 -15  10   17.70    4.37
  -1 -15 -10   18.38    5.68
  -1  15  10   14.80    5.03
  -1  15  10   20.92    5.79
   1  15  10   14.14    3.80
  -1  15 -10   13.12    4.71
   1  15  10   12.09    5.62
  -1  15  10    8.32    3.88
   1 -15  10   24.20    5.85
   1  15  10   15.22    5.30
  -1  15  10   13.89    5.03
   1  15 -10   17.36    5.66
   1  15  10   18.97    5.29
  -1 -15  10   23.59    6.35
  -1  16  10   16.85    5.11
  -1 -16  10   18.99    5.91
   1  16  10   21.54    5.63
  -1  16  10   14.57    4.68
   1  16 -10    9.86    3.43
   1  16  10   20.36    5.42
  -1  16 -10   19.20    6.43
   1 -16  10   18.84    5.40
   1  16  10   21.77    5.14
  -1 -16  10   17.13    4.86
  -1 -16 -10   22.64    5.74
   1  16  10   21.04    6.71
  -1  16  10   20.55    5.56
   1 -16  10   16.75    5.07
  -1 -16  10   19.25    5.62
  -1  16  10   13.54    5.45
   1  16  10   14.42    4.59
   1 -16  10   19.98    6.17
   1  16 -10   19.28    5.91
   1 -16 -10   23.99    6.16
  -1  16  10   18.49    5.01
  -1  17  10    6.22    3.44
   1  17 -10    3.82    3.44
  -1 -17  10    4.22    2.77
   1 -17  10    8.41    3.74
   1 -17 -10    2.67    3.01
   1  17  10    0.95    2.34
  -1  17  10    5.89    4.06
   1  17 -10    0.34    2.49
   1 -17  10    9.74    4.55
   1  17  10    9.02    3.81
   1  17  10    1.18    1.74
  -1 -17  10    4.22    2.81
  -1 -17 -10    3.21    3.05
   1  17  10    4.60    3.64
  -1  17  10    7.74    3.85
  -1  17  10   11.41    4.97
  -1  17  10    9.59    3.92
   1 -17  10    6.63    3.58
  -1  17 -10    4.61    3.25
   1  17  10    7.35    5.10
  -1 -17  10    5.68    4.26
  -1  18 -10   -0.06    2.63
   1  18 -10    0.86    4.04
   1 -18  10    6.37    3.47
   1  18  10   -2.28    2.64
  -1 -18  10   -3.53    2.89
   1  18 -10   -0.12    3.27
  -1  18  10    1.03    2.36
   1  18  10    3.34    2.74
   1 -18 -10    2.21    3.61
   1  18  10    0.18    2.37
   1  18  10   -0.22    2.10
  -1  18  10   -3.78    2.98
  -1  18  10    4.06    3.32
  -1  18 -10    4.33    3.91
  -1 -18  10   -1.75    3.09
   1 -18  10    1.10    3.00
  -1  18  10   -1.44    2.61
  -1  18  10    1.78    3.60
  -1 -18  10    4.84    3.55
  -1 -18 -10    2.50    2.91
   1  18  10   -2.58    2.06
   1 -18  10   -1.68    1.58
  -1  19  10    6.69    3.21
  -1  19 -10    5.24    3.27
   1  19 -10    7.24    3.33
   1  19  10    5.51    3.22
   1  19  10    5.10    2.98
  -1 -19  10    1.74    2.13
   1  19  10    5.19    4.01
  -1 -19  10    5.17    3.87
   1  19 -10   -0.54    2.61
  -1  19 -10    3.31    3.03
   1  19  10    4.82    2.82
   1 -19  10    5.55    3.68
  -1 -19  10    3.47    3.22
  -1  19  10    6.58    3.54
  -1  19  10   10.84    4.51
   1 -19  10   15.99    5.22
  -1  19  10    4.89    2.99
   1 -19  10    2.33    2.57
   1  20  10    4.18    2.74
  -1  20 -10    2.67    3.09
   1  20 -10   -2.47    4.24
   1 -20  10   11.38    4.53
   1 -20  10    8.99    4.32
   1  20  10    8.79    4.21
   1  20  10   11.03    3.88
  -1 -20  10    8.65    3.69
   1  20  10    6.84    3.38
  -1  20  10    7.00    2.82
  -1 -20  10   10.08    5.05
  -1  20  10    7.18    3.69
  -1  20  10    5.65    3.26
  -1 -21  10    4.81    3.45
   1  21 -10    0.09    4.02
   1  21  10   12.00    4.80
   1  21  10    4.01    4.22
   1 -21  10   13.72    5.82
  -1  21  10    3.87    3.55
  -1 -21  10   14.44    4.94
   1  21  10    1.99    2.46
  -1  21  10    8.24    4.20
  -1  21  10    9.86    4.42
  -1  21 -10    9.45    5.35
   1 -21  10    2.03    1.73
   1  21  10    2.40    2.12
   1 -22  10   27.07    6.91
  -1 -22  10   39.14    8.15
   1  22  10   33.52    6.76
  -1 -22  10   24.78    6.24
  -1  22  10   37.00    7.78
   1 -22  10   43.49    9.03
   1  22  10   30.03    6.30
  -1  22  10   33.55    6.82
   1  22  10   39.57    8.40
  -1  22  10   51.07    9.78
   1  23  10   13.61    4.74
   1 -23  10   19.41    6.52
  -1  23  10   17.11    5.86
  -1 -23  10   20.12    5.72
   1  23  10   19.08    6.69
  -1  23  10   10.51    4.39
  -1  23  10   22.11    6.31
   1  23  10   17.35    4.60
   1 -24  10   31.72    8.03
   1  24  10   18.02    5.33
  -1  24  10   22.00    6.64
   1 -25  10    4.82    4.15
  -1   0  11   14.92    4.95
   1   0  11   10.57    4.22
   1   0  11   17.33    5.23
   1   0  11   10.76    4.19
  -1   0  11   16.93    4.68
  -1   0  11    9.47    3.49
  -1   0 -11   16.44    4.92
  -1   0  11   10.28    3.91
   1   0 -11    4.73    2.74
   1   0  11    9.00    3.57
  -1  -1 -11    1.73    2.42
   1  -1  11    8.92    4.12
   1   1 -11   -1.33    3.10
  -1  -1  11    2.04    2.46
  -1   1 -11    5.27    3.76
   1  -1  11    2.72    2.32
   1  -1 -11    9.42    4.56
   1  -1  11    3.14    2.34
  -1   1  11   -0.03    1.95
  -1   1  11    2.86    2.50
  -1  -1  11    8.88    3.80
  -1   1  11    2.72    2.34
   1   1  11    5.16    2.92
   1   1  11    3.38    3.27
   1  -1  11    0.95    1.51
   1   1  11    3.33    2.81
  -1  -1  11    2.71    2.13
  -1  -1  11    7.16    3.86
   1   1  11    4.62    3.40
  -1   1  11    7.12    3.66
   1  -2  11   27.95    5.82
  -1  -2  11   34.70    6.01
  -1  -2 -11   37.67    7.53
  -1  -2  11   35.05    7.09
   1   2  11   33.44    6.58
  -1  -2  11   33.84    7.19
  -1   2  11   30.76    7.06
   1   2  11   34.85    7.30
  -1   2  11   25.26    5.71
   1   2 -11   32.04    6.93
   1   2  11   29.76    6.61
  -1   2  11   28.26    6.32
   1  -2  11   27.64    5.90
   1  -2 -11   29.61    6.74
   1   2  11   21.15    5.67
  -1  -2  11   33.89    6.91
   1  -2  11   26.35    6.26
  -1   2  11   30.71    6.55
   1  -2  11   32.42    6.75
  -1   2 -11   37.04    7.25
  -1  -3  11   13.17    4.65
  -1  -3  11   12.45    4.06
  -1   3 -11    7.35    3.06
   1  -3  11   17.83    5.39
  -1  -3  11   12.01    4.65
   1  -3  11   16.33    5.31
   1   3  11    7.01    3.50
   1   3 -11    9.79    4.84
  -1   3  11   11.68    4.35
  -1  -3  11    8.20    3.24
  -1   3 -11   18.43    6.27
   1   3  11    8.45    3.85
   1  -3 -11   24.97    6.79
   1   3  11   10.02    4.73
   1   3  11   14.90    5.32
   1  -3  11    9.67    4.26
  -1   3  11   16.20    5.31
  -1   3  11   18.89    5.52
  -1   3  11   13.86    5.07
  -1  -3  11   18.00    5.46
  -1  -3 -11   12.91    5.25
   1  -3  11   11.42    3.85
  -1   4  11   44.53    7.82
  -1  -4  11   58.38    8.95
  -1   4 -11   51.57    8.51
  -1  -4  11   50.13    9.05
  -1   4 -11   42.49    6.48
  -1   4  11   47.55    8.20
   1   4 -11   52.52    9.11
   1  -4  11   47.06    8.33
  -1  -4  11   48.04    8.67
   1  -4  11   42.30    6.55
   1   4  11   55.83    8.79
  -1   4  11   53.28    8.76
  -1  -4  11   41.18    6.23
  -1   4  11   44.08    8.30
  -1  -4  11   44.43    6.77
   1   4  11   49.91    8.91
  -1  -4 -11   52.59    8.63
   1   4  11   42.36    7.63
   1   4  11   54.78    8.98
   1  -4  11   48.73    8.22
   1  -4 -11   54.05    9.33
   1   5  11   21.63    6.06
  -1   5  11   21.06    5.76
   1   5  11    8.70    3.93
   1  -5  11   20.04    5.89
  -1  -5  11   16.57    5.20
  -1  -5  11   16.04    3.95
  -1   5 -11   19.26    6.15
   1   5 -11   26.86    6.97
  -1   5  11   20.43    6.04
   1  -5  11   17.45    5.91
  -1  -5  11   15.21    4.49
  -1  -5  11   19.23    5.81
   1  -5  11   13.56    3.82
  -1  -5 -11   27.91    7.08
  -1   5  11   16.37    5.35
  -1  -5  11   12.13    5.17
   1   5  11   17.07    5.03
   1  -5 -11   21.43    5.94
  -1   5  11   23.37    6.42
  -1   5 -11   14.87    4.47
   1   5  11   16.24    5.72
  -1   6  11   49.05    8.74
  -1  -6 -11   50.67    8.74
   1   6  11   43.08    9.07
  -1   6 -11   43.88    7.93
   1   6  11   32.09    6.85
   1  -6 -11   39.56    8.00
   1  -6  11   43.14    8.08
  -1   6  11   41.33    7.78
   1  -6  11   41.70    8.00
  -1   6  11   45.50    8.19
  -1  -6  11   33.32    7.51
  -1   6 -11   33.03    6.17
  -1  -6  11   35.50    6.15
   1   6  11   44.75    7.73
   1  -6  11   34.41    5.48
  -1  -6  11   40.43    7.92
  -1  -6  11   35.53    7.11
  -1  -6  11   35.24    5.59
   1   6  11   32.92    6.88
  -1   6  11   40.80    7.68
   1   6 -11   36.35    7.70
   1   7 -11    9.78    3.56
  -1   7 -11    7.67    2.90
  -1   7  11    7.62    4.08
  -1   7  11    6.90    3.78
   1   7  11    8.94    4.09
  -1  -7 -11    6.13    2.96
  -1  -7  11    6.84    4.12
   1  -7  11    7.28    3.65
   1   7  11    6.44    3.43
   1  -7  11    6.98    3.66
   1   7  11    9.58    4.76
  -1  -7  11    6.97    3.32
   1   7 -11   11.99    4.59
  -1   7 -11   10.19    4.94
  -1   7  11    6.63    3.17
   1  -7 -11   11.41    4.54
  -1   7  11   10.03    4.95
  -1  -7  11   11.41    3.63
  -1  -7  11    3.39    3.24
  -1  -7  11   21.36    6.49
   1   7  11    5.95    2.80
   1   8  11   12.52    4.43
  -1  -8  11   20.40    5.52
  -1  -8 -11   19.21    5.46
  -1   8  11   21.18    5.56
   1   8 -11   13.22    4.61
   1  -8 -11   10.82    4.11
   1   8  11   12.62    4.21
  -1   8  11   17.56    5.13
  -1  -8  11   22.94    6.11
   1   8  11   15.19    5.92
  -1   8  11   14.88    5.28
  -1   8 -11   14.27    4.02
  -1   8 -11   16.14    4.86
   1  -8  11   21.28    5.74
   1  -8  11   17.57    5.53
   1   8 -11   14.98    4.36
  -1  -8  11   11.57    3.69
  -1   8  11   21.40    5.75
   1   8  11   11.34    4.56
  -1  -8  11   20.02    6.20
   1   9 -11   11.06    4.21
  -1  -9  11    3.94    2.70
  -1   9  11   -3.46    3.03
  -1  -9  11   -0.12    2.54
   1   9  11   -1.64    2.51
   1   9  11    3.97    2.53
   1  -9  11    3.49    3.24
   1  -9  11    1.37    1.80
  -1   9  11    1.68    2.29
   1   9 -11    7.76    3.72
  -1   9  11   -0.31    3.12
  -1  -9 -11    5.28    3.48
   1   9 -11    2.77    3.09
  -1  -9  11    6.50    4.20
  -1  -9  11   -2.02    1.83
   1  -9 -11    1.44    2.59
  -1   9  11   -0.26    2.52
   1   9  11    0.93    2.48
   1   9  11   -2.95    2.93
  -1   9 -11    0.76    2.19
  -1   9 -11    0.63    2.11
   1  10 -11   11.07    3.88
   1  10  11    7.57    3.89
  -1  10  11   13.51    4.23
   1  10 -11   11.86    4.29
  -1 -10  11    5.53    2.67
  -1 -10  11    8.81    4.27
   1 -10 -11   13.99    5.08
   1 -10  11   14.31    4.98
  -1  10  11   18.07    5.56
  -1  10  11   15.82    5.52
  -1  10 -11   16.78    4.86
   1  10  11   15.62    5.31
  -1  10 -11   15.80    5.15
   1  10  11   21.99    5.59
  -1 -10  11   16.32    4.61
  -1  10  11   10.10    4.33
   1  10  11   23.56    6.38
  -1 -10  11   19.73    5.49
  -1 -10 -11    8.19    3.69
   1  10 -11    7.88    3.67
   1 -10  11    8.11    3.88
   1  11 -11    1.63    1.96
   1  11  11    4.67    3.99
  -1 -11  11    3.93    2.84
  -1  11  11    3.55    2.64
  -1  11  11    6.23    3.49
   1  11  11   -0.57    1.99
  -1 -11  11    3.61    3.81
  -1  11  11    4.68    3.18
   1  11 -11    0.95    1.62
  -1  11 -11    0.64    2.51
   1  11 -11    3.24    3.52
  -1 -11 -11   12.35    4.84
  -1  11  11    3.43    3.79
   1 -11 -11    3.58    3.53
   1  11  11    4.66    3.42
  -1 -11  11    1.94    2.26
  -1  11 -11    4.65    3.21
   1 -11  11    4.89    3.57
   1  11  11   -1.75    2.10
   1 -11  11    1.14    2.93
  -1 -11  11    3.23    3.65
   1  12  11   26.74    5.87
   1  12  11   32.43    7.11
  -1  12  11   38.78    7.73
   1  12  11   26.27    6.32
  -1  12  11   28.90    7.80
   1 -12  11   29.01    6.66
   1  12 -11   23.35    6.23
  -1 -12  11   19.50    4.86
  -1 -12 -11   28.77    6.92
  -1 -12  11   28.98    6.92
  -1 -12  11   28.34    7.68
   1  12  11   24.75    8.04
  -1  12  11   22.27    6.08
  -1  12 -11   20.35    5.35
   1  12 -11   33.57    7.89
   1  12 -11   26.33    7.01
  -1  12 -11   27.71    6.43
  -1 -12  11   28.32    6.67
   1 -12  11   30.74    7.20
  -1  13  11   15.86    5.50
  -1  13 -11   11.48    4.94
   1  13  11   19.84    6.18
   1  13 -11   15.63    5.79
  -1 -13  11   11.99    4.08
  -1 -13  11   13.76    6.12
   1 -13  11   11.64    4.69
   1  13 -11   13.85    5.12
   1  13  11   11.36    5.86
  -1  13  11   12.37    6.15
   1  13  11   14.13    4.99
   1  13 -11    6.32    3.46
  -1 -13  11   16.83    5.38
  -1  13  11   23.61    6.66
   1 -13  11   12.95    5.31
  -1 -13 -11   22.63    6.32
  -1  13 -11   10.44    4.66
   1  14 -11   31.68    7.16
   1  14  11   41.48    8.25
  -1  14 -11   37.87    7.51
  -1  14 -11   43.02    8.62
   1  14  11   43.58    7.89
  -1 -14  11   43.17    8.50
  -1 -14  11   40.59    6.96
  -1  14  11   44.48    8.47
  -1  14  11   34.75    7.74
   1 -14  11   39.04    8.26
   1 -14  11   35.25    7.57
   1  14 -11   37.19    8.52
[truncated: 1,436,151 more chars]
