# Supplementary material for: Two-dimensional organic-inorganic hybrid perovskite quantum-well nanowires enabled by directional noncovalent intermolecular interactions
Source: Nat Commun. 2025 Mar 27;16:2997. doi: 10.1038/s41467-025-58166-x (PMC11950231; doi:10.1038/s41467-025-58166-x)
Supplement: Supplementary file 4 — Supplementary Data 1 [file 41467_2025_58166_MOESM4_ESM.zip › crystal structure cif and checkcif/(MBA)2SnI4.cif]

####################################################################### 
# 
# This file contains crystal structure data downloaded from the 
# Cambridge Structural Database (CSD) hosted by the Cambridge 
# Crystallographic Data Centre (CCDC).
# 
# Full information about CCDC data access policies and citation 
# guidelines are available at http://www.ccdc.cam.ac.uk/access/V1 
# 
# Audit and citation data items may have been added by the CCDC. 
# Please retain this information to preserve the provenance of 
# this file and to allow appropriate attribution of the data. 
# 
#######################################################################

data_rmba_1
_audit_block_doi                 10.5517/ccdc.csd.cc24y8gv
_database_code_depnum_ccdc_archive 'CCDC 1994337'
loop_
_citation_id
_citation_doi
_citation_year
1 10.1021/jacs.0c03899 2020
loop_
_audit_author_name
_audit_author_address
'Haipeng Lu'
;NREL
United States of America
;
_audit_update_record             
;
2020-04-02 deposited with the CCDC.	2024-12-08 downloaded from the CCDC.
;
_audit_creation_date             2020-02-20
_audit_creation_method           
;
Olex2 1.2
(compiled 2018.05.29 svn.r3508 for OlexSys, GUI svn.r5506)
;
_shelx_SHELXL_version_number     2016/6
_chemical_name_common            ?
_chemical_name_systematic        ?
_chemical_formula_moiety         'I4 Sn, 2(C8 H12 N)'
_chemical_formula_sum            'C16 H24 I4 N2 Sn'
_chemical_formula_weight         870.66
_chemical_absolute_configuration rm
_chemical_melting_point          ?
loop_
_atom_type_symbol
_atom_type_description
_atom_type_scat_dispersion_real
_atom_type_scat_dispersion_imag
_atom_type_scat_source
C C 0.0033 0.0016 'International Tables Vol C Tables 4.2.6.8 and 6.1.1.4'
H H 0.0000 0.0000 'International Tables Vol C Tables 4.2.6.8 and 6.1.1.4'
I I -0.4742 1.8119 'International Tables Vol C Tables 4.2.6.8 and 6.1.1.4'
N N 0.0061 0.0033 'International Tables Vol C Tables 4.2.6.8 and 6.1.1.4'
Sn Sn -0.6537 1.4246 'International Tables Vol C Tables 4.2.6.8 and 6.1.1.4'

_shelx_space_group_comment       
;
The symmetry employed for this shelxl refinement is uniquely defined
by the following loop, which should always be used as a source of
symmetry information in preference to the above space-group names.
They are only intended as comments.
;
_space_group_crystal_system      orthorhombic
_space_group_IT_number           19
_space_group_name_H-M_alt        'P 21 21 21'
_space_group_name_Hall           'P 2ac 2ab'
loop_
_space_group_symop_operation_xyz
'x, y, z'
'-x+1/2, -y, z+1/2'
'x+1/2, -y+1/2, -z'
'-x, y+1/2, -z+1/2'

_cell_length_a                   8.9098(2)
_cell_length_b                   28.7413(6)
_cell_length_c                   9.3567(2)
_cell_angle_alpha                90
_cell_angle_beta                 90
_cell_angle_gamma                90
_cell_volume                     2396.07(10)
_cell_formula_units_Z            4
_cell_measurement_reflns_used    15164
_cell_measurement_temperature    250
_cell_measurement_theta_max      26.371
_cell_measurement_theta_min      2.289
_shelx_estimated_absorpt_T_max   0.860
_shelx_estimated_absorpt_T_min   0.412
_exptl_absorpt_coefficient_mu    6.222
_exptl_absorpt_correction_T_max  1.10
_exptl_absorpt_correction_T_min  0.81
_exptl_absorpt_correction_type   multi-scan
_exptl_absorpt_process_details   ?
_exptl_absorpt_special_details   ?
_exptl_crystal_colour            'clear light red'
_exptl_crystal_colour_lustre     clear
_exptl_crystal_colour_modifier   light
_exptl_crystal_colour_primary    red
_exptl_crystal_density_diffrn    2.414
_exptl_crystal_density_meas      ?
_exptl_crystal_density_method    ?
_exptl_crystal_description       plate
_exptl_crystal_F_000             1584
_exptl_crystal_size_max          0.173
_exptl_crystal_size_mid          0.121
_exptl_crystal_size_min          0.025
_exptl_transmission_factor_max   ?
_exptl_transmission_factor_min   ?
_diffrn_reflns_av_R_equivalents  0.0217
_diffrn_reflns_av_unetI/netI     0.0158
_diffrn_reflns_Laue_measured_fraction_full 1.000
_diffrn_reflns_Laue_measured_fraction_max 1.000
_diffrn_reflns_limit_h_max       9
_diffrn_reflns_limit_h_min       -11
_diffrn_reflns_limit_k_max       35
_diffrn_reflns_limit_k_min       -35
_diffrn_reflns_limit_l_max       11
_diffrn_reflns_limit_l_min       -11
_diffrn_reflns_number            22420
_diffrn_reflns_point_group_measured_fraction_full 1.000
_diffrn_reflns_point_group_measured_fraction_max 1.000
_diffrn_reflns_theta_full        25.242
_diffrn_reflns_theta_max         26.371
_diffrn_reflns_theta_min         2.289
_diffrn_ambient_temperature      250
_diffrn_detector_area_resol_mean ?
_diffrn_measured_fraction_theta_full 1.000
_diffrn_measured_fraction_theta_max 1.000
_diffrn_measurement_device_type  'Rigaku Synergy-S'
_diffrn_measurement_method       ?
_diffrn_radiation_type           MoK\a
_diffrn_radiation_wavelength     0.71073
_diffrn_source                   ?
_reflns_Friedel_coverage         0.746
_reflns_Friedel_fraction_full    1.000
_reflns_Friedel_fraction_max     1.000
_reflns_number_gt                4550
_reflns_number_total             4897
_reflns_special_details          
;
 Reflections were merged by SHELXL according to the crystal
 class for the calculation of statistics and refinement.
 
 _reflns_Friedel_fraction is defined as the number of unique
 Friedel pairs measured divided by the number that would be
 possible theoretically, ignoring centric projections and
 systematic absences.
;
_reflns_threshold_expression     'I > 2\s(I)'
_computing_cell_refinement       ?
_computing_data_collection       ?
_computing_data_reduction        ?
_computing_molecular_graphics    'Olex2 (Dolomanov et al., 2009)'
_computing_publication_material  'Olex2 (Dolomanov et al., 2009)'
_computing_structure_refinement  'ShelXL (Sheldrick, 2015)'
_computing_structure_solution    'ShelXS (Sheldrick, 2008)'
_refine_diff_density_max         0.260
_refine_diff_density_min         -0.501
_refine_diff_density_rms         0.087
_refine_ls_abs_structure_details 
;
 Flack x determined using 1861 quotients [(I+)-(I-)]/[(I+)+(I-)]
 (Parsons, Flack and Wagner, Acta Cryst. B69 (2013) 249-259).
;
_refine_ls_abs_structure_Flack   0.010(17)
_refine_ls_extinction_coef       .
_refine_ls_extinction_method     none
_refine_ls_goodness_of_fit_ref   1.094
_refine_ls_hydrogen_treatment    constr
_refine_ls_matrix_type           full
_refine_ls_number_parameters     212
_refine_ls_number_reflns         4897
_refine_ls_number_restraints     0
_refine_ls_R_factor_all          0.0183
_refine_ls_R_factor_gt           0.0161
_refine_ls_restrained_S_all      1.094
_refine_ls_shift/su_max          0.001
_refine_ls_shift/su_mean         0.000
_refine_ls_structure_factor_coef Fsqd
_refine_ls_weighting_details     
'w=1/[\s^2^(Fo^2^)+(0.0122P)^2^+0.6847P] where P=(Fo^2^+2Fc^2^)/3'
_refine_ls_weighting_scheme      calc
_refine_ls_wR_factor_gt          0.0327
_refine_ls_wR_factor_ref         0.0333
_refine_special_details          ?
_olex2_refinement_description    
;
1. Fixed Uiso
 At 1.2 times of:
  All C(H) groups, All N(H,H,H) groups
 At 1.5 times of:
  All C(H,H,H) groups
2.a Ternary CH refined with riding coordinates:
 C12(H12), C20(H20)
2.b Aromatic/amide H refined with riding coordinates:
 C3(H3), C4(H4), C5(H5), C6(H6), C7(H7), C9(H9), C14(H14), C15(H15), C16(H16),
 C17(H17)
2.c Idealised Me refined as rotating group:
 N1(H1A,H1B,H1C), N2(H2A,H2B,H2C), C8(H8A,H8B,H8C), C10(H10A,H10B,H10C)
;
_atom_sites_solution_hydrogens   geom
_atom_sites_solution_primary     direct
_atom_sites_solution_secondary   ?
loop_
_atom_site_label
_atom_site_type_symbol
_atom_site_fract_x
_atom_site_fract_y
_atom_site_fract_z
_atom_site_U_iso_or_equiv
_atom_site_adp_type
_atom_site_occupancy
_atom_site_site_symmetry_order
_atom_site_calc_flag
_atom_site_refinement_flags_posn
_atom_site_refinement_flags_adp
_atom_site_refinement_flags_occupancy
_atom_site_disorder_assembly
_atom_site_disorder_group
I1 I -0.63547(5) -0.63913(2) -0.77904(5) 0.03901(10) Uani 1 1 d . . . . .
Sn3 Sn -0.63773(2) -0.74856(2) -0.75341(2) 0.02878(6) Uani 1 1 d . . . . .
I4 I -0.35566(3) -0.74891(2) -0.58653(3) 0.03901(7) Uani 1 1 d . . . . .
I5 I -0.47120(2) -0.74969(2) -1.03283(2) 0.03133(6) Uani 1 1 d . . . . .
I2 I -0.63230(5) -0.85872(2) -0.77893(4) 0.03330(9) Uani 1 1 d . . . . .
N1 N -0.2457(5) -0.84070(13) -0.8397(5) 0.0343(11) Uani 1 1 d . . . . .
H1A H -0.184480 -0.845306 -0.914910 0.041 Uiso 1 1 calc GR . . . .
H1B H -0.240280 -0.810751 -0.812040 0.041 Uiso 1 1 calc GR . . . .
H1C H -0.340662 -0.847508 -0.864832 0.041 Uiso 1 1 calc GR . . . .
N2 N -0.2326(5) -0.65356(14) -0.8562(5) 0.0384(12) Uani 1 1 d . . . . .
H2A H -0.235033 -0.650282 -0.951832 0.046 Uiso 1 1 calc GR . . . .
H2B H -0.321209 -0.644601 -0.819039 0.046 Uiso 1 1 calc GR . . . .
H2C H -0.215569 -0.683568 -0.834042 0.046 Uiso 1 1 calc GR . . . .
C3 C -0.1825(7) -0.47873(18) -0.8831(6) 0.0388(13) Uani 1 1 d . . . . .
H3 H -0.196717 -0.446858 -0.901070 0.047 Uiso 1 1 calc R . . . .
C4 C -0.2901(7) -0.99920(17) -0.7627(6) 0.0405(14) Uani 1 1 d . . . . .
H4 H -0.361402 -1.020513 -0.728120 0.049 Uiso 1 1 calc R . . . .
C5 C -0.1798(8) -1.01392(19) -0.8526(7) 0.0462(16) Uani 1 1 d . . . . .
H5 H -0.175482 -1.045336 -0.880220 0.055 Uiso 1 1 calc R . . . .
C6 C -0.2815(7) -0.50252(19) -0.7968(7) 0.0425(14) Uani 1 1 d . . . . .
H6 H -0.364347 -0.486997 -0.756774 0.051 Uiso 1 1 calc R . . . .
C7 C -0.0625(6) -0.50184(17) -0.9428(5) 0.0392(12) Uani 1 1 d . . . . .
H7 H 0.005051 -0.485627 -1.001733 0.047 Uiso 1 1 calc R . . . .
C8 C -0.0523(7) -0.85334(19) -0.6560(7) 0.0520(15) Uani 1 1 d . . . . .
H8A H 0.026318 -0.855584 -0.727407 0.078 Uiso 1 1 calc GR . . . .
H8B H -0.024517 -0.871531 -0.572756 0.078 Uiso 1 1 calc GR . . . .
H8C H -0.065397 -0.821057 -0.628492 0.078 Uiso 1 1 calc GR . . . .
C9 C -0.2976(5) -0.95302(15) -0.7218(5) 0.0335(11) Uani 1 1 d . . . . .
H9 H -0.375523 -0.942991 -0.661563 0.040 Uiso 1 1 calc R . . . .
C10 C -0.0939(8) -0.6340(2) -0.6361(7) 0.0583(18) Uani 1 1 d . . . . .
H10A H -0.187421 -0.626521 -0.588291 0.087 Uiso 1 1 calc GR . . . .
H10B H -0.013550 -0.615312 -0.596110 0.087 Uiso 1 1 calc GR . . . .
H10C H -0.071258 -0.666725 -0.622525 0.087 Uiso 1 1 calc GR . . . .
C11 C -0.1916(5) -0.92153(15) -0.7689(5) 0.0305(10) Uani 1 1 d . . . . .
C12 C -0.1087(5) -0.62375(15) -0.7953(5) 0.0363(10) Uani 1 1 d . . . . .
H12 H -0.013436 -0.632618 -0.842507 0.044 Uiso 1 1 calc R . . . .
C13 C -0.1396(6) -0.57282(15) -0.8283(5) 0.0289(10) Uani 1 1 d . . . . .
C14 C -0.0798(6) -0.93681(18) -0.8620(6) 0.0382(12) Uani 1 1 d . . . . .
H14 H -0.007924 -0.915713 -0.896679 0.046 Uiso 1 1 calc R . . . .
C15 C -0.0747(6) -0.98293(19) -0.9034(6) 0.0448(14) Uani 1 1 d . . . . .
H15 H 0.000706 -0.993171 -0.966285 0.054 Uiso 1 1 calc R . . . .
C16 C -0.0405(5) -0.54882(16) -0.9167(5) 0.0354(10) Uani 1 1 d . . . . .
H16 H 0.041144 -0.564435 -0.958506 0.043 Uiso 1 1 calc R . . . .
C17 C -0.2590(6) -0.54938(17) -0.7691(6) 0.0390(12) Uani 1 1 d . . . . .
H17 H -0.326114 -0.565341 -0.709051 0.047 Uiso 1 1 calc R . . . .
C20 C -0.1978(5) -0.87186(14) -0.7174(5) 0.0329(10) Uani 1 1 d . . . . .
H20 H -0.275523 -0.869886 -0.641985 0.040 Uiso 1 1 calc R . . . .

loop_
_atom_site_aniso_label
_atom_site_aniso_U_11
_atom_site_aniso_U_22
_atom_site_aniso_U_33
_atom_site_aniso_U_23
_atom_site_aniso_U_13
_atom_site_aniso_U_12
I1 0.0409(2) 0.02853(17) 0.0476(3) -0.00235(16) -0.0009(3) 0.00468(17)
Sn3 0.02689(11) 0.02952(12) 0.02991(12) -0.0002(2) 0.00069(8) 0.00119(19)
I4 0.03830(13) 0.03989(13) 0.03884(13) -0.0042(2) -0.01039(9) 0.0037(2)
I5 0.02941(11) 0.03320(11) 0.03136(12) 0.0032(2) 0.00450(8) 0.00131(19)
I2 0.03252(18) 0.02936(16) 0.0380(2) 0.00332(15) 0.0019(2) -0.00185(16)
N1 0.034(2) 0.029(2) 0.040(3) 0.0034(19) 0.000(2) 0.0026(17)
N2 0.040(3) 0.032(2) 0.043(3) -0.004(2) 0.009(2) -0.0003(18)
C3 0.048(3) 0.034(3) 0.034(3) 0.001(2) -0.008(2) 0.000(2)
C4 0.048(3) 0.034(3) 0.039(3) 0.006(3) -0.007(3) 0.000(2)
C5 0.062(4) 0.032(3) 0.044(3) -0.005(2) -0.012(3) 0.005(2)
C6 0.038(3) 0.042(3) 0.047(3) -0.009(3) -0.001(3) 0.007(2)
C7 0.050(3) 0.039(3) 0.029(3) 0.003(2) 0.006(2) -0.012(2)
C8 0.045(3) 0.053(3) 0.058(4) -0.007(3) -0.013(3) -0.001(3)
C9 0.033(2) 0.036(2) 0.031(3) 0.002(2) 0.002(2) 0.0030(19)
C10 0.073(5) 0.047(3) 0.055(4) 0.012(3) -0.018(3) -0.013(3)
C11 0.033(2) 0.035(2) 0.024(2) 0.004(2) -0.0011(19) 0.0060(18)
C12 0.033(2) 0.036(2) 0.040(3) 0.001(2) -0.001(2) -0.0021(18)
C13 0.030(3) 0.034(2) 0.022(2) -0.0026(19) 0.001(2) -0.001(2)
C14 0.038(3) 0.047(3) 0.029(3) 0.002(2) 0.011(2) 0.002(2)
C15 0.051(3) 0.054(3) 0.030(3) -0.010(3) 0.005(2) 0.020(3)
C16 0.034(2) 0.042(3) 0.029(3) -0.007(2) 0.006(2) -0.003(2)
C17 0.036(3) 0.042(3) 0.038(3) -0.001(2) 0.013(2) -0.006(2)
C20 0.031(2) 0.035(2) 0.033(3) 0.0031(19) 0.0004(19) 0.0006(18)

_geom_special_details            
;
 All esds (except the esd in the dihedral angle between two l.s. planes)
 are estimated using the full covariance matrix.  The cell esds are taken
 into account individually in the estimation of esds in distances, angles
 and torsion angles; correlations between esds in cell parameters are only
 used when they are defined by crystal symmetry.  An approximate (isotropic)
 treatment of cell esds is used for estimating esds involving l.s. planes.
;
loop_
_geom_bond_atom_site_label_1
_geom_bond_atom_site_label_2
_geom_bond_distance
_geom_bond_site_symmetry_2
_geom_bond_publ_flag
I1 Sn3 3.1543(6) . ?
Sn3 I4 2.9587(3) . ?
Sn3 I5 3.5820(3) 3_433 ?
Sn3 I5 3.0063(3) . ?
Sn3 I2 3.1755(5) . ?
N1 C20 1.514(6) . ?
N2 C12 1.510(6) . ?
C3 C6 1.378(8) . ?
C3 C7 1.377(8) . ?
C4 C5 1.361(8) . ?
C4 C9 1.383(6) . ?
C5 C15 1.377(8) . ?
C6 C17 1.386(7) . ?
C7 C16 1.386(6) . ?
C8 C20 1.515(7) . ?
C9 C11 1.380(6) . ?
C10 C12 1.524(8) . ?
C11 C14 1.394(7) . ?
C11 C20 1.508(6) . ?
C12 C13 1.521(6) . ?
C13 C16 1.392(6) . ?
C13 C17 1.376(7) . ?
C14 C15 1.382(7) . ?

loop_
_geom_angle_atom_site_label_1
_geom_angle_atom_site_label_2
_geom_angle_atom_site_label_3
_geom_angle
_geom_angle_site_symmetry_1
_geom_angle_site_symmetry_3
_geom_angle_publ_flag
I1 Sn3 I5 88.674(12) . 3_433 ?
I1 Sn3 I2 171.240(10) . . ?
I4 Sn3 I1 92.184(14) . . ?
I4 Sn3 I5 92.275(9) . . ?
I4 Sn3 I5 177.679(12) . 3_433 ?
I4 Sn3 I2 91.337(14) . . ?
I5 Sn3 I1 86.646(14) . . ?
I5 Sn3 I5 85.621(6) . 3_433 ?
I5 Sn3 I2 85.201(14) . . ?
I2 Sn3 I5 87.515(12) . 3_433 ?
C7 C3 C6 119.7(5) . . ?
C5 C4 C9 120.3(5) . . ?
C4 C5 C15 120.2(5) . . ?
C3 C6 C17 119.9(5) . . ?
C3 C7 C16 120.5(5) . . ?
C11 C9 C4 120.5(5) . . ?
C9 C11 C14 118.8(4) . . ?
C9 C11 C20 119.6(4) . . ?
C14 C11 C20 121.6(4) . . ?
N2 C12 C10 108.8(4) . . ?
N2 C12 C13 109.7(4) . . ?
C13 C12 C10 113.6(4) . . ?
C16 C13 C12 118.9(4) . . ?
C17 C13 C12 122.0(4) . . ?
C17 C13 C16 119.1(4) . . ?
C15 C14 C11 120.1(5) . . ?
C5 C15 C14 120.1(5) . . ?
C7 C16 C13 119.8(4) . . ?
C13 C17 C6 120.8(5) . . ?
N1 C20 C8 108.6(4) . . ?
C11 C20 N1 109.2(4) . . ?
C11 C20 C8 115.0(4) . . ?

loop_
_refln_index_h
_refln_index_k
_refln_index_l
_refln_F_squared_meas
_refln_F_squared_sigma
_refln_scale_group_code
0 -3 0 0.57843 0.27257 3
0 -4 0 1365.66 21.7816 3
0 -5 0 0.52352 0.47377 3
0 -6 0 1521.25 24.7242 3
0 -7 0 -0.06728 0.54795 3
0 -8 0 17487.1 267.115 3
0 -9 0 0.60828 0.7078 3
0 9 0 0.69867 0.71135 3
0 -10 0 16847.7 259.785 3
0 10 0 17090.5 259.79 3
0 -11 0 1.27458 0.75733 3
0 11 0 0.43001 0.71962 3
0 -12 0 3477.58 56.4281 2
0 -12 0 3478.56 55.8351 3
0 12 0 3437.34 55.8413 3
0 -13 0 1.9384 0.99803 2
0 -13 0 0.37589 0.74473 3
0 13 0 0.50644 0.89501 3
0 -14 0 70.7998 3.43439 2
0 -14 0 65.3528 3.12161 3
0 14 0 64.875 3.10327 3
0 -15 0 1.32957 1.23402 2
0 -15 0 -0.43147 0.86511 3
0 15 0 -0.14569 0.98444 3
0 -16 0 5113.42 81.8 2
0 16 0 5093.11 81.174 3
0 -16 0 4997.18 81.1939 3
0 17 0 3.63022 1.5092 3
0 -17 0 4.38831 1.65485 2
0 -17 0 1.79747 1.68277 3
0 -18 0 8174.16 129.26 3
0 18 0 8273.97 129.261 3
0 -18 0 8141.48 129.654 2
0 19 0 7.52598 1.95232 3
0 -19 0 6.16716 1.87638 2
0 -19 0 5.47691 1.79579 3
0 -20 0 4050.72 66.8837 3
0 20 0 4041.03 66.8074 3
0 -20 0 4041.69 67.25 2
0 21 0 4.23669 1.51014 3
0 -21 0 1.5015 1.33606 2
0 -21 0 2.21538 1.43632 3
0 -22 0 247.742 8.17328 2
0 22 0 254.514 8.06067 3
0 -23 0 2.07578 1.54397 2
0 23 0 1.97663 1.48431 3
0 -24 0 511.889 13.135 2
0 24 0 494.512 12.737 3
0 -25 0 6.45027 2.28097 2
0 25 0 4.74758 2.03296 3
0 26 0 2270.12 41.749 3
0 -26 0 2374.9 42.1536 2
0 -27 0 16.8363 3.14117 2
0 27 0 10.9186 2.76604 3
0 -28 0 2292.99 41.7546 2
0 28 0 2248.47 41.3842 3
0 -29 0 10.1154 2.38623 2
0 29 0 12.6466 3.00158 3
0 -30 0 465.679 13.0005 2
0 30 0 447.278 12.8158 3
0 -31 0 1.15539 1.69564 2
0 -32 0 29.8846 3.28075 2
0 -33 0 1.81952 2.14372 2
0 -34 0 379.996 11.9545 2
0 -35 0 10.2058 3.03715 2
0 -36 0 795.999 19.6744 2
0 -37 0 6.34314 2.82457 2
0 -38 0 317.62 11.2419 2
0 -39 0 0.69441 2.41153 2
0 0 1 -0.07136 0.21462 4
0 -1 1 367.648 6.54963 4
0 1 1 356.322 6.50744 4
0 -2 1 3.21156 0.45088 4
0 -3 1 31.5162 1.41441 3
0 -3 1 28.9193 1.33627 4
0 3 -1 31.2413 1.3594 4
0 -4 1 1.13634 0.73026 3
0 -4 1 2.04198 0.63034 4
0 4 -1 3.24637 0.64287 4
0 5 -1 7.52159 1.06117 3
0 -5 1 6.96437 0.98147 3
0 -5 1 6.7248 0.90514 4
0 5 -1 6.91175 0.88117 4
0 6 -1 0.90695 0.61293 4
0 -6 1 1.05352 0.55703 2
0 -6 1 0.08211 0.78473 3
0 7 1 3.43266 0.6181 3
0 -7 1 2.83066 0.88243 3
0 -7 1 3.38195 0.68776 2
0 7 -1 5.57011 1.02365 4
0 8 1 52.5611 1.98995 3
0 -8 1 48.2964 2.37211 3
0 -8 1 54.7068 2.05435 2
0 8 -1 45.7789 2.39778 4
0 -9 1 127.538 3.64844 2
0 -9 1 132.054 4.17363 3
0 9 1 135.483 3.65753 3
0 -10 1 93.4254 3.12225 2
0 10 1 89.7643 2.9931 3
0 -10 1 85.2557 3.40417 3
0 -11 1 210.746 5.43246 2
0 11 -1 217.627 3.96829 1
0 -11 -1 203.936 3.97198 1
0 11 1 217.526 5.34207 3
0 -11 1 215.159 5.98734 3
0 -12 -1 3.92384 0.43729 1
0 12 -1 4.37738 0.41094 1
0 -12 1 3.21047 0.92689 2
0 12 -1 4.06097 1.11981 3
0 12 1 5.00766 0.89202 3
0 -12 1 4.13889 1.10331 3
0 -13 1 25.6822 1.88328 2
0 -13 -1 22.1101 0.84089 1
0 13 -1 19.7253 1.93539 3
0 13 1 21.7103 1.64621 3
0 -13 1 19.4678 1.82047 3
0 -14 1 14.8464 1.51379 2
0 14 1 11.4799 1.31267 3
0 -14 1 13.7765 1.68684 3
0 -14 -1 12.5187 0.60961 1
0 14 -1 13.6603 1.68559 3
0 -15 -1 2.92087 1.26579 2
0 -15 1 3.9959 1.1446 2
0 15 -1 2.18675 1.13734 3
0 15 1 3.23628 0.96207 3
0 -15 1 1.4832 0.99213 3
0 -16 -1 30.4063 2.6656 2
0 16 1 33.8068 2.30188 3
0 16 -1 30.5562 2.52101 3
0 -16 1 35.308 2.40911 2
0 -16 1 30.4549 2.42374 3
0 -17 -1 42.2114 3.1602 2
0 17 1 44.5776 2.68836 3
0 17 -1 49.4114 3.13932 3
0 -17 1 46.6312 2.81675 2
0 -17 1 43.7444 2.95851 3
0 -18 -1 98.9002 4.80529 2
0 18 -1 92.1265 4.47195 3
0 18 1 89.7191 3.96251 3
0 -18 1 91.7745 4.0641 2
0 -18 1 99.012 4.54534 3
0 -19 -1 79.9357 4.4513 2
0 -19 1 78.7207 3.83787 2
0 -19 1 79.9234 4.20849 3
0 19 -1 78.0091 4.18191 3
0 19 1 74.3567 3.75289 3
0 -20 1 34.4901 2.82534 3
0 20 1 29.9849 2.53708 3
0 -20 1 26.693 2.38841 2
0 -20 -1 33.4146 2.88953 2
0 20 -1 29.4163 2.72772 3
0 -21 -1 12.0907 2.00187 2
0 -21 1 11.7452 1.74863 2
0 21 1 9.20473 1.74217 3
0 21 -1 14.0818 2.15249 3
0 -21 1 9.32477 1.85069 3
0 -22 1 2.36441 1.3063 2
0 -22 -1 1.99396 1.51723 2
0 22 1 0.96483 1.21504 3
0 22 -1 3.24965 1.52364 3
0 -22 1 1.3869 1.3401 3
0 23 -1 1.20334 1.67163 3
0 23 1 0.60602 1.45236 3
0 -23 1 0.71941 1.40773 3
0 -23 1 0.81528 1.24057 2
0 -23 -1 1.54062 1.52605 2
0 24 1 -0.42179 1.52879 3
0 24 -1 2.49044 1.77548 3
0 -24 1 0.24949 1.4645 3
0 -24 1 -0.20981 1.37698 2
0 -24 -1 -0.79476 1.45467 2
0 -25 1 5.44309 1.7024 3
0 -25 -1 4.36425 1.86158 2
0 -25 1 4.76644 1.59749 2
0 25 1 3.06297 1.58738 3
0 25 -1 4.88454 2.13522 3
0 26 1 47.6133 3.57622 3
0 -26 1 48.4814 3.80665 3
0 -26 -1 45.8737 3.89773 2
0 -26 1 46.2606 3.45031 2
0 26 -1 51.1109 3.99103 3
0 -27 1 31.8571 3.26134 3
0 -27 -1 32.4845 3.54642 2
0 -27 1 34.8952 3.19912 2
0 27 1 34.0756 3.14886 3
0 27 -1 34.2126 3.76773 4
0 -28 1 49.4839 4.00466 3
0 28 1 38.6284 3.51555 3
0 28 -1 50.5714 4.54058 4
0 -28 -1 44.8401 4.04407 2
0 -28 1 44.1729 3.60866 2
0 29 -1 19.2308 3.16875 4
0 -29 -1 17.4098 2.84251 2
0 -29 1 21.0251 2.73208 2
0 29 1 19.352 2.70595 3
0 30 -1 12.8774 2.88915 4
0 -30 -1 9.21605 2.26817 2
0 -30 1 11.983 2.19969 2
0 30 1 7.2439 2.13959 3
0 31 1 0.5312 1.86115 3
0 -31 -1 -1.25607 1.88885 2
0 -31 1 -0.78823 1.59915 2
0 31 -1 -0.86005 2.07392 4
0 32 1 -0.54375 1.80208 3
0 -32 -1 0.64446 1.79446 2
0 -32 1 1.89427 1.7035 2
0 32 -1 0.44456 1.89084 4
0 33 1 3.06005 1.96652 3
0 -33 1 1.3915 1.88062 2
0 -33 -1 0.98827 2.18364 2
0 33 -1 1.37704 2.13029 4
0 -34 -1 9.75158 2.66908 2
0 -34 1 5.1463 2.07577 2
0 34 -1 9.91471 2.77385 4
0 -35 -1 9.61784 2.92686 2
0 -35 1 9.6721 2.58628 2
0 35 -1 16.5112 3.58154 4
0 -36 -1 27.0443 3.7424 2
0 -36 1 30.6027 3.66754 2
0 -37 1 8.89235 2.59745 2
0 -37 -1 12.2 3.11024 2
0 -38 -1 6.59248 2.90685 2
0 -38 1 9.07169 2.64783 2
0 -39 1 1.27775 2.05418 2
0 -40 1 0.32529 2.00268 2
0 0 -2 4927.13 75.8393 4
0 0 2 4812.99 75.8724 4
0 1 2 38.2222 1.75377 4
0 -1 -2 41.4788 1.83831 4
0 1 -2 39.7575 1.81701 4
0 -1 2 39.1759 1.78361 4
0 2 2 125.628 3.46856 4
0 2 -2 119.96 3.447 4
0 -2 2 112.214 3.37046 4
0 -3 2 0.49457 0.72179 4
0 3 -2 0.33385 0.42436 4
0 3 2 1.02847 0.75958 4
0 -4 2 5366.51 83.7066 4
0 4 -2 5339.19 83.6894 4
0 5 -2 5.7447 0.96288 4
0 -5 2 7.10314 1.09134 3
0 -5 2 5.52996 0.96562 4
0 -6 2 1969.49 32.8247 3
0 -6 2 1953.64 32.9357 4
0 6 -2 1998.45 33.0243 4
0 7 -2 8.53567 1.15033 4
0 -7 2 9.74741 1.2604 4
0 7 2 9.15582 0.51634 5
0 -7 2 8.12382 0.54427 2
0 -7 2 6.56383 1.11825 3
0 -8 2 733.195 12.2282 2
0 -8 2 728.323 14.4194 4
0 8 -2 737.642 14.5347 4
0 -8 2 735.875 14.3839 3
0 -9 2 4.19987 0.62842 2
0 -9 2 6.3029 1.20197 3
0 -9 2 3.55014 1.04803 4
0 9 -2 3.04468 1.03553 4
0 -10 2 1168.82 19.1296 2
0 10 -2 1124.82 21.4689 4
0 -10 2 1119.55 21.1291 3
0 -11 2 9.89434 1.50248 3
0 11 -2 11.24 1.57173 4
0 -11 2 9.23269 0.9152 2
0 -12 2 817.067 16.8948 3
0 -12 2 874.825 15.1389 2
0 12 -2 834.173 17.3833 4
0 12 2 838.598 15.4546 3
0 -13 2 15.4279 1.95525 3
0 13 2 15.707 1.39693 3
0 -13 2 15.7889 1.33409 2
0 13 -2 18.5768 2.10722 4
0 -14 2 2948.62 49.3112 3
0 14 -2 2969.89 45.9852 1
0 -14 -2 2852.84 45.8979 1
0 14 2 2904.21 47.4933 3
0 -14 2 2929.24 47.0358 2
0 14 -2 2886.15 50.0859 4
0 -15 2 18.248 2.10553 3
0 15 -2 19.489 1.17786 1
0 -15 -2 16.4292 1.07884 1
0 15 2 19.2019 1.66723 3
0 15 -2 16.0967 2.03381 4
0 -15 2 18.0725 1.52405 2
0 -16 -2 10.4114 0.86612 1
0 16 -2 10.752 0.8787 1
0 16 2 10.2729 1.32596 3
0 -16 2 10.0619 1.6455 3
0 -16 2 9.48675 1.28392 2
0 16 -2 12.8445 1.92088 4
0 -17 -2 0.9901 0.543 1
0 17 -2 1.44491 0.51941 1
0 -17 2 1.13973 0.87187 2
0 17 -2 0.74064 1.14583 4
0 -17 2 1.24289 1.24613 3
0 17 2 1.38773 0.8448 3
0 18 -2 720.105 12.1442 1
0 18 2 734.93 14.7317 3
0 -18 2 691.967 16.1118 3
0 -18 -2 717.792 12.3253 1
0 18 -2 701.606 16.9251 4
0 -18 2 731.965 14.4529 2
0 -19 2 9.14319 1.47163 2
0 19 -2 4.28868 0.49894 1
0 -19 -2 2.37999 0.56511 1
0 19 -2 3.82623 1.54399 4
0 -19 2 3.60579 1.55224 3
0 19 2 2.95361 1.06174 3
0 -20 -2 20.0114 0.96226 1
0 -20 2 17.6934 2.33494 3
0 -20 -2 20.1394 2.56222 2
0 20 2 16.7869 1.88091 3
0 -20 2 18.5798 1.89247 2
0 20 -2 16.614 2.46794 4
0 -21 -2 0.57766 0.31387 1
0 21 -2 1.79893 1.64631 4
0 -21 -2 -0.80567 1.47464 2
0 -21 2 0.3185 1.01332 2
0 21 2 -0.68461 1.15647 3
0 -21 2 -0.23915 1.40383 3
0 -22 2 949.62 20.9832 3
0 22 -2 981.389 22.4918 4
0 -22 -2 990.115 21.6633 2
0 -22 2 988.052 19.2663 2
0 22 2 982.504 19.5215 3
0 23 -2 25.4916 3.23795 4
0 -23 -2 18.4357 2.70079 2
0 -23 2 18.0442 2.14668 2
0 23 2 18.2452 2.15139 3
0 -23 2 20.8267 2.696 3
0 -24 2 364.796 10.9963 3
0 24 -2 354.603 11.9501 4
0 -24 2 358.524 9.60847 2
0 -24 -2 399.177 11.6909 2
0 24 2 357.603 9.77756 3
0 25 2 -0.20391 1.36478 3
0 -25 -2 -0.29918 1.82085 2
0 -25 2 0.56003 1.64371 3
0 -25 2 0.95168 1.26159 2
0 25 -2 -0.35408 1.57607 4
0 -26 2 57.994 4.2856 3
0 26 -2 62.152 4.92088 4
0 -26 -2 59.5206 4.56348 2
0 -26 2 56.264 3.58705 2
0 26 2 60.399 3.72994 3
0 -27 -2 4.73279 2.30693 2
0 27 2 4.17573 1.77965 3
0 -27 2 5.33921 2.11583 3
0 -27 2 4.33077 1.63688 2
0 27 -2 4.95356 2.12312 4
0 -28 2 192.414 7.99935 3
0 28 -2 187.606 8.85501 4
0 -28 2 184.756 6.83035 2
0 -28 -2 189.635 8.2183 2
0 28 2 189.927 7.06142 3
0 -29 -2 2.6477 2.0378 2
0 29 2 3.27963 1.73964 3
0 -29 2 3.4617 2.24374 3
0 -29 2 1.55321 1.51363 2
0 29 -2 -0.81603 2.24056 4
0 -30 2 58.9038 4.58574 3
0 30 -2 67.7871 5.33452 4
0 -30 -2 61.3109 4.74088 2
0 -30 2 52.5419 3.71911 2
0 30 2 63.1643 4.09127 3
0 -31 -2 6.46111 2.4867 2
0 31 2 5.45693 2.13669 3
0 31 -2 6.51737 2.51988 4
0 -31 2 6.39821 1.94439 2
0 -31 2 3.64871 2.32592 3
0 -32 2 310.653 11.0317 3
0 32 -2 341.656 12.7615 4
0 32 2 319.675 9.96119 3
0 -32 -2 309.701 11.1958 2
0 -32 2 312.719 9.68097 2
0 33 -2 4.16115 2.5023 4
0 33 2 3.1323 2.0415 3
0 -33 -2 -1.77404 2.25774 2
0 -33 2 1.50949 1.53133 2
0 34 -2 12.8549 2.9679 4
0 34 2 5.59265 2.05841 3
0 -34 2 9.80873 2.31499 2
0 -34 -2 14.1399 2.81921 2
0 35 -2 2.93333 2.26893 4
0 -35 -2 -0.369 2.34812 2
0 -35 2 0.79529 1.74001 2
0 35 2 4.06461 2.24965 3
0 -36 2 82.8687 4.97793 2
0 -36 -2 90.8592 6.1252 2
0 -37 -2 -1.91403 3.01485 2
0 -37 2 -0.83432 1.84346 2
0 -38 2 4.54318 2.32857 2
0 -39 2 7.54279 2.23955 2
0 0 -3 0.65765 0.68244 4
0 0 3 -0.10582 0.65885 4
0 -1 -3 9.02603 1.11676 4
0 1 3 11.574 1.26468 4
0 1 -3 10.6347 1.20107 4
0 -1 3 11.7636 1.23734 4
0 2 3 14.5615 1.44088 4
0 -2 -3 17.4489 1.47836 4
0 2 -3 14.2676 1.40482 4
0 -2 3 13.9645 1.40243 4
0 3 3 1686.96 29.2183 4
0 3 -3 1766.76 26.9352 2
0 3 -3 1699.81 29.3117 4
0 -3 3 1624.78 29.2703 4
0 4 -3 2.56565 0.85661 4
0 -4 3 1.20483 0.74234 4
0 4 3 2.19695 0.75181 4
0 5 -3 2464.99 41.0067 4
0 5 3 2497.28 40.8816 4
0 -5 3 2434.78 41.0034 4
0 6 -3 7.32821 1.15326 4
0 -6 3 7.43259 1.22118 4
0 -7 3 339.67 8.52193 3
0 7 -3 349.654 8.69147 4
0 -7 3 373.94 8.81137 4
0 8 -3 1.41337 0.8374 4
0 -8 3 0.89148 0.9654 3
0 -8 3 0.15356 0.87866 4
0 9 -3 1.51034 0.82436 4
0 -9 3 1.72996 1.04256 3
0 -9 3 0.16461 0.9295 4
0 10 3 18.0873 0.79422 5
0 -10 3 18.9473 2.04926 3
0 -10 3 21.8418 2.0651 4
0 -10 3 19.6393 0.86578 2
0 10 -3 18.9972 1.9326 4
0 11 3 27.8789 1.10463 5
0 -11 3 27.9054 2.40298 3
0 -11 3 22.9875 2.21639 4
0 -11 3 29.2592 1.19967 2
0 11 -3 25.1148 2.29317 4
0 12 3 20.8917 1.01804 5
0 -12 3 20.1264 2.13633 3
0 -12 3 21.3458 1.12511 2
0 -12 3 18.1636 2.11424 4
0 12 -3 22.3452 2.20169 4
0 -13 3 1396.9 26.4019 3
0 13 3 1403.97 22.6572 5
0 13 -3 1371.3 26.7327 4
0 -13 3 1399.94 22.9669 2
0 -14 3 -0.20228 1.25943 3
0 -14 3 0.50702 0.52507 2
0 14 3 0.05934 0.40475 5
0 14 -3 0.22441 0.95449 4
0 -15 3 840.863 15.1113 2
0 -15 -3 885.609 19.1912 2
0 15 3 856.709 16.1603 3
0 -15 3 856.992 18.2571 3
0 15 -3 845.653 18.6494 4
0 -16 3 0.09049 0.61145 2
0 16 3 -0.51798 0.79725 3
0 -16 -3 0.51384 1.32768 2
0 -16 3 -0.65752 1.46691 3
0 16 -3 0.2491 1.13262 4
0 -17 3 15.1884 1.37039 2
0 17 3 15.7124 1.61282 3
0 17 -3 15.1226 1.37582 1
0 -17 -3 11.6059 1.27558 1
0 -17 -3 11.4199 2.33492 2
0 17 -3 14.3784 2.11182 4
0 -17 3 12.792 2.0334 3
0 18 3 37.9586 2.44179 3
0 -18 3 44.8277 3.44507 3
0 -18 -3 38.8738 2.01547 1
0 18 -3 33.9096 1.93256 1
0 -18 3 40.0155 2.19873 2
0 18 -3 40.0542 3.4928 4
0 19 3 2.98957 1.03837 3
0 -19 3 -0.2461 1.40816 3
0 19 -3 0.73484 0.77304 1
0 -19 -3 1.4435 0.83425 1
0 -19 3 1.51164 0.92228 2
0 19 -3 0.28699 1.38422 4
0 20 3 0.31268 1.03627 3
0 -20 3 0.25585 1.32217 3
0 20 -3 0.30917 0.70654 1
0 -20 -3 0.57905 0.78298 1
0 20 -3 -0.90027 1.67115 4
0 -20 3 -0.12454 0.98761 2
0 -21 3 263.717 6.90607 2
0 -21 3 265.45 9.01583 3
0 21 3 263.978 7.52685 3
0 -21 -3 248.582 5.88547 1
0 21 -3 246.454 9.37115 4
0 21 -3 266.756 5.74907 1
0 -22 3 2.46842 1.83582 3
0 22 3 1.89517 1.22853 3
0 -22 -3 1.27546 0.77271 1
0 22 -3 1.98909 0.6663 1
0 22 -3 0.65185 1.68446 4
0 -22 3 1.54874 1.03752 2
0 -23 3 448.306 10.218 2
0 -23 3 425.459 12.4513 3
0 23 -3 437.947 13.4071 4
0 23 3 415.764 10.6294 3
0 23 -3 429.727 7.99046 1
0 -23 -3 441.409 8.39202 1
0 -24 3 2.19184 1.1443 2
0 24 3 1.11385 1.30097 3
0 -24 3 1.7242 1.74906 3
0 -24 -3 0.63603 1.79547 2
0 24 -3 -0.70445 1.60164 4
0 -24 -3 0.89448 0.53975 1
0 24 -3 1.38733 0.45979 1
0 -25 -3 127.309 6.65807 2
0 -25 3 124.17 4.87036 2
0 -25 3 133.812 6.47365 3
0 25 -3 129.697 7.01423 4
0 25 3 133.382 5.36878 3
0 -25 -3 127.713 3.0677 1
0 -26 3 2.05986 1.22426 2
0 -26 3 2.4523 1.95081 3
0 26 3 1.80551 1.54706 3
0 -26 -3 2.33225 2.09763 2
0 26 -3 2.27023 1.92382 4
0 -26 -3 2.40086 0.44738 1
0 -27 3 0.71674 1.33078 2
0 -27 -3 2.38951 2.19523 2
0 -27 3 2.53772 2.20341 3
0 27 3 1.24192 1.56098 3
0 27 -3 4.69543 2.02223 4
0 -28 3 26.1172 2.51751 2
0 -28 3 25.4772 3.36817 3
0 -28 -3 24.8703 3.53539 2
0 28 3 23.48 2.61608 3
0 28 -3 19.005 3.31327 4
0 -29 3 13.1971 1.8935 2
0 29 3 14.9881 2.26111 3
0 -29 3 14.3772 2.95228 3
0 -29 -3 11.7773 2.78014 2
0 29 -3 22.9139 3.46558 4
0 -30 3 2.01291 1.47107 2
0 -30 3 -1.02841 2.15792 3
0 30 -3 2.14859 1.99419 4
0 -30 -3 -1.81131 2.32946 2
0 30 3 -0.22703 1.67251 3
0 31 -3 198.122 9.34791 4
0 31 3 161.36 6.56162 3
0 -31 -3 180.981 8.42435 2
0 -31 3 163.038 6.22692 2
0 32 3 2.38095 1.75493 3
0 32 -3 8.19129 2.53484 4
0 -32 -3 2.97542 2.39228 2
0 -32 3 3.43958 1.55937 2
0 33 -3 88.6978 6.51914 4
0 33 3 83.0706 4.76842 3
0 -33 -3 81.1975 5.76174 2
0 -33 3 80.9109 4.50567 2
0 34 -3 0.47938 2.17972 4
0 -34 3 -0.91602 1.6047 2
0 -34 -3 0.38719 2.12602 2
0 34 3 1.24702 1.74764 3
0 -35 -3 0.78733 2.45114 2
0 -35 3 1.88372 1.60617 2
0 35 3 2.02614 2.0359 3
0 -36 3 2.90115 1.85201 2
0 36 3 9.24936 2.49085 3
0 -37 3 0.24737 1.9346 2
0 0 4 3200.07 52.5387 4
0 0 -4 3197.07 52.7157 4
0 1 -4 10.3694 1.02822 2
0 1 4 8.35072 1.31536 4
0 1 -4 9.45462 1.48408 4
0 -1 4 12.2851 1.62509 4
0 -1 -4 8.42536 1.42675 4
0 -2 4 1089.07 20.539 4
0 2 -4 1136.26 18.3323 2
0 2 4 1071.85 20.4225 4
0 -2 -4 1055.9 20.5231 4
0 2 -4 1084.47 20.5831 4
0 3 -4 7.51697 1.24837 4
0 3 4 7.51266 1.29995 4
0 3 -4 10.0707 0.74077 2
0 -3 4 7.29822 1.32541 4
0 4 4 4.29459 1.02311 4
0 4 -4 3.94273 1.09889 4
0 4 -4 6.65862 0.48844 2
0 -4 4 4.91403 1.09829 4
0 -5 4 15.9009 1.71175 4
0 5 4 16.7919 1.76248 4
0 5 -4 14.056 1.60821 4
0 -6 4 166.639 5.60845 4
0 6 -4 160.318 5.55793 4
0 6 4 160.161 5.41512 4
0 7 -4 0.70944 0.85541 4
0 7 4 0.16331 0.9466 4
0 -7 4 -0.5193 0.89456 4
0 -7 -4 0.73456 0.2991 5
0 8 -4 2364.06 40.8922 4
0 -8 4 2362.62 40.7942 4
0 9 -4 18.9246 2.1283 4
0 -9 4 16.0541 2.03896 4
0 -9 4 17.6812 2.10939 3
0 -10 4 2031.71 35.4857 4
0 10 -4 1943.57 35.3546 4
0 -10 4 1944.07 35.1296 3
0 -11 4 23.0324 2.29913 4
0 11 -4 21.8752 2.28539 4
0 -11 4 21.3288 2.35674 3
0 -12 4 81.7417 4.36269 4
0 12 -4 84.0316 4.44617 4
0 -12 4 90.2881 4.46501 3
0 13 -4 8.03854 1.58564 4
0 -13 4 5.03121 1.50431 4
0 -13 4 7.39168 1.67917 3
0 -13 -4 6.59018 1.74763 2
0 -14 4 18.6371 2.39071 4
0 14 -4 23.8169 2.65608 4
0 -14 4 23.4886 2.57996 3
0 -14 -4 21.9092 2.67053 2
0 -15 4 1.23718 0.47918 2
0 -15 -4 3.00609 1.66345 2
0 15 -4 3.11456 1.22861 4
0 -15 4 3.74416 1.52058 3
0 -16 4 530.118 9.73474 2
0 -16 4 546.596 13.73 3
0 -16 -4 549.194 14.3627 2
0 16 -4 539.906 14.1885 4
0 16 4 532.246 9.40117 5
0 -17 4 9.95928 0.9809 2
0 -17 -4 10.159 2.29049 2
0 -17 4 11.8494 2.26122 3
0 17 -4 9.33709 1.95293 4
0 17 4 8.90337 0.85364 5
0 18 4 1476.18 24.0489 5
0 -18 4 1478.66 29.1213 3
0 -18 -4 1492.83 30.125 2
0 18 -4 1474.29 25.7912 1
0 -18 -4 1406.68 25.6729 1
0 18 4 1467.69 26.3013 3
0 18 -4 1471.82 29.7973 4
0 -18 4 1500.1 24.5388 2
0 19 4 24.7834 1.43725 5
0 -19 4 23.306 2.99895 3
0 -19 -4 27.5623 3.38592 2
0 -19 -4 23.6658 2.03108 1
0 19 -4 27.5845 2.13514 1
0 19 4 26.1632 2.214 3
0 19 -4 26.5956 3.22138 4
0 -19 4 27.9884 1.71233 2
0 20 4 569.952 10.8531 5
0 20 -4 595.957 11.8242 1
0 -20 -4 572.759 11.816 1
0 20 4 580.321 12.7884 3
0 20 -4 591.042 15.7795 4
0 -20 -4 580.655 15.7286 2
0 -20 4 590.172 11.3648 2
0 -20 4 591.891 15.2352 3
0 21 -4 -0.33019 1.65035 4
0 -21 4 0.62612 0.80455 2
0 21 -4 -0.21927 1.04766 1
0 -21 -4 1.36913 1.07473 1
0 21 4 0.48856 1.03626 3
0 -21 -4 0.32201 1.8902 2
0 21 4 0.08378 0.67347 5
0 -21 4 0.57038 1.63171 3
0 -22 -4 34.5707 3.74511 2
0 22 -4 38.5641 2.1763 1
0 -22 -4 36.1021 2.25082 1
0 22 4 38.5622 2.68114 3
0 -22 4 35.6183 3.42335 3
0 22 -4 30.7853 3.46274 4
0 -22 4 34.5918 2.15525 2
0 22 4 36.2131 1.90317 5
0 -23 4 1.32368 0.94118 2
0 23 4 0.52304 1.09758 3
0 -23 4 0.60772 1.6922 3
0 23 4 0.98088 0.74529 5
0 23 -4 2.47964 1.67649 4
0 23 -4 0.30036 0.97024 1
0 -23 -4 0.65214 1.00887 1
0 -24 -4 29.2135 1.91232 1
0 24 -4 29.9781 1.81737 1
0 24 4 26.9662 2.41659 3
0 -24 4 30.9491 3.43725 3
0 24 -4 30.4049 3.5611 4
0 -24 4 29.2109 2.02817 2
0 24 4 29.3104 1.86461 5
0 25 4 1.67498 1.24581 3
0 -25 4 2.2453 2.14691 3
0 25 -4 1.25895 0.81359 1
0 -25 -4 1.08105 1.02006 1
0 -25 4 1.76421 1.06901 2
0 25 4 1.33972 0.89166 5
0 25 -4 3.40625 2.07828 4
0 -26 -4 337.88 7.34794 1
0 26 -4 354.959 7.04437 1
0 -26 4 348.004 11.5167 3
0 26 4 335.255 9.30654 3
0 26 4 330.611 7.91088 5
0 -26 4 326.456 8.38413 2
0 26 -4 338.422 12.189 4
0 -27 -4 13.5612 1.32508 1
0 27 -4 11.7976 1.06365 1
0 -27 4 9.29682 1.62124 2
0 -27 4 11.5976 2.89075 3
0 27 4 15.54 2.28025 3
0 27 -4 10.0677 2.67542 4
0 27 4 11.8196 1.56414 5
0 28 -4 569.482 16.9605 4
0 -28 -4 561.782 16.4226 2
0 -28 -4 550.571 10.286 1
0 -28 4 556.244 15.7272 3
0 -28 4 584.291 12.5181 2
0 28 4 571.954 13.4486 3
0 28 4 575.029 11.8924 5
0 -29 -4 1.60777 0.67191 1
0 29 4 1.77309 1.19455 5
0 -29 -4 3.83113 2.51448 2
0 29 -4 4.70047 2.27849 4
0 29 4 0.41665 1.57104 3
0 -29 4 1.96851 1.2832 2
0 -30 -4 36.8658 4.16109 2
0 30 -4 36.0326 4.03596 4
0 30 4 37.9719 3.08757 3
0 -30 4 37.768 2.68591 2
0 -31 4 -0.35511 1.2765 2
0 -31 -4 -0.78337 2.27029 2
0 31 -4 4.06538 1.87494 4
0 31 4 -0.4375 1.51933 3
0 -32 4 4.41588 1.50084 2
0 32 4 6.24939 2.07321 3
0 32 -4 7.42188 2.5118 4
0 -32 -4 5.55587 2.41673 2
0 33 4 1.5894 1.82513 3
0 -33 4 0.38093 1.36941 2
0 33 -4 2.37953 2.37872 4
0 -33 -4 1.61624 2.51578 2
0 34 4 20.3468 2.74163 3
0 -34 4 19.2456 2.25511 2
0 -34 -4 28.7962 4.0353 2
0 35 4 7.5246 2.19491 3
0 -35 4 4.22972 1.71535 2
0 36 4 206.803 7.54867 3
0 0 -5 1.72512 0.92777 2
0 0 5 0.88572 1.20831 4
0 0 -5 0.18617 1.24615 4
0 -1 -5 3433.56 59.0531 4
0 1 -5 3431.23 59.0744 4
0 -1 -5 3663.47 57.2598 2
0 -1 5 3479.53 58.9173 4
0 1 5 3570.41 58.9871 4
0 1 -5 3615.86 56.3574 2
0 -2 -5 3.43353 1.1825 2
0 2 -5 2.76307 0.74763 2
0 2 5 1.59841 1.09395 4
0 2 -5 1.50238 1.26939 4
0 -2 5 1.08213 1.26426 4
0 -2 -5 2.25002 1.30275 4
0 -3 -5 289.109 7.48471 2
0 3 5 278.064 7.94434 4
0 3 -5 264.859 8.01065 4
0 -3 5 269.197 7.96424 4
0 3 -5 268.614 5.56374 2
0 -4 -5 0.16134 0.95887 2
0 4 5 0.18154 0.92291 4
0 4 -5 0.19467 0.95607 4
0 -4 5 -0.18742 1.14068 4
0 4 -5 0.44854 0.34065 2
0 5 5 -0.18522 0.94167 4
0 5 -5 -1.981 1.16291 4
0 -5 5 -0.19194 1.19509 4
0 5 -5 1.04789 0.2965 2
0 6 -5 14.1152 1.88875 4
0 6 5 13.069 1.83633 4
0 -6 5 10.8814 1.7228 4
0 -6 -5 11.339 1.79837 2
0 7 5 1334.86 25.0883 4
0 -7 5 1324.55 25.3919 4
0 7 -5 1337.86 25.4641 4
0 -7 -5 1252.82 24.9914 2
0 8 5 2.38903 1.455 4
0 -8 -5 2.15607 1.52407 2
0 -8 5 0.63424 1.3595 4
0 8 -5 1.51953 1.1036 4
0 -8 -5 0.52345 0.39376 5
0 9 -5 3134.01 54.1931 4
0 -9 5 3224.12 54.1495 4
0 9 5 3282.52 53.9632 4
0 10 5 4.6487 1.54558 4
0 -10 5 2.25845 1.42312 4
0 10 -5 4.92466 1.58585 4
0 -10 -5 6.02065 1.8443 2
0 -11 5 1146.86 23.2343 4
0 -11 -5 1107.5 23.4533 2
0 11 -5 1147.93 23.5026 4
0 -12 5 1.86376 1.57474 3
0 -12 -5 4.47197 1.74412 2
0 12 -5 3.29327 1.45002 4
0 -12 5 1.95901 1.47355 4
0 -13 5 10.6238 1.86497 3
0 -13 -5 6.03852 1.82285 2
0 13 -5 6.57519 1.72984 4
0 -13 5 7.12183 1.65642 4
0 -14 5 1.00046 1.39293 3
0 14 -5 0.81913 1.36481 4
0 -14 -5 0.56893 1.58422 2
0 -14 5 1.31785 1.19853 4
0 -15 -5 70.7182 4.71534 2
0 -15 5 66.3756 4.46093 4
0 -15 5 70.0946 4.4235 3
0 15 -5 66.0122 4.48138 4
0 -16 -5 31.305 3.48458 2
0 -16 5 26.8466 2.95577 4
0 16 -5 28.8358 3.17031 4
0 -16 5 34.1329 3.37874 3
0 -17 -5 1510.77 31.2345 2
0 -17 5 1563.75 30.5176 3
0 17 -5 1520.6 30.9961 4
0 -18 -5 10.599 2.62048 2
0 18 -5 10.774 2.48314 4
0 -18 5 9.65366 2.44885 3
0 -19 -5 1256.02 27.2277 2
0 19 -5 1264.2 27.0971 4
0 19 -5 1250.91 23.0837 1
0 -19 -5 1230.65 23.0486 1
0 -19 5 1262.61 26.4545 3
0 20 5 1.77401 1.15986 3
0 20 -5 3.05359 1.72509 4
0 -20 -5 0.33838 1.88466 2
0 -20 5 1.49348 1.88052 3
0 20 -5 1.47182 1.39345 1
0 -20 -5 3.9021 1.51345 1
0 21 -5 91.1758 3.88866 1
0 -21 -5 93.095 3.98549 1
0 21 5 88.2573 4.01156 3
0 -21 -5 96.0669 5.97533 2
0 21 -5 92.417 5.75266 4
0 -21 5 92.3331 5.57301 3
0 -22 5 1.57978 1.87794 3
0 -22 -5 -0.35432 1.67708 2
0 22 5 1.53155 1.15021 3
0 22 -5 1.81843 1.6191 4
0 -22 -5 3.33935 1.40072 1
0 22 -5 2.92411 1.4336 1
0 -23 5 0.97266 1.83044 3
0 -23 -5 -0.3621 1.90114 2
0 23 5 0.69786 1.17886 3
0 23 -5 0.75153 1.63585 4
0 23 -5 -0.40474 1.25219 1
0 -23 -5 1.28376 1.26985 1
0 -24 5 -0.33325 2.02822 3
0 24 5 -0.17643 1.14625 3
0 -24 -5 -1.11167 1.97571 2
0 24 -5 0.38751 1.64819 4
0 -24 -5 0.55938 1.24495 1
0 24 -5 -0.13022 1.14662 1
0 -25 -5 171.552 5.39213 1
0 25 -5 175.425 5.25985 1
0 -25 -5 180.213 8.44521 2
0 -25 5 178.129 8.1007 3
0 25 5 179.99 6.17018 3
0 25 -5 168.883 8.42715 4
0 25 5 170.145 4.01627 5
0 -26 -5 6.56146 2.61197 2
0 26 5 11.3375 1.11196 5
0 26 5 10.677 2.02518 3
0 -26 -5 8.90912 1.61512 1
0 26 -5 7.3951 1.49286 1
0 26 -5 9.04896 2.53642 4
0 27 5 669.326 14.6491 3
0 27 -5 635.679 18.519 4
0 27 5 635.17 11.7571 5
0 -27 -5 644.614 13.0603 1
0 27 -5 669.062 12.7489 1
0 28 -5 27.3896 3.7106 4
0 28 5 17.2648 2.29034 3
0 -28 -5 19.914 1.8288 1
0 29 -5 240.64 10.5677 4
0 29 5 215.455 7.13117 3
0 -29 -5 205.797 5.50816 1
0 30 -5 3.66424 1.9012 4
0 30 5 -0.20269 1.50506 3
0 -30 -5 0.44851 0.82845 1
0 31 -5 1.40843 1.99683 4
0 31 5 0.20567 1.64215 3
0 32 -5 -1.44238 2.48457 4
0 32 5 0.20906 1.62346 3
0 -32 -5 0.42175 2.65487 2
0 33 5 1.90842 1.76054 3
0 34 5 0.85442 1.7284 3
0 0 6 2111.26 38.1059 4
0 0 -6 2141 35.3762 2
0 0 -6 2100.28 38.3256 4
0 -1 6 31.846 2.88222 4
0 1 6 31.2127 2.7089 4
0 -1 -6 32.9291 2.20825 2
0 1 -6 31.9925 1.91545 2
0 -1 -6 29.7507 2.76947 4
0 1 -6 31.6594 2.97745 4
0 -2 -6 744.521 17.0483 4
0 2 6 761.927 16.7211 4
0 -2 6 753.91 16.8826 4
0 2 -6 731.446 16.9359 4
0 2 -6 759.612 13.7453 2
0 -2 -6 799.529 15.3505 2
0 -3 6 7.85859 1.66207 4
0 3 6 4.49585 1.56847 4
0 3 -6 6.18224 1.73002 4
0 3 -6 8.39151 0.8547 2
0 -3 -6 6.82308 1.39235 2
0 -4 6 416.21 11.139 4
0 4 6 403.278 10.8445 4
0 4 -6 407.483 11.1625 4
0 4 -6 400.98 7.54634 2
0 -4 -6 414.625 10.1887 2
0 -5 6 1.35412 1.34133 4
0 5 -6 0.99778 0.39582 2
0 -5 -6 0.55412 1.24813 2
0 5 -6 1.18329 1.24262 4
0 5 6 0.43792 1.14971 4
0 -6 6 432.101 11.6381 4
0 6 6 439.295 11.4575 4
0 -6 -6 431.907 11.0991 2
0 6 -6 429.565 11.7393 4
0 7 -6 1.22763 1.38633 4
0 7 6 2.71502 1.3772 4
0 -7 -6 2.13343 1.49513 2
0 -7 6 0.23649 1.28009 4
0 8 -6 1433.78 28.519 4
0 8 6 1438.35 28.1186 4
0 -8 6 1459.32 28.4638 4
0 -8 -6 1405.37 27.8975 2
0 -8 6 1421.79 27.9201 3
0 -8 -6 1474.32 23.3651 5
0 9 6 15.5703 2.16791 4
0 -9 -6 18.7583 2.57407 2
0 -9 6 15.715 2.29098 4
0 -9 -6 13.6721 0.75141 5
0 9 -6 20.5412 2.55224 4
0 10 6 1241.58 25.1591 4
0 10 -6 1223.84 25.5518 4
0 -10 6 1272.54 25.5444 4
0 -10 -6 1232.04 25.3696 2
0 11 -6 8.50341 2.07052 4
0 11 6 5.6625 1.74286 4
0 -11 6 3.69034 1.58842 4
0 -11 -6 9.83646 2.16729 2
0 12 6 296.043 9.51022 4
0 -12 6 283.046 9.55829 4
0 12 -6 277.203 9.65649 4
0 -12 -6 295.33 9.79585 2
0 -13 6 9.29374 2.10904 4
0 13 -6 5.57513 1.84898 4
0 13 6 2.85047 1.54228 4
0 -13 -6 6.66522 2.20316 2
0 14 6 143.134 6.47989 4
0 14 -6 142.423 6.73935 4
0 -14 6 144.888 6.73388 4
0 -14 -6 157.961 7.14426 2
0 -15 6 6.58027 2.0986 4
0 -15 -6 8.11027 2.31858 2
0 -15 6 7.96775 2.32003 3
0 15 -6 5.93197 2.01043 4
0 -16 -6 483.877 14.0397 2
0 -16 6 499.257 13.992 4
0 -16 6 489.885 13.6757 3
0 16 -6 464.655 13.9241 4
0 -17 -6 43.8513 4.17374 2
0 -17 6 47.4169 4.07888 4
0 -17 6 45.5785 3.96946 3
0 17 -6 49.6572 4.22085 4
0 -18 -6 789.14 19.9752 2
0 18 -6 811.932 20.1588 4
0 -18 6 830.69 19.6879 3
0 -18 6 815.158 19.9416 4
0 -19 -6 3.15878 2.39452 2
0 -19 6 0.31653 1.99342 3
0 19 -6 7.50584 1.90819 1
0 -19 -6 5.49646 1.8291 1
0 19 -6 2.47465 1.85706 4
0 -20 -6 487.244 14.7476 2
0 -20 6 470.241 14.1198 3
0 20 -6 508.795 14.9834 4
0 -20 -6 482.576 11.7392 1
0 20 -6 495.702 11.746 1
0 21 6 0.17133 1.13567 3
0 -21 6 -1.32328 2.29775 3
0 -21 -6 0.73789 2.16574 2
0 21 -6 1.2223 1.40357 1
0 -21 -6 1.99135 1.63771 1
0 21 -6 1.87202 1.93481 4
0 22 6 23.3618 2.28099 3
0 -22 6 27.1433 3.65223 3
0 -22 -6 23.0638 3.51299 2
0 -22 -6 27.9673 2.56918 1
0 22 -6 25.242 2.44192 1
0 22 -6 27.7335 3.48766 4
0 23 6 13.9408 1.9213 3
0 -23 6 13.1924 2.9252 3
0 -23 -6 14.311 3.13647 2
0 23 -6 15.0119 2.12155 1
0 -23 -6 11.5677 1.98986 1
0 23 -6 15.466 2.99739 4
0 -24 -6 90.4121 6.19347 2
0 24 6 90.1082 4.25549 3
0 24 -6 91.3219 6.23848 4
0 -24 -6 89.2678 4.20492 1
0 24 -6 87.9898 4.04081 1
0 25 6 2.89227 1.53886 3
0 -25 -6 4.44123 2.56974 2
0 -25 -6 5.09605 1.54592 1
0 25 -6 3.80244 1.5643 1
0 25 -6 3.76977 2.05801 4
0 -26 -6 273.084 10.9543 2
0 26 6 255.544 7.7756 3
0 26 -6 268.762 11.154 4
0 26 -6 261.691 7.37065 1
0 -26 -6 262.379 7.49938 1
0 27 6 15.1365 2.12632 3
0 -27 -6 25.9782 4.0125 2
0 27 -6 26.4536 3.86941 4
0 -27 -6 14.7093 2.04095 1
0 -28 -6 307.123 11.9099 2
0 28 6 283.496 8.24431 3
0 28 -6 256.736 11.259 4
0 -28 -6 280.837 7.71856 1
0 -29 -6 4.29252 2.90045 2
0 -29 -6 -0.14616 1.40984 1
0 29 -6 0.92668 2.19283 4
0 29 6 1.13716 1.48226 3
0 30 -6 81.0397 6.26857 4
0 30 6 84.9724 4.26044 3
0 -30 -6 79.1713 6.19101 2
0 31 6 2.71024 1.63745 3
0 32 6 4.08163 1.75936 3
0 0 -7 0.82199 0.92479 2
0 0 -7 -0.53086 1.45747 4
0 0 7 -0.98823 1.7312 4
0 1 7 82.1614 4.70957 4
0 -1 7 82.2183 4.73152 4
0 1 -7 80.7812 4.86095 4
0 -1 -7 75.2713 4.74869 4
0 1 -7 83.6899 3.1511 2
0 -1 -7 89.3933 3.68071 2
0 -2 -7 0.2668 1.33351 4
0 -2 -7 0.44178 1.1271 2
0 2 -7 -0.26765 1.49049 4
0 2 7 0.49693 1.54699 4
0 2 -7 0.88632 0.7404 2
0 -2 7 -0.25086 1.49086 4
0 3 -7 610.014 15.856 4
0 3 -7 655.104 11.797 2
0 -3 -7 631.287 13.7976 2
0 -3 7 645.78 15.6987 4
0 3 7 641.546 15.5171 4
0 -4 -7 10.23 1.88137 2
0 -4 7 13.1017 2.24316 4
0 4 -7 11.2764 0.99812 2
0 4 7 10.5404 2.25268 4
0 4 -7 11.1281 2.14428 4
0 -5 -7 1220.3 23.4499 2
0 -5 7 1189.34 24.9912 4
0 5 -7 1224.07 19.6623 2
0 5 -7 1160.55 25.1657 4
0 5 7 1211.86 24.801 4
0 -6 7 3.71102 1.73979 4
0 -6 -7 0.82303 1.41644 2
0 6 -7 1.39847 1.53593 4
0 6 7 0.76676 1.44312 4
0 -7 7 72.6624 4.52193 4
0 -7 -7 60.9077 3.8643 2
0 7 -7 66.288 4.46405 4
0 7 7 61.4899 4.1542 4
0 -8 -7 4.46074 1.90096 2
0 -8 7 4.70665 1.90702 4
0 -8 -7 4.64306 0.72454 5
0 8 -7 4.06153 1.70443 4
0 8 7 3.94074 1.70833 4
0 -8 7 7.63945 2.25573 3
0 -9 7 264.064 9.03337 3
0 9 7 267.638 9.02741 4
0 9 -7 247.764 9.17187 4
0 -9 7 266.035 9.25823 4
0 -9 -7 250.673 4.9824 5
0 -9 -7 260.983 8.74755 2
0 -10 -7 7.61178 2.20798 2
0 10 -7 5.4532 2.18004 4
0 10 7 7.07804 2.03922 4
0 -10 7 4.33391 2.07523 3
0 -10 7 6.34751 1.83824 4
0 11 -7 49.6699 4.13963 4
0 11 7 51.8504 3.92237 4
0 -11 7 48.8291 4.01352 3
0 -11 -7 58.2411 4.28214 2
0 -11 7 51.2344 4.05583 4
0 12 7 17.8033 2.59317 4
0 -12 -7 12.7246 2.51387 2
0 -12 7 13.9031 2.61135 4
0 -12 7 14.307 2.71789 3
0 12 -7 16.5604 2.7821 4
0 13 7 816.007 19.0568 4
0 13 -7 780.088 19.4589 4
0 -13 7 782.518 19.1892 4
0 -13 -7 788.249 19.0639 2
0 -14 -7 0.31388 2.16086 2
0 14 -7 2.00496 1.83525 4
0 -14 7 2.56038 2.03681 4
0 14 7 4.99045 2.02098 4
0 15 -7 486.435 14.4004 4
0 -15 7 486.23 14.2513 4
0 -15 -7 481.037 14.1892 2
0 15 7 500.429 13.8892 4
0 16 -7 35.8586 3.75384 4
0 -16 7 43.702 4.07613 4
0 -16 -7 46.9036 4.34689 2
0 16 7 34.6076 3.54372 4
0 17 -7 67.4137 5.09794 4
0 17 7 60.1975 4.49158 4
0 -17 7 62.1425 4.81118 4
0 -17 -7 57.0898 4.83894 2
0 18 7 2.88589 1.85909 4
0 -18 7 5.66524 2.41611 3
0 -18 -7 1.07783 2.33461 2
0 -18 7 2.47743 2.2524 4
0 18 -7 2.60433 2.01397 4
0 19 -7 76.6608 5.51536 4
0 -19 -7 72.4767 5.51605 2
0 19 7 72.7849 4.98017 4
0 -19 -7 65.6203 4.17189 1
0 19 -7 68.5691 4.15954 1
0 -19 7 62.617 5.04713 4
0 -19 7 69.274 5.15534 3
0 -20 -7 12.8996 2.9555 2
0 20 -7 20.5349 2.51372 1
0 -20 -7 16.3675 2.54878 1
0 20 -7 12.1221 2.79762 4
0 -20 7 13.6634 3.0246 3
0 -21 -7 170.586 8.4048 2
0 21 -7 169.589 8.32135 4
0 -21 -7 161.985 6.35151 1
0 21 -7 161.917 6.22208 1
0 -22 -7 13.9909 3.28308 2
0 22 -7 12.622 2.22528 1
0 -22 -7 16.0243 2.51444 1
0 22 -7 11.5203 2.73477 4
0 -23 -7 472.831 15.1644 2
0 23 7 453.891 11.265 3
0 -23 -7 472.215 11.856 1
0 23 -7 467.874 11.6275 1
0 23 -7 481.966 15.3334 4
0 -24 -7 6.27832 3.06003 2
0 24 7 3.81842 1.65569 3
0 24 -7 4.63892 1.88344 1
0 -24 -7 10.239 1.97701 1
0 24 -7 3.46733 2.44837 4
0 -25 -7 14.4758 3.42836 2
0 25 7 13.8886 2.08055 3
0 25 -7 13.8044 2.22264 1
0 -25 -7 11.7085 2.2106 1
0 25 -7 15.513 3.2457 4
0 -26 -7 16.8034 3.49448 2
0 -26 -7 18.8912 2.48785 1
0 26 -7 12.2312 3.04145 4
0 26 7 15.1133 2.15786 3
0 -27 -7 60.328 5.54264 2
0 27 7 61.7667 3.45161 3
0 -27 -7 50.9105 3.5904 1
0 27 -7 59.7401 5.65515 4
0 -28 -7 21.1581 3.86697 2
0 -28 -7 15.3894 2.24325 1
0 28 -7 13.2516 3.46696 4
0 28 7 15.3889 2.15731 3
0 29 7 1.09342 1.38458 3
0 0 -8 122.726 6.32438 4
0 0 -8 123.213 4.33126 2
0 0 8 125.588 6.17441 4
0 1 -8 1.09973 0.89607 2
0 -1 -8 1.78299 1.11735 2
0 1 -8 3.06745 1.75523 4
0 -1 -8 2.45794 1.56214 4
0 1 8 1.97751 1.65852 4
0 -1 8 1.99714 1.56683 4
0 -2 8 50.158 4.0444 4
0 2 8 44.3144 3.77759 4
0 2 -8 46.6208 3.93972 4
0 2 -8 52.1631 2.38736 2
0 -2 -8 52.3361 3.00042 2
0 3 -8 5.89566 1.91164 4
0 -3 -8 5.99394 1.53916 2
0 -3 8 4.63502 1.8249 4
0 3 -8 4.15153 0.84354 2
0 3 8 3.70559 1.63235 4
0 -4 -8 23.5742 2.33567 2
0 -4 8 24.8352 3.0705 4
0 4 -8 28.621 1.46683 2
0 4 8 26.0486 2.9857 4
0 4 -8 24.6515 3.05038 4
0 5 -8 0.04978 0.46893 2
0 -5 8 0.59041 1.31401 4
0 -5 -8 1.58314 1.41081 2
0 5 8 0.28688 1.38357 4
0 5 -8 0.31543 1.5766 4
0 -6 8 27.5487 3.06637 4
0 6 8 21.503 2.69481 4
0 6 -8 23.8523 3.03234 4
0 -6 -8 24.3963 2.63024 2
0 -7 -8 0.45322 1.57397 2
0 7 -8 1.94076 1.64438 4
0 7 8 0.29379 1.51826 4
0 -7 8 1.09932 1.80372 3
0 -7 8 0.6084 1.49403 4
0 -8 -8 59.2485 3.99775 2
0 8 -8 59.1905 4.5525 4
0 8 8 53.022 4.14643 4
0 -8 8 57.7575 4.42309 4
0 -8 -8 58.6371 2.205 5
0 -8 8 66.5289 4.66688 3
0 9 8 0.90093 1.57673 4
0 9 -8 0.66746 1.4855 4
0 -9 -8 -1.53116 1.93874 2
0 -9 8 0.29108 1.94818 3
0 -9 8 1.26563 1.68701 4
0 -9 -8 0.20964 0.50786 5
0 -10 8 95.4797 5.51789 3
0 -10 -8 97.4791 5.39529 2
0 10 8 99.4811 5.6518 4
0 10 -8 89.9261 5.68418 4
0 -10 8 98.8847 5.76985 4
0 -11 8 1.22576 1.9912 3
0 -11 -8 0.28332 1.96811 2
0 -11 8 4.90203 1.8945 4
0 11 -8 1.04049 1.90471 4
0 11 8 3.69217 1.78369 4
0 12 8 35.6829 3.50633 4
0 -12 8 37.5958 3.87588 3
0 12 -8 35.2844 3.76095 4
0 -12 -8 36.5569 3.63948 2
0 -12 8 38.9853 3.84082 4
0 13 8 34.679 3.5292 4
0 13 -8 30.6607 3.49868 4
0 -13 -8 28.8914 3.47175 2
0 -13 8 35.4637 3.69729 4
0 -13 8 35.2867 3.75185 3
0 -14 8 8.73001 2.47439 4
0 -14 -8 13.6041 2.74435 2
0 14 -8 9.59654 2.49998 4
0 14 8 13.8958 2.49747 4
0 -14 8 11.8316 2.64737 3
0 -15 8 2.51114 1.85413 4
0 -15 8 4.03913 2.55738 3
0 15 8 2.30202 1.52653 4
0 15 -8 1.88853 1.64465 4
0 -15 -8 1.34825 2.16769 2
0 -16 -8 16.7798 2.94844 2
0 -16 8 19.7717 3.23335 4
0 16 8 15.7382 2.57472 4
0 16 -8 13.8976 2.83205 4
0 17 -8 13.4111 2.59577 4
0 -17 -8 11.5968 3.03325 2
0 -18 -8 52.0036 4.82345 2
0 18 -8 63.2004 4.26561 1
0 -18 -8 65.3322 4.57803 1
0 18 -8 59.9499 5.02423 4
0 -19 -8 3.32539 2.16307 1
0 19 -8 4.54951 2.06108 1
0 19 -8 -0.4106 1.82777 4
0 -19 -8 -1.54481 2.35061 2
0 -20 -8 46.4988 4.71679 2
0 20 -8 36.5741 3.37966 1
0 -20 -8 34.0881 3.46089 1
0 20 -8 42.7344 4.38672 4
0 21 -8 2.31745 2.03006 1
0 -21 -8 6.16504 2.21989 1
0 21 -8 4.7209 2.21863 4
0 -21 -8 2.84612 2.41709 2
0 22 -8 17.568 2.60711 1
0 -22 -8 19.9176 2.87288 1
0 22 -8 18.8729 3.4428 4
0 -22 -8 13.6474 3.12963 2
0 -23 -8 13.8817 2.66288 1
0 23 -8 11.7282 2.3756 1
0 23 -8 11.6903 2.89719 4
0 -23 -8 11.4344 3.34041 2
0 24 8 2.96849 1.44095 3
0 -24 -8 1.17975 1.87127 1
0 24 -8 0.88739 1.78338 1
0 24 -8 2.29487 2.44727 4
0 -24 -8 0.43092 2.29772 2
0 25 8 -0.91635 1.4927 3
0 -25 -8 -0.69938 2.00662 1
0 25 -8 -2.33995 2.56975 4
0 -25 -8 -0.43779 2.50483 2
0 26 8 18.3969 2.21105 3
0 -26 -8 23.1199 3.88237 2
0 -26 -8 22.0692 2.97887 1
0 26 -8 15.7513 3.52867 4
0 27 8 13.015 2.00231 3
0 0 9 2.56281 1.75904 4
0 0 -9 -1.74449 1.68266 4
0 0 -9 0.90964 1.112 2
0 -1 9 105.595 5.98189 4
0 1 9 107.44 6.01794 4
0 -1 -9 102.456 4.15139 2
0 1 -9 104.417 3.77043 2
0 1 -9 105.722 6.23673 4
0 -2 -9 0.15613 1.29617 2
0 2 -9 0.10292 0.80501 2
0 -2 9 1.29142 1.49831 4
0 2 9 3.81671 1.66995 4
0 2 -9 1.04808 1.7462 4
0 3 -9 114.981 6.58184 4
0 3 -9 125.53 3.70564 2
0 -3 9 127.284 6.49442 4
0 3 9 133.036 6.66071 4
0 -3 -9 116.588 4.777 2
0 4 -9 5.31109 2.20541 4
0 -4 9 5.2263 2.10138 4
0 -4 -9 4.41929 1.56765 2
0 4 -9 3.18613 0.81532 2
0 4 9 8.3744 2.09358 4
0 5 9 373.558 11.9214 4
0 -5 -9 363.228 9.87998 2
0 -5 9 376.665 12.1116 4
0 5 -9 357.965 12.2367 4
0 -6 9 1.48258 2.46159 3
0 6 -9 2.51783 1.76661 4
0 6 9 2.59919 1.70591 4
0 -6 -9 0.42429 1.5505 2
0 -6 9 -0.33455 1.48924 4
0 -7 9 3.34321 2.111 3
0 -7 9 0.33856 1.66283 4
0 -7 -9 -0.68025 1.74823 2
0 7 -9 2.54453 1.78532 4
0 7 9 1.30607 1.63206 4
0 -8 9 2.06869 1.75286 4
0 -8 -9 0.24171 1.63335 2
0 -8 9 2.4932 2.29598 3
0 -8 -9 1.01548 0.71065 5
0 8 -9 4.03856 1.86652 4
0 8 9 1.32184 1.76204 4
0 9 9 192.012 8.21138 4
0 9 -9 183.964 8.43525 4
0 -9 9 173.594 8.05759 4
0 -9 -9 193.791 7.43728 2
0 -9 9 188.693 8.04946 3
0 -9 -9 167.919 3.96014 5
0 -10 -9 0.27165 1.81862 2
0 10 9 3.02901 1.65346 4
0 10 -9 5.30221 2.13859 4
0 -10 9 3.59151 2.26813 3
0 -11 -9 0.85752 1.85743 2
0 11 -9 3.07228 1.91981 4
0 -11 9 3.99789 2.51234 3
0 12 -9 1.56471 1.74211 4
0 -12 -9 6.62863 2.03665 2
0 13 -9 246.175 10.2941 4
0 -13 -9 258.45 9.5346 2
0 14 -9 0.81036 1.80363 4
0 -14 -9 1.97342 2.0929 2
0 -15 -9 126.443 6.96314 2
0 15 -9 126.16 7.27033 4
0 -16 -9 -0.35408 2.32379 2
0 16 -9 -0.41813 2.01654 4
0 17 -9 54.3509 4.96125 4
0 17 -9 60.919 4.43742 1
0 -17 -9 62.3627 4.8152 1
0 -17 -9 56.4703 4.89455 2
0 -18 -9 -1.50877 2.32229 2
0 18 -9 2.42525 2.16608 1
0 -18 -9 1.75804 2.66462 1
0 18 -9 2.61739 2.21772 4
0 19 -9 81.7978 6.1469 4
0 -19 -9 88.4906 5.38098 1
0 19 -9 92.2217 5.2885 1
0 -19 -9 98.4767 6.40441 2
0 -20 -9 -0.39929 2.56758 2
0 20 -9 1.35898 2.05973 4
0 20 -9 -0.26216 2.16269 1
0 -21 -9 32.8446 4.21715 2
0 21 -9 30.9029 4.10997 4
0 21 -9 29.0795 3.30152 1
0 22 -9 0.76828 2.13921 1
0 22 -9 1.41046 2.6182 4
0 -22 -9 -1.26097 2.61699 2
0 -23 -9 157.895 8.4787 2
0 -24 -9 2.20033 2.88812 2
0 24 9 -0.94363 1.41223 3
0 0 -10 31.2262 2.2739 2
0 -1 -10 2.96183 1.28988 2
0 1 -10 1.4481 0.97707 2
0 1 -10 5.08488 2.14804 4
0 2 -10 52.5853 2.48104 2
0 -2 -10 46.8784 2.94927 2
0 2 -10 41.961 4.29352 4
0 3 -10 0.52547 0.83689 2
0 -3 -10 -0.17502 1.38791 2
0 3 -10 1.57077 2.217 4
0 -4 10 116.412 6.26741 3
0 -4 -10 111.983 4.82167 2
0 4 -10 106.276 6.57289 4
0 -5 10 1.26807 2.24087 3
0 -5 -10 -0.20157 1.50838 2
0 5 -10 2.78726 2.12302 4
0 -6 -10 63.6413 3.96822 2
0 6 -10 66.606 5.33598 4
0 -6 10 71.0994 5.09723 3
0 7 -10 1.21363 2.02198 4
0 -7 -10 -0.68618 1.56001 2
0 8 -10 10.6203 2.63582 4
0 -8 -10 15.317 1.28417 5
0 -8 -10 15.0838 2.52408 2
0 9 -10 -1.23885 1.91637 4
0 -9 -10 0.29565 0.55261 5
0 -9 -10 -0.77304 1.67415 2
0 10 -10 31.6986 3.95333 4
0 -10 -10 27.4901 3.0632 2
0 11 -10 -0.42222 1.8794 4
0 -11 -10 0.28618 1.89686 2
0 12 -10 104.637 6.83968 4
0 -12 -10 118.341 6.01334 2
0 13 -10 11.7549 3.08353 4
0 -13 -10 13.8255 2.87887 2
0 14 -10 53.0288 5.11698 4
0 -14 -10 62.9463 4.72812 2
0 15 -10 3.58493 2.23984 4
0 -15 -10 -0.68309 2.435 2
0 16 -10 35.0965 4.20679 4
0 -16 -10 20.5758 3.39733 2
0 17 -10 5.09081 2.39202 4
0 -17 -10 1.10398 2.26603 2
0 18 -10 7.51744 2.86113 4
0 -18 -10 5.33207 2.55085 2
0 -19 -10 0.39299 2.50062 2
0 -20 -10 34.0408 4.3357 2
0 -21 -10 1.24825 2.75795 2
0 -1 -11 371.855 9.18168 2
0 -2 -11 2.62364 1.46824 2
0 -3 -11 64.7984 3.60568 2
0 3 -11 58.7472 5.24379 4
0 -4 -11 -0.19123 1.27992 2
0 4 -11 1.30934 1.81158 4
0 -5 -11 5.94366 1.80743 2
0 5 -11 7.89167 2.44358 4
0 -6 -11 2.62116 1.74432 2
0 6 -11 1.76644 2.13005 4
0 7 -11 158.968 8.44034 4
0 -7 -11 162.45 6.4706 2
0 -7 -11 158.164 4.47722 5
0 -8 -11 2.21018 2.12625 2
0 -8 -11 1.60395 0.96283 5
0 8 -11 6.28739 2.32104 4
0 -9 -11 356.857 10.6938 2
0 9 -11 347.408 13.1401 4
0 -10 -11 0.27272 2.22169 2
0 10 -11 8.68484 2.97016 4
0 -11 -11 205.908 8.19259 2
0 11 -11 202.881 9.94189 4
0 -12 -11 -0.30017 2.0473 2
0 12 -11 2.80282 2.37479 4
0 -13 -11 6.89858 2.40223 2
0 -14 -11 1.30851 2.40998 2
0 -15 -11 21.1215 3.28627 2
0 -16 -11 -0.35401 2.52383 2
0 -17 -11 165.985 8.13999 2
0 -18 -11 6.4577 3.01391 2
0 -14 -12 65.9038 5.19089 2
0 -15 -12 0.3397 2.59992 2
0 -16 -12 6.70035 2.74033 2
1 0 0 0.07187 0.28885 5
1 1 0 2.86493 0.45556 5
-1 -2 0 3.01622 0.42845 5
1 2 0 3.98035 0.50588 5
1 -3 0 0.2364 0.3925 2
-1 3 0 0.27626 0.3392 2
-1 3 0 0.11412 0.26657 1
-1 4 0 3.90089 0.60561 2
-1 4 0 3.66551 0.45323 1
-1 5 0 0.35686 0.6039 3
-1 5 0 1.10582 0.38832 1
-1 -6 0 11.3068 0.69521 1
-1 6 0 12.8816 0.76073 1
-1 -6 0 13.2116 0.92829 3
-1 6 0 12.2823 1.02558 2
-1 7 0 0.56336 0.30016 1
-1 -7 0 1.03735 0.32557 1
-1 7 0 2.01145 0.72413 2
-1 -7 0 0.86815 0.63573 3
-1 -8 0 12.5786 1.06026 3
-1 -8 0 12.8345 0.69805 1
-1 8 0 11.0091 0.6994 1
-1 8 0 11.4669 1.16 2
-1 -9 0 5.61858 0.86241 3
-1 9 0 4.63146 0.91333 2
-1 -9 0 3.78242 0.42733 1
-1 9 0 3.83424 0.45479 1
-1 -10 0 14.5671 1.23498 3
-1 10 0 12.1818 1.31675 2
-1 10 0 12.9488 0.71585 1
-1 -10 0 13.735 0.70703 1
1 -11 0 2.03076 0.94997 2
-1 11 0 1.6667 0.35605 1
-1 -11 0 1.23288 0.30387 1
-1 -11 0 0.55881 0.70256 3
-1 12 0 1.64972 0.84641 3
-1 -12 0 1.02407 0.72389 3
1 12 0 1.95293 0.8779 3
-1 12 0 0.28177 0.30895 1
1 -12 0 0.55099 0.88578 2
-1 -12 0 0.19507 0.23853 1
1 -13 0 2.51297 1.08048 2
1 13 0 1.88513 0.94723 3
-1 13 0 1.62222 0.88727 3
-1 -13 0 3.01202 0.92048 3
-1 13 0 0.97452 0.33914 1
-1 -13 0 1.14145 0.28738 1
1 14 0 41.2687 2.41623 3
-1 -14 0 38.3273 2.24187 3
-1 14 0 38.1595 2.55892 3
-1 14 0 42.6593 1.18966 1
1 -14 0 38.3456 2.55812 2
1 -15 0 3.344 1.20294 2
-1 15 0 1.49507 0.98832 3
-1 -15 0 4.97702 1.08655 3
1 15 0 2.73128 1.12752 3
1 -16 0 1.23402 1.09768 2
-1 16 0 0.87875 0.90831 3
-1 -16 0 0.1368 0.78278 3
1 16 0 2.03811 1.1624 3
-1 -17 0 5.58612 1.22271 3
1 -17 0 2.77676 1.24129 2
-1 17 0 5.00648 1.43158 3
1 17 0 7.26309 1.45054 3
-1 -18 0 57.2581 3.12804 3
1 -18 0 51.5131 3.35812 2
-1 18 0 55.2019 3.40518 3
1 18 0 49.05 3.0337 3
-1 -19 0 13.0793 1.74243 3
-1 19 0 12.0694 1.87029 3
1 -19 0 13.1004 1.98026 2
-1 -20 0 15.537 1.84689 3
-1 20 0 15.0651 2.05915 3
1 -20 0 13.8185 2.03198 2
-1 -21 0 2.56152 1.12667 3
-1 21 0 0.45016 1.33783 3
1 -21 0 1.30404 1.17644 2
-1 -22 0 5.19177 1.47338 3
1 -22 0 4.72041 1.57668 2
-1 22 0 3.98376 1.56999 3
-1 -23 0 9.08082 1.78614 3
1 -23 0 11.3848 2.17486 2
-1 23 0 16.0905 2.35856 3
-1 -23 0 13.7371 2.2664 2
-1 -24 0 5.67646 1.53896 3
-1 -24 0 4.46244 1.85717 2
1 -24 0 6.47908 1.87873 2
-1 24 0 6.84309 2.13194 3
-1 -25 0 0.87786 1.38151 3
1 -25 0 -0.74296 1.55896 2
-1 -25 0 -0.76584 1.70856 2
-1 25 0 0.78875 1.58145 3
-1 -26 0 10.0222 1.91994 3
-1 -26 0 9.94757 2.2316 2
-1 26 0 9.26309 2.34952 3
1 -26 0 9.18576 2.17543 2
-1 -27 0 12.9047 2.61543 2
1 -27 0 18.1299 2.76879 2
-1 27 0 15.1522 2.85041 3
-1 -28 0 37.3324 3.66499 2
1 -28 0 34.3262 3.4772 2
-1 28 0 41.6616 3.84917 3
-1 -29 0 2.55193 1.9697 2
-1 29 0 3.57251 2.10464 3
1 -29 0 1.11099 1.87704 2
-1 -30 0 3.20906 1.93411 2
-1 30 0 3.06179 2.12698 3
1 -30 0 1.99542 1.90832 2
-1 -31 0 5.69742 2.02733 2
-1 31 0 5.66437 2.20617 3
1 -31 0 2.92261 1.78009 2
-1 -32 0 1.23591 1.9451 2
-1 32 0 0.96949 1.79975 3
1 -32 0 1.7981 1.90699 2
-1 -33 0 7.52433 2.45447 2
-1 33 0 7.92365 2.45401 3
1 -33 0 7.05211 2.13259 2
-1 -34 0 5.72905 2.25083 2
-1 34 0 7.40824 2.48168 3
1 -34 0 1.88293 1.99805 2
-1 35 0 6.17752 2.74077 3
-1 -35 0 0.9717 2.29025 2
1 -35 0 6.41938 2.24991 2
-1 36 0 12.8877 3.32095 3
-1 -36 0 13.2584 3.11582 2
1 -36 0 20.036 3.16211 2
1 -37 0 10.3885 2.78588 2
-1 -37 0 9.1217 2.91163 2
-1 -38 0 6.53071 2.65232 2
1 -38 0 8.19641 2.71052 2
-1 -39 0 1.04846 2.57461 2
1 -39 0 -0.34878 2.12276 2
-1 0 1 2362.01 36.8189 1
-1 0 -1 2261.29 36.3697 4
-1 0 -1 2300.79 36.3488 3
1 0 -1 2351.53 36.8224 1
-1 0 1 2423.22 36.4427 4
-1 -1 1 984.738 16.0333 4
-1 1 -1 965.62 16.0027 4
-1 1 1 1022.63 16.0285 4
-1 -1 1 994.018 16.3209 1
-1 1 1 1002.02 16.3713 1
1 -1 -1 950.114 16.1818 2
1 1 -1 1016.2 16.3795 1
1 -1 -1 965.545 16.3153 1
-1 1 -1 978.183 16.1761 3
-1 2 1 1510.63 24.1878 1
1 -2 -1 1512.74 24.2426 2
-1 2 -1 1429.93 24.2631 3
1 2 -1 1514.06 24.191 1
-1 2 1 1527.15 23.5662 5
-1 -2 1 1519.11 24.0932 4
-1 2 -1 1487.76 24.0469 4
-1 3 -1 37.1095 1.5285 4
1 3 -1 38.7034 1.52705 1
-1 3 1 40.1064 1.65071 2
1 -3 -1 38.5255 1.62863 2
-1 -3 1 38.2905 1.58174 4
-1 3 -1 42.6782 1.69364 3
-1 3 1 41.1297 1.53793 1
1 3 1 43.5836 1.52567 5
-1 3 1 40.699 1.16589 5
1 4 1 69.6273 2.08599 5
-1 4 -1 72.4306 2.50197 3
-1 4 -1 72.3729 2.36099 4
1 4 -1 73.9966 2.15745 1
1 -4 -1 71.4783 2.4788 2
-1 4 1 68.1333 2.40398 2
1 -4 1 69.2693 2.45611 3
-1 4 -1 71.8435 2.00073 2
-1 4 1 70.0826 2.11657 1
-1 -4 1 70.4772 2.37785 4
-1 -5 1 917.915 15.9238 4
-1 5 -1 920.147 15.9857 4
-1 5 -1 925.609 15.1667 2
1 5 -1 906.289 15.2007 1
1 -5 -1 915.667 16.1225 2
-1 5 1 920.749 16.0214 2
1 -5 1 893.24 16.036 3
-1 5 -1 916.091 16.0987 3
-1 5 1 900.385 15.1996 1
1 5 1 903.655 15.2665 5
1 6 1 5.23291 0.65724 5
-1 6 -1 5.17455 0.83265 4
-1 -6 1 5.02823 0.61385 1
1 -6 -1 5.12771 0.61436 1
-1 6 1 4.76177 0.66797 1
1 -6 -1 4.4218 0.97866 2
-1 6 -1 5.35071 0.64922 2
-1 6 -1 5.44925 0.98352 3
1 -6 1 4.13666 0.9254 3
-1 6 1 3.35753 0.89791 2
1 -6 1 3.38395 0.59908 2
1 6 -1 3.359 0.54274 1
1 -7 1 353.505 7.0555 2
-1 -7 1 372.348 6.67211 1
-1 7 1 354.208 6.74647 1
-1 7 -1 356.653 7.0141 2
1 -7 -1 350.149 7.92147 2
-1 7 1 361.367 7.93828 2
-1 -7 -1 356.604 6.29331 3
1 -7 1 352.178 7.87088 3
1 7 1 360.069 6.36655 3
-1 7 -1 368.988 7.95218 3
-1 7 -1 350.906 7.89789 4
1 7 -1 366.036 6.73618 1
1 -7 -1 348.087 6.75005 1
1 -8 1 2174.04 34.7137 2
-1 -8 1 2129.89 35.1951 3
-1 8 1 2147.74 34.0903 1
-1 -8 1 2232.11 33.9462 1
-1 8 -1 2211.53 34.7248 2
1 -8 1 2174.61 35.8804 3
-1 -8 -1 2180.71 33.8511 3
-1 8 -1 2091.24 35.6884 3
1 8 1 2130.82 33.8972 3
-1 8 1 2132.52 35.813 2
-1 8 -1 2155.81 35.8813 4
1 8 -1 2218.69 34.0496 1
1 -8 -1 2135.38 34.0456 1
1 -9 1 2392.46 38.3236 2
-1 9 1 2372.28 37.4318 1
-1 -9 1 2459.17 37.2762 1
-1 9 -1 2329.47 38.3284 2
-1 -9 -1 2376.24 37.4694 3
1 -9 1 2369.53 39.4234 3
1 9 1 2343.32 37.5277 3
-1 -9 1 2297.58 38.8459 3
-1 9 1 2334.87 39.5963 2
-1 9 -1 2408.51 39.6403 4
1 9 -1 2434.58 37.3756 1
1 -9 -1 2323.44 37.3603 1
1 -10 1 2076.03 35.1863 3
-1 10 1 2089.28 34.6536 3
-1 -10 -1 2078.48 33.1899 3
1 10 1 2076.55 33.2793 3
-1 -10 1 2065.08 34.5897 3
1 -10 -1 2082.37 32.8208 1
1 10 -1 2093.09 32.7878 1
1 -10 1 2026.34 34.0179 2
-1 10 -1 2078.29 34.0729 2
1 -11 1 103.155 4.05138 3
-1 11 1 98.9654 3.71219 3
-1 -11 -1 103.076 3.02954 3
1 11 1 98.2381 3.01294 3
-1 -11 1 101.153 3.73359 3
1 11 -1 104.818 2.60363 1
-1 11 -1 104.299 3.56709 2
1 -11 -1 95.5252 2.5482 1
1 -11 1 107.588 3.54623 2
1 12 -1 31.7644 1.26547 1
1 -12 -1 32.0082 1.29426 1
-1 12 1 30.8352 2.05579 3
1 -12 1 34.6893 2.39978 3
-1 -12 -1 30.0371 1.65311 3
1 12 1 36.8287 1.79392 3
-1 -12 1 33.7856 2.2052 3
1 -12 1 28.2355 1.88846 2
1 -13 -1 236.185 4.65463 1
1 13 -1 233.91 4.57371 1
-1 13 1 231.345 6.43512 3
1 -13 1 226.224 6.79016 3
-1 -13 -1 219.505 5.5002 3
1 13 1 219.705 5.51387 3
-1 -13 1 232.468 6.46674 3
1 -13 1 221.611 6.08604 2
1 -14 -1 82.3888 2.20577 1
-1 14 1 85.5044 3.66183 3
1 -14 1 73.2213 3.78767 3
-1 -14 -1 75.4034 2.98802 3
1 14 1 87.9328 3.16942 3
-1 -14 1 85.5021 3.72712 3
1 -14 1 80.8799 3.39684 2
-1 15 -1 166.865 3.46828 1
1 -15 -1 167.536 3.57073 1
1 -15 1 161.718 5.84669 3
-1 -15 -1 172.455 4.85584 3
-1 15 1 171.742 5.58263 3
-1 -15 1 164.563 5.54884 3
-1 15 -1 165.828 5.90992 3
1 15 1 169.11 4.8736 3
1 -15 1 166.715 5.28706 2
-1 16 -1 190.047 3.76167 1
-1 16 1 198.735 6.20063 3
1 -16 1 200.454 6.62235 3
-1 -16 1 193.84 6.19398 3
1 16 1 191.002 5.45932 3
-1 16 -1 189.105 6.55761 3
1 -16 1 189.416 5.92781 2
1 -16 -1 193.295 6.69107 2
-1 -17 -1 743.753 12.608 1
-1 -17 1 766.895 16.089 3
1 17 1 788.447 15.1053 3
-1 17 -1 791.285 16.8733 3
1 -17 -1 810.344 17.1362 2
1 -17 1 795.839 15.8469 2
1 -17 1 793.706 16.8108 3
-1 17 1 809.444 16.3201 3
-1 18 -1 1364.62 26.2357 3
1 18 1 1308.8 24.3078 3
1 -18 1 1389.62 25.1703 2
1 -18 -1 1400.57 26.5449 2
1 -18 1 1350.58 26.1169 3
-1 18 1 1389.97 25.6576 3
-1 -18 1 1331.49 25.4758 3
1 19 1 871.34 17.1035 3
-1 19 -1 879.346 18.8308 3
1 -19 -1 916.24 19.1379 2
1 -19 1 863.144 17.7912 2
1 -19 1 873.344 18.7479 3
-1 -19 1 859.286 18.0468 3
-1 19 1 860.021 18.0716 3
1 20 1 471.886 10.9149 3
-1 20 1 479.806 11.9139 3
-1 20 -1 474.965 12.3824 3
1 -20 -1 480.907 12.5642 2
1 -20 1 472.69 11.4747 2
-1 -20 1 474.671 11.8022 3
1 -20 1 473.809 12.3808 3
1 -21 -1 8.32169 1.87556 2
1 -21 1 6.13382 1.49136 2
1 -21 1 5.031 1.6366 3
-1 -21 1 5.0893 1.61699 3
-1 21 1 6.13405 1.58548 3
1 21 1 6.94996 1.52322 3
-1 21 -1 5.56965 1.7142 3
1 -22 -1 57.8282 3.98666 2
1 -22 1 70.6735 3.84291 2
-1 -22 1 58.737 3.65506 2
1 -22 1 71.5541 4.34607 3
-1 -22 1 60.8446 3.77116 3
-1 22 1 62.4306 3.90311 3
-1 22 -1 58.5371 4.02861 3
1 22 1 61.7399 3.46359 3
1 -23 1 311.846 9.11016 2
1 -23 -1 320.238 10.0149 2
-1 -23 1 311.15 9.12423 2
1 -23 1 307.48 9.86281 3
-1 -23 1 319.222 9.43372 3
-1 23 -1 298.753 9.79518 3
-1 23 1 305.762 9.41352 3
1 23 1 299.994 8.57473 3
1 -24 -1 4.54072 1.64809 2
1 -24 1 7.0955 1.79943 2
-1 -24 1 8.56137 1.88166 2
-1 -24 -1 9.37112 2.21814 2
-1 -24 1 7.02229 1.7684 3
1 -24 1 6.4392 1.9159 3
-1 24 1 8.12029 1.88413 3
1 24 1 9.49925 1.86102 3
-1 24 -1 5.93718 1.9433 3
1 -25 -1 11.2328 2.24203 2
1 -25 1 12.4642 2.13812 2
-1 -25 1 12.6001 2.13294 3
-1 -25 -1 17.7902 2.59056 2
-1 -25 1 14.0596 2.13691 2
-1 25 1 13.2105 2.38064 3
-1 25 -1 16.4844 2.66622 3
1 25 1 20.5601 2.44405 3
-1 -26 1 310.896 9.79164 3
-1 26 -1 328.645 11.4138 4
-1 -26 -1 306.247 10.3291 2
-1 26 -1 318.198 10.4326 3
-1 26 1 320.014 9.99989 3
-1 -26 1 332.355 9.80982 2
1 -26 1 315.343 9.58522 2
1 -26 -1 308.96 10.3084 2
-1 -27 1 589.363 14.6519 3
-1 27 -1 578.102 16.5193 4
-1 -27 -1 583.171 15.3709 2
-1 27 1 565.734 14.7385 3
-1 27 -1 585.682 15.4771 3
1 -27 -1 569.505 15.1876 2
1 -27 1 577.295 14.2841 2
-1 -27 1 578.772 14.3778 2
-1 28 -1 443.168 14.1104 4
-1 -28 1 440.53 12.3237 3
-1 28 1 418.545 12.3891 3
-1 28 -1 429.505 12.8718 3
1 -28 1 435.211 11.9178 2
-1 -28 -1 439.936 12.9399 2
-1 -28 1 409.277 11.8022 2
1 -28 -1 453.281 12.9223 2
1 -29 -1 98.3126 5.67939 2
1 -29 1 92.6337 5.09297 2
-1 -29 -1 91.5292 5.63496 2
-1 -29 1 100.572 5.36076 2
-1 -29 1 92.0374 5.27831 3
-1 29 -1 85.6417 6.05754 4
-1 29 1 94.6087 5.45721 3
-1 29 -1 103.873 5.94107 3
1 -30 -1 6.20231 2.24935 2
1 -30 1 5.45647 2.00471 2
-1 -30 1 3.41542 1.99589 3
-1 30 -1 7.46787 2.46684 4
-1 -30 1 5.58871 2.08272 2
-1 -30 -1 4.76761 2.24797 2
-1 30 -1 4.53218 2.26976 3
-1 30 1 4.075 2.16261 3
-1 -31 -1 51.1523 4.34784 2
-1 -31 1 56.1366 4.1106 2
1 -31 -1 50.4875 4.25123 2
1 -31 1 50.2165 3.84071 2
-1 -31 1 53.2458 4.08514 3
-1 31 -1 57.7234 4.67453 3
-1 31 1 46.3128 3.94143 3
-1 31 -1 50.6735 4.81388 4
-1 32 -1 35.0541 4.34829 4
-1 32 -1 34.5376 4.00665 3
-1 -32 -1 32.0218 3.8371 2
-1 -32 1 31.7883 3.2836 2
1 -32 1 32.9568 3.34165 2
1 -32 -1 29.554 3.5635 2
-1 32 1 36.7232 3.61636 3
-1 33 -1 37.5277 4.41804 4
-1 33 -1 45.6147 4.37219 3
-1 -33 -1 38.4224 4.06367 2
1 -33 -1 40.1598 3.92264 2
1 -33 1 36.631 3.56444 2
-1 -33 1 44.0231 3.79324 2
-1 33 1 50.1397 4.37882 3
-1 34 -1 12.2483 2.76874 4
-1 34 1 5.7781 2.21383 3
1 -34 1 9.25029 2.2649 2
1 -34 -1 8.81766 2.61828 2
-1 -34 1 8.11648 2.25517 2
-1 -34 -1 12.5899 2.77669 2
-1 35 1 70.5128 5.08949 3
-1 35 -1 65.4134 5.89524 4
1 -35 1 67.7924 4.7745 2
1 -35 -1 65.0617 5.05298 2
-1 -35 -1 66.4677 5.2203 2
-1 -35 1 58.1099 4.57909 2
-1 36 1 161.573 7.62637 3
1 -36 1 160.939 7.34755 2
1 -36 -1 170.477 8.08572 2
-1 -36 1 172.268 7.60168 2
-1 -36 -1 160.725 7.93426 2
1 -37 1 144.683 7.07015 2
-1 37 1 153.066 7.56886 3
-1 -37 -1 151.497 7.92199 2
1 -37 -1 160.982 7.8536 2
-1 -37 1 137.099 6.92957 2
1 -38 1 49.552 4.40189 2
-1 38 1 49.6719 4.66466 3
-1 -38 -1 41.2323 4.67169 2
1 -38 -1 42.1704 4.38115 2
-1 -38 1 35.6425 4.03538 2
-1 -39 1 -0.96465 2.46101 2
1 -39 1 0.97367 2.08701 2
1 -40 1 8.59728 2.56994 2
-1 -40 1 5.55857 2.52313 2
1 0 -2 523.239 9.75853 1
1 0 -2 485.42 8.95894 2
-1 0 -2 511.304 9.54022 4
-1 0 2 506.244 9.53641 4
1 -1 -2 310.313 6.65679 1
1 1 -2 307.966 6.71717 1
1 1 2 298.171 6.00546 3
-1 -1 2 307.399 5.79328 2
1 -1 -2 296.733 6.11074 2
-1 -1 -2 337.97 6.64531 4
-1 1 2 330.38 6.58703 4
-1 -1 2 307.707 6.50792 4
-1 1 -2 308.591 6.51801 4
-1 2 -2 1453.78 24.8297 4
-1 -2 2 1514.32 24.8412 4
-1 2 2 1532.14 24.8191 4
-1 2 -2 1520.68 24.8478 3
-1 -2 2 1467.41 23.7172 2
1 2 -2 1487.42 24.9135 1
1 -2 -2 1529.61 24.5735 2
-1 -3 2 908.029 16.2495 4
-1 3 -2 904.533 16.3228 4
1 -3 -2 920.988 16.2231 2
-1 3 2 924.3 16.2058 4
1 3 -2 958.889 16.2879 1
-1 3 -2 935.997 16.425 3
1 -3 -2 927.401 14.7259 5
-1 -4 2 16.2239 1.26058 4
-1 4 -2 13.7043 1.19147 4
1 4 -2 16.6598 1.30028 1
-1 4 -2 18.3686 1.49241 3
1 -4 -2 13.4906 1.2452 2
-1 -4 -2 14.7831 0.93747 5
-1 5 -2 2644.86 43.736 4
-1 -5 2 2682.68 43.7078 4
1 5 -2 2749.15 43.2043 1
-1 5 -2 2690.23 43.9157 3
-1 -5 -2 2769.18 42.4586 5
1 -5 -2 2583.74 43.7826 2
-1 -6 2 633.561 12.2758 4
-1 -6 -2 619.527 10.8677 5
1 -6 -2 606.553 12.3538 2
-1 6 -2 615.415 12.247 4
-1 6 -2 610.289 12.3525 3
1 -6 -2 612.954 11.3976 1
1 6 -2 638.473 11.5239 1
-1 6 -2 625.077 10.6037 2
1 6 2 607.693 10.9211 5
1 7 -2 486.45 9.37572 1
1 -7 -2 470.315 9.25922 1
1 -7 -2 463.098 10.4264 2
-1 7 -2 490.149 8.64813 2
-1 7 -2 490.744 10.4083 4
-1 7 -2 497.034 10.4955 3
1 -7 2 482.703 10.3779 3
-1 -7 2 483.427 10.321 4
1 7 2 480.466 8.91353 5
1 -8 -2 1087.32 18.2278 1
1 8 -2 1065.3 18.2791 1
1 -8 -2 992.236 19.6868 2
-1 8 -2 1063.23 17.6747 2
1 8 2 1048.31 17.1328 3
-1 8 -2 1068.29 19.6244 4
-1 8 -2 1105.62 19.8016 3
1 -8 2 1075.46 19.7553 3
1 8 2 1058.73 17.837 5
-1 -8 2 1073.56 19.6393 4
-1 -9 2 71.2716 3.28901 4
1 -9 -2 67.6922 2.45585 1
1 9 -2 75.4161 2.58217 1
-1 9 -2 70.5915 2.31048 2
1 -9 -2 65.0045 3.35794 2
1 9 2 72.9832 1.99095 3
-1 9 -2 68.0659 3.24654 4
1 -9 2 79.4907 3.50286 3
-1 9 -2 71.2388 3.34326 3
1 -9 2 71.3168 2.35332 2
1 9 2 69.771 2.36711 5
1 -10 2 948.642 18.303 3
-1 10 -2 900.888 18.1844 3
1 10 -2 914.722 16.3407 1
1 -10 -2 950.17 16.3254 1
-1 10 -2 958.465 16.2991 2
1 -10 -2 875.1 18.3812 2
1 10 2 961.529 15.6492 3
-1 10 -2 963.005 18.4162 4
1 10 2 950.074 16.2894 5
-1 -10 2 959.37 17.8794 3
1 -10 2 922.399 16.2605 2
-1 -11 2 510.238 11.1312 3
-1 11 -2 480.863 9.71982 2
1 -11 -2 458.727 11.5762 2
1 -11 2 511.994 11.536 3
1 11 2 508.037 9.09413 3
1 -11 2 494.284 9.66255 2
-1 11 -2 512.322 11.6471 4
1 11 2 490.256 9.59411 5
1 -11 -2 495.372 9.51323 1
1 11 -2 503.414 9.52846 1
1 -12 2 26.0907 1.60907 2
1 12 2 25.1248 1.35164 3
1 -12 2 28.204 2.3566 3
1 -12 -2 20.9795 2.3054 2
1 12 -2 28.2995 1.54814 1
1 -12 -2 23.4338 1.43758 1
-1 12 -2 25.4748 2.28935 4
-1 -12 2 25.9076 2.12842 3
1 -13 2 846.813 17.7777 3
-1 -13 2 869.711 17.3309 3
1 13 2 863.494 15.1605 3
1 13 -2 878.03 15.1585 1
1 -13 -2 850.556 15.1179 1
-1 13 -2 889.856 18.2035 4
1 -13 2 875.653 15.8749 2
1 -14 2 88.4929 4.35071 3
-1 14 2 100.511 3.94351 3
-1 -14 2 97.3874 4.28304 3
1 14 2 88.6413 2.98219 3
1 -14 -2 94.7894 2.90116 1
1 14 -2 91.206 2.82158 1
-1 14 -2 94.9485 4.60276 4
1 -14 2 93.9235 3.3998 2
1 -15 2 663.817 15.2826 3
-1 15 2 713.503 14.4819 3
1 15 2 689.021 12.9583 3
-1 -15 2 692.704 15.0315 3
1 -15 -2 694.31 12.47 1
1 15 -2 709.785 12.402 1
-1 15 -2 684.798 15.7795 4
1 -15 2 693.634 13.5317 2
1 -16 2 336.073 9.46831 3
-1 16 2 337.183 8.60796 3
1 16 2 324.196 7.36639 3
-1 -16 2 326.637 9.06701 3
1 -16 -2 321.762 6.69695 1
1 16 -2 328.817 6.63005 1
-1 16 -2 334.971 9.78086 4
1 -16 2 316.533 7.78239 2
1 -17 -2 120.404 3.29961 1
1 17 -2 124.722 3.22259 1
1 -17 2 121.624 5.39461 3
-1 17 2 113.409 4.70403 3
1 -17 2 127.492 4.38261 2
-1 17 -2 125.126 5.71209 4
-1 -17 2 120.32 5.13641 3
-1 17 -2 107.436 5.16375 3
1 17 2 119.938 4.00361 3
1 -18 -2 648.78 11.6785 1
1 -18 2 663.851 15.4372 3
-1 18 2 639.197 14.2885 3
1 18 2 636.504 12.9621 3
-1 -18 2 676.149 14.998 3
-1 18 -2 653.207 15.4352 3
1 18 -2 667.487 11.5599 1
-1 18 -2 664.203 16.0921 4
1 -18 2 668.658 13.575 2
1 -19 2 78.1957 4.49413 3
-1 19 2 78.5322 3.93437 3
-1 -19 2 68.2424 4.04741 3
-1 19 -2 69.1862 4.24676 3
1 19 2 70.781 3.16273 3
1 19 -2 74.4369 2.18334 1
1 -19 -2 72.2271 2.29124 1
-1 -19 2 63.5799 3.35173 2
-1 19 -2 69.2179 4.63076 4
1 -19 2 75.4313 3.51316 2
-1 20 2 190.699 6.50537 3
1 -20 2 180.23 7.16955 3
-1 20 -2 182.369 7.18465 3
-1 -20 2 190.509 6.88702 3
1 20 2 186.595 5.63858 3
1 20 -2 191.216 3.94388 1
-1 -20 2 190.136 6.09347 2
1 -20 -2 188.223 4.21386 1
-1 20 -2 183.272 7.66104 4
1 -20 2 196.249 6.10557 2
1 -20 -2 181.582 7.38254 2
1 -21 -2 312.573 10.0389 2
1 -21 2 308.621 8.31315 2
1 -21 2 313.039 9.83069 3
-1 21 2 308.798 8.92209 3
1 21 2 295.154 7.79302 3
-1 -21 2 311.094 9.37863 3
-1 21 -2 319.263 9.92324 3
-1 -21 2 303.449 8.33371 2
1 -21 -2 305.35 5.91835 1
-1 21 -2 290.971 5.48826 1
-1 21 -2 288.577 10.0929 4
-1 21 -2 311.524 5.54642 1
-1 -21 -2 310.212 5.76597 1
-1 -22 -2 0.82633 0.47552 1
1 -22 -2 1.11871 1.74143 2
1 -22 2 0.87247 1.07448 2
1 -22 2 -0.26894 1.74741 3
-1 -22 2 3.11731 1.58954 3
-1 22 2 1.49151 1.34144 3
-1 -22 2 1.92703 1.30093 2
-1 22 -2 1.56728 1.74571 4
-1 22 -2 2.98397 1.74448 3
1 22 2 6.85286 1.51587 3
-1 23 2 366.923 10.2894 3
1 -23 2 344.613 11.0137 3
-1 -23 2 368.591 10.7838 3
-1 23 -2 366.269 11.2845 3
1 23 2 361.419 9.21787 3
-1 23 -2 353.314 11.7526 4
1 -23 2 370.685 9.66242 2
-1 -23 2 366.533 9.61648 2
1 -23 -2 393.4 11.6546 2
1 -24 2 37.4098 2.84607 2
-1 -24 2 29.8348 2.62638 2
1 -24 -2 38.2563 3.59917 2
-1 -24 2 32.1001 3.06355 3
1 -24 2 33.2909 3.32512 3
1 24 2 28.7257 2.51446 3
-1 24 2 38.2051 3.22739 3
-1 -24 -2 42.4939 3.8197 2
-1 24 -2 37.7842 3.7876 4
-1 24 -2 36.233 3.53609 3
1 -25 2 124.973 5.20159 2
-1 -25 2 119.584 5.13868 2
1 -25 -2 135.987 6.50997 2
1 -25 2 119.359 6.12787 3
-1 -25 2 118.135 5.72481 3
-1 25 2 120.928 5.61825 3
1 25 2 119.378 4.89306 3
-1 -25 -2 118.67 6.27783 2
-1 25 -2 115.966 6.49165 4
-1 25 -2 122.9 6.29733 3
-1 -26 2 205.49 7.01271 2
1 -26 2 199.704 6.92412 2
1 -26 -2 199.399 8.27743 2
1 -26 2 202.583 8.23764 3
-1 -26 2 193.197 7.67403 3
-1 26 2 199.937 7.4959 3
-1 -26 -2 194.761 8.20949 2
-1 26 -2 215.522 9.08972 4
-1 26 -2 188.324 8.06164 3
1 26 2 197.8 6.60382 3
1 -27 -2 35.5731 3.80348 2
-1 -27 2 32.8288 2.97014 2
1 -27 2 38.4804 3.83309 3
-1 -27 2 36.243 3.54999 3
-1 27 2 32.4035 3.25011 3
-1 -27 -2 44.8718 4.1222 2
-1 27 -2 35.8038 4.06716 4
1 27 2 32.8194 2.89593 3
1 -27 2 37.0218 3.11341 2
-1 27 -2 39.2491 4.00032 3
1 -28 -2 174.725 7.91602 2
-1 -28 2 178.515 6.70462 2
-1 -28 2 172.898 7.45742 3
1 -28 2 177.444 7.95187 3
-1 28 2 183.009 7.33825 3
-1 -28 -2 160.036 7.65432 2
-1 28 -2 169.779 8.43349 4
1 -28 2 178.969 6.70434 2
1 28 2 178.267 6.38052 3
-1 28 -2 181.15 8.09154 3
-1 -29 -2 56.1493 4.5892 2
-1 -29 2 53.2902 3.73801 2
1 -29 -2 54.4759 4.6356 2
1 -29 2 49.3719 4.46954 3
-1 -29 2 63.2062 4.57417 3
-1 29 2 58.0732 4.3441 3
1 -29 2 49.3972 3.53446 2
-1 29 -2 61.8606 4.90437 3
-1 29 -2 61.8614 5.05321 4
-1 -30 2 11.0172 2.44913 3
-1 30 2 12.2151 2.42289 3
-1 -30 -2 13.0469 2.92541 2
-1 -30 2 11.6034 2.26523 2
1 -30 -2 8.71593 2.51404 2
1 -30 2 10.1211 2.07922 2
-1 30 -2 11.3581 2.53587 4
1 -31 -2 110.306 6.37308 2
-1 -31 2 107.325 5.30736 2
-1 -31 -2 111.211 6.50031 2
-1 -31 2 109.874 6.01817 3
-1 31 2 112.243 5.90084 3
1 -31 2 104.158 5.25258 2
-1 31 -2 107.64 6.9737 4
1 -32 2 1.4998 1.57375 2
-1 -32 2 1.97165 1.8158 2
1 -32 -2 2.44996 2.43104 2
-1 -32 2 0.32153 1.9342 3
-1 -32 -2 1.4358 2.13339 2
-1 32 -2 7.6175 2.78998 4
-1 32 2 0.87842 1.8633 3
-1 -33 -2 72.2879 5.3844 2
1 -33 -2 69.259 5.23397 2
-1 -33 2 72.6484 4.51248 2
-1 -33 2 67.8934 5.09417 3
1 -33 2 67.9474 4.36062 2
-1 33 2 66.6645 4.77355 3
-1 33 -2 87.6953 6.42991 4
-1 34 2 12.1931 2.67645 3
-1 -34 -2 15.4274 3.14941 2
1 -34 -2 16.384 3.2297 2
1 -34 2 13.5133 2.31551 2
-1 -34 2 10.1237 2.30685 2
-1 34 -2 13.7665 3.09054 4
-1 35 2 12.4452 3.03821 3
-1 35 -2 18.5599 3.6627 4
-1 -35 -2 18.9992 3.46389 2
1 -35 2 17.1453 2.67206 2
1 -35 -2 12.9819 3.08851 2
-1 -35 2 16.2612 2.74343 2
-1 36 2 60.4916 4.90279 3
1 -36 2 60.8969 4.43662 2
-1 -36 2 69.0837 4.61122 2
1 -36 -2 66.1445 5.50057 2
-1 -36 -2 69.87 5.59553 2
-1 37 2 24.1819 3.78562 3
1 -37 2 19.3497 2.96831 2
-1 -37 2 18.1284 2.98945 2
-1 38 2 23.1502 3.71208 3
-1 -38 2 26.1882 3.3825 2
1 -38 2 23.0009 3.25206 2
-1 39 2 17.4445 3.29096 3
-1 -39 2 22.3197 3.1531 2
1 -39 2 21.9955 3.05079 2
1 -40 2 1.21351 1.86786 2
1 0 -3 3714.37 58.3375 2
-1 0 -3 3811.4 59.7662 4
-1 0 3 3651.25 58.5512 2
-1 0 3 3840.71 59.7328 4
-1 -1 3 4368.84 67.062 4
-1 1 -3 4345.82 67.1416 4
-1 1 3 4232.28 66.9644 4
-1 -1 -3 4201.85 67.0482 4
1 -1 3 4197.9 66.5918 3
1 1 -3 4241.66 65.3384 2
1 -1 -3 4163.5 65.8663 2
-1 -1 3 4298.76 65.5463 2
-1 -2 3 183.01 5.00042 4
-1 2 -3 172.125 4.91181 4
-1 2 3 165.8 4.78107 4
-1 -2 -3 160.472 4.78653 4
-1 2 3 147 4.39641 2
1 -2 3 152.57 4.61111 3
1 -2 -3 176.084 4.46198 2
-1 -2 3 179.535 3.76654 2
1 2 -3 156.347 3.56482 2
-1 3 3 916.208 17.1041 4
1 -3 -3 936.886 16.7527 2
-1 -3 3 947.823 15.2185 2
-1 -3 3 933.798 17.1937 4
-1 3 -3 896.621 17.1927 4
-1 4 -3 31.4351 1.98713 4
-1 4 3 27.9895 1.86621 4
-1 -4 3 33.7322 2.08872 4
-1 -4 3 35.4353 1.12496 2
1 -4 -3 32.9477 1.96721 2
1 4 -3 24.2686 1.90243 1
-1 5 -3 8.57191 1.19993 4
1 -5 -3 7.58484 1.13185 2
-1 5 3 8.57965 1.16155 4
-1 -5 3 8.92793 0.50654 2
-1 -5 3 8.18746 1.19989 4
1 5 -3 8.58964 1.3672 1
-1 -5 -3 7.0376 0.72494 5
-1 -6 -3 37.8291 1.57741 5
-1 6 -3 37.2225 2.30537 4
1 -6 -3 35.9052 2.33574 2
1 6 -3 35.4777 2.20568 1
1 -6 -3 38.4777 2.21285 1
-1 -6 3 37.362 2.34745 4
-1 7 -3 1652.35 29.4043 4
-1 -7 3 1688.93 29.3991 4
1 -7 -3 1634.09 29.4843 2
-1 -7 -3 1676.64 27.0478 5
1 7 -3 1586.26 28.5419 1
1 -7 -3 1723.39 28.528 1
-1 7 -3 1695.83 26.4917 2
-1 8 -3 1379.49 21.7252 2
1 -8 -3 1259.11 24.7201 2
-1 8 -3 1385.81 24.7739 4
-1 -8 3 1358.63 24.6756 4
-1 -8 -3 1359.32 22.162 5
1 -8 -3 1352.51 23.5013 1
1 8 -3 1309.74 23.6064 1
1 -9 -3 3981.96 64.1128 1
1 9 -3 3984.24 64.3354 1
-1 9 -3 4032.52 65.7619 4
1 -9 -3 3724.03 65.8267 2
-1 9 -3 4181.89 62.4441 2
-1 -9 3 4120.43 65.856 4
1 -9 3 3854.3 65.7695 3
-1 -10 3 1320.76 24.743 4
-1 10 -3 1339.7 21.6465 2
1 -10 -3 1205.58 24.8665 2
1 -10 -3 1322.19 22.984 1
1 10 -3 1281.01 23.1224 1
-1 10 -3 1358.6 24.9187 4
1 -10 3 1339.73 24.8866 3
-1 10 -3 1354.75 24.8949 3
1 10 3 1344.6 21.9867 5
-1 -11 3 1698.29 30.9949 4
-1 11 -3 1712.73 31.1467 4
1 -11 -3 1597.77 31.1338 2
1 -11 -3 1681.46 28.8607 1
1 11 -3 1754.59 29.0944 1
-1 11 -3 1731.43 27.8021 2
1 -11 3 1744.07 31.0956 3
-1 -11 3 1717.79 30.6499 3
-1 11 -3 1688.29 31.0109 3
1 11 3 1724.5 27.9982 5
-1 -12 3 16.4216 2.03055 4
-1 12 -3 17.7002 2.03745 4
1 12 -3 20.1552 1.71649 1
1 -12 -3 17.6157 1.53319 1
1 12 3 18.9632 1.1859 3
1 -12 -3 17.6791 2.2067 2
1 -12 3 19.3874 2.22778 3
1 12 3 16.1008 1.21105 5
-1 12 -3 18.1561 2.28918 3
-1 -12 3 17.9703 2.08689 3
-1 13 -3 51.2847 3.45715 4
1 13 -3 48.256 2.46069 1
1 -13 -3 49.9871 2.37085 1
1 13 3 54.5266 2.06573 3
1 -13 -3 43.9236 3.34899 2
1 -13 3 48.3817 3.3039 3
-1 -13 3 44.1896 3.04075 3
1 13 3 48.0718 2.09765 5
-1 13 -3 51.6992 3.39697 3
-1 14 -3 141.861 5.82624 4
1 -14 -3 131.138 5.87893 2
1 -14 -3 134.867 4.15539 1
1 14 -3 127.565 4.13932 1
1 14 3 143.402 3.80781 3
1 -14 3 128.992 5.54975 3
-1 -14 3 147.266 5.57249 3
1 -14 3 135.515 3.87984 2
1 14 3 132.599 3.91155 5
-1 15 -3 80.6456 4.53544 4
1 -15 -3 100.203 5.21425 2
1 15 -3 89.8982 3.32414 1
1 -15 -3 94.1828 3.36813 1
1 15 3 96.2555 3.07288 3
-1 -15 3 96.8521 3.19139 2
1 -15 3 94.4276 4.79085 3
-1 -15 3 90.8189 4.48163 3
1 -15 3 95.9595 3.25769 2
1 15 3 94.536 3.16524 5
1 -16 3 198.468 5.21017 2
-1 16 -3 183.935 7.23454 4
1 -16 -3 201.587 7.63502 2
1 16 -3 188.932 5.10618 1
1 -16 3 205.446 7.33288 3
1 16 3 190.262 4.93902 3
-1 -16 3 189.005 5.06178 2
-1 -16 3 188.534 6.84395 3
1 -16 -3 191.918 5.16669 1
1 16 3 186.346 5.06643 5
1 17 3 1441.1 24.761 5
1 -17 -3 1438.77 28.8638 2
1 -17 -3 1449.69 24.5686 1
1 17 -3 1448.44 24.5309 1
-1 17 3 1457.89 26.4546 3
1 -17 3 1447.81 28.2063 3
1 17 3 1427.16 24.4819 3
-1 17 -3 1462.62 28.6967 4
-1 -17 3 1406.41 24.6749 2
1 -17 3 1427.66 24.8573 2
-1 -17 3 1421.59 27.6525 3
1 18 3 762.45 14.71 5
1 18 -3 763.07 14.217 1
1 -18 -3 774.528 14.3156 1
1 -18 3 756.423 17.7407 3
-1 18 3 771.197 16.2191 3
-1 -18 3 776.923 14.7316 2
-1 18 -3 795.522 18.3503 4
1 -18 3 764.483 14.8644 2
1 18 3 772.66 14.5056 3
-1 -18 3 791.365 17.4573 3
1 19 3 1589.36 28.0167 5
1 19 -3 1700.7 27.4146 1
1 -19 -3 1630.87 27.4589 1
1 -19 3 1613.59 31.5726 3
-1 19 3 1653.75 29.8273 3
-1 -19 3 1612.73 28.141 2
-1 19 -3 1608.85 32.1606 4
1 -19 3 1643.07 28.3371 2
1 19 3 1617.35 27.8901 3
-1 -19 3 1636.6 31.1287 3
-1 20 -3 312.95 10.1722 3
1 -20 3 315.032 7.91659 2
-1 20 3 302.293 8.77828 3
1 -20 3 322.913 10.1918 3
1 20 -3 315.609 6.97759 1
1 -20 -3 314.775 7.04466 1
-1 -20 3 320.33 7.84971 2
-1 20 -3 315.346 10.5332 4
1 20 3 319.923 7.74688 5
-1 -20 3 339.138 10.0285 3
1 20 3 315.751 7.63765 3
1 -21 3 225.313 6.44431 2
-1 21 -3 243.101 8.77742 3
-1 -21 3 221.393 6.35992 2
1 21 -3 233.302 5.37991 1
1 -21 -3 225.971 5.47308 1
-1 21 3 228.31 7.44472 3
1 -21 3 218.567 8.33906 3
-1 -21 3 219.72 8.10164 3
1 21 3 223.619 6.22244 3
-1 21 -3 226.312 8.89481 4
1 21 3 224.509 6.34195 5
1 -22 3 40.1662 2.56744 2
-1 -22 3 34.0903 2.40329 2
1 -22 -3 37.5135 1.84913 1
-1 22 3 34.91 2.85277 3
1 -22 3 32.4756 3.34075 3
-1 22 -3 45.8404 1.95584 1
1 22 -3 41.2389 1.83486 1
1 22 3 37.1039 2.46252 3
-1 -22 3 37.1095 3.41197 3
-1 22 -3 35.5178 3.63902 4
1 22 3 39.2476 2.51401 5
1 23 3 9.44439 1.52537 5
-1 23 -3 9.83 2.2946 4
1 -23 3 8.09293 1.48669 2
1 -23 -3 8.61336 1.02647 1
1 23 -3 8.01435 0.88323 1
1 -23 3 8.93529 2.25011 3
-1 -23 -3 8.8857 1.09679 1
-1 23 -3 13.3266 1.09882 1
-1 -23 3 9.08621 1.49195 2
-1 23 3 8.47281 1.7965 3
-1 -23 3 8.09298 1.9922 3
1 23 3 8.74509 1.44598 3
1 24 3 5.10965 1.24702 5
-1 24 -3 5.62951 2.16756 4
1 -24 -3 6.43043 2.15332 2
1 -24 3 3.49251 1.30299 2
1 -24 -3 5.86974 0.8365 1
1 -24 3 4.61366 1.93775 3
-1 24 -3 6.96179 0.81379 1
-1 -24 -3 4.80866 0.89151 1
1 24 -3 4.03016 0.67764 1
-1 -24 -3 6.22106 2.33556 2
-1 -24 3 6.2492 1.48181 2
-1 -24 3 8.65436 2.16928 3
-1 24 3 5.57325 1.64415 3
1 24 3 2.56243 1.26151 3
1 -25 3 155.617 5.5167 2
-1 -25 3 153.584 5.44289 2
1 -25 -3 150.42 7.29283 2
-1 25 -3 150.019 3.16029 1
-1 25 3 159.638 6.3975 3
-1 -25 3 157.163 6.97228 3
1 -25 3 156.468 7.28621 3
-1 -25 -3 150.519 3.63663 1
-1 -25 -3 155.806 7.41958 2
-1 25 -3 139.552 3.12409 1
1 -25 -3 151.838 3.6715 1
1 25 3 156.475 5.35017 3
-1 25 -3 146.592 7.52951 4
1 25 3 162.933 5.46335 5
-1 -26 3 229.075 7.06132 2
1 -26 -3 239.828 9.56615 2
-1 -26 -3 231.989 4.64852 1
1 -26 3 237.475 9.22323 3
-1 -26 3 263.581 9.22458 3
-1 26 -3 250.712 10.0224 4
1 26 3 248.949 7.20501 5
-1 -26 -3 232.592 9.43686 2
1 -26 3 230.475 7.17969 2
1 26 3 235.206 7.03588 3
-1 26 3 248.44 8.31271 3
1 27 3 731.835 15.7353 3
-1 27 3 765.399 17.4417 3
-1 -27 -3 751.451 19.3058 2
-1 -27 3 782.856 18.6392 3
1 -27 3 799.747 19.3519 3
-1 27 -3 754.673 19.9609 4
1 27 3 737.497 15.8596 5
-1 -27 3 759.021 16.0025 2
1 -27 -3 753.389 19.2817 2
1 -27 3 747.296 16.1106 2
-1 28 3 290.189 9.33904 3
1 28 3 260.144 7.90306 3
-1 -28 -3 268.526 10.3866 2
1 28 3 273.33 7.97697 5
-1 28 -3 299.3 11.4512 4
-1 -28 3 281.324 9.94529 3
1 -28 3 287.198 10.5418 3
1 -28 -3 257.898 10.1769 2
-1 -28 3 275.726 8.13652 2
1 -28 3 281.391 8.28489 2
-1 29 3 267.613 9.01261 3
-1 -29 3 269.666 9.78504 3
1 -29 3 270.999 10.3033 3
1 29 3 260.869 7.81645 5
-1 29 -3 265.329 10.9034 4
1 29 3 250.385 7.74759 3
1 -29 3 270.482 8.18376 2
-1 -29 -3 268.05 10.4141 2
-1 -29 3 260.709 7.95667 2
1 -29 -3 260.962 10.1916 2
1 -30 3 11.5935 1.89354 2
1 -30 -3 11.9289 2.83158 2
-1 -30 3 8.25876 1.83884 2
-1 30 3 12.2803 2.49531 3
-1 -30 -3 8.11615 2.74394 2
-1 -30 3 12.7404 2.76697 3
1 30 3 10.7341 1.84537 5
1 30 3 12.6668 2.13617 3
-1 30 -3 7.71806 2.5533 4
-1 31 3 7.10697 2.14057 3
-1 -31 -3 6.01826 2.42122 2
-1 -31 3 12.0978 2.75684 3
1 31 3 6.04926 1.67756 5
-1 31 -3 9.27439 2.8123 4
-1 -31 3 6.04779 1.75621 2
1 -31 3 7.62193 1.86672 2
1 -31 -3 8.1009 2.64957 2
-1 32 3 14.5357 2.65698 3
-1 -32 -3 18.8055 3.36923 2
-1 32 -3 12.2679 3.07975 4
1 32 3 17.6293 2.29872 5
1 -32 -3 16.8898 3.12528 2
-1 -32 3 15.7322 2.19551 2
1 -32 3 16.412 2.30817 2
-1 -33 -3 6.65697 2.64783 2
-1 -33 3 5.77004 1.8565 2
1 -33 -3 6.88201 2.72756 2
-1 33 -3 7.45689 2.56105 4
-1 33 3 6.86658 2.28652 3
1 -33 3 6.73537 1.80632 2
-1 34 -3 12.4347 3.17692 4
1 -34 3 14.5512 2.37322 2
-1 34 3 16.923 2.96161 3
1 -34 -3 13.2348 3.05146 2
-1 -34 3 13.0071 2.20085 2
-1 -34 -3 12.8221 3.33294 2
-1 -35 3 114.262 5.43993 2
1 -35 -3 110.437 6.93337 2
-1 -35 -3 114.009 6.99957 2
-1 35 3 104.854 5.88338 3
1 -35 3 103.474 5.3235 2
-1 -36 3 121.609 5.72408 2
-1 36 3 121.416 6.42807 3
1 -36 3 112.04 5.65089 2
-1 -37 3 187.096 7.37703 2
1 -37 3 193.955 7.55221 2
-1 37 3 196.19 8.20856 3
-1 38 3 39.8517 4.24733 3
-1 39 3 15.2636 2.9433 3
-1 0 -4 1.76264 0.94501 4
-1 0 4 1.41231 1.0158 4
1 0 -4 2.333 0.66333 2
-1 1 4 2381.43 40.1479 4
-1 -1 4 2395.86 40.2208 4
1 1 -4 2416.54 38.0388 2
-1 1 -4 2351.35 40.311 4
-1 -1 -4 2388.2 40.2906 4
1 -1 -4 2369.17 38.6626 2
-1 -2 4 148.765 5.03106 4
1 2 -4 147.489 3.546 2
1 -2 4 143.196 4.79569 3
-1 -2 -4 138.839 4.94002 4
-1 2 -4 146.44 5.0794 4
-1 2 4 154.16 5.04551 4
1 -2 -4 152.747 4.3746 2
-1 -3 4 515.589 11.4315 4
-1 3 -4 521.602 11.5419 4
1 -3 -4 531.093 10.769 2
1 -3 4 519.7 11.2555 3
-1 3 4 483.078 11.1671 4
-1 4 -4 1419.54 25.6055 4
-1 4 4 1357.22 25.3331 4
1 -4 4 1415.16 25.3792 3
1 -4 -4 1419.76 24.844 2
-1 -4 4 1419.87 25.5176 4
-1 5 -4 135.708 4.99696 4
-1 -5 4 129.288 4.84001 4
-1 5 4 134.158 4.81923 4
1 -5 -4 142.89 4.80628 2
1 -5 4 128.817 4.84521 3
-1 6 4 735.172 15.1009 4
1 -6 -4 744.277 15.0804 2
-1 -6 -4 734.251 12.9684 5
-1 -6 4 732.608 15.2805 4
-1 6 -4 705.307 15.2479 4
-1 7 -4 821.651 17.4176 4
1 -7 -4 859.895 17.4876 2
-1 7 4 854.4 17.2673 4
-1 7 -4 864.205 13.9784 2
-1 -7 4 879.662 17.5244 4
-1 -7 -4 853.512 14.8664 5
1 8 -4 12.6024 1.77497 1
1 -8 -4 11.5424 1.75115 1
1 -8 -4 11.1299 1.84432 2
-1 8 -4 11.1545 0.68561 2
-1 -8 -4 10.5047 0.95375 5
-1 8 -4 11.1382 1.65254 4
-1 -8 4 14.7625 1.83845 4
-1 -9 -4 2537.08 40.1338 5
-1 9 -4 2567.44 39.3285 2
1 -9 -4 2386.21 43.7263 2
-1 -9 4 2547.86 43.7021 4
-1 9 -4 2509.14 43.8362 4
1 -9 -4 2547.85 42.5459 1
1 9 -4 2460.38 42.6742 1
1 -10 -4 13.0292 2.02838 2
-1 -10 4 15.9221 2.04476 4
-1 10 -4 14.0984 1.97492 4
1 10 -4 16.5196 2.03179 1
1 -10 -4 16.3121 1.87116 1
-1 10 -4 14.9807 0.86506 2
-1 11 -4 875.87 18.3385 4
1 -11 -4 798.156 18.3685 2
-1 -11 4 878.981 18.3067 4
1 11 -4 838.125 16.907 1
1 -11 -4 870.772 16.6812 1
-1 -12 4 690.842 15.9649 4
1 12 -4 690.667 14.5786 1
1 -12 -4 701.337 14.3287 1
-1 12 -4 701.41 16.0581 4
-1 -12 4 753.09 15.9674 3
1 -12 -4 663.643 16.2209 2
-1 -12 4 719.159 11.4798 2
1 -12 4 710.666 16.1096 3
-1 -13 4 110.937 5.18369 4
1 13 -4 105.835 4.20759 1
1 -13 -4 109.609 4.08711 1
-1 13 -4 106.778 5.19511 4
-1 -13 4 97.8399 4.81892 3
1 -13 4 93.3581 4.88744 3
1 -13 -4 100.842 5.28629 2
-1 -13 4 108.078 2.46055 2
-1 14 -4 742.45 17.1148 4
-1 -14 4 736.401 12.3981 2
1 -14 -4 700.069 17.2398 2
1 -14 -4 732.905 14.6215 1
1 14 -4 740.374 14.9224 1
1 -14 4 734.854 16.8195 3
-1 -14 4 748.614 16.5951 3
-1 -14 4 736.025 16.9739 4
1 -15 -4 147.575 6.67066 2
-1 -15 4 150.734 3.56415 2
1 15 4 157.657 4.27686 3
1 15 -4 154.93 5.11473 1
1 -15 -4 150.758 4.9087 1
-1 -15 4 144.676 6.10673 3
1 -15 4 146.338 6.34165 3
-1 15 -4 150.93 6.54964 4
1 15 4 149.574 4.01057 5
-1 -16 4 114.461 3.09666 2
1 -16 -4 110.474 5.87306 2
1 16 4 116.659 3.64273 3
1 -16 -4 104.076 4.05035 1
1 16 -4 117.711 4.29444 1
1 -16 4 116.958 5.68232 3
-1 -16 4 119.72 5.56681 3
-1 16 -4 113.789 5.69964 4
1 16 4 111.471 3.4186 5
1 -17 -4 935.579 20.9165 2
-1 -17 4 894.361 15.5575 2
1 17 4 895.37 16.2936 3
1 17 -4 892.33 17.162 1
1 -17 -4 880.262 17.0252 1
1 -17 4 899.225 20.0837 3
-1 -17 4 905.733 19.7959 3
-1 17 -4 908.111 20.4859 4
1 17 4 911.388 16.0865 5
-1 -18 4 49.7702 2.15074 2
1 -18 -4 51.5784 4.31014 2
1 18 4 48.8231 2.37239 3
1 -18 -4 46.1417 2.7057 1
1 18 -4 48.7152 2.74252 1
1 -18 4 52.3123 3.9713 3
-1 -18 4 44.6902 3.65811 3
-1 18 -4 44.7408 3.80898 4
-1 18 4 49.2939 1.51722 5
1 18 4 51.4287 2.3215 5
-1 19 -4 977.304 22.183 4
1 19 -4 983.586 18.1234 1
1 -19 -4 996.89 18.2385 1
1 -19 -4 992.128 22.4569 2
-1 -19 4 975.303 17.153 2
1 -19 4 972.224 21.6682 3
1 19 4 966.327 17.65 3
-1 -19 4 996.46 21.3914 3
1 19 4 984.582 17.4605 5
-1 19 4 942.582 15.9783 5
-1 20 -4 37.1752 3.63313 4
1 20 -4 31.4663 2.19678 1
1 -20 -4 31.7807 2.27799 1
-1 -20 4 33.0786 1.9309 2
1 -20 4 33.1599 3.40758 3
1 20 4 31.5769 2.0474 3
-1 20 4 30.178 2.60864 3
1 -20 -4 25.99 3.36564 2
-1 -20 4 32.9256 3.34987 3
-1 20 4 32.432 1.44786 5
1 20 4 35.8855 2.05522 5
1 21 -4 181.791 5.25609 1
1 -21 -4 170.877 5.22536 1
1 -21 -4 169.93 7.80349 2
-1 -21 4 178.064 4.91398 2
1 -21 4 189.998 7.82164 3
-1 21 4 175.406 6.34783 3
-1 21 4 173.64 4.13659 5
1 21 4 170.4 5.10999 3
-1 -21 4 178.246 7.42734 3
-1 21 -4 177.813 7.90331 4
1 21 4 174.186 4.98644 5
1 22 -4 435.739 9.3714 1
1 -22 -4 432.518 9.45709 1
1 -22 -4 424.529 13.2679 2
-1 -22 4 431.349 9.27988 2
-1 22 4 438.18 11.2439 3
1 -22 4 438.088 13.0334 3
1 -22 4 420.887 9.57469 2
1 22 4 415.18 9.48102 3
-1 -22 4 436.302 12.6209 3
1 22 4 425.917 9.38243 5
-1 22 -4 427.532 13.3152 4
1 -23 4 6.22788 2.24003 3
-1 -23 4 5.5696 2.43469 3
1 23 4 4.31696 1.30431 3
-1 23 -4 4.60674 1.97489 4
1 23 -4 5.6892 1.12979 1
-1 -23 4 3.90583 1.13361 2
-1 23 4 3.42542 1.43493 3
1 23 4 5.19881 1.1341 5
-1 23 -4 8.49513 1.34491 1
1 -23 -4 4.98883 1.17224 1
1 -23 4 4.39948 1.2148 2
1 -24 4 224.203 6.45553 2
1 24 -4 225.622 5.67505 1
1 -24 -4 221.942 5.84701 1
-1 -24 4 224.477 6.17341 2
-1 24 4 227.303 7.64643 3
1 -24 4 247.31 9.2679 3
-1 24 -4 223.186 9.42098 4
-1 -24 4 217.411 8.6271 3
1 24 4 220.091 6.28823 3
1 24 4 224.481 6.19521 5
-1 24 -4 229.708 5.65801 1
-1 -24 -4 211.938 5.70037 1
1 -25 4 204.609 6.19857 2
-1 25 -4 218.735 9.47887 4
1 -25 -4 212.747 5.54665 1
1 25 -4 214.179 5.31578 1
-1 -25 4 212.845 6.0648 2
1 -25 4 209.914 8.73459 3
-1 25 4 213.268 7.49255 3
-1 -25 4 216.271 8.63352 3
1 25 4 197.42 6.23845 3
-1 25 -4 227.918 5.37282 1
-1 -25 -4 208.97 5.46919 1
1 25 4 215.732 6.13149 5
1 26 4 18.369 2.02932 3
1 -26 4 14.5352 1.82737 2
-1 26 -4 15.6294 2.97927 4
1 -26 -4 16.2338 1.47332 1
-1 -26 4 15.6176 1.94471 2
1 -26 4 14.08 2.86212 3
1 26 -4 17.5662 1.41296 1
-1 26 4 16.2751 2.27742 3
-1 -26 4 18.1318 2.93373 3
-1 26 -4 17.8923 1.45875 1
-1 -26 -4 16.5585 1.546 1
1 26 4 17.7655 1.85002 5
1 -27 4 380.167 9.64713 2
-1 27 -4 402.761 13.6564 4
-1 27 -4 410.603 7.79162 1
-1 -27 4 411.017 9.61002 2
-1 27 4 418.132 11.3741 3
-1 -27 4 442.56 13.0951 3
1 -27 4 436.781 13.3439 3
1 27 4 393.21 9.60597 3
-1 -27 -4 395.494 8.18732 1
1 -27 -4 369.148 8.13357 1
1 27 -4 405.182 7.79187 1
1 27 4 380.284 9.41034 5
1 28 4 10.6006 1.75378 5
-1 28 -4 11.6249 2.80993 4
-1 -28 -4 10.6198 1.25806 1
-1 -28 4 14.0602 1.91464 2
-1 -28 -4 9.11352 2.97408 2
1 28 4 12.7163 1.89659 3
1 -28 4 13.1334 1.85608 2
1 -28 -4 10.2423 1.17461 1
-1 28 -4 8.64326 0.8887 1
-1 28 4 13.5378 2.41229 3
-1 -28 4 12.0156 2.79267 3
1 29 4 180.567 5.89485 5
-1 29 4 187.885 7.25209 3
1 29 4 179.282 6.03446 3
-1 -29 -4 199.76 9.06732 2
1 -29 -4 194.228 8.89522 2
-1 -29 4 191.362 6.06348 2
1 -29 -4 180.597 4.22581 1
-1 29 -4 185.781 9.10275 4
-1 -29 -4 180.32 4.08277 1
1 -29 4 192.836 6.27748 2
-1 -30 4 46.8608 2.96978 2
1 -30 -4 53.1172 4.81968 2
-1 -30 -4 51.0927 4.88401 2
-1 30 -4 44.4114 4.66055 4
-1 30 4 46.7521 3.79968 3
1 30 4 56.2566 3.31402 3
1 30 4 47.5546 2.99798 5
1 -30 4 52.2313 3.21602 2
-1 -31 -4 11.6085 3.19924 2
1 31 4 11.1608 2.06525 3
1 -31 4 10.1198 1.88689 2
-1 31 4 7.85682 2.21917 3
1 -31 -4 9.46536 2.99968 2
-1 -31 4 7.99693 1.68298 2
-1 31 -4 10.387 3.05486 4
1 -32 4 138.832 5.47583 2
-1 32 -4 138.184 8.09504 4
-1 32 4 130.273 6.1983 3
-1 -32 -4 147.395 7.98847 2
-1 -32 4 131.034 5.17863 2
1 -32 -4 135.628 7.70862 2
-1 -33 -4 12.0549 3.30012 2
1 -33 4 9.96631 1.98149 2
-1 33 -4 12.3583 3.12342 4
-1 -33 4 9.4453 1.8895 2
1 -33 -4 10.1923 3.00749 2
-1 33 4 10.3883 2.52945 3
-1 -34 -4 10.6228 3.28377 2
-1 -34 4 15.4831 2.19898 2
1 -34 4 14.7618 2.13954 2
-1 34 4 17.4903 2.7605 3
-1 -35 4 102.074 4.70975 2
1 -35 4 93.7956 4.6503 2
-1 35 4 101.065 5.61059 3
-1 36 4 9.99314 2.74536 3
-1 37 4 103.358 5.84406 3
-1 0 -5 415.208 10.5719 4
1 0 -5 423.609 8.64749 2
-1 0 5 425.405 10.5506 4
-1 -1 -5 912.729 18.54 4
-1 1 -5 920.709 18.6132 4
1 1 -5 889.354 15.8948 2
1 -1 -5 912.605 16.4848 2
-1 -1 5 920.248 18.3582 4
-1 1 5 906.661 18.3146 4
-1 -2 -5 36.6026 2.72578 4
-1 2 -5 33.3742 2.64048 4
1 2 -5 40.103 1.71014 2
1 -2 -5 33.9102 2.09193 2
-1 -2 5 36.6769 2.73748 4
-1 2 5 36.4871 2.68854 4
-1 3 -5 33.0254 2.66059 4
-1 3 5 33.0171 2.57075 4
1 -3 5 40.7613 2.78464 3
1 3 -5 36.7412 1.53809 2
1 -3 -5 36.1046 2.22641 2
-1 -3 5 35.6679 2.68607 4
-1 4 -5 283.235 8.37824 4
-1 4 5 280.001 8.12628 4
-1 -4 5 296.514 8.38467 4
1 -4 5 282.225 8.04762 3
1 -4 -5 290.163 7.56934 2
-1 5 5 144.93 5.56838 4
-1 5 -5 145.081 5.65289 4
1 -5 5 159.687 5.77889 3
-1 -5 5 150.436 5.77188 4
1 -5 -5 158.406 5.29337 2
-1 6 5 74.3401 3.8544 4
1 -6 5 81.8684 4.04957 3
-1 6 -5 70.3895 3.8646 4
-1 -6 5 72.7412 3.91622 4
1 -6 -5 77.8242 3.80351 2
-1 7 5 208.393 6.91989 4
-1 -7 -5 212.666 4.97782 5
1 -7 5 193.045 6.8337 3
-1 7 -5 205.363 7.04734 4
-1 -7 5 198.535 6.94059 4
1 -7 -5 212.686 6.89086 2
-1 -8 5 117.849 5.20022 4
-1 8 5 131.393 5.29358 4
-1 -8 -5 127.891 3.47504 5
1 -8 5 118.699 5.29751 3
1 -8 -5 120.55 5.24108 2
-1 8 -5 110.108 5.14053 4
-1 8 -5 121.726 2.49065 2
-1 9 -5 732.093 16.8024 4
-1 9 5 760.796 16.5677 4
-1 -9 -5 753.748 13.3382 5
-1 -9 5 757.083 16.851 4
1 -9 -5 778.498 16.9845 2
1 -10 -5 252.721 8.29256 2
-1 10 5 244.356 7.82498 4
-1 -10 5 256.854 8.18209 4
1 -10 -5 259.326 7.56692 1
1 10 -5 245.377 7.55075 1
-1 -10 -5 226.491 5.15199 5
-1 10 -5 232.332 8.06077 4
-1 -11 5 403.603 11.3487 4
-1 11 -5 419.95 11.6301 4
1 -11 -5 434.272 10.5536 1
1 11 -5 416.525 10.6398 1
1 -11 -5 413.331 11.6151 2
1 -12 -5 44.7775 3.60918 2
-1 12 -5 25.7649 2.76776 4
-1 -12 5 30.4889 2.89393 3
-1 -12 5 36.5592 3.12775 4
1 -12 -5 33.711 2.6865 1
1 12 -5 29.3712 2.55471 1
1 -13 -5 14.7618 2.43193 2
-1 -13 5 15.2627 2.23992 4
-1 -13 5 16.0676 2.32524 3
1 -13 -5 16.7123 1.95874 1
1 13 -5 18.139 2.14609 1
-1 13 -5 12.623 2.14102 4
1 14 -5 204.422 6.59545 1
1 -14 -5 202.963 6.43944 1
1 -14 -5 193.493 7.85066 2
-1 14 -5 184.038 7.48104 4
-1 -14 5 210.859 7.64283 3
-1 -14 5 204.04 7.71786 4
-1 15 -5 6.22686 1.86252 4
1 -15 5 5.58208 1.8512 3
1 -15 -5 16.0751 2.56584 2
1 15 -5 8.55712 1.80922 1
1 -15 -5 11.1263 1.7827 1
-1 -15 5 9.21869 2.10345 3
-1 -15 5 9.30175 1.93856 4
-1 16 -5 -0.88186 1.59092 4
-1 -16 5 1.41425 1.46174 4
-1 -16 5 2.63594 1.84714 3
1 -16 -5 3.68126 1.80082 2
1 -16 -5 1.61742 1.31736 1
1 16 -5 1.17594 1.34135 1
1 -16 5 -1.37273 1.63169 3
1 17 5 246.685 6.10531 3
1 -17 -5 218.859 8.9109 2
1 -17 5 231.373 8.67633 3
-1 -17 5 255.436 8.89457 3
-1 17 -5 242.174 9.0556 4
1 -17 -5 234.903 6.99958 1
1 17 -5 235.671 7.09241 1
1 18 -5 147.921 5.30766 1
1 -18 -5 146.946 5.27191 1
1 18 5 151.452 4.53156 3
1 -18 -5 155.005 7.3283 2
-1 -18 5 144.354 2.95916 2
1 -18 5 153.384 7.0237 3
-1 -18 5 162.953 7.08462 3
-1 18 -5 147.437 7.02258 4
1 -19 -5 345.243 8.89067 1
1 19 -5 364.319 9.00419 1
1 -19 -5 357.251 11.8911 2
1 19 5 362.151 8.00493 3
-1 19 -5 361.415 11.7744 4
-1 -19 5 328.031 6.31486 2
1 -19 5 356.254 11.2826 3
-1 -19 5 345.299 10.9861 3
1 20 -5 8.60837 1.67843 1
1 -20 -5 12.3478 1.78558 1
-1 -20 5 12.4462 0.92161 2
1 -20 -5 17.8653 2.96245 2
-1 20 -5 8.48292 2.29962 4
1 -20 5 11.8009 2.36596 3
1 20 5 11.0577 1.34063 3
-1 -20 5 14.1764 2.69166 3
1 21 -5 37.7717 2.62212 1
1 -21 -5 35.4036 2.58831 1
1 -21 -5 35.452 3.93176 2
1 -21 5 35.1668 3.63646 3
1 21 5 34.6148 2.14725 3
-1 21 -5 42.0814 3.95498 4
-1 -21 5 32.1451 3.55524 3
-1 -21 5 33.6135 1.56576 2
-1 -22 5 52.8619 2.04033 2
-1 22 -5 50.2094 4.52805 4
1 -22 -5 51.9969 4.65925 2
-1 22 5 56.8074 3.62893 3
1 22 5 53.7622 2.64118 3
1 -22 5 58.4955 4.51486 3
1 -22 -5 50.4285 2.96603 1
-1 -22 -5 52.1086 4.5665 2
1 22 -5 56.9706 3.08216 1
-1 -22 5 55.8551 4.48562 3
1 23 -5 4.30173 1.42818 1
1 -23 -5 3.75924 1.3103 1
1 -23 -5 2.56558 2.12504 2
-1 -23 5 3.8107 0.85265 2
-1 23 5 3.66142 1.51014 3
-1 -23 -5 4.06484 2.3768 2
1 23 5 2.21291 1.04713 3
-1 -23 5 4.76451 2.35906 3
1 -23 5 4.7144 2.07386 3
-1 23 -5 2.62967 1.91049 4
-1 -24 5 57.7743 2.36114 2
-1 24 -5 61.2173 5.06119 4
-1 24 -5 57.9211 3.01318 1
-1 -24 -5 56.5524 3.0922 1
1 -24 -5 66.5885 5.16777 2
1 -24 5 53.9942 4.57824 3
-1 24 5 61.3501 3.86327 3
-1 -24 -5 58.9792 4.98571 2
1 24 5 58.7288 2.92611 3
-1 -24 5 59.1744 4.65193 3
1 24 5 61.2314 2.54118 5
1 24 -5 54.0895 2.89104 1
1 -24 -5 59.9594 3.17923 1
-1 -25 5 12.3593 1.28291 2
-1 25 -5 17.1649 3.06036 4
-1 -25 -5 9.66314 1.71805 1
1 -25 -5 14.084 1.71557 1
-1 25 -5 12.9645 1.77125 1
1 -25 -5 11.8408 2.7971 2
-1 25 5 9.73136 2.0116 3
1 25 5 12.6262 1.5875 3
1 -25 5 9.42946 2.69839 3
-1 -25 5 7.6612 2.42114 3
1 25 -5 11.5646 1.52892 1
-1 -25 -5 9.56019 2.68553 2
1 25 5 11.9081 1.30997 5
-1 -26 5 27.9367 1.84037 2
-1 26 -5 27.1205 3.67832 4
-1 26 -5 24.7657 2.00446 1
-1 -26 -5 25.4845 2.17006 1
1 -26 -5 21.0112 3.48519 2
-1 -26 -5 28.0935 3.88578 2
-1 -26 5 28.2719 3.63887 3
-1 26 5 23.6954 2.62593 3
1 26 5 24.4545 2.09982 3
1 26 -5 24.1418 2.03361 1
1 -26 -5 24.4004 2.05666 1
1 26 5 26.2387 1.84066 5
-1 -27 5 188.066 5.19059 2
-1 -27 -5 194.468 5.62423 1
-1 27 -5 191.889 5.33003 1
1 -27 -5 191.728 9.09753 2
-1 27 5 191.023 7.10014 3
1 27 5 190.18 5.26088 5
1 27 5 178.604 5.73099 3
-1 27 -5 201.282 9.43578 4
1 27 -5 198.909 5.48484 1
1 -27 -5 186.854 5.56156 1
-1 -28 5 44.6321 2.38374 2
-1 28 5 38.5567 3.35063 3
-1 -28 -5 37.9927 2.36467 1
1 28 5 37.3188 2.53166 3
-1 28 -5 42.9984 4.51211 4
1 -28 -5 40.8259 2.38087 1
-1 -29 5 55.3671 2.72611 2
-1 29 5 49.3135 3.72442 3
1 -29 -5 59.5238 2.68392 1
1 29 5 53.8277 3.12925 3
-1 -29 -5 60.4222 2.73335 1
-1 29 -5 51.7732 4.99216 4
-1 -30 -5 1.8887 1.07415 1
-1 -30 5 2.27019 1.07353 2
1 30 5 1.83255 1.37473 3
1 -30 -5 3.43559 1.05531 1
-1 30 5 3.0025 1.72267 3
-1 30 -5 3.66266 2.40408 4
-1 31 -5 0.93841 2.13344 4
-1 31 5 -0.7613 1.79375 3
-1 -31 5 0.13177 1.11423 2
1 31 5 0.78312 1.38674 3
-1 32 -5 43.2395 4.89461 4
-1 -32 -5 37.1235 4.54767 2
-1 -32 5 37.3424 2.48565 2
1 32 5 33.4769 2.63638 3
-1 32 5 33.2239 3.30509 3
-1 33 5 -1.0445 2.1129 3
-1 34 5 4.7775 2.03268 3
-1 35 5 24.0651 3.10124 3
-1 0 -6 693.623 16.074 4
1 0 -6 709.232 13.3454 2
-1 0 6 698.371 15.8314 4
-1 -1 -6 0.22465 1.2161 4
-1 -1 6 0.42401 1.34926 4
-1 1 -6 1.35486 1.3258 4
-1 1 6 -0.21175 1.37601 4
1 1 -6 2.88469 0.74885 2
1 -1 -6 4.62941 1.03251 2
-1 -2 -6 52.6618 3.5602 4
-1 2 6 58.0912 3.67354 4
-1 -2 6 50.0972 3.48804 4
1 2 -6 51.8123 2.14432 2
-1 2 -6 44.5901 3.36423 4
1 -2 -6 54.0361 2.71308 2
-1 3 6 562.076 13.5706 4
-1 -3 6 522.1 13.5564 4
1 3 -6 572.677 10.4154 2
1 -3 6 551.002 12.9938 3
-1 3 -6 562.098 13.8023 4
1 -3 -6 574.945 12.0396 2
-1 -4 6 311.07 9.46008 4
1 -4 -6 351.705 8.62488 2
-1 4 -6 319.664 9.71153 4
-1 4 6 315.947 9.39099 4
1 -4 6 341.467 9.39726 3
1 -5 -6 1079.68 20.2714 2
1 -5 6 1030.94 21.085 3
-1 5 6 995.499 21.1526 4
-1 5 -6 1017.82 21.6066 4
-1 -5 6 1038.19 21.5298 4
-1 -6 6 100.917 4.98677 4
-1 6 6 102.521 4.9045 4
1 -6 -6 96.8607 4.45455 2
1 -6 6 90.3289 4.71042 3
-1 6 -6 98.5681 5.0062 4
-1 -7 6 150.592 6.23305 4
-1 7 -6 155.264 6.43788 4
-1 7 6 163.923 6.36376 4
1 -7 -6 142.947 5.6615 2
1 -7 6 143.496 6.04902 3
-1 -8 6 289.424 9.23318 4
-1 8 -6 292.808 9.38672 4
-1 8 6 290.733 9.05256 4
1 -8 6 293.226 9.1675 3
-1 -8 -6 299.12 6.58373 5
1 -8 -6 301.277 8.96512 2
-1 9 -6 20.8258 2.50094 4
-1 -9 -6 16.6855 1.21781 5
1 -9 -6 16.2642 2.27281 2
-1 9 6 15.5103 2.21795 4
1 -9 6 16.7511 2.40604 3
-1 -9 6 17.9309 2.2794 4
-1 10 -6 450.026 12.5921 4
-1 10 6 454.949 12.2419 4
-1 -10 -6 447.035 8.75264 5
1 10 -6 454.525 11.9934 1
-1 -10 6 457.1 12.4675 4
1 -10 6 486.897 12.6472 3
1 -10 -6 464.433 12.37 2
-1 11 6 55.949 3.90347 4
1 -11 -6 65.7029 4.2013 2
-1 -11 6 64.5873 4.19989 4
1 11 -6 55.3231 3.7742 1
1 -11 -6 64.7333 3.95448 1
-1 11 -6 57.6337 4.07227 4
1 -11 6 55.3707 4.02664 3
-1 -12 6 48.9608 3.84073 4
-1 12 6 55.0322 3.92401 4
-1 -12 6 56.0355 4.1592 3
1 -12 -6 52.8113 3.57847 1
1 12 -6 52.1273 3.61785 1
-1 12 -6 41.3293 3.62841 4
1 -12 6 51.2997 3.89602 3
1 -12 -6 54.4722 4.06366 2
-1 -13 6 713.255 17.4408 4
-1 13 6 731.426 17.136 4
1 -13 -6 705.07 17.3933 2
-1 13 -6 709.123 17.5272 4
-1 -13 6 714.942 17.203 3
1 -13 -6 693.987 15.8373 1
1 13 -6 739.847 16.1603 1
-1 -14 6 195.876 7.73327 3
-1 14 -6 184.778 7.83388 4
-1 14 6 185.767 7.49825 4
1 -14 -6 196.94 6.87992 1
1 14 -6 186.264 6.74285 1
-1 -14 6 197.15 7.96706 4
1 -14 -6 175.791 7.63083 2
1 -15 -6 423.225 12.6772 2
1 -15 -6 395.663 10.6352 1
1 15 -6 420.759 10.9505 1
-1 15 -6 397.996 12.4232 4
-1 -15 6 419.988 12.4605 4
-1 -15 6 414.995 12.1533 3
1 -16 -6 2.89147 1.86235 2
-1 16 -6 0.6435 1.49336 4
1 16 -6 1.5908 1.44169 1
1 -16 -6 3.52364 1.69489 1
-1 -16 6 2.15848 1.71737 4
-1 -16 6 -0.29134 1.89303 3
1 -17 -6 0.99922 2.16435 2
-1 17 -6 1.32863 1.68905 4
1 -17 -6 5.01981 1.80135 1
1 17 -6 5.29551 1.83892 1
-1 -17 6 1.90781 1.86694 4
-1 -17 6 1.4944 2.01993 3
-1 18 -6 332.155 11.5007 4
1 -18 -6 354.065 11.9065 2
1 18 -6 349.259 9.49019 1
1 -18 -6 333.588 9.32154 1
-1 -18 6 335.732 11.1132 3
1 -18 6 351.809 11.4517 3
-1 -18 6 339.312 11.4113 4
1 -19 -6 12.0833 2.12269 1
1 19 -6 7.39491 1.94169 1
1 19 6 11.2227 1.40971 3
1 -19 6 8.36593 2.55604 3
1 -19 -6 8.83683 2.64927 2
-1 -19 6 13.5509 2.77889 3
-1 19 -6 7.41738 2.17975 4
1 -20 -6 39.8862 4.14858 2
1 20 6 35.951 2.20665 3
1 -20 6 40.2907 3.85973 3
-1 -20 6 39.0531 3.92559 3
-1 -20 -6 41.2203 4.3055 2
1 20 -6 40.8317 3.05127 1
1 -20 -6 37.0538 2.9736 1
-1 20 -6 36.363 3.89132 4
1 -21 -6 130.554 7.22653 2
1 21 6 150.417 4.70298 3
-1 -21 6 149.853 7.37329 3
1 -21 6 150.878 7.38531 3
-1 -21 -6 167.714 8.0674 2
1 -21 -6 147.818 5.66721 1
1 21 -6 138.98 5.51502 1
-1 21 -6 158.836 7.88555 4
1 -22 -6 63.2492 5.17599 2
1 22 6 55.4486 2.78793 3
-1 -22 6 62.3573 4.86624 3
1 -22 6 59.9611 4.83648 3
-1 -22 -6 63.5295 5.16173 2
1 -22 -6 58.7805 3.56767 1
1 22 -6 55.931 3.40626 1
-1 22 -6 56.5853 4.8869 4
1 -23 -6 382.578 13.0141 2
-1 23 6 344.275 9.9763 3
1 23 6 343.192 8.20306 3
-1 -23 6 367.421 12.2199 3
-1 -23 -6 349.416 12.5144 2
-1 23 -6 372.157 12.952 4
1 23 -6 353.736 9.31976 1
1 -23 -6 357.883 9.5099 1
-1 24 -6 70.521 3.65708 1
-1 -24 -6 67.1446 3.6606 1
1 -24 -6 60.1501 5.31591 2
1 24 6 62.6586 2.9779 3
-1 24 6 57.9471 3.83093 3
-1 -24 -6 69.9824 5.40833 2
1 24 -6 62.4603 3.52111 1
1 -24 -6 58.5643 3.49187 1
-1 24 -6 63.1072 5.28291 4
-1 25 -6 56.9863 3.28385 1
-1 -25 -6 59.7544 3.44334 1
1 -25 -6 59.6736 5.22661 2
-1 25 6 58.6579 3.86148 3
1 25 6 55.7024 2.80867 3
-1 -25 -6 56.7575 5.20637 2
1 -25 -6 56.5844 3.37802 1
1 25 -6 63.4534 3.37815 1
-1 25 -6 53.9564 5.00354 4
-1 -26 -6 96.5779 4.18318 1
-1 26 -6 91.1854 4.00477 1
1 -26 -6 93.7661 6.42423 2
-1 -26 -6 96.2878 6.53607 2
-1 26 6 91.5571 4.7686 3
1 26 6 87.1877 3.55172 3
1 26 -6 84.4099 3.9758 1
1 -26 -6 86.2519 4.16556 1
-1 26 -6 104.77 6.74954 4
1 -27 -6 4.6158 2.67297 2
-1 27 6 11.725 2.1692 3
1 27 6 6.74438 1.40805 3
-1 -27 -6 11.3015 3.22952 2
-1 27 -6 8.8161 2.65441 4
-1 -27 -6 8.6405 2.04014 1
1 -27 -6 8.66073 1.82682 1
-1 -28 -6 73.0783 3.5715 1
1 -28 -6 78.4124 6.07704 2
-1 -28 -6 78.7959 6.00918 2
-1 28 6 65.2248 4.16463 3
1 -28 -6 69.3761 3.53721 1
1 28 6 62.9474 3.16895 3
-1 28 -6 74.5637 5.9209 4
-1 29 -6 19.8899 3.24705 4
1 -29 -6 12.541 3.2168 2
-1 29 6 12.7046 2.34144 3
-1 -29 -6 7.79119 2.98566 2
1 -29 -6 12.903 1.83653 1
1 29 6 13.1196 1.81239 3
-1 -29 -6 12.0935 1.86685 1
-1 30 6 2.20357 1.76029 3
-1 -30 -6 -1.76195 2.48686 2
1 30 6 0.92867 1.39859 3
1 -30 -6 -0.43891 2.76295 2
-1 30 -6 1.89506 2.36799 4
-1 31 6 112.382 5.55937 3
-1 32 6 44.6927 3.74169 3
-1 33 6 61.2795 4.26781 3
-1 0 -7 1265.37 26.0473 4
-1 0 7 1265.85 25.5851 4
1 0 -7 1255.66 22.2289 2
-1 -1 7 55.3647 4.05961 4
-1 1 7 52.6573 3.87007 4
1 1 -7 55.3451 2.5167 2
-1 -1 -7 47.242 3.83859 4
-1 1 -7 48.6932 3.99571 4
1 -1 -7 56.29 2.77601 2
-1 -2 -7 984.454 22.084 4
-1 2 -7 1033.16 22.3531 4
1 2 -7 1027.41 18.049 2
1 -2 7 1030.45 20.9378 3
1 -2 -7 1019.43 19.2132 2
-1 2 7 1027.25 21.8374 4
-1 -2 7 1031.73 21.9696 4
-1 3 7 0.74384 1.72245 4
-1 3 -7 1.8846 1.83656 4
-1 -3 7 0.75758 1.91877 4
1 3 -7 1.82266 0.72145 2
1 -3 7 5.8682 1.80458 3
1 -3 -7 3.71037 1.36407 2
-1 4 -7 584.01 11.1944 2
-1 4 -7 570.168 14.8849 4
-1 4 7 597.919 14.7678 4
-1 -4 7 591.746 14.7762 4
1 -4 -7 575.661 12.917 2
1 -4 7 580.382 14.1401 3
-1 5 7 36.9002 3.1966 4
-1 5 -7 33.8624 3.39754 4
-1 5 -7 37.4241 1.73344 2
1 -5 7 34.9909 3.1575 3
-1 -5 7 37.0843 3.36464 4
1 -5 -7 39.3576 2.83484 2
1 -6 7 647.805 15.7389 3
-1 6 -7 670.551 16.5421 4
-1 6 7 674.327 16.1666 4
-1 -6 7 676.507 16.3949 4
-1 6 -7 653.424 11.5462 2
1 -6 -7 712.185 14.9937 2
-1 7 7 4.13885 1.8294 4
-1 7 -7 5.12711 2.08247 4
1 -7 7 6.95249 2.06212 3
1 -7 -7 4.69025 1.75619 2
-1 7 -7 3.54735 0.52513 2
-1 -7 7 3.23348 1.71555 4
-1 -8 -7 1004.32 18.0813 5
1 -8 7 1025.11 22.0249 3
-1 8 7 1019.62 22.0251 4
-1 8 -7 1034.92 22.6962 4
-1 -8 7 1010.52 22.2812 4
1 -8 -7 1072.53 21.3241 2
-1 9 -7 50.3471 4.15327 4
-1 9 7 51.891 3.95978 4
-1 -9 -7 48.3006 2.18072 5
1 -9 7 47.008 3.92316 3
-1 -9 7 50.4644 4.00316 4
1 -9 -7 48.4649 3.74294 2
-1 10 -7 909.032 21.4376 4
1 -10 -7 941.144 20.5216 2
-1 10 7 963.568 21.1365 4
-1 -10 -7 936.152 16.4337 5
1 10 -7 996.844 20.9102 1
1 -10 -7 952.1 20.7532 1
-1 -10 7 991.962 21.6202 4
1 -10 7 906.109 20.8014 3
1 -11 -7 18.6971 2.70599 2
-1 11 -7 17.6965 2.76586 4
-1 11 7 19.3203 2.6053 4
-1 -11 -7 19.328 1.25721 5
1 -11 7 17.9665 2.96372 3
-1 -11 7 24.3819 3.0024 4
1 11 -7 24.8536 2.99671 1
1 -11 -7 26.5148 3.27045 1
-1 12 -7 619.406 16.4434 4
-1 12 7 626.567 15.9 4
1 -12 7 606.624 15.8754 3
1 -12 -7 624.693 15.2366 1
1 12 -7 644.346 15.3944 1
-1 -12 7 609.315 16.1449 4
1 -12 -7 625.271 15.8069 2
1 -13 -7 12.8548 2.86073 2
-1 13 7 7.75286 2.06974 4
1 13 -7 11.0197 2.43006 1
1 -13 -7 8.73869 2.2579 1
-1 13 -7 10.1231 2.41028 4
1 -13 7 7.99771 2.46351 3
-1 -13 7 12.4039 2.54626 4
-1 14 -7 328.287 11.3186 4
-1 14 7 331.484 10.8128 4
1 -14 -7 350.398 11.2472 2
1 -14 -7 333.852 10.0221 1
1 14 -7 349.214 10.1904 1
1 -14 7 336.408 11.043 3
-1 -14 7 320.779 11.1015 4
-1 -15 7 14.7532 2.74724 4
-1 15 -7 12.6388 2.52585 4
1 -15 -7 12.7775 2.69359 2
-1 15 7 14.6317 2.57937 4
-1 -15 7 13.7611 2.91093 3
1 -15 -7 15.2205 2.67068 1
1 15 -7 16.6831 2.62536 1
1 -15 7 14.6827 2.84924 3
-1 -16 7 507.749 14.377 3
-1 16 -7 518.055 15.0254 4
-1 16 7 504.656 14.034 4
-1 -16 -7 461.902 14.3552 2
1 16 -7 484.63 12.6212 1
1 -16 -7 499.595 12.8027 1
-1 -16 7 495.904 14.4997 4
1 -16 -7 483.562 14.3897 2
-1 -17 7 16.67 3.07211 3
-1 17 -7 15.1796 2.85516 4
1 -17 -7 16.2051 3.02729 2
-1 17 7 15.6433 2.73322 4
1 -17 -7 17.6953 2.63942 1
1 17 -7 10.5742 2.30787 1
-1 -17 7 16.5426 3.04283 4
-1 -17 -7 11.8569 3.02809 2
-1 18 -7 582.777 16.5415 4
1 -18 -7 557.424 16.1893 2
-1 18 7 554.844 15.3911 4
1 -18 -7 542.541 13.6479 1
1 18 -7 571.919 13.7974 1
-1 -18 -7 575.851 16.4581 2
-1 -18 7 587.283 16.0273 3
-1 -18 7 579.325 16.2548 4
-1 -19 7 23.6664 3.53087 3
-1 19 -7 27.0501 3.65478 4
-1 19 7 23.2634 3.27699 4
1 19 -7 21.0167 2.72233 1
1 -19 -7 16.8225 2.66637 1
1 -19 -7 21.3675 3.45135 2
-1 -19 7 21.3187 3.38568 4
-1 -19 -7 18.8058 3.5574 2
1 -20 -7 428.828 13.9314 2
-1 -20 -7 428.919 13.9738 2
-1 20 -7 456.212 14.3493 4
1 -20 -7 402.41 11.1292 1
1 20 -7 426.542 11.2582 1
1 -21 -7 7.02608 2.73705 2
-1 -21 -7 9.06112 2.99466 2
1 21 7 4.94968 1.2781 3
-1 21 -7 7.21741 2.4985 4
1 -21 -7 6.51194 2.04712 1
1 21 -7 9.59647 2.13414 1
1 -22 -7 209.639 9.48164 2
-1 -22 -7 210.838 9.52127 2
1 22 7 208.297 5.79656 3
-1 22 -7 186.36 9.07055 4
1 22 -7 201.422 7.03031 1
1 -22 -7 193.903 7.03586 1
1 -23 -7 1.63529 2.54596 2
-1 -23 -7 7.37478 3.06629 2
-1 23 -7 9.27008 2.73815 4
1 -23 -7 3.64032 1.83317 1
1 23 -7 4.94897 1.66937 1
1 23 7 1.83 1.13927 3
-1 -24 -7 181.166 8.89402 2
1 -24 -7 177.768 8.89137 2
1 24 7 172.099 5.14542 3
-1 24 7 177.586 6.7795 3
-1 24 -7 178.459 8.98497 4
1 -24 -7 173.29 6.49739 1
-1 24 -7 185.385 6.45692 1
-1 -24 -7 189.619 6.74332 1
1 24 -7 182.778 6.51253 1
1 -25 -7 -0.85211 2.37275 2
-1 25 7 0.69132 1.54247 3
1 25 7 2.49001 1.2598 3
-1 -25 -7 2.54894 2.84339 2
-1 25 -7 0.94053 1.67475 1
1 -25 -7 -1.46124 1.78641 1
-1 -25 -7 3.658 1.87686 1
1 25 -7 1.96402 1.7862 1
-1 25 -7 4.87292 2.25212 4
-1 26 -7 189.283 9.50034 4
-1 -26 -7 196.746 9.42245 2
1 -26 -7 203.349 9.62407 2
-1 26 7 184.496 6.96009 3
1 26 7 171.485 5.17147 3
1 -26 -7 184.958 6.64453 1
-1 -26 -7 190.31 6.61134 1
1 -27 -7 19.8326 3.92973 2
-1 27 7 12.8855 2.36241 3
1 27 7 14.1236 1.66579 3
-1 -27 -7 19.3376 4.06465 2
-1 -27 -7 17.3513 2.54021 1
1 -27 -7 11.4172 2.27246 1
-1 27 -7 15.2772 3.3905 4
-1 28 -7 246.973 11.1389 4
1 -28 -7 248.097 10.8249 2
-1 -28 -7 244.459 10.8227 2
-1 28 7 240.761 8.20567 3
-1 -28 -7 242.713 7.46766 1
1 -28 -7 225.988 7.4993 1
1 28 7 235.421 6.14994 3
-1 29 7 6.57261 2.03456 3
-1 30 7 100.205 5.15459 3
-1 31 7 2.87479 1.86082 3
-1 0 8 669.578 16.8543 4
-1 0 -8 676.458 14.0701 2
1 0 -8 688.477 13.4911 2
-1 0 -8 666.214 17.2512 4
-1 -1 -8 334.709 11.1574 4
-1 1 -8 348.817 8.4351 2
-1 -1 -8 346.344 9.01934 2
1 1 -8 347.862 7.96616 2
1 -1 8 356.501 10.231 3
1 -1 -8 359.194 8.46252 2
-1 1 8 344.614 10.9855 4
-1 -1 8 350.864 11.0847 4
-1 1 -8 350.484 11.3261 4
-1 2 -8 162.802 7.38792 4
-1 2 8 156.244 7.127 4
-1 -2 8 158.157 7.1237 4
-1 -2 -8 169.637 5.96257 2
1 2 -8 164.771 4.67545 2
1 -2 8 159.84 6.54878 3
1 -2 -8 154.975 5.20764 2
-1 2 -8 158.918 4.85268 2
-1 3 8 1.13634 1.95633 4
-1 3 -8 1.24068 1.82168 4
-1 -3 8 2.599 1.83844 4
1 -3 8 1.46776 1.74498 3
1 3 -8 4.39245 0.91334 2
1 -3 -8 4.56641 1.29208 2
-1 -3 -8 7.58394 1.78769 2
-1 3 -8 4.89452 1.10932 2
-1 -4 8 78.902 5.10627 4
-1 4 -8 78.6727 5.11864 4
-1 -4 -8 93.0487 4.6037 2
-1 4 8 84.6883 5.17293 4
1 -4 8 91.0583 5.05232 3
1 -4 -8 86.9245 4.02698 2
-1 4 -8 85.155 2.95246 2
-1 5 -8 40.3764 3.8569 4
-1 -5 -8 39.7282 3.28246 2
-1 5 8 37.1456 3.57325 4
1 -5 8 44.4243 3.71753 3
-1 -5 8 34.413 3.58264 4
-1 5 -8 43.486 1.8368 2
1 -5 -8 41.9569 2.94772 2
-1 6 8 8.39771 2.15286 4
-1 6 -8 2.866 1.70133 4
-1 -6 -8 9.24924 2.19282 2
-1 -6 8 8.06672 2.07793 4
1 -6 8 11.4737 2.36496 3
1 -6 -8 6.89054 1.78428 2
-1 6 -8 7.09705 0.78238 2
-1 7 8 97.4152 5.49944 4
-1 7 -8 92.5446 5.63029 4
-1 -7 -8 94.8779 5.18651 2
1 -7 8 87.9698 5.26159 3
-1 -7 8 90.3654 5.36547 4
1 -7 -8 89.2754 4.64381 2
1 -8 -8 348.589 10.0217 2
-1 8 -8 341.045 11.4347 4
-1 8 8 339.963 10.975 4
-1 -8 -8 358.842 10.7504 2
-1 -8 -8 330.803 7.64444 5
1 -8 8 331.323 10.7142 3
-1 -8 8 333.408 11.1065 4
1 8 -8 358.038 11.1716 1
1 -9 -8 380.599 10.867 2
-1 9 -8 379.528 12.1985 4
-1 9 8 382.739 11.7817 4
-1 -9 -8 355.132 11.226 2
-1 -9 -8 365.46 7.99844 5
1 -9 8 364.582 11.4583 3
-1 -9 8 384.898 12.1008 4
1 -9 -8 371.875 11.7455 1
1 9 -8 397.83 11.7948 1
1 -10 -8 452.444 12.5508 2
-1 10 8 471.299 13.4602 4
-1 10 -8 450.889 13.8269 4
-1 -10 -8 465.103 13.2403 2
-1 -10 -8 444.659 9.0125 5
1 10 -8 481.926 13.1778 1
1 -10 -8 480.199 13.4482 1
1 -10 8 470.889 13.3579 3
-1 -10 8 461.861 13.6279 4
1 -11 8 127.725 6.48539 3
-1 -11 -8 130.51 6.58358 2
-1 11 -8 122.531 6.68099 4
-1 11 8 126.193 6.39304 4
1 11 -8 135.168 6.43926 1
1 -11 -8 117.747 6.16592 1
1 -11 -8 123.396 6.01827 2
-1 -11 -8 121.846 3.32807 5
-1 -11 8 115.271 6.38034 4
-1 -11 8 131.967 6.64257 3
1 -12 -8 3.97575 1.84566 2
-1 12 8 2.80219 1.91749 4
-1 12 -8 2.82252 1.67044 4
1 -12 -8 5.37649 2.58714 1
1 12 -8 5.95853 2.34521 1
1 -12 8 2.50509 2.19477 3
-1 -12 8 3.49926 2.1902 3
-1 -12 8 2.32702 1.69065 4
-1 -12 -8 1.57913 2.01019 2
-1 13 -8 24.5217 3.2745 4
-1 13 8 29.5251 3.33648 4
1 -13 -8 29.8961 3.39792 1
1 13 -8 36.1322 3.47118 1
-1 -13 8 27.1877 3.41084 4
-1 -13 -8 32.3804 3.69416 2
1 -13 8 26.5973 3.35405 3
1 -13 -8 26.8621 3.21276 2
-1 14 -8 54.6344 4.54073 4
-1 14 8 49.2392 4.03078 4
1 14 -8 50.1469 4.02015 1
1 -14 -8 45.3591 3.9409 1
1 -14 8 46.2624 4.18508 3
-1 -14 -8 50.6646 4.40609 2
-1 -14 8 47.3707 4.24239 4
1 -14 -8 47.5482 4.13114 2
-1 15 -8 0.37724 1.88572 4
-1 15 8 2.29568 1.85173 4
1 -15 8 -1.00831 2.24968 3
-1 -15 -8 3.14335 2.46891 2
1 -15 -8 1.30757 1.89495 2
1 15 -8 0.7766 1.99599 1
1 -15 -8 7.26577 2.53499 1
-1 -15 8 6.44747 2.12893 4
1 -16 8 32.4515 3.83946 3
-1 -16 -8 32.3469 3.96643 2
-1 16 -8 28.5628 3.61928 4
-1 16 8 37.7319 3.79263 4
1 -16 -8 37.1163 3.61956 1
1 16 -8 34.6584 3.58508 1
1 -16 -8 35.1435 3.80864 2
1 -17 -8 195.03 8.63096 2
-1 17 -8 182.669 8.72668 4
1 17 -8 170.196 7.09175 1
1 -17 -8 203.534 7.76043 1
-1 -17 -8 180.871 8.55541 2
1 -18 -8 278.746 10.7875 2
-1 18 -8 267.595 10.8905 4
1 -18 -8 299.401 9.63352 1
1 18 -8 292.74 9.42037 1
-1 -18 -8 296.677 11.1664 2
1 -19 -8 183.216 8.7133 2
-1 19 -8 186.618 9.05343 4
1 19 -8 187.458 7.29054 1
1 -19 -8 177.428 7.1996 1
-1 -19 -8 177.573 8.63932 2
-1 -20 -8 80.5496 5.92308 2
1 -20 -8 73.1933 5.62168 2
-1 20 -8 74.0729 5.69905 4
1 -20 -8 75.4984 4.70587 1
1 20 -8 68.826 4.4778 1
1 -21 -8 3.61713 2.35961 2
-1 -21 -8 3.26653 2.68011 2
-1 21 -8 3.4221 2.10131 4
1 -21 -8 1.99271 1.87871 1
1 21 -8 2.88647 1.89489 1
1 -22 -8 7.43527 2.51927 2
-1 -22 -8 14.194 3.24587 2
1 22 8 10.0403 1.60465 3
-1 22 -8 14.0308 3.02241 4
1 -22 -8 14.6024 2.58362 1
1 22 -8 8.32444 2.22444 1
1 -23 -8 13.9536 3.51481 2
1 23 8 11.8977 1.61653 3
-1 -23 -8 10.6538 3.06904 2
-1 23 -8 18.3852 3.38598 4
1 23 -8 8.69241 2.31463 1
-1 23 -8 11.411 2.46772 1
1 -23 -8 12.4712 2.49275 1
1 -24 -8 11.2418 3.38375 2
1 24 8 6.65686 1.34349 3
-1 -24 -8 10.8537 3.17529 2
-1 24 -8 9.17215 3.07195 4
-1 24 -8 6.70308 2.24662 1
-1 -24 -8 10.8127 2.56529 1
1 -24 -8 8.02953 2.30644 1
1 24 -8 9.24734 2.11695 1
1 -25 -8 11.4856 3.10174 2
-1 25 8 11.4927 2.15301 3
1 25 8 12.2891 1.49905 3
-1 -25 -8 13.7313 3.46969 2
-1 -25 -8 15.1578 2.74481 1
1 -25 -8 11.7566 2.54665 1
-1 25 -8 20.5769 3.42337 4
-1 26 8 73.8667 4.41507 3
-1 26 -8 72.9882 6.15752 4
-1 -26 -8 80.0584 4.77835 1
-1 -26 -8 67.7325 6.01737 2
1 -26 -8 71.1938 6.07746 2
1 -26 -8 74.2106 4.58076 1
-1 27 8 137.015 5.97519 3
-1 28 8 79.8047 4.65338 3
1 0 9 111.844 5.5651 3
1 0 -9 108.974 4.13741 2
-1 0 -9 104.444 6.20705 4
-1 0 -9 116.871 4.44821 2
-1 0 9 108.225 6.2161 4
1 -1 -9 242.046 6.92338 2
1 -1 9 245.442 8.64553 3
1 1 -9 252.16 6.59275 2
-1 1 -9 245.912 9.71878 4
-1 1 -9 257.453 6.86549 2
-1 -1 -9 260.762 7.38759 2
-1 -1 9 255.579 9.6683 4
-1 1 9 259.146 9.71548 4
1 2 -9 107.863 3.74211 2
1 -2 9 105.88 5.63771 3
1 -2 -9 103.33 4.29496 2
-1 2 -9 104.737 6.19241 4
-1 2 -9 118.396 4.01674 2
-1 -2 -9 112.125 4.75959 2
-1 2 9 104.26 6.07647 4
-1 -2 9 116.16 6.39034 4
1 -3 9 327.5 10.4572 3
-1 -3 9 328.967 11.2159 4
-1 3 9 340.666 11.3002 4
1 -3 -9 328.151 8.69661 2
-1 3 -9 324.237 7.40596 2
-1 -3 -9 343.868 9.29343 2
-1 3 -9 318.468 11.3671 4
-1 4 -9 71.2308 5.25378 4
-1 -4 9 63.8752 4.84892 4
1 -4 9 68.9332 4.72216 3
-1 4 9 74.7525 5.27122 4
1 4 -9 79.5095 5.44925 1
1 -4 -9 63.9648 3.56503 2
-1 -4 -9 72.0475 4.10199 2
-1 4 -9 68.3724 2.61767 2
-1 5 -9 350.966 12.0597 4
-1 -5 9 355.273 11.7112 4
1 -5 9 352.382 11.1415 3
-1 5 9 360.118 11.817 4
1 5 -9 367.436 11.9176 1
1 -5 -9 342.41 11.8145 1
-1 5 -9 353.435 7.06707 2
1 -5 -9 343.925 9.46254 2
-1 -5 -9 365.004 10.171 2
-1 6 -9 87.3956 2.30079 2
-1 -6 9 90.4099 5.65716 4
-1 6 -9 83.8917 5.76041 4
-1 6 9 93.6233 5.65664 4
1 -6 9 84.2734 5.20593 3
1 -6 -9 90.1572 5.92493 1
1 6 -9 104.622 6.04671 1
-1 -6 -9 91.5026 4.87287 2
1 -6 -9 85.607 4.40428 2
-1 -7 9 264.762 10.015 4
-1 7 9 256.608 9.74062 4
-1 7 -9 276.903 10.5192 4
-1 -7 -9 256.082 8.73462 2
1 -7 9 259.267 9.44453 3
1 -7 -9 270.437 8.39535 2
1 -7 -9 267.315 10.1457 1
1 7 -9 263.63 9.79252 1
-1 -8 9 100.315 6.0498 4
-1 8 9 108.575 6.101 4
-1 8 -9 98.4338 6.18319 4
-1 -8 -9 114.519 5.675 2
-1 -8 -9 97.0704 3.62073 5
1 -8 9 103.759 5.98362 3
1 -8 -9 100.824 6.2313 1
1 8 -9 110.068 6.18637 1
1 -8 -9 105.486 5.16901 2
1 -9 -9 251.226 8.42777 2
-1 9 9 233.049 9.34161 4
-1 9 -9 228.51 9.65182 4
-1 -9 -9 239.307 8.67654 2
-1 -9 -9 225.625 5.80305 5
1 -9 9 237.401 9.15244 3
1 9 -9 241.626 9.1897 1
1 -9 -9 239.601 9.52436 1
-1 -9 9 243.045 9.59752 4
1 -10 -9 87.0715 4.9599 2
-1 10 -9 93.9533 6.00525 4
-1 -10 -9 80.2388 5.25172 2
1 -10 -9 84.8399 5.629 1
1 10 -9 94.7636 5.74846 1
1 -10 9 89.4809 5.65564 3
-1 -10 -9 81.6053 2.89668 5
-1 -10 9 92.8188 5.8529 3
-1 11 -9 163.602 8.1414 4
-1 -11 -9 168.501 4.09397 5
-1 -11 -9 186.742 7.7747 2
1 -11 -9 175.454 7.98133 1
1 11 -9 183.8 7.78209 1
1 -11 9 200.03 8.50692 3
1 -11 -9 169.915 7.19071 2
1 -12 9 61.4921 4.97625 3
1 -12 -9 67.6263 5.04073 1
1 12 -9 72.8867 4.91601 1
-1 -12 -9 73.3159 5.15516 2
1 -12 -9 63.9286 4.58971 2
-1 12 -9 70.7421 5.28281 4
1 -13 -9 256.528 9.67401 1
1 13 -9 255.275 9.44543 1
1 -13 -9 254.154 9.37644 2
-1 -13 -9 269.253 9.98124 2
-1 13 -9 256.914 10.4881 4
-1 -14 -9 33.2208 3.90787 2
1 14 -9 41.8012 3.99422 1
1 -14 -9 45.2832 4.20316 1
-1 14 -9 49.4022 4.63303 4
1 -14 -9 46.9106 4.31194 2
1 15 -9 199.941 7.93468 1
1 -15 -9 202.397 8.24639 1
-1 15 -9 184.153 8.98955 4
-1 -15 -9 198.662 8.75204 2
1 -15 -9 188.451 8.34745 2
1 16 -9 64.1229 4.73814 1
1 -16 -9 68.9605 4.8228 1
-1 16 -9 63.4992 5.31796 4
-1 -16 -9 60.444 5.17817 2
1 -16 -9 59.0396 4.84873 2
1 -17 -9 159.332 7.302 1
1 17 -9 164.452 7.2038 1
-1 17 -9 142.09 7.86988 4
-1 -17 -9 153.915 7.9275 2
1 -17 -9 149.764 7.69023 2
1 18 -9 69.081 4.78786 1
-1 18 -9 74.0177 5.75648 4
1 -18 -9 67.4395 5.29502 2
-1 -18 -9 71.1702 5.55302 2
1 19 -9 101.149 5.57032 1
-1 19 -9 107.412 6.97056 4
-1 -19 -9 107.122 6.7889 2
1 -19 -9 113.032 6.79606 2
-1 -20 -9 21.3141 3.59634 2
-1 20 -9 35.2791 4.34484 4
1 -20 -9 31.4899 4.30563 2
1 20 -9 31.8249 3.55028 1
1 -21 -9 118.355 7.26392 2
-1 -21 -9 127.815 7.57269 2
-1 21 -9 122.162 7.68503 4
1 21 -9 130.148 6.22265 1
1 22 9 21.9706 2.07334 3
1 -22 -9 27.478 4.07283 2
-1 22 -9 19.2546 3.50357 4
1 22 -9 21.9766 3.25021 1
-1 22 -9 23.6469 3.35053 1
-1 -22 -9 22.8179 3.92989 2
-1 -23 -9 110.362 7.19422 2
1 -23 -9 97.5841 6.82173 2
1 -24 -9 16.8852 3.61045 2
-1 -24 -9 29.2255 4.44833 2
-1 26 9 27.167 2.93773 3
1 0 10 80.006 4.97235 3
1 0 -10 73.0002 3.40952 2
-1 0 -10 72.3981 3.46852 2
1 -1 -10 18.8512 1.97257 2
1 -1 10 15.9421 2.87373 3
1 1 -10 20.8453 1.76296 2
1 1 10 20.8617 2.9155 3
-1 1 -10 24.5995 3.43212 4
-1 1 -10 19.5938 1.87483 2
-1 -1 -10 19.5655 2.08956 2
-1 2 -10 3.1355 1.8552 4
1 -2 -10 2.91597 1.25844 2
-1 2 -10 0.92268 1.0494 2
1 -2 10 3.20886 2.23293 3
1 2 10 3.16692 1.91338 3
-1 -2 -10 2.4725 1.3321 2
-1 3 -10 54.9624 4.82634 4
-1 3 -10 65.0151 2.74988 2
-1 -3 -10 59.1105 3.548 2
1 -3 10 59.3271 4.65627 3
1 3 10 60.1558 4.22821 3
1 -3 -10 61.0018 3.41752 2
-1 4 -10 136.626 7.49002 4
-1 -4 -10 129.978 5.50151 2
1 -4 10 143.935 6.97168 3
-1 4 -10 138.036 3.80656 2
1 -4 -10 133.243 5.28112 2
-1 5 -10 132.617 7.4377 4
-1 -5 -10 140.663 5.83134 2
1 -5 10 131.657 6.72558 3
1 -5 -10 122.527 5.20568 2
-1 5 -10 123.093 3.21151 2
-1 6 -10 46.9922 4.56935 4
1 -6 -10 42.9372 3.15823 2
-1 -6 -10 40.6298 3.34939 2
1 -6 10 51.4961 4.46645 3
-1 -7 -10 5.50719 2.14357 2
1 -7 10 4.55322 2.45363 3
-1 7 -10 7.28622 2.43615 4
1 -7 -10 7.33465 1.8002 2
-1 -7 -10 4.06676 1.21417 5
-1 8 -10 23.6767 3.5899 4
1 -8 -10 20.322 0.94506 5
1 -8 -10 26.354 2.90827 2
-1 -8 -10 35.409 3.40589 2
-1 -8 -10 25.9011 1.94101 5
1 -8 -10 21.4487 0.97604 5
1 -9 -10 34.1644 3.22789 2
-1 -9 -10 47.5529 3.89916 2
-1 9 -10 43.4365 4.53259 4
-1 -9 -10 37.6906 2.05485 5
1 -10 -10 48.8796 3.86944 2
-1 -10 -10 52.9279 4.18541 2
-1 -10 -10 48.8966 2.09958 5
-1 10 -10 55.9297 5.03364 4
-1 -11 -10 1.53111 2.02977 2
1 -11 -10 -0.2771 1.78194 2
-1 11 -10 3.37438 2.14432 4
-1 -12 -10 33.879 3.71045 2
1 -12 -10 36.4059 3.58775 2
-1 12 -10 39.8737 4.35771 4
1 -13 -10 92.287 5.58965 2
-1 -13 -10 97.199 5.92067 2
-1 13 -10 100.958 6.80673 4
1 -14 -10 81.0158 5.27822 2
-1 -14 -10 86.363 5.72608 2
-1 14 -10 77.7268 6.1912 4
-1 -15 -10 48.3601 4.62462 2
1 -15 -10 43.805 4.21144 2
-1 15 -10 47.8479 4.87334 4
-1 -16 -10 1.11303 2.57698 2
1 -16 -10 -0.34856 2.44261 2
-1 16 -10 4.5535 2.15512 4
-1 -17 -10 4.98239 2.71172 2
1 -17 -10 7.25547 2.71723 2
-1 17 -10 12.0198 2.91261 4
-1 18 -10 48.3343 4.9434 4
-1 -18 -10 56.6065 5.07717 2
1 -18 -10 42.1818 4.38527 2
-1 -19 -10 13.4566 3.12621 2
1 -19 -10 10.5332 3.05635 2
-1 -20 -10 2.51797 2.86268 2
1 -20 -10 4.02854 2.89667 2
-1 -21 -10 21.1069 3.94899 2
1 -21 -10 18.707 3.71298 2
1 0 11 55.8185 4.62662 3
-1 -1 -11 0.7957 1.32934 2
1 1 11 -0.29736 2.2079 3
1 -1 11 -0.61886 2.48718 3
1 -1 -11 0.15301 1.42018 2
-1 -2 -11 125.234 5.02654 2
1 -2 -11 126.454 4.90597 2
1 2 11 138.113 6.60992 3
-1 -3 -11 25.9604 2.62012 2
1 3 11 27.2618 3.51487 3
1 -3 -11 21.5513 2.3372 2
-1 3 -11 20.4502 3.49233 4
1 -4 -11 192.82 6.59512 2
1 4 11 200.939 7.87007 3
-1 4 -11 201.408 9.61159 4
-1 -4 -11 195.144 6.82678 2
1 5 11 37.4563 3.75522 3
1 -5 -11 34.0651 2.95864 2
-1 5 -11 45.1531 4.72739 4
-1 -5 -11 39.7649 3.29004 2
1 6 11 154.506 6.78795 3
1 -6 -11 150.065 6.03597 2
-1 -6 -11 158.953 6.46458 2
-1 6 -11 164.12 8.68772 4
1 7 11 22.7482 2.94137 3
-1 7 -11 22.2649 3.41906 4
1 -7 -11 19.579 2.52389 2
-1 -7 -11 17.1616 2.67733 2
-1 -7 -11 14.9294 1.75124 5
-1 8 -11 81.8345 6.18808 4
1 -8 -11 82.1647 4.64371 2
1 8 11 83.9038 4.85068 3
-1 -8 -11 91.6759 5.05746 2
-1 -8 -11 77.7116 3.25071 5
-1 -9 -11 0.8198 1.99716 2
1 -9 -11 2.52792 1.75587 2
-1 -9 -11 0.63725 0.91412 5
-1 9 -11 3.62382 2.6921 4
1 -10 -11 63.2862 4.28936 2
-1 -10 -11 63.6357 4.56559 2
-1 10 -11 62.6198 5.61362 4
1 -11 -11 4.46898 2.15361 2
-1 -11 -11 -0.30156 1.99904 2
-1 11 -11 2.30951 2.22784 4
1 -12 -11 117.665 6.03439 2
-1 -12 -11 119.06 6.38309 2
-1 12 -11 106.931 7.43448 4
-1 -13 -11 25.0886 3.5657 2
1 -13 -11 23.5747 3.27308 2
1 -14 -11 167.194 7.58464 2
-1 -14 -11 163.399 7.82868 2
-1 -15 -11 25.8595 3.79456 2
1 -15 -11 22.0775 3.4481 2
1 -16 -11 65.827 5.24391 2
-1 -16 -11 70.454 5.53524 2
-1 -17 -11 4.92995 2.72744 2
1 -17 -11 5.07846 2.40557 2
-1 -18 -11 36.0177 4.61651 2
1 -18 -11 38.3864 4.25814 2
-1 -14 -12 14.7935 3.0657 2
-1 -15 -12 3.14128 2.42468 2
1 -16 -12 1.04027 2.36507 2
-2 0 0 27.9299 1.46525 5
2 0 0 25.4133 1.43478 5
-2 0 0 26.4923 1.52282 1
-2 1 0 2473.04 39.2068 5
2 1 0 2429.47 39.2739 5
-2 -1 0 2497.09 39.3203 5
-2 1 0 2458.41 39.3387 1
-2 -1 0 2412.5 39.2905 1
2 2 0 486.445 9.39507 5
-2 -2 0 493.607 9.44749 5
-2 2 0 495.403 9.48282 1
2 3 0 2991.43 47.354 5
-2 3 0 2962.96 47.287 1
-2 -3 0 2977.33 47.3866 5
2 4 0 510.794 9.88984 5
-2 4 0 509.556 9.72844 1
-2 4 0 502.734 9.79112 2
-2 5 0 5628.33 88.077 1
-2 5 0 5665.2 88.3657 2
2 5 0 5721.25 88.4837 5
-2 6 0 805.04 14.2989 1
-2 -6 0 804.882 14.2061 1
-2 6 0 807.443 14.6249 2
2 6 0 799.83 14.7132 5
-2 -7 0 1.85012 0.61081 1
-2 7 0 1.15369 0.48092 2
-2 7 0 0.99379 0.54534 1
-2 8 0 130.555 4.36301 3
-2 8 0 131.261 4.06563 2
-2 8 0 134.625 3.66511 1
-2 -8 0 133.698 3.60622 1
-2 9 0 2032.65 33.7508 2
-2 9 0 2015.63 32.7593 1
-2 -9 0 2015.62 32.6281 1
-2 -10 0 50.2521 1.99811 1
-2 10 0 52.2989 2.07129 1
-2 -10 0 49.4041 2.10944 3
-2 10 0 47.0117 2.4783 2
-2 11 0 64.3104 2.29865 1
-2 -11 0 65.894 2.27758 1
-2 -11 0 67.0919 2.57161 3
2 -11 0 51.6346 2.8059 2
-2 11 0 63.715 2.94118 2
-2 12 0 111.469 4.20186 2
-2 -12 0 123.032 3.26461 1
2 -12 0 116.62 4.41191 2
-2 12 0 115.453 3.27032 1
-2 -12 0 108.314 3.68439 3
-2 13 0 2982.01 49.4179 2
2 -13 0 2965.59 49.6287 2
-2 -13 0 3024.86 47.0538 1
-2 13 0 2925.48 47.1654 1
-2 -13 0 3007.93 48.1815 3
-2 14 0 345.677 9.05213 2
-2 -14 0 381.893 8.36713 3
2 -14 0 373.317 9.36868 2
-2 14 0 361.15 7.31727 1
-2 -14 0 366.866 7.18143 1
-2 15 0 1066.93 21.3794 3
-2 -15 0 1099.14 19.9014 3
-2 15 0 1086.39 21.0905 2
2 -15 0 1109.34 21.3657 2
-2 -15 0 1107.05 18.3133 1
-2 15 0 1093.73 18.4994 1
-2 16 0 175.872 6.29987 3
-2 -16 0 182.862 5.38612 3
-2 16 0 186.71 6.31445 2
-2 16 0 168.033 4.13061 1
-2 -16 0 176.07 4.05679 1
2 -16 0 179.517 6.2228 2
-2 -17 0 600.511 12.6313 3
-2 -17 0 617.92 10.6723 1
-2 17 0 594.144 10.8104 1
2 -17 0 595.93 13.8824 2
-2 17 0 605.892 14.1736 3
2 -18 0 73.6798 4.00152 2
-2 -18 0 68.0196 3.30141 3
-2 18 0 74.7151 4.13516 3
-2 18 0 69.5064 2.21047 1
-2 -18 0 68.6068 2.0935 1
-2 -19 0 551.697 12.0468 3
2 -19 0 541.807 13.2169 2
-2 19 0 513.817 9.57198 1
-2 -19 0 572.085 9.49158 1
-2 19 0 526.824 13.3606 3
-2 -20 0 33.2386 2.42779 3
2 -20 0 29.2839 2.76089 2
-2 20 0 32.3983 1.31096 1
-2 -20 0 35.9713 1.242 1
-2 20 0 33.2223 2.97054 3
-2 -21 0 316.228 8.47368 3
2 -21 0 304.523 9.40885 2
-2 21 0 314.16 9.74541 3
-2 -22 0 112.597 4.69494 3
2 -22 0 114.167 5.49925 2
-2 22 0 107.558 5.45407 3
-2 -23 0 931.597 18.9977 3
2 -23 0 923.43 20.2182 2
-2 23 0 952.556 20.8766 3
-2 -24 0 59.8129 3.53246 3
2 -24 0 60.5394 4.03861 2
-2 24 0 58.3608 4.24818 3
-2 -25 0 19.9513 2.23398 3
2 -25 0 20.6695 2.61058 2
-2 25 0 19.6833 2.74351 3
-2 -26 0 56.7259 3.63872 3
2 -26 0 62.0745 4.24987 2
-2 26 0 55.3231 4.24552 3
-2 -27 0 374.568 10.4228 3
2 -27 0 379.451 11.4263 2
-2 27 0 382.644 12.0254 3
-2 -28 0 17.8888 2.46291 3
-2 28 0 24.4412 3.28307 3
2 -28 0 23.4117 3.00216 2
-2 -29 0 31.4844 3.44332 2
-2 -29 0 29.2147 2.90173 3
-2 29 0 24.2365 3.5058 3
2 -29 0 28.3495 3.18333 2
2 -30 0 21.0474 3.03192 2
-2 -30 0 19.5711 2.95876 2
-2 30 0 25.5776 3.43755 3
-2 31 0 269.003 10.3043 3
-2 -31 0 276.506 9.89812 2
2 -31 0 256.487 9.40144 2
-2 -32 0 33.8796 3.81407 2
2 -32 0 38.2034 3.75264 2
-2 32 0 33.9137 3.91637 3
-2 -33 0 132.652 6.84666 2
-2 33 0 132.566 7.26157 3
2 -33 0 133.995 6.71237 2
2 -34 0 9.08465 2.64532 2
-2 -34 0 7.02095 2.46604 2
-2 34 0 8.49219 2.84927 3
-2 -35 0 35.5018 4.0529 2
2 35 0 38.9268 4.63183 4
-2 35 0 42.3539 4.80761 4
-2 35 0 42.5725 4.54553 3
2 -35 0 41.1428 4.07204 2
-2 -36 0 4.18302 2.74758 2
2 -36 0 9.14855 2.51839 2
-2 36 0 8.84328 3.03014 3
-2 -37 0 92.1654 6.08539 2
2 -37 0 73.885 5.37651 2
-2 37 0 107.156 6.64998 3
-2 -38 0 9.98322 3.1631 2
-2 38 0 15.0512 3.75432 3
2 -38 0 15.0974 3.16574 2
-2 -39 0 2.51421 2.60391 2
2 0 -1 1393.28 22.1658 4
-2 0 -1 1424.87 22.8219 3
2 0 1 1450.58 22.1792 4
-2 0 1 1435.16 22.1633 4
-2 0 1 1437.11 23.1273 5
-2 0 1 1433.32 23.4088 1
2 0 -1 1457 23.4914 1
2 1 -1 929.135 15.2867 4
-2 1 -1 953.828 15.2996 4
-2 1 -1 924.914 16.0795 3
-2 1 1 928.791 15.2583 4
2 1 1 934.786 15.2417 4
2 1 -1 935.7 16.4677 1
-2 -1 1 966.001 16.4602 1
-2 1 1 944.531 16.4482 1
2 -1 -1 927.415 16.4168 1
2 -1 1 935.052 15.3111 4
-2 -1 1 949.026 15.3416 4
-2 1 1 955.661 16.0949 5
-2 2 -1 43.8181 1.52678 4
2 2 -1 47.0253 1.5628 4
-2 2 -1 47.3566 2.00871 3
-2 -2 1 43.0958 1.53933 4
2 -2 1 51.5726 1.64058 4
-2 2 1 49.1114 1.86074 5
2 2 -1 47.7204 2.07028 1
-2 2 1 47.803 2.04777 1
-2 3 1 1024.71 17.7643 1
-2 3 1 1029.2 17.3052 5
2 3 1 1053.59 17.8494 5
2 3 -1 1019.26 17.7828 1
-2 3 -1 1040.69 17.8855 3
-2 3 -1 1031.26 17.063 4
2 3 -1 1008.41 17.0378 4
-2 3 1 1001.67 17.7778 2
2 -3 1 1022.67 17.0976 4
-2 -3 1 1031.5 17.1165 4
-2 4 1 196.25 4.7721 1
2 4 1 196.824 4.84435 5
-2 4 1 191.647 4.38638 5
2 4 -1 191.996 4.79039 1
-2 4 -1 200.124 5.06083 3
-2 4 -1 190.092 4.43593 4
2 4 -1 191.535 4.40828 4
-2 4 1 176.896 4.82313 2
2 -4 -1 184.167 4.89841 2
-2 -4 1 195.901 4.47688 4
2 -4 1 189.047 4.4715 4
-2 5 -1 2191.88 36.0779 4
2 5 -1 2219.81 36.0774 4
-2 5 -1 2243.97 36.8389 3
2 5 1 2253.97 36.3735 5
2 5 -1 2230.73 36.2877 1
-2 5 1 2291.48 36.6201 2
2 -5 -1 2274.58 36.7787 2
-2 5 1 2222.14 36.232 1
2 -6 -1 73.8887 2.94367 2
-2 6 -1 71.0741 2.57557 2
-2 6 1 75.8566 2.89208 2
-2 6 -1 65.6168 2.85014 3
2 6 1 69.7915 2.66995 5
2 -6 -1 72.6034 2.6008 1
2 6 -1 63.0825 2.46191 1
-2 6 1 69.1356 2.53267 1
-2 -6 1 74.4899 2.54185 1
2 6 -1 69.0388 2.61738 4
-2 6 -1 69.1773 2.65833 4
2 -7 -1 869.784 16.8591 2
-2 7 -1 894.504 16.1094 2
2 7 1 883.987 16.2567 5
-2 7 1 933.39 16.7975 2
2 -7 1 907.121 17.0101 3
-2 7 -1 894.309 16.9563 3
2 7 -1 925.465 15.9862 1
2 -7 -1 925.284 15.9709 1
-2 7 1 894.853 15.979 1
-2 -7 1 913.384 15.895 1
2 7 -1 933.113 16.5248 4
-2 7 -1 901.18 16.4481 4
-2 8 -1 394.61 8.68172 4
2 8 -1 398.728 8.69671 4
2 8 1 371.29 8.26288 5
-2 8 1 393.111 8.7665 2
-2 8 -1 388.101 8.96389 3
2 -8 1 394.465 9.03173 3
-2 -8 -1 393.513 6.81739 3
2 8 -1 380.012 7.95015 1
2 -8 -1 390.167 7.95846 1
2 -8 -1 367.572 8.75922 2
-2 8 -1 395.356 8.20688 2
-2 -8 1 394.111 7.87899 1
-2 8 1 374.479 7.91946 1
2 9 1 866.432 15.9635 5
-2 9 -1 867.765 16.5237 4
2 9 -1 852.681 16.4168 4
-2 9 -1 856.044 15.7081 2
-2 9 1 849.714 16.4254 2
2 -9 1 843.797 16.8427 3
-2 9 -1 847.803 16.7323 3
-2 -9 -1 873.18 14.2807 3
2 9 -1 869.743 15.3226 1
2 -9 -1 873.901 15.3306 1
2 -9 1 842.727 15.9214 2
-2 -9 1 898.275 15.2472 1
-2 9 1 871.096 15.3618 1
2 10 1 343.286 7.91561 5
2 10 -1 344.112 8.48013 4
-2 10 -1 348.552 8.47921 4
-2 10 1 343.5 8.41352 2
-2 10 -1 339.749 7.7592 2
2 -10 1 325.778 8.60963 3
-2 10 -1 335.618 8.62127 3
-2 -10 -1 351.046 6.53535 3
2 -10 -1 338.336 7.19903 1
2 10 -1 344.566 7.27796 1
2 -10 1 346.406 7.9505 2
-2 -10 1 358.34 7.18598 1
-2 10 1 345.452 7.27651 1
2 -11 1 493.358 10.6834 2
-2 11 1 493.129 11.2116 2
-2 11 -1 514.065 10.5631 2
2 -11 1 489.645 11.4921 3
-2 11 -1 480.618 11.3955 3
-2 -11 -1 500.378 9.18977 3
-2 11 1 490.461 9.73491 1
2 -11 -1 517.497 9.77934 1
2 11 -1 519.296 9.81069 1
-2 -11 1 527.51 9.68703 1
2 11 1 512.245 10.6589 5
-2 11 -1 545.104 11.6297 4
2 11 -1 479.106 11.2491 4
-2 12 -1 103.668 3.77539 2
-2 12 1 101.903 4.23683 2
-2 12 1 102.755 4.22515 3
2 -12 1 98.6455 4.34303 3
-2 -12 -1 103.974 2.95301 3
2 12 -1 104.269 3.18419 1
2 -12 -1 105.78 3.20267 1
2 -12 1 100.971 3.87092 2
-2 -12 1 107.638 3.90092 3
-2 12 1 104.001 3.21241 1
-2 -12 1 103.307 3.10327 1
-2 13 -1 715.96 14.1974 2
-2 -13 -1 709.982 12.7169 3
2 -13 1 710.029 15.3305 3
-2 13 1 701.41 14.8678 3
-2 -13 1 688.482 14.0976 3
-2 13 1 700.499 14.9395 2
2 -13 -1 699.482 12.8238 1
2 -13 1 700.189 14.2459 2
-2 -13 1 731.952 12.7187 1
-2 13 1 712.078 12.8891 1
2 -14 1 9.13338 1.36514 2
-2 -14 -1 6.67735 0.92025 3
2 -14 1 4.96218 1.35381 3
-2 14 1 6.69092 1.34248 3
-2 14 1 8.73422 1.62387 2
-2 14 -1 9.36168 1.38324 2
-2 14 -1 8.43551 0.89438 1
2 -14 -1 8.03085 0.92436 1
-2 -14 1 7.78706 1.41835 3
-2 -14 1 7.57363 0.87189 1
-2 14 1 6.26501 0.88651 1
-2 15 -1 691.46 14.0756 2
2 -15 1 662.886 15.0162 3
-2 15 1 703.288 14.8705 3
-2 -15 -1 678.54 12.6184 3
-2 -15 1 673.453 14.0325 3
-2 15 -1 675.101 12.2577 1
-2 15 1 671.845 14.915 2
2 -15 1 656.477 13.9759 2
-2 -15 1 672.706 11.9921 1
-2 15 1 647.042 12.154 1
2 -16 -1 124.772 5.4075 2
-2 -16 -1 124.467 3.87947 3
-2 16 1 123.524 5.0953 3
-2 -16 1 127.548 4.7143 3
-2 16 -1 124.121 3.45612 1
-2 -16 -1 123.832 3.4074 1
-2 16 -1 126.436 4.74709 2
2 -16 1 120.339 4.683 2
-2 -16 1 118.73 3.22861 1
-2 16 1 124.339 3.46732 1
2 -17 -1 535.081 13.4433 2
-2 17 1 546.459 13.1351 3
-2 -17 -1 538.735 11.0654 3
-2 -17 1 563.378 12.468 3
-2 -17 -1 567.791 10.2515 1
-2 17 -1 563.657 10.2847 1
-2 17 -1 547.891 12.495 2
2 -17 1 540.215 12.4985 2
-2 17 1 534.885 10.253 1
-2 -17 1 557.343 10.0353 1
-2 18 1 181.349 6.61477 3
-2 -18 -1 179.398 5.19154 3
-2 18 -1 173.606 6.71549 3
-2 -18 1 179.539 6.06841 3
-2 18 -1 176.643 4.25186 1
-2 -18 -1 182.956 4.26573 1
2 -18 1 184.035 6.24428 2
2 -18 -1 192.516 7.06825 2
2 -19 -1 304.979 9.43877 2
-2 -19 -1 289.641 7.30523 3
-2 19 1 291.901 8.90324 3
-2 19 -1 295.618 9.28923 3
-2 -19 1 306.257 8.42808 3
-2 -19 -1 294.928 5.9948 1
2 -19 1 287.453 8.44717 2
-2 19 -1 291.769 5.98198 1
-2 20 1 74.9884 4.30281 3
-2 -20 -1 77.8899 3.40593 3
-2 20 -1 73.1182 2.22762 1
-2 -20 -1 75.8092 2.24156 1
-2 -20 1 78.5619 3.97175 3
-2 20 -1 84.8234 4.78208 3
2 -20 1 75.8076 4.08207 2
2 -20 -1 81.53 4.65564 2
-2 -21 -1 278.213 7.39241 3
-2 21 1 278.44 8.9443 3
-2 -21 -1 273.81 5.34279 1
-2 21 -1 282.46 5.36911 1
-2 21 -1 295.732 9.49991 3
-2 -21 1 269.487 8.1951 3
2 -21 1 273.463 8.409 2
2 -21 -1 266.195 9.02116 2
2 -22 -1 28.0822 2.95069 2
-2 -22 1 24.5612 2.48362 3
-2 22 1 24.1952 2.66632 3
-2 22 -1 23.2538 0.98269 1
-2 22 -1 26.5317 2.97358 3
-2 -22 -1 26.5643 1.01894 1
2 -22 1 22.7156 2.41628 2
-2 23 -1 217.773 8.33622 3
-2 23 1 225.545 8.07214 3
-2 -23 1 195.066 7.12484 3
2 -23 1 214.532 7.4033 2
2 -23 -1 219.249 8.25642 2
-2 24 -1 5.87455 2.09488 3
-2 -24 1 3.70943 1.64637 3
-2 24 1 2.40286 1.69986 3
-2 24 -1 3.94006 1.80387 4
2 24 -1 4.26328 1.92597 4
2 -24 1 2.98325 1.49212 2
2 -24 -1 5.9173 1.958 2
2 -25 -1 267.278 9.3044 2
-2 25 1 234.999 8.67575 3
-2 25 -1 231.171 8.94111 3
-2 -25 1 238.494 7.97024 3
-2 25 -1 231.472 9.30725 4
2 25 -1 229.657 9.25476 4
2 -25 1 235.55 8.08007 2
2 -26 -1 56.4278 4.29022 2
-2 26 1 53.9439 4.20945 3
-2 26 -1 53.367 4.3185 3
-2 -26 1 56.1206 3.86196 3
-2 26 -1 57.6826 4.67072 4
2 26 -1 61.232 4.84205 4
2 -26 1 59.1209 4.02008 2
2 -27 -1 172.961 7.48833 2
-2 -27 1 165.779 6.65795 3
-2 27 -1 172.452 7.80508 3
-2 27 1 159.773 7.28475 3
-2 27 -1 154.546 7.79119 4
2 27 -1 157.178 7.90595 4
2 -27 1 163.288 6.77157 2
2 -28 -1 45.6697 4.05788 2
-2 -28 1 43.8582 3.56801 3
-2 28 1 47.3952 4.12432 3
-2 28 -1 47.9126 4.34476 3
-2 -28 1 41.8901 3.74988 2
-2 28 -1 51.5997 4.62813 4
2 28 -1 45.4655 4.50483 4
2 -28 1 42.4831 3.66327 2
2 -29 -1 123.941 6.41216 2
-2 -29 1 101.527 5.39556 3
-2 29 -1 101.577 6.21439 3
-2 29 1 118.316 6.31831 3
-2 -29 1 103.276 5.59728 2
-2 29 -1 106.243 6.6754 4
2 29 -1 103.539 6.51404 4
2 -29 1 105.702 5.47765 2
2 -30 1 8.48391 2.23376 2
2 -30 -1 13.1965 2.60847 2
-2 -30 1 10.9276 2.40289 3
-2 30 1 8.70278 2.39782 3
-2 -30 -1 15.5983 2.98938 2
-2 -30 1 9.00118 2.20476 2
2 30 -1 8.28094 2.69407 4
-2 30 -1 6.19958 2.60589 4
-2 30 -1 9.12537 2.72943 3
2 -31 -1 91.9001 5.60885 2
-2 -31 1 86.2842 5.14949 2
-2 -31 1 81.7865 5.05463 3
-2 31 1 91.9537 5.71653 3
-2 31 -1 86.0511 5.93063 3
-2 -31 -1 79.7529 5.47824 2
-2 31 -1 82.0779 6.02532 4
2 31 -1 86.0921 6.24241 4
2 -31 1 83.8646 4.99161 2
2 -32 1 1.43466 1.64181 2
2 -32 -1 5.35669 2.32542 2
-2 -32 1 1.12583 1.65232 3
-2 32 1 -0.33945 1.96763 3
-2 -32 -1 0.35065 2.23129 2
-2 -32 1 1.75515 1.91995 2
-2 32 -1 3.53053 2.52505 4
2 32 -1 0.4419 2.13128 4
-2 32 -1 1.47605 2.5169 3
-2 -33 -1 58.3243 4.84235 2
-2 -33 1 55.0271 4.39569 2
-2 -33 1 60.3191 4.33946 3
-2 33 1 49.0582 4.53819 3
-2 33 -1 57.0453 5.01432 3
2 33 -1 45.0754 4.90626 4
-2 33 -1 51.8451 5.2006 4
2 -33 -1 63.0236 4.81368 2
2 -33 1 49.9437 4.06376 2
2 -34 1 7.52398 2.38849 2
2 -34 -1 7.65575 2.35325 2
-2 -34 -1 5.79795 2.77508 2
-2 -34 1 6.72314 2.28871 2
-2 34 -1 6.55038 2.53393 4
2 34 -1 3.74599 2.46029 4
-2 34 -1 8.48438 2.70404 3
-2 34 1 3.90419 2.33128 3
-2 -35 1 47.6565 4.24814 2
-2 -35 -1 65.1469 5.28797 2
-2 35 1 60.0945 5.10495 3
2 35 -1 55.4706 5.44364 4
-2 35 -1 72.2862 6.06482 4
2 -35 1 66.5654 4.69498 2
-2 35 -1 55.7661 4.95515 3
2 -35 -1 50.7579 4.58993 2
-2 -36 -1 15.0169 3.40489 2
-2 -36 1 13.2872 2.94632 2
-2 36 -1 19.5736 3.7706 3
-2 36 1 16.9532 3.61204 3
2 -36 1 17.3186 2.99032 2
2 -36 -1 15.5399 3.22643 2
-2 -37 -1 41.3143 4.71578 2
-2 -37 1 46.3408 4.31779 2
-2 37 1 39.3609 4.50365 3
-2 37 -1 46.9941 5.29148 3
2 -37 -1 48.6154 4.67049 2
2 -37 1 39.0317 4.13554 2
-2 -38 1 6.1388 2.51061 2
2 -38 1 6.91189 2.59374 2
-2 38 1 4.95647 2.76531 3
-2 -39 1 24.6251 3.52082 2
-2 39 1 25.8891 4.16809 3
2 -39 1 23.4573 3.48324 2
-2 -40 1 -0.33204 2.38714 2
2 0 -2 2848.19 43.7965 5
-2 0 2 2741.76 43.7148 4
2 0 2 2718.73 43.6847 4
-2 0 -2 2813.42 43.7308 4
2 0 -2 2774.78 43.7654 4
2 0 2 2746.34 43.6057 3
-2 0 2 2650.16 43.8442 2
-2 0 2 2724.68 44.4836 1
-2 0 -2 2768.53 43.6315 3
2 0 -2 2690.76 44.3971 1
-2 1 -2 8191.21 133.556 3
-2 -1 -2 8137.87 133.03 3
-2 -1 2 8663.76 134.264 1
-2 1 2 8386.8 134.204 1
-2 -1 2 8976.99 133.616 4
2 -1 2 8685.73 133.576 4
2 1 -2 8971.47 133.653 4
-2 1 -2 8489.26 133.58 4
2 1 2 9055.17 133.581 4
2 -1 -2 8860.29 133.613 4
-2 1 2 9002.38 133.561 4
-2 -1 -2 8840.7 133.597 4
2 -1 2 8581.15 133.653 3
2 1 2 8891.18 133.104 3
2 1 -2 8776.48 134.337 1
2 -1 -2 7986.51 134.094 1
2 -1 -2 8981.16 133.407 5
2 -2 -2 230.905 5.49286 2
2 -2 2 207.988 5.22981 4
-2 -2 2 217.262 5.23737 4
-2 2 -2 220.541 5.22507 4
2 2 -2 226.609 5.25985 4
2 2 2 231.327 5.24381 4
-2 2 2 221.373 5.18257 4
2 -2 2 222.811 5.47113 3
2 2 2 240.055 4.6696 3
-2 -2 -2 231.626 4.6797 3
-2 2 -2 240.212 5.55882 3
2 -2 -2 226.008 4.92725 5
-2 2 2 228.895 5.70156 1
2 2 -2 225.94 5.65928 1
-2 3 2 424.976 7.99976 5
2 -3 2 417.012 8.66719 4
-2 -3 2 446.448 8.70129 4
2 3 -2 437.434 8.63676 4
-2 3 -2 448.985 8.70198 4
2 3 2 434.07 8.54213 4
-2 3 2 428.156 8.5277 4
2 3 -2 437.075 9.02166 1
2 -3 -2 457.629 8.1021 5
-2 3 -2 442.504 8.96868 3
-2 3 2 430.495 8.94063 1
2 -3 -2 444.133 8.96634 2
2 -4 2 781.917 14.404 4
-2 -4 2 793.603 14.4501 4
2 4 -2 810.323 14.4325 4
-2 4 -2 797.402 14.4291 4
-2 4 2 796.905 14.6175 1
-2 4 2 782.994 13.4589 5
2 -4 -2 788.254 14.7573 2
-2 4 -2 792.933 14.8291 3
2 4 -2 789.741 14.6821 1
-2 -4 -2 764.833 14.3473 5
2 -4 -2 800.873 13.4991 5
-2 5 2 22.4694 1.56515 1
2 -5 -2 19.7782 1.5709 2
-2 -5 2 18.2643 1.45762 4
2 5 -2 17.3873 1.39909 4
2 -5 2 18.8155 1.46445 4
-2 5 -2 19.951 1.4918 4
-2 5 -2 21.4422 1.68526 3
-2 -5 -2 20.4657 1.41207 5
-2 5 2 20.9219 1.10217 5
2 5 -2 19.8203 1.47958 1
2 -6 -2 325.93 7.32201 1
2 6 -2 327.766 7.36268 1
-2 6 2 316.731 7.27224 1
-2 -6 2 320.607 7.20628 1
2 -6 2 323.095 7.54735 4
-2 -6 2 326.585 7.5421 4
-2 6 -2 329.772 7.89349 3
2 6 -2 325.345 7.54173 4
-2 6 -2 317.676 7.4901 4
2 -6 -2 323.039 7.78011 2
-2 -6 -2 334.444 7.22892 5
-2 6 2 334.263 6.3291 5
2 6 2 318.222 7.14538 5
2 7 -2 3175.58 50.8889 1
2 -7 -2 3104.73 50.7661 1
-2 -7 2 3255.67 50.7501 1
-2 7 2 3159.96 50.8483 1
-2 -7 -2 3161.56 50.7212 5
-2 -7 2 3124.83 51.4141 4
2 -7 2 3185.62 51.4935 4
-2 7 -2 3179.92 51.9091 3
2 7 -2 3170.41 51.4195 4
-2 7 -2 3111.87 51.3661 4
-2 7 -2 3262.75 50.3377 2
2 -7 -2 3166.18 51.7904 2
-2 7 2 3184.6 49.4958 5
2 7 2 3070.03 50.6783 5
2 8 2 842.231 15.3031 5
-2 8 -2 836.038 16.4559 3
2 8 -2 855.967 15.3951 1
2 -8 -2 826.954 15.2806 1
2 -8 -2 834.013 16.4979 2
-2 8 2 802.861 16.1602 2
2 -8 2 833.6 16.1032 4
-2 -8 2 823.786 16.0958 4
-2 8 -2 851.849 14.9798 2
2 8 -2 840.856 16.1328 4
-2 8 -2 842.09 16.1701 4
-2 -8 2 827.846 15.1733 1
-2 8 2 834.876 15.3363 1
-2 9 -2 7540.76 115.222 2
2 9 -2 7317.95 116.726 4
-2 9 -2 7286.42 116.723 4
2 -9 -2 7483.66 117.195 2
-2 9 2 7211.7 116.839 2
2 -9 -2 7397.04 115.457 1
2 9 -2 7621.96 115.517 1
-2 9 -2 7432.25 117.166 3
2 9 2 7495.94 115.569 5
-2 9 2 7228.27 115.471 1
-2 -9 2 7626.63 115.44 1
-2 10 -2 690.391 14.3622 4
2 10 -2 683.131 14.3993 4
2 -10 -2 668.775 12.9587 1
2 10 -2 697.593 13.1021 1
-2 10 -2 694.666 12.9604 2
2 -10 -2 696.366 14.7417 2
-2 10 2 677.452 14.4629 2
2 -10 2 684.96 14.647 3
-2 10 -2 701.393 14.7088 3
-2 10 2 684.132 13.0717 1
-2 -10 2 697.631 12.9363 1
2 10 2 689.272 13.2019 5
2 11 2 2708.35 44.7631 5
-2 11 -2 2788.7 46.6374 3
-2 11 2 2646.65 46.337 2
2 11 -2 2775.38 44.4548 1
2 -11 -2 2797.6 44.4362 1
2 -11 -2 2669.55 46.6225 2
-2 11 -2 2751.84 44.5035 2
2 -11 2 2744.71 46.7322 3
-2 11 2 2710.01 44.4655 1
-2 -11 2 2837.69 44.2994 1
-2 11 -2 2727.52 46.3303 4
2 11 -2 2729.07 46.4272 4
2 12 2 474.116 10.1027 5
2 12 -2 472.534 9.70925 1
2 -12 -2 458.082 9.5923 1
2 -12 -2 445.951 11.5295 2
-2 12 -2 473.064 9.89403 2
2 -12 2 471.189 11.6916 3
-2 -12 2 496.163 9.60563 1
-2 12 2 473.314 9.74907 1
-2 12 2 484.889 11.5622 2
-2 12 -2 489.017 11.6557 3
2 12 -2 461.575 11.3336 4
-2 12 -2 488.889 11.5082 4
2 13 2 1.21056 0.81851 5
2 -13 -2 1.81918 0.67744 1
2 13 -2 2.38551 0.71464 1
2 -13 -2 1.46402 1.13227 2
2 -13 2 3.17825 1.36762 3
2 13 -2 3.10787 1.16875 4
-2 13 -2 1.95685 1.17743 4
-2 13 2 2.54131 1.3459 2
-2 13 -2 1.01457 0.74044 2
-2 -13 2 3.29011 1.37983 3
-2 13 -2 2.57633 1.32673 3
2 -14 -2 143.702 4.2255 1
-2 14 -2 156.178 4.84277 2
2 -14 2 133.978 5.6486 3
2 -14 2 148.534 4.77764 2
-2 -14 2 146.843 5.31977 3
-2 14 -2 152.589 5.90581 4
2 14 -2 146.017 5.77823 4
2 14 2 153.629 4.80932 5
2 14 -2 150.625 4.31766 1
2 -15 -2 112.738 3.60993 1
-2 15 -2 116.602 4.19579 2
2 -15 2 112.778 5.26706 3
2 -15 2 107.798 4.08348 2
2 15 -2 112.165 3.60889 1
-2 -15 2 120.078 4.83505 3
-2 15 -2 116.639 5.23119 4
2 15 -2 114.307 5.13922 4
2 15 2 117.729 4.22957 5
2 -16 2 415.947 11.3838 3
-2 16 2 423.229 10.8349 3
2 -16 2 415.385 9.83887 2
2 16 -2 408.38 8.7982 1
2 -16 -2 431.772 8.85833 1
-2 16 -2 444.797 9.94923 2
-2 -16 2 429.261 10.6726 3
2 16 2 438.382 9.85935 5
-2 16 -2 447.817 11.7009 4
2 16 -2 420.438 11.4595 4
-2 17 2 3218.48 54.1584 3
2 -17 2 3221.07 55.185 3
2 -17 2 3231.01 52.8116 2
2 -17 -2 3191.37 51.1271 1
2 17 -2 3128.58 51.0291 1
-2 17 -2 3112.96 52.7976 2
-2 -17 2 3336.51 54.0731 3
-2 17 -2 3250.02 55.3671 4
2 17 -2 3189.69 55.191 4
2 17 2 3227.47 52.6947 5
-2 18 2 273.782 8.32847 3
2 -18 2 262.788 8.81276 3
2 -18 2 261.504 7.4114 2
2 18 -2 251.537 5.98624 1
2 -18 -2 260.254 6.11457 1
-2 -18 2 273.053 8.22743 3
2 18 -2 257.802 8.82839 4
-2 18 -2 248.539 8.74206 4
2 18 2 269.244 7.35307 5
-2 19 2 2855.08 48.5832 3
2 -19 2 2827.4 49.6314 3
2 -19 2 2844.99 47.3355 2
2 19 -2 2830.23 44.7929 1
2 -19 -2 2709.45 44.8495 1
-2 -19 2 2749.91 48.2111 3
2 19 -2 2867.69 49.957 4
-2 19 -2 2827.83 50.0461 4
2 19 2 2790.7 46.9412 5
2 -20 -2 329.296 10.7851 2
-2 20 2 350.715 10.163 3
2 -20 2 349.954 10.8409 3
2 -20 2 358.974 9.34009 2
2 -20 -2 345.509 7.45885 1
-2 20 -2 355.875 10.8954 3
-2 -20 2 378.501 10.2702 3
2 20 -2 372.181 11.1913 4
-2 20 -2 361.816 11.2121 4
2 -21 -2 196.219 7.91922 2
-2 21 2 190.569 7.11282 3
2 -21 2 184.641 7.53459 3
2 -21 2 195.848 6.49402 2
-2 21 -2 190.421 4.62192 1
-2 21 -2 190.373 7.7048 3
-2 -21 2 193.544 7.00289 3
-2 21 -2 190.8 7.91096 4
2 21 -2 182.883 7.7208 4
2 -22 -2 69.6593 4.76169 2
2 -22 2 70.5844 4.6264 3
-2 22 2 67.086 4.1668 3
2 -22 2 61.6396 3.56263 2
-2 -22 -2 67.6519 2.36469 1
-2 22 -2 65.8211 2.26134 1
-2 -22 2 64.8189 4.05415 3
-2 22 -2 66.8564 4.57926 3
2 22 -2 70.5549 4.77803 4
-2 22 -2 71.2267 4.84485 4
-2 23 -2 0.38026 0.55471 1
2 -23 -2 0.60771 1.73851 2
2 -23 2 0.59538 1.70326 3
2 23 -2 3.24222 1.53445 4
-2 23 -2 0.977 1.68296 4
-2 -23 -2 0.88987 0.55665 1
2 -23 2 1.00055 1.21796 2
-2 23 -2 -0.30072 1.76528 3
-2 -23 2 0.47354 1.3724 3
-2 23 2 0.24676 1.2956 3
2 -24 2 154.298 6.01758 2
-2 24 -2 156.639 3.37139 1
2 -24 -2 162.781 7.31138 2
2 -24 2 156.979 7.25029 3
-2 24 2 163.208 6.81647 3
-2 -24 -2 161.97 3.66542 1
2 24 -2 164.502 7.57786 4
-2 24 -2 160.983 7.57448 4
-2 24 -2 170.043 7.48903 3
-2 -24 2 153.941 6.45701 3
2 -25 2 311.952 9.07156 2
-2 -25 -2 314.348 5.48682 1
2 -25 -2 336.185 10.9931 2
-2 25 2 335.101 10.2191 3
2 -25 2 318.973 10.6481 3
-2 -25 2 342.905 10.0448 3
-2 25 -2 348.521 11.1871 3
-2 25 -2 343.283 11.5446 4
2 25 -2 331.963 11.3208 4
2 -26 -2 105.384 6.14657 2
-2 26 2 110.515 5.74171 3
-2 -26 2 109.179 5.61424 3
-2 26 -2 96.8012 5.94659 3
-2 -26 2 110.151 5.25013 2
-2 26 -2 100.88 6.23805 4
2 26 -2 100.251 6.20433 4
2 -26 2 106.31 5.12232 2
2 -27 -2 1414.56 29.2912 2
-2 -27 2 1334.43 27.4267 3
-2 27 -2 1403.01 29.4683 3
-2 27 2 1391.31 28.1207 3
-2 -27 2 1357.58 26.6846 2
-2 27 -2 1361.53 29.9597 4
2 27 -2 1346.76 29.8425 4
2 -27 2 1347.86 26.6652 2
2 -28 -2 115.855 6.54926 2
-2 -28 2 112.943 5.91826 3
-2 28 2 128.248 6.34178 3
-2 28 -2 123.978 6.95912 3
-2 -28 2 119.926 5.64975 2
2 28 -2 122.556 7.11107 4
-2 28 -2 121.544 7.10133 4
2 -28 2 131.897 5.85119 2
2 -29 -2 491.682 14.6058 2
-2 -29 2 485.143 12.8669 2
-2 -29 2 462.167 13.1937 3
-2 29 2 509.15 14.0138 3
-2 29 -2 484.646 14.7426 3
2 29 -2 497.1 15.5003 4
-2 29 -2 492.604 15.4909 4
2 -29 2 494.04 12.8294 2
-2 -30 2 66.8507 4.24971 2
2 -30 -2 58.5621 4.80294 2
-2 -30 2 57.6359 4.32658 3
-2 30 2 76.7504 5.07283 3
-2 -30 -2 76.0342 5.46579 2
2 -30 2 60.5419 4.132 2
-2 30 -2 67.5098 5.2082 3
-2 30 -2 66.7116 5.45847 4
2 30 -2 66.279 5.4713 4
2 -31 -2 1.06356 1.9744 2
-2 -31 2 -0.5977 1.90171 3
-2 31 2 3.51228 2.19793 3
-2 -31 2 0.25501 1.53405 2
-2 -31 -2 3.32996 2.03175 2
-2 31 -2 -1.13136 2.34811 3
2 -31 2 2.06334 1.53297 2
2 31 -2 3.89618 2.12624 4
-2 31 -2 6.05898 2.50862 4
2 -32 -2 20.9368 3.20789 2
-2 -32 2 31.4681 3.48834 3
-2 32 2 32.7601 3.66177 3
-2 -32 2 27.7409 2.96682 2
-2 -32 -2 29.3761 4.06952 2
-2 32 -2 30.3347 4.10081 4
2 32 -2 25.8684 4.01552 4
2 -32 2 30.4347 3.05923 2
-2 32 -2 31.2053 4.2076 3
2 33 2 2.88108 1.77065 5
2 -33 -2 3.67553 2.04761 2
-2 -33 2 3.74042 2.1069 3
-2 33 -2 1.96296 2.4987 3
2 -33 2 4.34271 1.69083 2
-2 33 -2 2.29594 2.48572 4
2 33 -2 5.0556 2.37572 4
-2 33 2 3.34605 2.12983 3
-2 -33 2 4.04148 2.10788 2
-2 -33 -2 5.742 2.46217 2
-2 -34 -2 39.1931 4.37797 2
-2 34 2 44.4168 4.21363 3
2 34 -2 44.4975 4.96792 4
-2 34 -2 37.3528 4.6205 4
-2 34 -2 40.0533 4.50089 3
2 -34 2 37.574 3.61984 2
2 -34 -2 38.0618 4.19886 2
-2 -34 2 37.3789 3.60422 2
2 -35 2 254.116 9.19464 2
-2 35 -2 286.026 12.0481 4
2 35 -2 266.97 11.6942 4
-2 -35 2 269.064 9.21686 2
2 -35 -2 263.996 10.5188 2
-2 -35 -2 259.463 10.6898 2
-2 35 2 256.014 10.0786 3
-2 36 2 48.0055 4.73354 3
-2 -36 -2 56.1012 5.48496 2
-2 -36 2 49.6058 4.21179 2
2 -36 2 53.0521 4.46593 2
2 -36 -2 55.4215 5.05006 2
-2 37 2 328.589 11.5353 3
2 -37 2 297.979 10.3081 2
-2 -37 2 318.69 10.5241 2
2 -38 2 20.6807 3.33979 2
-2 38 2 14.6009 3.53203 3
-2 -38 2 19.9768 3.31395 2
2 -39 2 29.2992 3.59325 2
-2 39 2 29.5661 4.28144 3
-2 -39 2 31.9899 3.69336 2
2 0 -3 1842.73 32.5311 1
2 0 3 1902.71 31.9873 4
-2 0 3 1949.66 32.0445 4
2 0 3 1939.57 31.6029 3
-2 0 3 1905.77 31.4043 2
-2 0 -3 1909.85 32.0564 4
2 0 -3 1933.99 32.1337 4
2 1 -3 792.649 14.6731 4
-2 -1 -3 776.355 14.6046 4
-2 1 3 760.034 14.5585 4
-2 1 -3 774.152 14.6202 4
2 -1 -3 769.882 14.6261 4
2 -1 -3 735.832 14.9941 1
2 1 -3 773.923 15.1205 1
2 1 3 775.739 14.5874 4
2 -1 3 770.966 14.5878 4
-2 -1 3 788.987 14.6042 4
2 1 3 777.362 13.9427 3
2 -1 3 773.454 14.5045 3
-2 1 -3 755.968 14.3242 3
-2 -1 3 781.194 13.8585 2
2 -1 -3 780.54 14.1779 2
-2 1 3 776.902 14.2045 2
2 -2 -3 103.454 3.51743 2
-2 -2 3 97.536 3.06452 2
-2 2 -3 105.415 3.64753 3
-2 -2 3 93.8525 3.53563 4
2 -2 3 116.102 3.85111 4
2 2 3 105.538 3.64504 4
-2 2 -3 100.198 3.62771 4
2 2 -3 108.965 3.7228 4
-2 2 3 110.776 3.71885 4
2 2 -3 104.732 4.00927 1
2 -2 3 109.087 3.74817 3
2 2 3 107.635 3.12087 3
-2 2 3 111.225 3.60186 2
2 -2 -3 104.519 3.00006 5
-2 -3 3 363.735 8.13134 4
2 -3 3 353.678 8.06362 4
-2 3 -3 354.486 8.09883 4
2 3 -3 341.586 8.03305 4
2 3 3 353.382 7.97968 4
-2 3 3 340.615 7.89684 4
2 3 -3 351.216 8.39169 1
2 -3 -3 349.044 6.84206 5
2 -3 3 347.022 8.17749 3
2 3 3 350.896 6.91633 3
-2 3 -3 354.027 8.19324 3
-2 3 3 339.911 7.88902 2
2 -3 -3 356.653 7.92376 2
-2 -3 3 349.454 7.09569 2
2 -4 3 141.701 4.55977 4
-2 -4 3 145.068 4.59103 4
2 4 -3 142.371 4.53379 4
-2 4 -3 135.134 4.43512 4
-2 4 3 131.363 4.3361 4
2 4 3 141.95 4.43418 4
2 4 -3 143.955 4.71638 1
-2 -4 -3 142.019 4.15254 5
2 -4 -3 142.41 3.3808 5
2 -4 3 135.942 4.63085 3
2 4 3 146.371 3.38608 3
-2 4 -3 148.8 4.73838 3
-2 4 3 141.044 4.53358 2
-2 -4 3 138.232 3.60771 2
2 -4 -3 142.101 4.45227 2
2 -5 3 67.4117 3.09104 4
-2 -5 3 66.4325 3.03904 4
-2 5 -3 61.3702 2.95136 4
2 5 -3 72.7522 3.14531 4
-2 5 3 66.0188 2.94359 4
2 5 3 66.6285 2.92847 4
2 -5 -3 69.7114 2.03454 5
-2 -5 -3 69.7405 2.73794 5
2 -5 3 79.0647 3.45372 3
2 5 3 66.5843 1.90352 3
-2 5 -3 65.5305 3.16041 3
2 -5 -3 70.3386 3.0813 2
-2 5 3 72.8165 3.24119 2
2 5 -3 68.1159 3.17583 1
2 6 -3 7.36495 1.22107 4
-2 6 -3 8.80254 1.23787 4
2 -6 -3 7.6436 1.26388 2
-2 -6 -3 8.91022 1.04424 5
2 6 3 8.60114 0.58206 3
-2 6 -3 10.2464 1.4837 3
2 -6 3 7.46204 1.22773 4
-2 -6 3 9.77348 1.36311 4
2 6 -3 10.2065 1.42472 1
2 -6 -3 7.39968 1.25538 1
2 7 -3 281.46 7.38557 4
2 -7 -3 280.606 7.50442 2
-2 7 -3 261.088 7.21753 4
2 -7 3 284.594 7.42524 4
-2 -7 3 264.48 7.28293 4
-2 7 -3 265.634 7.49791 3
2 -7 -3 273.976 7.00816 1
2 7 -3 277.024 7.12465 1
-2 -7 -3 277.779 6.52347 5
-2 8 -3 502.272 11.8663 3
2 8 -3 525.834 11.1529 1
2 -8 -3 541.381 11.9589 2
2 -8 3 521.262 11.6791 4
-2 -8 3 527.355 11.7439 4
-2 -8 -3 537.89 10.5087 5
-2 8 -3 506.404 11.6108 4
2 8 -3 518.402 11.7207 4
-2 8 -3 513.162 9.92265 2
2 -8 -3 526.963 11.0387 1
2 -9 -3 440.807 9.62305 1
2 9 -3 447.028 9.80468 1
2 -9 -3 440.05 10.7441 2
-2 -9 -3 437.405 9.06721 5
2 -9 3 426.863 10.4217 4
-2 -9 3 426.905 10.3629 4
-2 9 -3 425.543 10.6787 3
2 9 -3 415.816 10.3668 4
-2 9 -3 434.895 10.4863 4
-2 9 -3 437.796 8.67215 2
-2 9 3 431.424 7.55338 5
2 -10 -3 754.473 14.8654 1
2 10 -3 762.879 15.0134 1
2 -10 -3 740.069 16.3257 2
-2 -10 3 759.257 16.0436 4
2 -10 3 771.241 16.1078 4
-2 10 -3 772.934 16.3349 3
-2 10 -3 759.573 16.0807 4
2 10 -3 749.839 16.145 4
-2 10 -3 769.839 13.9154 2
2 10 3 794.203 14.4365 5
-2 10 3 777.507 12.7057 5
-2 11 -3 551.215 10.7812 2
2 -11 -3 553.927 13.2346 2
2 -11 3 544.437 12.8997 4
-2 -11 3 577.908 13.045 4
-2 11 -3 559.992 13.1611 3
2 -11 -3 557.142 11.5562 1
2 11 -3 575.778 11.7797 1
-2 11 3 560.348 9.61089 5
2 11 3 565.999 11.2605 5
2 11 -3 549.296 12.8848 4
-2 11 -3 545.166 12.9051 4
2 -12 -3 -0.24086 0.90121 1
2 12 -3 0.62231 0.78352 1
2 -12 -3 0.22025 1.17435 2
-2 12 -3 1.28572 0.7233 2
-2 12 -3 0.80425 1.10404 4
2 12 -3 -0.8032 0.96844 4
2 -12 3 1.66427 1.29527 3
-2 12 -3 1.87007 1.30802 3
2 12 3 0.43814 0.68956 5
-2 13 -3 166.421 4.65996 2
2 -13 -3 162.518 6.56 2
2 -13 3 158.434 6.22089 3
2 13 -3 158.079 4.98765 1
2 -13 -3 170.308 5.04307 1
-2 13 -3 162.997 6.34796 3
-2 13 -3 167.968 6.31699 4
2 13 -3 172.614 6.33068 4
2 13 3 171.007 4.99786 5
-2 14 -3 136.99 5.80809 4
2 14 -3 125.485 5.50639 4
2 -14 -3 125.431 5.76944 2
-2 14 -3 133.346 4.24716 2
2 -14 3 133.144 5.75471 3
2 14 -3 141.526 4.54986 1
2 -14 -3 138.677 4.46409 1
-2 14 -3 133.403 5.75282 3
-2 -14 3 141.035 5.50499 3
2 14 3 137.728 4.43229 5
2 15 -3 97.4631 4.90217 4
-2 15 -3 93.0936 4.76479 4
2 15 -3 97.381 3.65826 1
2 -15 -3 98.4651 3.62952 1
-2 15 -3 97.1793 3.56736 2
2 -15 -3 83.4222 4.77748 2
2 -15 3 99.8264 5.00134 3
-2 15 -3 105.502 5.1345 3
2 15 3 88.7964 3.53351 5
-2 -15 3 93.6811 4.56067 3
2 -16 -3 94.4299 3.59175 1
2 16 -3 94.6628 3.58154 1
2 -16 -3 88.4562 5.03999 2
2 -16 3 91.092 4.89527 3
-2 16 -3 106.161 3.82836 2
-2 -16 3 90.0103 4.58321 3
-2 16 -3 88.4086 4.8527 3
-2 16 -3 94.1085 4.95504 4
2 16 -3 92.7157 4.88729 4
2 16 3 93.134 3.64534 5
2 17 -3 166.955 4.95 1
2 -17 -3 161.214 4.9241 1
2 -17 -3 151.095 6.89076 2
2 -17 3 176.354 7.04245 3
-2 17 -3 169.233 5.2379 2
-2 -17 3 166.257 6.40046 3
2 17 -3 169.157 6.85713 4
-2 17 -3 166.616 6.89542 4
2 17 3 162.269 5.16367 5
2 18 -3 537.175 10.9163 1
2 -18 -3 519.566 10.9023 1
2 -18 3 547.601 14.2385 3
2 -18 -3 477.673 14.012 2
-2 -18 3 506.828 13.0107 3
2 18 -3 545.857 14.104 4
-2 18 -3 529.962 14.1227 4
2 18 3 531.962 11.4921 5
2 19 3 267.255 7.33411 5
-2 -19 3 281.574 8.92872 3
2 -19 3 279.255 9.52285 3
-2 19 3 266.327 8.50503 3
-2 19 -3 262.139 9.36261 4
2 19 -3 258.592 9.21621 4
2 -19 -3 269.259 6.74954 1
2 19 -3 281.187 6.75786 1
2 -20 -3 67.2028 2.90499 1
2 -20 3 68.0118 3.3813 2
-2 20 3 66.287 4.04176 3
2 -20 3 73.1153 4.71552 3
2 20 -3 69.102 2.90357 1
-2 -20 3 67.8752 4.27562 3
2 20 3 68.9364 3.37576 5
2 20 -3 65.0393 4.50097 4
-2 20 -3 56.1918 4.31078 4
2 -21 3 114.797 4.73063 2
2 -21 3 134.353 6.5459 3
-2 21 3 136.527 5.88775 3
2 -21 -3 132.021 4.18629 1
2 21 -3 134.897 4.16297 1
-2 -21 3 136.377 6.11668 3
2 21 3 128.956 4.84745 5
2 21 -3 137.953 6.67251 4
-2 21 -3 137.569 6.72929 4
-2 22 -3 14.5817 2.78906 3
2 -22 3 16.6968 1.9153 2
2 -22 3 14.6859 2.60011 3
-2 22 3 19.4863 2.49993 3
2 -22 -3 16.1525 1.49284 1
2 22 -3 17.3372 1.4264 1
-2 -22 3 18.4145 2.62406 3
2 22 -3 18.3812 2.72274 4
-2 22 -3 18.17 2.78859 4
2 22 3 18.5659 1.96341 5
-2 23 3 77.2633 4.52323 3
2 -23 3 74.4673 5.01302 3
-2 -23 3 78.4264 4.75038 3
-2 23 -3 75.3183 5.11363 3
2 -23 -3 71.3477 2.87258 1
2 23 -3 83.2414 2.92189 1
2 -23 3 80.1541 3.90758 2
-2 23 -3 75.2284 5.13528 4
2 23 3 79.3126 3.81924 5
2 23 -3 76.1607 5.12772 4
2 24 3 15.2432 1.96691 5
-2 24 3 18.8854 2.48776 3
2 -24 3 12.6845 2.66272 3
-2 -24 3 19.1313 2.74158 3
2 -24 -3 17.3863 1.44291 1
-2 -24 3 18.2763 2.17249 2
2 24 -3 21.2345 3.12752 4
-2 24 -3 22.4076 3.04309 4
-2 24 -3 17.8226 2.99799 3
2 -24 3 19.8952 2.1458 2
-2 -25 3 53.7135 4.12318 3
2 -25 -3 50.5702 2.21374 1
-2 -25 3 51.4562 3.33616 2
-2 25 -3 52.6724 2.11224 1
-2 25 3 49.2559 3.82189 3
2 -25 3 49.9112 4.25663 3
2 -25 -3 55.0012 4.7082 2
2 25 -3 58.8612 4.67486 4
-2 25 -3 57.1117 4.68401 4
2 25 3 55.3591 3.32536 5
-2 25 -3 52.6494 4.45038 3
2 -25 3 47.691 3.13861 2
-2 -26 3 126.06 6.32342 3
2 -26 -3 136.878 7.26186 2
2 -26 3 139.475 7.08089 3
-2 26 3 137.915 6.35785 3
-2 26 -3 141.566 7.28546 3
2 -26 3 127.832 5.33855 2
2 26 -3 137.184 7.24214 4
-2 26 -3 126.075 7.05803 4
2 26 3 134.839 5.3184 5
-2 26 -3 133.022 3.35668 1
-2 -26 3 130.686 5.33283 2
-2 27 -3 99.9568 6.29565 3
2 -27 3 98.6266 4.72598 2
-2 -27 3 98.8937 4.65928 2
2 -27 -3 122.424 6.8401 2
2 -27 3 108.15 6.31808 3
-2 -27 3 103.82 5.70031 3
-2 27 3 114.227 5.84456 3
-2 27 -3 93.043 2.2559 1
-2 -27 -3 105.768 2.83287 1
2 27 -3 107.949 6.50202 4
-2 27 -3 109.398 6.62967 4
2 27 3 101.16 4.67738 5
-2 -27 -3 104.864 2.74446 1
-2 -28 -3 111.348 2.61049 1
-2 -28 3 130.763 5.41316 2
2 -28 -3 132.137 7.21041 2
2 -28 3 137.791 7.27561 3
-2 28 3 127.085 6.3414 3
-2 -28 3 135.682 6.62326 3
-2 -28 -3 119.613 2.73198 1
-2 28 -3 145.458 7.7236 4
2 28 -3 129.068 7.35389 4
2 28 3 126.409 5.33174 5
-2 28 -3 129.841 7.17873 3
2 -28 3 125.255 5.34492 2
2 -29 -3 71.5124 5.41819 2
-2 -29 3 83.1583 4.38068 2
-2 -29 3 87.2359 5.35892 3
2 29 -3 70.127 5.54897 4
2 29 3 72.9952 4.09296 5
-2 29 -3 76.9475 5.79778 4
-2 29 3 76.3497 4.8999 3
-2 29 -3 74.081 5.70193 3
2 -29 3 72.7147 4.11669 2
2 -30 -3 1.88299 2.21087 2
-2 -30 3 2.79533 2.15746 3
-2 30 3 1.20446 1.89575 3
-2 -30 3 2.81448 1.60782 2
-2 -30 -3 1.9518 2.26282 2
2 30 3 0.65409 1.52811 5
-2 30 -3 1.53651 2.64422 3
2 -30 3 1.80505 1.46625 2
-2 30 -3 2.13273 1.77077 4
2 30 -3 4.68088 2.05248 4
2 -31 -3 20.2581 3.34942 2
-2 -31 3 32.2019 2.90531 2
-2 31 3 25.2949 3.29873 3
-2 -31 3 28.3282 3.5283 3
-2 -31 -3 24.4599 3.68117 2
2 31 3 23.9704 2.65716 5
2 -31 3 20.8805 2.58481 2
-2 31 -3 23.7007 3.57141 4
2 31 -3 28.0315 4.0216 4
-2 -32 3 28.8927 2.84289 2
2 -32 -3 28.6868 3.91412 2
-2 32 3 25.5252 3.32236 3
-2 -32 -3 26.8607 3.83558 2
2 32 3 31.0216 2.89163 5
2 -32 3 26.9043 2.90286 2
2 32 -3 26.5955 3.83435 4
-2 32 -3 23.4618 3.72186 4
-2 33 3 20.3748 3.10978 3
-2 -33 -3 24.4193 3.81202 2
2 33 -3 25.4491 3.97455 4
-2 33 -3 25.9606 3.95866 4
-2 -33 3 24.0646 2.7378 2
2 -33 -3 23.5984 3.55613 2
2 -33 3 20.0488 2.61047 2
-2 34 3 8.91344 2.74396 3
-2 -34 -3 10.7148 3.18015 2
-2 34 -3 10.9278 2.92832 4
2 34 -3 15.207 3.33281 4
2 -34 3 7.01299 1.93583 2
-2 -34 3 8.22879 2.03994 2
2 -34 -3 7.58755 2.70181 2
-2 -35 -3 33.8676 4.52445 2
-2 35 3 34.2546 3.9671 3
-2 -35 3 34.0004 3.34738 2
2 -35 3 39.2642 3.45262 2
-2 36 3 50.5267 4.58528 3
2 -36 3 45.6408 3.91164 2
-2 -36 3 50.2404 3.81866 2
2 -37 3 33.1366 3.46832 2
-2 37 3 31.1944 3.99352 3
-2 -37 3 28.6177 3.2177 2
-2 38 3 18.2243 3.49915 3
-2 39 3 12.7209 3.30163 3
2 0 4 46.7393 2.74474 4
-2 0 4 42.717 2.61765 4
2 0 -4 46.714 2.98591 1
2 0 -4 46.4364 2.75991 4
-2 0 -4 46.1884 2.768 4
2 0 4 45.5967 2.54101 3
2 0 -4 46.2899 2.19234 2
-2 0 4 41.6442 2.2125 2
-2 1 4 2848.86 46.6197 4
-2 -1 4 2832.01 46.5458 4
2 1 4 2875 46.5448 4
2 -1 4 2912.72 46.7128 4
-2 1 -4 2779.43 46.6126 4
-2 -1 -4 2851.15 46.701 4
2 -1 -4 2817.01 46.7353 4
2 1 -4 2949.55 46.853 4
2 -1 -4 2713.63 47.1218 1
2 1 -4 2935.47 47.3699 1
2 1 4 2716.28 45.6662 3
2 -1 4 2731.12 46.2096 3
2 -1 -4 2752.72 45.442 2
-2 -1 4 2755.9 45.041 2
-2 1 4 2728.06 45.5468 2
-2 -2 4 387.157 9.43863 4
2 -2 4 418.727 9.64888 4
-2 2 4 400.245 9.45433 4
-2 2 -4 394.019 9.54421 4
2 2 -4 393.927 9.59032 4
2 2 4 387.165 9.30085 4
-2 -2 -4 392.882 9.47473 4
2 -2 -4 394.904 9.55553 4
2 2 4 379.386 8.58168 3
2 -2 4 415.331 9.52605 3
2 -2 -4 404.197 8.83692 2
2 2 -4 399.585 9.93068 1
-2 2 4 410.065 9.03775 2
-2 -2 4 412.702 8.17445 2
2 3 4 219.726 6.24021 4
2 3 -4 216.222 6.33504 4
-2 3 4 196.198 6.01085 4
-2 3 -4 218.683 6.37834 4
-2 3 4 192.205 5.75192 2
-2 -3 4 203.834 4.88365 2
2 -3 -4 209.799 5.7858 2
2 -3 4 200.217 6.20709 3
2 3 4 204.461 5.32811 3
2 3 -4 198.59 6.43035 1
-2 -3 4 205.23 6.25437 4
2 -3 4 212.815 6.27543 4
2 4 -4 297.047 8.12941 1
2 -4 -4 292.979 5.95697 5
2 -4 4 298.722 7.85563 4
-2 -4 4 304.317 7.94001 4
2 4 -4 289.185 7.80458 4
-2 4 -4 291.809 7.81017 4
2 4 4 292.895 7.63377 4
-2 4 4 291.905 7.71847 4
2 -4 -4 288.858 7.3481 2
-2 4 4 290.248 7.60319 2
-2 -4 4 299.894 6.15974 2
2 -4 4 281.078 7.88157 3
2 4 4 276.303 6.46229 3
2 -5 4 9.26481 1.4834 4
-2 -5 4 9.38645 1.50669 4
-2 5 4 7.09322 1.37417 4
-2 5 -4 8.96776 1.37924 4
2 5 4 9.49633 1.34369 4
2 5 -4 11.9889 1.53405 4
-2 5 4 10.2846 1.56465 2
-2 -5 4 12.4639 0.95911 2
2 -5 -4 15.329 1.57756 2
2 5 4 8.90735 1.05748 3
2 -5 4 11.151 1.732 3
-2 -5 -4 10.7286 1.17592 5
2 -5 -4 10.5397 0.78355 5
2 5 -4 7.67658 1.59481 1
-2 -6 -4 156.564 4.66284 5
2 -6 -4 169.878 3.57408 5
2 6 4 164.433 4.10064 3
2 -6 4 150.155 5.63552 3
2 -6 4 163.801 5.67188 4
-2 -6 4 166.448 5.69291 4
-2 6 -4 172.452 5.74251 4
2 6 -4 148.833 5.50685 4
-2 6 4 157.218 5.42779 4
2 6 4 171.991 5.56911 4
-2 6 4 153.062 5.47965 2
-2 -6 4 175.58 3.95506 2
2 -6 -4 184.366 5.69919 2
2 6 -4 166.049 5.70485 1
2 -6 -4 170.263 5.61894 1
-2 -7 -4 994.789 17.9127 5
2 7 4 964.52 16.6801 3
2 -7 4 983.276 19.8653 3
-2 7 4 995.355 19.6246 2
-2 -7 4 1023.97 16.61 2
2 -7 4 999.17 19.5935 4
-2 -7 4 1005.7 19.6057 4
-2 7 -4 964.577 19.4705 4
2 7 -4 979.916 19.616 4
2 7 4 995.689 19.267 4
-2 7 4 996.94 19.3828 4
2 -7 -4 1006.48 19.4446 2
2 -7 -4 989.365 19.1665 1
2 7 -4 969.458 19.4047 1
-2 -8 4 169.188 3.8341 2
2 8 4 166.892 3.81504 3
-2 -8 4 166.415 5.94924 4
2 -8 4 174.496 5.99259 4
-2 8 -4 173.425 6.00418 4
2 8 -4 162.983 5.8512 4
2 -8 -4 180.906 6.14585 2
-2 8 4 172.311 5.82589 4
2 8 4 164.254 5.65326 4
-2 8 4 156.973 5.93333 2
2 -8 4 180.56 6.34877 3
-2 -8 -4 170.435 4.79952 5
2 -8 -4 165.494 5.56795 1
2 8 -4 154.545 5.59658 1
2 -9 -4 2962.91 50.7386 2
-2 9 -4 2850.06 47.3117 2
-2 9 -4 3080.1 50.9685 3
-2 -9 -4 3021.78 48.1635 5
-2 -9 4 2990.14 50.6098 4
2 -9 4 3068.27 50.6657 4
2 -9 -4 3052.18 49.5694 1
2 9 -4 2954.46 49.8465 1
-2 9 -4 2997.62 50.622 4
2 9 -4 3010.3 50.7001 4
2 10 -4 114.697 5.04142 4
-2 10 -4 108.505 4.89983 4
-2 -10 4 102.403 4.76609 4
-2 -10 -4 107.151 3.60454 5
2 -10 4 107.262 4.89244 4
2 -10 -4 105.327 4.94581 2
-2 10 -4 106.778 3.1811 2
-2 10 -4 103.124 4.91244 3
2 -10 -4 108.91 4.32014 1
2 10 -4 112.365 4.59365 1
2 11 -4 814.359 16.4941 1
2 -11 -4 813.925 16.1468 1
-2 11 -4 798.022 14.3142 2
2 -11 -4 817.375 17.8491 2
-2 -11 4 786.251 17.355 4
2 -11 4 818.226 17.499 4
-2 11 -4 795.121 17.6819 3
-2 11 -4 800.269 17.4847 4
2 11 -4 832.51 17.5448 4
2 -12 -4 248.722 7.0228 1
2 12 -4 261.325 7.2911 1
-2 12 -4 240.996 5.71763 2
2 -12 -4 257.043 8.47338 2
2 12 4 253.2 4.52355 3
-2 -12 4 256.754 8.21568 4
2 -12 4 249.763 8.19017 4
-2 12 -4 237.474 8.14664 3
2 12 -4 275.08 8.41135 4
-2 12 -4 243.395 8.14619 4
-2 13 -4 2.93896 0.75719 2
2 -13 -4 8.14542 1.78433 2
2 13 4 2.87862 0.35782 3
-2 13 -4 4.31487 1.69512 3
2 -13 4 4.1294 1.56543 4
-2 -13 4 4.82823 1.43232 4
2 13 -4 1.87564 1.18846 1
2 -13 -4 2.79737 1.19228 1
2 13 -4 5.64313 1.49693 4
-2 13 -4 3.76386 1.32898 4
2 14 -4 228.831 6.61074 1
2 -14 -4 220.587 6.43821 1
2 -14 -4 213.446 8.06108 2
-2 14 -4 234.195 5.48257 2
-2 -14 4 221.656 7.72647 4
2 -14 4 232.426 7.88342 4
-2 14 -4 231.205 8.11861 3
2 14 -4 231.957 7.90219 4
-2 14 -4 241.944 8.11822 4
-2 -15 4 24.3811 2.74974 3
-2 15 -4 20.0051 2.61471 3
-2 15 -4 19.0986 2.49629 4
2 15 -4 15.9871 2.31542 4
2 -15 -4 17.426 2.50687 2
-2 15 -4 21.5054 1.59849 2
2 -15 4 18.7936 2.41734 3
2 15 4 20.4103 0.92555 3
2 15 -4 18.7306 1.88882 1
2 -15 -4 19.9077 1.97803 1
2 15 4 20.498 1.62443 5
2 16 -4 43.984 3.61055 4
-2 16 -4 52.7279 3.91856 4
2 16 4 52.2927 2.59972 5
2 16 4 53.5458 1.67397 3
-2 16 -4 56.0049 2.55771 2
2 -16 4 45.4291 3.64898 3
-2 16 -4 49.8125 3.94246 3
-2 -16 4 44.1845 3.48006 3
2 16 -4 50.7523 2.89788 1
2 -16 -4 55.7411 3.04392 1
2 -16 -4 52.4838 4.13902 2
2 17 -4 1200.09 24.9547 4
-2 17 -4 1178.78 24.9584 4
2 -17 -4 1084.7 24.9735 2
2 -17 4 1158.86 24.776 3
2 17 4 1177.12 21.2327 5
2 17 4 1189.05 19.2647 3
-2 -17 4 1196.94 24.2434 3
2 -17 -4 1188.38 21.8424 1
2 17 -4 1197.14 21.9355 1
-2 17 -4 1163.31 24.8365 3
-2 18 -4 79.7161 4.96547 4
2 18 -4 80.6517 4.98878 4
2 -18 -4 74.1579 5.10096 2
2 -18 4 81.5859 4.98836 3
2 18 4 79.4752 3.3617 5
2 18 4 77.7973 2.3884 3
-2 -18 4 75.1681 4.64158 3
2 18 -4 79.6764 3.60141 1
2 -18 -4 73.8295 3.48696 1
-2 18 -4 83.3155 5.20932 3
2 19 4 1201.4 21.4154 5
-2 -19 4 1181.6 24.4199 3
2 19 4 1162.43 19.5618 3
2 -19 4 1127.46 24.8933 3
2 -19 -4 1099.91 25.4293 2
2 19 -4 1169.48 25.282 4
-2 19 -4 1164.67 25.3967 4
2 -19 -4 1199.94 21.7166 1
2 19 -4 1180.62 21.6054 1
2 20 4 50.1529 2.71409 5
-2 -20 4 45.061 3.77177 3
2 20 4 50.3969 2.08185 3
2 -20 -4 42.5833 4.03663 2
2 -20 4 45.5518 3.97559 3
2 -20 -4 43.4085 2.64935 1
2 20 -4 47.8159 2.70841 1
2 20 -4 38.8807 3.73307 4
-2 20 -4 51.7632 4.21852 4
-2 21 -4 81.3479 5.29792 4
2 21 -4 85.8206 5.37498 4
2 21 4 81.3349 3.60449 5
-2 -21 4 80.9375 4.98107 3
-2 -21 4 75.2524 3.30544 2
2 -21 -4 87.0937 5.68866 2
2 -21 4 74.3197 5.03103 3
2 21 4 82.993 2.8483 3
2 -21 -4 75.8091 3.45311 1
2 21 -4 95.7832 3.724 1
2 22 4 170.589 5.50893 5
-2 -22 4 168.117 7.31265 3
-2 -22 4 170.77 5.25983 2
2 -22 -4 172.585 8.14388 2
-2 22 4 180.065 6.95803 3
2 -22 4 168.027 7.71033 3
2 22 -4 172.235 5.28769 1
2 -22 -4 182.423 5.449 1
2 22 -4 167.658 7.82186 4
-2 22 -4 180.604 8.06482 4
-2 23 -4 12.0347 2.73236 4
2 23 -4 15.1226 2.75382 4
-2 23 4 7.72326 1.81118 3
2 -23 4 12.3888 2.74807 3
-2 -23 4 7.65872 1.40652 2
-2 -23 4 7.21782 2.27788 3
2 -23 -4 7.15907 1.29152 1
2 23 -4 11.3621 1.49486 1
2 23 4 8.85109 1.49852 5
2 24 4 47.1555 2.81075 5
-2 -24 4 40.9594 3.85151 3
2 24 -4 45.9557 2.46741 1
-2 -24 4 38.0398 2.57442 2
-2 24 4 42.0685 3.50528 3
2 -24 4 41.5933 4.02402 3
2 -24 -4 39.882 2.34342 1
2 24 -4 44.0219 4.21271 4
-2 24 -4 45.7377 4.26342 4
-2 -25 4 127.261 4.7084 2
-2 25 4 127.199 6.03298 3
2 -25 4 134 7.09209 3
2 -25 -4 124.511 4.26867 1
2 25 -4 137.639 4.2631 1
-2 -25 4 128.505 6.50957 3
2 25 -4 118.461 6.83315 4
-2 25 -4 127.077 7.08086 4
2 25 4 129.093 4.89521 5
-2 -26 4 31.4696 2.46345 2
2 -26 4 30.2861 3.70609 3
-2 26 4 26.325 3.11378 3
2 26 -4 26.748 1.83744 1
2 -26 -4 30.785 2.05158 1
-2 -26 4 27.247 3.43941 3
-2 26 -4 26.5312 3.5557 4
2 26 -4 22.5012 3.38599 4
2 26 4 30.1 2.50391 5
-2 -27 4 525.23 11.8597 2
-2 27 4 536.324 14.1371 3
-2 -27 4 521.181 14.8852 3
2 27 4 529.342 12.2086 5
2 27 -4 536.905 16.1488 4
-2 27 -4 558.103 16.4405 4
2 -27 -4 517.866 10.657 1
-2 28 -4 12.1361 1.331 1
-2 -28 -4 12.54 1.45442 1
-2 -28 4 10.1207 1.85711 2
-2 28 -4 10.3702 1.19456 1
2 -28 -4 10.5838 1.3594 1
-2 28 4 10.3322 2.38146 3
-2 -28 4 11.6612 2.82538 3
-2 28 -4 13.2588 3.08115 4
2 28 -4 11.544 2.8429 4
2 28 4 10.5995 1.91595 5
2 -29 -4 228.595 9.83266 2
-2 -29 4 219.082 6.67279 2
-2 29 4 203.916 8.12977 3
-2 -29 -4 197.652 4.86247 1
-2 29 -4 209.721 4.52107 1
-2 -29 -4 216.944 9.67669 2
-2 29 -4 203.803 9.58918 4
2 29 -4 234.303 10.0576 4
2 29 4 197.276 6.6395 5
2 30 4 29.9995 2.6423 5
2 -30 -4 21.43 3.48593 2
-2 -30 4 29.1762 2.54259 2
-2 30 4 29.5784 3.33295 3
-2 30 -4 31.9975 4.02922 4
2 30 -4 31.8729 4.05441 4
-2 -30 -4 30.3089 1.49413 1
-2 -30 -4 28.8091 4.10054 2
-2 -30 -4 25.1076 1.40034 1
-2 -31 -4 -0.83594 2.39139 2
-2 31 -4 1.3502 2.24951 4
2 31 -4 3.14011 2.35524 4
2 -31 -4 0.41003 2.25146 2
-2 -31 4 -0.17971 1.36533 2
-2 31 4 0.3011 1.7675 3
-2 -32 -4 38.1182 4.67252 2
-2 32 -4 40.6536 4.71497 4
2 32 -4 37.3208 4.60445 4
2 -32 -4 39.0029 4.64339 2
-2 -32 4 42.0363 3.07436 2
-2 32 4 36.478 3.63641 3
-2 -33 -4 1.28826 2.55205 2
-2 -33 4 -0.19032 1.52981 2
2 -33 -4 -0.42003 2.27319 2
-2 33 4 -0.62434 2.12915 3
2 33 -4 2.36341 2.36256 4
-2 33 -4 2.36721 2.24063 4
-2 -34 4 12.1083 2.16833 2
-2 34 4 13.3092 2.76558 3
-2 35 4 116.481 6.40456 3
-2 36 4 2.29615 2.51079 3
-2 37 4 139.008 7.15361 3
-2 38 4 3.01997 2.53055 3
-2 0 5 97.2789 4.33379 4
2 0 5 96.8121 4.30903 4
-2 0 -5 100.514 4.43737 4
2 0 -5 90.8352 4.28581 4
2 0 5 100.817 4.14196 3
-2 0 5 99.6727 3.69781 2
2 0 -5 99.3768 3.49551 2
2 0 -5 101.619 4.7915 1
-2 -1 5 0.70523 0.96885 4
2 -1 5 2.83691 1.12885 4
-2 1 -5 2.59426 1.04686 4
-2 1 5 1.40538 1.04472 4
2 1 -5 1.49067 1.06678 4
2 1 5 3.69598 1.16719 4
-2 -1 -5 2.39719 1.05572 4
2 -1 -5 2.78805 1.14496 4
-2 -1 5 3.5421 0.96664 2
-2 1 5 1.68805 0.98723 2
2 -1 5 4.85512 1.28394 3
2 1 5 3.59595 1.18721 3
2 -1 -5 2.5141 0.89454 2
2 1 -5 2.28836 1.40619 1
2 -1 -5 3.69868 1.45295 1
2 2 -5 115.078 5.22703 1
2 2 5 140.822 5.20897 4
-2 -2 5 134.01 5.15641 4
-2 2 5 128.238 5.08444 4
2 -2 5 126.092 5.04157 4
2 2 -5 116.388 4.9341 4
-2 2 -5 133.692 5.22123 4
2 -2 -5 128.5 5.15362 4
-2 -2 -5 123.486 5.05694 4
2 -2 5 127.476 4.94572 3
2 2 5 142.743 4.72702 3
2 -2 -5 128.804 4.3212 2
-2 2 5 122.849 4.5649 2
-2 -2 5 131.825 3.97501 2
-2 3 5 81.5978 3.99217 4
2 3 -5 73.556 3.8849 4
2 3 5 75.6104 3.85599 4
-2 3 -5 81.3694 4.02357 4
2 -3 5 83.2948 4.03942 3
2 3 5 78.1129 3.34972 3
2 3 -5 78.777 4.23668 1
2 -3 -5 80.9037 3.42381 2
-2 -3 5 73.7622 2.75911 2
2 -3 5 78.2794 3.91658 4
-2 -3 5 79.6665 4.00846 4
-2 4 -5 2573.39 44.4591 4
2 4 5 2640.64 44.1997 4
2 4 -5 2633.78 44.5552 4
-2 4 5 2619.54 44.2696 4
2 -4 5 2616.97 44.3948 3
2 4 5 2585.45 42.4459 3
2 -4 5 2643.87 44.4976 4
-2 -4 5 2591.41 44.2844 4
2 -4 -5 2544.2 43.1336 2
-2 -4 5 2515.98 41.2192 2
2 4 -5 2458.83 44.6595 1
2 5 -5 31.1579 2.80512 1
2 -5 5 31.0777 2.62647 4
-2 -5 5 35.0272 2.764 4
-2 5 -5 41.9315 3.02747 4
2 5 -5 33.2341 2.73253 4
-2 5 5 27.2517 2.44195 4
2 5 5 40.8816 2.85954 4
2 -5 5 27.8047 2.61264 3
2 -5 -5 38.1671 1.60097 5
-2 -5 5 37.909 1.71992 2
2 5 5 35.5866 2.18771 3
2 -5 -5 37.8814 2.58885 2
2 6 5 914.015 16.9208 3
-2 6 -5 920.704 19.3308 4
2 6 -5 936.75 19.3142 4
-2 6 5 953.135 19.0969 4
2 6 5 951.775 19.0831 4
-2 -6 -5 921.81 17.2979 5
2 -6 -5 915.04 15.5288 5
2 -6 5 949.642 19.4844 3
2 -6 5 950 19.3392 4
-2 -6 5 917.3 19.1954 4
2 6 -5 893.387 19.3002 1
2 -6 -5 951.036 19.2257 1
2 -6 -5 961.601 18.6927 2
-2 -6 5 980.059 15.9302 2
2 7 5 59.8155 2.49705 3
-2 -7 5 51.3164 3.36109 4
2 -7 5 52.2551 3.45022 4
-2 7 -5 56.5224 3.53189 4
2 7 -5 57.4387 3.53327 4
-2 7 5 52.5952 3.29664 4
2 7 5 54.3408 3.32643 4
2 -7 -5 53.8418 1.55465 5
-2 -7 -5 60.1911 2.69573 5
2 -7 5 59.9875 3.77037 3
2 -7 -5 49.8239 3.18865 2
-2 -7 5 58.5061 1.87751 2
2 -7 -5 56.7593 3.43128 1
2 7 -5 52.9956 3.50791 1
-2 8 -5 0.21741 0.96796 4
2 8 -5 1.29916 1.02496 4
-2 -8 5 2.2252 0.4853 2
2 -8 -5 0.9824 1.04781 2
-2 8 5 1.77462 1.26812 4
2 8 5 0.59181 1.06783 4
-2 -8 -5 0.78287 0.74161 5
2 -8 5 0.22065 1.27912 3
2 -8 -5 4.32759 1.49224 1
2 8 -5 2.23767 1.46264 1
-2 -8 5 0.63169 1.10575 4
2 -8 5 1.69158 1.17771 4
-2 9 -5 18.7176 1.1739 2
-2 -9 5 18.9359 2.172 4
2 -9 5 17.2404 2.11073 4
2 9 -5 14.5174 2.00466 4
-2 9 -5 13.9151 1.92622 4
-2 9 5 19.0165 2.10644 4
2 9 5 17.609 2.0566 4
2 -9 5 17.2012 2.27721 3
2 -9 -5 14.4736 2.06816 1
2 9 -5 14.0878 2.13689 1
-2 -9 -5 15.2121 1.39766 5
2 -9 -5 16.4862 2.12825 2
-2 -9 5 17.5243 0.86652 2
-2 10 -5 34.2925 1.58857 2
-2 -10 5 32.0976 2.83078 4
2 -10 5 30.5657 2.81184 4
-2 10 -5 29.9719 2.76315 4
2 10 -5 36.3351 3.02427 4
-2 10 5 41.5671 3.00403 4
2 10 5 36.5889 2.86575 4
2 -10 -5 38.9263 3.08746 2
-2 -10 5 34.309 1.14517 2
2 -10 5 32.6396 3.01944 3
2 10 -5 30.2695 2.72154 1
2 -10 -5 30.916 2.61528 1
-2 -10 -5 35.2385 2.0508 5
-2 -11 -5 8.00499 1.06855 5
-2 11 -5 9.95658 1.83525 4
2 11 -5 7.99847 1.73236 4
2 -11 -5 9.90695 1.98453 2
-2 11 -5 7.6347 0.83691 2
-2 11 5 7.31805 1.69959 4
2 11 5 6.03472 1.60506 4
2 -11 5 7.40015 1.96 3
-2 -11 5 8.1096 0.5419 2
-2 -11 5 8.72326 1.80867 4
2 -11 5 12.2645 2.01011 4
2 11 -5 7.89682 1.72331 1
2 -11 -5 9.2356 1.75911 1
-2 12 -5 732.48 12.7269 2
2 -12 -5 745.023 17.1364 2
-2 -12 5 689.488 11.5376 2
-2 12 -5 713.266 16.7595 4
2 12 -5 750.767 17.0533 4
2 -12 5 700.365 16.8755 3
2 -12 5 751.594 16.92 4
-2 -12 5 744.964 16.9124 4
2 -12 -5 729.518 15.4729 1
2 12 -5 729.282 15.7425 1
2 -13 -5 21.4278 2.77771 2
-2 13 -5 22.2916 1.38166 2
2 13 -5 25.17 2.84691 4
-2 13 -5 21.559 2.62655 4
-2 -13 5 21.9427 0.89523 2
-2 -13 5 20.3426 2.64903 4
2 -13 5 20.5633 2.60246 4
2 13 -5 21.5229 2.48089 1
2 -13 -5 22.3604 2.34141 1
-2 14 -5 1361.96 22.9749 2
2 -14 -5 1315.1 28.0311 2
2 14 5 1396.89 22.2628 3
-2 -14 5 1378.78 27.7925 4
2 -14 5 1391.56 27.8086 4
2 -14 -5 1361.36 25.7271 1
2 14 -5 1408.32 26.1041 1
-2 14 -5 1372.54 27.9044 4
2 14 -5 1413.31 28.0076 4
2 15 -5 42.8892 3.10488 1
2 -15 -5 51.391 3.23604 1
2 -15 -5 45.8153 3.93946 2
2 15 5 47.8883 1.62 3
2 15 -5 48.0786 3.8287 4
-2 15 -5 49.7519 3.87165 4
-2 15 -5 49.6451 2.09945 2
-2 -15 5 48.1464 1.55138 2
-2 -15 5 51.2077 3.88638 3
2 -15 5 43.7245 3.72169 4
-2 -15 5 53.9685 3.9901 4
2 -16 5 131.597 6.23161 4
-2 -16 5 128.809 6.31102 4
-2 -16 5 126.539 2.99219 2
2 -16 -5 120.591 6.37708 2
2 16 5 125.708 2.91436 3
-2 -16 5 121.747 5.97119 3
2 16 -5 129.45 5.13541 1
2 16 -5 125.084 6.18618 4
-2 16 -5 132.459 6.46319 4
2 -16 -5 127.814 5.09457 1
2 17 5 33.1289 1.33387 3
-2 -17 5 39.2415 1.51031 2
2 -17 -5 34.4471 3.73318 2
-2 -17 5 41.7341 3.6207 3
2 -17 -5 35.4795 2.79732 1
2 17 -5 33.8084 2.80499 1
-2 17 -5 33.7594 3.41836 4
2 17 -5 33.7494 3.45216 4
2 -18 -5 58.2396 4.77432 2
-2 -18 5 80.8992 2.39563 2
2 -18 5 81.9921 5.26033 3
-2 18 -5 72.8694 4.98036 4
2 18 -5 82.8385 5.20827 4
2 18 5 74.3443 2.15331 3
-2 -18 5 66.9604 4.62589 3
2 18 -5 78.0081 3.93284 1
2 -18 -5 75.4678 3.84959 1
2 19 -5 7.50799 1.98717 4
-2 19 -5 2.61551 1.63461 4
2 -19 -5 2.4358 1.99131 2
-2 -19 5 3.7296 2.16362 3
-2 -19 5 2.24823 0.72889 2
2 19 -5 2.59607 1.35414 1
2 -19 -5 0.85638 1.41352 1
2 19 5 2.78629 0.65109 3
2 -19 5 4.73087 2.09088 3
2 -20 5 41.2015 3.82844 3
-2 20 -5 44.0069 4.07006 4
2 20 -5 38.5028 3.78548 4
2 -20 -5 37.5016 2.73321 1
2 20 -5 40.4852 2.85976 1
2 20 5 41.4385 1.6543 3
-2 -20 5 45.6226 3.98742 3
-2 -20 5 39.3634 1.81159 2
2 -20 -5 40.1187 4.05008 2
-2 -21 5 14.6901 1.23363 2
2 -21 -5 13.2519 2.82615 2
-2 21 -5 13.6445 2.78331 4
2 21 -5 14.3128 2.66144 4
2 21 5 15.0174 1.13352 3
2 -21 5 9.91997 2.63162 3
2 21 -5 14.4813 1.91765 1
2 -21 -5 16.1702 2.02651 1
-2 -21 5 19.6608 3.05771 3
2 22 5 589.628 10.593 3
-2 -22 5 617.217 15.9844 3
2 -22 -5 551.096 16.5692 2
-2 -22 5 565.761 10.9902 2
2 -22 -5 596.769 13.0392 1
2 22 -5 599.036 12.9184 1
-2 22 -5 563.044 16.3361 4
2 22 -5 607.779 16.616 4
2 -22 5 562.623 16.0515 3
2 -23 5 27.3606 3.58539 3
-2 -23 5 27.1415 3.39812 3
-2 23 5 20.0913 2.70613 3
2 -23 -5 18.1111 3.35622 2
-2 -23 5 25.202 1.72951 2
2 -23 -5 25.5957 2.32907 1
2 23 -5 23.5898 2.19609 1
2 23 -5 26.0368 3.55661 4
-2 23 -5 25.7747 3.38151 4
2 24 5 290.757 7.4942 5
-2 -24 5 296.292 10.5546 3
-2 24 5 289.39 9.49924 3
2 -24 5 278.428 10.7561 3
2 -24 -5 280.841 11.1492 2
-2 -24 5 295.384 6.70502 2
2 -24 -5 292.671 7.90162 1
2 24 -5 300.139 7.8306 1
2 24 -5 275.484 10.8263 4
-2 24 -5 283.741 11.0624 4
2 25 5 11.2833 1.64168 5
-2 -25 5 15.207 2.88466 3
-2 25 5 12.388 2.30279 3
2 -25 -5 16.8235 3.28897 2
-2 -25 5 11.6664 1.3485 2
2 25 -5 13.5497 1.74223 1
2 -25 -5 11.9901 1.71678 1
-2 25 -5 12.3376 2.86763 4
2 25 -5 15.4429 3.01432 4
2 26 5 -0.14154 1.10696 5
-2 -26 5 -1.34051 2.62091 3
2 26 -5 1.62964 1.89066 4
-2 26 -5 1.63923 1.93945 4
2 -26 -5 0.88726 1.1318 1
2 26 -5 0.13916 1.04136 1
-2 26 5 -0.26886 1.79942 3
-2 -26 5 0.10764 1.0334 2
2 -26 -5 0.40769 2.39315 2
-2 -27 5 13.8419 1.58827 2
2 -27 -5 18.2093 3.56904 2
-2 27 5 13.7318 2.4418 3
-2 27 -5 18.5393 3.34872 4
2 27 -5 12.9902 2.94477 4
2 27 -5 15.467 1.77509 1
2 -27 -5 13.0795 1.74113 1
2 27 5 16.148 1.84012 5
-2 -28 5 25.9723 2.01078 2
-2 28 5 25.9409 3.06463 3
2 -28 -5 23.143 2.02199 1
-2 28 -5 29.877 3.95571 4
2 28 -5 21.5333 3.57279 4
-2 -28 -5 25.1358 2.15185 1
-2 29 5 7.30948 2.05727 3
-2 -29 -5 7.63622 1.50668 1
-2 -29 5 6.21485 1.35932 2
2 29 -5 4.86093 2.59614 4
-2 29 -5 10.6681 2.91915 4
2 -29 -5 6.78796 1.36467 1
-2 -30 5 86.8713 3.53789 2
-2 30 5 81.5723 5.00794 3
2 -30 -5 76.4524 3.19582 1
-2 30 -5 77.4462 6.07714 4
2 30 -5 84.7775 6.29276 4
-2 -30 -5 83.4868 3.21387 1
-2 31 5 7.69769 2.38236 3
-2 -31 5 7.23759 1.46032 2
2 31 -5 6.04138 2.89557 4
-2 31 -5 8.87782 2.97523 4
-2 32 5 213.796 8.47523 3
-2 -32 5 207.371 6.09034 2
2 32 -5 237.371 10.7415 4
-2 32 -5 203.644 10.0921 4
-2 33 5 6.67289 2.16473 3
-2 34 5 18.139 3.0457 3
-2 35 5 -0.31083 2.61238 3
-2 36 5 4.7309 2.43264 3
2 0 -6 179.055 6.6361 4
-2 0 -6 176.432 6.60963 4
2 0 -6 163.592 6.82942 1
2 0 -6 171.452 5.09227 2
2 0 6 180.272 6.1473 3
-2 0 6 169.643 6.38926 4
2 0 6 169.388 6.38608 4
2 1 -6 186.457 6.88187 4
2 -1 -6 192.206 6.98533 4
-2 -1 -6 194.492 6.97046 4
-2 1 -6 192.784 7.00002 4
2 -1 -6 192.437 5.58994 2
2 1 -6 190.157 5.21128 2
2 -1 -6 184 7.29448 1
2 1 -6 172.876 7.10701 1
2 -1 6 189.332 6.48494 3
2 1 6 186.675 6.23564 3
2 1 6 192.284 6.85329 4
-2 1 6 184.185 6.7374 4
-2 -1 6 186.947 6.80865 4
2 -1 6 198.486 6.8842 4
-2 2 -6 138.779 5.81341 4
2 2 -6 132.091 5.64384 4
2 -2 -6 132.339 5.6564 4
-2 -2 -6 120.821 5.47457 4
2 -2 -6 133.798 4.57384 2
2 2 6 132.169 5.03436 3
2 -2 6 135.504 5.46084 3
-2 -2 6 129.018 5.54987 4
-2 2 6 125.008 5.43971 4
2 2 6 132.874 5.56385 4
2 -2 6 130.758 5.59634 4
2 2 -6 104.274 5.4309 1
-2 3 -6 12.3333 1.93735 4
2 3 -6 9.82197 1.78039 4
2 3 6 7.63324 1.73372 4
-2 3 6 9.33922 1.77967 4
2 3 -6 8.21987 2.08635 1
2 -3 6 11.8714 2.03414 3
2 3 6 12.3054 1.76548 3
2 -3 -6 11.7101 1.50804 2
2 -3 6 9.40841 1.83414 4
-2 -3 6 8.69516 1.69501 4
2 4 -6 101.967 5.3177 1
2 -4 6 103.987 4.95898 3
2 4 6 108.295 4.30129 3
2 -4 -6 101.271 4.17562 2
2 4 6 108.481 5.01509 4
2 4 -6 100.918 4.97875 4
-2 4 -6 109.707 5.17488 4
-2 4 6 114.49 5.0859 4
-2 -4 6 103.367 4.9731 4
2 -4 6 101.88 4.97075 4
2 -5 -6 98.3392 5.12151 1
2 5 -6 107.121 5.39365 1
2 -5 6 107.569 5.12987 3
2 5 6 112.831 4.26655 3
2 -5 -6 108.778 4.4932 2
2 -5 6 111.354 5.18702 4
-2 -5 6 105.669 5.09124 4
2 5 -6 100.459 5.01301 4
-2 5 6 112.947 5.12432 4
-2 5 -6 103.995 5.14133 4
2 5 6 104.872 4.98577 4
-2 -6 6 171.66 6.64162 4
2 -6 6 171.911 6.68141 4
2 -6 -6 169.898 5.95315 2
2 6 6 181.359 6.63225 4
2 6 -6 177.434 6.83847 4
-2 6 -6 171.611 6.81047 4
-2 6 6 173.499 6.54867 4
2 6 -6 180.616 7.04959 1
2 -6 -6 169.897 6.67992 1
2 -6 -6 171.866 4.01269 5
2 6 6 177.667 5.44806 3
2 -6 6 175.983 6.73532 3
-2 7 -6 11.0919 1.84249 4
-2 7 6 13.6283 2.01097 4
2 7 6 12.2723 1.95435 4
2 7 -6 14.4676 2.09672 4
2 7 -6 15.1023 2.34824 1
2 -7 -6 11.2809 2.16848 1
2 -7 -6 13.8141 0.81352 5
-2 -7 -6 13.9776 1.47597 5
2 -7 6 15.3888 2.37617 3
2 -7 6 14.5465 2.17898 4
-2 -7 6 16.0881 2.20615 4
2 -7 -6 20.4354 2.17248 2
2 8 -6 134.073 6.03658 4
-2 8 -6 140.092 6.18593 4
2 8 6 144.935 5.95219 4
-2 8 6 143.767 5.98065 4
2 8 -6 131.158 6.04446 1
2 -8 -6 144.837 6.0294 1
-2 -8 -6 139.382 4.50362 5
2 -8 6 141.739 6.19565 3
-2 -8 6 135.267 6.02154 4
2 -8 6 137.107 6.08069 4
2 -8 -6 140.769 5.70271 2
2 9 -6 282.9 9.30396 4
-2 9 -6 294.115 9.52392 4
-2 9 6 294.734 9.10145 4
2 9 6 305.059 9.20318 4
2 9 -6 281.275 9.09666 1
2 -9 -6 273.509 8.82459 1
-2 -9 -6 285.368 7.06322 5
2 -9 6 288.018 9.45167 3
2 -9 -6 289.431 8.93053 2
2 -9 6 295.97 9.40461 4
-2 -9 6 285.994 9.28908 4
-2 -10 6 143.863 6.28359 4
2 -10 6 133.486 6.03921 4
2 10 -6 126.793 6.06185 4
-2 10 -6 143.191 6.33101 4
2 -10 -6 142.633 6.10495 2
-2 10 6 123.815 5.74098 4
2 10 6 143.306 5.99786 4
2 -10 -6 141.179 5.90111 1
2 10 -6 132.03 5.94862 1
2 -10 6 135.496 6.28472 3
-2 -10 -6 126.501 4.20866 5
-2 10 -6 139.703 3.39519 2
2 -11 6 31.1921 3.03721 4
-2 -11 6 29.5085 2.96757 4
-2 11 -6 29.6623 2.99467 4
2 11 -6 28.7548 2.99698 4
2 -11 6 28.1752 3.12213 3
2 11 -6 31.31 3.12846 1
2 -11 -6 32.2255 2.93552 1
-2 11 6 29.5165 2.86221 4
2 11 6 29.551 2.89225 4
-2 -11 -6 26.4718 1.8021 5
-2 11 -6 28.812 1.33774 2
2 -11 -6 32.3443 3.06291 2
2 12 -6 63.3753 4.34863 4
-2 12 -6 69.9662 4.54777 4
2 -12 6 73.9785 4.72942 3
2 12 -6 68.1121 4.18854 1
2 -12 -6 68.275 4.04556 1
2 12 6 81.4415 4.57288 4
-2 12 6 69.3758 4.25196 4
-2 -12 -6 66.3328 2.7875 5
2 -12 6 71.2982 4.4977 4
-2 -12 6 66.1834 4.40596 4
2 -12 -6 73.4146 4.62139 2
-2 12 -6 66.1798 2.04411 2
-2 13 -6 44.0821 3.73681 4
2 13 -6 43.1686 3.73364 4
2 13 6 44.6255 3.53657 4
-2 13 6 46.9132 3.58279 4
2 -13 6 42.4713 3.7583 4
-2 -13 6 33.9019 3.32247 4
2 13 -6 44.0784 3.36772 1
2 -13 -6 37.1044 3.08122 1
2 -13 6 39.6307 3.72782 3
-2 13 -6 41.0726 1.50934 2
2 -13 -6 33.4348 3.42403 2
2 -14 -6 62.6801 4.50131 2
2 14 6 66.9134 4.3582 4
-2 14 6 70.616 4.47415 4
-2 -14 6 74.426 4.81728 4
2 -14 6 67.7841 4.69001 4
2 14 -6 68.7539 4.14794 1
2 -14 -6 59.1544 3.83396 1
2 -14 6 67.482 4.66504 3
-2 14 -6 56.4574 4.35663 4
2 14 -6 70.6406 4.83458 4
-2 15 -6 25.4978 2.98424 4
2 15 -6 27.3751 3.09516 4
2 -15 -6 29.7412 3.29888 2
-2 15 6 27.309 2.92168 4
2 15 6 27.5526 2.96166 4
-2 -15 6 29.3511 3.13354 4
2 -15 6 29.6917 3.30616 4
2 -15 -6 18.993 2.46395 1
2 15 -6 27.1763 2.83227 1
2 -15 6 26.2405 3.20459 3
-2 -15 6 26.7688 3.32539 3
-2 16 -6 94.3893 5.66544 4
2 16 -6 105.721 5.93835 4
2 16 6 98.9066 2.78995 3
2 -16 -6 89.2547 5.6738 2
2 -16 6 100.266 5.78036 4
-2 -16 6 94.4086 5.70207 4
2 16 -6 98.0992 4.87157 1
2 -16 -6 95.0273 4.71222 1
-2 -16 6 95.5439 5.55066 3
2 17 -6 89.7607 5.50858 4
-2 17 -6 79.8181 5.26254 4
2 -17 -6 83.3968 5.56464 2
2 17 6 79.5853 2.37025 3
2 -17 6 83.4189 5.22936 4
-2 -17 6 76.6067 5.18161 4
-2 -17 6 93.3842 5.43909 3
2 17 -6 88.1321 4.5254 1
2 -17 -6 73.2842 4.17201 1
2 -18 -6 105.613 6.3397 2
2 18 6 112.41 2.82853 3
2 -18 -6 108.977 5.02203 1
2 18 -6 99.6195 4.91087 1
-2 18 -6 115.09 6.41055 4
2 18 -6 111.636 6.3217 4
-2 -18 6 114.567 6.19352 3
2 -19 -6 108.931 6.58535 2
2 19 -6 125.218 5.2987 1
2 -19 -6 117.092 5.16346 1
2 19 6 118.598 2.91524 3
-2 -19 6 127.636 6.52544 3
2 19 -6 131.819 6.90801 4
-2 19 -6 122.306 6.67979 4
2 -20 -6 55.3394 3.53367 1
2 20 -6 53.1583 3.50332 1
2 20 -6 54.7638 4.57053 4
-2 20 -6 54.4345 4.58564 4
2 -20 -6 53.5356 4.75892 2
2 20 6 49.41 1.68953 3
-2 -20 6 52.5225 4.4136 3
-2 -21 6 3.62578 2.18529 3
2 21 -6 3.72937 2.01887 4
-2 21 -6 6.72446 2.35215 4
2 -21 -6 1.58412 1.56019 1
2 21 -6 2.1635 1.43817 1
2 -21 -6 0.77526 2.09835 2
2 21 6 3.56474 0.67366 3
2 -21 6 2.46515 2.14387 3
-2 -22 6 28.686 3.7335 3
-2 22 -6 33.3753 3.72761 4
2 22 -6 31.3943 3.669 4
2 22 6 27.9259 1.24257 3
2 -22 -6 39.3921 4.36172 2
2 22 -6 30.8321 2.62465 1
2 -22 -6 32.9312 2.83103 1
2 23 -6 40.6881 2.94828 1
2 -23 -6 40.9268 2.97272 1
2 -23 -6 39.0861 4.33581 2
-2 23 -6 39.0854 4.19105 4
2 23 -6 42.8872 4.31839 4
-2 24 -6 33.2897 3.90463 4
2 24 -6 26.2667 3.6247 4
2 -24 -6 27.3023 2.5878 1
2 24 -6 32.4596 2.69547 1
2 -24 -6 26.6108 3.90364 2
2 25 -6 4.1543 2.40912 4
-2 25 -6 7.0913 2.62694 4
2 -25 -6 5.08023 2.51712 2
2 -25 -6 4.31478 1.51983 1
2 25 -6 7.62956 1.79807 1
-2 25 6 2.95075 1.77965 3
-2 26 6 29.0685 2.99812 3
2 -26 -6 29.3157 4.08729 2
2 26 -6 30.6582 3.93977 4
-2 26 -6 29.9691 3.77731 4
-2 -26 -6 33.3895 4.24884 2
2 -26 -6 30.5724 2.74713 1
2 26 -6 31.6697 2.62292 1
2 -27 -6 54.7795 5.42133 2
-2 27 6 56.7713 4.10352 3
-2 -27 -6 62.8612 5.49128 2
2 -27 -6 54.8121 3.33746 1
-2 27 -6 66.7842 5.52602 4
2 27 -6 58.4837 5.18268 4
2 -28 -6 46.2365 5.05211 2
-2 28 6 47.4054 3.91989 3
-2 28 -6 43.1802 4.70166 4
2 28 -6 54.1489 5.20215 4
-2 -28 -6 46.4166 3.12908 1
2 -28 -6 45.5811 3.06703 1
-2 -28 -6 44.2123 4.97418 2
-2 29 -6 23.0438 3.88873 4
2 29 -6 22.9252 3.82179 4
2 -29 -6 22.0741 3.84753 2
-2 29 6 19.7824 2.89382 3
2 -29 -6 22.0101 2.2712 1
-2 -29 -6 25.5943 2.44665 1
-2 -29 -6 22.8526 3.96044 2
-2 -30 -6 23.1288 4.02668 2
2 -30 -6 14.6069 3.34962 2
-2 30 6 19.8782 2.8548 3
2 30 -6 25.7896 3.83089 4
-2 30 -6 18.8519 3.51249 4
-2 31 6 4.01878 1.88491 3
-2 32 6 11.7362 2.39619 3
-2 33 6 5.34141 2.04417 3
-2 34 6 5.66074 2.36417 3
-2 0 -7 1668.12 31.5078 4
2 0 -7 1595.52 31.2355 4
2 0 -7 1610.14 27.9169 2
2 0 7 1644.17 30.0399 3
2 0 7 1637.2 30.9712 4
-2 0 7 1627.64 30.9342 4
2 -1 -7 3.72428 1.81514 4
-2 -1 -7 2.11592 1.62922 4
2 1 -7 3.19023 1.74559 4
-2 1 -7 4.50685 1.77515 4
2 -1 -7 4.50714 1.24963 2
2 -1 7 4.05996 1.86123 3
2 1 7 5.35709 1.78622 3
2 -1 7 4.47516 1.9991 4
-2 -1 7 2.47865 1.91171 4
2 1 7 2.4571 1.69213 4
-2 1 7 1.71916 1.76647 4
2 1 -7 3.17906 2.3696 1
2 -1 -7 3.45119 2.32767 1
2 2 -7 332.402 10.9536 1
2 2 7 374.164 9.9205 3
2 -2 7 369.171 10.4521 3
2 -2 -7 359.598 8.88731 2
2 2 7 369.482 10.7814 4
-2 -2 7 370.821 10.8987 4
-2 2 7 375.519 10.8468 4
2 -2 7 381.292 10.9943 4
2 2 -7 376.161 11.1338 4
-2 2 -7 383.002 11.2844 4
-2 3 7 -0.24712 1.68545 4
2 3 7 -0.24711 1.7316 4
-2 3 -7 -0.26822 1.47276 4
2 3 -7 0.26827 1.49396 4
2 3 -7 0.57445 1.84696 1
2 3 7 2.38875 1.59985 3
2 -3 7 0.68807 1.50525 3
2 -3 -7 0.93064 1.08687 2
2 -3 7 -0.25399 1.69996 4
-2 -3 7 -1.51572 1.94763 4
2 4 -7 117.197 5.815 4
-2 4 -7 120.532 5.90645 4
2 4 -7 106.596 5.79033 1
2 -4 7 111.726 5.63163 4
-2 -4 7 108.213 5.50853 4
2 4 7 121.74 4.97282 3
2 -4 7 117.74 5.51753 3
2 -4 -7 118.207 4.66075 2
2 4 7 108.882 5.44579 4
-2 4 7 113.2 5.57524 4
2 5 7 1.0029 1.54371 4
-2 5 7 0.75298 1.41715 4
-2 5 -7 1.09706 1.4401 4
2 5 -7 -0.27303 1.45585 4
2 5 -7 2.26325 2.05086 1
2 -5 -7 1.66143 1.95739 1
2 -5 7 0.52153 1.30348 4
-2 -5 7 2.33011 1.4814 4
2 5 7 1.51527 1.36241 3
2 -5 7 2.20398 1.68572 3
2 -5 -7 2.3006 1.24022 2
2 6 7 1.12483 1.23892 3
-2 -6 7 0.52739 1.44797 4
2 -6 7 1.32969 1.35197 4
-2 6 -7 0.55875 1.32221 4
-2 6 7 1.7744 1.45034 4
2 6 7 -0.25351 1.54297 4
2 6 -7 0.27796 1.36519 4
2 6 -7 0.56189 1.86218 1
2 -6 -7 1.64283 1.93541 1
2 -6 -7 0.74982 0.61998 5
2 -6 7 -0.50451 1.58797 3
2 -6 -7 1.50855 1.27419 2
2 -7 7 2.17447 1.61565 4
-2 -7 7 2.69631 1.64132 4
2 -7 -7 2.62649 1.50047 2
2 7 -7 1.12917 1.36177 4
-2 7 -7 3.40929 1.66801 4
2 7 7 3.59649 1.65219 4
-2 7 7 1.28398 1.50773 4
2 7 -7 2.50284 2.22055 1
2 -7 -7 2.15873 2.22626 1
2 -7 -7 1.58213 0.53604 5
2 -7 7 3.63843 1.97465 3
2 7 7 4.12889 1.48892 3
-2 -7 -7 1.36656 1.03088 5
-2 8 -7 937.115 21.4198 4
2 8 -7 964.275 21.496 4
-2 8 7 959.245 20.9419 4
2 8 7 970.12 21.0147 4
2 8 -7 953.092 21.2509 1
2 -8 -7 947.5 20.9889 1
-2 -8 -7 951.75 17.9537 5
2 -8 7 940.729 20.9692 3
2 -8 -7 953.216 19.9016 2
-2 -8 7 937.124 21.16 4
2 -8 7 969.152 21.3626 4
2 9 -7 4.71458 1.95361 4
-2 9 -7 1.77713 1.71737 4
-2 9 7 6.32763 1.89602 4
2 9 7 4.22098 1.89717 4
2 -9 -7 4.45033 2.31825 1
2 9 -7 7.04953 2.63973 1
-2 -9 -7 1.75527 0.99528 5
2 -9 7 1.9317 2.15863 3
2 -9 -7 2.30123 1.69589 2
-2 -9 7 0.56084 1.76583 4
2 -9 7 4.80476 2.1316 4
-2 -10 7 1005.77 22.2623 4
2 -10 7 982.536 22.2083 4
2 10 -7 1014.94 22.5109 4
-2 10 -7 946.202 22.2403 4
-2 10 7 1010.75 21.9481 4
2 10 7 1009.1 21.9058 4
2 10 -7 976.469 21.8097 1
2 -10 -7 990.677 21.558 1
-2 10 -7 1016.81 16.3861 2
2 -10 7 1016.05 22.3211 3
2 -10 -7 991.387 21.3471 2
-2 -10 -7 992.58 18.3828 5
2 -11 -7 2.34418 1.70947 2
-2 11 -7 0.65392 0.40306 2
2 -11 7 -0.29032 2.05217 3
2 -11 -7 1.26642 1.88071 1
2 11 -7 2.64255 2.13822 1
2 11 7 -0.27445 1.67041 4
2 11 -7 2.16114 1.59549 4
-2 11 7 1.64382 1.76177 4
-2 11 -7 1.86034 1.65321 4
-2 -11 -7 1.57777 0.94729 5
-2 -11 7 0.29319 1.6553 4
2 -11 7 1.47602 1.66667 4
2 -12 -7 1.65649 1.6609 2
2 12 -7 2.85394 1.52959 4
-2 12 -7 3.49513 1.74493 4
-2 12 7 1.11719 1.51182 4
2 12 7 0.55953 1.57972 4
2 -12 7 0.89289 1.99222 3
2 -12 -7 0.49908 1.79427 1
2 12 -7 3.64359 1.97742 1
-2 -12 -7 1.378 0.87494 5
-2 -12 7 4.21608 1.85427 4
2 -12 7 3.93909 1.82283 4
2 13 -7 4.55641 1.76235 4
-2 13 -7 5.87185 1.96307 4
-2 13 7 3.42231 1.85383 4
2 13 7 1.14217 1.52359 4
2 13 -7 4.61494 2.02003 1
2 -13 -7 6.6483 2.21655 1
2 -13 7 5.2998 2.00554 4
-2 -13 7 3.40742 1.65265 4
2 -13 -7 2.9156 1.93343 2
2 -13 7 5.81423 2.29062 3
-2 14 -7 83.0594 5.37971 4
2 14 -7 79.1342 5.24013 4
-2 14 7 71.904 4.83555 4
2 14 7 75.4551 4.84659 4
2 -14 7 77.9047 5.25382 3
2 -14 -7 74.9943 4.67826 1
2 14 -7 78.9166 4.74913 1
2 -14 -7 69.6258 4.86863 2
2 -14 7 76.4604 5.08671 4
-2 -14 7 78.014 5.16698 4
-2 15 -7 0.34197 1.68054 4
2 15 -7 3.76277 1.68104 4
2 -15 -7 2.89703 2.00503 2
2 15 7 3.86391 1.72381 4
-2 15 7 6.53794 1.80968 4
2 15 -7 3.24642 1.88392 1
2 -15 -7 5.05344 2.06002 1
-2 -15 7 7.52815 2.25375 4
2 -15 7 5.58468 2.02338 4
2 -15 7 2.57731 2.19809 3
-2 -15 7 6.27406 2.31177 3
-2 -16 7 130.543 6.6725 3
-2 16 -7 116.861 6.56938 4
2 16 -7 111.273 6.40742 4
-2 16 7 108.701 5.93703 4
2 16 7 122.802 6.27987 4
2 -16 7 110.117 6.29437 4
-2 -16 7 110.446 6.22971 4
2 16 -7 123.518 5.7675 1
2 -16 -7 113.238 5.54751 1
2 -16 -7 124.903 6.69876 2
2 -16 7 106.636 6.22595 3
-2 17 -7 13.6996 2.74286 4
2 17 -7 7.19644 2.38954 4
2 -17 -7 8.77987 2.76977 2
-2 17 7 10.5632 2.50158 4
2 17 7 10.8577 2.53085 4
-2 -17 7 8.25096 2.43455 4
2 -17 7 10.3337 2.58174 4
2 -17 -7 8.45761 2.3226 1
2 17 -7 9.96371 2.39158 1
2 -17 7 7.445 2.57517 3
-2 -17 7 13.8638 3.03649 3
2 18 -7 739.798 19.2931 4
-2 18 -7 714.932 19.2428 4
2 18 7 725.011 18.2625 4
-2 18 7 753.244 18.6153 4
2 18 7 731.435 12.9195 3
2 -18 7 791.545 19.4875 4
-2 -18 7 734.394 19.1031 4
2 -18 -7 727.85 16.7817 1
2 18 -7 743.001 16.9193 1
2 -18 -7 727.398 19.2404 2
-2 -18 7 760.376 18.9961 3
2 -18 7 718.471 18.887 3
2 -19 -7 3.02543 2.53133 2
-2 19 7 6.85184 2.05417 4
2 19 7 1.23515 0.72841 3
2 19 7 4.55525 2.26015 4
-2 19 -7 3.42206 2.02755 4
2 19 -7 5.32774 2.31636 4
-2 -19 7 2.40637 2.47167 3
-2 -19 7 0.36005 1.97727 4
2 -19 7 2.16327 2.16893 4
2 -19 -7 1.39077 2.0638 1
2 19 -7 1.64304 1.87433 1
-2 20 -7 196.869 8.99405 4
2 20 -7 185.261 8.70174 4
2 20 7 178.145 3.94844 3
2 -20 -7 198.606 9.08282 2
2 20 -7 199.781 7.17796 1
2 -20 -7 192.657 7.04809 1
2 -21 -7 -2.01042 2.47546 2
2 -21 -7 -0.45515 1.84138 1
2 21 -7 -0.90706 1.90588 1
-2 21 -7 2.79829 1.85515 4
2 21 -7 4.39367 2.25501 4
2 21 7 -0.4601 0.54554 3
2 22 -7 46.5559 3.55736 1
2 -22 -7 47.7657 3.56366 1
2 -22 -7 50.4467 4.92228 2
2 22 -7 47.095 4.57008 4
-2 22 -7 45.8971 4.65148 4
2 -23 -7 1.69642 2.42654 2
2 23 -7 1.2588 2.02369 4
-2 23 -7 2.10082 2.17132 4
2 23 -7 0.65381 1.47267 1
2 -23 -7 0.67251 1.95186 1
-2 -24 -7 7.79412 2.95364 2
2 -24 -7 -1.73405 2.6995 2
2 -24 -7 1.99085 1.53709 1
2 24 -7 3.62732 1.49587 1
2 24 -7 6.43729 2.3569 4
-2 24 -7 3.44079 2.39559 4
-2 25 -7 3.96926 2.31558 4
2 25 -7 3.51872 2.27297 4
2 -25 -7 -2.21293 2.63031 2
-2 -25 -7 5.74549 2.78214 2
2 25 -7 0.20825 1.52195 1
2 -25 -7 -1.31116 1.63525 1
2 -26 -7 171.338 9.06098 2
-2 -26 -7 185.775 9.34025 2
-2 26 7 158.141 6.99271 3
-2 26 -7 182.15 9.24439 4
2 26 -7 175.999 9.02761 4
2 -26 -7 180.335 6.61325 1
2 -27 -7 8.24892 3.26951 2
-2 -27 -7 9.98022 3.26381 2
-2 27 7 11.1136 2.36677 3
-2 27 -7 6.46359 2.74665 4
2 27 -7 7.3577 2.95968 4
2 -27 -7 6.90686 2.07789 1
2 -28 -7 243.117 10.8515 2
-2 28 7 229.041 8.50574 3
2 28 -7 208.315 10.2613 4
-2 28 -7 212.999 10.4122 4
-2 -28 -7 232.293 10.6947 2
-2 29 7 -0.28154 1.84773 3
-2 30 7 3.12001 1.97058 3
-2 31 7 -0.28282 1.78035 3
-2 32 7 25.2637 3.21714 3
2 0 -8 26.3655 3.21515 4
-2 0 -8 20.7736 2.92867 4
2 0 -8 29.155 3.70073 1
2 0 8 26.4554 2.9839 3
2 0 8 21.2109 2.83886 4
-2 0 8 22.5547 3.04014 4
2 0 -8 25.1363 2.03938 2
-2 1 -8 307.457 10.6 4
2 1 -8 331.858 10.8951 4
-2 -1 -8 332.555 10.8734 4
2 -1 -8 289.231 10.6266 1
2 1 -8 299.224 10.7227 1
2 1 8 329.284 9.62388 3
2 -1 8 338.323 9.97207 3
2 -1 8 338.625 10.6702 4
-2 1 8 331.423 10.6258 4
-2 -1 8 321.614 10.561 4
2 1 8 316.358 10.4445 4
2 -1 -8 330.453 8.34322 2
2 2 -8 3.69013 1.91546 4
-2 2 -8 3.38147 1.93595 4
2 -2 8 1.23326 1.80348 3
2 -2 -8 5.78785 1.29985 2
2 2 8 3.70385 1.80958 3
2 2 -8 10.3172 2.75947 1
-2 2 8 2.52793 2.00326 4
2 2 8 1.123 1.80622 4
2 -2 8 3.14098 1.83703 4
-2 -2 8 5.40938 2.11473 4
2 3 8 234.999 7.75484 3
2 -3 8 225.73 8.21237 3
-2 -3 8 225.001 8.69668 4
2 3 8 243.634 8.82612 4
-2 3 8 230.08 8.65329 4
2 -3 8 235.581 8.77183 4
-2 3 -8 216.786 8.7158 4
2 3 -8 226.974 8.88276 4
2 3 -8 224.195 9.07076 1
2 -3 -8 236.515 6.98189 2
-2 -4 8 17.6604 2.69695 4
2 -4 8 13.688 2.45854 4
2 -4 -8 19.6777 2.08189 2
2 -4 8 13.8748 2.46473 3
2 4 8 13.8733 2.24436 3
2 4 -8 20.0078 3.16936 1
2 4 8 15.0398 2.53671 4
2 4 -8 14.936 2.59341 4
-2 4 -8 13.4128 2.5011 4
-2 4 8 10.7713 2.45061 4
2 5 -8 154.532 7.18783 4
-2 5 -8 150.338 7.13827 4
2 5 8 169.147 6.12444 3
2 -5 8 163.77 7.04812 3
-2 5 8 171.617 7.32134 4
2 5 8 163.942 7.11872 4
2 -5 -8 148.744 5.72764 2
2 -5 -8 160.331 7.5309 1
2 5 -8 183.479 7.97099 1
-2 -5 8 154.91 7.04408 4
2 -5 8 160.533 7.15918 4
2 -6 8 6.90228 2.12253 4
-2 -6 8 5.66334 1.97706 4
-2 6 -8 2.86651 1.89429 4
-2 6 8 5.45814 1.94248 4
2 6 8 4.02056 1.99601 4
2 6 -8 5.38738 1.93016 4
2 -6 8 1.38003 1.88392 3
2 6 8 4.54892 1.74306 3
2 6 -8 5.6188 2.67214 1
2 -6 -8 8.42635 2.92635 1
2 -6 -8 5.93955 1.60366 2
2 7 8 243.992 9.01471 4
-2 7 8 236.84 8.87917 4
2 7 -8 228.796 9.06598 4
-2 7 -8 242.446 9.37286 4
-2 -7 -8 237.646 6.83727 5
2 -7 -8 248.853 5.14557 5
2 -7 8 238.289 8.88156 3
2 -7 -8 257.845 8.03497 2
2 7 8 255.4 7.62514 3
2 -7 8 253.984 9.35522 4
-2 -7 8 249.41 9.22964 4
2 7 -8 250.685 9.42178 1
2 -7 -8 245.14 9.32475 1
2 -8 -8 22.1088 2.60914 2
2 8 8 24.6561 3.06316 4
2 8 -8 21.5621 2.95774 4
-2 8 -8 17.4081 2.84568 4
-2 8 8 22.2811 2.93603 4
-2 -8 -8 17.3364 1.82287 5
2 -8 8 19.475 3.04568 3
2 8 8 24.8603 2.48563 3
2 -8 8 20.2267 2.81898 4
-2 -8 8 22.8458 3.03633 4
2 -8 -8 25.2688 3.47592 1
2 8 -8 28.6752 3.55123 1
2 -9 -8 268.886 8.70398 2
-2 9 8 271.263 9.56414 4
2 9 -8 261.784 9.85266 4
2 9 8 263.007 9.39295 4
-2 9 -8 247.101 9.62462 4
-2 -9 -8 252.563 6.84749 5
2 -9 8 272.192 9.65178 3
2 9 8 278.222 7.66225 3
-2 9 -8 251.475 4.94869 2
2 -9 8 263.619 9.67385 4
-2 -9 8 258.018 9.63441 4
2 -9 -8 274.924 9.68192 1
2 9 -8 280.577 9.84134 1
2 -10 -8 13.322 2.28089 2
-2 10 8 11.1167 2.37296 4
2 10 8 16.8547 2.65614 4
-2 10 -8 9.53464 2.39283 4
2 10 -8 13.8905 2.63691 4
-2 -10 -8 9.7281 1.48415 5
2 -10 8 7.96645 2.67373 3
2 10 8 13.1419 2.00919 3
-2 -10 8 15.3166 2.73635 4
2 -10 8 10.6169 2.5047 4
2 -10 -8 11.2177 2.66242 1
2 10 -8 13.3567 2.98519 1
2 11 -8 262.469 10.0256 4
2 11 8 247.927 9.27611 4
-2 11 -8 260.193 10.0012 4
-2 11 8 267.059 9.57743 4
2 -11 -8 260.652 9.40126 1
2 11 -8 282.404 9.72761 1
-2 -11 8 248.568 9.62981 4
2 -11 8 266.653 9.82822 4
2 -11 8 265.613 9.72883 3
-2 -11 -8 254.973 6.52872 5
2 -11 -8 267.793 9.05662 2
2 12 8 5.25746 2.05317 4
-2 12 -8 10.2499 2.45762 4
-2 12 8 6.17754 2.12926 4
2 12 -8 7.0489 2.29278 4
2 -12 8 9.70037 2.40761 4
-2 -12 8 5.97056 2.15817 4
2 -12 8 6.385 2.41003 3
2 -12 -8 9.46842 2.57077 1
2 12 -8 11.2611 2.88875 1
-2 -12 -8 7.58145 1.18673 5
2 -12 -8 8.98817 2.33464 2
2 13 8 120.599 6.35836 4
-2 13 8 119.449 6.35514 4
2 -13 8 118.334 6.50972 3
2 -13 -8 118.034 6.10388 1
2 13 -8 125.505 6.35922 1
-2 13 -8 126.814 6.89614 4
2 13 -8 117.224 6.65357 4
2 -13 -8 135.118 6.50048 2
2 -13 8 138.405 7.04331 4
-2 -13 8 125.14 6.79217 4
-2 -14 8 8.34971 2.52641 4
2 -14 8 12.265 2.72533 4
2 -14 -8 7.51362 2.71306 1
2 14 -8 10.1013 2.64732 1
2 14 8 10.2512 2.21014 4
-2 14 8 12.4723 2.57492 4
2 14 -8 6.99285 2.13854 4
-2 14 -8 14.7275 2.71654 4
2 -14 -8 8.74163 2.30483 2
2 -14 8 9.71628 2.75048 3
2 -15 8 121.631 6.727 3
2 -15 -8 126.434 6.1275 1
2 15 -8 124.113 6.16853 1
2 15 -8 112.137 6.60004 4
-2 15 -8 109.577 6.67774 4
2 -15 -8 117.516 6.37659 2
-2 -15 8 124.195 6.7966 4
2 -15 8 117.863 6.7666 4
2 15 8 103.88 6.02108 4
-2 15 8 122.01 6.49728 4
2 16 -8 17.5096 2.92926 1
2 -16 -8 17.6804 2.96666 1
2 -16 -8 19.5104 3.20358 2
2 16 -8 15.0202 2.84942 4
-2 16 -8 17.7153 2.98076 4
2 -17 -8 155.375 7.6729 2
2 17 -8 138.634 6.46206 1
2 -17 -8 129.615 6.26187 1
2 17 -8 139.729 7.57098 4
-2 17 -8 140.997 7.53112 4
2 -18 -8 7.06888 2.56518 2
-2 18 -8 10.0448 2.89242 4
2 18 -8 14.084 3.15051 4
2 -18 -8 10.639 2.60506 1
2 18 -8 8.81322 2.38215 1
2 -19 -8 167.92 8.2389 2
2 19 -8 157.539 8.17157 4
-2 19 -8 169.594 8.51588 4
2 -19 -8 149.729 6.68791 1
2 19 -8 162.874 6.94307 1
2 19 8 159.885 4.03965 3
2 -20 -8 11.5813 3.08186 2
2 20 8 8.65971 0.97318 3
2 20 -8 8.26757 2.26625 1
2 -20 -8 6.00777 2.13165 1
2 20 -8 11.713 2.98534 4
-2 20 -8 12.9536 2.98203 4
2 21 -8 115.585 7.01607 4
-2 21 -8 103.21 6.80015 4
2 -21 -8 88.2414 6.15546 2
-2 -21 -8 102.894 6.69905 2
2 21 -8 109.323 5.45214 1
2 -21 -8 90.5195 5.06419 1
2 -22 -8 5.11795 2.11212 1
2 22 -8 4.50822 2.09324 1
2 22 -8 3.91981 2.02233 4
-2 22 -8 4.35718 2.35906 4
-2 -22 -8 5.64946 3.04594 2
2 -22 -8 3.8146 2.69778 2
-2 23 -8 43.7504 4.7628 4
2 23 -8 58.4631 5.22511 4
2 -23 -8 49.647 5.25908 2
2 -23 -8 47.5252 3.97267 1
2 23 -8 45.3163 3.75097 1
-2 -23 -8 50.2772 5.29298 2
2 -24 -8 4.02072 2.04688 1
-2 24 -8 0.91207 2.57479 4
2 24 -8 0.91103 2.31588 4
-2 -24 -8 1.34571 2.6002 2
2 -24 -8 2.23247 2.52094 2
2 25 -8 50.2167 5.21246 4
-2 25 -8 47.1112 4.87629 4
2 -25 -8 42.9102 4.88607 2
2 -25 -8 51.0896 3.93436 1
-2 -25 -8 49.6152 5.25994 2
2 -26 -8 8.31598 2.12116 1
-2 27 8 70.9955 4.68111 3
-2 28 8 11.7841 2.55773 3
-2 29 8 56.5072 4.27304 3
2 0 9 435.053 12.2889 3
2 0 -9 429.951 13.7695 1
-2 0 -9 444.359 13.69 4
2 0 9 473.248 13.6203 4
-2 0 9 450.48 13.4355 4
-2 1 -9 8.00589 2.42055 4
2 1 -9 8.0049 2.28726 4
-2 1 9 9.52049 2.28464 4
2 -1 9 13.3943 2.69927 4
2 1 9 6.02919 2.02265 4
-2 -1 9 8.91962 2.31229 4
2 -1 -9 8.52953 2.80147 1
2 1 -9 8.84509 3.08277 1
2 -1 9 5.29311 2.24102 3
2 -1 -9 6.34196 1.46893 2
2 1 9 8.77647 2.31876 3
-2 2 -9 51.5631 4.41635 4
2 2 -9 56.7076 4.57273 4
2 -2 9 52.7235 4.27914 4
-2 -2 9 58.4024 4.54326 4
2 2 9 66.9442 4.71625 4
-2 2 9 59.7017 4.52245 4
2 -2 9 48.3303 4.01435 3
2 2 9 47.5714 3.73647 3
2 -2 -9 53.1223 3.13183 2
2 2 -9 59.8373 4.92638 1
-2 3 -9 2.10409 1.92616 4
2 3 -9 5.93877 1.99929 4
2 3 9 -0.23725 1.73451 3
2 -3 9 2.51003 2.03875 3
2 -3 -9 3.16945 1.37789 2
2 3 -9 5.25315 2.6808 1
2 -3 9 1.61626 1.75007 4
-2 -3 9 5.80456 2.11692 4
-2 3 9 5.0579 1.96878 4
2 3 9 3.15984 1.83213 4
2 -4 9 152.256 7.24168 4
-2 -4 9 138.073 6.90277 4
-2 4 9 134.068 6.78555 4
2 4 9 149.938 7.12854 4
-2 4 -9 133.983 7.07867 4
2 4 -9 143.679 7.27009 4
2 4 -9 126.066 7.06146 1
2 -4 9 137.625 6.59611 3
2 4 9 143.399 6.02347 3
2 -4 -9 137.591 5.40725 2
2 5 9 5.82199 2.03873 3
-2 -5 9 4.27065 2.07033 4
2 -5 9 6.92937 2.21067 4
2 -5 -9 5.87587 1.58787 2
2 5 9 6.39947 2.34051 4
-2 5 9 8.00044 2.30284 4
2 5 -9 6.74089 2.28352 4
-2 5 -9 7.12671 2.31721 4
2 -5 9 4.97489 2.29077 3
2 5 -9 9.62546 2.8555 1
2 -5 -9 3.86313 2.72894 1
-2 5 -9 7.81464 1.29403 2
2 -6 -9 30.7105 1.70615 5
2 -6 -9 26.5475 2.60101 2
2 -6 9 29.7603 3.53531 4
-2 -6 9 24.9469 3.20502 4
2 6 9 24.7626 3.24098 4
2 6 -9 27.1955 3.46004 4
-2 6 9 27.0087 3.26776 4
-2 6 -9 25.1576 3.32769 4
2 6 9 26.7337 2.84688 3
2 -6 9 25.4082 3.36606 3
2 6 -9 30.617 3.75851 1
2 -6 -9 26.128 3.83425 1
-2 6 -9 25.3432 1.66695 2
2 -7 -9 7.62002 0.90358 5
2 -7 9 9.51444 2.42617 4
-2 -7 9 6.40935 2.26169 4
2 -7 -9 11.5814 2.11193 2
-2 7 9 10.6647 2.61831 4
-2 7 -9 5.82653 2.08778 4
2 7 -9 8.681 2.35379 4
2 7 9 13.2658 2.72265 4
-2 7 -9 10.7625 1.06106 2
2 -7 9 6.73246 2.52803 3
2 7 9 8.63353 2.09101 3
-2 -7 -9 7.87895 1.56043 5
2 7 -9 5.04406 2.91419 1
2 -7 -9 13.8062 3.10879 1
2 -8 9 237.176 9.39239 4
-2 -8 9 224.963 9.15664 4
2 8 9 215.864 8.89802 4
-2 8 9 237.079 9.23089 4
2 8 -9 211.702 9.16876 4
-2 8 -9 219.993 9.29867 4
-2 -8 -9 223.458 6.50803 5
2 8 9 228.5 7.39717 3
2 -8 9 226.507 8.84354 3
2 -8 -9 213.202 7.58357 2
2 -8 -9 230.218 9.32086 1
2 8 -9 249.796 9.47575 1
-2 8 -9 205.179 4.25511 2
2 -9 -9 9.7318 2.19618 2
2 9 9 13.5361 2.87973 4
-2 9 9 14.8284 2.87427 4
-2 9 -9 11.9033 2.78887 4
2 9 -9 12.213 2.55334 4
-2 -9 -9 7.93699 1.44379 5
2 -9 9 13.453 3.0801 3
-2 -9 9 16.2881 2.97054 4
2 -9 9 10.8238 2.49522 4
2 9 9 14.1069 2.27792 3
2 -9 -9 10.7708 3.11318 1
2 9 -9 12.7684 3.08879 1
2 10 -9 304.955 10.6146 1
2 -10 -9 273.639 10.2175 1
-2 -10 -9 272.532 7.09261 5
2 -10 -9 280.567 9.23601 2
2 10 9 280.436 8.18074 3
-2 10 -9 271.775 10.7124 4
2 10 -9 287.576 10.9121 4
2 -10 9 295.022 10.4382 3
2 -11 -9 9.75029 2.15129 2
-2 -11 -9 7.69755 1.27297 5
2 11 9 8.1504 2.05566 3
2 11 -9 8.29604 2.73312 1
2 -11 -9 7.19983 2.65086 1
-2 11 -9 12.6852 2.71991 4
2 11 -9 4.97941 2.22354 4
2 -11 9 8.37069 2.72973 3
2 -12 -9 14.2624 2.54598 2
-2 -12 -9 13.3176 1.40803 5
2 12 9 15.7613 2.07926 3
2 -12 9 9.19372 2.51516 3
2 12 -9 12.4492 2.89445 4
-2 12 -9 9.3628 2.59227 4
2 12 -9 6.29061 2.51793 1
2 -12 -9 11.6265 2.89648 1
2 -13 -9 7.50244 2.28086 2
-2 13 -9 5.96777 2.36537 4
2 13 -9 2.37938 2.14722 4
2 13 9 3.96118 1.714 3
2 -13 -9 6.37512 2.647 1
2 13 -9 1.24083 2.4098 1
2 -14 -9 89.3929 5.51662 2
2 14 -9 96.2334 6.34311 4
-2 14 -9 83.3586 5.98166 4
2 14 9 93.8437 4.05022 3
2 14 -9 93.3871 5.68268 1
2 -15 -9 3.62725 2.05435 2
2 15 9 5.74304 1.61302 3
2 15 -9 4.24593 2.4711 1
-2 15 -9 2.88076 2.19541 4
2 15 -9 7.81482 2.7272 4
-2 16 -9 5.43988 2.42822 4
2 16 -9 6.28141 2.83192 4
2 -16 -9 8.61848 2.71747 2
2 16 -9 7.78071 2.56338 1
-2 -16 -9 13.1705 3.33618 2
2 16 9 7.40194 1.72495 3
-2 17 -9 10.198 2.82246 4
2 17 -9 13.5911 2.90261 4
2 17 -9 11.5133 2.96946 1
2 -17 -9 17.6381 3.31247 2
-2 -17 -9 12.3505 3.43407 2
2 17 9 11.0699 1.73367 3
-2 -18 -9 258.237 10.5479 2
2 -18 -9 240.831 9.81208 2
-2 18 -9 230.179 10.3567 4
2 18 -9 242.532 10.5276 4
2 18 9 215.827 5.95059 3
2 19 -9 14.626 3.19118 4
-2 19 -9 12.833 3.05096 4
2 19 9 11.1634 1.5257 3
-2 -19 -9 11.6845 3.2452 2
2 -19 -9 9.33491 2.73111 2
2 20 9 33.4142 1.70781 3
-2 20 -9 37.8922 4.48469 4
2 20 -9 42.4383 4.69858 4
2 -20 -9 48.7503 4.80593 2
-2 -20 -9 42.1852 4.69528 2
2 -21 -9 7.91195 3.23496 2
-2 -21 -9 5.64058 3.0418 2
2 21 -9 7.3539 2.76616 4
-2 21 -9 4.1355 2.63062 4
2 -22 -9 42.0634 4.75277 2
-2 -22 -9 43.3944 4.98616 2
2 22 -9 39.7592 4.63468 4
-2 22 -9 36.4771 4.44698 4
-2 -23 -9 4.06058 3.10615 2
2 -23 -9 3.97463 2.84044 2
-2 27 9 8.48459 2.29198 3
2 0 10 16.6498 2.80838 3
-2 0 -10 17.2437 2.23616 2
-2 -1 -10 96.5703 4.50158 2
-2 1 -10 88.5387 4.06189 2
2 -1 10 85.1116 5.23203 3
2 1 10 92.3708 5.33666 3
-2 2 -10 32.852 3.84424 4
2 2 -10 24.1993 3.55244 4
-2 2 -10 23.2857 2.1782 2
2 -2 10 26.9048 3.31602 3
2 -2 -10 26.1236 2.39803 2
2 2 10 27.981 3.25058 3
-2 -2 -10 24.6382 2.6076 2
2 3 -10 175.548 8.46323 4
-2 3 -10 178.101 8.58222 4
-2 3 -10 171.71 5.21207 2
-2 -3 -10 184.351 6.77071 2
2 -3 -10 171.202 6.07288 2
2 -3 10 156.57 7.23931 3
2 3 10 174.1 7.12203 3
2 4 -10 21.5965 3.31157 4
-2 4 -10 20.0905 3.19921 4
-2 -4 -10 18.9554 2.63491 2
-2 4 -10 18.1305 1.7103 2
2 4 10 16.1113 2.73049 3
2 -4 -10 16.7723 2.32722 2
2 -4 10 16.9745 3.13681 3
-2 5 -10 212.241 9.55537 4
2 5 -10 228.681 9.80994 4
2 -5 10 237.495 9.09431 3
2 5 10 216.208 7.83664 3
-2 -5 -10 234.134 8.14885 2
2 -5 -10 200.772 7.06055 2
-2 5 -10 211.424 5.28878 2
-2 6 -10 20.6706 1.39642 2
2 6 10 22.31 2.95139 3
2 -6 -10 23.2843 2.5584 2
2 6 -10 16.3629 3.04825 4
-2 6 -10 25.6485 3.36236 4
2 -6 -10 21.891 1.51606 5
2 -6 10 14.7933 3.06014 3
-2 -6 -10 18.0041 2.86196 2
-2 -7 -10 103.042 5.60615 2
-2 -7 -10 92.8988 4.1348 5
2 -7 -10 89.2901 2.52826 5
2 7 10 105.33 5.15639 3
2 -7 10 96.6226 5.94266 3
2 7 -10 102.618 6.52341 4
-2 7 -10 116.037 6.87757 4
2 -7 -10 104.171 4.9761 2
-2 -8 -10 27.443 3.46252 2
-2 -8 -10 26.2728 2.17141 5
2 8 -10 26.815 3.67893 4
-2 8 -10 29.7833 3.80882 4
2 8 10 28.5682 3.02028 3
2 -8 -10 25.4871 2.86071 2
-2 -9 -10 44.266 4.03632 2
-2 -9 -10 40.9851 2.55924 5
2 9 10 53.7831 3.64174 3
2 -9 -10 48.8278 3.62888 2
-2 9 -10 46.6416 4.58505 4
2 9 -10 43.153 4.56576 4
-2 10 -10 16.6958 3.05778 4
2 10 -10 14.9774 2.92305 4
-2 -10 -10 11.7791 2.63485 2
2 -10 -10 12.8684 2.43456 2
-2 -10 -10 12.8875 1.58548 5
2 10 10 17.3295 2.34235 3
-2 -11 -10 136 6.87306 2
-2 -11 -10 129.055 4.17134 5
-2 11 -10 121.016 7.24867 4
2 11 -10 116.486 7.19891 4
2 11 10 123.824 5.34669 3
2 -11 -10 129.249 6.14581 2
2 12 10 12.8487 2.24889 3
2 -12 -10 10.7013 2.39476 2
-2 12 -10 14.9782 3.13425 4
2 12 -10 18.7485 3.3152 4
-2 -12 -10 14.7376 3.00801 2
-2 -12 -10 13.3473 1.43956 5
-2 -13 -10 150.471 7.56289 2
2 13 -10 142.676 7.98875 4
-2 13 -10 142.393 8.02696 4
2 -13 -10 148.295 6.96825 2
2 13 10 136.606 5.50687 3
2 -14 -10 6.96355 2.27935 2
2 14 10 7.33193 1.88966 3
-2 -14 -10 9.9113 3.16227 2
2 14 -10 8.80397 2.74385 4
-2 14 -10 12.7712 2.77528 4
2 -15 -10 102.157 6.06237 2
-2 -15 -10 106.915 6.55178 2
2 15 -10 99.4967 6.72487 4
-2 15 -10 95.9534 6.76475 4
2 -16 -10 22.837 3.29381 2
-2 -16 -10 22.5459 3.78302 2
2 16 -10 23.1392 4.03236 4
-2 16 -10 24.48 4.20113 4
2 -17 -10 38.986 4.15178 2
-2 -17 -10 37.918 4.47764 2
-2 17 -10 30.4412 4.27158 4
2 17 -10 34.1539 4.4221 4
2 -18 -10 11.2603 2.92056 2
-2 -18 -10 13.9153 3.54796 2
-2 18 -10 11.7007 3.19752 4
2 18 -10 12.6527 3.31761 4
2 -19 -10 36.2603 4.26293 2
-2 -19 -10 44.4032 4.87779 2
2 -20 -10 9.69475 2.93032 2
-2 -20 -10 4.7199 3.08681 2
2 -21 -10 77.2783 6.05746 2
2 0 11 14.3524 2.95345 3
-2 -1 -11 5.87673 1.55378 2
2 -1 11 0.93559 2.18597 3
2 1 11 1.49618 2.18751 3
-2 -2 -11 10.9089 2.0248 2
2 2 11 11.7201 2.9093 3
2 -2 11 15.2563 3.25008 3
-2 -3 -11 11.3087 2.3086 2
2 -3 -11 8.44976 1.87018 2
2 3 11 15.476 2.82126 3
-2 3 -11 16.9349 3.10133 4
2 3 -11 16.857 3.13882 4
-2 -4 -11 170.896 6.66973 2
-2 4 -11 173.695 8.86395 4
2 4 -11 163.372 8.63276 4
2 -4 -11 174.083 6.31049 2
2 4 11 181.026 7.43471 3
2 5 -11 19.1794 3.36638 4
-2 5 -11 19.7071 3.40641 4
2 5 11 11.7218 2.55031 3
2 -5 -11 10.0055 2.05328 2
-2 -5 -11 11.6214 2.54002 2
-2 -6 -11 96.4248 5.18381 2
-2 6 -11 94.2438 6.64506 4
2 6 -11 93.7985 6.55216 4
2 6 11 87.6691 5.17832 3
2 -6 -11 92.6523 4.77927 2
-2 -6 -11 85.2641 4.16962 5
-2 -7 -11 5.68339 2.17811 2
2 7 11 7.49881 2.24122 3
2 -7 -11 6.09169 1.92366 2
-2 7 -11 7.56004 2.7088 4
2 7 -11 7.96785 2.56808 4
-2 -7 -11 8.37526 1.64895 5
-2 -8 -11 3.41107 1.93892 2
2 8 11 1.25609 1.85088 3
2 -8 -11 1.47424 1.70678 2
-2 8 -11 0.8973 2.46366 4
2 8 -11 0.89343 2.07324 4
-2 -8 -11 1.99475 1.16603 5
2 9 -11 1.80316 2.29178 4
-2 9 -11 -1.35742 2.72174 4
-2 -9 -11 1.78648 2.10476 2
2 -9 -11 1.28248 1.68354 2
-2 -9 -11 2.19503 1.11032 5
2 9 11 3.16675 1.97117 3
2 10 -11 3.18652 2.7065 4
-2 10 -11 5.02472 2.84515 4
-2 -10 -11 5.59784 2.02205 2
2 -10 -11 6.16437 2.06784 2
-2 11 -11 3.22371 2.56473 4
2 11 -11 0.45931 2.41167 4
2 -11 -11 3.64163 1.92833 2
-2 -11 -11 -0.64822 2.19014 2
-2 -12 -11 57.6219 4.87537 2
2 -12 -11 52.3104 4.34025 2
2 -13 -11 9.508 2.55008 2
-2 -13 -11 9.0887 3.0812 2
-2 -14 -11 147.97 7.75803 2
2 -14 -11 139.683 7.00508 2
-2 -15 -11 10.8452 3.14573 2
2 -15 -11 6.99825 2.51607 2
-2 -16 -11 19.271 3.7762 2
2 -16 -11 13.1801 3.02905 2
-2 -17 -11 3.57495 2.60753 2
2 -17 -11 3.97107 2.36995 2
2 -18 -11 5.62465 2.5589 2
-2 -15 -12 15.1805 3.49522 2
-3 0 0 0.91662 0.71339 1
-3 0 0 -0.10988 0.62033 5
-3 1 0 9.76374 1.24234 1
-3 -1 0 11.3141 1.28086 1
-3 1 0 13.1661 1.22073 5
-3 -1 0 11.0656 1.20512 5
3 1 0 13.6784 1.32305 5
-3 2 0 0.46064 0.60462 1
-3 -2 0 0.11424 0.46218 5
3 2 0 -0.33143 0.61523 5
-3 2 0 -0.21417 0.44449 5
-3 3 0 29.1209 1.8632 1
-3 -3 0 27.01 1.82059 5
3 3 0 27.6838 1.83182 5
-3 3 0 25.5031 1.68543 5
-3 4 0 1.38913 0.66239 1
-3 -4 0 0.59474 0.66248 5
3 4 0 0.11579 0.63587 5
-3 5 0 11.6835 1.22452 1
3 5 0 10.492 1.27086 5
-3 5 0 8.77649 1.12363 2
-3 -6 0 1.80265 0.71001 1
-3 6 0 2.88961 0.78904 1
-3 6 0 1.57384 0.63651 2
3 6 0 3.25824 0.90157 5
-3 7 0 24.9125 1.77064 1
-3 -7 0 24.607 1.74491 1
-3 7 0 35.6632 2.15222 2
3 7 0 25.6048 1.92023 5
-3 -8 0 28.964 1.8605 1
-3 8 0 28.9655 1.90974 1
3 8 0 29.3229 2.09357 5
-3 8 0 29.1642 2.04148 2
-3 9 0 4.56303 1.00525 2
-3 -9 0 2.20172 0.77943 1
-3 9 0 2.64828 0.89524 1
3 9 0 2.99535 0.92778 5
-3 10 0 29.302 1.91833 1
-3 -10 0 27.8242 1.84187 1
3 10 0 29.4641 2.18993 5
-3 10 0 24.2044 2.21359 3
-3 10 0 32.3388 2.17085 2
-3 11 0 -0.36228 0.96578 3
-3 11 0 0.29346 0.81712 2
-3 11 0 -0.11386 0.67669 1
-3 -11 0 0.32575 0.66085 1
3 11 0 0.30901 0.8604 5
-3 12 0 3.07227 0.99884 2
-3 -12 0 2.89992 0.82904 1
-3 12 0 2.91599 0.84663 1
3 -12 0 1.7109 0.95363 2
-3 13 0 0.48301 0.87148 2
-3 -13 0 1.68125 0.80437 1
-3 13 0 0.11056 0.61588 1
3 -13 0 1.26643 1.06211 2
-3 -13 0 2.65675 0.91472 3
-3 14 0 2.53878 1.14363 2
-3 -14 0 -0.10266 0.63204 1
-3 14 0 -0.10886 0.66255 1
-3 -14 0 0.21883 0.77339 3
3 -14 0 0.76465 0.93885 2
-3 -15 0 4.19349 0.99297 3
3 -15 0 4.59852 1.28725 2
-3 15 0 3.60239 1.1479 2
-3 -15 0 4.09984 0.79557 1
-3 15 0 4.71772 0.92511 1
3 -16 0 11.3058 1.80401 2
-3 -16 0 14.4878 1.58165 3
-3 16 0 13.6782 1.8446 2
-3 16 0 14.3376 1.34761 1
-3 -16 0 14.7677 1.24935 1
3 -17 0 1.52962 1.29882 2
-3 17 0 1.79031 1.26593 2
-3 -17 0 1.04574 0.94001 3
-3 17 0 1.3407 0.76005 1
-3 -17 0 1.52093 0.68374 1
-3 18 0 60.3055 3.65508 2
-3 18 0 50.298 3.57837 3
3 -18 0 49.9213 3.52819 2
-3 -18 0 50.7519 2.81505 3
-3 18 0 49.8342 2.38643 1
-3 -18 0 55.0712 2.36187 1
-3 19 0 1.45787 0.78168 1
3 -19 0 2.36692 1.40691 2
-3 19 0 1.76694 1.39061 2
-3 -19 0 1.44357 1.20615 3
-3 19 0 3.28908 1.52207 3
-3 -19 0 1.67737 0.73794 1
-3 20 0 38.3522 3.36475 3
-3 20 0 32.6501 3.08593 2
-3 -20 0 33.5731 2.38755 3
3 -20 0 36.2313 3.19455 2
-3 -20 0 35.5801 1.85758 1
-3 20 0 37.6592 2.02375 1
-3 -21 0 -0.39229 0.77065 1
-3 21 0 0.08842 0.7655 1
-3 21 0 -1.09956 1.57277 3
-3 -21 0 0.95791 0.99402 3
3 -21 0 0.7596 1.3903 2
-3 22 0 0.65488 0.79687 1
-3 -22 0 0.0722 0.71239 1
-3 -22 0 0.16628 1.09132 3
-3 22 0 0.56893 1.53952 3
3 -22 0 -0.2609 1.49273 2
-3 23 0 4.76624 0.92515 1
-3 -23 0 2.98049 0.75616 1
-3 -23 0 5.63078 1.47839 3
-3 23 0 3.22925 1.70265 3
3 -23 0 5.64071 2.07174 2
-3 24 0 1.52259 0.7747 1
-3 -24 0 1.28991 0.68058 1
-3 -24 0 0.53898 1.22548 3
-3 24 0 1.21096 1.63851 3
3 -24 0 0.82839 1.47237 2
-3 -25 0 3.95325 1.48374 3
-3 25 0 3.436 1.9672 3
3 -25 0 4.24859 1.80322 2
-3 -26 0 26.1653 2.5177 3
-3 26 0 29.016 3.50026 3
3 -26 0 25.842 3.13422 2
-3 -27 0 7.86333 1.84786 3
-3 27 0 11.2686 2.85577 3
3 -27 0 8.61363 2.34298 2
3 -28 0 41.2995 3.77048 2
-3 -28 0 47.2209 3.40114 3
-3 28 0 48.02 4.3262 3
-3 -29 0 -1.29627 1.73658 3
-3 29 0 0.70724 2.22605 3
3 -29 0 -0.31045 1.79947 2
-3 -30 0 4.89603 1.66754 3
-3 30 0 6.51276 2.68794 3
3 -30 0 6.65547 2.26108 2
-3 -31 0 -2.7448 1.78892 3
-3 31 0 0.37104 2.31023 3
3 -31 0 0.32404 1.77934 2
-3 32 0 -1.9021 2.47162 3
3 -32 0 -0.33032 1.67929 2
-3 33 0 -0.38928 2.16784 3
3 -33 0 -1.68421 1.9773 2
3 33 0 -0.4491 2.20567 4
-3 33 0 2.24635 2.16673 4
-3 -33 0 -1.41599 2.41441 2
-3 34 0 3.18622 2.66563 3
3 -34 0 -0.68517 2.15654 2
3 34 0 0.46266 2.23129 4
-3 34 0 -1.38915 2.35397 4
-3 -34 0 1.07132 2.56736 2
-3 35 0 -0.40507 2.40751 3
3 -35 0 3.83393 2.44247 2
-3 35 0 1.43363 2.46965 4
3 35 0 -0.4772 2.6576 4
-3 -35 0 5.4133 2.48423 2
-3 36 0 24.7193 4.10097 3
3 -36 0 25.5429 3.74523 2
-3 -36 0 26.2838 4.07007 2
3 -37 0 1.80448 2.3686 2
-3 37 0 -0.41915 2.8588 3
-3 -37 0 1.84197 2.51265 2
-3 -38 0 16.3666 3.49553 2
-3 0 1 6816.98 108.765 1
-3 0 -1 6937.55 108.903 5
3 0 -1 7079.88 108.895 1
-3 0 1 6991.53 106.458 4
-3 0 1 7119.24 108.617 5
3 0 1 6911.03 106.445 4
3 -1 1 1394.98 22.2883 4
-3 -1 1 1432.43 22.3206 4
3 1 1 1430.7 22.218 4
-3 1 1 1423.02 22.2555 4
-3 -1 -1 1387.33 24.4871 5
-3 1 1 1434.35 24.1635 5
3 -1 -1 1414.91 24.4718 1
3 1 -1 1459.94 24.5887 1
-3 1 -1 1285.13 22.1325 4
3 1 -1 1428.73 22.24 4
-3 -1 1 1405.72 24.231 5
-3 -1 1 1393.38 24.3843 1
-3 1 1 1403.38 24.4868 1
-3 2 -1 2333.43 36.6025 4
3 2 -1 2334.53 36.576 4
3 2 1 2371.18 36.5458 4
-3 2 1 2348.32 36.5643 4
-3 -2 1 2314.85 36.6988 4
3 -2 1 2281.13 36.678 4
3 2 -1 2374.99 38.7386 1
-3 2 1 2357.34 38.7259 1
3 -2 -1 2336.68 38.1948 5
-3 2 1 2381.34 38.3004 5
3 3 -1 12.947 0.85489 4
-3 3 1 11.3561 1.16364 5
3 3 1 11.5958 1.29826 5
3 3 -1 11.5471 1.32356 1
-3 3 -1 10.5303 1.18864 3
-3 3 -1 10.6621 0.78732 4
3 -3 1 11.9136 0.85216 4
-3 -3 1 9.43747 0.80621 4
-3 3 1 12.4518 1.28479 1
3 4 1 32.1376 2.00897 5
-3 4 1 31.9843 1.84517 5
3 4 -1 27.8503 1.90283 1
-3 4 -1 30.2427 1.98892 3
-3 4 -1 30.9368 1.44333 4
3 4 -1 29.5625 1.40636 4
-3 4 1 29.6469 1.97298 2
-3 4 1 31.1221 1.93254 1
-3 5 1 382.832 8.61045 1
-3 5 1 386.166 8.21371 5
3 5 1 390.921 8.77947 5
3 5 -1 399.043 8.77335 1
-3 5 -1 379.255 8.88969 3
3 5 -1 376.696 7.69124 4
-3 5 -1 391.421 7.75221 4
-3 5 1 388.538 8.87363 2
3 5 -1 362.089 8.67292 5
-3 6 1 143.84 4.48067 1
-3 -6 1 143.077 4.41988 1
3 6 1 145.856 4.65688 5
3 -6 -1 148.288 4.55069 1
3 6 -1 135.295 4.48833 1
-3 6 -1 153.261 4.90456 3
3 6 -1 144.97 4.03629 4
-3 6 1 150.547 4.73733 2
3 6 -1 147.621 4.74838 5
-3 6 -1 141.404 4.04513 4
-3 7 -1 115.422 3.71356 4
3 7 -1 105.005 3.57429 4
3 7 -1 121.121 4.28345 5
-3 7 -1 112.374 4.31168 3
-3 7 1 111.148 3.85344 1
-3 -7 1 115.022 3.86015 1
3 -7 -1 120.895 4.02175 1
3 7 -1 115.003 3.98624 1
-3 7 1 111.961 4.09814 2
-3 7 -1 115.279 3.99123 2
3 7 1 112.91 4.05237 5
-3 8 -1 4209.01 67.0059 2
3 -8 -1 4084.1 67.6774 2
-3 8 1 4237.15 67.4325 2
-3 8 -1 4130.97 67.855 3
-3 8 1 4205.85 66.7708 1
-3 -8 1 4211.11 66.6728 1
3 -8 -1 4185.1 66.7616 1
3 8 -1 4255.86 66.8329 1
3 8 1 4222.71 67.218 5
-3 8 -1 4171.01 66.6655 4
3 8 -1 4126.14 66.6549 4
-3 9 -1 1434.37 24.8905 2
-3 9 1 1401.43 25.3076 2
-3 9 -1 1394.74 25.7892 3
-3 -9 1 1427.2 24.4257 1
-3 9 1 1398 24.5828 1
3 9 -1 1414.01 24.6576 1
3 -9 -1 1414.72 24.5738 1
3 9 1 1417.54 25.1555 5
-3 9 -1 1391.92 24.8653 4
3 9 -1 1411.68 24.8492 4
-3 10 -1 4342.9 69.7898 2
-3 -10 1 4357.78 69.2831 1
-3 10 1 4316.56 69.3998 1
-3 10 1 4303.16 70.4647 2
-3 10 -1 4325.04 71.0381 3
3 -10 -1 4451.41 69.4086 1
3 10 -1 4333.1 69.4882 1
-3 10 -1 4372.9 70.0993 4
3 10 -1 4298.36 70.0411 4
3 10 1 4504.74 70.2452 5
-3 -11 1 358.962 8.13567 1
-3 11 1 365.07 8.34153 1
-3 11 -1 363.52 8.7425 2
-3 11 1 356.963 9.12555 2
-3 11 -1 362.684 9.59626 3
3 -11 -1 358.317 8.24684 1
-3 -11 -1 371.738 7.08403 3
3 11 -1 381.467 9.1438 4
-3 11 -1 369.095 9.10053 4
3 11 1 357.715 8.90475 5
-3 12 1 295.461 8.19279 2
-3 12 -1 300.713 7.78301 2
-3 12 -1 307.691 8.68698 3
3 12 -1 295.025 8.1033 4
3 12 1 305.586 8.04574 5
-3 12 -1 308.433 8.28152 4
-3 -12 -1 301.387 6.2043 3
-3 12 1 308.109 7.33315 1
-3 -12 1 301.377 7.13661 1
-3 13 1 151.367 5.49872 2
-3 13 -1 143.628 5.05656 2
-3 13 -1 151.973 5.81877 3
-3 13 -1 145.972 4.60837 1
-3 13 1 155.443 4.66211 1
-3 -13 1 150.627 4.47372 1
3 13 -1 168.545 5.73539 4
-3 13 -1 148.996 5.49542 4
3 13 1 146.047 5.17647 5
-3 -13 -1 151.418 3.88018 3
-3 14 -1 5.39751 1.26505 2
-3 14 -1 1.5472 1.00061 4
3 14 1 5.95309 1.25724 5
3 14 -1 1.90938 1.13579 4
-3 14 -1 5.52283 1.00669 1
-3 -14 -1 2.8221 0.80625 1
-3 14 1 2.47454 1.31113 2
-3 -14 1 2.80857 0.77391 1
-3 14 1 2.39881 0.8089 1
-3 -14 -1 3.40489 0.71093 3
-3 15 1 33.7569 2.09576 1
-3 -15 1 33.7564 1.97845 1
-3 15 -1 35.7057 2.54132 2
-3 15 1 36.1091 2.77304 2
-3 15 1 38.4756 2.94545 3
3 15 -1 32.6238 2.70537 4
-3 15 -1 27.0225 2.47557 4
3 15 1 35.6653 2.56817 5
-3 15 -1 33.1656 2.03101 1
-3 -15 -1 35.5246 2.02915 1
-3 -15 -1 34.4803 1.78992 3
-3 -15 1 33.8345 2.33641 3
3 -15 1 31.5749 2.54741 2
3 -16 1 772.327 16.4148 2
3 -16 -1 715.75 17.0196 2
-3 -16 1 791.764 14.4488 1
-3 16 1 766.096 16.8254 2
-3 16 -1 784.472 16.1622 2
-3 16 1 769.911 17.1378 3
-3 -16 -1 779.028 14.1757 3
3 16 -1 795.242 17.1165 4
-3 16 -1 757.605 17.121 4
3 16 1 750.963 16.0808 5
-3 16 -1 776.928 14.7592 1
-3 -16 -1 794.732 14.6977 1
-3 -16 1 779.972 15.6645 3
-3 16 1 764.264 14.7053 1
-3 -17 1 291.114 6.65006 1
-3 17 1 270.678 6.76556 1
-3 17 -1 283.84 8.18657 2
-3 17 1 281.487 8.805 3
-3 -17 -1 273.455 6.53081 3
3 17 -1 286.18 8.81534 4
3 17 1 290.211 8.19211 5
-3 17 -1 279.466 8.8668 4
-3 17 1 290.42 8.7988 2
-3 -17 -1 283.723 6.74873 1
-3 17 -1 279.768 6.81412 1
-3 -17 1 269.604 7.66999 3
3 -17 1 281.93 8.29818 2
3 -17 -1 254.313 8.69411 2
-3 -18 1 2339.49 36.9594 1
-3 18 1 2225.25 37.1972 1
-3 18 -1 2269.08 39.5203 2
-3 -18 -1 2240.5 37.0935 3
-3 18 1 2345.17 40.9744 3
3 18 1 2183.79 39.5234 5
3 18 -1 2310.82 40.9385 4
-3 18 -1 2269.79 40.9842 4
-3 18 1 2245.12 40.4439 2
-3 -18 -1 2269.93 37.1262 1
-3 18 -1 2197.06 37.2506 1
-3 -18 1 2226.13 38.87 3
3 -18 -1 2241.36 41.0116 2
3 -18 1 2229.68 39.8015 2
-3 -19 1 610.122 11.4051 1
-3 19 1 573.576 11.5928 1
-3 19 1 583.254 14.6816 3
-3 -19 -1 585.428 11.8432 3
3 19 -1 602.264 14.8762 4
-3 19 -1 559.943 14.6958 4
-3 19 -1 586.366 11.6516 1
-3 19 1 585.43 14.5081 2
-3 19 -1 590.731 13.7767 2
-3 -19 -1 599.112 11.6132 1
-3 -19 1 599.835 13.2807 3
3 -19 -1 579.26 14.8159 2
3 -19 1 598.185 14.0649 2
-3 20 -1 1251.82 22.0341 1
-3 20 1 1266.57 22.0938 1
-3 -20 1 1313.88 21.8198 1
-3 20 1 1277.34 26.0446 3
-3 -20 -1 1274.89 22.623 3
-3 20 -1 1269.45 26.4302 4
3 20 -1 1315.45 26.3707 4
-3 -20 -1 1289.2 21.9924 1
-3 20 -1 1230.31 24.7884 2
-3 20 -1 1217.39 26.1104 3
-3 -20 1 1298.61 24.3035 3
3 -20 -1 1296.75 26.3998 2
3 -20 1 1255.23 25.1099 2
3 -21 1 0.4607 1.55649 2
-3 -21 -1 1.16345 0.75681 1
-3 21 -1 0.46788 0.67281 1
3 -21 -1 -0.56076 1.60419 2
-3 -21 -1 -0.12574 0.92639 3
3 21 -1 1.70965 1.44856 4
-3 21 -1 1.43294 1.48101 4
-3 21 -1 0.44928 1.60154 2
-3 21 1 0.26549 1.45784 3
-3 21 -1 -0.85368 1.67041 3
-3 -21 1 -1.6922 1.68294 3
-3 -21 1 1.06368 0.85587 1
-3 21 1 2.44907 0.9657 1
3 -22 -1 5.19566 2.00701 2
-3 -22 -1 5.07502 1.20546 3
-3 22 -1 6.47982 0.96961 1
-3 -22 -1 5.8311 0.89657 1
-3 22 -1 5.40234 1.99154 4
3 22 -1 7.47649 2.02291 4
-3 22 1 8.68842 2.01819 3
-3 -22 1 6.05818 1.65513 3
-3 22 -1 6.48396 2.17323 3
3 -22 1 7.84145 1.88666 2
-3 23 1 96.1763 5.30033 3
-3 -23 -1 90.2967 3.78372 3
-3 23 -1 90.7746 2.98118 1
-3 -23 -1 89.1937 2.87692 1
3 23 -1 108.257 5.86103 4
-3 23 -1 91.7305 5.51804 4
-3 -23 1 84.2683 4.31324 3
-3 23 -1 83.9809 5.25033 3
3 -23 1 95.5101 4.93543 2
3 -23 -1 87.4695 5.26401 2
3 -24 -1 14.2829 2.53663 2
-3 -24 -1 15.3007 1.7694 3
-3 -24 1 25.064 2.5401 3
-3 -24 -1 20.0054 1.22362 1
-3 24 -1 13.8769 1.19274 1
-3 24 -1 18.0261 2.81703 4
3 24 -1 19.6247 2.93954 4
-3 24 -1 17.7222 2.86007 3
-3 24 1 17.6925 2.62421 3
3 -24 1 21.6912 2.65143 2
-3 25 -1 31.2596 1.48827 1
-3 25 1 29.8629 3.28239 3
-3 -25 1 33.1348 2.90578 3
-3 -25 -1 30.423 1.45647 1
3 -25 -1 28.6163 3.28635 2
3 -25 1 29.0483 3.00389 2
3 25 -1 31.3696 3.48334 4
-3 25 -1 37.5893 3.75462 4
-3 25 -1 24.2365 3.30674 3
-3 -26 1 638.777 14.7401 3
-3 26 1 632.607 16.3712 3
-3 26 -1 653.884 17.0671 3
3 -26 1 636.315 15.5857 2
3 -26 -1 636.309 16.5265 2
3 26 -1 632.677 17.1553 4
-3 26 -1 642.799 17.2099 4
-3 -26 -1 630.461 10.4301 1
-3 26 -1 590.284 10.4598 1
-3 27 1 209.339 8.53612 3
-3 27 -1 200.481 8.8337 3
-3 -27 1 191.637 7.03938 3
3 -27 1 187.525 7.66371 2
3 -27 -1 195.952 8.30243 2
3 27 -1 200.252 8.86136 4
-3 27 -1 201.49 8.91277 4
-3 28 -1 862.265 21.1405 3
-3 28 1 824.734 20.3951 3
-3 -28 1 859.139 18.5958 3
3 -28 -1 857.457 20.539 2
3 -28 1 835.218 19.3738 2
3 28 -1 821.453 21.2635 4
-3 28 -1 815.078 21.113 4
-3 29 -1 59.4543 5.07363 3
-3 29 1 71.6911 5.17537 3
-3 -29 1 63.056 4.17311 3
3 -29 -1 63.6065 4.86451 2
3 -29 1 69.7099 4.78891 2
3 29 -1 72.3167 5.5387 4
-3 29 -1 72.7334 5.47838 4
-3 30 -1 63.6423 5.12151 3
-3 30 1 63.4062 4.978 3
-3 -30 1 65.511 4.21739 3
3 -30 1 63.3982 4.47373 2
3 -30 -1 63.595 4.84763 2
-3 30 -1 70.6554 5.50505 4
3 30 -1 59.1634 5.03701 4
3 -31 -1 21.9124 3.22698 2
-3 -31 1 27.1165 3.08523 3
-3 31 1 21.8166 3.28401 3
-3 31 -1 17.7738 3.32086 3
3 -31 1 19.2111 2.87165 2
-3 31 -1 22.0619 3.4693 4
3 31 -1 13.9997 3.09087 4
3 -32 -1 4.24543 2.25164 2
-3 -32 1 3.43133 1.73292 3
-3 32 1 1.10551 2.26922 3
-3 -32 1 1.90809 2.06668 2
-3 32 -1 4.73153 2.6394 3
3 -32 1 2.14642 1.68437 2
3 32 -1 4.37918 2.47278 4
-3 32 -1 5.24848 2.69314 4
3 -33 -1 3.59986 1.9796 2
-3 -33 1 6.22306 2.05837 3
-3 -33 1 6.1058 2.35101 2
-3 33 -1 11.7223 2.71407 4
3 33 -1 9.93954 2.96707 4
-3 33 1 6.38866 2.74855 3
3 -33 1 7.52674 2.40271 2
-3 33 -1 10.8735 3.12914 3
-3 -34 -1 31.7302 4.31037 2
-3 -34 1 35.4364 3.77951 2
-3 34 -1 32.0619 4.34669 3
3 -34 1 28.1739 3.4651 2
3 -34 -1 43.5453 4.21857 2
3 34 -1 26.0445 4.1496 4
-3 34 -1 37.1523 4.57008 4
-3 34 1 41.0403 4.58769 3
-3 35 -1 50.3013 5.11808 3
-3 35 1 62.3666 5.38478 3
-3 -35 -1 68.7188 5.89737 2
-3 -35 1 61.4131 4.90776 2
3 -35 -1 55.3861 5.1223 2
3 -35 1 55.4671 4.68506 2
3 35 -1 60.2122 5.62592 4
-3 35 -1 51.5409 5.40494 4
-3 -36 1 299.157 10.8898 2
-3 36 1 305.161 11.6988 3
-3 36 -1 283.528 11.7439 3
-3 -36 -1 321.76 11.9436 2
3 -36 -1 292.932 11.2072 2
3 -36 1 308.374 10.8421 2
-3 -37 -1 48.1198 5.1823 2
-3 -37 1 52.1216 4.80648 2
3 -37 1 58.5031 4.97513 2
-3 37 1 63.2853 5.54557 3
3 -38 1 115.309 6.50707 2
-3 -38 1 122.945 6.88505 2
-3 -39 1 0.34582 2.38034 2
-3 0 -2 890.579 15.1454 4
3 0 -2 885.382 15.1882 4
-3 0 -2 858.134 15.5519 3
3 0 2 846.918 15.1125 4
-3 0 2 858.809 15.1471 4
3 0 -2 883.413 16.0042 5
-3 0 2 874.741 16.6074 1
3 0 -2 880.91 16.6169 1
-3 -1 2 6.02516 1.12012 1
-3 1 2 4.51945 1.08934 1
-3 -1 2 7.68302 0.8949 4
3 -1 2 7.21649 0.84755 4
-3 1 -2 6.12966 0.74264 4
-3 1 2 4.70911 0.72372 4
3 1 -2 5.53385 0.72456 4
3 1 2 7.84532 0.87006 4
3 -1 -2 7.05495 0.98401 5
-3 1 -2 6.03365 0.92429 3
-3 -1 -2 6.35548 0.85635 3
3 1 -2 5.11028 0.97774 5
3 1 -2 5.85867 1.11915 1
3 -1 -2 7.86567 1.19292 1
3 -2 2 563.551 10.7915 4
-3 -2 2 569.812 10.7536 4
-3 2 2 572.565 10.6834 4
3 2 -2 578.862 10.7332 4
3 2 2 563.873 10.6084 4
-3 -2 -2 588.94 10.5851 3
-3 2 -2 583.271 11.4888 3
-3 2 -2 575.453 10.7266 4
3 -2 -2 577.342 11.1713 5
-3 2 2 585.758 11.2316 5
3 2 -2 570.964 11.6496 5
3 2 -2 563.686 11.891 1
-3 2 2 585.861 11.9908 1
3 -3 2 392.121 7.90848 4
-3 -3 2 379.054 7.8952 4
-3 3 -2 372.896 7.80928 4
3 3 -2 374.269 7.81393 4
3 3 2 378.211 7.6808 4
-3 3 2 387.543 7.79292 4
-3 3 -2 379.75 8.5457 3
-3 -3 -2 384.534 7.34054 3
-3 3 2 390.58 8.18393 5
-3 3 2 389.836 8.9359 1
3 3 -2 391.603 8.88748 1
3 -3 -2 372.359 8.07202 5
-3 -4 2 4.7472 0.86953 4
3 -4 2 2.56083 0.70158 4
-3 4 -2 2.66255 0.69081 4
3 4 -2 2.3587 0.6604 4
3 4 -2 3.83574 0.9725 1
-3 4 2 2.81446 0.62595 4
3 4 2 3.26399 0.69985 4
-3 4 2 2.56107 0.67013 5
-3 -4 -2 3.7839 0.53788 3
-3 4 -2 4.41039 0.92951 3
-3 4 2 2.20866 0.92743 1
3 5 -2 434.335 9.5907 1
-3 5 2 431.114 9.59326 1
-3 -5 -2 424.017 7.48731 3
-3 5 -2 445.01 9.81175 3
-3 -5 2 413.193 8.93446 4
3 -5 2 416.237 8.98103 4
-3 -5 -2 420.065 9.52448 5
-3 5 2 416.252 8.6913 5
3 5 -2 411.947 8.76771 4
-3 5 -2 431.179 8.92346 4
-3 6 2 8.86566 0.97891 5
-3 -6 -2 11.0738 1.34197 5
3 6 2 7.14067 1.14081 5
-3 6 -2 8.34518 1.28141 3
-3 6 -2 6.60006 1.02262 4
-3 -6 2 4.2453 0.99201 1
-3 6 2 11.0815 1.43768 1
-3 -6 -2 11.7803 0.62937 3
3 -6 -2 5.41976 1.11749 1
3 6 -2 11.5495 1.33805 1
3 6 -2 10.0276 1.15357 4
3 -6 -2 5.42704 1.12198 2
3 -6 2 9.69497 1.20883 4
-3 -6 2 7.09323 1.04711 4
-3 -7 -2 143.752 4.75737 5
-3 -7 2 143.566 4.60437 4
3 -7 2 143.426 4.57401 4
3 -7 -2 139.717 4.62958 1
3 7 -2 144.518 4.77599 1
-3 7 2 148.434 4.81467 1
-3 -7 2 145.009 4.70791 1
-3 7 -2 144.692 5.05762 3
3 7 -2 144.537 4.52064 4
-3 7 -2 140.057 4.51901 4
3 -7 -2 149.68 5.11887 2
3 7 2 146.741 4.75893 5
-3 7 2 150.477 4.10693 5
-3 -8 -2 528.892 11.4 5
-3 8 -2 519.739 11.3587 4
3 8 -2 541.395 11.4164 4
3 -8 -2 533.465 11.2893 1
-3 -8 2 534.979 11.3259 1
-3 8 2 546.578 11.4374 1
-3 8 -2 550.448 12.2306 3
-3 8 2 535.726 10.4383 5
3 8 2 544.7 11.4998 5
3 8 -2 537.029 11.4116 1
-3 8 -2 542.297 11.1263 2
3 -8 -2 531.937 12.1489 2
-3 9 -2 75.9022 3.174 2
3 -9 -2 78.9312 3.79549 2
3 -9 -2 80.021 3.31382 1
-3 9 2 72.9717 3.5995 2
3 9 -2 78.7202 3.34832 1
-3 -9 2 73.1126 3.21349 1
-3 9 2 70.2737 3.22157 1
-3 9 -2 75.1753 3.80132 3
3 9 -2 75.8589 3.43066 4
-3 9 -2 70.5485 3.35462 4
3 9 2 75.1708 3.33519 5
-3 9 2 73.9599 2.73953 5
-3 10 -2 575.568 12.5026 4
3 10 -2 550.44 12.3326 4
-3 10 2 576.904 12.8778 2
3 -10 -2 568.639 11.9156 1
3 10 -2 577.454 11.9912 1
-3 10 2 591.861 12.0504 1
-3 -10 2 571.977 11.7621 1
-3 10 -2 578.602 13.1644 3
3 -10 -2 572.6 13.0925 2
-3 10 -2 583.923 11.8506 2
3 10 2 544.745 12.0534 5
-3 11 -2 112.798 4.56172 4
3 11 -2 116.817 4.66802 4
-3 11 2 120.406 4.84163 2
3 -11 -2 114.713 4.11061 1
3 11 -2 118.051 4.18182 1
-3 -11 2 116.106 4.06354 1
-3 11 2 117.02 4.2239 1
-3 11 -2 106.113 4.82917 3
3 -11 -2 110.668 4.86965 2
-3 11 -2 113.286 4.09894 2
3 11 2 115.094 4.32575 5
3 12 -2 113.461 4.73654 4
-3 12 -2 110.762 4.73431 4
-3 -12 2 116.596 4.06929 1
-3 12 2 114.851 4.1753 1
-3 12 -2 118.009 4.22552 2
-3 12 2 128.013 5.19788 2
3 12 -2 124.456 4.30298 1
3 -12 -2 118.215 4.19559 1
-3 12 -2 120.312 5.17275 3
3 12 2 118.026 4.45119 5
3 -12 -2 114.939 5.1715 2
3 -13 -2 249.272 8.16974 2
-3 -13 2 272.555 6.68794 1
-3 13 2 251.562 6.75241 1
-3 13 -2 263.839 6.94566 2
-3 13 2 248.466 7.816 2
3 -13 2 266.558 8.38889 3
3 13 -2 262.39 6.86887 1
3 -13 -2 256.511 6.71553 1
-3 13 -2 250.887 8.1858 3
3 13 -2 259.02 7.82763 4
-3 13 -2 258.915 7.85203 4
3 13 2 244.697 7.07567 5
3 14 2 2.35704 1.11154 5
-3 14 -2 3.92739 1.27331 4
3 14 -2 1.83988 1.09081 4
3 -14 -2 2.6327 0.86399 1
-3 14 -2 3.11343 1.09191 2
3 -14 2 4.09108 1.49225 3
-3 14 2 4.16477 1.38092 2
3 14 -2 1.91528 0.82217 1
-3 14 -2 1.5837 1.22516 3
-3 -14 2 3.36212 0.98713 1
-3 14 2 3.95671 1.11211 1
-3 15 2 191.46 5.63017 1
-3 -15 2 199.117 5.47935 1
-3 15 2 188.192 6.91143 2
-3 15 -2 195.728 6.00402 2
3 -15 2 191.777 7.20939 3
-3 15 -2 194.751 7.28139 3
-3 15 -2 194.307 6.99987 4
3 15 -2 187.379 6.82635 4
3 15 -2 202.581 5.73948 1
3 -15 -2 195.395 5.59387 1
3 15 2 199.557 6.23588 5
-3 -16 2 37.6899 2.84285 3
-3 16 2 33.2973 2.2113 1
-3 -16 2 31.3116 2.06362 1
-3 16 -2 35.5021 2.48528 2
-3 16 2 34.0785 2.98295 2
3 -16 -2 37.9479 2.21834 1
3 16 -2 33.6624 2.1143 1
-3 16 -2 35.2762 3.17313 3
-3 16 -2 30.1296 2.84843 4
3 16 -2 29.3303 2.73484 4
3 16 2 36.5718 2.5457 5
-3 -17 2 27.1045 2.50308 3
-3 -17 2 29.9022 1.98157 1
-3 17 2 25.639 2.0018 1
-3 17 -2 31.1221 2.47356 2
-3 17 2 25.4361 2.68951 3
3 -17 -2 26.2756 1.90158 1
-3 17 2 26.1804 2.76647 2
3 17 -2 24.0799 1.83122 1
3 17 -2 25.598 2.64024 4
-3 17 -2 24.1512 2.65845 4
3 17 2 26.5764 2.3299 5
-3 -18 2 304.578 7.20985 1
-3 18 2 291.179 7.45609 1
-3 18 -2 323.304 8.64609 2
-3 18 2 314.549 9.59557 3
-3 18 2 299.279 9.58548 2
3 -18 -2 291.175 7.32467 1
-3 -18 2 318.861 8.88673 3
3 18 2 308.992 8.55588 5
3 18 -2 291.292 9.51044 4
-3 18 -2 312.1 9.87219 4
-3 19 -2 2.38868 1.4474 2
-3 19 -2 1.58605 0.95463 1
3 -19 -2 1.87289 0.95382 1
-3 19 2 2.25493 1.57747 3
-3 19 -2 2.17922 1.65817 4
3 19 -2 1.34614 1.43577 4
3 19 2 2.44451 1.31799 5
-3 -19 2 2.83177 1.6261 3
-3 20 2 150.521 6.46616 3
-3 20 -2 138.898 5.57003 2
-3 20 -2 143.207 4.56789 1
-3 -20 2 153.601 6.04244 3
-3 20 -2 154.732 6.8798 4
3 20 2 135.984 5.50252 5
3 20 -2 152.277 6.73448 4
-3 21 2 54.1732 3.92947 3
3 -21 -2 63.0394 4.50511 2
3 -21 2 49.6598 3.35981 2
-3 -21 -2 59.553 2.72094 1
-3 21 -2 59.8289 2.74095 1
-3 21 -2 63.6898 3.85405 2
-3 -21 2 62.0405 3.8819 3
3 21 -2 54.1256 4.15071 4
-3 21 -2 66.8785 4.62385 4
3 21 2 62.0456 3.64746 5
3 22 2 9.54558 1.8926 5
-3 22 -2 8.84738 1.17672 1
3 -22 -2 8.88642 2.30515 2
-3 22 2 9.5892 2.10188 3
-3 22 -2 13.086 2.42377 4
3 22 -2 14.2142 2.47136 4
-3 -22 -2 8.79743 1.22806 1
-3 -22 2 8.50797 2.00918 3
3 -22 2 9.46228 1.87795 2
-3 23 2 164.645 7.12541 3
-3 -23 -2 172.015 4.79411 1
-3 23 -2 171.141 4.75097 1
3 -23 -2 170.768 7.65394 2
3 -23 2 161.998 6.37627 2
-3 23 -2 171.887 7.75627 3
-3 -23 2 180.712 6.82446 3
3 23 -2 147.98 7.19424 4
3 23 2 173.766 6.40819 5
-3 23 -2 164.015 7.51179 4
3 24 2 8.62862 1.78238 5
-3 24 -2 7.80809 1.06262 1
-3 -24 -2 8.58158 1.06432 1
-3 24 -2 11.1506 2.53128 4
3 24 -2 7.04833 2.18388 4
3 -24 2 4.57969 1.55185 2
3 -24 -2 9.64879 2.41482 2
-3 -24 2 6.16014 2.01898 3
-3 24 2 8.35349 2.1254 3
-3 24 -2 9.95796 2.54329 3
3 25 2 6.61479 1.68288 5
3 -25 -2 8.83198 2.34 2
-3 -25 -2 5.48721 0.96721 1
-3 25 -2 6.74596 0.97622 1
-3 25 -2 8.42449 2.30556 4
3 25 -2 3.84286 1.68735 4
-3 -25 2 5.61133 1.89676 3
-3 25 2 4.9808 1.98185 3
-3 25 -2 6.16255 2.42175 3
3 -25 2 6.13665 1.78207 2
-3 26 2 66.7702 4.65608 3
3 -26 -2 66.7756 5.05591 2
3 -26 2 70.4964 4.30841 2
-3 -26 2 61.4698 4.17086 3
-3 26 -2 77.3164 5.41894 3
3 26 2 66.9879 4.04276 5
3 26 -2 73.9842 5.29015 4
-3 26 -2 64.1525 5.0623 4
-3 26 -2 63.2082 2.26404 1
-3 -26 -2 68.4706 2.40251 1
3 27 2 18.4011 2.42683 5
3 -27 -2 19.7209 3.18188 2
-3 27 -2 17.7691 1.147 1
-3 -27 -2 20.8333 1.20998 1
-3 27 -2 12.0849 2.77478 4
3 27 -2 17.3019 3.25007 4
-3 27 2 22.3889 3.16522 3
-3 -27 2 19.6821 2.68113 3
-3 27 -2 19.5739 3.35969 3
3 -27 2 19.6842 2.66238 2
-3 -28 2 97.3714 5.13966 3
-3 28 2 88.83 5.50188 3
-3 -28 -2 74.8062 1.93639 1
3 28 2 82.1977 4.58696 5
-3 28 -2 98.9086 6.37037 4
3 28 -2 85.2904 5.93201 4
3 -28 -2 92.1147 5.9821 2
3 -28 2 86.1792 4.90025 2
-3 28 -2 84.4609 5.96543 3
3 29 -2 11.6858 2.87449 4
-3 29 -2 5.6535 2.54397 4
3 -29 -2 8.37803 2.59878 2
3 29 2 6.40372 2.11543 5
-3 29 -2 6.86571 2.67462 3
3 -29 2 4.98175 1.74074 2
-3 -29 2 4.61171 1.93653 3
-3 29 2 8.30437 2.42962 3
3 30 -2 15.0084 3.1722 4
-3 30 -2 10.8388 2.87492 4
-3 -30 2 10.4004 2.30711 3
-3 30 2 12.8868 2.71342 3
3 -30 -2 11.0927 2.75119 2
3 30 2 10.7771 2.34675 5
-3 30 -2 13.686 3.25096 3
3 -30 2 11.2865 2.31975 2
-3 31 -2 30.5568 4.00473 4
3 -31 -2 31.9392 3.8042 2
-3 31 2 31.2734 3.88784 3
-3 -31 2 27.7553 3.20322 3
-3 -31 2 34.6396 3.4939 2
-3 31 -2 31.2457 4.16923 3
3 -31 2 32.2249 3.25062 2
3 31 -2 37.4405 4.43906 4
3 31 2 36.6897 3.48619 5
-3 32 -2 4.87605 2.56948 4
3 32 -2 0.88676 2.05778 4
3 -32 -2 0.7626 2.03318 2
-3 -32 2 2.03904 1.79356 3
-3 32 2 -0.35527 2.44554 3
-3 -32 2 1.13272 2.03606 2
3 -32 2 3.66239 1.84913 2
-3 32 -2 2.86982 2.82209 3
3 32 2 1.93423 2.00322 5
-3 33 -2 31.4652 4.11769 4
3 33 -2 21.9072 3.7805 4
3 -33 -2 23.2189 3.44324 2
-3 -33 2 24.4278 3.20687 3
-3 -33 2 23.2191 3.08724 2
3 33 2 19.5199 2.96701 5
-3 33 -2 26.4139 4.15065 3
3 -33 2 19.2858 2.81006 2
-3 33 2 19.5979 3.38568 3
-3 34 2 11.1869 2.9813 3
-3 -34 -2 12.0042 3.30859 2
-3 -34 2 7.2377 2.33221 2
3 -34 -2 11.3663 2.98167 2
3 34 -2 12.1838 3.34438 4
-3 34 -2 13.1267 3.14153 4
3 -34 2 7.9391 2.13714 2
-3 34 -2 12.83 3.48654 3
-3 35 2 4.1719 2.51458 3
-3 -35 2 4.6949 2.39059 2
-3 -35 -2 8.75104 3.39444 2
3 -35 -2 4.36243 2.60347 2
3 -35 2 2.09914 2.12055 2
-3 35 -2 2.6096 2.85508 3
-3 -36 2 33.9403 3.80006 2
3 -36 2 28.702 3.59553 2
-3 36 2 35.4983 4.5842 3
-3 -37 2 10.3113 2.73417 2
-3 37 2 12.1658 3.30261 3
-3 -38 2 10.0292 2.81072 2
3 0 -3 394.84 8.48813 5
-3 0 3 384.932 8.54268 2
-3 0 3 382.502 8.39046 4
3 0 3 382.547 8.36008 4
3 0 -3 360.883 8.36081 4
-3 0 -3 371.871 8.36875 4
3 0 3 367.241 8.17803 3
-3 0 3 384.768 9.19875 1
-3 0 -3 387.719 8.28669 3
3 0 -3 386.424 9.24129 1
3 1 -3 1268.82 22.2953 5
3 1 -3 1242.62 23.0451 1
3 -1 -3 1223.35 23.0731 1
3 1 3 1245.62 22.0226 4
-3 1 3 1259.13 21.9919 4
-3 -1 3 1267.87 22.0367 4
3 -1 3 1242.84 22.0721 4
-3 1 -3 1277.5 22.0884 4
3 1 -3 1269.92 22.1199 4
3 1 3 1268.29 21.5519 3
-3 -1 -3 1257.5 22.0448 4
3 -1 3 1257.39 22.0949 3
3 -1 -3 1235.09 22.0429 4
-3 -1 3 1203.24 22.8999 1
-3 1 3 1301.54 23.1878 1
-3 1 -3 1266.98 22.1901 3
-3 -1 -3 1268.52 21.6261 3
-3 1 3 1275 22.3953 2
-3 -1 3 1280.81 22.1965 2
3 -1 -3 1251.75 21.8996 5
3 2 -3 98.7562 4.10001 1
-3 -2 3 104.213 3.64125 4
3 -2 3 103.975 3.70318 4
3 2 3 106.374 3.63147 4
-3 2 3 109.745 3.69765 4
3 2 -3 101.463 3.60117 4
-3 2 -3 91.5338 3.49272 4
3 2 3 107.384 3.19933 3
3 -2 3 104.616 3.7943 3
-3 2 3 102.998 4.09717 1
-3 -2 -3 101.733 3.20007 3
-3 2 -3 105.779 3.8585 3
-3 2 3 105.836 3.86563 2
-3 -2 3 105.073 3.59045 2
3 -2 -3 108.583 3.49081 5
3 3 -3 7.2043 1.26806 1
-3 3 -3 11.4036 1.26255 4
-3 -3 3 10.3674 1.27612 4
3 -3 3 9.48705 1.24974 4
3 3 3 10.4904 1.24021 4
3 3 -3 6.5598 1.07594 4
-3 3 3 7.51826 1.06852 4
3 -3 3 8.43249 1.33079 3
-3 3 3 8.15174 1.44201 1
-3 3 -3 11.3162 1.42488 3
-3 -3 -3 7.6024 0.88521 3
-3 3 3 11.5106 1.42686 2
-3 -3 -3 6.359 1.1306 5
3 -3 -3 7.59366 0.98342 5
3 -4 -3 1438.16 24.163 5
-3 -4 -3 1446.68 25.4767 5
-3 4 -3 1443.51 25.6703 3
-3 4 3 1439.62 25.7946 1
-3 -4 -3 1444.08 23.3589 3
-3 -4 3 1438.96 25.1847 4
3 -4 3 1447.37 25.1159 4
3 4 -3 1443.66 25.0786 4
-3 4 -3 1425.53 25.0939 4
-3 4 3 1403.21 24.852 4
3 4 3 1439.06 24.8408 4
3 -4 3 1401.26 25.5693 3
-3 4 3 1428.91 25.494 2
3 4 -3 1442.77 25.8573 1
3 -5 -3 4.0235 1.03655 2
3 -5 3 3.34038 1.05464 4
-3 -5 3 6.42598 1.1393 4
3 5 -3 2.64958 0.89362 4
-3 5 -3 4.33061 1.07849 4
-3 5 3 1.88185 1.05087 2
3 -5 3 1.81936 1.00651 3
-3 5 3 2.13053 0.83132 4
3 5 3 8.67671 1.22288 4
-3 5 3 1.93595 1.15779 1
-3 5 -3 7.11679 1.34919 3
-3 -5 -3 3.23811 0.95536 5
3 -5 -3 6.05269 0.90001 5
3 5 -3 2.25986 1.00991 1
-3 -6 -3 1232.37 22.3761 5
-3 6 -3 1247.18 23.0954 3
-3 -6 3 1259.15 22.5867 1
-3 6 3 1228.11 22.7229 1
3 -6 -3 1259.34 23.0083 2
-3 -6 3 1211.9 22.3837 4
3 -6 3 1264.31 22.4532 4
3 6 -3 1223.72 22.2956 4
-3 6 -3 1221.12 22.3892 4
3 6 3 1269.72 22.1318 4
-3 6 3 1264.61 22.1416 4
3 -6 3 1246.02 23.1503 3
-3 6 3 1131.87 22.5853 2
3 -6 -3 1200.62 22.638 1
3 6 -3 1236.26 22.7986 1
3 -7 -3 152.525 5.29568 2
3 7 -3 128.464 4.61789 4
-3 7 -3 132.011 4.71781 4
3 7 -3 145.898 5.01337 1
3 -7 -3 145.972 4.92741 1
3 -7 3 128.013 5.05005 3
-3 -7 -3 131.816 4.58683 5
-3 7 -3 128.329 5.05802 3
-3 -7 3 145.779 4.88285 1
-3 7 3 125.048 4.67354 1
-3 7 3 130.179 3.65856 5
-3 -7 3 145.754 4.90585 4
3 -7 3 128.379 4.69793 4
-3 -8 3 103.452 4.26741 4
3 -8 3 109.161 4.35996 4
-3 8 -3 100.343 4.16644 4
3 8 -3 107.956 4.25522 4
3 8 -3 106.105 4.23507 1
3 -8 -3 111.033 4.25617 1
-3 8 3 120.932 4.4708 1
-3 -8 3 107.558 4.13308 1
3 -8 3 104.532 4.59226 3
-3 8 -3 107.381 4.6195 3
-3 -8 -3 108.446 4.08949 5
-3 8 3 104.066 3.15707 5
3 -8 -3 105.056 4.56637 2
-3 9 -3 1318.37 24.0254 4
3 9 -3 1293 23.9334 4
3 -9 -3 1281.17 23.5295 1
3 9 -3 1255.46 23.6152 1
-3 -9 3 1333.17 23.4996 1
-3 9 3 1273.69 23.6255 1
3 -9 3 1209.26 24.457 3
-3 9 -3 1284.18 24.6009 3
3 -9 -3 1314.56 24.6792 2
-3 9 -3 1294.84 22.729 2
3 -9 3 1280.29 24.0717 4
-3 -9 3 1284.96 24.0041 4
-3 -9 -3 1287.21 23.2844 5
-3 9 3 1311.36 21.6583 5
3 10 -3 131.368 4.81709 1
3 -10 -3 144.434 4.92114 1
-3 -10 3 140.583 4.81303 1
-3 10 3 131.174 4.8695 1
3 -10 3 142.589 5.29498 4
-3 -10 -3 135.747 4.68222 5
-3 -10 3 145.662 5.37454 4
-3 10 -3 136.332 5.21479 4
3 10 -3 141.641 5.30181 4
-3 10 -3 132.676 5.46693 3
-3 10 3 133.213 3.66408 5
3 10 3 135.697 4.66201 5
-3 10 -3 135.968 4.41297 2
3 -10 -3 139.783 5.66283 2
-3 -11 3 275.499 7.12276 1
-3 11 3 257.537 7.17346 1
-3 11 -3 256.8 7.73426 4
3 11 -3 253.034 7.6764 4
-3 11 -3 248.08 8.05572 3
3 11 -3 242.636 7.05832 1
3 -11 -3 264.887 7.12499 1
3 11 3 259.344 6.97751 5
-3 11 3 259.479 5.75893 5
3 -11 -3 271.236 8.30695 2
-3 11 -3 256.528 6.59522 2
-3 -12 3 431.166 9.68656 1
-3 12 3 398.806 9.77593 1
3 12 -3 411.591 10.651 4
-3 12 -3 409.871 10.6959 4
-3 12 -3 410.208 11.0747 3
3 12 -3 429.02 9.79526 1
3 -12 -3 399.909 9.63929 1
3 12 3 401.169 9.61532 5
-3 12 3 389.398 8.14491 5
3 -12 -3 423.803 11.3693 2
-3 12 -3 421.551 9.21978 2
3 -13 -3 37.4104 3.22805 2
3 13 -3 42.5217 2.62737 1
3 -13 -3 42.4336 2.54738 1
-3 13 -3 42.8988 2.41107 2
-3 13 -3 44.741 3.16406 4
3 13 -3 37.3611 2.93586 4
-3 13 -3 45.4547 3.37025 3
3 13 3 41.5334 2.64612 5
-3 13 3 41.1514 1.89684 5
-3 13 3 40.8757 2.68884 1
-3 -13 3 46.7608 2.65876 1
3 14 -3 1150.47 22.9865 4
-3 14 -3 1121 22.8964 4
-3 14 -3 1158.69 20.8469 2
-3 14 3 1110.84 23.0378 2
3 14 -3 1104.69 21.1111 1
3 -14 -3 1197.7 21.232 1
-3 14 -3 1163.86 23.56 3
3 -14 -3 1116.57 23.6184 2
-3 14 3 1120.8 19.4654 5
3 14 3 1119.98 21.3323 5
3 -15 -3 1.14569 0.95863 1
3 15 -3 0.87719 0.95962 1
-3 15 -3 0.40514 0.93811 2
3 -15 -3 2.42903 1.6427 2
-3 15 3 2.44022 1.53618 2
-3 15 -3 2.03482 1.51169 3
3 15 3 0.6204 0.97647 5
-3 15 -3 0.94177 1.23625 4
3 15 -3 0.93542 1.20859 4
-3 16 -3 85.1043 4.72791 4
3 16 -3 88.6939 4.81296 4
3 -16 -3 91.2408 3.80304 1
-3 16 -3 92.6445 3.83998 2
3 -16 3 92.6773 5.09659 3
-3 16 3 94.5043 5.04664 2
3 16 -3 98.1556 3.96363 1
-3 16 -3 96.0053 5.18765 3
3 -16 -3 90.1631 5.22902 2
3 16 3 91.1826 4.02562 5
3 17 3 422.94 10.4351 5
-3 17 -3 453.84 12.7225 3
3 -17 -3 448.229 10.1571 1
3 17 -3 443.963 10.2097 1
-3 17 -3 451.789 10.394 2
3 -17 3 449.275 12.6539 3
3 17 -3 430.793 12.1183 4
-3 17 -3 449.747 12.3173 4
-3 -17 3 446.685 11.629 3
3 -17 -3 407.459 12.4993 2
3 18 3 143.967 5.2953 5
-3 18 -3 140.844 6.58234 3
3 18 -3 138.809 4.85327 1
3 -18 -3 144.215 4.91057 1
-3 18 -3 141.935 5.12472 2
3 -18 3 137.469 6.52279 3
-3 18 -3 146.012 6.53117 4
3 18 -3 137.662 6.34089 4
-3 -18 3 140.608 5.95379 3
3 -18 -3 137.93 6.65643 2
-3 19 -3 392.952 9.84721 2
3 -19 3 405.522 12.233 3
3 -19 -3 394.834 9.34645 1
3 19 -3 395.861 9.27923 1
-3 19 -3 381.377 12.0325 3
-3 -19 3 410.87 11.1778 3
3 19 -3 397.514 11.8147 4
-3 19 -3 382.734 11.6542 4
3 19 3 394.323 10.0285 5
3 20 -3 4.119 1.72792 4
-3 20 -3 2.08253 1.51339 4
3 -20 3 5.53656 1.91585 3
-3 20 3 5.25842 1.84317 3
-3 20 -3 3.36017 1.50538 2
3 20 -3 4.92318 1.22526 1
3 -20 -3 2.45833 1.02343 1
3 20 3 2.89545 1.30217 5
-3 -20 3 4.2784 1.66645 3
-3 21 -3 13.5 2.0377 2
3 -21 -3 11.2158 1.50344 1
3 21 -3 14.0414 1.53665 1
3 21 3 10.1186 1.77451 5
3 -21 3 12.6899 2.53954 3
-3 21 3 14.2747 2.29838 3
-3 21 -3 8.99478 2.23736 4
3 21 -3 12.2806 2.35688 4
-3 -21 3 11.508 2.39048 3
3 -22 3 458.112 13.4871 3
-3 22 3 430.661 12.3991 3
3 -22 -3 433.753 9.85189 1
3 22 -3 446.466 9.79959 1
-3 -22 3 437.624 12.0974 3
3 22 3 419.115 10.8479 5
-3 22 -3 430.713 13.1135 4
3 22 -3 437.721 13.1932 4
3 -23 3 48.1646 4.34199 3
-3 23 3 55.4794 4.09517 3
3 -23 -3 46.5412 2.6024 1
-3 -23 3 58.918 4.08473 3
3 23 3 47.9073 3.19742 5
3 23 -3 52.7794 4.41219 4
-3 23 -3 49.2959 4.21012 4
3 -24 3 284.894 10.6034 3
-3 24 3 292.544 9.99234 3
-3 24 -3 305.013 7.3918 1
-3 -24 3 297.666 9.79504 3
3 24 3 299.733 8.80265 5
-3 24 -3 323.586 11.1464 4
3 24 -3 288.616 10.6045 4
3 -25 -3 63.4744 5.03161 2
-3 25 3 60.2778 4.37536 3
-3 25 -3 65.4726 2.85166 1
-3 25 -3 67.1334 5.11053 3
-3 -25 3 63.9309 4.40497 3
-3 25 -3 60.9743 4.87757 4
3 25 -3 60.0463 4.81087 4
3 25 3 61.4319 3.72353 5
3 26 -3 22.9522 3.32238 4
-3 26 -3 16.8036 3.09003 4
-3 -26 3 14.1549 2.62563 3
-3 26 -3 14.6415 1.49101 1
-3 -26 -3 19.28 1.62402 1
3 -26 -3 19.5263 3.25984 2
-3 26 3 13.6354 2.57365 3
-3 26 -3 10.3351 2.68669 3
3 26 3 15.0398 2.2202 5
3 27 3 183.994 6.87472 5
-3 -27 3 196.479 7.87563 3
-3 27 -3 196.901 9.00479 3
-3 -27 -3 195.13 5.16811 1
-3 27 -3 199.453 4.97013 1
-3 27 3 196.628 8.14016 3
3 -27 -3 192.044 8.84549 2
-3 27 -3 183.359 8.73633 4
3 27 -3 196.434 8.90401 4
-3 28 -3 64.6454 2.32221 1
3 28 3 59.7677 3.85066 5
-3 28 -3 72.0884 5.62868 3
-3 -28 3 60.512 4.47726 3
-3 -28 -3 64.9835 2.53271 1
-3 28 3 60.8919 4.63934 3
3 -28 -3 67.0839 5.35379 2
3 28 -3 64.4744 5.20489 4
-3 28 -3 64.9364 5.27988 4
-3 29 -3 63.9677 1.97623 1
3 29 3 60.8627 3.985 5
-3 -29 3 74.0511 4.92564 3
-3 29 -3 71.5397 5.67136 3
-3 -29 3 73.0351 4.3029 2
-3 -29 -3 71.5233 2.34791 1
-3 29 3 73.9322 5.03722 3
3 -29 -3 73.9182 5.66534 2
-3 29 -3 69.4385 5.5044 4
3 29 -3 73.0956 5.61432 4
-3 30 -3 32.9813 4.11916 4
3 30 -3 36.6327 4.28421 4
-3 -30 -3 28.5119 1.10972 1
3 30 3 33.6105 3.1143 5
-3 30 3 34.0908 3.69478 3
-3 30 -3 35.1554 4.17775 3
3 -30 -3 34.6809 4.17462 2
-3 -30 3 30.5398 3.45106 3
-3 -30 3 37.7204 3.27112 2
-3 31 -3 6.09086 2.58931 4
3 31 -3 12.1397 3.09407 4
3 -31 -3 12.1024 2.99862 2
-3 -31 3 8.64275 2.11848 2
3 31 3 8.66132 1.98071 5
-3 31 -3 9.17926 2.95253 3
-3 31 3 7.16361 2.2431 3
-3 -31 3 12.7338 2.64562 3
3 32 3 148.505 6.47072 5
-3 -32 3 161.055 6.54765 2
-3 32 3 157.429 7.70659 3
3 -32 -3 163.04 8.37567 2
-3 32 -3 154.549 8.37088 3
-3 32 -3 152.096 8.40162 4
3 32 -3 139.166 8.15105 4
3 -33 -3 3.30837 2.27162 2
-3 -33 3 4.46162 1.99333 2
-3 33 3 2.47698 2.32316 3
-3 33 -3 5.64089 2.73219 3
-3 33 -3 4.59023 2.66134 4
3 33 -3 5.04137 2.51731 4
3 -34 -3 15.0815 3.23745 2
-3 -34 -3 15.3268 3.5734 2
-3 -34 3 14.6339 2.48822 2
-3 34 -3 20.2966 3.86981 3
-3 34 3 12.9773 3.18183 3
-3 34 -3 9.88634 3.18876 4
3 34 -3 16.9294 3.60603 4
-3 -35 3 63.3489 4.34441 2
-3 35 3 50.9414 4.78162 3
-3 -36 3 24.2139 3.16185 2
-3 36 3 31.8614 4.30849 3
-3 37 3 44.7827 4.86433 3
-3 38 3 1.53695 2.69255 3
3 0 4 45.1974 2.42166 3
-3 0 4 50.5064 2.78501 4
3 0 4 44.5238 2.6194 4
3 0 -4 42.9708 3.0512 1
-3 0 4 46.4432 2.47016 2
3 0 -4 41.683 2.56907 4
-3 0 -4 50.2778 2.78434 4
3 -1 -4 379.88 8.27455 5
3 1 -4 343.699 8.77276 4
-3 1 -4 361.526 8.83679 4
-3 -1 -4 357.998 8.83199 4
3 1 4 369.544 8.17173 3
3 -1 -4 364.55 8.90207 4
3 -1 4 344.199 8.46593 3
-3 -1 4 362.54 8.79267 4
3 -1 4 357.391 8.86212 4
-3 1 4 354.981 8.75256 4
3 1 4 366.273 8.86477 4
-3 -1 4 388.085 8.40017 2
3 -1 -4 356.239 9.5012 1
3 1 -4 361.703 9.51814 1
-3 1 4 362.822 8.55193 2
3 -2 -4 225.242 5.78877 5
3 -2 4 229.777 6.59764 4
3 2 4 243.222 6.64706 4
-3 -2 4 222.127 6.5055 4
-3 2 4 236.373 6.57676 4
3 2 -4 234.058 6.64572 4
-3 2 -4 231.428 6.5978 4
3 2 4 219.804 5.68479 3
3 -2 4 233.651 6.5598 3
3 2 -4 236.52 7.27231 1
-3 2 4 238.959 6.53505 2
-3 -2 4 233.376 5.98758 2
-3 2 -4 240.554 6.61272 3
-3 -3 4 17.0641 1.73558 4
3 -3 4 17.3215 1.78977 4
-3 3 4 17.7347 1.78642 2
3 3 4 20.4236 1.90843 4
3 3 -4 16.9508 1.77498 4
-3 3 4 17.1155 1.7216 4
-3 3 -4 14.9915 1.67284 4
3 3 4 17.7077 1.33352 3
3 -3 4 16.9101 1.77519 3
3 -3 -4 17.0988 1.34093 5
3 3 -4 18.1837 2.01495 1
-3 -3 4 19.7341 1.55845 2
-3 3 -4 21.2434 1.94968 3
3 -4 -4 634.359 12.0413 5
-3 -4 -4 626.418 13.3192 5
-3 4 -4 655 13.8625 3
3 -4 4 662.362 13.7039 4
-3 -4 4 653.755 13.655 4
-3 4 -4 623.504 13.5876 4
3 4 -4 645.753 13.6754 4
-3 4 4 643.761 13.443 4
3 4 4 624.641 13.3053 4
3 4 4 649.303 11.7614 3
3 -4 4 642.613 13.7666 3
-3 -4 4 646.709 12.4125 2
3 -4 -4 638.797 13.5668 2
-3 4 4 634.324 13.541 2
3 4 -4 648.505 14.306 1
3 -5 -4 424.64 8.63728 5
-3 -5 -4 438.095 10.0396 5
-3 5 -4 444.764 10.7042 3
3 -5 4 441.792 10.4297 4
-3 -5 4 431.818 10.3657 4
3 5 -4 447.387 10.4018 4
-3 5 -4 419.019 10.2808 4
-3 5 4 453.601 10.2623 4
3 5 4 444.104 10.162 4
3 5 4 426.218 8.16568 3
3 -5 4 399.154 10.4026 3
-3 -5 4 437.706 9.08674 2
3 -5 -4 426.628 10.2768 2
-3 5 4 434.687 10.3441 2
3 5 -4 430.608 10.7833 1
-3 -6 -4 840.674 16.5671 5
3 -6 -4 857.558 14.9136 5
-3 6 -4 845.606 17.5252 3
3 -6 4 837.818 17.1294 4
-3 -6 4 843.467 17.1394 4
-3 6 -4 836.34 17.1804 4
3 6 -4 844.042 17.1869 4
-3 6 4 837.33 16.8753 4
3 6 4 840.179 16.8393 4
3 6 4 857.62 14.2416 3
3 -6 4 843.339 17.4934 3
3 -6 -4 837.295 17.2333 2
-3 -6 4 874.555 15.478 2
-3 6 4 827.829 17.2063 2
3 6 -4 831.879 17.4588 1
3 -6 -4 842.18 17.4133 1
-3 -7 -4 48.1964 2.7819 5
-3 7 -4 60.201 3.52962 3
3 -7 -4 62.1591 3.43318 2
-3 -7 4 56.7246 3.23442 4
3 -7 4 58.6942 3.26565 4
3 7 -4 61.0838 3.2923 4
-3 7 -4 54.9813 3.21071 4
3 7 4 60.5494 3.23241 4
-3 7 4 56.1784 3.14325 4
3 -7 4 59.7862 3.51554 3
-3 7 4 63.3049 3.55023 2
3 -7 -4 60.8292 3.37218 1
3 7 -4 59.2092 3.38085 1
3 -8 4 6.41253 1.56329 3
-3 8 4 7.99497 1.60334 2
-3 -8 -4 8.67272 1.31718 5
3 -8 4 9.98547 1.59317 4
-3 -8 4 6.35946 1.45452 4
3 -8 -4 8.48772 1.59482 2
3 8 4 4.94116 1.19858 4
-3 8 4 6.30096 1.27344 4
3 8 -4 10.3301 1.66847 1
3 -8 -4 5.44515 1.34423 1
-3 8 -4 7.26123 1.66725 3
3 8 -4 6.91246 1.35477 4
-3 8 -4 4.96573 1.21161 4
-3 -9 4 570.067 13.1442 4
3 -9 4 571.719 13.1604 4
3 -9 -4 562.832 13.3952 2
-3 9 -4 555.322 13.011 4
3 9 -4 535.692 12.8515 4
-3 9 4 548.33 13.3058 2
3 -9 4 574.144 13.695 3
-3 9 4 548.707 12.6409 4
3 9 4 580.369 12.7693 4
-3 9 -4 569.582 13.5365 3
-3 -9 -4 553.976 12.0169 5
3 -9 -4 550.522 12.631 1
3 9 -4 584.988 12.9763 1
-3 -10 -4 2.55677 0.97965 5
-3 -10 4 6.63484 1.54003 4
3 -10 4 4.81549 1.34431 4
3 10 -4 2.21216 1.13704 4
-3 10 -4 4.86192 1.34415 4
3 -10 -4 5.91521 1.46758 2
3 -10 4 2.73256 1.43476 3
-3 10 4 5.27894 1.62912 2
-3 10 -4 3.77135 1.54206 3
-3 10 -4 5.10154 0.95771 2
3 -10 -4 3.04128 1.12159 1
3 10 -4 4.48714 1.45358 1
-3 11 -4 22.9831 2.37302 4
3 11 -4 28.1653 2.55803 4
-3 11 4 20.0413 2.45466 2
-3 11 -4 24.0822 1.72462 2
3 -11 -4 20.5224 2.41791 2
-3 11 -4 19.2656 2.43559 3
3 11 -4 29.6065 2.49275 1
3 -11 -4 20.3709 2.05729 1
3 -11 4 26.5012 2.66518 3
3 -11 4 27.5356 2.5766 4
-3 -11 4 26.1199 2.46847 4
-3 -11 -4 23.9469 1.95518 5
-3 12 -4 174.476 7.00701 3
3 -12 4 191.232 7.27141 3
3 12 -4 178.451 6.23984 1
3 -12 -4 193.304 6.2565 1
3 -12 4 202.906 7.14313 4
-3 -12 4 209.315 7.24604 4
-3 12 -4 194.691 5.37387 2
3 -12 -4 184.585 7.19946 2
-3 12 -4 196.526 7.05584 4
3 12 -4 194.069 7.0083 4
-3 13 -4 169.436 6.68781 4
3 13 -4 184.136 6.89313 4
3 -13 -4 179.8 5.98909 1
3 13 -4 178.9 6.07284 1
3 -13 4 182.446 6.87877 4
-3 -13 4 172.435 6.75579 4
-3 13 -4 187.654 7.22605 3
3 -13 -4 181.157 7.22836 2
-3 13 -4 176.504 5.11791 2
-3 14 4 623.681 10.6382 5
-3 14 -4 591.733 14.9754 4
3 14 -4 600.293 14.8691 4
-3 14 -4 634.753 15.4284 3
-3 14 -4 619.612 12.3955 2
3 -14 -4 615.213 15.7312 2
3 -14 -4 577.97 13.2909 1
3 14 -4 609.713 13.5402 1
-3 15 -4 74.4993 4.50995 4
3 15 -4 73.1545 4.45393 4
-3 15 4 77.8636 2.20485 5
3 15 4 76.1448 3.52025 5
-3 15 -4 73.4958 4.66992 3
-3 15 -4 73.7317 3.22637 2
3 -15 -4 75.562 4.76297 2
3 -15 -4 72.8049 3.61368 1
3 15 -4 71.5356 3.69217 1
-3 16 -4 112.244 5.5932 4
3 16 -4 107.856 5.49818 4
3 16 4 104.282 4.26768 5
-3 16 4 111.439 2.83923 5
-3 16 -4 108.671 5.75256 3
-3 16 -4 103.787 3.95535 2
3 -16 -4 112.936 5.95934 2
3 16 -4 110.569 4.5731 1
3 -16 -4 122.026 4.67508 1
-3 17 -4 150.007 6.79946 4
3 17 -4 167.348 7.05412 4
-3 17 4 164.377 3.75627 5
3 17 4 166.883 5.49143 5
-3 17 -4 161.451 7.16191 3
3 -17 -4 147.73 7.10202 2
3 17 -4 159.901 5.64486 1
3 -17 -4 155.911 5.4693 1
-3 17 -4 158.992 5.16004 2
-3 18 -4 12.2967 2.31219 4
3 18 -4 12.5128 2.42183 4
-3 18 4 10.8926 0.90896 5
3 18 4 13.4603 1.69142 5
-3 18 -4 8.56471 1.4615 2
3 -18 4 12.3142 2.44736 3
-3 18 -4 12.1909 2.59827 3
-3 -18 4 13.8613 2.55748 3
3 -18 -4 15.9083 1.92107 1
3 18 -4 8.4633 1.58012 1
3 -18 -4 11.9275 2.4661 2
-3 19 -4 172.811 7.58719 4
3 19 -4 176.107 7.54973 4
-3 19 4 174.287 4.13327 5
3 19 4 180.376 5.89198 5
-3 19 -4 174.189 7.75182 3
3 -19 4 168.067 7.59272 3
-3 -19 4 174.981 7.13042 3
3 19 -4 164.83 5.71141 1
3 -19 -4 177.56 5.80588 1
3 -19 -4 169.983 7.87078 2
-3 19 -4 183.035 5.75249 2
-3 20 -4 6.02321 1.90926 4
3 20 -4 7.23754 2.0467 4
3 -20 -4 9.92662 2.50778 2
3 -20 4 5.21488 2.05396 3
3 20 4 5.77916 1.38769 5
-3 20 4 6.39777 0.822 5
-3 20 -4 6.04266 1.51541 2
3 20 -4 5.97245 1.37648 1
3 -20 -4 6.08917 1.42202 1
-3 20 -4 6.84942 2.16402 3
-3 -20 4 7.46567 2.25662 3
3 21 -4 12.0743 2.46889 4
-3 21 -4 14.1331 2.57837 4
3 21 4 16.5947 1.93572 5
-3 21 4 14.358 1.12769 5
3 -21 -4 10.9564 2.67667 2
3 -21 4 11.074 2.53834 3
-3 -21 4 15.2861 2.70069 3
-3 21 -4 15.4806 2.83564 3
3 21 -4 9.72839 1.64069 1
3 -21 -4 12.9876 1.68179 1
3 -22 -4 252.878 10.3105 2
3 -22 4 272.633 10.261 3
-3 22 4 268.616 9.33188 3
3 22 -4 257.691 7.30478 1
3 -22 -4 261.731 7.37543 1
-3 -22 4 279.074 9.47723 3
3 22 -4 263.392 9.99019 4
-3 22 -4 268.834 10.1194 4
3 22 4 268.458 7.81418 5
3 -23 -4 121.809 7.05417 2
-3 23 4 134.021 6.42981 3
3 -23 4 134.106 7.09256 3
3 -23 -4 139.007 4.91022 1
3 23 -4 129.761 4.74964 1
-3 -23 4 152.084 6.77815 3
3 23 -4 138.242 7.0999 4
-3 23 -4 126.705 6.94152 4
3 23 4 120.53 5.0061 5
-3 24 4 122.342 6.26674 3
3 -24 4 127.893 7.01343 3
3 24 -4 128.826 4.65826 1
3 -24 -4 114.969 4.47055 1
-3 -24 4 136.182 6.52583 3
-3 24 -4 115.441 6.69302 4
3 24 -4 130.222 7.00464 4
3 24 4 127.423 5.12561 5
3 -25 4 1.86488 2.04892 3
-3 25 4 5.35417 2.01083 3
3 -25 -4 5.1603 1.24957 1
3 25 -4 4.96245 1.22204 1
-3 -25 4 4.4991 2.06549 3
-3 25 -4 1.50481 1.94508 4
3 25 -4 4.47285 2.16136 4
3 25 4 3.10233 1.46333 5
-3 26 4 3.34614 2.09544 3
3 -26 -4 5.67274 1.3432 1
-3 -26 4 4.60951 2.26532 3
-3 26 -4 6.98825 2.33668 4
3 26 -4 4.2298 2.2867 4
3 26 4 6.56137 1.70335 5
-3 27 -4 118.854 7.14534 3
-3 27 4 123.122 6.37683 3
-3 -27 4 123.051 5.05446 2
3 -27 -4 116.354 4.20952 1
-3 -27 4 120.702 6.4516 3
-3 27 -4 110.449 6.85 4
3 27 -4 119.024 6.95306 4
3 27 4 113.67 5.05306 5
-3 28 -4 4.45647 2.71169 3
-3 28 4 3.1575 2.11351 3
-3 -28 4 0.31772 2.04329 3
3 28 4 2.29403 1.38265 5
-3 28 -4 0.41226 2.09599 4
3 28 -4 2.04477 2.21344 4
-3 -28 4 3.35824 1.60613 2
-3 28 -4 1.58647 1.02559 1
3 29 4 9.60482 1.85276 5
3 -29 -4 10.969 2.8269 2
-3 29 4 4.7874 2.24057 3
-3 -29 4 7.79008 1.75989 2
-3 -29 -4 11.8043 1.4048 1
-3 29 -4 7.85819 2.90132 3
-3 29 -4 6.36422 2.61564 4
3 29 -4 7.99571 2.56484 4
-3 -30 4 39.0296 3.04712 2
-3 -30 -4 44.1425 2.20256 1
-3 30 4 41.3757 3.92594 3
3 -30 -4 46.5847 4.75434 2
3 30 -4 44.5774 4.77975 4
-3 30 -4 40.9832 4.46139 4
-3 -31 -4 32.2775 1.74774 1
-3 31 -4 41.1852 4.61796 4
3 31 -4 32.0164 4.05534 4
-3 -31 4 35.9493 2.95389 2
3 -31 -4 33.7165 4.18171 2
-3 31 4 35.8792 3.76984 3
-3 -32 4 79.8718 4.25787 2
-3 32 4 90.9835 5.76283 3
3 -32 -4 73.4197 5.94607 2
-3 32 -4 79.3583 6.31602 4
3 32 -4 74.8605 6.06823 4
-3 33 4 11.8102 2.66937 3
-3 -33 4 17.1017 2.28801 2
-3 33 -4 17.8606 3.57882 4
3 33 -4 18.2475 3.74335 4
-3 34 4 11.5999 2.79027 3
-3 -34 4 6.59543 1.94543 2
-3 35 4 8.56201 2.75349 3
-3 36 4 2.53046 2.51107 3
-3 37 4 27.9424 3.97276 3
-3 0 -5 3329.08 55.4177 4
3 0 -5 3322.72 55.4657 4
3 0 -5 3288.16 56.2902 1
3 0 5 3247.58 54.5138 3
3 0 5 3350.15 55.2739 4
-3 0 5 3453.48 55.3466 4
-3 0 5 3229.76 53.8591 2
-3 1 -5 583.367 13.4708 4
3 1 -5 592.708 13.5191 4
-3 -1 -5 583.627 13.4669 4
3 -1 -5 578.538 13.4249 4
3 1 -5 597.289 14.2826 1
3 -1 -5 612.605 14.2769 1
3 1 5 610.115 12.694 3
3 -1 5 588.206 13.1596 3
-3 1 5 597.572 12.6417 2
-3 -1 5 601.687 12.2343 2
3 1 5 593.949 13.3918 4
3 -1 5 599.878 13.5131 4
-3 -1 5 596.181 13.4648 4
-3 1 5 595.299 13.4322 4
-3 2 5 1268.87 24.398 4
3 -2 5 1301.57 24.6499 4
3 2 5 1300.82 24.4663 4
-3 -2 5 1267.39 24.4399 4
3 2 -5 1298 24.7249 4
-3 2 -5 1312.33 24.7023 4
3 -2 5 1294.33 24.4154 3
3 2 -5 1312.42 25.6617 1
3 2 5 1298.43 23.3097 3
-3 -2 5 1316.23 22.9744 2
-3 2 5 1324.27 23.8742 2
3 -2 -5 1313.61 22.8328 5
3 -3 -5 23.4087 1.65136 5
3 3 -5 18.8199 2.35489 1
3 -3 5 16.3887 2.12334 4
-3 -3 5 18.9807 2.20476 4
3 3 5 20.6079 2.28673 4
-3 3 5 18.054 2.11422 4
-3 3 -5 21.2657 2.3054 4
3 3 -5 13.1909 1.90953 4
3 3 5 27.6112 1.95744 3
3 -3 -5 23.6693 2.02148 2
3 -3 5 15.8711 2.03035 3
-3 -3 5 23.9619 1.7672 2
-3 3 5 23.817 2.1548 2
-3 -4 5 616.423 11.8291 2
-3 4 5 607.546 13.3696 2
3 4 5 594.111 13.3869 4
-3 4 5 603.507 13.4933 4
-3 4 -5 592.496 13.7053 4
3 4 -5 579.027 13.6095 4
3 4 5 596.199 11.8412 3
3 -4 5 600.423 13.8853 3
3 -4 5 621.294 13.7496 4
-3 -4 5 599.174 13.5811 4
3 4 -5 570.773 14.2052 1
3 -4 -5 598.707 11.5278 5
3 -4 -5 581.425 13.0117 2
-3 -5 5 37.5699 2.00915 2
-3 5 5 31.9454 2.61648 2
-3 5 -5 33.2212 2.71901 4
-3 5 5 35.3224 2.62787 4
3 5 -5 29.4803 2.59619 4
3 5 5 32.7166 2.56602 4
3 -5 5 30.8902 2.73342 3
3 5 5 32.1224 1.83924 3
-3 -5 5 33.4001 2.71326 4
3 -5 5 28.7839 2.54092 4
3 5 -5 29.656 2.86815 1
-3 -5 -5 34.8935 2.44099 5
3 -5 -5 34.4719 1.7852 5
3 -5 -5 34.8496 2.54603 2
-3 -6 5 549.562 10.4623 2
3 -6 -5 534.475 12.3447 2
-3 -6 5 544.38 12.766 4
3 -6 5 523.58 12.6483 4
-3 6 -5 520.493 12.6782 4
3 6 -5 500.942 12.4881 4
3 6 5 526.773 12.3498 4
-3 6 5 527.821 12.4152 4
3 -6 5 489.998 12.7912 3
3 6 5 540.382 10.1406 3
3 -6 -5 533.564 12.9152 1
3 6 -5 506.903 13.0275 1
-3 -6 -5 509.852 11.6576 5
3 -6 -5 529.877 9.99416 5
-3 6 5 506.331 12.366 2
3 -7 5 210.549 7.18891 4
-3 -7 5 220.586 7.31145 4
3 7 -5 228.921 7.42197 4
-3 7 -5 213.831 7.25397 4
-3 7 5 211.075 6.96098 4
3 7 5 212.377 6.91601 4
3 7 5 215.976 4.87542 3
3 -7 5 206.486 7.41729 3
-3 -7 5 205.006 5.22296 2
3 -7 -5 226.028 7.2282 2
-3 7 5 209.964 7.10926 2
3 7 -5 214.372 7.45459 1
3 -7 -5 222.488 7.31854 1
-3 -7 -5 213.285 6.35346 5
3 -8 5 2078.35 37.0174 4
-3 -8 5 2013.8 36.9586 4
3 8 -5 2095.49 37.1173 4
-3 8 -5 2084.44 37.1997 4
-3 8 5 2081.92 36.716 4
3 8 5 2073.8 36.5627 4
3 -8 5 1996.52 37.487 3
3 8 5 2032.87 32.6049 3
-3 -8 5 2080.36 33.5933 2
3 -8 -5 2043.37 36.8252 2
-3 8 5 2021.99 36.9069 2
3 -8 -5 2038.16 36.7119 1
3 8 -5 2070.29 37.2086 1
-3 -8 -5 2091.87 35.3846 5
-3 -9 5 555.411 13.5629 4
3 -9 5 570.964 13.6492 4
-3 9 -5 575.145 13.7829 4
3 9 -5 571.881 13.7376 4
-3 9 5 550.574 13.1524 4
3 9 5 549.219 13.1691 4
3 9 5 559.764 9.47616 3
3 -9 5 545.181 13.9922 3
3 -9 -5 570.736 13.6687 2
-3 -9 5 565.44 10.6681 2
-3 9 5 535.175 13.5989 2
3 9 -5 553.208 13.544 1
3 -9 -5 558.559 13.2678 1
-3 -9 -5 550.05 12.138 5
-3 -10 5 1960.77 35.633 4
3 -10 5 1958.56 35.7217 4
-3 10 -5 1976.1 35.8522 4
3 10 -5 1948.39 35.6673 4
-3 10 5 1949.82 35.0735 4
3 10 5 1887.58 34.9597 4
3 -10 5 1882.41 36.1601 3
3 -10 -5 1927.76 35.7255 2
-3 10 -5 1955.46 32.3614 2
-3 -10 5 1967.04 31.7031 2
-3 10 5 1921.18 35.77 2
3 10 -5 1962.4 35.3604 1
3 -10 -5 1913.66 34.8758 1
-3 -10 -5 1920.39 33.5218 5
-3 11 -5 225.201 5.6541 2
-3 -11 5 207.982 5.04507 2
3 -11 -5 220.438 7.83238 2
3 -11 5 210.438 7.94332 3
-3 11 5 208.022 7.28533 4
3 11 5 212.911 7.32003 4
-3 -11 5 204.989 7.51968 4
3 -11 5 222.853 7.80896 4
-3 -11 -5 205.658 6.2166 5
3 11 -5 206.619 7.63596 4
-3 11 -5 215.556 7.69281 4
3 11 -5 205.05 7.25003 1
3 -11 -5 213.134 7.07721 1
3 -12 -5 625.36 14.534 1
3 12 -5 634.843 14.866 1
3 12 5 657.524 15.0964 4
3 -12 5 615.784 15.7913 3
-3 12 5 648.05 15.1171 4
3 -12 -5 639.653 15.8119 2
-3 12 -5 666.928 16.0206 3
-3 12 -5 660.641 12.5429 2
-3 12 -5 666.697 15.8173 4
3 12 -5 646.837 15.7279 4
-3 -12 -5 628.093 13.3562 5
3 -12 5 648.498 15.6073 4
-3 -12 5 658.662 15.7385 4
-3 13 -5 1.56711 1.41365 4
3 13 -5 -0.25996 1.46777 4
3 -13 -5 2.49439 1.56484 2
-3 13 -5 2.17404 0.83236 2
-3 -13 5 -0.25521 1.69168 4
3 -13 5 1.52767 1.68773 4
3 -13 5 1.94661 1.65278 3
3 -13 -5 0.19372 1.38119 1
3 13 -5 0.41706 1.35495 1
-3 13 -5 2.4462 1.78391 3
-3 14 -5 198.624 5.34421 2
3 -14 5 199.357 8.03055 3
3 -14 -5 199.877 8.01811 2
-3 14 -5 197.044 7.86288 3
3 -14 5 192.281 7.6055 4
-3 -14 5 193.926 7.66361 4
-3 14 -5 203.604 7.78442 4
3 14 -5 199.554 7.78345 4
3 -14 -5 187.77 6.61073 1
3 14 -5 216.348 7.15085 1
-3 15 -5 33.0636 2.03496 2
3 -15 5 30.7546 3.28258 3
-3 15 -5 36.5038 3.56967 3
3 -15 -5 29.806 3.24067 2
3 15 -5 35.7159 3.36014 4
-3 15 -5 32.3934 3.26233 4
3 15 -5 36.0186 2.88365 1
3 -15 -5 34.6243 2.79992 1
-3 -15 5 30.6288 3.12862 4
3 -15 5 32.9406 3.24534 4
-3 16 -5 713.183 13.5055 2
3 -16 -5 691.541 15.2193 1
3 16 -5 669.976 15.2965 1
-3 16 -5 711.17 17.5285 3
3 -16 -5 665.355 17.438 2
-3 16 -5 672.475 17.0626 4
3 16 -5 674.611 16.9787 4
3 -17 -5 295.017 10.8734 2
-3 17 -5 339.932 7.87946 2
3 -17 -5 325.441 9.12782 1
3 17 -5 315.253 9.06937 1
-3 17 -5 334.352 11.0962 3
-3 17 -5 312.316 10.6394 4
3 17 -5 331.289 10.8046 4
3 -18 -5 1074.99 25.4003 2
-3 18 -5 1165.17 20.7696 2
3 18 -5 1147.05 22.3899 1
3 -18 -5 1133.93 22.3733 1
-3 -18 5 1144.89 24.4683 3
-3 18 -5 1114.79 25.1191 3
-3 18 -5 1148.47 25.0706 4
3 18 -5 1175.79 25.205 4
-3 19 -5 233.958 6.5151 2
-3 19 -5 252.65 9.52401 4
3 19 -5 250.668 9.51536 4
3 19 -5 240.459 7.62341 1
3 -19 -5 245.013 7.57267 1
-3 -19 5 257.601 9.19204 3
-3 19 -5 244.604 9.64077 3
3 -19 -5 226.299 9.53503 2
-3 -20 5 746.395 17.9668 3
-3 20 -5 752.556 18.7785 4
3 20 -5 718.635 18.3507 4
3 -20 -5 641.575 18.4335 2
3 20 -5 726.728 15.6276 1
3 -20 -5 721.712 15.6068 1
3 -21 5 20.5949 3.36182 3
-3 21 -5 21.9556 3.28424 4
3 21 -5 25.9561 3.26168 4
3 -21 -5 22.6751 2.37061 1
3 21 -5 22.2065 2.2843 1
3 -21 -5 20.9538 3.43339 2
-3 -21 5 21.7395 3.29754 3
3 -22 -5 123.161 7.20932 2
3 -22 5 134.116 7.13706 3
-3 22 -5 147.574 7.50205 4
3 22 -5 126.913 6.85472 4
3 -22 -5 131.053 5.19102 1
3 22 -5 125.013 5.12895 1
-3 -22 5 137.568 6.81727 3
3 23 -5 0.36908 1.87637 4
-3 23 -5 0.7435 2.04137 4
3 -23 -5 0.81622 2.03991 2
3 -23 5 1.11417 1.98027 3
-3 -23 5 2.04864 1.10178 2
3 -23 -5 2.16027 1.34725 1
3 23 -5 0.53179 1.16354 1
-3 -23 5 4.09997 2.32347 3
-3 -24 5 142.698 7.00585 3
-3 -24 5 118.826 4.24142 2
3 24 -5 119.47 4.88025 1
3 -24 -5 122.174 7.33634 2
-3 24 5 133.181 6.48666 3
3 24 -5 131.741 7.23147 4
-3 24 -5 120.883 7.01833 4
3 -24 -5 118.751 4.84147 1
3 -25 -5 39.06 4.44403 2
-3 -25 5 49.5869 2.69371 2
-3 25 5 51.914 4.10494 3
3 25 -5 43.8533 2.93175 1
3 -25 -5 51.7258 3.15946 1
-3 -25 5 44.6375 4.20271 3
-3 25 -5 39.8063 4.22966 4
3 25 -5 49.2483 4.65649 4
3 25 5 44.0726 2.95231 5
-3 26 5 379.933 12.023 3
3 -26 -5 393.967 13.8699 2
-3 -26 5 390.782 9.04255 2
3 26 -5 394.844 9.70578 1
3 -26 -5 397.915 9.83362 1
-3 26 -5 407.441 13.7679 4
3 26 -5 386.238 13.3934 4
3 26 5 389.943 9.93754 5
3 27 5 148.7 5.63159 5
-3 -27 5 159.726 5.18373 2
3 -27 -5 166.758 5.68995 1
-3 27 5 176.097 7.63716 3
3 -27 -5 171.517 8.91956 2
3 27 -5 170.556 8.66416 4
-3 27 -5 175.826 8.71059 4
-3 28 5 412.589 12.8289 3
-3 -28 5 438.733 9.86075 2
3 28 -5 433.051 14.6126 4
-3 28 -5 420.859 14.5009 4
3 -28 -5 424.72 10.0937 1
-3 29 5 59.6543 4.62296 3
-3 -29 5 59.6807 3.11885 2
-3 29 -5 70.1891 5.79607 4
3 29 -5 58.5962 5.29521 4
3 -29 -5 61.9962 3.22332 1
3 30 -5 105.026 7.14486 4
-3 30 -5 137.993 8.06482 4
-3 30 5 128.008 6.67635 3
-3 -30 5 124.376 4.57227 2
-3 31 5 -1.30152 2.00325 3
-3 -31 5 1.17498 1.27881 2
-3 31 -5 3.70783 2.54495 4
3 31 -5 -0.46007 2.29952 4
-3 32 5 29.1256 3.66351 3
-3 33 5 1.7069 2.21809 3
-3 34 5 76.0118 5.36486 3
-3 35 5 30.2657 4.03298 3
-3 36 5 146.551 7.7209 3
-3 37 5 43.9427 4.64093 3
3 0 6 563.716 13.2529 4
-3 0 6 545.626 13.186 4
3 0 -6 542.916 13.3796 4
-3 0 -6 555.441 13.4285 4
3 0 6 506.338 12.525 3
3 0 -6 544.969 14.1911 1
-3 0 6 532.407 11.8374 2
3 1 6 1187.87 23.2791 4
-3 1 6 1158.72 23.1814 4
-3 -1 6 1188.02 23.3815 4
3 -1 6 1178.68 23.333 4
-3 1 -6 1198.41 23.7169 4
3 1 -6 1156.61 23.4981 4
-3 -1 -6 1140.44 23.403 4
3 -1 -6 1187.78 23.6469 4
3 -1 6 1145.88 22.8167 3
3 1 6 1143.99 22.3711 3
3 1 -6 1163.38 24.3939 1
3 -1 -6 1158.79 24.352 1
-3 1 6 1179.56 22.0574 2
-3 -1 6 1185.38 21.542 2
-3 2 -6 125.221 5.54132 4
3 2 -6 110.216 5.2628 4
-3 2 6 122.759 4.87702 2
3 2 -6 114.388 5.76995 1
3 -2 6 112.43 5.20837 3
3 2 6 122.871 4.89907 3
-3 -2 6 129.331 4.41655 2
-3 -2 6 125.055 5.44978 4
3 2 6 124.639 5.45099 4
-3 2 6 123.706 5.4299 4
3 -2 6 114.876 5.29435 4
3 -3 -6 82.3891 3.21066 5
3 -3 6 85.893 4.62189 4
3 3 6 76.1448 4.23217 4
-3 3 6 78.9287 4.3256 4
-3 -3 6 78.3753 4.37599 4
3 3 -6 73.0592 4.28466 4
-3 3 -6 80.2497 4.47017 4
-3 3 6 72.4112 3.83095 2
3 -3 -6 81.0521 3.81031 2
3 -3 6 73.6433 4.23686 3
3 3 6 79.7247 3.76377 3
3 3 -6 85.4138 4.91074 1
-3 -3 6 83.5629 3.37231 2
3 -4 -6 5.03225 1.34878 2
-3 -4 6 4.18439 1.47516 4
3 -4 6 3.33187 1.41461 4
3 4 -6 2.29574 1.38215 4
-3 4 6 2.98424 1.4002 4
3 4 6 2.7546 1.44639 4
-3 4 -6 3.45286 1.43441 4
-3 4 6 3.84496 1.52567 2
-3 -4 6 3.67173 1.04463 2
3 4 6 4.61227 1.22749 3
3 -4 6 2.26466 1.42681 3
3 4 -6 5.30064 1.89037 1
3 -4 -6 5.50538 0.95749 5
3 -5 6 30.431 2.79018 4
-3 -5 6 28.1185 2.7167 4
-3 -5 6 29.0499 1.88804 2
-3 5 6 24.5646 2.63585 4
3 5 6 23.3687 2.56181 4
3 5 -6 23.3771 2.60362 4
-3 5 -6 28.6778 2.77646 4
-3 5 6 31.5604 2.8987 2
3 -5 6 35.1107 3.17641 3
3 5 6 30.6112 2.18225 3
3 -5 -6 29.4567 1.69344 5
3 5 -6 25.8756 2.98264 1
3 -5 -6 28.8326 2.99489 1
3 -5 -6 31.6615 2.51671 2
-3 -6 6 17.4647 1.43683 2
3 6 6 14.5583 2.08853 4
-3 6 6 12.009 1.95681 4
3 6 -6 18.3213 2.41959 4
-3 6 -6 15.3388 2.14548 4
3 -6 -6 14.4512 2.28447 1
3 6 -6 11.5681 2.28716 1
-3 -6 6 13.8149 2.10593 4
3 -6 6 13.9629 2.19301 4
3 6 6 14.4368 1.53499 3
3 -6 6 16.1513 2.37114 3
-3 -6 -6 15.6083 1.87497 5
3 -6 -6 15.7663 1.19975 5
3 -6 -6 11.9796 1.83394 2
-3 -7 6 427.195 8.55813 2
3 7 -6 414.965 11.5378 4
3 7 6 429.217 11.3113 4
-3 7 -6 440.196 11.9061 4
-3 7 6 420.39 11.2317 4
3 7 -6 408.606 11.8637 1
3 -7 -6 407.571 11.5403 1
3 -7 6 435.357 11.6476 4
-3 -7 6 410.311 11.4407 4
3 -7 6 418.286 11.8314 3
3 7 6 406.686 9.01306 3
-3 -7 -6 413.107 10.1283 5
3 -7 -6 410.349 8.05571 5
3 -7 -6 421.347 10.9473 2
3 -8 -6 283.353 8.76065 2
3 -8 6 282.81 9.15712 4
-3 -8 6 275.794 9.02772 4
-3 8 -6 286.658 9.29544 4
3 8 -6 284.668 9.27616 4
3 8 6 283.156 8.83414 4
-3 8 6 297.871 9.04144 4
3 8 -6 290.863 9.52092 1
3 -8 -6 291.73 9.21535 1
3 -8 6 261.212 9.16141 3
3 8 6 282.858 6.50307 3
-3 -8 6 288.615 6.25569 2
-3 -8 -6 281.397 7.76403 5
3 -9 -6 1285.49 25.288 2
-3 -9 6 1256.89 25.6444 4
3 -9 6 1322.83 25.9095 4
3 9 -6 1273.27 25.8247 4
-3 9 -6 1256.48 25.8301 4
-3 9 6 1252.26 25.2814 4
3 9 6 1322.7 25.4421 4
3 -9 6 1219.48 26.0616 3
3 -9 -6 1250.98 25.4006 1
3 9 -6 1255.18 25.7472 1
3 9 6 1288.26 21.3907 3
-3 -9 -6 1234.5 23.3494 5
-3 -9 6 1260.9 21.2317 2
3 -10 6 339.872 10.4141 4
-3 -10 6 337.282 10.3063 4
-3 10 -6 333.93 10.4494 4
3 10 -6 321.183 10.2388 4
3 10 6 341.751 9.98353 4
-3 10 6 305.476 9.6648 4
3 -10 6 345.904 10.7642 3
3 10 6 319.342 6.52703 3
-3 -10 -6 328.849 8.5388 5
3 10 -6 314.727 10.0223 1
3 -10 -6 333.24 9.93332 1
-3 -10 6 335.799 6.67653 2
3 -10 -6 356.373 10.3253 2
3 -11 6 437.577 12.2686 4
-3 -11 6 438.544 12.2364 4
3 -11 -6 447.182 12.2019 2
-3 11 -6 438.082 8.97097 2
-3 11 -6 433.331 12.3686 4
3 11 -6 431.325 12.2687 4
3 11 6 433.992 11.8592 4
-3 11 6 419.366 11.6774 4
3 -11 6 435.303 12.6251 3
3 11 6 408.789 7.55529 3
-3 -11 -6 421.834 10.0788 5
3 -11 -6 427.554 11.5881 1
-3 -11 6 435.523 8.02101 2
3 11 -6 427.987 11.8626 1
-3 -12 -6 21.3207 2.00583 5
-3 -12 6 29.5352 3.1399 4
3 -12 6 21.6898 2.80323 4
-3 12 -6 23.4136 2.84298 4
3 12 -6 22.7311 2.76788 4
-3 12 6 28.0056 2.86817 4
3 -12 6 27.4031 3.24421 3
3 12 6 20.0243 2.48699 4
3 12 -6 22.1789 2.68201 1
3 -12 -6 22.1531 2.62864 1
-3 -12 6 23.9412 1.24331 2
3 -12 -6 24.8017 2.87357 2
-3 12 -6 25.7474 1.66745 2
-3 13 -6 7.82679 1.92491 4
3 13 -6 10.4044 2.18231 4
-3 -13 6 7.61236 0.73712 2
3 -13 -6 8.06805 2.10901 2
-3 13 -6 9.45825 1.14619 2
3 13 6 7.3422 1.85392 4
-3 13 6 4.57 1.6536 4
3 13 -6 4.87598 1.96308 1
3 -13 -6 4.70119 1.8851 1
3 -13 6 10.4576 2.33451 4
-3 -13 6 6.77047 2.06493 4
-3 -13 -6 8.20369 1.41847 5
3 -13 6 9.45702 2.43845 3
3 -14 -6 30.4055 3.31906 2
-3 -14 6 29.4008 1.21843 2
-3 14 -6 27.3196 3.1572 4
3 14 -6 27.8406 3.20909 4
-3 14 6 29.236 2.93899 4
3 14 6 28.607 2.88822 4
3 -14 6 25.3362 3.10239 3
3 14 -6 27.1471 3.00582 1
3 -14 -6 23.3911 2.64245 1
-3 14 -6 28.1207 1.7668 2
3 -14 6 33.69 3.34024 4
-3 -14 6 27.8691 3.06678 4
3 15 -6 28.8244 3.23427 4
-3 15 -6 22.9684 3.01319 4
3 -15 -6 22.3531 3.07047 2
-3 15 -6 21.1188 1.57483 2
3 15 6 26.4823 2.84044 4
-3 15 6 24.454 2.84237 4
-3 -15 6 21.6073 1.04111 2
3 -15 -6 20.5313 2.55737 1
3 15 -6 24.1067 2.69033 1
3 -15 6 25.7105 3.09622 4
-3 -15 6 21.5528 2.86732 4
3 -15 6 23.3052 3.14039 3
-3 16 -6 75.1019 2.88724 2
3 16 6 67.8511 4.5188 4
-3 16 6 85.0233 5.00065 4
3 -16 6 81.8783 5.33242 3
-3 16 -6 67.4758 4.80531 4
3 16 -6 74.4504 5.02535 4
3 -16 6 84.7376 5.29049 4
-3 -16 6 79.9624 5.22228 4
3 -16 -6 72.9709 5.07533 2
-3 -16 6 69.5026 1.95598 2
3 16 -6 77.2898 4.45247 1
3 -16 -6 79.4812 4.34176 1
-3 17 -6 529.413 10.006 2
3 -17 6 484.896 14.3324 3
-3 17 -6 499.028 14.3115 4
3 17 -6 492.224 14.2695 4
-3 -17 6 517.111 14.2754 4
3 -17 6 494.584 14.023 4
-3 -17 6 451.274 8.27855 2
3 -17 -6 484.494 14.5585 2
3 -17 -6 484.954 12.2685 1
3 17 -6 490.579 12.4793 1
3 18 -6 276.057 10.3174 4
-3 18 -6 281.878 10.3534 4
3 -18 6 274.181 10.3541 3
-3 18 -6 283.647 6.62321 2
3 -18 -6 293.264 8.74726 1
3 18 -6 286.766 8.85616 1
-3 -18 6 291.794 10.196 3
-3 -18 6 262.891 5.14342 2
3 -18 -6 271.951 10.579 2
-3 -18 6 267.155 5.19079 2
3 19 -6 578.947 13.8408 1
3 -19 -6 576.007 13.7027 1
-3 -19 6 630.289 16.0405 3
-3 -19 6 552.629 9.61911 2
3 19 -6 604.267 16.3595 4
-3 19 -6 563.431 15.9645 4
3 -19 -6 545.731 16.1866 2
-3 -19 6 552.928 9.64438 2
3 -20 -6 91.453 4.67974 1
3 20 -6 93.6849 4.66392 1
3 -20 -6 80.6028 5.79525 2
-3 -20 6 84.2137 2.31251 2
-3 20 -6 96.621 6.0789 4
3 20 -6 94.5758 5.98062 4
-3 -20 6 92.7901 5.70847 3
3 -21 -6 34.433 2.93239 1
3 21 -6 36.9163 3.0119 1
-3 -21 6 34.6678 1.40575 2
3 -21 -6 32.0617 4.00431 2
-3 -21 6 38.3859 4.1323 3
3 21 -6 35.5867 3.85293 4
-3 21 -6 39.4343 4.0766 4
3 -22 -6 12.6871 2.04746 1
3 22 -6 12.9593 2.07913 1
-3 22 -6 9.57094 2.30977 4
3 22 -6 19.8079 3.16731 4
3 -22 -6 15.8645 3.12917 2
-3 -22 6 10.8263 0.92553 2
-3 -22 6 12.1289 2.87158 3
-3 23 -6 9.04067 2.58277 4
3 23 -6 7.82547 2.46625 4
3 23 -6 10.6525 2.00714 1
3 -23 -6 7.51041 1.72561 1
3 -23 -6 8.56194 2.75567 2
-3 -23 6 8.01037 0.88834 2
3 24 -6 5.61227 2.47032 4
-3 24 -6 9.68496 2.70295 4
-3 -24 6 6.7091 0.87364 2
3 -24 -6 4.81379 2.3357 2
3 24 -6 8.01597 1.81602 1
3 -24 -6 8.64176 1.94106 1
-3 25 -6 71.2467 5.63251 4
3 25 -6 67.0669 5.28781 4
3 25 -6 64.1803 3.74797 1
3 -25 -6 62.4013 3.781 1
3 -25 -6 61.217 5.43443 2
-3 -25 6 66.2699 2.21325 2
-3 26 -6 107.518 6.87217 4
3 26 -6 109.686 6.84684 4
3 -26 -6 102.11 4.71224 1
-3 26 6 94.4075 5.62017 3
3 -26 -6 91.4917 6.71572 2
-3 -26 6 98.2268 2.88564 2
-3 27 6 315.256 10.6596 3
3 -27 -6 319.091 12.5753 2
-3 27 -6 297.219 11.9788 4
3 27 -6 319.564 12.2794 4
3 -27 -6 316.133 8.80044 1
-3 -27 6 291.505 6.23566 2
-3 -28 6 101.677 3.10314 2
3 -28 -6 128.275 7.85771 2
3 -28 -6 109.923 4.78672 1
-3 28 -6 112.586 7.22277 4
3 28 -6 110.157 7.1439 4
-3 28 6 114.657 6.23791 3
3 -29 -6 101.087 7.14146 2
-3 29 6 97.2243 5.75215 3
3 29 -6 93.7985 6.70158 4
-3 29 -6 91.3873 6.72853 4
-3 30 6 3.90936 2.18221 3
3 30 -6 6.95191 3.10316 4
-3 30 -6 8.41654 2.94475 4
-3 31 6 0.32781 1.92425 3
-3 32 6 5.56591 2.48878 3
-3 33 6 -0.99808 2.18348 3
-3 34 6 7.78244 2.59241 3
-3 35 6 50.7489 4.88617 3
3 0 -7 171.126 6.99372 4
-3 0 -7 165.605 6.88322 4
3 0 -7 160.518 7.32113 1
-3 0 7 170.072 6.81114 4
3 0 7 174.484 6.88208 4
3 0 7 158.957 6.33125 3
3 1 -7 1.22349 2.06693 1
3 -1 -7 3.02682 2.02599 1
3 1 -7 2.64168 1.47134 4
-3 -1 -7 0.52518 1.33516 4
-3 1 -7 2.63081 1.35977 4
3 -1 7 1.14189 1.62836 3
3 1 7 2.31255 1.60925 3
3 -1 7 1.48426 1.29909 4
3 1 7 1.70382 1.37442 4
-3 -1 7 1.48118 1.31648 4
-3 1 7 1.7082 1.48544 4
3 2 -7 71.04 4.94872 1
-3 2 7 74.8273 4.44792 4
-3 -2 7 67.9254 4.27687 4
3 -2 7 69.8101 4.34949 4
3 2 7 62.2225 4.02456 4
3 -2 7 67.6701 4.22154 3
3 2 7 62.2619 3.74073 3
3 2 -7 67.9988 4.33044 4
-3 2 -7 74.8029 4.48991 4
3 -3 7 35.6812 3.16616 4
-3 3 7 34.493 3.18487 4
-3 -3 7 36.03 3.28859 4
3 3 7 32.5944 2.96598 4
3 3 -7 34.8791 3.68317 1
-3 3 -7 39.579 3.33215 4
3 3 -7 34.9984 3.16807 4
3 -3 -7 37.0523 2.2252 5
3 -3 -7 36.7359 2.67956 2
3 -3 7 31.7404 3.13947 3
3 3 7 22.2143 2.39944 3
3 -4 7 2.56389 1.46792 4
-3 -4 7 5.60278 1.73781 4
-3 4 7 3.95421 1.65496 4
3 4 -7 5.65759 1.67826 4
3 4 7 2.9531 1.4456 4
-3 4 -7 4.05414 1.52685 4
3 4 -7 3.35808 2.2317 1
3 -4 -7 5.17678 1.07357 5
3 -4 -7 2.19872 1.19166 2
3 4 7 2.35066 1.41517 3
3 -4 7 1.78215 1.83116 3
3 5 7 39.5351 3.27346 4
-3 5 7 39.0902 3.30585 4
-3 5 -7 38.8347 3.36439 4
3 5 -7 36.4586 3.22137 4
3 -5 -7 39.3491 3.72275 1
3 5 -7 29.5102 3.46727 1
3 -5 -7 36.717 2.7808 2
3 -5 7 29.4195 3.22582 3
3 5 7 36.9705 2.74066 3
3 -5 -7 35.541 1.95003 5
-3 -5 7 37.7958 3.25233 4
3 -5 7 37.3113 3.33931 4
-3 6 7 19.3981 2.50212 4
-3 6 -7 19.1725 2.53004 4
3 6 7 21.3054 2.58563 4
3 6 -7 18.4599 2.44297 4
3 6 -7 20.6045 3.10689 1
3 -6 -7 23.948 3.12172 1
3 -6 -7 19.2977 2.21741 2
3 -6 7 18.4185 2.73442 3
3 6 7 18.2948 1.94119 3
3 -6 -7 18.9403 1.37329 5
-3 -6 -7 17.5373 1.97338 5
3 -6 7 19.9113 2.60028 4
-3 -6 7 15.8068 2.41294 4
-3 7 -7 14.7312 2.31296 4
3 7 -7 8.43443 1.99392 4
-3 7 7 12.7314 2.29706 4
3 7 7 11.8987 2.14685 4
3 7 -7 6.32033 2.35936 1
3 -7 -7 9.85679 2.32891 1
3 -7 -7 12.2076 1.9745 2
3 7 7 8.99846 1.60213 3
3 -7 7 7.2459 1.9596 3
3 -7 -7 12.7485 1.05455 5
-3 -7 -7 11.3805 1.67876 5
3 -7 7 9.24876 2.04199 4
-3 -7 7 9.16347 2.08421 4
3 8 -7 86.4249 5.11121 4
-3 8 -7 84.0561 5.04329 4
-3 8 7 82.3596 4.71179 4
3 8 7 85.0825 4.87117 4
3 8 -7 89.688 5.40164 1
3 -8 -7 89.2136 5.22764 1
3 -8 -7 80.6522 4.45333 2
3 -8 7 95.9643 5.43751 3
3 8 7 81.421 3.52279 3
-3 -8 -7 78.3289 3.84223 5
3 -8 7 91.9536 5.11476 4
-3 -8 7 84.6457 4.99366 4
-3 9 -7 1.77317 1.62284 4
-3 9 7 1.83183 1.55533 4
3 9 7 1.5664 1.6435 4
3 9 -7 2.63779 1.69891 4
3 -9 -7 0.81977 2.01312 1
3 9 -7 0.29397 2.09587 1
-3 -9 -7 1.63129 1.15323 5
3 9 7 1.51329 1.03082 3
3 -9 7 0.58897 1.79239 3
3 -9 -7 -0.2375 1.39429 2
3 -9 7 1.6945 1.65791 4
-3 -9 7 1.1205 1.40023 4
3 10 -7 118.978 6.18817 4
-3 10 -7 120.726 6.20918 4
3 10 7 127.488 5.9964 4
-3 10 7 122.628 5.95489 4
3 10 -7 120.725 6.2292 1
3 -10 -7 115.729 5.88733 1
-3 -10 7 130.612 6.28462 4
3 -10 7 122.838 6.17559 4
3 10 7 122.451 3.91113 3
3 -10 7 124.055 6.36932 3
3 -10 -7 114.924 5.60845 2
-3 -10 -7 121.316 4.62624 5
3 -11 7 0.59094 1.55131 4
-3 -11 7 0.58655 1.72156 4
3 11 7 1.35367 1.50767 4
-3 11 -7 0.6157 1.59086 4
-3 11 7 0.8143 1.42511 4
3 11 -7 0.30561 1.7254 4
3 11 7 0.50143 0.78339 3
3 -11 7 0.31124 1.78074 3
3 11 -7 -2.00444 2.25514 1
3 -11 -7 1.32582 1.95342 1
3 -11 -7 -0.26594 1.48099 2
-3 11 -7 0.08571 0.75466 2
-3 -11 -7 0.46332 0.96157 5
-3 -12 7 19.9072 2.91514 4
3 -12 7 24.28 2.97333 4
3 -12 -7 23.5512 2.85842 2
3 12 7 20.4339 2.67218 4
-3 12 7 21.5553 2.62459 4
-3 12 -7 23.7427 3.00072 4
3 12 -7 24.2653 2.97293 4
3 12 7 23.5033 1.33565 3
3 -12 7 22.6676 3.08342 3
3 12 -7 22.5268 3.02132 1
3 -12 -7 18.2922 2.76439 1
-3 12 -7 21.771 1.42296 2
-3 -12 -7 20.3047 1.99757 5
-3 -13 -7 36.4676 2.43707 5
3 -13 7 40.9511 3.76199 4
-3 -13 7 37.8866 3.6931 4
3 13 -7 41.2562 3.63667 1
-3 13 -7 36.4223 3.61954 4
3 13 -7 38.5107 3.72553 4
3 13 7 39.1875 3.51124 4
-3 13 7 32.7906 3.36029 4
3 13 7 38.9224 1.38037 3
3 -13 7 42.5539 4.03922 3
3 -13 -7 37.1475 3.45353 1
3 -13 -7 42.2806 3.66747 2
-3 13 -7 40.7206 1.86792 2
-3 14 -7 -0.3337 1.77925 4
3 14 -7 0.33229 1.66089 4
3 14 7 1.15202 1.6694 4
-3 14 7 0.28887 1.6744 4
3 -14 7 0.67032 1.99188 3
3 14 -7 -0.27249 2.10086 1
3 -14 -7 0.2546 1.96291 1
3 -14 7 0.95983 1.75684 4
-3 -14 7 2.23125 2.07095 4
3 -14 -7 3.42843 1.91889 2
-3 14 -7 1.08668 0.7638 2
3 -15 -7 15.7181 2.77671 2
-3 15 -7 16.0677 1.22211 2
-3 15 7 10.0373 2.33424 4
3 15 7 15.3066 2.64288 4
3 -15 -7 13.3438 2.38067 1
3 15 -7 10.2125 2.4273 1
3 15 -7 14.9993 2.61734 4
-3 15 -7 10.2375 2.5815 4
3 -15 7 14.3703 2.93514 3
-3 -15 7 13.6954 2.69803 4
3 -15 7 10.8052 2.51463 4
3 16 -7 26.2086 3.44438 4
-3 16 -7 27.2801 3.44726 4
-3 16 7 30.4669 3.35256 4
3 16 7 31.8393 3.25606 4
3 -16 7 34.1591 3.79752 3
3 16 -7 30.134 3.28342 1
3 -16 -7 27.2758 3.13734 1
-3 -16 7 28.1076 3.34407 4
3 -16 7 30.5364 3.63117 4
3 -16 -7 26.765 3.35309 2
-3 16 -7 27.4334 1.54942 2
3 -17 -7 1.79332 2.02501 2
3 17 7 1.53436 1.95274 4
-3 17 7 -0.6166 1.69298 4
3 -17 7 1.41731 2.10587 3
3 17 -7 1.03888 2.07375 1
3 -17 -7 1.48701 2.01857 1
3 -17 7 -0.68851 2.23672 4
-3 -17 7 2.7501 2.16407 4
3 17 -7 2.14569 2.01908 4
-3 17 -7 6.08204 2.07381 4
-3 18 -7 67.3194 5.01759 4
3 18 -7 69.8279 5.15035 4
-3 18 7 64.1357 4.64059 4
3 18 7 56.8287 4.33762 4
3 -18 7 59.1598 4.8431 3
3 -18 -7 60.175 4.95166 2
-3 -18 7 54.0785 4.6167 4
3 -18 7 67.12 4.95328 4
3 18 -7 52.0887 3.87576 1
3 -18 -7 54.3837 4.00554 1
3 -19 -7 2.19668 1.74108 1
3 19 -7 1.50537 1.59757 1
3 -19 -7 4.66383 2.44728 2
-3 19 7 6.15844 2.04125 4
3 19 7 5.47164 1.98247 4
3 19 -7 4.53653 1.85763 4
-3 19 -7 5.67321 2.22095 4
3 -20 -7 39.4847 4.25884 2
-3 20 -7 44.6926 4.38675 4
3 20 -7 38.0277 4.12079 4
3 20 -7 45.9059 3.64506 1
3 -20 -7 36.4397 3.25525 1
3 -21 -7 3.3298 2.38323 2
-3 21 -7 5.97568 2.3694 4
3 21 -7 8.34806 2.53119 4
3 21 -7 6.78597 1.89768 1
3 -21 -7 6.27847 1.80938 1
3 -22 -7 3.86349 2.52016 2
3 22 -7 2.14126 1.51433 1
3 -22 -7 3.35869 1.72517 1
-3 22 -7 4.0781 2.36405 4
3 22 -7 0.40664 1.99748 4
3 -23 -7 9.70376 2.98748 2
3 23 -7 14.6574 2.31479 1
3 -23 -7 14.0431 2.26232 1
3 23 -7 13.7309 3.09637 4
-3 23 -7 15.0294 3.03334 4
3 -24 -7 2.71317 2.44745 2
3 -24 -7 0.70417 1.52532 1
3 24 -7 1.81818 1.46178 1
-3 24 -7 6.85142 2.48222 4
3 24 -7 1.70345 1.81159 4
3 -25 -7 5.08574 2.6113 2
3 -25 -7 5.55127 1.87308 1
3 25 -7 3.92082 2.25254 4
-3 25 -7 5.25777 2.44114 4
3 -26 -7 16.9987 3.70287 2
3 26 -7 19.574 3.34004 4
-3 26 -7 14.7763 3.2307 4
3 -26 -7 19.7422 2.61943 1
3 -27 -7 3.84416 2.95848 2
-3 27 -7 0.45826 2.3683 4
3 27 -7 4.55269 2.63899 4
3 -27 -7 0.88806 1.58303 1
-3 27 7 1.92759 1.95548 3
-3 28 7 24.5106 3.35387 3
-3 28 -7 36.5722 4.69112 4
3 28 -7 40.014 4.61528 4
-3 29 7 0.64575 1.98783 3
-3 30 7 2.92578 2.13398 3
-3 31 7 4.25073 2.31214 3
-3 32 7 1.30864 2.0818 3
-3 33 7 4.22461 2.21734 3
3 0 -8 57.8995 4.35896 4
-3 0 -8 59.2296 4.48041 4
3 0 8 55.1197 3.96385 3
3 0 -8 58.7305 4.80336 1
3 0 8 56.9144 4.325 4
-3 0 8 58.739 4.33509 4
3 1 -8 23.507 2.921 4
-3 1 -8 21.6077 2.88448 4
3 1 8 22.8855 2.74791 3
3 -1 8 21.0486 2.7661 3
3 -1 -8 22.005 3.3773 1
3 1 -8 21.1145 3.38459 1
-3 -1 8 15.811 2.69146 4
3 -1 8 24.2595 3.03629 4
3 1 8 22.9033 3.08396 4
-3 1 8 17.9387 2.70994 4
3 2 -8 2.74814 1.9635 4
-3 2 -8 1.52653 1.76963 4
3 2 8 -0.55542 2.12548 4
-3 2 8 0.55777 1.97128 4
3 -2 8 -1.70921 2.28975 4
-3 -2 8 0.56954 1.94225 4
3 2 -8 -0.34607 2.27123 1
3 -2 8 -1.32171 1.8685 3
3 2 8 3.02264 1.88132 3
-3 3 -8 705.302 17.323 4
3 3 -8 681.626 17.1794 4
3 3 -8 614.902 17.3314 1
3 3 8 657.874 16.6386 4
-3 3 8 684.039 16.7824 4
3 -3 -8 696.915 14.8165 2
3 -3 8 677.078 16.8526 4
-3 -3 8 675.599 16.8497 4
3 -3 8 682.431 16.4412 3
3 3 8 611.274 15.1526 3
3 -4 8 121.744 6.15383 4
-3 -4 8 116.521 6.07284 4
3 4 8 104.431 5.86417 4
-3 4 8 132.223 6.38367 4
-3 4 -8 115.649 6.26669 4
3 4 -8 102.511 5.93251 4
3 4 -8 99.97 6.31623 1
3 -4 -8 113.481 3.99309 5
3 -4 -8 116.978 5.03676 2
3 -4 8 105.723 5.7396 3
3 4 8 106.833 5.13869 3
3 5 8 1165.75 24.1119 4
-3 5 8 1126.26 24.0733 4
-3 5 -8 1116.38 24.4664 4
3 5 -8 1105.61 24.4835 4
3 5 -8 1035.64 24.6382 1
3 -5 -8 1121.53 24.9502 1
3 -5 -8 1138.68 22.2157 2
3 -5 8 1130.43 24.1351 3
3 -5 -8 1137.58 19.6725 5
3 -5 8 1158.05 24.3761 4
-3 -5 8 1155.95 24.372 4
3 6 8 37.8734 3.58375 4
-3 6 8 32.0965 3.38223 4
-3 6 -8 28.3273 3.41792 4
3 6 -8 35.1176 3.68982 4
3 6 -8 34.7905 3.99688 1
3 -6 -8 30.6635 3.82646 1
3 -6 -8 32.9545 3.01485 2
3 -6 8 31.524 3.72271 3
3 6 8 28.0103 2.89806 3
-3 -6 -8 35.7554 2.85895 5
3 -6 -8 33.0705 1.83533 5
-3 -6 8 32.1168 3.4394 4
3 -6 8 39.2075 3.70863 4
-3 7 8 234.749 8.75844 4
3 7 8 222.256 8.62048 4
-3 7 -8 221.944 9.04128 4
3 7 -8 254.792 9.44289 4
3 7 -8 240.925 9.54716 1
3 -7 -8 258.541 9.62616 1
3 -7 -8 251.022 8.0838 2
3 -7 8 233.868 9.03754 3
3 7 8 215.238 7.03418 3
3 -7 8 246.973 9.22663 4
-3 -7 8 246.83 9.13883 4
3 -7 -8 245.966 5.29093 5
-3 -7 -8 237.636 7.33315 5
3 8 8 29.863 3.23412 4
-3 8 -8 28.7752 3.36481 4
-3 8 8 28.2364 3.15569 4
3 8 -8 23.6878 3.11462 4
3 -8 -8 29.4611 3.61354 1
3 8 -8 22.2068 3.42377 1
3 -8 -8 26.0209 2.68896 2
3 -8 8 24.1147 3.38485 3
3 8 8 30.8037 2.49253 3
3 -8 8 27.9357 3.2483 4
-3 -8 8 33.2819 3.56278 4
-3 -8 -8 28.1137 2.4299 5
3 -9 -8 -0.73679 1.69052 2
-3 9 -8 -0.33294 1.74803 4
3 9 -8 -0.33065 1.86675 4
3 9 8 -0.29332 1.70016 4
-3 9 8 0.29389 1.49401 4
3 9 -8 2.95159 2.35777 1
3 -9 -8 1.87612 2.248 1
3 9 8 -0.76638 1.42972 3
3 -9 8 1.89784 1.92511 3
-3 -9 -8 0.51258 1.12135 5
3 -9 8 0.94516 1.77868 4
-3 -9 8 -0.93768 1.94605 4
3 10 -8 24.1939 3.14201 4
-3 10 8 25.3443 3.14194 4
3 10 8 30.3291 3.24091 4
-3 10 -8 25.0635 3.24368 4
3 10 -8 25.1883 3.60436 1
3 -10 -8 22.1963 3.3828 1
-3 10 -8 24.4578 1.52574 2
3 -10 -8 23.7562 2.85119 2
3 10 8 24.7879 2.13836 3
3 -10 8 23.9499 3.25768 3
-3 -10 -8 28.4376 2.27956 5
-3 -10 8 21.9146 2.98693 4
3 -10 8 28.4957 3.3044 4
3 11 8 132.388 6.58407 4
-3 11 8 127.803 6.41398 4
3 11 -8 130.321 6.79803 4
-3 11 -8 127.363 6.8083 4
3 -11 -8 130.001 6.5591 1
3 11 -8 134.91 6.78732 1
3 -11 -8 125.476 6.18523 2
-3 11 -8 130.41 3.52758 2
3 -11 8 132.265 6.87051 3
3 11 8 129.992 4.32814 3
-3 -11 -8 138.201 4.98117 5
-3 -11 8 130.609 6.79701 4
3 -11 8 135.024 6.85827 4
-3 -12 -8 22.2645 2.08632 5
3 -12 8 21.7346 3.33255 4
-3 -12 8 26.8138 3.45336 4
-3 12 -8 29.2783 3.5591 4
3 12 8 24.7256 3.33505 4
3 12 -8 17.8971 2.97064 4
-3 12 8 26.3066 3.37792 4
3 -12 8 26.4616 3.52415 3
3 12 8 21.4118 1.73478 3
3 12 -8 25.0528 3.65912 1
3 -12 -8 19.3716 3.3267 1
3 -12 -8 23.2315 2.99724 2
-3 12 -8 24.5537 1.36627 2
3 -13 -8 751.434 18.5559 2
3 13 -8 783.092 19.6652 4
-3 13 -8 773.006 19.6786 4
3 13 8 729.296 18.5582 4
-3 13 8 758.795 18.7201 4
3 -13 8 769.22 19.4308 3
3 13 8 759.228 13.7374 3
3 13 -8 816.955 19.0597 1
3 -13 -8 765.12 18.6276 1
3 -13 8 782.477 19.5638 4
-3 -13 8 768.878 19.3963 4
-3 -13 -8 751.688 15.2894 5
-3 13 -8 758.205 12.8898 2
3 14 -8 127.979 6.95048 4
-3 14 -8 129.377 6.98229 4
3 14 8 124.973 6.50662 4
-3 14 8 135.005 6.71283 4
3 -14 8 139.626 7.21712 3
3 14 8 119.631 3.11101 3
3 -14 -8 128.74 6.57115 2
3 14 -8 133.262 6.73087 1
3 -14 -8 136.418 6.55233 1
3 -14 8 133.48 7.07538 4
-3 -14 8 125.47 6.78124 4
3 15 -8 483.302 14.6853 4
-3 15 -8 461.476 14.5186 4
3 15 8 449.491 13.6231 4
-3 15 8 466.03 13.7316 4
3 -15 8 456.374 14.244 3
3 -15 -8 455.859 13.8176 2
3 -15 -8 480.257 13.2884 1
-3 -15 8 456.455 14.1472 4
3 -15 8 474.888 14.3609 4
3 15 -8 485.967 13.6085 1
3 16 -8 0.58602 2.29155 1
3 -16 -8 -0.28169 2.18743 1
3 16 -8 3.06151 2.18955 4
-3 16 -8 0.76732 2.01437 4
3 -16 -8 -0.34746 2.03961 2
3 17 -8 20.2207 3.10933 1
3 -17 -8 20.3896 3.11734 1
3 17 -8 20.3792 3.4086 4
-3 17 -8 21.9527 3.57997 4
3 -17 -8 26.1793 3.48994 2
3 18 -8 42.8715 3.87921 1
3 -18 -8 45.1168 4.44776 2
3 -18 -8 40.1788 3.71844 1
-3 18 -8 46.4781 4.49911 4
3 18 -8 56.0603 5.00525 4
3 19 -8 1.11417 2.05228 1
3 -19 -8 4.66642 2.30731 1
3 -19 -8 2.76215 2.37375 2
-3 19 -8 2.454 2.0795 4
3 19 -8 1.22783 2.1153 4
3 -20 -8 4.07714 1.95461 1
3 20 -8 2.46679 2.15902 1
-3 20 -8 4.58561 2.41668 4
3 20 -8 5.00067 2.6236 4
3 -20 -8 -0.8191 2.18405 2
3 -21 -8 197.387 7.82219 1
3 21 -8 195.756 7.7654 1
-3 21 -8 201.385 9.57395 4
3 21 -8 189.248 9.19875 4
3 -21 -8 213.992 9.77346 2
3 -22 -8 68.6487 4.66895 1
3 22 -8 62.101 4.37337 1
-3 22 -8 71.0941 5.73381 4
3 22 -8 63.655 5.61379 4
3 -22 -8 63.4321 5.62572 2
3 23 -8 342.626 10.6974 1
3 -23 -8 358.474 10.888 1
-3 23 -8 395.256 13.8194 4
3 23 -8 363.964 13.3422 4
3 -23 -8 340.994 13.2052 2
3 -24 -8 28.7267 3.31391 1
-3 24 -8 23.5243 3.9581 4
3 24 -8 27.0547 3.96742 4
3 -24 -8 22.2129 4.09334 2
3 25 -8 80.0417 6.33614 4
-3 25 -8 91.0153 6.71403 4
3 -25 -8 84.037 4.94224 1
3 -25 -8 90.1126 6.84343 2
-3 28 8 24.4307 3.4138 3
-3 29 8 16.9269 3.10646 3
-3 30 8 8.7343 2.63796 3
3 0 9 44.7871 4.03592 4
-3 0 9 46.4409 4.0742 4
3 0 -9 43.912 4.73449 1
3 0 9 39.9176 3.72612 3
-3 1 -9 193.468 8.51963 4
3 1 -9 198.716 8.6361 4
3 -1 9 200.374 8.3981 4
3 1 9 205.071 8.34213 4
-3 1 9 184.227 8.0887 4
-3 -1 9 195.785 8.32806 4
3 1 -9 168.676 8.48448 1
3 -1 -9 183.271 8.83405 1
3 -1 9 203.971 7.97161 3
3 1 9 190.927 7.56096 3
3 -2 9 88.6119 5.38336 3
3 2 9 96.0847 5.16878 3
-3 -2 9 96.4859 5.85648 4
3 2 9 91.6735 5.55792 4
-3 2 9 86.2878 5.46571 4
3 -2 9 94.4445 5.69729 4
-3 2 -9 99.7242 5.95369 4
3 2 -9 77.3743 5.40655 4
3 2 -9 79.1712 5.88862 1
3 -3 9 198.575 8.01788 3
3 3 9 173.587 7.06738 3
3 3 9 190.651 8.07834 4
-3 3 9 194.424 8.14381 4
3 -3 9 181.828 8.03685 4
-3 -3 9 185.232 8.10889 4
3 3 -9 178.454 8.63991 1
3 3 -9 178.305 8.26019 4
-3 3 -9 189.715 8.36024 4
3 -4 -9 80.2787 3.29666 5
3 4 9 86.6803 5.50848 4
-3 4 9 80.072 5.21757 4
3 4 -9 73.1075 5.31294 4
-3 4 -9 77.3828 5.41033 4
3 -4 9 78.4113 5.06114 3
3 4 9 79.1648 4.70692 3
3 -4 9 82.8364 5.35119 4
-3 -4 9 85.2242 5.38925 4
3 -4 -9 76.5539 4.12183 2
3 4 -9 78.2116 5.81833 1
-3 5 9 198.34 8.28281 4
3 5 9 203.122 8.46621 4
-3 5 -9 189.019 8.46704 4
3 5 -9 191.673 8.59537 4
3 -5 -9 200.971 5.32713 5
3 -5 9 202.054 8.35356 3
3 5 9 180.229 6.96778 3
3 -5 9 203.304 8.54714 4
-3 -5 9 202.751 8.51578 4
3 -5 -9 186.556 6.78874 2
3 5 -9 188.721 8.8379 1
3 6 9 83.9429 5.30143 4
-3 6 9 90.3831 5.58934 4
-3 6 -9 81.3799 5.59679 4
3 6 -9 72.9628 5.36868 4
3 -6 -9 81.224 2.89858 5
-3 -6 -9 84.3596 4.29066 5
3 -6 9 87.405 5.57567 3
3 6 9 78.037 4.45808 3
-3 -6 9 85.9862 5.52273 4
3 -6 9 87.9995 5.54388 4
3 -6 -9 76.2433 4.32202 2
3 6 -9 81.8081 5.88617 1
3 7 -9 160.607 7.78215 4
-3 7 -9 154.496 7.74493 4
3 -7 -9 154.686 6.21837 2
-3 7 9 167.605 7.48486 4
3 7 9 152.037 7.28421 4
3 -7 9 161.298 7.59584 3
3 7 9 135.134 5.73016 3
-3 -7 9 150.207 7.43194 4
3 -7 9 167.92 7.72693 4
-3 -7 -9 167.758 6.00186 5
3 -7 -9 148.515 3.74806 5
-3 8 -9 49.9141 4.50166 4
3 8 -9 60.9368 4.91606 4
3 -8 -9 53.5531 3.82968 2
3 8 9 56.5127 4.41405 4
-3 8 9 55.4121 4.52807 4
3 -8 9 51.8431 4.62747 3
3 8 9 45.6643 3.29976 3
-3 -8 -9 55.1017 3.36149 5
3 -8 9 57.7051 4.72257 4
-3 -8 9 54.9934 4.62159 4
3 -9 9 167.386 7.80164 3
3 9 9 145.198 5.55226 3
3 -9 -9 157.029 6.56642 2
-3 9 -9 148.795 7.73342 4
3 9 -9 155.09 7.75084 4
-3 -9 -9 152.336 5.56867 5
3 -10 9 47.7402 4.41423 3
3 10 9 39.9097 2.9279 3
3 -10 -9 54.9242 3.98345 2
-3 10 -9 52.6784 1.97241 2
-3 10 -9 54.1993 4.81262 4
3 10 -9 55.336 4.66685 4
-3 -10 -9 51.7599 3.16808 5
3 -11 9 151.405 7.53895 3
3 11 9 140.773 4.97437 3
3 -11 -9 149.644 6.68852 2
-3 11 -9 133.926 3.12415 2
-3 -11 -9 152.086 5.3003 5
-3 11 -9 160.477 7.93375 4
3 11 -9 151.259 7.67048 4
-3 -12 -9 68.9155 3.39869 5
3 12 9 62.7655 3.13611 3
-3 12 -9 65.4105 5.27395 4
3 12 -9 65.4741 5.19933 4
3 -12 -9 80.8784 5.01052 2
-3 -13 -9 149.003 5.09105 5
3 13 9 159.627 4.71995 3
3 13 -9 172.572 8.37744 4
-3 13 -9 138.75 7.66568 4
3 -13 -9 166.638 7.32387 2
3 14 9 60.2783 2.5051 3
3 -14 -9 63.0223 4.69081 2
-3 14 -9 68.1814 5.46521 4
3 14 -9 53.8317 4.96165 4
3 -15 -9 113.298 6.34032 2
-3 15 -9 122.712 7.16242 4
3 15 -9 111.781 6.95193 4
3 15 9 101.258 2.90861 3
3 16 -9 45.0088 4.55988 4
-3 16 -9 38.813 4.31278 4
3 -16 -9 48.7114 4.43839 2
-3 17 -9 73.8857 5.78778 4
3 17 -9 79.7671 5.85 4
3 -17 -9 64.7351 5.14056 2
-3 18 -9 38.3387 4.4449 4
3 18 -9 31.424 4.10563 4
3 -18 -9 30.8501 4.28652 2
-3 19 -9 83.6775 6.29654 4
3 19 -9 95.3706 6.60681 4
3 -19 -9 93.4806 6.33524 2
3 20 -9 37.202 4.49245 4
-3 20 -9 33.6503 4.41914 4
3 -20 -9 34.1408 4.23274 2
-3 21 -9 94.079 6.7692 4
3 21 -9 90.8368 6.60489 4
3 -21 -9 94.1344 6.67039 2
-3 22 -9 52.085 5.18318 4
3 22 -9 36.7183 4.58991 4
3 -22 -9 40.0524 4.85867 2
-3 28 9 15.4217 3.0695 3
3 0 10 109.183 6.04596 3
3 1 10 408.231 12.1541 3
3 -1 10 410.949 12.451 3
3 -2 10 6.20839 2.54657 3
3 2 10 5.92008 2.2225 3
-3 2 -10 7.77552 2.70218 4
3 2 -10 7.36507 2.59639 4
3 -3 10 65.07 4.82627 3
3 3 10 50.8206 4.12842 3
3 -3 -10 56.3596 2.9796 5
3 3 -10 60.3758 5.06867 4
-3 3 -10 51.6337 4.68489 4
3 -4 10 14.5818 2.96849 3
3 4 10 9.30212 2.33528 3
3 4 -10 16.4036 2.90651 4
-3 4 -10 12.5671 2.78279 4
3 -4 -10 13.0894 1.57729 5
-3 5 -10 5.53346 2.37833 4
3 5 -10 5.49816 2.33489 4
-3 -5 -10 3.90375 1.53439 5
3 5 10 2.30687 1.81298 3
3 -5 10 2.64666 2.27815 3
3 -5 -10 5.45561 1.14166 5
3 -5 -10 3.9441 1.72691 2
3 -6 10 3.03292 2.3412 3
3 6 10 3.44331 1.89696 3
3 -6 -10 4.21151 0.94341 5
-3 -6 -10 3.5344 1.45784 5
3 -6 -10 1.3704 1.5296 2
3 6 -10 5.55164 2.29909 4
-3 6 -10 3.19296 2.25393 4
3 -7 10 179.875 8.0428 3
3 7 10 139.306 6.05722 3
-3 7 -10 155.322 8.0912 4
3 7 -10 176.586 8.42959 4
3 -7 -10 135.078 3.27948 5
-3 -7 -10 166.934 6.04195 5
3 -7 -10 155.909 6.33769 2
3 8 10 41.1 3.39631 3
-3 8 -10 50.8811 4.7887 4
3 8 -10 53.3538 4.80009 4
-3 -8 -10 50.4479 3.29965 5
3 -8 -10 47.2041 3.71867 2
3 9 10 381.516 10.6444 3
-3 9 -10 445.945 14.4225 4
3 9 -10 435.722 14.2623 4
-3 -9 -10 432.067 10.5417 5
3 -9 -10 425.17 12.0715 2
3 10 10 45.2966 3.33604 3
3 10 -10 57.496 5.18775 4
-3 10 -10 53.6883 4.97014 4
-3 -10 -10 46.1565 3.15532 5
3 -10 -10 46.2464 3.91407 2
3 11 10 149.407 5.61075 3
-3 11 -10 174.841 8.69012 4
3 11 -10 190.243 9.00719 4
3 -11 -10 172.461 7.2847 2
-3 -11 -10 171.606 5.64666 5
3 12 -10 4.66262 2.45689 4
-3 12 -10 0.85159 2.05352 4
-3 -12 -10 1.4685 1.24923 5
3 12 10 -0.46833 1.41968 3
3 -12 -10 -0.89019 1.82686 2
-3 13 -10 3.89005 2.23583 4
3 13 -10 5.15764 2.52494 4
-3 -13 -10 7.9976 1.48277 5
3 -13 -10 7.11046 2.07152 2
3 -14 -10 19.988 3.1861 2
-3 14 -10 28.9584 4.02616 4
3 14 -10 22.7556 3.71697 4
3 -15 -10 12.7814 2.76413 2
3 15 -10 12.4412 3.25319 4
-3 15 -10 13.8001 3.17973 4
3 -16 -10 6.66253 2.58419 2
3 16 -10 1.8014 2.29045 4
-3 16 -10 6.3124 2.83914 4
3 -17 -10 238.751 9.66587 2
-3 17 -10 212.579 10.1796 4
3 17 -10 210.67 10.0692 4
3 -18 -10 58.1682 5.23655 2
-3 -19 -10 206.776 9.83345 2
3 -19 -10 188.422 9.05743 2
3 -20 -10 11.9085 3.26134 2
3 0 11 2.21703 2.23898 3
3 -1 11 3.88512 2.36708 3
3 1 11 5.26061 2.53749 3
3 -2 11 2.31309 2.52921 3
3 2 11 -0.30147 2.3244 3
-3 -2 -11 3.03593 1.87732 2
3 -3 11 -0.33711 2.58013 3
3 3 11 -2.63927 2.35714 3
-3 -3 -11 1.73664 1.92653 2
-3 -4 -11 21.2317 2.94285 2
3 4 11 25.8847 3.31822 3
-3 4 -11 26.0428 3.90266 4
3 4 -11 26.7537 3.88006 4
3 5 11 -0.27481 2.22355 3
-3 -5 -11 0.448 1.45535 5
-3 5 -11 0.87368 2.32913 4
3 5 -11 1.30169 2.34822 4
3 6 11 7.40226 2.45892 3
-3 -6 -11 11.5434 2.01021 5
3 6 -11 10.897 3.05854 4
-3 6 -11 13.1621 3.13192 4
-3 -7 -11 3.93451 2.19529 2
3 -7 -11 3.92446 1.82285 2
-3 -7 -11 6.10284 1.67994 5
-3 7 -11 7.07222 2.75311 4
3 7 -11 4.82762 2.60936 4
-3 -8 -11 0.31574 2.36264 2
3 -8 -11 -0.50916 1.654 2
-3 -8 -11 -0.19053 1.39239 5
-3 8 -11 -0.8929 2.11287 4
3 8 -11 0.88663 2.05728 4
-3 -9 -11 9.86149 2.71496 2
3 -9 -11 6.6445 2.08277 2
-3 -9 -11 7.46849 1.70436 5
-3 9 -11 17.1261 3.37503 4
3 9 -11 8.96061 2.49851 4
3 10 -11 1.35715 2.14114 4
-3 10 -11 4.09553 2.67138 4
3 -10 -11 2.22332 1.76861 2
-3 -10 -11 1.65014 1.35295 5
-3 -10 -11 1.36641 2.30837 2
3 -11 -11 0.57926 1.74221 2
-3 -11 -11 2.83075 2.76733 2
3 -12 -11 6.6215 2.37318 2
-3 -12 -11 9.15628 2.86665 2
3 -13 -11 1.56624 1.88434 2
-3 -13 -11 1.50781 2.64152 2
3 -14 -11 28.3342 3.61191 2
-3 -14 -11 24.4106 4.12013 2
3 -15 -11 -1.01826 2.18259 2
-3 -15 -11 2.78408 2.85937 2
3 -16 -11 5.64202 2.5154 2
-3 -16 -11 5.73068 3.35645 2
3 -17 -11 10.2381 2.76141 2
-3 -4 -12 17.3222 2.5439 5
-4 0 0 4360.18 70.4399 5
-4 0 0 4381.56 70.6307 1
-4 1 0 359.853 8.80071 5
-4 -1 0 360.117 8.88223 5
-4 -1 0 364.237 9.11217 1
-4 1 0 362.784 9.01878 1
-4 -2 0 1264.49 22.8297 5
-4 2 0 1220.15 22.6456 5
-4 2 0 1222.45 22.8049 1
-4 3 0 166.985 5.45246 1
-4 3 0 166.695 3.26651 4
-4 3 0 159.1 5.23976 5
4 3 0 164.255 5.38926 5
-4 -3 0 165.704 5.41918 5
-4 4 0 364.782 8.86478 5
4 4 0 353.857 8.92469 5
-4 4 0 369.09 9.10029 1
-4 -4 0 378.272 9.24223 5
-4 4 0 370.449 6.83038 4
4 4 0 371.085 6.76388 4
4 5 0 13.98 1.62702 5
-4 5 0 15.4547 1.63031 1
4 5 0 14.6912 0.98709 4
-4 5 0 13.9853 0.97909 4
-4 -5 0 10.9453 1.53759 5
-4 -6 0 42.6486 2.63825 1
-4 6 0 44.2177 2.68702 1
4 6 0 46.3222 2.77128 5
-4 6 0 43.3494 2.65231 2
-4 -7 0 430.135 10.1074 1
-4 7 0 426.682 10.1457 1
4 7 0 436.388 10.3515 5
-4 7 0 439.022 10.2732 2
-4 8 0 2993.84 50.0016 1
-4 -8 0 3034.03 49.8745 1
4 8 0 3005.55 50.3782 5
-4 8 0 3012.63 50.2132 2
-4 9 0 180.468 5.76881 1
-4 -9 0 168.356 5.4574 1
4 9 0 170.279 5.87294 5
-4 9 0 162.95 5.6722 2
-4 -10 0 2572.06 42.9533 1
-4 10 0 2523.21 43.2182 1
-4 10 0 2552.46 43.5787 2
4 10 0 2602.92 43.9148 5
-4 11 0 305.705 8.13539 1
-4 -11 0 317.393 8.07238 1
-4 11 0 316.245 8.5387 2
4 11 0 317.157 8.75298 5
-4 11 0 314.973 9.13766 3
-4 12 0 3.01914 1.20119 2
-4 12 0 2.12911 0.97936 1
-4 -12 0 4.51809 1.08347 1
4 12 0 4.59706 1.34326 5
-4 12 0 4.21123 1.47007 3
-4 13 0 9.18917 1.55845 2
-4 13 0 6.44168 1.51442 3
-4 -13 0 6.03463 1.1911 1
-4 13 0 7.97378 1.32991 1
4 13 0 11.035 1.74864 5
-4 14 0 254.779 7.81197 2
-4 -14 0 268.845 7.11895 1
-4 14 0 271.153 7.28097 1
-4 14 0 240.563 8.39199 3
4 14 0 262.83 8.04249 5
-4 15 0 9.83772 1.69659 2
-4 15 0 16.9139 1.72859 1
-4 -15 0 13.0333 1.53698 1
4 15 0 16.5197 1.98081 5
-4 -16 0 449.76 9.81164 3
-4 16 0 445.65 11.4026 2
-4 16 0 424.161 10.0979 1
-4 -16 0 442.203 9.98525 1
4 16 0 443.077 11.499 5
-4 -17 0 158.089 5.05276 3
-4 17 0 164.773 6.22853 2
4 17 0 157.671 6.20918 5
-4 17 0 153.666 5.16135 1
-4 -17 0 156.547 5.04829 1
-4 18 0 2243.71 38.2185 1
-4 -18 0 2240.52 37.9815 1
4 -18 0 2295.99 41.1437 2
-4 -18 0 2234.6 38.0653 3
-4 18 0 2328.99 40.607 2
4 18 0 2248.52 40.4921 5
-4 19 0 219.848 6.33277 1
-4 -19 0 223.717 6.23382 1
-4 19 0 227.942 7.88509 2
4 -19 0 222.264 8.15055 2
-4 -19 0 224.525 6.47035 3
4 19 0 234.146 7.96693 5
-4 20 0 296.198 7.58596 1
-4 -20 0 305.075 7.44567 1
-4 20 0 312.891 9.52905 2
-4 20 0 259.729 9.56267 3
4 -20 0 300.657 9.78631 2
4 20 0 307.526 9.51505 5
-4 -20 0 307.063 7.93305 3
-4 21 0 10.4489 2.25612 3
-4 -21 0 10.2267 1.67706 3
-4 21 0 8.59346 1.98242 2
-4 -21 0 9.53897 1.34398 1
-4 21 0 10.2535 1.43603 1
4 21 0 11.3069 2.18046 5
4 -21 0 9.96653 2.10867 2
-4 22 0 72.032 4.86196 3
-4 -22 0 69.4475 3.49244 3
-4 22 0 67.2419 4.45489 2
4 -22 0 69.1247 4.56125 2
-4 22 0 72.8418 3.26006 1
-4 -22 0 80.3053 3.16943 1
-4 -23 0 26.2526 2.33162 3
-4 23 0 23.1318 3.06207 3
-4 23 0 34.4773 3.39588 2
4 -23 0 23.4111 2.88403 2
-4 -23 0 20.1768 1.76122 1
-4 23 0 23.2708 1.91632 1
-4 -24 0 30.0728 2.45011 3
-4 -24 0 25.2364 1.83778 1
-4 24 0 22.4744 3.07958 3
-4 24 0 30.3234 2.05754 1
4 -24 0 24.9197 3.00341 2
-4 -25 0 7.67713 1.59258 3
-4 25 0 13.2455 2.75144 3
4 -25 0 10.7728 2.28949 2
-4 -25 0 7.18453 1.18831 1
-4 25 0 11.1517 1.48493 1
-4 26 0 575.716 15.9347 3
4 -26 0 544.792 15.0425 2
-4 -26 0 553.701 10.5101 1
-4 26 0 536.385 10.7341 1
-4 -26 0 520.166 12.4483 3
-4 27 0 86.8532 5.9067 3
4 -27 0 99.5743 5.89177 2
-4 -27 0 99.1289 3.06048 1
-4 27 0 90.5913 3.16128 1
-4 -27 0 100.968 4.56762 3
-4 28 0 588.601 16.7396 3
4 -28 0 584.723 15.9908 2
-4 -28 0 588.022 13.5545 3
-4 29 0 44.7603 4.46516 3
4 -29 0 43.6922 4.12501 2
-4 -29 0 43.1518 3.17456 3
4 30 0 4.44441 2.31199 4
-4 30 0 2.01922 1.98376 4
-4 30 0 1.92494 2.23181 3
4 -30 0 2.71632 2.0427 2
-4 -30 0 2.25088 1.51985 3
4 -31 0 4.48608 2.12572 2
-4 31 0 5.15712 2.41546 3
-4 31 0 2.5045 2.05127 4
4 31 0 7.51602 2.39008 4
4 -32 0 65.4648 5.0707 2
-4 32 0 70.1286 5.59145 3
4 32 0 79.4238 5.99525 4
-4 32 0 66.0319 5.54952 4
4 -33 0 4.9775 2.4031 2
-4 33 0 4.96609 2.68939 3
-4 33 0 2.67463 2.11052 4
4 33 0 4.01501 2.55311 4
4 -34 0 13.6907 3.03498 2
-4 34 0 11.3829 3.2568 3
4 34 0 15.1565 3.41644 4
-4 34 0 14.2501 3.54992 4
4 -35 0 19.0348 3.68577 2
-4 35 0 21.5242 4.08437 3
-4 35 0 18.9206 3.76163 4
4 35 0 15.5878 3.73075 4
4 -36 0 194.841 8.79254 2
-4 -36 0 201.061 9.29284 2
-4 -37 0 32.8213 4.42491 2
-4 0 -1 803.033 15.8849 5
-4 0 1 779.312 15.6118 5
4 0 -1 807.453 15.958 1
-4 0 1 780.285 12.7393 4
4 0 1 788.758 12.7388 4
-4 0 1 793.251 15.7999 1
-4 -1 1 978.136 19.1895 1
-4 1 1 995.545 19.2713 1
-4 1 -1 1017.7 19.331 5
4 -1 -1 980.593 18.7331 5
-4 -1 -1 1021.19 19.3381 5
-4 1 1 1004.66 18.9604 5
4 1 -1 1008.72 19.2765 1
4 -1 -1 969.111 19.2181 1
4 1 1 1013.18 16.0798 4
4 -1 1 989.181 16.1466 4
-4 -1 1 1014.8 16.1826 4
-4 -1 1 1033.91 19.1651 5
-4 1 1 1018.54 16.1009 4
-4 2 -1 864.316 14.1995 4
4 2 -1 888.532 14.1979 4
-4 2 -1 871.181 17.2514 5
-4 2 1 879.168 16.8569 5
-4 -2 -1 873.637 17.2256 5
4 2 -1 882.578 17.3251 1
-4 2 1 881.415 14.2365 4
4 2 1 857.962 14.1692 4
-4 -2 1 849.175 16.979 5
-4 2 1 876.994 17.307 1
-4 3 1 1534.82 27.2091 5
4 3 -1 1522.16 27.6799 1
4 3 1 1545.82 24.6511 4
-4 3 1 1556.23 24.7216 4
-4 3 -1 1562.09 24.7678 4
4 3 -1 1541.27 24.7086 4
-4 3 1 1559.1 27.7045 1
-4 4 1 395.764 9.61301 1
-4 4 1 374.659 9.48081 2
4 4 -1 403.679 9.71465 1
4 4 1 397.083 9.59492 5
-4 4 1 411.418 9.38193 5
4 4 -1 411.433 7.55322 4
-4 4 -1 398.684 7.56817 4
4 5 1 1597.89 28.3019 5
-4 5 1 1570.45 27.78 5
4 5 -1 1590.8 28.3784 1
-4 5 -1 1536.7 28.3237 3
4 5 -1 1609.69 26.0244 4
-4 5 -1 1589.76 26.0649 4
-4 5 1 1593.63 28.3106 1
-4 5 1 1603.26 28.4191 2
-4 6 1 492.914 11.0615 5
4 6 1 520.021 11.6492 5
4 -6 -1 534.422 11.5878 1
-4 6 -1 525.343 11.9136 3
-4 6 -1 526.889 10.0266 4
4 6 -1 508.115 9.88654 4
-4 6 1 496.329 11.4419 1
-4 -6 1 536.64 11.5679 1
-4 6 1 488.633 11.5764 2
4 7 -1 888.361 17.8207 5
-4 7 1 879.125 16.9548 5
4 7 1 886.112 17.6342 5
4 -7 -1 884.21 17.3218 1
4 7 -1 900.344 16.007 4
-4 7 -1 889.468 16.0562 4
-4 7 1 879.537 17.6422 2
-4 7 1 876.54 17.3903 1
-4 -7 1 893.498 17.3211 1
-4 7 -1 859.852 17.9196 3
-4 8 1 607.969 13.12 1
-4 -8 1 614.672 13.0543 1
-4 8 -1 624.688 13.8346 3
4 8 1 594.612 13.2928 5
4 8 -1 651.657 12.2586 4
-4 8 1 600.43 13.4007 2
-4 8 -1 609.762 13.1653 2
-4 8 -1 610.676 12.1716 4
4 8 -1 617.424 13.6643 5
4 9 -1 677.72 14.7253 5
4 9 -1 673.059 13.4105 4
-4 9 -1 673.507 13.5491 4
-4 9 -1 712.757 15.187 3
-4 -9 1 697.056 14.1235 1
-4 9 1 656.745 14.0477 1
-4 9 -1 673.182 14.2466 2
-4 9 1 681.663 14.6258 2
4 9 1 675.546 14.5315 5
-4 10 -1 643.38 13.8964 2
-4 10 1 655.409 14.2464 2
-4 10 -1 630.465 14.5674 3
-4 -10 1 628.998 13.4028 1
-4 10 1 643.923 13.6656 1
-4 10 -1 665.648 13.8218 1
4 10 1 638.764 14.1118 5
4 10 -1 646.881 13.2279 4
4 10 -1 646.346 14.2833 5
-4 10 -1 658.34 13.3355 4
-4 11 -1 851.104 17.3167 2
-4 11 1 874.036 17.791 2
-4 11 -1 871.944 18.374 3
-4 -11 1 843.505 16.8506 1
-4 11 1 870.839 17.158 1
-4 -11 -1 878.267 17.1233 1
-4 11 -1 860.918 17.1905 1
4 11 1 872.977 17.6872 5
4 11 -1 868.266 17.9159 5
-4 11 -1 853.263 17.0584 4
4 11 -1 854.125 16.9941 4
-4 12 -1 396.468 9.87294 2
-4 -12 1 409.621 9.47108 1
-4 12 1 390.473 9.57429 1
-4 12 -1 394.492 10.8807 3
-4 12 1 378.374 10.099 2
-4 -12 -1 413.615 9.6769 1
-4 12 -1 410.329 9.77374 1
4 12 1 389.204 10.1295 5
4 12 -1 387.36 10.3142 5
4 12 -1 404.713 9.81527 4
-4 12 -1 390.464 9.77049 4
-4 13 1 1111.51 21.0444 1
-4 -13 1 1147.61 20.8955 1
-4 13 -1 1100.45 21.5238 2
-4 13 1 1130.38 22.1628 2
-4 13 -1 1125.67 22.9339 3
-4 -13 -1 1161.7 21.1531 1
-4 13 -1 1142.89 21.2817 1
4 13 1 1083.54 21.9306 5
-4 13 -1 1131.02 21.7494 4
4 13 -1 1086.13 21.5053 4
4 13 -1 1109.55 22.3532 5
-4 -14 1 305.687 7.91548 1
-4 14 1 311.452 8.13825 1
-4 14 -1 308.46 8.5563 2
-4 14 1 312.948 9.04739 2
-4 14 -1 312.952 9.62363 3
-4 14 -1 316.197 8.24926 1
-4 -14 -1 315.812 8.09149 1
-4 -14 -1 311.32 6.68825 3
4 14 1 318.649 8.99184 5
-4 14 -1 307.273 8.82235 4
4 14 -1 310.113 8.71398 4
-4 -15 1 793.012 15.4816 1
-4 15 1 787.843 15.7543 1
-4 15 -1 780.471 16.443 2
-4 15 1 779.125 17.0514 2
-4 15 -1 745.565 17.5347 3
-4 15 -1 781.731 15.7712 1
-4 -15 -1 790.471 15.6628 1
-4 -15 -1 769.871 14.0872 3
-4 15 -1 777.418 16.8674 4
4 15 -1 777.589 16.8139 4
4 15 1 781.509 16.8359 5
4 -16 -1 203.553 7.74541 2
-4 16 1 212.548 6.39913 1
-4 -16 1 229.115 6.34957 1
-4 16 1 219.252 7.50869 2
-4 16 -1 218.426 7.09073 2
-4 16 -1 214.634 7.92267 3
-4 -16 -1 227.729 5.43275 3
4 16 1 215.226 7.24921 5
-4 -16 -1 220.062 6.3674 1
-4 16 -1 214.185 6.45441 1
-4 16 -1 217.627 7.4203 4
4 16 -1 213.978 7.34811 4
-4 17 1 298.097 7.86334 1
-4 -17 1 302.114 7.64369 1
-4 17 -1 307.828 8.82351 2
-4 17 1 310.611 9.40446 2
4 17 -1 296.987 9.13023 4
4 17 1 304.511 8.96708 5
-4 17 -1 303.214 9.31245 4
-4 17 -1 296.826 7.92013 1
-4 -17 -1 293.856 7.69501 1
-4 -17 -1 284.582 6.73095 3
-4 -17 1 307.88 8.1861 3
4 -17 -1 313.906 9.87159 2
-4 -18 1 437.933 9.92015 1
-4 18 1 448.349 10.2855 1
-4 18 -1 437.068 11.3327 2
-4 18 1 463.915 12.1306 2
-4 18 1 436.829 12.4992 3
4 18 1 434.139 11.4835 5
-4 18 -1 435.391 11.9684 4
4 18 -1 416.179 11.7366 4
-4 18 -1 445.043 10.2793 1
-4 -18 -1 431.615 10.0554 1
-4 -18 -1 451.043 9.20298 3
-4 -18 1 440.13 10.6253 3
4 -18 -1 419.443 12.3278 2
4 -19 -1 296.402 10.0675 2
-4 -19 1 303.941 7.57997 1
-4 19 1 317.049 9.79112 2
-4 19 -1 308.148 9.16213 2
-4 -19 -1 302.349 7.04908 3
-4 19 1 317.694 10.2444 3
4 19 1 295.663 9.08302 5
4 19 -1 287.398 9.48568 4
-4 19 -1 309.573 9.78749 4
-4 -19 -1 304.842 7.77834 1
-4 19 -1 307.178 7.89673 1
-4 19 1 278.923 7.74016 1
-4 -19 1 307.306 8.42752 3
4 -20 -1 196.584 8.02464 2
-4 20 -1 203.829 5.99867 1
-4 20 -1 204.945 7.29757 2
-4 20 1 200.063 7.64513 2
-4 -20 -1 200.603 5.3912 3
-4 20 1 184.594 7.72555 3
4 20 1 189.473 7.15686 5
-4 20 -1 199.907 7.76448 4
4 20 -1 196.368 7.6636 4
-4 -20 -1 209.528 5.94013 1
-4 20 1 188.551 5.86721 1
-4 -20 1 202.523 5.74414 1
-4 -20 1 191.632 6.48452 3
4 -21 -1 452.736 13.2403 2
-4 21 -1 441.556 10.0731 1
-4 21 -1 469.179 12.2101 2
-4 21 1 444.733 13.1237 3
-4 -21 -1 445.397 9.65104 3
4 21 1 445.454 12.0404 5
-4 21 -1 463.135 12.9874 4
4 21 -1 458.948 12.9695 4
-4 21 1 444.673 12.5933 2
-4 -21 -1 464.962 10.085 1
-4 -21 1 463.922 11.2587 3
-4 -21 1 454.512 9.90417 1
-4 21 1 444.85 10.155 1
-4 22 1 171.922 5.38699 1
-4 -22 1 187.617 5.25807 1
-4 22 -1 183.477 5.45129 1
-4 -22 -1 173.144 5.22109 1
-4 22 1 189.796 7.89345 3
-4 -22 -1 178.279 5.2376 3
4 -22 -1 187.621 7.98283 2
-4 22 1 165.724 7.32898 2
-4 22 -1 178.109 7.01487 2
-4 22 -1 186.397 7.79674 4
4 22 -1 184.628 7.65748 4
4 22 1 172.108 6.89867 5
-4 -22 1 171.159 6.32006 3
-4 -23 1 404.64 8.95551 1
-4 23 1 416.929 9.36238 1
-4 -23 -1 415.232 9.16635 1
-4 23 -1 406.439 9.2638 1
-4 23 1 445.018 12.9121 3
-4 -23 -1 415.791 9.33262 3
4 -23 -1 406.621 12.6839 2
-4 23 -1 425.827 11.8501 2
-4 23 1 410.963 12.3225 2
-4 23 -1 398.164 12.4524 4
4 23 1 382.33 11.4011 5
4 23 -1 424.402 12.7045 4
-4 23 -1 438.957 13.1443 3
-4 -23 1 411.407 10.6838 3
-4 24 1 86.4038 3.50312 1
-4 -24 1 89.0719 3.34516 1
-4 24 -1 90.4493 3.49979 1
-4 -24 -1 97.2932 3.50747 1
-4 -24 -1 91.6218 3.71271 3
-4 24 1 90.8893 5.51871 3
4 -24 -1 90.118 5.64317 2
-4 24 -1 76.3607 4.84558 2
4 24 -1 81.5576 5.24846 4
-4 24 -1 90.8244 5.55542 4
4 24 1 88.7072 4.9498 5
-4 24 -1 80.547 5.40709 3
-4 -24 1 88.0483 4.43188 3
-4 -25 -1 217.176 5.69104 1
-4 25 -1 221.168 5.8413 1
-4 -25 -1 227.251 6.35033 3
-4 25 1 216.725 8.83552 3
-4 -25 1 220.032 5.62834 1
4 -25 -1 207.46 8.82266 2
4 25 1 211.663 8.12917 5
-4 25 -1 232.059 9.15356 4
4 25 -1 228.532 9.15732 4
-4 -25 1 237.02 7.59975 3
-4 25 -1 226.293 9.28685 3
-4 -26 -1 146.36 4.9976 3
-4 26 1 157.179 7.53084 3
-4 -26 1 149.899 5.96065 3
-4 26 -1 155.623 7.69668 3
4 -26 -1 134.222 7.11356 2
4 26 -1 153.64 7.60506 4
-4 26 -1 146.769 7.39355 4
4 26 1 143.653 6.51471 5
-4 26 -1 141.09 4.375 1
-4 -26 -1 153.169 4.31656 1
-4 -27 -1 70.4077 2.74106 1
-4 27 1 78.1067 5.37837 3
-4 -27 1 80.324 4.39706 3
-4 27 -1 78.1246 2.91863 1
-4 27 -1 84.6539 5.85406 3
4 -27 -1 75.4086 5.43112 2
4 -27 1 75.2469 4.8201 2
-4 27 -1 78.792 5.45614 4
4 27 -1 79.7382 5.61288 4
4 27 1 67.8316 4.56633 5
-4 -28 1 115.247 5.41168 3
-4 28 1 123.197 6.86909 3
-4 -28 -1 117.699 3.33346 1
-4 28 -1 114.549 3.39011 1
-4 28 -1 123.77 7.11466 3
4 -28 -1 109.928 6.58897 2
4 -28 1 121.43 6.15626 2
-4 28 -1 117.478 6.82627 4
4 28 -1 110.389 6.72976 4
4 28 1 124.453 6.14785 5
-4 -29 1 99.9505 4.94328 3
-4 29 -1 96.0816 2.71959 1
-4 -29 -1 101.018 2.64029 1
-4 29 1 113.912 6.58552 3
-4 29 -1 100.423 6.56964 3
4 29 1 101.762 5.7019 5
4 29 -1 94.4549 6.34061 4
-4 29 -1 110.522 6.63482 4
4 -29 -1 108.132 6.33975 2
4 -29 1 101.901 5.78986 2
-4 30 1 62.0257 5.14207 3
-4 30 -1 63.8856 5.32254 3
4 30 1 68.4279 4.86506 5
-4 30 -1 72.8513 5.64094 4
4 30 -1 65.5276 5.539 4
4 -30 -1 71.8802 5.43686 2
4 -30 1 66.7352 4.66284 2
-4 -30 1 61.2406 4.00566 3
-4 31 -1 145.749 8.05118 3
-4 31 1 151.927 7.90486 3
4 -31 -1 159.318 7.94441 2
4 31 -1 168.328 8.54998 4
-4 31 -1 160.182 8.453 4
-4 -31 1 150.79 6.3768 3
4 -32 -1 30.7076 3.8508 2
-4 32 -1 28.1722 4.08966 4
4 32 -1 33.8338 4.15187 4
-4 32 -1 34.2978 4.33084 3
-4 32 1 28.2639 4.00203 3
-4 33 -1 102.947 6.84853 4
4 33 -1 88.3417 6.46998 4
4 -33 -1 92.7331 6.31104 2
-4 33 -1 102.435 6.85256 3
-4 33 1 91.3179 6.35247 3
-4 34 1 41.5356 4.80167 3
-4 34 -1 37.4068 4.777 3
4 -34 -1 32.389 4.08975 2
-4 34 -1 39.3906 4.63392 4
4 34 -1 40.3841 4.60345 4
-4 -35 1 37.7746 4.35023 2
-4 35 1 27.1601 4.18805 3
4 -35 -1 33.1722 4.20807 2
-4 -36 1 45.7776 4.7778 2
-4 -37 1 15.6544 3.37587 2
-4 -38 1 22.4687 3.70172 2
-4 0 -2 4398.89 69.8684 3
4 0 -2 4407.67 70.4846 5
4 0 -2 4456.23 71.3504 1
-4 0 2 4364.82 71.2504 1
4 0 2 4372.77 68.5381 4
-4 0 2 4390.41 68.5388 4
-4 1 2 33.3663 2.19546 5
-4 1 2 29.0158 1.53492 4
4 1 2 31.1164 1.57434 4
4 1 -2 34.0923 1.63381 4
-4 1 -2 29.5858 1.52695 4
-4 -1 -2 37.3844 2.06572 3
-4 1 -2 33.1834 2.14667 3
-4 -1 2 33.2002 1.64536 4
4 -1 2 28.9543 1.56976 4
4 1 -2 30.3557 2.42841 1
4 -1 -2 30.569 2.39616 1
4 1 -2 32.3537 2.28732 5
4 -1 -2 29.8322 2.12666 5
-4 1 2 32.469 2.50223 1
-4 -1 2 34.8492 2.51357 1
-4 2 2 1404.35 24.4537 5
-4 2 2 1356.82 22.7305 4
4 2 2 1367.6 22.7031 4
-4 2 -2 1394.16 22.7505 4
4 2 -2 1340.34 22.7464 4
-4 -2 -2 1367.86 23.4575 3
-4 2 -2 1390.68 24.4254 3
4 -2 2 1374.58 22.8803 4
-4 -2 2 1370.82 22.8874 4
4 2 -2 1329.64 25.2235 1
4 2 -2 1423.69 24.8312 5
4 -2 -2 1365.83 24.2454 5
-4 2 2 1291.72 25.175 1
-4 3 2 77.1002 3.32509 5
4 -3 2 78.0247 2.72447 4
-4 3 -2 71.391 2.55346 4
4 3 -2 74.2815 2.5844 4
4 3 2 74.4239 2.52033 4
-4 3 2 71.2187 2.53529 4
-4 3 -2 73.3848 3.35648 3
-4 -3 -2 72.462 2.71053 3
-4 -3 2 76.0041 2.68001 4
4 3 -2 70.6938 3.56925 1
4 -3 -2 75.3872 3.19412 5
4 3 -2 73.7976 3.47799 5
-4 3 2 72.0572 3.57813 1
-4 4 2 161.281 4.97398 5
4 4 -2 154.65 5.44145 1
-4 4 2 152.744 4.13617 4
4 4 2 154.014 4.11774 4
-4 4 -2 154.404 5.23432 3
-4 -4 -2 163.623 4.2066 3
-4 4 -2 158.486 4.25226 4
4 4 -2 157.236 4.20327 4
-4 -4 2 156.746 4.38989 4
4 -4 2 163.605 4.43965 4
-4 4 2 170.104 5.63119 1
-4 5 2 139.952 4.67122 5
4 5 -2 137.192 5.18185 1
4 5 2 144.871 4.02749 4
-4 5 2 147.556 4.12675 4
-4 5 -2 148.765 5.23318 3
-4 -5 -2 144.165 3.77831 3
-4 5 2 136.499 5.09541 1
-4 -5 2 151.826 4.38629 4
4 -5 2 143.294 4.31557 4
-4 5 -2 151.228 4.23433 4
4 5 -2 149.956 4.18038 4
-4 -6 2 74.6281 3.57495 1
-4 6 2 75.7551 3.61807 1
-4 -6 -2 77.134 2.4269 3
-4 6 -2 82.4815 3.844 3
4 6 -2 76.4842 2.92764 4
-4 6 -2 78.3219 3.01907 4
4 -6 -2 66.0038 3.41158 1
4 6 -2 69.4487 3.52409 1
-4 -6 -2 71.9621 3.55194 5
-4 6 2 76.6481 3.23548 5
4 7 2 6.78093 1.37713 5
-4 7 2 6.8466 1.11882 5
-4 7 -2 4.2567 1.145 3
-4 7 -2 6.81852 1.11417 4
4 7 -2 7.58654 1.13157 4
-4 -7 -2 8.31734 1.40395 5
-4 -7 2 8.02996 1.34319 1
-4 7 2 4.77244 1.25435 1
4 -7 -2 5.31661 1.29031 1
4 7 -2 10.0169 1.52749 1
4 8 2 2841.69 46.6675 5
-4 8 2 2786.51 45.4281 5
4 8 -2 2796.28 46.6531 1
4 -8 -2 2708.63 46.5108 1
-4 8 -2 2740.67 47.0432 3
-4 8 -2 2723.29 45.47 4
4 8 -2 2697.18 45.4478 4
-4 -8 -2 2818.61 46.777 5
-4 8 2 2742.25 46.6029 1
-4 -8 2 2835.14 46.4126 1
-4 -9 -2 18.9547 2.03164 5
4 9 -2 13.02 1.5622 4
-4 9 -2 16.2874 1.74631 4
-4 9 2 19.944 2.16884 2
-4 9 -2 15.7412 1.98227 3
-4 9 2 17.4769 2.03353 1
-4 -9 2 17.9327 1.96265 1
4 9 -2 21.8618 2.16618 1
4 -9 -2 15.2297 1.83284 1
-4 9 2 13.4643 1.52476 5
4 9 2 16.2422 1.93804 5
-4 9 -2 15.1447 1.73906 2
-4 10 -2 2652.17 45.3084 4
4 10 -2 2729.41 45.362 4
-4 10 2 2684.55 45.7715 1
-4 -10 2 2832.82 45.6513 1
-4 10 2 2681.27 46.3926 2
-4 10 -2 2667.65 46.799 3
4 10 2 2719.42 45.91 5
-4 10 2 2643.37 44.6066 5
4 10 -2 2735.31 45.7523 1
4 -10 -2 2706.36 45.5576 1
-4 10 -2 2757.46 45.623 2
-4 11 -2 14.5216 1.71167 4
4 11 -2 12.5621 1.65832 4
-4 -11 2 12.6016 1.61491 1
-4 11 2 12.1493 1.63352 1
-4 11 2 12.4062 1.88472 2
4 -11 -2 13.7068 1.69334 1
4 11 -2 15.4762 1.7945 1
-4 11 -2 14.6412 1.94627 3
4 11 2 14.7161 1.79367 5
-4 11 2 16.0555 1.55953 5
4 -11 -2 15.5946 2.09956 2
-4 11 -2 13.4786 1.67824 2
-4 12 -2 60.6572 3.21985 2
4 -12 -2 57.7637 3.74428 2
-4 -12 2 59.1426 3.10323 1
-4 12 2 56.9021 3.55155 2
-4 12 -2 58.6114 3.78026 3
-4 12 2 56.7061 3.22714 1
4 12 -2 63.7875 3.31278 1
4 -12 -2 58.2042 3.18471 1
-4 12 -2 55.8764 3.25594 4
4 12 -2 61.6791 3.37958 4
4 12 2 55.7299 3.25712 5
4 13 -2 68.3798 3.66737 4
-4 13 -2 75.7554 3.89638 4
-4 13 2 76.7202 4.14334 2
-4 13 -2 73.0918 4.27676 3
-4 -13 2 67.9258 3.35932 1
-4 13 2 74.7958 3.62127 1
4 -13 -2 72.7986 3.50983 1
4 13 -2 66.8029 3.43671 1
-4 13 -2 69.4404 3.49422 2
4 -13 -2 62.4471 4.07574 2
4 13 2 68.6861 3.69204 5
-4 14 2 88.6991 4.00051 1
-4 -14 2 91.0833 3.86952 1
-4 14 -2 85.9067 3.97261 2
-4 14 2 91.2199 4.56399 2
-4 14 -2 93.3559 4.92298 3
-4 14 -2 87.2425 4.33868 4
4 14 -2 84.6858 4.25835 4
4 14 -2 88.337 3.95236 1
4 -14 -2 82.5713 3.81375 1
4 14 2 85.5639 4.18537 5
4 15 -2 74.8497 4.06517 4
-4 15 -2 67.2473 3.56661 2
-4 15 2 73.7637 4.2747 2
4 15 -2 81.304 3.74326 1
4 -15 -2 68.8216 3.42598 1
-4 15 2 72.3241 3.62627 1
-4 -15 2 64.6941 3.31358 1
-4 15 -2 83.003 4.7837 3
-4 15 -2 69.2872 3.99891 4
4 15 2 67.4183 3.81507 5
-4 16 2 448.987 12.1004 2
-4 16 -2 453.533 11.0531 2
4 -16 -2 469.607 10.653 1
-4 -16 2 466.346 10.4198 1
-4 16 2 431.278 10.5005 1
-4 16 -2 453.246 12.6399 3
4 16 -2 451.189 11.8274 4
-4 16 -2 448.511 11.9555 4
4 16 2 443.064 11.3434 5
-4 17 -2 6.32647 1.79983 4
4 17 -2 7.66014 1.9563 4
-4 -17 2 12.5837 1.74307 1
-4 17 2 14.0495 1.92276 1
-4 17 -2 9.94957 1.82505 2
-4 17 2 12.8106 2.31361 2
-4 17 -2 9.74473 2.19867 3
4 17 2 13.3254 2.06447 5
-4 -18 2 2023.83 37.0988 3
-4 -18 2 2061.03 35.7063 1
-4 18 2 2124 36.1827 1
-4 18 -2 2100.85 37.0697 2
-4 18 2 2152.37 38.8954 2
-4 18 2 2181.43 39.6186 3
-4 18 -2 2073.81 36.2574 1
-4 18 -2 2122.84 39.5534 3
4 18 2 2029.74 37.3834 5
4 18 -2 2077.18 38.5493 4
-4 18 -2 2159.37 38.8356 4
-4 19 -2 6.48161 1.96186 4
4 19 -2 7.18704 2.01115 4
-4 19 2 6.59823 1.72558 1
-4 -19 2 9.42688 1.6338 1
-4 19 -2 7.1838 2.26058 3
-4 -19 -2 10.1619 1.75485 1
-4 19 2 9.24372 2.20351 2
-4 19 -2 7.79661 1.8965 2
-4 19 -2 9.41963 1.62825 1
-4 19 2 8.35607 2.28851 3
4 19 2 7.81149 1.76032 5
-4 -19 2 10.9773 2.14672 3
-4 -20 2 446.896 10.3004 1
-4 20 2 463.034 10.6828 1
-4 20 -2 490.676 12.0899 2
-4 20 2 474.537 13.373 3
-4 20 2 473.509 13.1269 2
-4 -20 -2 458.528 10.5731 1
-4 20 -2 455.793 10.744 1
-4 -20 2 464.498 11.8326 3
4 20 2 457.381 11.961 5
-4 20 -2 464.294 13.1117 4
4 20 -2 455.147 12.9145 4
4 -21 -2 34.3944 3.54456 2
-4 -21 2 31.6508 2.34223 1
-4 21 2 34.7635 2.55547 1
-4 21 -2 32.7984 2.95158 2
-4 21 2 39.1981 3.67486 3
-4 -21 -2 31.2267 2.2973 1
-4 21 2 32.6035 3.49653 2
-4 21 -2 34.644 2.4632 1
-4 -21 2 40.3094 3.18676 3
4 21 2 34.7984 3.00462 5
-4 21 -2 33.5589 3.37066 4
4 21 -2 37.1623 3.52692 4
4 22 2 12.9147 2.02848 5
4 22 -2 9.48048 2.18711 4
-4 22 -2 13.3342 2.64352 4
-4 22 -2 13.5944 1.69969 1
-4 -22 2 13.4408 1.714 1
-4 22 2 9.61872 1.66567 1
-4 22 2 12.9418 2.51556 3
-4 -22 2 13.7623 2.30067 3
4 -22 -2 10.6501 2.37108 2
-4 22 -2 9.11818 2.13332 2
-4 -22 -2 9.03765 1.52793 1
4 23 2 33.2326 2.98225 5
-4 23 2 34.4959 3.51663 3
-4 23 -2 29.086 3.37014 4
4 23 -2 30.0209 3.21026 4
-4 23 -2 27.9476 2.99172 2
-4 23 -2 30.6517 2.22794 1
-4 -23 -2 27.2013 2.13888 1
4 -23 -2 29.5933 3.50473 2
-4 -23 2 27.626 2.78303 3
-4 24 -2 0.33616 1.8193 4
4 24 -2 -0.66558 1.85325 4
-4 -24 2 1.63881 1.52107 3
-4 24 -2 0.5005 1.6424 2
4 -24 -2 1.4423 1.77089 2
4 24 2 1.23636 1.52236 5
-4 -24 -2 0.39716 0.88608 1
-4 24 -2 0.40229 0.96409 1
-4 24 2 0.32441 1.67646 3
-4 -25 -2 7.86827 1.36193 1
-4 25 -2 8.39499 1.38597 1
-4 25 -2 6.52899 2.54444 3
-4 -25 2 7.21216 1.93597 3
-4 25 2 5.29187 2.19542 3
4 25 -2 9.68695 2.38428 4
-4 25 -2 6.63562 2.15339 4
4 -25 -2 7.36819 2.65125 2
4 25 2 10.4106 2.22645 5
4 26 2 514.686 13.7747 5
-4 26 2 540.769 15.2859 3
4 -26 -2 554.513 16.0579 2
-4 26 -2 554.985 15.9797 3
-4 -26 2 542.078 13.7041 3
-4 26 -2 563.958 15.8794 4
4 26 -2 537.248 15.6134 4
-4 -26 -2 521.245 10.9953 1
-4 26 -2 536.856 11.0973 1
-4 -27 -2 6.91089 1.25313 1
-4 27 -2 6.84471 1.24108 1
-4 -27 2 7.2685 2.25803 3
-4 27 2 10.2754 2.68089 3
-4 27 -2 4.21422 2.71021 3
-4 27 -2 6.3779 2.2323 4
4 27 -2 7.45679 2.49776 4
4 -27 -2 12.9662 3.18744 2
4 27 2 6.94454 2.3281 5
4 28 2 596.827 15.3875 5
-4 28 2 613.018 16.9178 3
4 -28 -2 643.794 17.833 2
-4 28 -2 621.981 17.5628 4
4 28 -2 638.383 17.7642 4
-4 28 -2 603.783 11.7524 1
-4 -28 -2 617.582 11.784 1
-4 -28 2 624.201 15.294 3
-4 28 -2 665.067 18.1294 3
-4 29 2 2.90901 2.38653 3
-4 -29 2 3.15994 1.90896 3
-4 -29 -2 1.14463 0.79208 1
-4 29 -2 0.07499 0.96963 1
-4 29 -2 5.2064 2.06969 4
4 29 -2 2.39181 2.0266 4
-4 29 -2 2.82825 2.51565 3
4 -29 -2 0.78541 2.15641 2
4 29 2 0.56035 2.01436 5
4 30 2 27.5052 3.25453 5
-4 30 -2 35.9485 4.15427 4
-4 -30 -2 28.9401 1.38526 1
-4 -30 2 28.2637 3.1419 3
-4 30 2 32.6551 3.89141 3
4 -30 -2 27.8482 3.80954 2
-4 30 -2 24.0178 3.65293 3
4 30 -2 35.7748 4.13442 4
-4 -31 2 16.0579 2.65801 3
-4 31 2 15.5104 2.77296 3
-4 31 -2 10.1376 3.21614 3
4 -31 -2 14.0804 3.15349 2
4 31 2 10.8377 2.42582 5
-4 31 -2 17.8584 3.23739 4
4 31 -2 15.6958 3.27753 4
-4 -32 2 18.7394 2.7088 3
-4 32 2 16.9144 3.2622 3
-4 32 -2 16.1938 3.33643 4
4 32 -2 23.9882 3.91351 4
-4 32 -2 14.6666 3.45512 3
4 -32 -2 19.9487 3.51494 2
-4 33 2 9.40875 2.93922 3
-4 33 -2 14.0747 3.51647 3
4 -33 -2 14.0027 3.18046 2
-4 33 -2 14.3699 3.15199 4
4 33 -2 9.87533 2.86207 4
-4 -34 2 33.0797 3.80622 2
-4 34 2 26.3348 4.09294 3
4 -34 -2 38.6945 4.46979 2
-4 34 -2 44.2303 5.0345 4
4 34 -2 42.4036 4.81345 4
-4 -35 2 0.31567 2.45131 2
-4 35 2 -2.0271 3.10296 3
-4 -36 2 216.171 8.79025 2
-4 -37 2 4.12888 2.73441 2
-4 -38 2 97.0423 5.97046 2
-4 0 3 2.35786 1.04204 2
4 0 3 2.09898 0.84964 4
-4 0 3 1.883 0.81283 4
4 0 -3 1.05713 1.12144 1
-4 0 -3 1.1565 0.70423 4
4 0 -3 1.47247 0.75035 4
-4 0 -3 2.8573 0.96372 3
-4 0 3 2.49748 1.19429 1
4 0 -3 2.22838 0.91448 5
-4 -1 3 807.725 15.2419 4
-4 1 3 823.708 15.227 4
4 -1 3 827.133 15.28 4
4 1 3 793.601 15.1406 4
4 1 -3 817.038 15.1935 4
-4 1 -3 803.07 15.1833 4
-4 1 3 856.374 17.0439 1
-4 -1 3 802.638 16.742 1
4 1 -3 815 16.1464 5
4 -1 -3 828.57 15.8958 5
-4 1 -3 827.629 15.7754 3
-4 -1 -3 806.891 15.2541 3
4 1 -3 834.037 17.0027 1
4 -1 -3 785.355 16.764 1
-4 1 3 828.7 16.4087 2
-4 -1 3 810.719 16.084 2
-4 -2 3 97.5948 3.53831 4
4 -2 3 100.833 3.56414 4
4 2 3 99.7731 3.49422 4
-4 2 3 90.3724 3.37495 4
-4 2 -3 102.395 3.51563 4
4 2 -3 93.9996 3.4351 4
-4 2 3 97.6462 4.37515 1
-4 -2 -3 96.4394 4.2704 5
4 -2 -3 95.9277 3.69691 5
4 2 -3 99.3849 4.06045 5
-4 2 -3 94.3543 3.84953 3
-4 -2 -3 95.9749 3.3393 3
4 2 -3 93.6608 4.26889 1
-4 2 3 100.286 4.1145 2
-4 -3 3 4.85132 1.02626 4
4 -3 3 6.9352 1.11816 4
-4 3 3 6.06767 1.23401 2
-4 3 -3 4.71174 0.92355 4
4 3 -3 6.73338 1.07073 4
4 3 3 5.00868 0.93179 4
-4 3 3 5.17731 0.89948 4
-4 3 3 4.31089 1.29418 1
4 -3 -3 4.93515 1.02779 5
-4 -3 -3 6.92895 1.26883 5
-4 3 -3 4.32472 1.12771 3
-4 -3 -3 6.60206 0.92469 3
4 3 -3 7.27734 1.41014 1
4 3 -3 6.98066 1.36822 5
4 4 -3 190.681 6.21355 5
4 -4 3 202.897 5.66596 4
-4 -4 3 206.515 5.72505 4
-4 4 -3 201.377 5.57464 4
4 4 -3 201.547 5.57234 4
4 4 3 207.52 5.4798 4
-4 4 3 199.269 5.46359 4
-4 4 3 193.646 6.48096 1
4 -4 -3 202.858 5.61298 5
-4 -4 -3 194.859 6.36032 5
-4 4 -3 195.09 6.21049 3
-4 -4 -3 202.379 4.87956 3
4 4 -3 197.029 6.52191 1
-4 4 3 214.223 6.50212 2
4 5 -3 16.2669 1.77032 5
-4 5 3 19.9125 1.61881 5
4 -5 3 19.0172 1.65988 4
-4 -5 3 13.4982 1.51727 4
-4 5 -3 15.2164 1.46429 4
4 5 -3 17.6316 1.5528 4
-4 5 3 17.2808 1.51219 4
4 5 3 15.4178 1.41803 4
-4 5 3 19.6201 2.05567 1
4 5 -3 17.9882 2.00045 1
-4 5 -3 13.5329 1.74634 3
-4 -5 -3 19.3127 1.19945 3
-4 -5 -3 18.4108 1.90723 5
-4 5 3 16.79 1.8133 2
4 -6 -3 214.743 6.75344 1
4 6 -3 214.017 6.89011 1
4 6 -3 219.684 6.08854 4
-4 6 -3 216.128 6.1044 4
4 6 3 220.714 5.91378 4
-4 6 3 215.718 5.94041 4
-4 -6 3 211.544 6.71709 1
-4 6 3 223.97 7.01378 1
-4 -6 3 214.868 6.20862 4
4 6 -3 225.155 6.92381 5
-4 6 3 222.285 5.91071 5
4 -6 3 223.367 6.28146 4
-4 6 -3 209.333 6.80372 3
-4 -6 -3 223.96 4.69159 3
-4 6 3 222.756 6.90156 2
-4 -6 -3 208.936 6.66679 5
-4 7 -3 324.789 8.32105 4
4 7 -3 335.159 8.32413 4
4 7 3 328.698 8.0727 4
-4 7 3 337.796 8.15398 4
-4 -7 -3 341.912 9.00941 5
-4 7 -3 338.146 9.30241 3
-4 -7 -3 346.534 6.23021 3
-4 -7 3 340.419 9.02454 1
-4 7 3 355.457 9.29383 1
-4 7 3 340.281 7.92015 5
4 -7 3 352.52 8.58973 4
-4 -7 3 344.601 8.5622 4
4 7 -3 343.748 9.12413 1
4 -7 -3 352.816 9.12569 1
4 8 -3 36.7071 2.68183 1
4 -8 -3 36.7988 2.65341 1
-4 -8 -3 40.8927 2.76245 5
-4 8 3 41.5849 2.24783 5
-4 8 -3 37.8843 2.90145 3
-4 8 -3 41.2921 2.58522 4
4 8 -3 44.1007 2.62613 4
-4 -8 3 42.2135 2.68813 4
4 -8 3 39.8514 2.59308 4
-4 -8 3 41.0259 2.78507 1
-4 8 3 38.5171 2.74319 1
4 -9 -3 838.461 18.0591 2
-4 9 -3 832.737 16.9664 4
4 9 -3 849.512 16.9463 4
-4 -9 3 850.332 17.2249 1
-4 9 3 872.342 17.5317 1
-4 -9 -3 839.829 17.3218 5
-4 -9 3 852.85 17.0885 4
4 -9 3 852.903 17.0724 4
-4 9 -3 846.822 18.0293 3
-4 9 3 829.657 15.7345 5
4 9 -3 825.958 17.3298 1
4 -9 -3 853.245 17.2988 1
-4 10 -3 21.4792 2.12498 4
4 10 -3 18.3112 1.95044 4
4 -10 -3 24.7212 2.23114 1
-4 10 3 20.9675 1.60186 5
-4 10 -3 17.132 2.21728 3
4 10 -3 21.3183 2.22075 1
-4 -10 -3 18.2082 1.97267 5
-4 10 -3 19.0416 1.83702 2
4 -10 -3 22.3025 2.3713 2
-4 -10 3 22.0911 2.13404 1
-4 10 3 20.5167 2.18065 1
-4 -11 3 220.987 6.77615 1
-4 11 3 219.308 6.90012 1
-4 11 3 211.915 5.70287 5
4 11 3 217.693 6.79998 5
-4 11 -3 219.65 7.55428 3
4 -11 -3 214.791 6.76159 1
4 11 -3 214.747 6.87081 1
-4 -11 -3 212.666 6.78163 5
-4 11 -3 207.173 6.84364 4
4 11 -3 215.664 6.85302 4
-4 11 -3 219.366 6.48885 2
4 -11 -3 228.173 7.75443 2
-4 12 -3 73.602 3.47704 2
4 -12 -3 64.7312 4.14836 2
4 -12 -3 62.7612 3.47173 1
4 12 -3 68.7588 3.67998 1
-4 12 -3 64.9091 3.70302 4
4 12 -3 68.2687 3.77134 4
-4 12 -3 70.5215 4.27742 3
4 12 3 71.0745 3.6266 5
-4 12 3 63.1537 2.78554 5
-4 -12 3 66.0817 3.50773 1
-4 12 3 73.9108 3.75572 1
-4 13 -3 36.565 2.45899 2
4 -13 -3 36.3722 3.32848 2
4 -13 -3 34.6102 2.59995 1
4 13 -3 36.5932 2.7167 1
-4 13 -3 35.2129 2.80246 4
4 13 -3 33.5521 2.75702 4
-4 13 -3 37.3105 3.17198 3
4 13 3 37.133 2.71174 5
-4 13 3 32.8333 1.99511 5
-4 13 3 34.718 2.67991 1
-4 -13 3 35.5845 2.5594 1
-4 -14 3 142.346 5.19706 1
-4 14 3 152.961 5.54653 1
-4 14 3 151.147 6.29432 2
4 14 -3 150.892 5.57455 1
4 -14 -3 155.035 5.56182 1
4 14 -3 142.831 5.89139 4
-4 14 -3 146.913 5.99063 4
-4 14 -3 135.552 6.32379 3
4 14 3 146.997 5.52306 5
-4 14 3 145.704 4.52703 5
4 -14 -3 134.347 6.34003 2
-4 14 -3 156.271 5.2836 2
4 -15 -3 6.04527 1.71502 2
4 15 -3 6.08223 1.46188 1
4 -15 -3 6.79895 1.39707 1
-4 15 -3 8.87033 1.53125 2
-4 15 3 7.8164 1.81671 2
-4 -15 3 7.2887 1.43909 1
-4 15 3 11.3945 1.83658 1
-4 15 -3 9.01549 2.03207 3
4 15 -3 10.6665 1.98783 4
-4 15 -3 8.42197 1.7412 4
4 15 3 7.53435 1.45715 5
-4 15 3 8.0635 1.16934 5
-4 16 -3 84.163 4.71699 4
4 16 -3 93.1725 4.91897 4
-4 16 3 92.372 5.01664 2
-4 16 -3 86.497 4.07798 2
4 -16 -3 94.949 4.18417 1
4 16 -3 85.1305 4.0918 1
-4 -16 3 92.1814 4.09205 1
-4 16 3 93.9623 4.32106 1
-4 16 -3 92.2853 5.29647 3
4 -16 -3 99.4181 5.61242 2
-4 16 3 92.061 3.50491 5
4 16 3 81.7278 4.17506 5
-4 17 -3 492.11 13.1185 4
4 17 -3 480.077 12.9488 4
-4 17 -3 496.222 11.5344 2
4 -17 -3 490.985 11.4884 1
-4 17 3 495.503 13.3487 2
4 17 -3 475.007 11.5242 1
-4 -17 3 502.132 11.3939 1
-4 17 3 472.965 11.4812 1
-4 17 -3 508.921 13.9221 3
4 -17 -3 461.384 13.8087 2
-4 17 3 482.194 10.418 5
4 17 3 500.58 12.0794 5
-4 18 -3 26.4875 3.03545 4
4 18 -3 26.7103 2.9487 4
-4 18 -3 28.7365 2.56396 2
4 18 -3 23.8376 2.27718 1
-4 18 3 23.3445 2.90868 2
4 -18 -3 24.2441 2.215 1
-4 -18 3 26.8122 2.40166 1
-4 18 3 25.1372 2.51137 1
-4 18 -3 25.5633 3.18194 3
4 -18 -3 25.6013 3.26171 2
4 18 3 27.6665 2.61958 5
4 19 3 325.434 9.50519 5
-4 19 -3 331.265 11.1436 3
4 -19 -3 331.886 8.8301 1
-4 19 3 329.568 10.879 2
4 19 -3 358.785 9.10032 1
-4 19 -3 349.25 9.24174 2
-4 19 -3 326.103 10.5397 4
4 19 -3 321.019 10.4479 4
-4 -19 3 341.408 9.98534 3
-4 -20 3 16.2702 2.46772 3
-4 20 -3 17.114 2.14627 2
4 -20 -3 16.8645 1.88634 1
-4 20 3 16.687 2.92334 2
4 20 -3 19.4558 2.07696 1
-4 20 -3 19.5174 2.98576 3
-4 20 -3 16.7813 2.5484 4
4 20 -3 19.1892 2.65777 4
4 20 3 19.0841 2.26016 5
-4 21 -3 35.5732 2.95843 2
-4 21 3 31.5544 3.40744 3
4 -21 -3 37.572 2.60343 1
-4 -21 3 38.362 3.43929 3
-4 21 -3 40.3461 3.96258 3
-4 21 -3 41.7397 3.73471 4
4 21 -3 32.096 3.43049 4
4 21 3 41.0067 3.16356 5
-4 22 -3 51.8926 3.52696 2
-4 22 3 56.106 4.31029 3
4 -22 -3 52.1778 3.05555 1
-4 22 -3 50.737 4.49991 3
-4 -22 3 57.5645 4.03225 3
4 22 -3 57.0575 4.37967 4
-4 22 -3 55.6615 4.36198 4
4 22 3 60.1062 3.75447 5
-4 -23 3 15.2008 2.36298 3
-4 23 3 10.2762 2.42904 3
-4 23 -3 17.0805 2.37325 2
-4 23 -3 15.6185 1.81595 1
-4 23 -3 11.2934 2.4351 4
4 23 -3 8.85422 2.49879 4
4 23 3 9.82251 1.87036 5
-4 24 3 51.5127 4.34085 3
-4 24 -3 56.1495 3.07751 1
-4 24 -3 58.7601 3.90284 2
-4 -24 -3 55.7004 3.09187 1
-4 -24 3 58.8792 4.25773 3
4 24 -3 52.0596 4.3433 4
-4 24 -3 57.2178 4.55769 4
4 24 3 54.9507 3.70308 5
4 -25 -3 46.6152 4.53187 2
-4 25 3 45.0265 4.1365 3
-4 25 -3 43.9088 2.67748 1
-4 -25 -3 40.6596 2.58773 1
-4 -25 3 41.47 3.69012 3
-4 25 -3 49.3374 4.30049 4
4 25 -3 48.3345 4.24517 4
4 25 3 41.4033 3.27097 5
4 -26 -3 27.1638 3.75801 2
-4 26 3 18.7214 3.12828 3
-4 -26 -3 23.7714 2.07629 1
-4 26 -3 16.4997 1.88815 1
-4 -26 3 26.964 3.22619 3
4 26 -3 26.2907 3.56917 4
-4 26 -3 21.8126 3.21686 4
4 26 3 19.3629 2.59393 5
4 27 3 237.187 8.18301 5
-4 27 3 230.991 9.32555 3
-4 -27 -3 216.298 6.26659 1
-4 27 -3 225.634 6.27424 1
4 27 -3 237.262 9.78342 4
-4 27 -3 214.759 9.5319 4
4 -27 -3 238.104 10.2112 2
-4 -27 3 226.491 8.4854 3
4 28 3 12.2981 2.33515 5
-4 28 -3 12.6177 2.83905 4
4 28 -3 12.8938 2.95024 4
-4 -28 -3 8.78814 1.50159 1
-4 28 -3 9.53242 1.4656 1
4 -28 -3 8.77373 2.82734 2
-4 28 -3 14.2859 3.32794 3
-4 -28 3 10.5493 2.4732 3
-4 28 3 9.46778 2.68834 3
4 29 3 67.2522 4.46559 5
-4 29 3 75.9935 5.41462 3
-4 29 -3 63.3891 5.32445 4
4 29 -3 65.3078 5.4021 4
4 -29 -3 79.9601 6.01526 2
-4 -29 -3 72.2045 2.99551 1
-4 -29 3 72.1256 4.91268 3
-4 29 -3 84.886 6.23216 3
4 30 3 6.14492 2.04621 5
-4 -30 -3 4.3616 1.00728 1
-4 30 -3 6.69603 2.4269 4
4 30 -3 2.9058 2.14649 4
-4 30 -3 8.12996 2.91937 3
4 -30 -3 4.28016 2.4176 2
-4 30 3 3.64102 2.31801 3
-4 -30 3 7.40646 2.21815 3
-4 31 3 4.47862 2.32574 3
-4 -31 3 5.75425 2.35379 3
4 31 -3 6.40823 2.5408 4
-4 31 -3 3.87137 2.36394 4
4 -31 -3 5.19898 2.72901 2
-4 31 -3 9.18188 3.01115 3
-4 -31 -3 7.01219 0.9673 1
4 31 3 7.35681 2.30603 5
-4 32 3 35.3691 4.27892 3
-4 32 -3 39.3357 4.60883 3
4 -32 -3 31.9402 4.30673 2
4 32 -3 26.8081 3.94328 4
-4 32 -3 31.3422 4.00276 4
-4 33 -3 0.4531 2.45217 4
4 33 -3 -0.45159 2.61752 4
-4 -33 3 1.09269 1.9964 2
-4 33 3 1.15898 2.35129 3
-4 -34 3 6.83046 2.39435 2
-4 34 3 6.25545 2.29712 3
-4 35 3 31.7546 4.36694 3
-4 -35 3 44.0367 3.95147 2
-4 0 4 622.962 13.2383 2
4 0 4 592.84 12.9633 4
-4 0 4 633.107 13.0213 4
-4 0 -4 619.682 13.0153 4
4 0 -4 613.804 12.9948 4
-4 0 4 648.079 14.3399 1
-4 0 -4 603.375 12.7399 3
4 0 -4 616.261 14.2186 1
4 0 -4 625.38 13.0816 5
4 1 -4 849.825 16.5981 5
-4 1 4 816.241 16.5162 2
-4 -1 4 852.501 16.4671 2
4 -1 4 852.264 16.292 4
-4 1 4 831.889 16.1952 4
4 1 4 824.968 16.1719 4
-4 -1 4 824.489 16.2593 4
4 1 -4 815.086 16.2117 4
-4 1 -4 815.253 16.2375 4
4 -1 4 824.677 16.126 3
-4 -1 4 765.074 17.1628 1
-4 1 4 825.213 17.4698 1
-4 1 -4 833.394 16.2762 3
-4 -1 -4 823.069 15.7903 3
4 1 -4 779.029 17.3915 1
4 -1 -4 818.069 17.498 1
4 -1 -4 834.104 16.1546 5
4 2 -4 75.4378 4.06259 1
4 -2 -4 74.3792 3.2899 5
-4 2 -4 83.007 3.71348 3
-4 2 4 81.6179 4.18096 1
4 2 -4 79.1132 3.7094 5
-4 -2 4 75.3887 3.52071 4
4 -2 4 78.8893 3.57435 4
-4 2 4 80.1897 3.60128 4
4 2 4 74.5207 3.42784 4
-4 2 -4 81.5084 3.61142 4
4 2 -4 75.8426 3.53259 4
4 -2 4 75.6847 3.56984 3
-4 2 4 78.6789 3.73524 2
-4 -2 -4 78.417 3.1695 3
-4 -2 4 81.2581 3.56811 2
4 3 -4 205.803 7.0412 1
-4 -3 -4 205.781 6.74729 5
4 -3 -4 211.039 5.86934 5
-4 3 -4 209.412 6.54888 3
-4 3 4 219.814 7.15866 1
4 3 -4 212.864 6.58428 5
4 -3 4 212.603 6.30109 4
-4 -3 4 220.339 6.41893 4
-4 3 4 200.243 6.09452 4
4 3 4 212.714 6.19156 4
4 3 -4 207.034 6.25315 4
-4 3 -4 208.278 6.27425 4
4 -3 4 208.841 6.48111 3
-4 -3 -4 209.981 5.46447 3
-4 -3 4 219.911 6.24917 2
-4 3 4 214.065 6.64689 2
-4 -4 4 817.905 15.7455 2
4 -4 4 792.147 16.1574 4
-4 -4 4 791.959 16.1851 4
-4 4 4 818.809 16.6929 2
4 4 4 804.169 15.8832 4
4 4 -4 795.444 16.0618 4
-4 4 4 813.51 15.9562 4
-4 4 -4 787.872 16.0866 4
4 -4 4 809.09 16.5558 3
-4 4 4 821.013 17.2479 1
-4 4 -4 796.904 16.6019 3
4 4 -4 776.111 17.0846 1
4 -4 -4 795.041 15.2938 5
-4 -4 -4 788.356 16.7247 5
4 5 -4 261.649 8.155 1
4 -5 4 260.582 7.40709 4
-4 -5 4 262.393 7.44136 4
-4 5 -4 261.478 7.40783 4
4 5 -4 270.216 7.40586 4
4 5 4 253.773 7.10456 4
-4 5 4 276.016 7.34647 4
4 -5 4 266.717 7.82905 3
-4 -5 4 229.494 7.63811 1
-4 5 4 256.753 7.97116 1
-4 5 -4 270.336 7.92083 3
-4 5 4 264.911 7.8062 2
-4 -5 -4 275.248 7.87478 5
4 -5 -4 259.455 6.53239 5
4 -6 -4 249.487 7.85051 1
4 6 -4 263.414 8.10962 1
4 -6 4 260.444 7.47723 4
-4 -6 4 260.44 7.4911 4
-4 6 -4 259.803 7.50508 4
4 6 -4 255.372 7.37116 4
4 6 4 257.834 7.1878 4
-4 6 4 260.992 7.27915 4
4 -6 4 252.352 7.85977 3
-4 6 4 261.557 8.00917 1
-4 -6 4 255.478 7.87465 1
-4 6 -4 248.769 7.85212 3
-4 6 4 269.113 7.94041 2
-4 -6 -4 267.306 7.72578 5
4 7 -4 367.996 10.1922 1
4 -7 -4 378.422 10.1222 1
4 -7 4 378.887 9.6989 4
-4 -7 4 386.152 9.75299 4
-4 7 -4 386.534 9.75541 4
4 7 -4 387.453 9.67929 4
4 7 4 374.7 9.3264 4
-4 7 4 372.275 9.36067 4
4 -7 4 378.015 10.2808 3
-4 7 4 383.083 10.2143 1
-4 -7 4 391.019 10.1681 1
-4 7 -4 383.195 10.3417 3
-4 7 4 387.779 10.1756 2
-4 -7 -4 374.265 9.73403 5
-4 -8 -4 312.949 8.68877 5
-4 8 -4 327.252 9.495 3
-4 -8 4 325.164 9.00899 1
-4 8 4 315.253 9.06472 1
-4 -8 4 323.073 8.82082 4
4 -8 4 315.59 8.75888 4
4 -8 -4 306.462 9.16268 2
4 8 -4 320.753 8.69128 4
-4 8 -4 322.682 8.77222 4
4 8 4 316.501 8.41657 4
-4 8 4 323.16 8.51748 4
4 -8 4 311.162 9.34279 3
-4 8 4 316.487 9.13798 2
4 8 -4 309.913 9.01139 1
4 -8 -4 296.41 8.79026 1
-4 -9 -4 676.025 14.8014 5
-4 -9 4 698.583 15.2596 4
4 -9 4 686.315 15.2133 4
4 -9 -4 691.701 15.838 2
-4 9 -4 682.771 15.0205 4
4 9 -4 685.677 15.011 4
-4 9 4 691.741 14.7198 4
4 9 4 678.078 14.6228 4
-4 9 4 711.333 15.7395 2
4 -9 4 655.3 15.7853 3
-4 9 -4 703.418 16.0432 3
4 9 -4 687.687 15.4219 1
4 -9 -4 665.98 15.0879 1
-4 -9 4 702.698 15.1833 1
-4 9 4 685.784 15.3907 1
4 -10 -4 425.181 11.5029 2
-4 10 -4 422.129 10.8925 4
4 10 -4 398.29 10.657 4
-4 10 4 430.046 11.3586 2
4 10 4 417.524 10.3767 4
4 -10 4 414.327 11.5206 3
-4 10 4 427.684 10.4366 4
-4 -10 -4 418.325 10.4479 5
4 -10 4 426.283 10.9148 4
-4 -10 4 400.776 10.7167 4
-4 10 -4 402.753 11.3198 3
4 10 -4 429.554 10.9644 1
4 -10 -4 390.692 10.497 1
-4 -10 4 423.731 10.6666 1
-4 10 4 409.889 10.8536 1
-4 11 -4 362.957 8.85934 2
4 -11 -4 380.576 10.8603 2
-4 11 -4 368.02 10.0899 4
4 11 -4 358.012 9.94925 4
-4 11 4 372.014 10.5516 2
4 -11 4 342.34 10.5497 3
4 -11 4 342.371 9.83026 4
-4 -11 -4 361.808 9.48453 5
-4 -11 4 368.794 10.098 4
-4 11 -4 370.604 10.7135 3
4 -11 -4 349.496 9.6036 1
4 11 -4 357.652 9.79198 1
-4 -11 4 343.274 9.60111 1
-4 11 4 362.197 9.92463 1
4 -12 -4 81.8295 4.70774 2
-4 12 -4 72.3172 3.43648 2
4 12 -4 77.8495 4.28981 4
-4 12 -4 85.1093 4.45619 4
-4 12 4 75.7155 4.50307 2
4 -12 4 78.9496 4.7027 3
4 -12 -4 77.6749 4.0348 1
4 12 -4 72.0886 3.95674 1
-4 12 -4 82.0639 4.71348 3
4 -12 4 68.1419 4.10906 4
-4 12 4 73.6189 2.7574 5
-4 -12 -4 70.4159 3.71633 5
-4 -12 4 79.4356 4.369 4
-4 -12 4 81.1475 4.10728 1
-4 12 4 81.5642 4.27116 1
4 13 -4 164.173 6.15349 1
4 -13 -4 162.806 6.0034 1
-4 13 -4 167.447 7.03112 3
4 -13 4 174.677 7.19296 3
-4 13 4 165.683 4.48476 5
-4 13 -4 172.539 6.71973 4
4 13 -4 161.159 6.46975 4
4 -13 -4 173.321 7.18523 2
-4 13 -4 171.493 5.47954 2
-4 14 4 401.861 8.34081 5
-4 14 -4 414.013 12.0637 3
4 -14 4 406.215 12.0999 3
4 -14 -4 397.039 12.1485 2
-4 14 -4 389.615 9.5874 2
4 14 -4 414.293 11.3731 4
-4 14 -4 395.643 11.2832 4
4 14 -4 419.891 10.6792 1
4 -14 -4 401.571 10.4115 1
4 15 -4 95.7195 4.5579 1
4 -15 -4 93.9103 4.4817 1
-4 15 -4 95.8334 4.01957 2
4 -15 4 105.819 5.83632 3
-4 15 -4 100.362 5.54551 3
4 -15 -4 100.761 5.72465 2
-4 15 -4 86.5822 4.88808 4
4 15 -4 88.4931 4.96817 4
-4 15 4 99.3643 3.2216 5
4 16 -4 8.43726 2.03559 4
-4 16 -4 6.10828 1.79768 4
-4 16 -4 7.14082 1.50114 2
-4 16 -4 7.19686 2.22913 3
4 -16 -4 9.35277 2.28216 2
-4 16 4 6.93057 0.95352 5
4 16 -4 4.55941 1.53207 1
4 -16 -4 9.37725 1.81453 1
4 17 4 419.353 10.5586 5
-4 17 4 414.551 8.52753 5
-4 17 -4 422.455 12.7236 3
4 17 -4 419.031 10.7992 1
4 -17 -4 404.908 10.5848 1
-4 17 -4 420.972 10.1287 2
-4 17 -4 398.866 11.9805 4
4 17 -4 411.845 12.0102 4
4 -17 -4 394.642 12.7513 2
-4 18 4 328.986 7.18641 5
4 18 4 322.353 9.10259 5
-4 18 -4 351.034 11.3895 3
4 18 -4 320.49 9.13761 1
4 -18 -4 321.479 9.09193 1
-4 18 -4 330.123 8.75252 2
-4 18 -4 325.52 10.5919 4
4 18 -4 335.774 10.655 4
4 -18 -4 302.591 11.0916 2
-4 19 4 231.382 5.68222 5
4 19 4 241.356 7.48971 5
-4 19 -4 222.909 9.14621 3
4 -19 -4 229.408 7.28762 1
4 19 -4 231.6 7.46111 1
-4 19 -4 232.963 7.1103 2
-4 19 -4 240.391 9.02408 4
4 19 -4 234.637 8.85404 4
4 -19 -4 223.968 9.4237 2
-4 20 4 38.1324 2.02511 5
4 20 4 40.3989 2.97626 5
-4 20 -4 37.6044 4.05463 3
4 -20 -4 38.0805 2.94269 1
4 20 -4 37.2601 2.81285 1
-4 20 -4 38.3042 2.87278 2
-4 20 -4 38.0014 3.628 4
4 20 -4 32.9585 3.38998 4
-4 -20 4 45.8256 3.85625 3
4 -20 -4 34.3332 3.8473 2
-4 21 4 136.662 4.08468 5
4 21 4 140.023 5.54362 5
-4 21 -4 130.09 7.02548 3
4 21 -4 134.635 5.36018 1
4 -21 -4 129.11 5.1658 1
-4 21 -4 133.684 5.37785 2
-4 21 -4 138.597 6.87148 4
4 21 -4 132.182 6.70717 4
-4 -21 4 125.683 6.20761 3
4 -21 -4 121.924 7.11342 2
-4 22 4 129.475 4.01019 5
4 22 4 128.309 5.40415 5
-4 22 -4 129.672 7.10863 3
-4 -22 4 135.567 6.41069 3
4 22 -4 134.308 5.296 1
4 -22 -4 124.522 5.02331 1
-4 22 -4 123.658 5.21724 2
4 22 -4 128.332 6.68669 4
-4 22 -4 130.845 6.77995 4
4 -22 -4 130.224 7.34082 2
4 -23 -4 39.4345 4.33409 2
-4 23 4 46.7665 4.14663 3
4 -23 -4 45.8035 3.03499 1
-4 23 -4 44.3543 3.25859 2
4 23 -4 44.0647 3.04283 1
-4 -23 4 51.3696 4.13169 3
-4 23 -4 50.8433 4.67974 3
-4 23 -4 44.5191 4.17206 4
4 23 -4 48.4383 4.30297 4
-4 23 4 44.8445 2.2648 5
4 23 4 42.4179 3.17719 5
-4 24 4 97.689 5.83344 3
4 -24 -4 85.7135 4.1337 1
4 24 -4 88.1971 4.1318 1
-4 -24 4 94.9574 5.47616 3
-4 24 -4 94.9013 6.28754 3
-4 24 -4 101.091 6.12622 4
4 24 -4 88.3958 5.77518 4
4 24 4 101.499 4.84688 5
-4 24 4 97.0995 3.41708 5
-4 25 4 87.5574 5.57385 3
4 -25 -4 83.8781 3.89864 1
-4 -25 4 83.5779 5.17498 3
-4 25 -4 81.6039 5.58535 4
4 25 -4 88.7326 5.8311 4
-4 25 4 77.0387 3.07467 5
4 25 4 75.5026 4.34444 5
-4 26 4 45.6436 4.21749 3
-4 26 -4 46.2501 3.04425 1
4 -26 -4 40.7148 2.87559 1
-4 -26 4 46.6258 4.18071 3
-4 26 -4 37.8023 4.11982 4
4 26 -4 44.2344 4.29841 4
-4 26 4 44.8034 2.3659 5
4 26 4 43.0044 3.30402 5
-4 27 4 142.382 7.26503 3
-4 27 -4 133.745 4.9853 1
-4 -27 4 130.025 6.6573 3
-4 27 -4 141.121 7.66374 4
4 27 -4 139.868 7.57233 4
-4 27 4 144.992 4.48307 5
4 27 4 136.862 5.91043 5
-4 28 4 90.3868 5.9422 3
-4 28 -4 96.5738 3.9969 1
-4 -28 -4 92.4436 3.92498 1
-4 -28 4 92.3771 5.63196 3
-4 28 -4 93.258 6.3604 4
4 28 -4 89.0287 6.25111 4
4 28 4 91.3141 4.91674 5
4 -29 -4 71.6918 5.94498 2
-4 29 4 68.6282 5.26243 3
4 29 4 68.7916 4.27391 5
-4 -29 -4 69.673 3.35855 1
-4 29 -4 79.8793 6.01104 4
4 29 -4 62.4638 5.36177 4
4 -30 -4 3.66511 2.68957 2
-4 -30 -4 2.47343 1.23869 1
-4 30 4 3.2614 2.20584 3
-4 30 -4 2.66235 2.66929 3
-4 30 -4 0.4318 2.56649 4
4 30 -4 4.27688 2.47927 4
4 -31 -4 35.1291 4.47822 2
-4 31 4 24.3694 3.56555 3
-4 31 -4 31.668 4.52245 3
4 31 -4 23.7164 3.73749 4
-4 31 -4 25.69 3.98681 4
-4 -31 4 27.3513 2.92864 2
-4 -31 -4 28.6786 2.13147 1
-4 32 4 57.9984 5.08734 3
-4 32 -4 55.8661 5.37323 4
4 32 -4 65.8306 5.68489 4
-4 -32 4 57.554 4.01496 2
-4 -33 4 13.7549 2.43248 2
-4 33 4 15.6515 3.312 3
-4 34 4 1.54541 2.37872 3
-4 35 4 34.3328 4.25476 3
4 0 -5 32.7363 2.97047 1
-4 0 -5 31.9757 2.61144 4
4 0 -5 30.1881 2.51707 4
4 0 5 37.0608 2.49643 3
4 0 5 29.3265 2.5169 4
-4 0 5 32.3084 2.62512 4
4 0 -5 36.9087 2.55067 5
-4 0 5 34.1689 2.53309 2
4 1 -5 822.831 18.3793 1
4 -1 -5 819.172 18.115 1
-4 1 5 801.893 16.8717 4
4 -1 5 833.252 17.0315 4
4 1 5 808.649 16.862 4
-4 -1 5 815.08 16.9545 4
-4 1 -5 805.995 17.0346 4
4 1 -5 860.532 17.2388 4
4 1 5 791.133 15.8352 3
4 -1 5 860.509 16.714 3
4 -1 -5 813.907 16.2564 5
4 1 -5 835.68 16.6526 5
-4 -1 5 815.032 16.3852 2
-4 1 5 805.173 16.6581 2
4 -2 5 2.70573 1.36168 4
-4 -2 5 2.69015 1.36405 4
4 2 5 3.65758 1.3248 4
-4 2 5 6.48961 1.43921 4
4 2 -5 4.43891 1.35325 4
4 -2 5 5.00814 1.32335 3
4 2 5 6.25656 1.20676 3
-4 2 -5 4.9678 1.35702 4
4 2 -5 5.19447 1.65579 1
4 -2 -5 3.30656 1.07185 5
4 2 -5 4.84782 1.36302 5
-4 -2 5 3.94183 1.1985 2
-4 2 5 3.2625 1.32544 2
-4 3 -5 33.4649 2.62069 3
-4 -3 5 31.9919 2.25312 2
4 3 5 24.5894 2.32674 4
-4 3 5 27.3057 2.40019 4
4 3 -5 27.6611 2.42019 4
-4 3 -5 27.2872 2.36992 4
4 3 5 28.8094 1.88369 3
4 -3 5 29.2536 2.57066 3
4 -3 5 29.9237 2.47442 4
-4 -3 5 34.9944 2.6424 4
4 -3 -5 33.7461 2.17168 5
4 3 -5 26.2997 2.80879 1
-4 3 5 28.9753 2.51906 2
-4 4 -5 24.4859 2.44571 3
4 4 5 22.8919 2.18998 4
-4 4 5 23.7433 2.25014 4
-4 4 -5 26.1603 2.34029 4
4 4 -5 22.1575 2.25049 4
4 4 5 20.7671 1.54095 3
4 -4 5 27.465 2.47143 3
-4 4 5 23.5772 2.356 2
-4 -4 -5 19.773 2.18557 5
4 -4 -5 23.4806 1.83085 5
4 -4 5 22.5796 2.20202 4
-4 -4 5 22.0454 2.17296 4
4 4 -5 24.4477 2.5644 1
-4 -5 5 233.727 7.36465 4
4 -5 5 253.426 7.6368 4
-4 5 5 240.3 7.56979 2
-4 5 5 243.88 7.3406 4
-4 5 -5 223.903 7.30696 4
4 5 -5 232.907 7.37512 4
4 5 5 233.507 7.20102 4
4 -5 5 236.785 7.65761 3
-4 -5 -5 242.861 7.52055 5
4 -5 -5 230.514 6.08355 5
-4 5 -5 237.78 7.63558 3
-4 -5 5 226.074 6.36164 2
4 5 -5 235.759 8.07652 1
4 -5 -5 224.231 7.70066 1
4 6 -5 2.61785 1.49844 1
4 -6 -5 0.89339 1.19124 1
-4 6 5 2.77021 1.15028 4
4 6 5 2.54403 1.2512 4
-4 6 -5 1.00411 1.0712 4
4 6 -5 1.78995 1.12326 4
4 -6 5 1.33166 1.59593 3
-4 -6 -5 2.67615 1.2674 5
4 -6 -5 2.12 0.76904 5
-4 6 5 2.45457 1.47089 2
4 -6 5 1.38952 1.20854 4
-4 -6 5 3.16673 1.32504 4
-4 -6 5 2.45334 0.98876 2
-4 6 -5 2.35397 1.45989 3
-4 -7 5 144.052 4.64929 2
-4 7 -5 130.353 5.73218 3
4 -7 -5 136.619 5.73867 2
4 -7 5 146.519 5.73019 4
-4 -7 5 146.049 5.73678 4
4 7 -5 142.752 5.71667 4
-4 7 -5 139.657 5.69294 4
-4 7 5 151.149 6.01337 2
4 -7 5 139.13 5.92852 3
-4 -7 -5 126.777 5.26329 5
4 7 5 147.045 5.52606 4
-4 7 5 142.088 5.51743 4
4 7 -5 134.714 5.94963 1
4 -7 -5 141.846 5.85191 1
-4 -8 5 10.8115 1.44271 2
-4 8 -5 12.9331 2.32583 3
4 -8 -5 11.421 2.01115 2
4 -8 5 15.8622 2.22693 4
-4 -8 5 11.6099 2.07993 4
4 -8 -5 9.02987 1.86954 1
-4 8 -5 9.63154 1.71677 4
-4 8 5 7.74714 1.66544 4
4 8 -5 10.7753 1.95806 4
4 8 5 8.39686 1.81378 4
4 -8 5 15.6971 2.36048 3
-4 8 5 9.02785 1.97193 2
-4 -8 -5 12.1455 1.83454 5
4 8 -5 12.5379 2.12378 1
-4 -9 -5 909.879 18.7926 5
-4 9 -5 928.202 20.2206 3
-4 -9 5 934.182 17.3061 2
4 -9 -5 920.822 19.9337 2
-4 9 -5 942.884 19.7967 4
4 9 -5 940.842 19.6429 4
4 9 5 926.543 19.0699 4
-4 9 5 916.763 19.1133 4
4 -9 5 923.926 20.3626 3
-4 -9 5 938.376 19.674 4
4 -9 5 927.749 19.5755 4
-4 9 5 940.609 19.9714 2
4 -9 -5 927.733 19.6042 1
4 9 -5 891.999 19.7902 1
-4 -10 -5 34.6451 2.72001 5
4 -10 5 34.1093 3.09137 4
-4 -10 5 33.449 3.01228 4
-4 10 -5 29.0117 2.78321 4
4 10 -5 36.7068 3.05733 4
-4 10 5 37.9604 3.03119 4
4 10 5 39.5263 2.91778 4
4 -10 5 43.3741 3.71001 3
4 -10 -5 36.6239 3.21787 2
-4 10 -5 46.336 3.66056 3
4 -10 -5 35.2857 3.04177 1
4 10 -5 36.7406 3.23914 1
-4 10 5 35.1659 3.29926 2
4 -11 5 140.871 6.00249 4
-4 -11 -5 133.991 5.27173 5
-4 -11 5 137.355 5.9644 4
4 -11 -5 132.482 6.1219 2
-4 11 -5 139.708 4.73605 2
-4 11 -5 129.181 5.75272 4
4 11 -5 138.353 5.92808 4
4 11 5 133.631 5.53656 4
-4 11 5 130.503 5.52558 4
4 -11 5 127.31 6.18505 3
-4 11 -5 120.675 5.99985 3
4 11 -5 134.792 5.82518 1
4 -11 -5 123.72 5.45784 1
-4 11 5 128.68 6.06194 2
4 12 -5 0.98511 1.49928 4
-4 12 -5 0.74667 1.34741 4
4 12 -5 0.92166 1.26566 1
4 -12 -5 4.5274 1.53736 1
-4 12 5 1.0922 1.46239 4
4 -12 5 3.18152 1.821 3
4 12 5 2.80622 1.34443 4
-4 12 5 2.12912 1.79862 2
4 -12 5 1.96396 1.67471 4
-4 -12 -5 1.47437 1.18557 5
-4 -12 5 1.72209 1.5987 4
4 -12 -5 3.04327 1.64454 2
-4 12 -5 4.98184 2.05532 3
-4 12 -5 3.91457 1.12426 2
-4 13 -5 177.093 7.10262 4
4 13 -5 162.482 6.85884 4
4 13 -5 171.526 6.56576 1
4 -13 -5 154.564 6.20385 1
-4 13 5 166.238 6.54429 4
4 -13 5 164.688 7.35663 3
4 13 5 170.91 6.57295 4
-4 13 -5 177.506 7.49914 3
-4 13 5 169.392 7.23729 2
4 -13 5 159.362 6.71427 4
-4 -13 5 167.768 6.91711 4
-4 -13 -5 172.427 6.03935 5
4 -13 -5 182.116 7.55167 2
-4 13 -5 174.854 5.39807 2
4 -14 -5 23.3918 2.47543 1
4 14 -5 18.6113 2.38511 1
4 -14 5 20.0906 2.88567 3
-4 14 -5 18.269 2.58617 4
4 14 -5 15.7528 2.50994 4
-4 14 5 22.028 3.08306 2
-4 -14 5 24.501 2.79468 4
4 -14 5 21.0006 2.67609 4
4 -14 -5 21.1877 2.86705 2
-4 14 -5 19.6452 2.88793 3
-4 14 -5 22.1171 1.89236 2
-4 15 -5 23.1641 2.85086 4
4 15 -5 22.2127 2.91734 4
4 -15 5 27.4243 3.36981 3
-4 15 -5 26.4237 2.09292 2
-4 15 5 30.8205 3.53428 2
-4 15 -5 27.4188 3.25704 3
4 -15 -5 20.6617 3.00525 2
4 15 -5 24.253 2.69582 1
4 -15 -5 24.1677 2.53144 1
4 -16 -5 3.37979 2.0832 2
-4 16 -5 6.46086 1.38846 2
4 -16 5 8.88576 2.46467 3
-4 16 -5 9.00226 2.14165 4
4 16 -5 3.46951 1.84243 4
-4 16 -5 9.87775 2.36803 3
4 16 -5 5.78904 1.68185 1
4 -16 -5 8.32504 1.7414 1
-4 17 -5 350.503 8.668 2
4 -17 5 340.372 11.6174 3
-4 17 -5 348.342 11.1686 4
4 17 -5 332.829 10.9921 4
-4 17 -5 342.255 11.4874 3
4 17 -5 344.28 9.88908 1
4 -17 -5 336.565 9.65049 1
4 -17 -5 334.049 11.7209 2
4 -18 -5 26.1957 3.58282 2
-4 18 -5 29.968 2.39929 2
4 -18 -5 24.8165 2.61494 1
4 18 -5 26.5114 2.73755 1
4 -18 5 25.1285 3.48336 3
-4 18 -5 31.2314 3.69772 3
4 18 -5 26.3536 3.19243 4
-4 18 -5 28.9811 3.33627 4
-4 19 -5 337.239 8.66456 2
4 -19 5 324.479 11.6779 3
-4 19 -5 345.542 11.2705 4
4 19 -5 325.291 11.0071 4
-4 19 -5 341.591 11.719 3
4 -19 -5 313.243 11.7066 2
4 19 -5 317.857 9.47416 1
4 -19 -5 337.081 9.52635 1
4 -20 -5 11.5417 2.8652 2
-4 20 -5 11.3437 2.25934 4
4 20 -5 11.5838 2.42339 4
-4 20 -5 8.70371 1.76415 2
-4 20 -5 9.00525 2.74065 3
-4 -20 5 11.2672 2.67233 3
4 -20 -5 9.42805 1.89126 1
4 20 -5 8.5679 1.97375 1
4 -21 -5 5.34726 2.35551 2
-4 21 -5 6.20741 1.94951 4
4 21 -5 9.23749 2.48211 4
-4 21 -5 6.95533 1.68411 2
-4 21 -5 7.0358 2.68621 3
-4 -21 5 6.07335 2.45911 3
4 21 -5 6.15433 1.60331 1
4 -21 -5 6.6741 1.73431 1
4 -22 -5 5.08618 2.48957 2
-4 22 -5 6.90431 1.84649 2
4 22 -5 8.11541 2.36319 4
-4 22 -5 3.92035 1.98666 4
-4 -22 5 8.39737 2.64711 3
-4 22 -5 8.3724 2.78261 3
4 22 -5 4.19068 1.64105 1
4 -22 -5 5.17426 1.67697 1
-4 -23 5 83.8057 5.37341 3
-4 23 -5 83.7486 4.16398 2
4 -23 -5 80.5347 4.23642 1
4 23 -5 75.9962 4.13855 1
-4 23 -5 86.3183 5.94823 3
4 -23 -5 66.548 5.59465 2
-4 23 -5 86.4502 5.7201 4
4 23 -5 79.7793 5.51352 4
4 -24 -5 3.56326 2.34186 2
-4 24 -5 10.6314 2.66354 4
4 24 -5 9.75469 2.44072 4
-4 -24 5 9.01593 2.69261 3
-4 24 -5 10.4173 3.09153 3
4 -24 -5 8.03972 1.78392 1
4 24 -5 8.16718 1.8714 1
4 -25 -5 11.8212 3.13367 2
-4 25 5 4.51137 2.14255 3
-4 25 -5 10.1669 2.7207 4
4 25 -5 13.9119 3.11034 4
4 25 -5 17.1412 2.11447 1
-4 25 -5 15.9866 3.34236 3
4 -25 -5 7.46331 1.77466 1
-4 26 5 10.4997 2.87032 3
4 -26 -5 6.01612 2.85055 2
4 26 -5 4.11531 1.54577 1
4 -26 -5 5.33273 1.74329 1
-4 26 -5 8.05507 2.53691 4
4 26 -5 3.17954 2.36371 4
-4 26 -5 12.1816 3.26311 3
4 -27 -5 177.865 6.22363 1
-4 27 5 175.295 8.2113 3
4 27 -5 191.303 9.03246 4
-4 27 -5 197.723 9.21068 4
-4 27 -5 169.335 8.95926 3
4 -27 -5 190.392 9.65768 2
-4 28 5 19.2418 3.25156 3
-4 28 -5 19.9317 3.53075 4
4 28 -5 21.393 3.57837 4
-4 -28 5 18.3736 2.4134 2
4 -28 -5 14.7155 2.09878 1
-4 29 5 40.4484 4.29823 3
4 29 -5 36.5548 4.33067 4
-4 29 -5 31.3097 4.10962 4
-4 -29 5 32.8252 2.71136 2
-4 30 5 0.36568 2.27681 3
4 30 -5 -0.44084 2.52224 4
-4 30 -5 0.89176 2.06922 4
-4 -30 5 1.69598 1.49337 2
4 31 -5 23.4694 4.05875 4
-4 31 -5 25.1031 4.01565 4
-4 31 5 28.6942 3.72967 3
-4 32 5 8.47536 2.76038 3
-4 33 5 11.9332 3.12027 3
-4 34 5 1.1412 2.39465 3
-4 0 6 1683.95 30.2618 2
-4 0 -6 1667.38 31.6588 4
4 0 6 1708.81 30.5585 3
4 0 -6 1668.82 31.6061 4
4 0 6 1727.79 31.4988 4
-4 0 6 1684.92 31.4042 4
4 0 -6 1696.22 32.9236 1
4 0 -6 1709.63 30.2331 5
4 -1 6 9.76027 2.08978 4
-4 1 6 9.61746 2.08662 4
-4 -1 6 6.78661 1.92471 4
4 1 6 10.4133 2.14057 4
-4 -1 6 9.89003 1.82578 2
4 1 -6 9.55862 1.91948 4
-4 1 -6 7.96061 1.9531 4
4 1 6 9.16225 1.64972 3
4 -1 6 15.2228 2.15404 3
4 1 -6 11.3068 2.60223 1
4 -1 -6 11.1487 2.45171 1
4 -1 -6 10.3103 1.75017 5
4 1 -6 11.8292 1.89489 5
-4 1 6 11.2686 2.04034 2
4 2 -6 1160.04 23.3847 4
-4 2 -6 1128.26 23.4071 4
4 -2 6 1160.66 23.058 3
4 2 6 1184.78 21.7007 3
4 -2 6 1173.48 23.3148 4
-4 -2 6 1205.17 23.4629 4
4 2 6 1162.97 23.0724 4
-4 2 6 1150.59 23.0998 4
4 -2 -6 1170.69 21.63 5
4 2 -6 1154.14 24.7301 1
-4 2 6 1154.79 22.6323 2
-4 -2 6 1152.54 21.7267 2
4 3 -6 55.2424 4.22947 1
-4 3 -6 42.1752 3.32187 4
4 3 -6 49.4299 3.55396 4
4 -3 6 50.2967 3.54464 3
4 3 6 46.1947 2.67775 3
4 3 6 42.5945 3.24259 4
-4 3 6 51.1423 3.56106 4
-4 -3 6 51.1712 3.54833 4
4 -3 6 58.3696 3.71507 4
4 -3 -6 48.3734 2.6901 5
-4 3 6 56.2419 3.4912 2
-4 -3 6 50.8008 2.88018 2
4 4 -6 295.211 9.90166 1
4 4 -6 289.65 9.01044 4
-4 4 -6 283.969 9.00572 4
4 -4 6 293.649 9.06785 3
4 4 6 284.167 7.15587 3
4 4 6 279.636 8.6841 4
-4 4 6 280.588 8.74533 4
4 -4 6 291.733 8.92679 4
-4 -4 6 295.212 8.96646 4
-4 -4 -6 289.092 8.67308 5
4 -4 -6 288.348 7.24613 5
-4 4 6 300.377 8.7429 2
-4 -4 6 292.14 7.57886 2
4 5 -6 94.5216 5.32526 1
4 -5 -6 95.8774 5.28011 1
-4 5 -6 101.31 5.04737 4
4 5 -6 91.4515 4.90483 4
4 -5 6 109.836 5.32924 3
4 5 6 95.5884 3.48576 3
4 5 6 103.869 4.93345 4
-4 5 6 100.275 4.91235 4
-4 5 6 93.0124 4.705 2
-4 -5 6 114.498 4.11641 2
4 -5 6 93.03 4.80112 4
-4 -5 6 111.379 5.2111 4
4 -5 -6 104.342 3.70064 5
-4 -5 -6 99.8626 4.75128 5
4 -6 6 346.177 10.1836 4
-4 -6 6 351.52 10.2089 4
-4 6 6 342.107 9.97435 2
-4 -6 6 369.286 8.43614 2
4 6 6 335.742 9.77536 4
-4 6 6 347.235 9.94169 4
-4 6 -6 367.553 10.4717 4
4 6 -6 346.938 10.2104 4
4 -6 6 344.871 10.4752 3
4 6 6 350.745 7.61681 3
4 -6 -6 352.339 7.92426 5
-4 -6 -6 325.847 9.49911 5
4 -6 -6 367.163 10.7517 1
4 6 -6 354.004 10.9639 1
4 -7 6 17.0845 2.4003 4
-4 -7 6 13.4461 2.23061 4
-4 -7 6 12.7851 1.53709 2
4 7 -6 14.6656 2.42154 4
-4 7 6 12.3564 2.1175 4
4 7 6 11.1031 2.00982 4
-4 7 -6 15.3015 2.34 4
4 -7 6 18.1993 2.69991 3
4 7 6 11.1621 1.14932 3
4 7 -6 10.4952 2.45313 1
4 -7 -6 13.0004 2.37395 1
-4 7 6 14.5047 2.45476 2
-4 -7 -6 10.9379 1.93693 5
4 -7 -6 14.3145 2.19581 2
4 -8 -6 1322.01 26.1689 2
4 -8 6 1365.65 26.4966 4
-4 -8 6 1313.81 26.3165 4
-4 -8 6 1350.39 23.2561 2
-4 8 -6 1320.5 26.4411 4
4 8 -6 1313.69 26.3335 4
4 8 6 1352.81 25.9566 4
-4 8 6 1327.74 25.9434 4
4 -8 6 1270.04 26.8427 3
-4 8 6 1316.36 26.365 2
4 -8 -6 1316.19 26.5827 1
4 8 -6 1282.39 26.9131 1
-4 -8 -6 1274.16 25.0993 5
-4 -9 6 17.7879 1.67575 2
4 -9 -6 20.6605 2.72671 2
4 -9 6 28.2103 3.00883 4
-4 -9 6 19.3943 2.73676 4
4 9 -6 23.0721 2.77009 4
4 9 6 14.6797 2.38977 4
-4 9 -6 19.2274 2.61235 4
-4 9 6 17.3957 2.4677 4
4 -9 6 22.8646 3.20785 3
4 9 -6 19.9393 2.98192 1
-4 9 6 23.8277 3.12359 2
-4 -9 -6 15.0368 2.182 5
4 -9 -6 22.6903 2.89629 1
-4 -10 6 1236 25.0245 4
4 -10 6 1235.08 25.0384 4
-4 -10 6 1232.14 21.2794 2
4 -10 -6 1205.69 24.9502 2
-4 10 -6 1208.96 25.0413 4
4 10 -6 1196.68 25.0244 4
4 10 6 1184.03 24.2765 4
-4 10 6 1220.73 24.5097 4
4 -10 6 1195.99 25.7686 3
-4 10 6 1183.26 25.2462 2
4 10 -6 1197.74 25.2218 1
4 -10 -6 1162.23 24.5413 1
-4 -10 -6 1219.26 23.4625 5
4 -11 6 14.9158 2.5269 4
-4 -11 6 10.8821 2.22371 4
-4 -11 6 9.08891 1.33798 2
4 11 6 11.1482 2.24084 4
-4 11 -6 12.2514 2.37662 4
4 11 -6 9.70567 2.27237 4
-4 11 6 10.7941 2.16528 4
4 -11 6 11.9474 2.61155 3
-4 11 6 8.42591 2.51974 2
4 11 -6 12.8589 2.55358 1
4 -11 -6 10.5262 2.34546 1
-4 -11 -6 10.7981 1.76658 5
-4 11 -6 13.4937 1.65141 2
4 -11 -6 15.8159 2.53671 2
4 12 6 485.293 12.7755 4
-4 12 6 468.61 12.743 4
4 -12 6 479.006 14.082 3
-4 12 -6 477.588 13.4038 4
4 12 -6 498.222 13.5246 4
-4 -12 6 472.629 13.314 4
4 -12 6 478.434 13.2922 4
-4 -12 -6 500.597 11.837 5
4 12 -6 474.803 13.1731 1
4 -12 -6 492.083 12.8799 1
4 -12 -6 474.596 13.5147 2
-4 -12 6 485.168 9.93024 2
-4 12 -6 515.071 10.8222 2
-4 13 6 52.9921 3.79148 4
4 13 6 51.7479 3.80729 4
4 -13 6 46.905 4.23293 3
-4 13 -6 47.9465 3.94614 4
4 13 -6 48.2554 3.87035 4
-4 -13 -6 48.7349 3.12745 5
4 -13 6 56.9264 4.2665 4
-4 -13 6 54.9069 4.19026 4
4 13 -6 50.6264 3.85189 1
4 -13 -6 44.7704 3.52248 1
-4 -13 6 45.3559 2.2884 2
4 -13 -6 45.5293 3.96806 2
-4 13 -6 51.2154 2.74834 2
4 14 6 179.763 7.16398 4
-4 14 6 186.336 7.29168 4
4 -14 6 178.809 8.13256 3
4 14 -6 169.062 7.43393 4
-4 14 -6 180.117 7.7695 4
4 -14 6 179.033 7.57911 4
-4 -14 6 191.5 7.81537 4
4 -14 -6 188.095 7.14585 1
4 14 -6 182.577 7.24423 1
4 -14 -6 184.098 8.01811 2
-4 14 -6 186.601 5.50597 2
-4 -14 6 185.416 4.93666 2
4 -15 -6 45.7151 4.17668 2
-4 -15 6 42.0608 2.1568 2
4 15 6 47.8933 3.67846 4
-4 15 6 45.2202 3.684 4
4 -15 6 45.0342 4.35838 3
-4 15 -6 47.2647 3.95487 4
4 15 -6 46.9475 3.95957 4
4 -15 6 46.5869 3.94989 4
-4 -15 6 45.4609 3.94592 4
4 -15 -6 49.5446 3.68698 1
4 15 -6 47.2131 3.6336 1
-4 15 -6 42.8744 2.50581 2
4 -16 -6 363.908 12.1468 2
-4 -16 6 363.145 7.75819 2
4 16 6 363.149 10.9387 4
-4 16 6 351.674 10.9061 4
-4 16 -6 355.36 8.51734 2
-4 -16 6 361.411 11.5122 4
4 -16 6 354.722 11.4589 4
4 16 -6 352.868 10.579 1
4 -16 -6 340.647 10.2504 1
4 -16 6 367.113 12.2462 3
-4 16 -6 372.805 11.7979 4
4 16 -6 368.512 11.6689 4
4 17 6 8.92135 2.15553 4
-4 17 6 14.1193 2.3789 4
4 -17 6 8.66406 2.68539 3
-4 17 -6 9.82942 2.41919 4
4 17 -6 14.6936 2.7155 4
4 -17 -6 10.2287 2.67468 2
-4 17 -6 9.49652 1.5903 2
4 17 -6 13.3998 2.3879 1
4 -17 -6 9.72067 2.1283 1
4 18 6 790.339 18.5147 4
-4 18 6 736.136 18.2336 4
4 -18 6 772.377 19.9519 3
-4 18 -6 770.251 19.3098 4
4 18 -6 794.345 19.578 4
4 -18 -6 773.266 20.2825 2
-4 18 -6 763 15.1869 2
4 18 -6 769.921 17.4897 1
4 -18 -6 757.377 17.3651 1
4 -19 6 8.30567 2.83057 3
-4 19 -6 12.0023 1.77207 2
-4 19 -6 13.2206 2.96481 4
4 19 -6 10.7234 2.8771 4
4 -19 -6 14.7057 3.26277 2
4 19 -6 14.99 2.42334 1
4 -19 -6 8.95153 2.21524 1
-4 -20 6 467.187 13.7613 3
4 -20 -6 441.832 14.7136 2
-4 20 -6 451.272 13.954 4
4 20 -6 453.772 14.0875 4
-4 20 -6 449.855 10.3071 2
4 20 -6 442.343 11.9878 1
4 -20 -6 434.799 11.8071 1
-4 21 -6 16.4189 1.9666 2
-4 21 -6 16.983 3.31182 4
4 21 -6 12.4575 2.77143 4
4 -21 -6 16.2358 3.55369 2
4 21 -6 14.0632 2.38326 1
4 -21 -6 11.8801 2.26789 1
4 22 -6 131.339 5.74933 1
4 -22 -6 127.938 5.73177 1
4 -22 -6 136.959 7.91463 2
-4 22 -6 138.008 7.31836 4
4 22 -6 130.653 7.2809 4
-4 23 -6 16.3929 3.12221 4
4 23 -6 10.0666 2.71987 4
4 23 -6 12.5929 2.20661 1
4 -23 -6 12.5518 2.20964 1
4 -23 -6 13.1438 3.3179 2
4 -24 -6 80.38 6.33729 2
-4 24 -6 84.6008 6.01249 4
4 24 -6 91.3162 6.18013 4
4 -24 -6 80.5107 4.49126 1
4 24 -6 90.9138 4.68667 1
-4 -24 6 84.8935 3.24605 2
-4 25 -6 10.6982 2.78555 4
4 25 -6 14.2579 3.12255 4
-4 -25 6 11.1112 1.50745 2
4 25 -6 12.1339 2.125 1
4 -25 -6 11.8467 2.17271 1
4 -25 -6 7.60116 2.96283 2
-4 26 6 241.048 9.73636 3
4 -26 -6 210.836 10.4728 2
4 -26 -6 236.857 7.92619 1
4 26 -6 240.372 10.3978 4
-4 26 -6 253.39 10.6225 4
-4 -26 6 243.811 6.06602 2
-4 27 6 6.12397 2.73944 3
4 -27 -6 6.90356 3.10648 2
-4 -27 6 8.78475 1.46924 2
4 27 -6 14.5155 3.22142 4
-4 27 -6 7.33232 2.88929 4
4 -27 -6 5.98164 1.97658 1
-4 28 6 262.522 10.3437 3
-4 28 -6 259.302 11.1211 4
4 28 -6 260.184 11.0069 4
-4 29 6 1.45374 2.23767 3
-4 29 -6 2.70967 2.93422 4
4 29 -6 1.34021 2.45314 4
-4 30 6 92.0123 6.08418 3
-4 31 6 5.53852 2.61128 3
-4 32 6 27.4415 3.74601 3
-4 33 6 7.02807 2.54832 3
4 0 -7 16.2841 1.95856 5
-4 0 -7 13.5502 2.31659 4
4 0 7 13.4222 2.10684 3
-4 0 7 13.1952 1.98186 2
4 0 -7 11.8053 2.68972 1
4 0 7 14.6622 2.255 4
-4 0 7 12.5345 2.22149 4
4 -1 7 133.56 6.06363 4
-4 -1 7 158.453 6.48152 4
4 1 7 131.862 5.96028 4
-4 1 7 139.903 6.13388 4
4 1 -7 134.522 6.21551 4
-4 1 -7 137.579 6.26641 4
4 -1 7 129.578 5.75081 3
4 1 7 136.181 5.47309 3
4 -1 -7 139.648 5.1032 5
-4 1 7 132.662 5.36972 2
-4 -1 7 141.819 5.28072 2
4 1 -7 133.198 6.85603 1
4 -1 -7 137.72 6.93527 1
4 -2 -7 28.2303 2.23 5
4 -2 7 28.9244 2.95436 4
-4 2 7 26.1061 2.78353 4
-4 -2 7 23.6945 2.68931 4
4 2 7 28.4712 2.97232 4
-4 -2 7 29.2222 2.43963 2
-4 2 -7 27.2827 2.99866 4
4 2 -7 22.8798 2.76869 4
4 -2 7 23.8329 2.71175 3
4 2 7 27.7464 2.47719 3
-4 2 7 22.1764 2.50717 2
4 2 -7 27.0683 3.43328 1
4 3 -7 254.33 9.8116 1
-4 -3 7 293.901 9.24011 4
4 -3 7 252.439 8.78227 4
4 3 7 266.417 8.78864 4
-4 3 7 260.694 8.79723 4
4 3 -7 257.827 8.99224 4
-4 3 -7 283.166 9.36195 4
4 -3 7 248.35 8.65903 3
4 3 7 267.391 7.65481 3
-4 3 7 266.525 8.38509 2
-4 -3 7 272.62 7.50526 2
4 -3 -7 284.639 7.33004 5
-4 -4 -7 6.67985 1.64502 5
4 4 7 5.91595 1.52794 3
4 -4 7 8.04634 2.1176 3
4 -4 7 6.66485 2.06419 4
-4 -4 7 9.189 2.1226 4
-4 4 7 6.17578 1.86681 4
4 4 7 9.99196 2.17312 4
-4 4 -7 7.50519 2.02492 4
4 4 -7 8.01817 2.10857 4
-4 -4 7 9.764 1.72155 2
-4 4 7 9.58112 2.11266 2
4 4 -7 9.36189 2.66602 1
4 -4 -7 10.8132 1.50083 5
4 5 -7 826.626 19.9307 1
4 -5 -7 845.343 19.7192 1
4 -5 7 839.35 18.8304 4
-4 -5 7 831.82 18.7044 4
4 5 7 815.437 18.4384 4
-4 5 7 839.94 18.5875 4
-4 5 -7 778.543 18.6591 4
4 5 -7 820.802 18.9131 4
4 -5 7 770.066 18.5675 3
4 5 7 792.069 15.922 3
-4 5 7 827.092 18.2528 2
-4 -5 -7 804.123 17.7221 5
4 -5 -7 825.742 15.5094 5
-4 -5 7 829.226 16.0424 2
4 -6 7 17.5662 2.61203 4
-4 -6 7 14.819 2.40414 4
-4 -6 7 15.8815 1.78267 2
-4 6 -7 12.9436 2.44837 4
4 6 -7 16.4313 2.60156 4
4 6 7 12.5701 2.35456 4
-4 6 7 16.7796 2.32339 4
4 6 7 16.1896 1.61688 3
-4 6 7 14.746 2.62018 2
4 -6 7 10.6352 2.40511 3
4 6 -7 11.8393 2.74705 1
4 -6 -7 11.0089 2.67236 1
4 -6 -7 16.8081 1.53606 5
-4 -6 -7 11.5468 1.9369 5
4 -7 -7 20.0017 2.46798 2
4 -7 7 17.0823 2.58197 4
-4 -7 7 19.1298 2.73113 4
-4 -7 7 21.663 1.81074 2
4 7 7 16.7664 2.43022 4
-4 7 7 19.5328 2.60525 4
-4 7 -7 18.7964 2.57999 4
4 7 -7 14.4407 2.44797 4
4 7 7 19.4665 1.62696 3
4 -7 7 16.6123 2.59582 3
4 7 -7 15.9068 3.00999 1
4 -7 -7 21.7009 3.0073 1
-4 -7 -7 15.7668 2.18232 5
4 -7 -7 19.7003 1.48745 5
4 -8 7 12.4223 2.33769 4
-4 -8 7 8.22862 2.1185 4
-4 -8 -7 10.2482 1.88752 5
4 -8 7 9.63591 2.39129 3
-4 8 -7 7.16492 2.09836 4
4 8 -7 11.3459 2.35815 4
4 8 7 8.36542 2.0685 4
-4 8 7 10.2599 2.05187 4
4 8 7 6.36292 1.04381 3
4 -8 -7 8.71784 1.95064 2
-4 -8 7 7.8406 1.31621 2
4 8 -7 10.7118 2.51864 1
4 -8 -7 6.94686 2.16968 1
4 -9 -7 240.252 8.34773 2
-4 9 -7 234.809 8.7923 4
4 9 -7 232.321 8.7392 4
4 9 7 232.254 8.32057 4
-4 9 7 231.247 8.36657 4
4 9 7 232.539 5.23594 3
4 -9 7 225.181 8.87682 3
-4 -9 7 253.21 5.98757 2
4 -9 7 228.843 8.60579 4
-4 -9 7 234.053 8.60927 4
-4 -9 -7 224.031 7.45298 5
4 -9 -7 227.038 8.68066 1
4 9 -7 235.951 9.09751 1
4 -10 -7 51.2441 3.88723 2
4 -10 7 50.1382 3.98422 4
-4 -10 7 53.5533 4.25309 4
-4 -10 7 49.3946 2.28419 2
4 10 7 50.2759 3.89319 4
-4 10 7 46.8276 3.74343 4
-4 10 -7 49.4814 4.0843 4
4 10 -7 47.2263 3.90319 4
4 -10 7 50.3834 4.34084 3
4 10 -7 54.0233 4.21012 1
4 -10 -7 46.9578 3.91755 1
-4 -10 -7 49.8099 3.29637 5
4 -11 7 0.59143 1.69201 4
-4 -11 7 2.35275 1.89121 4
4 11 -7 0.60799 1.5962 4
-4 11 -7 1.53334 1.65978 4
4 11 7 1.06337 1.50097 4
-4 11 7 0.80611 1.47555 4
4 -11 7 2.64088 2.16657 3
4 11 -7 1.82643 1.80917 1
4 -11 -7 0.5557 1.74914 1
-4 -11 7 0.42103 0.79725 2
-4 11 -7 2.8127 1.12589 2
4 -11 -7 2.24224 1.62467 2
-4 -11 -7 1.1648 1.23541 5
4 -12 7 1.52262 1.89613 4
-4 -12 7 0.30248 1.66103 4
-4 -12 7 1.607 0.83463 2
4 12 7 3.26293 1.90548 4
-4 12 7 1.64752 1.55036 4
-4 12 -7 0.62634 1.69498 4
4 12 -7 0.31081 1.65732 4
4 -12 7 0.3394 2.01716 3
4 12 -7 -0.30028 1.64898 1
4 -12 -7 1.64771 1.76601 1
-4 -12 -7 1.14887 1.36525 5
4 -12 -7 2.64538 1.72552 2
-4 12 -7 2.34302 1.04296 2
4 -13 -7 432.841 12.9214 2
-4 13 -7 435.884 9.4719 2
-4 13 -7 412.741 12.9589 4
4 13 -7 439.56 13.1099 4
4 13 7 423.193 12.3388 4
-4 13 7 411.602 12.2769 4
4 -13 7 434.955 13.5979 3
-4 -13 -7 413.636 10.7069 5
-4 -13 7 411.187 12.7165 4
4 -13 7 459.686 13.2228 4
4 13 -7 461.76 13.0132 1
4 -13 -7 429.43 12.3461 1
-4 -13 7 441.713 8.37309 2
-4 -14 7 3.27914 0.86581 2
-4 14 -7 1.96563 1.06925 2
4 14 -7 3.61838 2.07144 4
-4 14 -7 5.29349 2.06063 4
-4 14 7 7.73139 2.19231 4
4 14 7 7.65662 2.00525 4
4 -14 7 4.64699 2.57051 3
-4 -14 -7 4.23229 1.46029 5
4 -14 -7 4.84917 2.26489 1
4 14 -7 4.08746 2.09975 1
4 -14 -7 4.86203 2.12801 2
4 -14 7 1.91191 1.9626 4
-4 -14 7 1.90357 1.71791 4
-4 15 -7 216.234 8.9967 4
4 15 -7 232.506 9.31257 4
4 15 7 234.365 8.72198 4
-4 15 7 224.419 8.59599 4
4 -15 7 244.341 9.8653 3
4 -15 -7 226.703 9.19862 2
4 -15 7 224.83 9.05285 4
-4 -15 7 238.659 9.21593 4
4 -15 -7 225.542 8.34677 1
4 15 -7 225.34 8.57372 1
-4 15 -7 237.85 6.10259 2
-4 -15 7 229.09 4.8007 2
4 16 -7 8.67637 2.39075 4
-4 16 -7 5.92937 2.29103 4
-4 -16 7 6.44613 0.77792 2
-4 16 -7 5.09238 1.22855 2
-4 16 7 4.7983 2.29723 4
4 16 7 8.31597 2.13733 4
4 -16 7 4.1179 2.33272 3
4 -16 7 7.70145 2.38906 4
-4 -16 7 5.01692 2.32496 4
4 -16 -7 5.35081 2.58761 2
4 16 -7 7.93454 2.20257 1
4 -16 -7 6.91198 2.05178 1
4 17 7 44.6087 3.91845 4
-4 17 7 42.9494 3.78232 4
4 -17 -7 40.9621 4.17651 2
4 -17 7 43.7281 4.1292 4
-4 -17 7 48.83 4.36393 4
4 -17 -7 37.5229 3.45981 1
4 17 -7 38.9779 3.66726 1
-4 17 -7 36.3508 3.94576 4
4 17 -7 37.2974 3.94693 4
-4 17 -7 42.6452 2.39587 2
-4 -17 7 38.0046 1.28728 2
4 -18 -7 39.2569 4.21081 2
4 18 7 35.3758 3.70544 4
-4 18 7 39.5083 3.82173 4
4 18 -7 36.1136 3.52337 1
4 -18 -7 30.7238 3.27824 1
4 18 -7 34.1933 3.8725 4
-4 18 -7 36.8752 4.01726 4
-4 18 -7 35.7822 2.22426 2
4 -19 -7 70.043 5.51337 2
4 19 7 69.8157 4.87951 4
-4 19 -7 65.4791 5.11191 4
4 19 -7 74.149 5.38829 4
-4 19 -7 72.7545 3.1267 2
4 19 -7 78.4833 4.78646 1
4 -19 -7 66.7884 4.43794 1
-4 20 -7 11.2214 1.57465 2
4 -20 -7 9.26298 2.8229 2
4 20 -7 11.66 2.24691 1
4 -20 -7 12.4752 2.28175 1
4 20 -7 10.7104 2.61418 4
-4 20 -7 9.23995 2.53217 4
4 -21 -7 79.0349 6.08309 2
4 21 -7 66.4194 4.32241 1
4 -21 -7 67.6679 4.47812 1
-4 21 -7 66.034 5.26322 4
4 21 -7 60.1512 5.1184 4
4 -22 -7 -0.45078 2.43964 2
4 22 -7 1.79382 1.8577 1
4 -22 -7 2.30871 1.81331 1
-4 22 -7 0.81013 2.19224 4
4 22 -7 0.40306 2.14906 4
4 -23 -7 203.135 9.90241 2
-4 23 -7 206.523 9.44055 4
4 23 -7 212.195 9.50985 4
4 -23 -7 193.904 7.50297 1
4 23 -7 197.507 7.55977 1
4 -24 -7 4.29766 2.8037 2
4 24 -7 2.10479 2.50246 4
-4 24 -7 7.63108 2.69825 4
4 -24 -7 3.0195 1.94088 1
4 -25 -7 9.29796 3.21283 2
-4 25 -7 8.67149 2.81823 4
4 25 -7 2.58025 2.42939 4
4 -25 -7 4.95185 1.93824 1
4 26 -7 12.297 3.10755 4
-4 26 -7 11.0881 2.97183 4
4 -26 -7 7.09062 2.10923 1
-4 27 -7 40.3449 4.75286 4
4 27 -7 44.8552 4.93765 4
-4 27 7 49.438 4.72193 3
-4 28 7 16.1702 3.24515 3
-4 29 7 0.73624 2.13373 3
-4 30 7 2.94136 2.13156 3
-4 31 7 59.0146 5.06394 3
-4 32 7 2.58887 2.4756 3
4 0 -8 72.523 5.46414 1
4 0 8 68.5699 4.40069 3
4 0 -8 81.7763 3.97896 5
-4 0 8 80.9351 4.93027 4
4 0 8 72.5216 4.77069 4
-4 1 -8 16.9158 2.7033 4
4 1 -8 19.0724 2.79528 4
4 1 8 19.1279 2.4745 3
4 -1 8 15.8905 2.46932 3
4 1 -8 19.6666 3.40833 1
4 -1 -8 17.6415 3.40257 1
4 1 8 17.2032 2.51212 4
-4 1 8 17.6542 2.50993 4
4 -1 8 19.4184 2.65245 4
-4 -1 8 19.8127 2.64148 4
4 -1 -8 18.7821 2.01792 5
-4 -2 8 75.657 4.73236 4
4 -2 8 66.0233 4.45137 4
4 2 8 70.8284 4.55888 4
-4 2 8 69.395 4.6009 4
-4 2 -8 65.8246 4.61441 4
4 2 -8 60.7316 4.43479 4
4 2 8 65.2046 4.05287 3
4 -2 8 58.0544 4.16164 3
4 2 -8 59.4961 4.99877 1
4 -2 -8 68.975 3.43412 5
-4 3 -8 17.0711 2.73853 4
4 3 -8 11.2652 2.25512 4
4 3 -8 17.5087 3.25569 1
4 3 8 14.6008 2.18319 3
4 -3 8 11.3501 2.39629 3
4 -3 -8 18.9595 1.93369 5
4 -3 8 14.6051 2.38883 4
-4 -3 8 16.622 2.6569 4
4 3 8 18.167 2.56546 4
-4 3 8 15.055 2.59817 4
4 4 8 43.4643 3.66869 4
-4 4 8 42.3595 3.72522 4
-4 4 -8 41.3259 3.78359 4
4 4 -8 41.444 3.67953 4
4 4 8 41.6785 2.99599 3
4 -4 8 38.4881 3.74094 3
4 4 -8 37.8483 4.21054 1
4 -4 8 46.3918 3.88438 4
-4 -4 8 40.8746 3.74121 4
4 -4 -8 39.021 2.45935 5
4 5 8 8.92548 2.10729 4
-4 5 8 7.62723 1.9839 4
-4 5 -8 7.16654 2.06951 4
4 5 -8 11.159 2.35862 4
4 5 -8 11.6113 2.75982 1
4 -5 -8 7.22796 2.51886 1
4 5 8 7.21285 1.56247 3
4 -5 8 9.1121 2.37909 3
-4 -5 -8 9.21458 1.91694 5
4 -5 -8 9.63206 1.29069 5
-4 -5 8 6.74535 2.14739 4
4 -5 8 10.5855 2.28716 4
4 6 8 33.3793 3.34599 4
-4 6 8 26.1344 3.09841 4
-4 6 -8 34.0545 3.56658 4
4 6 -8 34.4369 3.54149 4
4 6 8 28.925 2.35162 3
4 6 -8 24.5458 3.56015 1
4 -6 -8 30.2313 3.67891 1
4 -6 8 27.4925 3.38854 3
4 -6 8 31.1961 3.31505 4
-4 -6 8 31.0373 3.26343 4
-4 -6 -8 29.0614 2.7257 5
4 -6 -8 34.1759 1.99033 5
4 -7 -8 15.9039 2.33709 2
4 7 8 16.375 2.67062 4
-4 7 8 17.3963 2.73611 4
-4 7 -8 17.2952 2.78348 4
4 7 -8 17.7593 2.57763 4
4 7 8 15.5376 1.75757 3
4 7 -8 13.9454 3.01522 1
4 -7 -8 17.0834 3.02417 1
4 -7 8 16.0696 2.77708 3
4 -7 8 21.0309 2.95005 4
-4 -7 8 13.3412 2.54456 4
-4 -7 -8 20.7231 2.36355 5
4 -7 -8 14.128 1.35461 5
4 -8 -8 60.6225 4.03861 2
4 -8 8 64.2635 4.59979 4
-4 -8 8 58.0014 4.47171 4
4 8 8 65.9607 4.50079 4
-4 8 8 69.9131 4.67569 4
-4 8 -8 71.0412 4.89345 4
4 8 -8 81.8951 5.18338 4
4 -8 8 67.0663 4.97531 3
4 8 8 68.6967 2.99746 3
-4 -8 -8 63.9753 3.86946 5
4 -8 -8 63.9841 4.97187 1
4 8 -8 65.4564 5.09149 1
-4 -9 -8 8.94879 1.8 5
4 -9 8 9.06831 2.65102 3
-4 9 -8 10.5606 2.39885 4
4 9 8 14.754 2.62305 4
4 9 -8 11.75 2.48594 4
-4 9 8 13.1626 2.44975 4
4 9 8 10.6602 1.278 3
4 -9 8 9.09234 2.29816 4
4 -9 -8 15.62 2.36173 2
4 9 -8 6.63231 2.43094 1
4 -9 -8 15.2541 3.00246 1
-4 -10 8 64.706 4.72278 4
4 -10 8 68.1199 4.8967 4
4 -10 -8 77.1807 5.28867 1
4 10 -8 74.7684 5.34469 1
-4 10 8 82.9029 5.09192 4
-4 10 -8 78.4651 5.28449 4
4 10 -8 73.041 5.00177 4
4 10 8 72.9114 4.7903 4
4 10 8 68.3505 2.51179 3
4 -10 8 68.7321 5.10272 3
-4 -10 -8 75.7011 4.06469 5
4 -10 -8 61.4569 4.36172 2
-4 -11 -8 15.2999 2.13491 5
-4 11 -8 16.0944 2.78305 4
-4 11 8 16.5037 2.82488 4
4 11 -8 13.9459 2.71 4
4 11 8 18.9832 2.69598 4
4 -11 -8 15.4078 2.88623 1
4 11 -8 14.5643 3.07518 1
4 -11 8 18.6242 3.2228 3
4 -11 8 16.6453 2.90152 4
-4 -11 8 21.0631 3.17948 4
4 -11 -8 21.5317 2.88174 2
-4 11 -8 18.5574 1.67757 2
-4 12 -8 39.2231 3.99575 4
4 12 -8 39.2683 3.80494 4
4 12 8 31.382 3.44382 4
-4 12 8 38.3567 3.73907 4
4 12 -8 36.3728 3.87376 1
4 -12 -8 30.6153 3.66448 1
-4 -12 -8 38.7726 2.9521 5
4 -12 8 40.8106 4.06496 4
-4 -12 8 39.1309 3.8869 4
4 -12 8 36.6607 4.08511 3
4 -12 -8 45.8648 3.84779 2
-4 12 -8 38.7821 2.21231 2
-4 13 8 12.9756 2.68253 4
-4 13 -8 17.1633 2.90057 4
4 13 -8 11.3613 2.58197 4
4 13 8 13.7782 2.55017 4
4 -13 8 8.45381 2.75814 3
4 -13 -8 15.5579 2.8105 1
4 13 -8 16.4339 3.01157 1
-4 -13 -8 12.4442 1.94395 5
-4 13 -8 15.0451 1.46827 2
4 -13 -8 12.2241 2.57759 2
4 -13 8 12.0027 2.6899 4
-4 -13 8 15.645 2.86596 4
-4 14 -8 22.4307 1.66737 2
-4 14 -8 21.1554 3.2974 4
4 14 -8 19.5904 3.02818 4
4 14 8 16.7935 2.9322 4
-4 14 8 20.7022 2.99985 4
4 -14 8 20.6504 3.4642 3
4 14 -8 23.2458 3.39169 1
4 -14 -8 18.7082 2.87347 1
4 -14 8 18.5104 3.12518 4
-4 -14 8 24.2948 3.46883 4
-4 -14 -8 21.184 2.25801 5
4 -14 -8 20.679 3.04763 2
4 15 -8 11.1383 2.71052 1
4 -15 -8 8.34883 2.33588 1
-4 15 -8 7.7998 2.26464 4
4 15 -8 7.39148 2.35555 4
-4 15 -8 8.77099 1.19211 2
4 -15 -8 13.3906 2.87131 2
4 16 -8 20.0022 3.23589 1
4 -16 -8 22.4723 3.08803 1
-4 16 -8 19.7621 3.28958 4
4 16 -8 27.9209 3.72246 4
4 -16 -8 26.6039 3.51692 2
4 -17 -8 3.51251 2.08779 1
4 -17 -8 2.63308 2.15312 2
4 17 -8 5.53601 2.35482 1
-4 17 -8 3.88905 2.25512 4
4 17 -8 6.58913 2.35989 4
4 -18 -8 51.4047 4.85115 2
-4 18 -8 46.1408 4.48109 4
4 18 -8 38.4305 4.35643 4
4 -18 -8 46.8622 4.04523 1
4 18 -8 41.4197 3.906 1
4 -19 -8 13.4674 3.03792 2
-4 19 -8 19.4979 3.46217 4
4 19 -8 16.1983 3.32651 4
4 19 -8 10.9804 2.53371 1
4 20 -8 47.1717 4.07251 1
4 -20 -8 39.4511 4.54629 2
-4 20 -8 48.5802 4.86673 4
4 20 -8 56.6625 5.04185 4
4 21 -8 8.89614 2.43112 1
4 -21 -8 9.23744 2.9194 2
4 21 -8 9.71127 3.03918 4
-4 21 -8 11.8571 2.91862 4
4 22 -8 12.9507 2.56878 1
4 -22 -8 18.2012 3.4889 2
-4 22 -8 12.5032 3.05469 4
4 22 -8 12.886 3.17121 4
4 -23 -8 5.16767 2.69172 2
-4 23 -8 12.7576 3.08599 4
4 23 -8 11.3834 2.66857 4
-4 24 -8 6.26863 2.72713 4
4 24 -8 7.56852 2.98153 4
-4 28 8 20.8501 3.48723 3
-4 29 8 4.08715 2.60435 3
-4 30 8 14.0529 3.17164 3
4 0 -9 22.2722 2.32197 5
4 0 9 15.7026 2.85823 3
4 0 9 25.0954 3.19325 4
-4 0 9 25.2895 3.10883 4
4 -1 -9 227.151 6.90818 5
4 -1 9 194.473 8.05006 3
4 1 9 214.722 8.08922 3
4 -1 9 226.482 8.779 4
-4 -1 9 240.346 9.10007 4
4 1 9 217.298 8.72602 4
-4 1 9 228.5 8.86478 4
4 2 -9 -0.34383 1.88849 4
-4 2 -9 1.72347 1.94655 4
4 2 9 1.76979 1.72498 3
4 -2 9 1.51801 2.10918 3
4 2 9 5.90384 2.06009 4
4 -2 9 2.53391 2.14067 4
-4 -2 9 4.14311 2.21402 4
-4 2 9 5.34715 1.98052 4
4 -2 -9 4.59328 1.3795 5
-4 3 -9 9.70586 2.51637 4
4 3 -9 9.33184 2.50903 4
4 -3 -9 7.81966 1.42969 5
4 3 9 6.16611 1.87257 3
4 -3 9 9.08276 2.38321 3
4 -3 9 10.244 2.41754 4
-4 -3 9 10.9254 2.63744 4
4 3 9 11.5014 2.18236 4
-4 3 9 8.79909 2.1868 4
-4 4 -9 2.43877 1.88562 4
4 4 -9 0.69324 1.876 4
4 -4 -9 2.3159 1.16592 5
4 4 9 0.22096 1.47906 3
4 -4 9 0.96826 1.77235 3
-4 -4 -9 0.74398 1.65994 5
4 -4 9 0.32383 1.901 4
-4 -4 9 1.94739 1.7823 4
4 4 9 4.33513 1.97043 4
-4 4 9 0.93978 1.59264 4
4 5 9 134.179 6.70261 4
-4 5 9 131.417 6.68219 4
4 5 9 135.283 5.5537 3
4 -5 9 131.445 6.90161 3
-4 5 -9 142.208 7.1532 4
4 5 -9 139.103 7.1729 4
4 -5 9 137.731 6.92211 4
-4 -5 9 129.028 6.71862 4
-4 -5 -9 130.965 5.85364 5
4 -5 -9 131.51 4.35169 5
-4 6 -9 4.98613 1.98348 4
4 6 -9 0.35304 1.7028 4
4 -6 -9 1.73513 0.97099 5
-4 -6 -9 0.70628 1.51406 5
4 6 9 1.1011 1.44547 3
4 -6 9 1.69789 2.09076 3
4 -6 9 3.66176 1.95421 4
-4 -6 9 0.3327 1.92855 4
4 6 9 0.94211 1.74897 4
-4 6 9 1.27184 2.0659 4
4 7 9 22.7492 3.16159 4
-4 7 -9 27.6961 3.50055 4
-4 7 9 24.9449 3.28122 4
4 7 -9 23.1901 3.24382 4
4 7 9 20.0574 2.11683 3
4 -7 9 22.1813 3.4798 3
4 -7 -9 20.7426 1.44355 5
-4 -7 -9 18.8113 2.39319 5
4 -7 9 25.3037 3.35918 4
-4 -7 9 18.1924 3.06499 4
4 -8 -9 3.8765 1.74896 2
4 8 9 6.06853 1.53216 3
4 -8 9 6.70757 2.66372 3
-4 8 -9 7.64087 2.31724 4
4 8 -9 6.85353 2.32156 4
-4 -8 -9 9.30253 2.03741 5
4 9 9 277.588 7.1366 3
4 -9 9 312.663 11.1357 3
4 -9 -9 280.75 9.4498 2
-4 -9 -9 289.238 8.72855 5
-4 9 -9 295.049 10.9316 4
4 9 -9 300.752 11.0257 4
-4 10 -9 10.8416 2.50977 4
4 10 -9 12.2311 2.78033 4
4 10 9 12.6524 1.39404 3
4 -10 -9 12.2279 2.46831 2
4 -10 9 17.2035 3.26442 3
-4 -10 -9 14.1211 2.10281 5
4 -11 -9 38.6169 3.55185 2
-4 -11 -9 37.8207 3.00388 5
-4 11 -9 40.6008 4.26645 4
4 11 -9 50.7672 4.56161 4
4 11 9 36.747 1.86224 3
-4 -12 -9 -0.58345 1.35084 5
4 -12 -9 -0.6081 1.80699 2
-4 12 -9 -0.77335 1.89909 4
4 12 -9 -1.15084 2.10643 4
-4 -13 -9 60.0953 3.44172 5
4 -13 -9 51.5186 4.26799 2
-4 13 -9 55.8535 4.84711 4
4 13 -9 50.7878 4.73271 4
-4 -14 -9 2.32861 1.49693 5
4 -14 -9 4.30646 2.19616 2
4 14 -9 2.77877 1.84274 4
-4 14 -9 3.19472 2.25497 4
4 -15 -9 15.8931 2.87824 2
-4 15 -9 16.6997 3.17201 4
4 15 -9 14.9785 3.19723 4
4 -16 -9 -0.36071 1.92321 2
-4 16 -9 0.41502 2.17902 4
4 16 -9 0.82652 2.13558 4
4 -17 -9 81.9638 5.8549 2
4 17 -9 72.7786 5.7912 4
-4 17 -9 91.5756 6.3752 4
4 -18 -9 12.5341 3.19487 2
-4 18 -9 12.4437 3.21562 4
4 18 -9 9.84249 3.08153 4
4 -19 -9 106.078 6.8783 2
-4 19 -9 121.515 7.35864 4
4 19 -9 116.887 7.17444 4
-4 20 -9 4.4279 2.69547 4
4 20 -9 2.65064 2.68928 4
4 -20 -9 3.81931 2.7008 2
-4 21 -9 1.35653 2.44719 4
4 21 -9 -0.90039 2.54168 4
4 -21 -9 3.963 3.00328 2
4 0 10 13.8103 2.82456 3
4 0 -10 9.56526 1.86102 5
4 1 10 39.483 3.82362 3
4 -1 10 36.2779 3.98135 3
4 -1 -10 45.4442 3.0639 5
4 1 -10 44.5641 3.14862 5
4 -2 -10 1.16172 1.16316 5
4 2 10 2.52478 2.0337 3
4 -2 10 1.64253 2.09041 3
4 -3 -10 47.3602 2.82878 5
4 -3 10 52.3683 4.62708 3
-4 3 -10 57.3172 4.8673 4
4 3 10 47.0424 3.91011 3
4 4 10 12.7095 2.33707 3
4 -4 10 16.5988 3.15401 3
4 -4 -10 16.6454 1.76021 5
-4 -4 -10 15.7685 2.42331 5
-4 4 -10 17.5547 3.06044 4
4 4 -10 17.8333 3.14615 4
-4 -5 -10 70.3592 4.35163 5
4 -5 -10 72.0546 3.04398 5
4 5 10 71.4733 4.33731 3
4 -5 10 65.8516 5.2711 3
-4 5 -10 69.8178 5.47776 4
4 5 -10 62.3373 5.2092 4
4 6 10 5.72224 1.88974 3
4 -6 10 10.4615 2.95895 3
-4 -6 -10 11.1985 2.03635 5
4 -6 -10 6.20426 1.10927 5
-4 6 -10 5.13727 2.40748 4
4 6 -10 7.05523 2.54876 4
-4 -7 -10 38.1684 3.32293 5
4 7 -10 38.0471 4.23325 4
-4 7 -10 33.9573 4.10225 4
4 -7 10 40.3806 4.33454 3
4 7 10 38.7035 2.99025 3
4 8 10 4.75978 1.67086 3
-4 -8 -10 4.07314 1.75825 5
-4 8 -10 4.04212 2.43211 4
4 8 -10 2.40302 2.40981 4
-4 -9 -10 31.5293 2.85861 5
-4 9 -10 31.4439 4.07502 4
4 9 -10 29.9573 4.16074 4
4 9 10 32.3073 2.44473 3
-4 -10 -10 3.14164 1.56825 5
-4 10 -10 2.06474 2.26818 4
4 10 -10 6.55346 2.5508 4
4 -10 -10 4.27444 2.04947 2
4 11 -10 36.1187 4.25297 4
-4 11 -10 32.6331 4.16045 4
4 -11 -10 38.4097 3.68528 2
-4 -11 -10 32.1814 2.75089 5
-4 -12 -10 4.59463 1.70545 5
-4 12 -10 5.93137 2.63857 4
4 12 -10 3.78524 2.37529 4
4 -12 -10 2.75305 2.00854 2
-4 -13 -10 52.8069 3.30591 5
-4 13 -10 48.0122 4.96787 4
4 13 -10 54.5088 5.107 4
4 -13 -10 51.3455 4.42067 2
-4 14 -10 4.34223 2.64493 4
4 14 -10 8.63427 2.94639 4
4 -14 -10 8.31185 2.45162 2
-4 15 -10 35.3153 4.4082 4
4 15 -10 35.616 4.42888 4
4 -15 -10 36.5337 3.93969 2
-4 16 -10 -0.44817 2.24013 4
4 16 -10 -0.89278 2.62043 4
4 -16 -10 -2.16925 2.5112 2
4 -17 -10 15.4008 3.33393 2
4 -18 -10 5.07006 2.63635 2
4 0 11 4.24861 2.29099 3
4 1 11 48.4961 4.28266 3
4 -1 11 60.4174 4.96021 3
4 -2 11 -0.34728 2.18613 3
4 -3 11 3.20501 2.42918 3
-4 -3 -11 2.47033 1.92382 5
-4 -4 -11 0.26555 1.51936 5
-4 -5 -11 27.5394 2.9476 5
-4 5 -11 22.5024 3.80601 4
4 5 -11 19.3221 3.46991 4
-4 -6 -11 0.74608 1.5484 5
-4 6 -11 0.8718 2.35906 4
4 6 -11 -1.29726 2.40808 4
-4 -7 -11 6.8912 1.9007 5
4 7 -11 10.4346 2.88407 4
-4 7 -11 6.57568 2.47757 4
-4 -8 -11 2.49355 1.65723 5
4 8 -11 3.06684 2.30068 4
-4 8 -11 3.53396 2.56081 4
-4 9 -11 70.1363 5.97359 4
-4 -9 -11 85.5092 4.44845 5
-4 -10 -11 5.14713 1.58922 5
4 -12 -11 0.31094 1.80228 2
4 -13 -11 17.3935 3.06011 2
4 -14 -11 1.66412 2.04921 2
4 -15 -11 5.1715 2.28653 2
4 -16 -11 -0.7171 2.32951 2
-4 -2 -12 110.38 5.93562 5
-4 -3 -12 8.64128 2.41672 5
-5 0 0 -0.19238 0.99416 1
-5 0 0 0.18393 0.88704 5
-5 -1 0 -0.76781 0.92578 1
-5 1 0 1.15637 1.02761 1
-5 1 0 1.09694 0.88175 5
-5 -1 0 0.93254 0.88271 5
-5 2 0 28.0925 2.314 5
-5 -2 0 32.9838 2.56684 5
-5 2 0 33.4181 2.62243 1
-5 3 0 15.5414 1.83769 5
-5 -3 0 10.1676 1.63336 5
-5 3 0 12.7727 1.73339 1
-5 4 0 2.01755 0.35199 4
-5 4 0 2.57646 1.03949 5
5 4 0 2.38687 1.13084 5
-5 -4 0 1.35977 0.98804 5
-5 4 0 3.68485 1.12458 1
5 5 0 2.16455 0.48465 4
-5 5 0 1.95705 0.44543 4
-5 5 0 1.74829 1.05177 1
5 5 0 2.26124 1.17366 5
-5 5 0 3.32587 1.07144 5
-5 -5 0 1.56832 1.13673 5
-5 6 0 40.2733 2.83853 1
-5 -6 0 37.1439 2.7458 1
-5 6 0 40.2118 2.79746 5
5 6 0 42.0322 2.92925 5
-5 6 0 38.1558 1.69156 4
5 6 0 41.1862 1.7048 4
-5 7 0 0.77938 0.86729 1
-5 -7 0 0.56685 0.99206 1
5 7 0 0.24098 0.48318 4
5 7 0 0.19645 0.99866 5
-5 7 0 0.94031 0.95604 5
-5 7 0 -1.8934 1.06895 2
-5 7 0 0.67167 0.50502 4
5 8 0 -0.20093 1.00428 5
-5 -8 0 -0.18829 0.98862 1
-5 8 0 0.39009 1.00793 1
-5 8 0 0.77136 0.91265 2
-5 8 0 0.09905 0.59579 4
5 8 0 0.95445 0.65699 4
5 9 0 8.87791 1.55213 5
-5 9 0 14.6228 1.92091 1
-5 -9 0 9.36815 1.60078 1
-5 9 0 10.1821 1.64244 2
-5 9 0 8.59814 1.19732 4
5 9 0 9.98937 1.28127 4
5 10 0 0.6342 1.12717 5
5 10 0 0.49367 0.8181 4
-5 10 0 0.79412 0.99233 2
-5 -10 0 1.12021 1.16246 1
-5 10 0 0.38919 1.2116 1
5 11 0 3.04413 1.29329 5
-5 11 0 2.89094 1.13254 1
-5 -11 0 4.2653 1.35629 1
-5 11 0 3.83825 1.23061 2
5 12 0 4.46298 1.4951 5
-5 12 0 5.34416 1.37741 2
-5 -12 0 4.39689 1.22809 1
-5 12 0 5.17201 1.39029 1
-5 12 0 3.32417 1.42564 3
5 13 0 8.68812 1.71356 5
-5 13 0 9.24062 1.70203 2
-5 -13 0 5.44118 1.36062 1
-5 13 0 5.52086 1.38339 1
-5 13 0 4.22145 1.60868 3
5 14 0 1.16825 1.26451 5
-5 14 0 0.21501 1.2302 2
-5 -14 0 0.71717 1.01224 1
-5 14 0 -0.56499 0.97324 1
-5 14 0 0.81706 1.33761 3
5 15 0 1.19691 1.27638 5
-5 15 0 1.1205 1.4708 3
-5 15 0 0.22134 1.4381 2
-5 15 0 0.37344 1.1232 1
-5 -15 0 1.23588 1.12348 1
5 16 0 25.772 2.60552 5
-5 16 0 23.1404 2.22164 1
-5 -16 0 20.0093 2.05928 1
-5 16 0 18.2001 2.38994 2
-5 16 0 14.407 2.44105 3
-5 17 0 16.3578 2.57104 3
5 17 0 14.5976 2.24114 5
-5 -17 0 15.318 1.88498 1
-5 17 0 16.3083 1.96854 1
-5 -17 0 16.2205 1.82929 3
-5 17 0 15.8837 2.33716 2
5 18 0 0.25801 1.4762 5
-5 -18 0 0.16987 1.12598 1
-5 18 0 -0.36249 1.24755 1
-5 -18 0 -0.2766 1.20412 3
-5 18 0 2.65179 1.65936 2
5 19 0 1.05744 1.47217 5
-5 19 0 0.53583 1.2182 1
-5 -19 0 -0.16693 1.11726 1
-5 -19 0 0.42683 1.15877 3
-5 19 0 -0.2485 1.64712 2
-5 20 0 4.93581 1.89912 2
-5 20 0 2.99267 1.27702 1
-5 -20 0 3.93537 1.32764 1
-5 -20 0 2.94537 1.33312 3
5 20 0 1.6259 1.55116 5
-5 21 0 15.1119 2.53804 2
-5 -21 0 13.4542 1.67495 1
-5 21 0 13.2796 1.74377 1
-5 -21 0 11.4797 1.69505 3
5 21 0 19.4393 2.71122 5
5 22 0 3.13561 1.79456 5
-5 22 0 3.33334 1.91217 2
-5 -22 0 2.49491 1.23677 1
-5 22 0 0.6751 1.07419 1
-5 -22 0 0.62296 1.37151 3
5 23 0 18.4229 2.67431 5
-5 23 0 21.8156 2.95627 2
-5 -23 0 17.3994 1.90515 1
-5 23 0 17.6855 2.00752 1
-5 23 0 20.9197 3.09995 3
-5 -23 0 18.9438 2.09301 3
-5 -24 0 -0.86906 1.2248 1
-5 24 0 -1.27197 1.43079 1
-5 24 0 -1.07879 1.79736 3
-5 -24 0 -0.32665 1.184 3
-5 24 0 0.59598 1.83461 2
5 24 0 -0.30022 1.80587 5
-5 -25 0 1.79796 1.16259 1
-5 25 0 0.91269 1.27083 1
-5 25 0 1.1103 1.91266 3
-5 -25 0 0.67377 1.24108 3
-5 25 0 1.54581 2.00872 2
5 25 0 0.66117 1.65245 4
5 25 0 4.30823 1.73747 5
-5 26 0 4.34582 1.44316 1
-5 -26 0 2.73267 1.23914 1
-5 -26 0 3.61339 1.40275 3
-5 26 0 9.47692 2.61002 3
-5 26 0 2.57509 2.27609 2
-5 26 0 7.24987 2.48276 4
5 26 0 6.19842 2.12096 4
5 26 0 2.84125 2.11382 5
-5 -27 0 9.57688 1.74735 3
-5 27 0 7.36399 2.57353 3
-5 27 0 10.7621 2.76998 4
5 27 0 10.6839 2.62409 5
5 27 0 11.4655 2.55896 4
-5 -27 0 10.2504 1.56247 1
-5 27 0 10.6242 1.68163 1
-5 -28 0 0.18006 1.34753 3
-5 28 0 0.74544 2.42162 4
5 28 0 0.37249 2.01599 4
-5 -28 0 2.5051 1.14388 1
-5 28 0 1.97878 1.31394 1
-5 28 0 0.39509 2.13828 3
-5 29 0 1.93308 2.03029 4
5 29 0 0.77381 2.18473 4
-5 -29 0 3.75393 1.15177 1
-5 29 0 4.43191 1.35712 1
-5 29 0 -1.61765 2.4329 3
-5 30 0 -1.60255 2.38106 4
5 30 0 -1.20167 2.40944 4
-5 30 0 -0.82586 2.29961 3
-5 31 0 1.65636 2.17412 4
5 31 0 1.24254 2.63544 4
-5 31 0 -1.68495 2.50341 3
-5 32 0 0.85516 2.17379 4
5 32 0 2.98881 2.24189 4
-5 32 0 0.85901 2.58361 3
-5 33 0 -0.44001 2.55045 4
5 33 0 -0.87964 2.38032 4
-5 33 0 -1.32223 2.9781 3
-5 34 0 -1.80979 2.75371 4
5 34 0 0.45197 2.58592 4
5 0 -1 898.767 17.9041 5
-5 0 -1 867.917 18.2146 5
-5 0 1 918.907 18.3976 1
-5 0 1 871.546 18.0538 5
-5 1 1 1287.36 24.2227 5
5 1 -1 1239.81 23.9932 5
-5 1 -1 1270.66 24.6211 5
-5 -1 -1 1297.28 24.6765 5
-5 -1 1 1268.2 24.4026 1
-5 1 1 1343.56 24.7599 1
-5 -1 1 1306.82 24.4168 5
-5 2 1 343.53 9.13017 5
-5 -2 -1 348.914 9.45314 5
-5 2 -1 365.121 9.65677 5
-5 -2 1 347.056 9.37072 5
-5 2 1 362.833 9.61933 1
5 3 -1 162.728 3.26079 4
-5 3 -1 157.816 3.35885 4
-5 3 1 167.479 5.79162 5
-5 3 -1 179.514 6.19799 5
-5 -3 -1 163.14 6.01932 5
-5 3 -1 163.575 6.067 1
-5 3 1 167.142 3.35738 4
5 3 1 169.366 3.29043 4
-5 -3 1 183.954 6.22407 5
-5 3 1 167.927 6.03828 1
-5 4 1 74.3309 3.67179 5
-5 4 -1 79.9858 4.03932 5
-5 4 -1 73.7591 3.90072 1
-5 4 1 77.5871 2.14857 4
5 4 1 79.9017 2.10668 4
-5 4 1 72.5464 3.83028 1
5 4 -1 75.6086 2.09234 4
-5 4 -1 73.6978 2.11319 4
-5 5 -1 808.115 13.8821 4
5 5 -1 805.617 13.7812 4
5 5 1 808.893 13.6913 4
-5 5 1 774.794 16.8808 2
-5 5 -1 844.537 17.3003 1
-5 5 1 804.69 16.5376 5
5 5 1 799.102 16.9349 5
-5 5 1 802.497 16.9864 1
-5 -6 1 8.41382 1.51653 1
-5 6 1 5.59357 1.29523 1
-5 6 -1 6.96496 1.44638 3
-5 6 1 6.69851 1.40264 2
-5 -6 -1 6.83531 1.43113 1
-5 6 -1 7.12769 1.36689 1
-5 6 1 8.81718 1.41198 5
5 6 1 7.98453 1.49049 5
-5 6 -1 7.20574 0.81094 4
5 6 -1 6.10547 0.76434 4
-5 7 1 9.60234 1.51845 5
5 7 1 7.58547 1.60099 5
-5 -7 -1 11.2721 1.7269 1
-5 7 -1 6.93288 1.39567 1
-5 7 -1 8.30923 1.63112 3
-5 7 -1 8.7832 0.98452 4
5 7 -1 12.2119 1.09832 4
-5 7 1 10.428 1.59973 1
-5 -7 1 9.87928 1.6017 1
-5 7 1 11.3159 1.84356 2
5 8 1 548.619 12.8863 5
-5 8 1 521.719 12.2429 5
5 8 -1 537.488 12.9387 5
-5 -8 -1 535.506 12.6292 1
-5 8 -1 556.784 12.8718 1
-5 8 -1 502.233 12.8924 3
-5 8 -1 530.38 10.7557 4
5 8 -1 534.731 10.6897 4
-5 -8 1 533.173 12.523 1
-5 8 1 532.515 12.6549 1
-5 8 1 542.406 12.7898 2
-5 8 -1 529.335 12.5625 2
5 9 -1 1710.49 31.331 5
5 9 1 1692.64 30.985 5
-5 9 1 1697.35 30.4118 5
-5 -9 -1 1700.41 30.8529 1
-5 9 -1 1666.13 30.8904 1
-5 9 -1 1675.02 31.6001 3
-5 9 -1 1644.77 28.7447 4
5 9 -1 1684.77 28.6705 4
-5 9 1 1671.62 30.7797 1
-5 -9 1 1694.26 30.5764 1
-5 9 -1 1678.54 30.6958 2
-5 9 1 1689.38 31.034 2
-5 10 1 606.322 13.564 5
5 10 -1 634.696 14.5135 5
5 10 1 627.608 14.2605 5
-5 -10 -1 596.182 13.8525 1
-5 10 -1 592.081 13.9372 1
-5 10 -1 614.37 14.7881 3
-5 10 -1 597.99 12.5519 4
5 10 -1 607.01 12.4609 4
-5 -10 1 612.789 13.6601 1
-5 10 1 606.054 13.8565 1
-5 10 -1 584.201 13.792 2
-5 10 1 593.313 14.0465 2
5 11 -1 183.333 6.83414 5
5 11 1 195.043 6.83744 5
-5 -11 -1 191.963 6.55954 1
-5 11 -1 194.08 6.71593 1
-5 11 -1 193.766 7.25914 3
-5 -11 1 195.157 6.46676 1
-5 11 1 192.786 6.58838 1
5 11 -1 199.261 5.94939 4
-5 11 -1 207.725 6.11537 4
-5 11 -1 192.473 6.70516 2
-5 11 1 191.053 6.81185 2
-5 12 -1 16.2057 2.07378 2
-5 12 1 15.5181 2.01565 2
-5 12 -1 16.5759 2.21295 3
-5 -12 1 15.901 1.87635 1
-5 12 1 14.9415 1.93896 1
-5 12 -1 19.4532 2.1071 1
-5 -12 -1 15.4438 1.88907 1
5 12 -1 16.697 1.77174 4
5 12 -1 17.6194 2.20053 5
-5 12 -1 15.6538 1.73209 4
5 12 1 16.6728 2.07413 5
-5 13 -1 411.187 10.714 2
-5 13 1 409.02 11.1013 2
-5 13 -1 393.641 11.6776 3
-5 -13 1 424.548 10.4118 1
-5 13 1 415.086 10.6148 1
-5 -13 -1 405.422 10.4439 1
-5 13 -1 412.631 10.63 1
5 13 -1 415.745 11.3388 5
-5 13 -1 403.413 10.2137 4
5 13 -1 409.267 10.1855 4
5 13 1 411.49 11.0571 5
-5 14 -1 21.0663 2.25802 2
-5 14 -1 14.7283 1.8739 1
-5 -14 1 19.2027 1.99603 1
-5 14 1 19.9745 2.16157 1
-5 14 -1 22.6922 2.70545 3
-5 14 1 20.2632 2.44624 2
-5 -14 -1 23.3337 2.29016 1
-5 14 -1 19.4588 2.10354 4
5 14 -1 21.4979 2.1555 4
5 14 -1 20.8872 2.50927 5
5 14 1 18.1736 2.28083 5
-5 15 1 180.941 6.24569 1
-5 -15 1 176.115 5.98883 1
-5 15 -1 187.355 6.67399 2
-5 15 1 178.788 6.81955 2
-5 15 -1 171.345 7.21698 3
-5 -15 -1 182.078 6.2083 1
-5 15 -1 178.107 6.289 1
5 15 -1 170.909 6.25046 4
5 15 -1 176.696 6.94483 5
-5 15 -1 172.698 6.34969 4
5 15 1 168.067 6.66693 5
-5 -16 1 51.2796 3.16523 1
-5 16 1 56.8457 3.32667 1
-5 16 -1 50.87 3.52756 2
-5 16 1 54.5857 3.83838 2
-5 16 -1 56.6865 4.21832 3
-5 16 -1 48.8338 3.19561 1
-5 -16 -1 50.6458 3.15857 1
-5 -16 -1 54.0309 2.42799 3
5 16 -1 50.7628 3.71055 5
-5 16 -1 48.0766 3.33567 4
5 16 -1 51.4553 3.41244 4
5 16 1 61.8256 3.97545 5
-5 -17 1 322.593 8.61841 1
-5 17 1 318.094 8.78874 1
-5 17 1 318.836 9.84962 2
-5 17 -1 317.822 9.40236 2
-5 17 -1 315.37 10.4372 3
-5 17 -1 312.281 8.84443 1
-5 -17 -1 322.18 8.75504 1
-5 -17 -1 306.458 7.06576 3
5 17 -1 319.892 9.9915 5
-5 17 -1 314.898 9.53874 4
5 17 -1 314.926 9.41545 4
5 17 1 314.337 9.73064 5
-5 18 1 521.077 12.674 1
-5 -18 1 575.006 12.6086 1
-5 18 1 561.559 14.1972 2
-5 18 -1 578.156 13.7684 2
-5 18 -1 564.253 15.0207 3
-5 18 -1 543.35 12.8018 1
-5 -18 -1 545.614 12.6094 1
-5 -18 -1 550.348 10.8733 3
5 18 1 536.992 13.9136 5
-5 18 -1 542.651 13.8222 4
5 18 -1 541.84 14.1939 5
5 18 -1 525.365 13.5737 4
-5 -19 1 558.481 12.7056 3
-5 -19 1 565.58 12.5649 1
-5 19 1 557.632 12.8399 1
-5 19 -1 568.327 13.9559 2
-5 19 1 576.41 14.6107 2
-5 19 -1 574.88 15.3953 3
-5 19 -1 555.277 12.931 1
-5 -19 -1 556.852 12.6755 1
-5 -19 -1 536.75 10.9629 3
5 19 -1 529.844 14.2734 5
-5 19 -1 542.481 14.1992 4
5 19 -1 556.626 14.1612 4
5 19 1 555.941 14.2186 5
-5 20 -1 69.6986 3.74674 1
-5 -20 1 63.7093 3.4845 1
-5 20 1 69.4905 3.73435 1
-5 20 1 79.2601 4.89492 2
-5 20 -1 71.7269 4.36972 2
-5 20 1 71.9955 4.99686 3
-5 -20 -1 72.8887 3.68397 1
-5 -20 -1 68.617 2.88781 3
-5 -20 1 70.1665 3.77453 3
5 20 1 62.6425 4.2881 5
5 20 -1 67.0432 4.48191 5
-5 20 -1 70.1821 4.48619 4
5 20 -1 72.2847 4.50241 4
5 21 1 1.60718 1.64913 5
5 21 -1 1.444 1.44348 5
-5 -21 -1 0.33639 1.12571 1
-5 21 -1 0.17658 1.03657 1
-5 -21 1 -0.31822 1.2531 1
-5 21 1 -0.87862 1.37428 1
-5 21 1 -1.00446 1.96542 3
5 21 -1 2.51404 1.53384 4
-5 21 -1 1.70114 1.64337 4
-5 21 1 -1.43042 1.89623 2
-5 21 -1 -0.2522 1.53493 2
-5 -21 1 2.2285 1.532 3
-5 -21 -1 0.43198 0.80189 3
5 22 1 3.56204 1.78236 5
5 22 -1 5.34409 1.91115 5
5 22 -1 9.67052 2.16062 4
-5 22 -1 6.82678 2.17097 4
-5 22 -1 6.38297 1.45258 1
-5 -22 -1 4.88382 1.31148 1
-5 22 1 4.98272 1.48149 1
-5 -22 1 8.20393 1.5893 1
-5 22 1 5.49212 2.20901 3
-5 22 -1 5.49595 1.91466 2
-5 22 1 6.21196 2.24901 2
-5 -22 -1 4.86203 1.08896 3
-5 -22 1 7.06302 1.78276 3
5 23 1 276.146 9.42067 5
-5 -23 -1 283.625 7.72563 1
-5 23 -1 288.449 7.9244 1
-5 23 -1 286.165 9.50638 2
-5 23 1 288.36 10.557 3
-5 -23 -1 275.121 6.82736 3
5 23 -1 281.443 9.90905 5
-5 23 -1 273.132 9.8553 4
5 23 -1 282.662 9.93462 4
-5 23 1 277.019 9.84032 2
-5 -23 1 278.489 8.30848 3
-5 -23 1 278.961 7.62256 1
-5 23 1 282.259 7.87006 1
-5 -24 1 2.01312 1.27355 1
-5 24 1 0.64298 1.23072 1
-5 -24 -1 2.2959 1.23888 1
-5 24 -1 1.7796 1.15383 1
-5 -24 -1 3.20482 1.03983 3
5 24 -1 3.20369 1.85721 4
-5 24 -1 2.58565 1.92108 4
-5 24 -1 3.07304 1.99192 2
-5 24 1 1.91001 2.26969 2
-5 24 1 2.85217 2.11905 3
-5 -24 1 -0.20028 1.51049 3
5 24 1 2.87288 1.78899 5
5 24 -1 4.39755 1.88966 5
5 25 1 6.47028 2.15175 5
5 25 -1 5.4945 2.03709 5
-5 25 -1 7.40477 2.18911 4
5 25 -1 6.00137 2.12391 4
-5 -25 1 7.0924 1.52773 1
-5 25 1 7.24233 1.63382 1
-5 25 -1 6.38513 1.47047 1
-5 -25 -1 7.30822 1.44566 1
-5 -25 -1 7.0709 1.30397 3
-5 25 -1 5.22464 2.19096 2
-5 25 1 10.8944 2.72531 2
-5 25 -1 6.36202 2.62435 3
-5 25 1 6.16181 2.20834 3
-5 -25 1 4.9011 1.82081 3
5 -25 -1 7.25954 2.50052 2
5 -26 -1 131.001 7.16431 2
-5 -26 1 145.856 4.73512 1
-5 26 1 136.321 4.96176 1
-5 -26 -1 135.823 4.74671 1
-5 26 -1 146.619 5.03792 1
-5 26 1 146.809 7.5005 3
-5 -26 -1 137.318 4.54411 3
-5 26 -1 140.764 6.7878 2
-5 26 -1 141.289 7.49502 3
-5 -26 1 146.723 5.81698 3
-5 26 -1 135.051 7.08189 4
5 26 -1 136.056 7.08928 4
5 26 1 136.635 6.68407 5
-5 -27 1 260.6 6.69042 1
-5 27 1 252.145 6.99977 1
-5 27 -1 264.885 7.09305 1
-5 -27 -1 262.489 6.88601 1
-5 -27 -1 255.585 6.76031 3
-5 27 1 265.139 10.5262 3
5 -27 -1 258.697 10.3532 2
-5 -27 1 256.833 8.15888 3
-5 27 -1 257.998 10.5611 3
-5 27 -1 271.136 10.3947 4
5 27 -1 257.857 10.2449 4
5 27 1 279.33 9.72124 5
-5 28 -1 97.4647 3.92649 1
-5 -28 -1 96.1376 3.75382 1
-5 -28 1 106.242 5.01312 3
-5 28 1 102.455 6.53995 3
-5 28 -1 102.06 6.39156 4
5 28 -1 96.4454 6.17712 4
-5 28 -1 105.069 6.83207 3
5 -28 -1 98.6638 6.39014 2
5 28 1 102.682 5.88125 5
-5 29 1 69.3198 5.48773 3
-5 -29 1 70.8151 4.1392 3
-5 -29 -1 63.7111 2.84623 1
-5 29 -1 68.7479 5.34988 4
5 29 -1 77.0304 5.68391 4
5 -29 -1 67.5192 5.4769 2
-5 29 -1 75.1563 5.87904 3
-5 -30 -1 5.9909 1.1767 1
-5 30 -1 4.81413 2.26659 4
5 30 -1 9.22393 2.78682 4
5 -30 -1 4.72064 2.39583 2
-5 30 -1 7.64168 2.84273 3
-5 30 1 3.26632 2.36815 3
-5 -31 -1 43.0761 1.96399 1
-5 31 -1 34.6161 4.56493 3
-5 31 1 35.2302 4.29059 3
5 31 -1 36.8674 4.4738 4
-5 31 -1 36.4928 4.36128 4
5 -31 -1 33.8345 4.15692 2
-5 32 1 13.0944 3.33128 3
-5 32 -1 16.7944 3.62704 3
-5 32 -1 13.6785 3.2279 4
5 32 -1 12.3984 3.17935 4
5 -32 -1 6.84202 2.45585 2
-5 33 1 37.8601 4.61309 3
-5 33 -1 29.0326 4.09091 4
5 33 -1 29.9085 4.28926 4
-5 34 -1 18.5395 3.64196 4
5 34 -1 12.2286 3.20975 4
5 34 1 15.8605 3.31982 4
-5 0 -2 712.28 14.615 3
-5 0 2 725.984 12.6925 4
5 0 2 712.033 12.6424 4
5 0 -2 717.607 15.8764 1
5 0 -2 739.651 15.2443 5
-5 0 2 732.071 15.9435 1
-5 1 2 91.7164 4.40727 1
-5 -1 2 80.9203 4.14754 1
-5 -1 -2 79.1659 3.42855 3
-5 1 -2 80.1392 3.69274 3
5 1 2 80.5016 2.49345 4
5 -1 2 75.6188 2.49068 4
-5 1 2 80.0154 2.49348 4
-5 -1 2 78.7067 2.54183 4
5 1 -2 85.7584 4.24401 1
5 -1 -2 78.5502 4.0686 1
-5 1 2 80.6106 3.8486 5
5 -1 -2 72.5825 3.61941 5
-5 1 -2 71.1287 3.94938 5
5 1 -2 86.5302 3.99389 5
5 -2 -2 191.768 6.05708 5
-5 2 -2 205.123 6.92171 5
5 2 -2 189.737 6.29362 5
5 2 -2 191.087 6.67754 1
5 2 2 191.314 4.39352 4
-5 2 2 181.715 4.3587 4
-5 2 -2 202.611 4.47387 4
5 2 -2 184.812 4.32921 4
-5 -2 -2 176.148 5.38376 3
-5 2 -2 183.823 6.01838 3
5 -2 2 177.967 4.46668 4
-5 2 2 184.573 6.11818 5
-5 -2 2 192.049 4.56979 4
-5 2 2 191.102 6.60049 1
5 3 -2 3.52814 0.63423 4
5 3 2 3.25855 0.66261 4
-5 3 -2 3.224 0.62919 4
-5 3 2 2.55817 0.61071 4
-5 3 -2 2.20148 1.1235 3
-5 -3 -2 3.89843 0.94444 3
-5 3 2 3.20365 1.13145 1
5 3 -2 0.59757 0.99676 1
5 -3 2 3.5536 0.68536 4
-5 3 2 4.03196 1.11459 5
-5 -3 2 4.52933 0.76172 4
5 3 -2 2.75233 1.09155 5
5 4 2 1.68026 0.5722 4
-5 4 2 3.25135 0.64778 4
-5 4 -2 1.16111 0.56658 4
5 4 -2 2.05484 0.59602 4
-5 4 -2 2.68278 1.03714 3
-5 4 2 2.61023 1.16423 1
5 4 -2 2.26888 1.19062 5
-5 4 2 1.98514 0.94701 5
5 4 -2 2.59011 1.25459 1
-5 5 2 44.0288 1.98305 4
5 5 2 40.0858 1.86137 4
-5 5 -2 38.714 2.79649 3
-5 5 2 44.843 2.77272 5
5 5 -2 37.2109 2.82776 5
5 5 -2 42.0523 3.04284 1
5 -5 -2 39.094 2.91697 1
5 5 -2 41.9567 1.946 4
-5 5 -2 42.8141 2.00259 4
-5 5 2 42.7831 2.9794 1
5 6 2 26.4362 1.64058 4
-5 6 2 28.4404 1.69976 4
-5 -6 2 30.1489 2.56407 1
-5 6 2 29.7548 2.52671 1
-5 6 -2 26.2339 2.46003 3
5 6 -2 32.9017 2.7039 1
5 -6 -2 27.4078 2.44218 1
-5 6 -2 29.9966 1.77892 4
5 6 -2 28.3401 1.71561 4
-5 6 2 28.2763 2.27847 5
-5 -7 2 24.382 2.32719 1
-5 7 2 23.3466 2.26946 1
-5 7 -2 22.291 2.31014 3
5 7 2 23.5141 1.57052 4
-5 -7 -2 23.6582 2.2822 5
5 -7 -2 23.0399 2.31955 1
5 7 -2 30.7357 2.65005 1
-5 7 2 21.2341 2.01775 5
-5 7 -2 22.2063 1.63182 4
5 7 -2 23.3901 1.64258 4
5 8 -2 306.141 7.4326 4
-5 8 2 314.733 8.33578 5
5 8 2 320.573 9.0144 5
5 -8 -2 320.338 9.0309 1
5 8 -2 307.244 8.94724 1
-5 8 -2 332.88 9.45816 3
-5 8 -2 307.697 7.52083 4
-5 -8 2 316.145 8.91643 1
-5 8 2 308.445 8.97845 1
-5 -8 -2 309.783 9.07515 5
-5 9 2 71.3904 3.55734 5
5 9 2 83.7261 4.21289 5
5 9 -2 68.4481 3.87821 1
5 -9 -2 66.9083 3.80067 1
-5 9 -2 81.8106 4.33061 3
-5 9 -2 72.2278 3.24191 4
5 9 -2 67.7344 3.11451 4
-5 -9 -2 72.8046 4.03359 5
-5 9 2 68.536 3.81065 1
-5 -9 2 75.2551 3.94133 1
-5 -10 2 397.284 10.341 1
-5 10 2 401.006 10.5574 1
-5 10 2 410.158 10.9261 2
-5 10 -2 420.16 11.2576 3
-5 10 -2 390.584 9.51077 4
5 10 -2 412.557 9.53852 4
5 10 -2 392.364 10.5635 1
5 -10 -2 406.336 10.5342 1
-5 10 -2 415.265 10.4588 2
-5 10 2 392.282 9.82683 5
5 10 2 402.931 10.6429 5
-5 -11 2 50.178 3.20938 1
-5 11 2 49.9386 3.29348 1
-5 11 2 48.4591 3.36438 2
-5 11 -2 44.8411 3.37182 3
-5 11 -2 44.6864 2.83071 4
5 11 -2 48.9665 2.89853 4
5 11 -2 49.7948 3.37203 1
5 -11 -2 41.1319 3.00837 1
-5 11 -2 48.5776 3.14147 2
5 11 2 49.3243 3.32878 5
-5 11 2 50.1167 3.01114 5
5 12 -2 32.5858 2.88567 5
-5 12 -2 40.728 2.77576 4
5 12 -2 35.3422 2.5655 4
-5 -12 2 31.6944 2.6695 1
-5 12 2 35.4213 2.8296 1
-5 12 2 38.0375 3.10148 2
-5 12 -2 34.4499 3.0708 3
-5 12 -2 35.9445 2.75089 2
5 -12 -2 34.0722 2.7341 1
5 12 2 36.8186 2.91747 5
-5 12 2 30.7516 2.40357 5
5 13 -2 10.8001 1.95482 5
-5 -13 2 14.3317 1.98236 1
-5 13 2 15.7998 2.02031 1
-5 13 2 14.3079 2.16673 2
5 -13 -2 14.667 1.97348 1
-5 13 -2 17.6039 2.38742 3
-5 -13 -2 15.9743 0.95213 3
-5 13 -2 18.1864 2.07522 2
-5 13 2 12.5835 1.64116 5
5 13 2 15.0254 2.00312 5
-5 13 -2 12.0836 1.72272 4
5 13 -2 15.187 1.89675 4
5 14 -2 -0.39177 1.04444 4
-5 14 -2 0.79513 1.1669 4
-5 14 2 0.24092 1.41426 2
-5 14 -2 1.76808 1.42412 2
-5 -14 2 0.36923 1.27079 1
-5 14 2 -0.19844 1.34086 1
-5 -14 -2 0.61363 0.43894 3
-5 14 -2 1.91582 1.41435 3
5 14 -2 0.98677 1.25412 5
-5 14 2 1.19662 0.96514 5
5 14 2 0.2217 1.25165 5
-5 15 -2 1.05767 1.12785 4
5 15 -2 0.62438 1.2369 4
-5 -15 2 -0.18211 1.33093 1
-5 15 2 0.78966 1.30853 1
-5 15 2 -0.24903 1.6344 2
-5 15 -2 0.79715 1.06256 2
-5 15 -2 -0.40988 1.12531 1
-5 15 -2 1.13645 1.42005 3
-5 -15 -2 0.13374 0.39743 3
5 15 -2 0.76003 1.33013 5
-5 15 2 0.17324 1.06655 5
-5 16 -2 80.672 4.38979 4
5 16 -2 76.4487 4.26761 4
-5 -16 2 82.7135 4.0183 1
-5 16 2 84.8918 4.25608 1
-5 16 -2 82.3793 4.28509 2
-5 16 2 71.3502 4.46776 2
-5 -16 -2 74.3273 1.83751 3
-5 16 -2 84.7053 5.09308 3
-5 16 -2 72.5909 4.01759 1
5 16 2 77.7835 4.41495 5
5 16 -2 74.8928 4.57822 5
5 17 -2 17.2997 2.47864 4
-5 17 -2 21.9136 2.61989 4
-5 17 2 18.342 2.2775 1
-5 -17 2 19.5737 2.15702 1
-5 17 -2 21.5806 2.41214 2
-5 -17 -2 16.5439 0.75365 3
-5 17 -2 18.5522 2.7058 3
5 17 -2 19.2269 2.47686 5
5 17 2 19.3875 2.45796 5
-5 17 2 18.0782 2.67079 2
-5 17 -2 15.7816 2.13282 1
-5 -17 -2 15.7827 2.07107 1
-5 -18 2 145.922 5.49141 1
-5 18 2 130.243 5.58811 1
-5 18 2 145.271 6.64307 2
-5 18 -2 148.713 6.01266 2
-5 18 -2 155.23 5.88858 1
-5 -18 -2 146.96 5.64765 1
-5 18 -2 167.137 7.39181 3
-5 18 -2 153.732 6.50304 4
5 18 -2 145.329 6.28567 4
5 18 2 149.488 6.30219 5
-5 19 2 82.166 4.21273 1
-5 -19 2 80.5849 3.98717 1
-5 19 2 91.9822 5.27698 2
-5 19 -2 82.4539 4.50317 2
-5 19 2 89.1376 5.51148 3
-5 19 -2 80.3006 4.19524 1
-5 -19 -2 87.8268 4.25016 1
-5 19 -2 89.4659 5.55067 3
5 19 2 75.4333 4.51839 5
-5 19 -2 83.2345 4.85985 4
5 19 -2 85.4114 4.9418 4
-5 20 -2 121.026 5.99794 4
5 20 -2 122.323 5.98807 4
-5 -20 2 122.013 4.83102 1
-5 20 2 117.386 5.02667 1
-5 20 -2 113.26 5.39338 2
-5 20 2 116.07 6.05174 2
-5 20 2 129.229 6.70052 3
-5 -20 -2 115.316 4.8814 1
-5 20 -2 119.836 5.03995 1
-5 20 -2 104.34 6.1123 3
5 20 2 122.803 5.73466 5
-5 -20 2 113.392 5.17603 3
-5 21 -2 2.03305 1.74753 4
5 21 -2 3.42943 1.83822 4
-5 -21 2 2.62422 1.36227 1
-5 21 2 3.84296 1.58484 1
-5 21 -2 2.87022 1.47589 1
-5 21 2 2.73296 1.79416 3
-5 21 -2 3.06391 1.80438 2
-5 -21 -2 2.01881 1.21727 1
-5 21 2 2.75132 2.17984 2
-5 21 -2 2.74704 1.88599 3
5 21 2 5.68078 1.76169 5
5 -21 -2 2.1456 1.75681 2
-5 -21 2 2.83717 1.70737 3
5 22 2 2.10997 1.74823 5
-5 -22 2 1.91666 1.44498 1
-5 22 2 0.89851 1.44451 1
-5 -22 -2 0.35625 1.24825 1
-5 22 -2 0.18758 1.15492 1
-5 22 2 -0.69609 1.88364 3
-5 22 -2 3.95147 1.89255 4
5 22 -2 1.4929 1.81728 4
-5 22 -2 0.99048 1.54179 2
-5 22 2 0.63329 2.01486 2
-5 -22 2 1.56029 1.54822 3
5 -22 -2 1.1028 1.96 2
-5 22 -2 0.35393 2.10346 3
5 23 2 2.9657 1.71632 5
-5 -23 -2 4.54055 1.36678 1
-5 23 -2 3.81645 1.40211 1
-5 23 2 4.25096 2.08011 3
-5 -23 2 2.79137 1.41854 1
-5 23 2 4.39287 1.62355 1
-5 23 -2 1.26719 1.76497 4
5 23 -2 5.3092 1.7876 4
-5 -23 2 2.05052 1.74456 3
5 -23 -2 2.64037 2.15873 2
-5 23 -2 4.06773 1.82852 2
-5 23 2 3.28233 2.43772 2
5 24 2 3.0301 1.7719 5
-5 -24 2 5.40405 1.53956 1
-5 24 2 6.51089 1.74987 1
-5 24 -2 1.56756 1.29404 1
-5 -24 -2 2.20897 1.22245 1
-5 24 2 2.89754 2.23032 3
-5 24 -2 2.96908 1.73267 4
5 24 -2 1.95053 2.00194 4
-5 -24 2 4.20293 1.81374 3
5 -24 -2 3.46729 2.08546 2
-5 24 -2 1.84086 1.67395 2
-5 24 2 0.34165 2.24267 2
5 25 2 1.4106 1.69759 5
-5 25 -2 5.14069 2.22707 4
5 25 -2 4.05832 1.96079 4
-5 -25 2 5.13127 1.58753 1
-5 -25 -2 1.95177 1.20856 1
-5 25 -2 3.32345 1.36291 1
-5 25 2 2.95688 2.22369 3
-5 25 -2 4.36863 2.10556 2
5 -25 -2 3.14729 2.28077 2
-5 -25 2 1.42656 1.82031 3
5 26 2 46.0957 4.03733 5
-5 -26 2 50.4642 3.81915 3
-5 26 -2 54.4668 4.2801 2
-5 26 -2 52.3433 3.05135 1
-5 -26 -2 56.4084 3.12532 1
-5 26 2 53.4156 4.79044 3
5 -26 -2 55.2204 4.93618 2
-5 26 -2 53.2955 4.56823 4
5 26 -2 54.095 4.55308 4
5 27 2 41.2113 3.89155 5
-5 -27 2 34.974 3.34052 3
-5 27 -2 33.6275 3.59963 2
-5 27 2 35.0308 4.09586 3
5 -27 -2 32.9562 4.23941 2
5 27 -2 36.4285 4.06481 4
-5 27 -2 37.919 4.04988 4
-5 -27 -2 32.7717 2.43557 1
-5 27 -2 37.4269 2.58091 1
-5 -28 -2 54.2415 2.93639 1
-5 28 -2 51.7815 2.92715 1
-5 28 2 50.2498 4.81663 3
-5 -28 2 45.6329 3.87161 3
-5 28 -2 54.4908 5.22666 3
5 28 2 56.4833 4.37548 5
5 28 -2 51.3115 4.76557 4
-5 28 -2 56.7199 4.83296 4
5 -28 -2 57.3756 5.21579 2
-5 29 -2 4.7128 2.82803 4
5 29 -2 8.97512 2.73909 4
-5 29 2 10.2659 2.89002 3
-5 29 -2 12.7594 3.21097 3
-5 -29 2 9.94958 2.28908 3
5 29 2 10.4185 2.56467 5
-5 -29 -2 11.5997 1.59955 1
5 -29 -2 16.307 3.29687 2
-5 -30 -2 4.31703 1.16805 1
-5 30 -2 4.05161 2.28799 4
5 30 -2 4.82518 2.4761 4
-5 30 2 0.40483 2.49294 3
-5 -30 2 2.86569 1.74439 3
-5 30 -2 0.87062 2.49112 3
5 -30 -2 5.49583 2.51297 2
-5 31 -2 2.92188 2.41957 4
5 31 -2 1.244 2.40367 4
-5 31 2 0.41248 2.5106 3
-5 31 -2 2.66972 2.6445 3
5 -31 -2 2.13961 2.34986 2
-5 32 -2 -0.42854 2.38647 4
5 32 -2 -0.42714 2.56923 4
-5 32 2 1.67533 2.42764 3
-5 32 -2 0.90883 2.86052 3
5 -32 -2 -1.29503 2.62727 2
-5 33 2 -1.69514 2.80897 3
-5 33 -2 -1.32154 2.71208 4
5 33 -2 0.87867 2.30669 4
-5 34 -2 0.45193 2.55179 4
5 34 -2 5.85939 2.77522 4
-5 -37 2 10.2086 3.00022 2
-5 0 3 100.512 4.8829 1
-5 0 -3 103.807 4.12521 3
-5 0 3 95.3076 3.45047 4
5 0 3 94.6251 3.43112 4
5 0 -3 96.3953 4.78575 1
-5 0 3 103.729 4.54758 2
5 0 -3 99.0045 4.35716 5
5 -1 3 3876.37 61.0289 4
-5 -1 3 3850.4 61.0235 4
5 1 3 3862.48 60.9456 4
-5 1 3 3841.48 60.9151 4
-5 1 3 3884.28 64.1139 1
-5 -1 3 3707.98 63.793 1
-5 1 -3 3899.47 60.9927 4
-5 -1 -3 3782.87 61.8098 3
-5 1 -3 3748.5 62.3784 3
5 1 -3 3775.4 64.0519 1
5 -1 -3 3732.71 63.9382 1
5 -1 -3 3799.73 62.7603 5
5 1 -3 3857.78 63.0634 5
-5 1 3 3839.28 63.3417 2
5 -2 -3 2.40128 1.20808 5
-5 -2 -3 2.58443 1.02284 3
-5 2 -3 4.88998 1.45192 3
5 2 -3 5.29621 1.48821 5
-5 -2 3 3.78971 1.1687 4
5 -2 3 2.5925 1.04308 4
5 2 3 3.03493 1.03401 4
-5 2 3 2.45204 1.00027 4
5 2 -3 7.87152 1.76678 1
-5 2 3 5.64555 1.61105 2
-5 2 -3 2.07607 0.89481 4
5 2 -3 3.19476 0.96254 4
-5 2 3 2.97406 1.57811 1
5 -3 3 998.675 18.5436 4
-5 -3 3 1033.41 18.629 4
-5 3 3 1028.94 18.4189 4
5 3 3 1044.77 18.4123 4
5 3 -3 1002.45 18.3636 4
-5 3 -3 1028.86 18.4485 4
-5 -3 -3 1018.67 18.5839 3
-5 3 -3 1013.16 20.1051 3
-5 3 3 1025.59 20.5165 2
5 3 -3 1015.98 20.9942 1
-5 3 3 1039.72 21.0191 1
5 -3 -3 1016.19 19.6298 5
-5 -3 -3 1000.54 20.9066 5
5 3 -3 1075.71 20.6476 5
-5 -4 3 409.974 9.11328 4
5 -4 3 395.452 9.04202 4
5 4 3 409.797 8.81368 4
-5 4 3 410.965 8.88939 4
-5 4 -3 405.089 8.93942 4
5 4 -3 399.293 8.88826 4
-5 -4 -3 415.698 8.73641 3
-5 4 -3 399.759 10.2736 3
-5 4 3 402.815 10.4766 2
5 4 -3 404.742 10.8697 1
-5 4 3 400.438 10.8047 1
5 4 -3 404.827 10.5589 5
-5 -4 -3 399.461 10.6986 5
-5 -5 -3 289.146 8.65635 5
5 5 -3 285.169 8.49939 5
5 5 -3 288.249 8.82245 1
5 -5 -3 270.484 8.55072 1
-5 5 -3 287.967 7.13719 4
5 5 -3 297.654 7.16246 4
5 5 3 289.54 6.98689 4
-5 5 3 295.295 7.0749 4
-5 -5 -3 296.752 6.62287 3
-5 5 -3 286.661 8.37244 3
-5 5 3 305.743 8.68767 2
-5 5 3 283.797 8.77492 1
-5 -5 3 262.442 8.34484 1
-5 -5 3 296.198 7.36944 4
-5 5 3 272.188 7.67803 5
5 -5 3 299.225 7.3865 4
5 6 -3 89.3594 4.43212 5
-5 6 3 84.1674 3.7742 5
5 -6 3 84.9735 3.60997 4
-5 -6 3 83.7542 3.53992 4
-5 6 3 85.1483 4.37737 2
-5 6 -3 77.082 3.34275 4
5 6 -3 83.5084 3.39467 4
-5 6 3 84.738 3.39631 4
5 6 3 82.0913 3.29821 4
-5 6 -3 87.0851 4.32564 3
-5 -6 -3 80.3516 2.77993 3
5 6 -3 91.1341 4.62339 1
5 -6 -3 87.2125 4.40082 1
-5 -6 -3 85.0424 4.33001 5
-5 -6 3 79.7547 4.29576 1
-5 6 3 89.3461 4.5726 1
5 7 -3 1892.11 34.8556 5
-5 -7 3 1920.93 33.0435 4
-5 7 3 1943.85 33.2728 5
5 -7 3 1914.31 33.118 4
-5 -7 3 1894.79 34.6379 1
-5 7 3 1914.95 34.9524 1
5 7 -3 1910.33 32.7428 4
-5 7 -3 1869.95 32.7832 4
5 7 3 1937.84 32.4834 4
-5 7 3 1978.93 32.6566 4
-5 7 -3 1950.92 34.9057 3
-5 -7 -3 1919.24 30.9598 3
-5 -7 -3 1857.42 34.578 5
5 7 -3 1933.34 35.0018 1
5 -7 -3 1885.56 34.7042 1
-5 7 3 1864.74 34.704 2
-5 -8 -3 43.4133 3.20697 5
-5 8 3 43.1115 2.72068 5
-5 8 -3 42.8961 3.31178 3
-5 -8 -3 41.5397 1.67204 3
5 8 -3 45.5478 3.38655 1
5 -8 -3 41.5376 3.28797 1
-5 8 -3 41.9695 2.70183 4
5 8 -3 38.2464 2.54108 4
-5 8 3 41.1437 2.55286 4
5 8 3 43.2216 2.53856 4
5 8 -3 51.7459 3.55696 5
-5 -8 3 45.4152 3.28041 1
-5 8 3 41.2334 3.21048 1
-5 9 -3 3656.47 59.5881 4
5 9 -3 3688.75 59.5707 4
-5 9 3 3733.41 61.3604 1
-5 -9 3 3662.54 60.9411 1
5 9 3 3663.47 59.0639 4
-5 9 3 3601.2 59.2098 4
-5 9 -3 3636.31 61.7717 3
-5 -9 -3 3637.52 56.1992 3
-5 -9 -3 3640.04 61.2413 5
5 9 -3 3535.91 61.2729 5
5 -9 -3 3573.78 61.0998 1
5 9 -3 3631.82 61.2865 1
-5 9 3 3617.05 59.3599 5
-5 10 3 61.9421 3.92397 1
-5 -10 3 59.745 3.71395 1
5 10 -3 61.0991 3.82782 1
5 -10 -3 60.7671 3.80096 1
-5 -10 -3 52.8756 3.62681 5
-5 10 -3 56.5523 3.87227 3
-5 10 3 56.0494 3.10766 5
-5 10 -3 53.7586 3.24483 4
5 10 -3 56.859 3.32778 4
-5 11 -3 1832.52 32.5697 4
5 11 -3 1774.22 32.3531 4
-5 11 3 1780.85 31.6523 5
-5 11 -3 1845.85 34.5097 3
5 11 -3 1828.67 33.4891 1
5 -11 -3 1854.25 33.3425 1
-5 11 -3 1843.98 32.7849 2
-5 -11 -3 1806.34 33.4342 5
-5 -11 3 1830.61 33.1503 1
-5 11 3 1839.99 33.548 1
-5 12 -3 68.2056 3.72893 2
5 12 -3 60.8636 3.78578 1
5 -12 -3 57.5186 3.64797 1
5 12 3 60.9053 3.76626 5
-5 12 3 57.3382 3.0813 5
-5 12 -3 62.0456 4.21495 3
5 12 -3 62.5786 3.55426 4
-5 12 -3 63.2354 3.61216 4
-5 12 3 61.013 3.86206 1
-5 -12 3 68.7442 3.872 1
-5 13 -3 196.596 6.64763 2
5 13 -3 191.369 6.99138 1
5 -13 -3 201.911 6.99373 1
-5 13 3 196.371 6.02747 5
5 13 3 199.32 7.0402 5
-5 13 -3 203.513 7.88861 3
-5 13 -3 194.646 6.85305 4
5 13 -3 193.766 6.75637 4
-5 -13 3 220.361 7.03912 1
-5 13 3 199.42 7.0298 1
-5 14 -3 235.106 7.33057 2
5 14 -3 239.644 7.8383 1
5 -14 -3 238.375 7.6992 1
5 14 3 233.909 7.81967 5
-5 14 3 238.222 6.72245 5
-5 14 -3 235.484 8.68069 3
-5 14 -3 226.677 7.68177 4
5 14 -3 224.54 7.61247 4
-5 -14 3 228.649 7.44774 1
-5 14 3 241.791 7.80386 1
-5 15 -3 430.766 11.4365 4
5 15 -3 417.378 11.2398 4
-5 15 3 419.672 11.9262 2
5 15 -3 421.531 11.054 1
5 -15 -3 420.019 11.023 1
-5 15 3 397.988 9.80295 5
5 15 3 411.134 11.1453 5
-5 15 -3 420.333 12.4382 3
-5 -15 3 416.275 10.801 1
-5 15 3 419.141 10.9977 1
-5 15 -3 418.73 10.6485 2
5 16 -3 2.62591 1.65873 4
-5 16 -3 3.38394 1.75281 4
-5 16 -3 3.6886 1.65213 2
5 -16 -3 1.22237 1.45321 1
-5 16 3 3.36297 2.14545 2
5 16 -3 4.19695 1.7318 1
-5 16 3 2.75317 1.26271 5
5 16 3 2.69614 1.57513 5
-5 16 -3 2.72544 2.06596 3
-5 -16 3 6.48949 1.87541 1
-5 16 3 2.50175 1.64258 1
5 -16 -3 5.13831 2.19086 2
5 17 -3 1578.07 30.6788 4
-5 17 -3 1553.4 30.6214 4
-5 17 -3 1579.35 29.3465 2
-5 17 3 1602.36 31.5241 2
5 17 -3 1585.13 29.6988 1
5 -17 -3 1582.44 29.391 1
-5 17 3 1562.59 28.2022 5
5 17 3 1604.04 30.1474 5
-5 17 -3 1606.9 32.0965 3
-5 17 3 1585.54 29.5536 1
-5 -17 3 1610.47 29.0782 1
5 -17 -3 1536.8 32.4122 2
-5 18 -3 105.712 5.51534 4
5 18 -3 99.2675 5.32338 4
-5 18 3 98.7337 5.67308 2
-5 18 -3 91.8907 4.65078 2
5 18 -3 89.2861 4.57669 1
5 -18 -3 101.842 4.77703 1
-5 18 3 94.1396 4.08062 5
5 18 3 107.158 5.21745 5
-5 18 -3 101.756 5.9961 3
-5 18 3 89.1267 4.71269 1
-5 -18 3 101.49 4.64911 1
5 -18 -3 78.5763 5.47017 2
-5 19 3 1756.82 34.187 2
-5 19 -3 1705.27 31.6713 2
5 -19 -3 1677.05 31.4383 1
5 19 3 1725.94 32.5664 5
-5 19 3 1712.4 30.4057 5
-5 19 -3 1752.7 34.8324 3
-5 19 -3 1768.46 33.5163 4
5 19 -3 1732.28 33.3467 4
-5 -19 3 1717.83 31.0656 1
-5 19 3 1688.51 31.4996 1
-5 20 -3 7.93356 2.09021 2
-5 20 3 8.24774 2.63576 2
5 20 3 5.13096 1.94074 5
-5 20 3 5.35334 1.56142 5
-5 20 -3 6.59981 2.34971 3
5 20 -3 6.8839 2.33869 4
-5 20 -3 11.6341 2.57757 4
-5 -20 3 7.75759 1.9415 1
-5 20 3 10.0825 2.12037 1
-5 21 -3 342.572 11.1087 4
5 21 -3 328.222 10.9227 4
-5 21 3 346.753 8.92649 5
5 21 3 341.389 10.2759 5
-5 21 -3 351.59 11.9352 3
-5 21 3 334.327 11.3516 2
-5 21 -3 357.192 9.75545 1
-5 21 -3 332.752 9.70632 2
-5 -21 3 345.08 10.2875 3
-5 -21 3 335.135 9.14922 1
-5 21 3 334.78 9.45021 1
5 22 3 83.2855 4.71552 5
-5 22 3 68.7586 3.61672 5
-5 22 -3 62.8296 5.09428 3
-5 -22 -3 72.5365 4.02304 1
-5 22 -3 74.1313 4.02446 1
-5 22 3 77.4016 5.37027 2
-5 22 -3 72.9006 4.27687 2
-5 22 3 81.6626 5.62915 3
-5 -22 3 81.361 4.79161 3
-5 22 -3 80.591 5.22323 4
5 22 -3 82.0881 5.16717 4
-5 23 -3 55.8575 3.83093 2
-5 23 3 39.9312 4.18361 3
-5 23 -3 50.3274 3.33713 1
-5 23 3 48.6868 4.54303 2
-5 -23 -3 50.1481 3.22906 1
-5 -23 3 53.9673 4.03781 3
-5 23 -3 48.7778 4.62637 3
5 23 3 55.4281 3.89992 5
5 23 -3 50.0908 4.25813 4
-5 23 -3 51.1888 4.20176 4
-5 24 -3 45.1449 3.70596 2
-5 24 3 43.8493 4.32633 3
-5 24 -3 43.2119 3.10755 1
-5 -24 -3 51.7582 3.25133 1
-5 24 -3 39.9517 4.22346 3
-5 -24 3 46.746 3.85109 3
-5 24 -3 45.2666 4.07875 4
5 24 -3 51.6316 4.28769 4
5 24 3 39.9138 3.48529 5
-5 25 -3 315.781 11.4235 4
5 25 -3 325.338 11.4147 4
-5 25 3 333.69 11.8404 3
-5 25 -3 313.524 9.929 2
-5 25 -3 327.374 9.0165 1
-5 -25 -3 337.98 8.96252 1
-5 -25 3 325.294 10.3038 3
5 25 3 322.29 10.2785 5
5 -25 -3 308.197 12.1013 2
5 -26 -3 15.2403 3.57663 2
-5 26 -3 11.8823 2.05926 1
-5 -26 -3 12.9769 1.89094 1
-5 26 3 17.1044 3.26054 3
-5 26 -3 20.7735 2.98532 2
-5 -26 3 13.182 2.69515 3
-5 26 -3 17.1291 2.97701 4
5 26 -3 18.6965 3.20899 4
5 26 3 17.041 2.93983 5
-5 27 -3 816.663 20.7823 4
5 27 -3 846.008 20.8667 4
-5 27 3 806.143 20.8492 3
-5 27 -3 783.71 16.4044 1
-5 -27 -3 791.841 16.4864 1
-5 -27 3 793.397 18.6871 3
5 27 3 801.503 18.8224 5
5 -27 -3 800.321 21.748 2
5 -28 -3 15.6939 3.75334 2
-5 -28 -3 16.2436 2.09381 1
-5 28 -3 15.3857 2.02225 1
-5 28 3 18.8314 3.46286 3
-5 -28 3 20.4325 3.13691 3
-5 28 -3 19.805 3.61235 4
5 28 -3 13.0545 3.15658 4
5 28 3 11.3992 2.74665 5
-5 29 -3 379.398 13.1202 4
5 29 -3 358.025 12.8681 4
-5 29 3 377.283 13.1731 3
-5 -29 3 369.798 11.5062 3
5 29 3 376.553 11.6397 5
-5 -29 -3 372.499 9.10319 1
5 -29 -3 383.708 13.9765 2
-5 -30 -3 11.5992 1.69921 1
-5 30 -3 17.3027 3.42512 4
5 30 -3 13.4721 3.19824 4
5 -30 -3 10.9906 3.35196 2
-5 30 -3 8.51505 3.20052 3
5 30 3 13.8743 2.8004 5
-5 30 3 12.3468 3.07637 3
-5 -30 3 13.1011 2.87855 3
-5 31 -3 28.7957 3.99597 4
5 31 -3 39.5184 4.48959 4
-5 31 3 28.3779 4.02607 3
5 -31 -3 26.3354 4.13871 2
-5 32 -3 31.7445 4.18875 4
5 32 -3 36.3038 4.44388 4
-5 32 3 36.9002 4.43591 3
-5 33 -3 23.1923 3.88293 4
5 33 -3 31.5166 4.20146 4
-5 33 3 27.3996 4.06784 3
5 0 4 243.106 6.7573 4
-5 0 4 239.517 6.6951 4
5 0 -4 231.645 7.97194 1
-5 0 4 256.505 8.25622 1
-5 0 -4 238.465 6.95944 3
5 0 -4 247.299 7.33902 5
-5 0 4 252.982 7.54749 2
5 -1 -4 13.6549 1.8014 5
-5 -1 -4 12.6316 2.0204 5
-5 1 -4 13.8985 1.77283 3
-5 -1 -4 12.3216 1.58234 3
-5 -1 4 9.27628 2.01267 1
-5 1 4 14.5722 2.18447 1
5 1 -4 9.68229 1.57535 5
-5 -1 4 14.9676 1.63329 4
5 -1 4 13.1974 1.57043 4
5 1 4 12.1126 1.54009 4
-5 1 4 14.0788 1.60681 4
-5 1 4 11.4434 1.79478 2
-5 1 -4 11.8161 1.50133 4
5 1 -4 13.4713 1.57503 4
5 -1 -4 16.0703 2.15122 1
5 1 -4 11.1637 1.99323 1
-5 -1 4 16.639 2.01678 2
5 -2 4 27.1178 2.11462 4
-5 -2 4 29.9257 2.22452 4
-5 2 4 28.7743 2.15965 4
5 2 4 27.9298 2.11545 4
-5 2 -4 28.5458 2.14316 4
5 2 -4 26.105 2.05428 4
-5 2 4 23.29 2.55197 1
5 2 -4 29.3948 2.53736 5
5 -2 -4 29.5306 2.31318 5
-5 -2 -4 25.5731 2.54737 5
-5 -2 -4 27.0905 2.04442 3
-5 2 -4 31.6487 2.4889 3
5 2 -4 30.3828 2.78071 1
-5 2 4 28.64 2.50814 2
-5 -2 4 27.1793 2.34693 2
5 -3 4 77.4568 3.56211 4
-5 -3 4 74.7765 3.50728 4
5 3 4 83.6968 3.59657 4
-5 3 4 78.829 3.51086 4
-5 3 -4 76.0545 3.52381 4
5 3 -4 77.9859 3.50515 4
-5 3 4 86.1428 4.66033 1
-5 -3 -4 79.4577 4.35007 5
5 -3 -4 80.0691 3.68255 5
5 3 -4 79.0349 4.08497 5
-5 -3 -4 79.5752 3.24946 3
-5 3 -4 72.0341 3.83179 3
5 3 -4 75.3401 4.30761 1
-5 3 4 67.1409 3.82578 2
-5 -3 4 82.2123 3.90892 2
5 4 -4 372.476 10.1002 5
5 -4 4 386.912 9.37005 4
-5 -4 4 380.415 9.3091 4
-5 4 4 386.014 9.12217 4
5 4 4 376.855 8.99102 4
-5 4 -4 366.349 9.13129 4
5 4 -4 359.695 9.09684 4
-5 4 4 380.354 10.6748 1
5 -4 -4 382.64 9.25046 5
-5 -4 -4 378.528 10.483 5
-5 -4 -4 372.326 8.32373 3
-5 4 -4 389.474 10.1176 3
5 4 -4 374.703 10.6076 1
-5 4 4 377.137 10.1234 2
-5 -4 4 374.377 9.55574 2
5 -5 4 176.437 5.80884 4
-5 -5 4 184.676 5.8672 4
-5 5 4 177.524 6.51985 2
5 5 4 165.58 5.45004 4
-5 5 4 186.192 5.75512 4
5 5 -4 182.157 5.79611 4
-5 5 -4 177.534 5.76225 4
-5 -5 -4 180.943 6.67047 5
-5 -5 -4 175.607 4.7586 3
-5 5 -4 189.334 6.63318 3
5 5 -4 176.878 6.52895 5
-5 -5 4 178.112 6.74422 1
-5 5 4 186.508 6.92061 1
5 -5 -4 166.193 6.58506 1
5 5 -4 183.124 6.88178 1
-5 -6 -4 157.216 4.15238 3
-5 6 4 172.416 6.41255 2
-5 6 -4 141.795 5.33314 4
5 6 4 157.708 5.24944 4
5 6 -4 158.266 5.50512 4
-5 6 4 164.001 5.42536 4
5 6 -4 167.866 6.29539 5
-5 -6 4 157.485 5.52697 4
5 -6 4 168.042 5.64034 4
-5 6 -4 161.584 6.22413 3
5 6 -4 160.325 6.45348 1
5 -6 -4 153.309 6.24313 1
-5 -6 4 165.003 6.37034 1
-5 6 4 164.328 6.51904 1
-5 -6 -4 168.013 6.41815 5
-5 7 -4 28.909 2.79217 3
-5 7 -4 24.5214 2.22102 4
5 7 -4 21.8566 2.10647 4
5 7 4 23.1666 2.06555 4
-5 7 4 23.8968 2.08871 4
-5 -7 -4 22.1704 2.41588 5
5 -7 4 22.3445 2.2173 4
5 7 -4 25.3876 2.51557 5
-5 -7 4 25.8383 2.30461 4
5 -7 -4 24.4718 2.47138 1
5 7 -4 25.2296 2.68329 1
-5 -7 4 28.8419 2.76677 1
-5 7 4 27.6125 2.76851 1
-5 7 4 25.3203 2.60359 2
-5 -8 -4 120.996 5.35412 5
-5 8 -4 118.931 5.49523 3
5 8 -4 115.843 5.4252 1
5 -8 -4 115.85 5.34164 1
5 8 -4 119.182 4.80635 4
-5 8 -4 110.42 4.6703 4
5 8 4 118.654 4.60842 4
-5 8 4 127.062 4.80172 4
5 8 -4 110.382 5.21229 5
5 -8 4 109.68 4.76359 4
-5 -8 4 118.304 4.89536 4
-5 8 4 125.278 5.51263 2
-5 -8 4 120.125 5.3908 1
-5 8 4 124.23 5.59241 1
-5 -9 -4 25.3257 2.57872 5
5 -9 4 31.9236 2.64442 4
-5 -9 4 27.6685 2.46786 4
5 9 -4 26.6542 2.75071 5
-5 9 -4 24.0496 2.28757 4
5 9 -4 28.2682 2.46261 4
5 9 4 25.1217 2.2188 4
-5 9 4 24.9429 2.22111 4
-5 9 -4 26.4226 2.89144 3
5 9 -4 28.2311 2.8847 1
5 -9 -4 23.3579 2.56058 1
-5 9 4 26.4943 2.82502 1
-5 -9 4 28.9916 2.83937 1
-5 9 4 27.5712 2.77252 2
-5 -10 -4 161.868 6.32205 5
5 -10 4 162.211 6.00869 4
-5 -10 4 163.995 6.12978 4
5 -10 -4 159.444 6.34768 1
-5 10 -4 163.431 5.98907 4
5 10 -4 155.988 5.8498 4
5 10 4 152.651 5.52631 4
-5 10 4 168.644 5.80682 4
-5 10 4 167.447 6.70766 2
5 10 -4 159.203 6.45444 1
-5 -10 4 165.098 6.37758 1
-5 10 4 149.239 6.31833 1
-5 10 -4 163.725 6.83878 3
-5 11 -4 9.82324 2.03914 3
-5 11 -4 11.8254 1.74683 2
5 11 -4 10.3075 1.76795 4
-5 11 -4 12.9237 1.95843 4
-5 11 4 12.7476 2.25571 2
5 11 4 9.9978 1.58989 4
-5 11 4 12.0843 1.70792 4
-5 -11 -4 12.1145 1.99988 5
-5 11 4 11.6332 1.4596 5
5 11 -4 14.2481 2.18539 1
5 -11 -4 10.052 1.82727 1
-5 -11 4 10.3499 2.07716 1
-5 11 4 9.42847 2.05432 1
-5 12 4 58.127 2.86118 5
-5 -12 -4 52.5628 3.51109 5
5 12 -4 54.9392 3.54135 4
-5 12 -4 60.1505 3.73601 4
-5 12 4 62.5856 4.24956 2
5 12 4 48.7467 3.21875 4
-5 12 4 54.0185 3.388 4
-5 12 -4 62.3812 4.33512 3
-5 12 -4 54.993 3.27612 2
5 12 -4 57.5472 3.78435 1
5 -12 -4 59.0989 3.7872 1
-5 -12 4 62.6094 3.93913 1
-5 12 4 61.3533 3.94299 1
-5 13 -4 120.694 4.91938 2
-5 13 4 124.559 6.08299 2
5 -13 -4 116.465 5.34856 1
5 13 -4 127.534 5.67694 1
-5 -13 4 124.009 5.46803 1
-5 13 4 116.323 5.48883 1
-5 13 -4 114.373 5.99024 3
-5 13 4 115.788 4.15415 5
5 13 -4 116.054 5.35917 4
-5 13 -4 118.961 5.4984 4
-5 14 -4 213.717 7.6027 4
5 14 -4 206.465 7.4881 4
-5 -14 4 218.909 7.40308 1
-5 14 4 212.292 7.55104 1
5 -14 -4 225.728 7.5936 1
5 14 -4 206.328 7.44955 1
-5 14 -4 202.262 8.29674 3
-5 14 4 196.851 5.77675 5
5 -14 -4 220.102 8.61757 2
-5 14 -4 216.857 6.86384 2
5 15 -4 81.8052 4.63522 4
-5 15 4 79.4626 4.56889 1
-5 -15 4 69.5181 4.11387 1
5 15 -4 70.3047 4.28481 1
5 -15 -4 84.1441 4.44564 1
-5 15 -4 80.2572 5.16102 3
-5 15 -4 82.5994 3.99991 2
5 -15 -4 74.0659 5.07426 2
-5 15 4 77.4775 3.29221 5
-5 15 -4 79.0954 4.56652 4
-5 16 4 10.9407 1.42049 5
5 -16 -4 13.8067 2.13589 1
5 16 -4 12.2015 2.17633 1
-5 16 -4 10.3076 1.75187 2
5 -16 -4 12.5582 2.52685 2
-5 16 -4 9.64412 2.14449 4
5 16 -4 12.3852 2.14987 4
-5 16 -4 12.093 2.54749 3
-5 16 4 15.716 2.5266 1
-5 -16 4 16.1929 2.39757 1
5 -17 -4 15.7209 2.3156 1
5 17 -4 18.2615 2.46022 1
5 17 -4 15.1078 2.43179 4
-5 17 -4 25.3397 2.90871 4
-5 17 -4 19.8484 2.21024 2
-5 17 4 21.6785 1.80698 5
-5 17 -4 17.4496 2.94507 3
5 -17 -4 16.6033 3.0009 2
-5 -17 4 19.5189 2.5412 1
-5 18 -4 125.012 5.17833 2
5 18 -4 120.535 5.51356 1
5 -18 -4 116.859 5.27749 1
-5 18 4 117.705 4.15159 5
-5 18 -4 143.538 7.12402 3
5 -18 -4 117.27 6.77772 2
-5 18 -4 122.808 6.11431 4
5 18 -4 124.566 6.12107 4
-5 19 -4 40.9575 3.08307 2
5 19 -4 37.8339 3.17554 1
5 -19 -4 37.7124 3.03718 1
5 19 -4 36.6468 3.52282 4
-5 19 -4 33.529 3.42312 4
-5 19 -4 40.6723 4.20826 3
5 -19 -4 41.5026 4.1851 2
5 19 4 38.674 3.2111 5
-5 19 4 39.7756 2.35737 5
-5 20 -4 17.6897 2.21325 2
5 20 -4 15.9434 2.19841 1
5 -20 -4 15.8036 2.28641 1
-5 20 4 18.8523 3.1589 2
-5 20 -4 12.3494 2.46047 4
5 20 -4 14.6288 2.58862 4
5 -20 -4 13.1815 2.97597 2
-5 20 -4 13.732 2.97227 3
-5 20 4 17.6509 1.67289 5
5 20 4 18.8915 2.40346 5
-5 21 -4 34.2387 3.49547 4
-5 21 -4 32.6751 2.85369 2
5 -21 -4 30.7198 2.74841 1
-5 21 4 24.8485 3.60991 2
5 21 -4 31.9612 2.7923 1
5 21 -4 28.1546 3.32935 4
-5 21 -4 36.8897 3.91066 3
-5 -21 4 38.2174 3.65649 3
5 -21 -4 33.0639 4.03256 2
5 21 4 30.3305 2.8557 5
-5 21 4 28.4888 2.06142 5
5 22 4 72.2868 4.37599 5
-5 22 4 82.6116 3.43925 5
-5 22 -4 90.5883 6.08354 3
5 22 -4 88.4166 4.51506 1
5 -22 -4 85.0563 4.36733 1
-5 22 -4 86.6646 4.55469 2
-5 22 -4 94.4444 5.65144 4
5 22 -4 85.1503 5.38452 4
-5 -22 4 89.1306 5.28023 3
5 -22 -4 81.5956 5.97992 2
-5 23 4 71.7936 3.17151 5
5 23 4 69.4013 4.29652 5
-5 -23 4 68.2676 4.71253 3
-5 23 -4 71.8165 5.48703 3
5 -23 -4 72.4586 3.97354 1
-5 23 -4 59.1807 3.8861 2
-5 23 -4 66.214 4.99243 4
5 23 -4 69.2285 5.03569 4
5 -23 -4 56.8377 5.28935 2
-5 24 -4 47.4635 3.55183 2
-5 24 4 39.3957 4.15477 3
5 -24 -4 44.6593 3.1902 1
-5 -24 4 38.3423 3.73359 3
-5 24 -4 40.6922 4.53726 3
-5 24 -4 50.3419 4.44722 4
5 24 -4 42.1827 4.1812 4
5 24 4 44.7123 3.54184 5
-5 24 4 46.9871 2.58048 5
-5 25 4 7.26521 2.58906 3
-5 25 4 10.9193 1.57701 5
5 25 4 12.484 2.26187 5
-5 25 -4 9.57607 2.10279 2
-5 25 -4 12.9193 2.0626 1
-5 25 -4 11.9644 3.2308 3
-5 -25 4 13.49 2.7594 3
5 25 -4 7.62844 2.46014 4
-5 25 -4 13.636 3.10191 4
-5 26 4 32.1356 4.04842 3
5 26 4 33.9764 3.27665 5
-5 26 4 31.7492 2.30878 5
-5 26 -4 37.4191 3.4701 2
-5 -26 -4 33.5434 2.81178 1
-5 26 -4 35.723 2.91443 1
-5 -26 4 28.0641 3.55986 3
-5 26 -4 26.6366 4.14574 3
5 26 -4 38.242 4.17643 4
-5 26 -4 30.0496 3.75269 4
-5 27 4 30.0521 3.86053 3
5 27 4 30.0415 3.24906 5
-5 27 -4 32.7785 2.78531 1
-5 -27 -4 32.1931 2.78701 1
-5 -27 4 26.3572 3.55411 3
-5 27 -4 29.0256 4.27956 3
-5 27 -4 27.4221 3.85764 4
5 27 -4 28.6004 3.87367 4
-5 -28 -4 46.6811 3.12626 1
-5 28 -4 41.3101 2.99514 1
5 28 4 40.1898 3.54322 5
5 28 -4 44.1605 4.57008 4
-5 28 -4 47.9977 4.66211 4
-5 28 4 42.3184 4.49902 3
-5 -29 -4 16.1982 2.17302 1
5 29 -4 15.5647 3.32084 4
-5 29 -4 10.7826 2.98893 4
5 -29 -4 11.7447 3.46544 2
-5 29 4 12.8302 2.96116 3
-5 -30 -4 3.7559 1.43183 1
-5 30 4 8.49659 2.70898 3
-5 30 -4 5.53974 2.59462 4
5 30 -4 5.04928 2.50177 4
-5 31 -4 26.6515 3.9715 4
5 31 -4 23.3361 3.76129 4
-5 31 4 27.2246 3.92044 3
-5 32 -4 29.5554 4.17484 4
5 32 -4 25.2583 4.00689 4
-5 32 4 23.6726 3.77066 3
5 0 -5 625.27 13.888 5
-5 0 5 593.165 15.072 1
5 0 -5 626.879 15.3255 1
-5 0 -5 615.224 13.5299 3
-5 0 5 624.765 13.9558 2
5 0 5 614.126 13.6792 4
-5 0 5 624.308 13.7104 4
-5 1 -5 77.9489 3.88229 3
-5 -1 5 76.6666 3.88696 2
-5 -1 -5 78.5732 3.68498 3
5 -1 5 75.2597 3.87449 4
-5 -1 5 75.4885 3.84797 4
5 1 5 74.4575 3.80905 4
-5 1 5 83.5516 3.97444 4
-5 1 5 85.2977 4.214 2
5 1 -5 72.7675 3.81048 4
-5 1 -5 67.4999 3.6928 4
5 -1 -5 76.49 3.83517 5
5 1 -5 81.5255 4.08915 5
-5 -1 5 73.0478 4.5954 1
-5 1 5 70.5183 4.48158 1
5 1 -5 76.215 4.60445 1
5 -1 -5 63.2646 4.28444 1
-5 -2 5 391.816 10.1308 2
5 -2 5 414.532 10.3001 4
-5 -2 5 405.338 10.1818 4
5 2 5 400.948 10.0923 4
-5 2 5 405.719 10.1088 4
-5 2 -5 417.768 10.2858 4
5 2 -5 379.673 10.0454 4
-5 2 5 410.695 11.5327 1
5 2 -5 387.244 10.3829 5
-5 -2 -5 416.166 11.3595 5
5 -2 -5 403.198 10.0093 5
-5 2 -5 398.333 10.282 3
-5 2 5 399.727 10.5496 2
5 2 -5 413.465 11.6735 1
5 3 -5 86.0685 4.90301 1
5 3 -5 87.8826 4.34803 5
5 -3 5 88.277 4.19597 4
-5 -3 5 88.507 4.18586 4
5 3 5 87.1045 4.066 4
-5 3 5 84.4471 4.07533 4
-5 3 -5 81.489 4.02166 4
5 3 -5 91.9219 4.29009 4
-5 3 5 88.8692 4.96053 1
5 -3 -5 83.5481 3.84523 5
-5 -3 -5 89.2345 4.73281 5
-5 3 -5 89.0367 4.39458 3
-5 3 5 86.0338 4.46227 2
-5 -3 5 86.527 4.08774 2
5 4 -5 31.2536 2.9925 1
5 4 -5 28.8169 2.62786 5
5 -4 5 30.1935 2.58315 4
-5 -4 5 24.4491 2.35806 4
5 4 5 30.8085 2.50485 4
-5 4 5 32.6806 2.60165 4
-5 4 -5 32.3982 2.59998 4
5 4 -5 28.667 2.58783 4
-5 4 5 38.3754 3.3386 1
5 -4 -5 31.7195 2.32971 5
-5 -4 -5 28.2161 2.76573 5
-5 4 -5 34.8308 2.91147 3
-5 4 5 32.3422 2.86809 2
-5 -4 5 33.3113 2.56014 2
5 5 -5 160.312 6.67819 1
5 -5 -5 148.473 6.39408 1
5 5 -5 157.178 6.16977 5
5 -5 5 152.789 5.76862 4
-5 -5 5 162.742 5.91029 4
-5 5 5 159.676 5.74447 4
5 5 5 150.15 5.57175 4
-5 5 5 158.595 6.2399 2
-5 5 -5 158.434 5.81678 4
5 5 -5 155.706 5.83534 4
-5 5 5 149.864 6.54872 1
-5 -5 5 157.342 6.60421 1
-5 5 -5 164.523 6.3285 3
5 -5 -5 160.857 5.22218 5
-5 -5 -5 154.162 6.30739 5
-5 -5 5 151.434 5.44162 2
-5 -6 -5 224.681 7.75463 5
-5 6 -5 223.163 7.83377 3
-5 -6 5 243.059 8.22078 1
-5 6 5 229.321 8.24168 1
-5 6 5 234.151 7.84185 2
5 6 5 225.059 7.07174 4
-5 6 5 241.345 7.33507 4
-5 6 -5 222.563 7.27317 4
5 6 -5 233.802 7.44707 4
5 6 -5 238.326 7.82284 5
5 -6 5 228.733 7.37989 4
-5 -6 5 231.889 7.40563 4
-5 -6 5 245.889 7.09164 2
5 6 -5 225.727 8.19579 1
5 -6 -5 229.975 8.07858 1
-5 -7 -5 0.67922 1.3781 5
-5 7 5 2.80977 1.77423 1
-5 -7 5 4.15794 1.92633 1
5 7 -5 3.41284 1.52291 5
5 -7 5 1.2216 1.21015 4
-5 -7 5 1.82863 1.38592 4
-5 7 5 -0.23273 1.57267 2
5 7 5 0.36543 1.13776 4
-5 7 5 1.3133 1.26785 4
-5 7 -5 1.41374 1.3903 4
5 7 -5 1.79995 1.27271 4
5 7 -5 0.77675 1.76602 1
5 -7 -5 0.24421 1.5374 1
-5 7 -5 1.43297 1.68827 3
-5 -7 5 1.12768 1.16796 2
-5 -8 5 399.351 11.1922 1
-5 8 5 411.479 11.5624 1
-5 -8 5 387.048 10.6134 4
5 -8 5 390.062 10.6173 4
-5 -8 5 398.451 9.66916 2
-5 8 -5 394.754 10.5558 4
-5 8 5 405.459 11.2829 2
5 8 -5 400.023 10.5471 4
5 8 5 379.874 10.0634 4
-5 8 5 407.602 10.3567 4
5 -8 5 372.065 11.1426 3
-5 8 -5 383.981 11.1808 3
-5 -8 -5 387.221 10.7555 5
5 8 -5 388.645 11.3428 1
5 -8 -5 370.781 10.9705 1
-5 -9 -5 104.048 5.06688 5
-5 9 -5 108.068 5.56909 3
5 9 -5 100.241 5.33482 1
5 -9 -5 105.282 5.32753 1
5 9 -5 106.961 5.04185 4
-5 9 -5 109.402 5.14676 4
5 9 5 99.9657 4.6209 4
-5 9 5 98.9498 4.66107 4
5 -9 5 104.117 5.47526 3
-5 -9 5 103.648 5.08413 4
5 -9 5 105.909 5.05669 4
-5 9 5 107.833 5.45356 2
-5 -9 5 108.861 5.40996 1
-5 9 5 111.884 5.64282 1
-5 -10 5 472.052 12.4046 4
5 -10 5 470.04 12.3533 4
5 -10 -5 461.344 12.5512 1
5 10 -5 479.398 12.8973 1
5 10 -5 491.502 12.3768 4
-5 10 -5 484.675 12.3932 4
5 10 5 468.715 11.7445 4
-5 10 5 481.993 12.0661 4
5 -10 5 469.371 13.1767 3
-5 10 -5 483.949 13.2183 3
-5 10 5 497.488 13.168 2
-5 -10 -5 475.266 12.3602 5
-5 11 -5 0.84267 1.74934 3
-5 11 -5 4.46639 1.71843 4
5 11 -5 3.71145 1.50762 4
5 11 5 4.10232 1.60465 4
-5 11 5 3.14894 1.50979 4
5 -11 5 3.47658 1.92072 3
-5 11 5 2.99646 1.9912 2
5 11 -5 0.51328 1.58056 1
5 -11 -5 2.41218 1.55164 1
-5 -11 5 1.65037 1.62335 4
-5 -11 -5 2.24134 1.54331 5
5 -11 5 2.83034 1.63869 4
5 -12 5 114.771 5.44703 4
-5 -12 5 110.322 5.42719 4
-5 -12 -5 96.5055 4.86186 5
-5 12 -5 99.8435 5.16342 4
5 12 -5 110.289 5.33643 4
5 12 5 112.093 5.0825 4
-5 12 5 109.573 5.12762 4
5 -12 5 114.967 6.0357 3
-5 12 -5 111.661 4.63247 2
-5 12 -5 108.074 5.87372 3
5 12 -5 103.185 5.30514 1
5 -12 -5 114.715 5.45942 1
-5 12 5 109.207 5.82885 2
-5 -13 -5 163.163 6.43794 5
5 -13 -5 180.284 6.90548 1
5 13 -5 182.255 7.11511 1
5 13 5 172.294 6.51943 4
-5 13 5 169.812 6.57142 4
5 -13 5 153.279 7.3213 3
-5 13 -5 169.944 6.8903 4
5 13 -5 164.793 6.76444 4
-5 13 -5 166.617 5.80116 2
5 -13 -5 172.265 7.5684 2
-5 13 -5 166.628 7.46716 3
-5 13 5 166.318 7.27215 2
-5 14 -5 34.0483 3.25584 4
5 14 -5 35.7721 3.3206 4
-5 14 5 34.7617 3.12452 4
5 14 5 35.5975 3.09492 4
5 -14 5 31.8358 3.54276 3
-5 14 -5 29.6761 3.40978 3
-5 14 -5 35.211 2.66646 2
5 -14 -5 34.6083 3.7022 2
-5 14 5 32.8801 3.47195 2
5 -14 -5 37.3433 3.11558 1
5 14 -5 40.2896 3.36761 1
-5 15 -5 48.639 3.78284 4
5 15 -5 46.5859 3.68268 4
-5 15 5 44.5814 4.00523 2
5 15 5 50.3002 3.55073 4
-5 15 5 53.7632 3.69056 4
-5 15 -5 40.707 4.02046 3
5 15 -5 51.6191 3.78988 1
-5 15 -5 47.3974 3.05093 2
5 -15 -5 48.297 4.19727 2
5 -15 -5 43.4246 3.42421 1
-5 16 5 169.157 7.70317 2
5 -16 -5 179.728 6.94066 1
5 16 -5 181.888 7.07274 1
-5 16 -5 183.907 7.49239 4
5 16 -5 162.582 7.11603 4
-5 16 -5 173.7 5.96445 2
5 -16 -5 181.835 8.2226 2
-5 16 -5 170.532 7.89326 3
5 17 -5 28.1047 3.05039 1
5 -17 -5 35.356 3.21905 1
-5 17 5 33.6875 3.7606 2
-5 17 -5 29.8999 3.40154 4
5 17 -5 33.4905 3.52689 4
-5 17 -5 34.037 2.70544 2
-5 17 -5 31.3466 3.70659 3
5 -17 -5 37.7174 4.00375 2
-5 18 -5 361.487 12.1425 3
-5 18 5 362.176 12.0303 2
5 -18 -5 349.146 10.323 1
5 18 -5 347.059 10.4066 1
-5 18 -5 355.019 11.3391 4
5 18 -5 326.874 10.9975 4
-5 18 -5 348.982 9.26536 2
5 -18 -5 348.947 12.3549 2
-5 19 -5 62.8867 5.11902 3
5 19 -5 58.1201 4.00268 1
5 -19 -5 64.9759 4.07859 1
-5 19 -5 60.5024 4.66334 4
5 19 -5 63.1742 4.68271 4
5 -19 -5 60.5205 5.09624 2
-5 19 -5 61.4479 3.5165 2
-5 20 -5 109.54 4.77341 2
-5 20 -5 104.437 6.00943 4
5 -20 -5 106.603 5.21988 1
5 20 -5 106.731 5.33108 1
5 20 -5 108.953 6.04617 4
5 -20 -5 106.362 6.79582 2
-5 20 -5 107.203 6.5562 3
-5 21 -5 23.4656 3.18673 4
5 21 -5 20.904 3.04923 4
5 -21 -5 20.5485 3.50393 2
-5 21 -5 18.9646 3.3835 3
-5 21 -5 19.415 2.37305 2
5 -21 -5 18.4331 2.50013 1
5 21 -5 20.3834 2.71566 1
5 22 -5 30.5467 3.57101 4
-5 22 -5 24.2792 3.72015 3
-5 -22 5 35.2925 3.81597 3
5 -22 -5 24.8317 3.88821 2
-5 22 -5 24.5931 2.58913 2
5 22 -5 30.0549 2.85534 1
5 -22 -5 30.9862 2.91012 1
[truncated: 257,644 more chars]
