# Supplementary material for: Two-dimensional organic-inorganic hybrid perovskite quantum-well nanowires enabled by directional noncovalent intermolecular interactions
Source: Nat Commun. 2025 Mar 27;16:2997. doi: 10.1038/s41467-025-58166-x (PMC11950231; doi:10.1038/s41467-025-58166-x)
Supplement: Supplementary file 4 — Supplementary Data 1 [file 41467_2025_58166_MOESM4_ESM.zip › crystal structure cif and checkcif/(PA)2(ATA)Pb2I7.cif]

####################################################################### 
# 
# This file contains crystal structure data downloaded from the 
# Cambridge Structural Database (CSD) hosted by the Cambridge 
# Crystallographic Data Centre (CCDC).
# 
# Full information about CCDC data access policies and citation 
# guidelines are available at http://www.ccdc.cam.ac.uk/access/V1 
# 
# Audit and citation data items may have been added by the CCDC. 
# Please retain this information to preserve the provenance of 
# this file and to allow appropriate attribution of the data. 
# 
#######################################################################

data_jin116
_audit_block_doi                 10.5517/ccdc.csd.cc2g4nny
_database_code_depnum_ccdc_archive 'CCDC 2268600'
loop_
_citation_id
_citation_doi
_citation_year
1 10.1016/j.chempr.2024.03.012 2024
loop_
_audit_author_name
_audit_author_address
'Kyana Sanders'
;University of Wisconsin, Madison
United States of America
;
_audit_update_record             
;
2023-06-08 deposited with the CCDC.	2024-12-08 downloaded from the CCDC.
;
# start Validation Reply Form
_vrf_PLAT342_jin116              
;
PROBLEM: Low Bond Precision on  C-C Bonds ...............       0.04 Ang.
RESPONSE: An incredible amount of effort and time was put into this structure. However, the data quality is low and this was the best achievable precision with the data acquired. 
;
_vrf_PLAT042_jin116              
;
PROBLEM: Calc. and Reported MoietyFormula Strings  Differ     Please Check
RESPONSE: The calculated and reported moiety formula strings are equivalent. 
;

_vrf_PLAT250_jin116              
;
PROBLEM: Large U3/U1 Ratio for Average U(i,j) Tensor ....        2.5 Note
RESPONSE: The data quality is low and the atomic displacement parameters reflect that.
;
_vrf_PLAT420_jin116              
;
PROBLEM: D-H Bond Without Acceptor  N1       --H1A      .     Please Check
RESPONSE: All H atoms were placed in idealized positions.
;
_vrf_PLAT906_jin116              
;
PROBLEM: Large K Value in the Analysis of Variance ......      8.804 Check
RESPONSE: Usually data integration algorithms underestimate the background  and produces slightly elevated values of Fo, resulting in higher Fo/Fc values. These are most pronounced for the weakest intensities.
;
_vrf_PLAT911_jin116              
;
PROBLEM: Missing FCF Refl Between Thmin & STh/L=    0.600          4 Report
RESPONSE: All possible hydrogen bonds are reported for completeness.
;
# Added during the CSD deposition process: Thursday 08 June 2023 11:14 PM
# end Validation Reply Form

_audit_creation_date             2021-09-23
_audit_creation_method           
;
Olex2 1.5
(compiled 2021.08.20 svn.r13c46975 for OlexSys, GUI svn.r6396)
;
_shelx_SHELXL_version_number     2018/3
loop_
_audit_author_email
iguzei@chem.wisc.edu
_chemical_name_common            (PA)2(AA)Pb2I7
_chemical_name_systematic        ?
_chemical_formula_moiety         'I7 Pb2, 2(C5 H14 N), C2 H7 N2'
_chemical_formula_sum            'C12 H35 I7 N4 Pb2'
_chemical_formula_weight         1538.12
_chemical_melting_point          ?
loop_
_atom_type_symbol
_atom_type_description
_atom_type_scat_dispersion_real
_atom_type_scat_dispersion_imag
_atom_type_scat_source
C C 0.0033 0.0016 'International Tables Vol C Tables 4.2.6.8 and 6.1.1.4'
H H 0.0000 0.0000 'International Tables Vol C Tables 4.2.6.8 and 6.1.1.4'
I I -0.4742 1.8119 'International Tables Vol C Tables 4.2.6.8 and 6.1.1.4'
N N 0.0061 0.0033 'International Tables Vol C Tables 4.2.6.8 and 6.1.1.4'
Pb Pb -3.3944 10.1111 'International Tables Vol C Tables 4.2.6.8 and 6.1.1.4'

_shelx_space_group_comment       
;
The symmetry employed for this shelxl refinement is uniquely defined
by the following loop, which should always be used as a source of
symmetry information in preference to the above space-group names.
They are only intended as comments.
;
_space_group_crystal_system      monoclinic
_space_group_IT_number           15
_space_group_name_H-M_alt        'C 1 2/c 1'
_space_group_name_Hall           '-C 2yc'
loop_
_space_group_symop_operation_xyz
'x, y, z'
'-x, y, -z+1/2'
'x+1/2, y+1/2, z'
'-x+1/2, y+1/2, -z+1/2'
'-x, -y, -z'
'x, -y, z-1/2'
'-x+1/2, -y+1/2, -z'
'x+1/2, -y+1/2, z-1/2'

_cell_length_a                   40.927(16)
_cell_length_b                   9.205(3)
_cell_length_c                   8.587(3)
_cell_angle_alpha                90
_cell_angle_beta                 92.520(14)
_cell_angle_gamma                90
_cell_volume                     3232(2)
_cell_formula_units_Z            4
_cell_measurement_reflns_used    6459
_cell_measurement_temperature    100.00
_cell_measurement_theta_max      26.238
_cell_measurement_theta_min      2.989
_shelx_estimated_absorpt_T_max   0.848
_shelx_estimated_absorpt_T_min   0.459
_exptl_absorpt_coefficient_mu    17.096
_exptl_absorpt_correction_T_max  0.1495
_exptl_absorpt_correction_T_min  0.1024
_exptl_absorpt_correction_type   multi-scan
_exptl_absorpt_process_details   
;
SADABS-2016/2 (Bruker,2016/2) was used for absorption correction.
wR2(int) was 0.1356 before and 0.0539 after correction.
The Ratio of minimum to maximum transmission is 0.6849.
The \l/2 correction factor is Not present.
;
_exptl_absorpt_special_details   ?
_exptl_crystal_colour            red
_exptl_crystal_colour_primary    red
_exptl_crystal_density_diffrn    3.161
_exptl_crystal_density_meas      ?
_exptl_crystal_density_method    'not measured'
_exptl_crystal_description       plate
_exptl_crystal_F_000             2680
_exptl_crystal_size_max          0.054
_exptl_crystal_size_mid          0.028
_exptl_crystal_size_min          0.01
_exptl_transmission_factor_max   ?
_exptl_transmission_factor_min   ?
_diffrn_reflns_av_R_equivalents  0.0607
_diffrn_reflns_av_unetI/netI     0.0397
_diffrn_reflns_Laue_measured_fraction_full 0.999
_diffrn_reflns_Laue_measured_fraction_max 0.998
_diffrn_reflns_limit_h_max       50
_diffrn_reflns_limit_h_min       -49
_diffrn_reflns_limit_k_max       11
_diffrn_reflns_limit_k_min       -11
_diffrn_reflns_limit_l_max       10
_diffrn_reflns_limit_l_min       -10
_diffrn_reflns_number            23360
_diffrn_reflns_point_group_measured_fraction_full 0.999
_diffrn_reflns_point_group_measured_fraction_max 0.998
_diffrn_reflns_theta_full        25.242
_diffrn_reflns_theta_max         26.423
_diffrn_reflns_theta_min         0.996
_diffrn_ambient_temperature      100.00
_diffrn_detector                 'charge-coupled device (CCD) area detector'
_diffrn_detector_area_resol_mean 7.9
_diffrn_detector_type            'Bruker APEX II'
_diffrn_measured_fraction_theta_full 0.999
_diffrn_measured_fraction_theta_max 0.998
_diffrn_measurement_device       'three-circle diffractometer'
_diffrn_measurement_device_type  'Bruker APEX-II CCD'
_diffrn_measurement_method       '\f and \w scans'
_diffrn_radiation_collimation    'focusing mirrors'
_diffrn_radiation_detector       'Bruker APEX II'
_diffrn_radiation_monochromator  'mirror optics'
_diffrn_radiation_probe          x-ray
_diffrn_radiation_type           'Mo K\a'
_diffrn_radiation_wavelength     0.71073
_diffrn_radiation_xray_symbol    K-L~3~
_diffrn_source                   'microfocus sealed X-ray tube'
_diffrn_source_current           0.6
_diffrn_source_power             0.03
_diffrn_source_type              'Incoatec I\ms'
_diffrn_source_voltage           50.0
_diffrn_standards_number         .
_reflns_Friedel_coverage         0.000
_reflns_Friedel_fraction_full    .
_reflns_Friedel_fraction_max     .
_reflns_number_gt                2931
_reflns_number_total             3327
_reflns_special_details          
;
 Reflections were merged by SHELXL according to the crystal
 class for the calculation of statistics and refinement.
 
 _reflns_Friedel_fraction is defined as the number of unique
 Friedel pairs measured divided by the number that would be
 possible theoretically, ignoring centric projections and
 systematic absences. Completness statistics refer to single and
 composite reflections containing twin component 1 only.
;
_reflns_threshold_expression     'I > 2\s(I)'
_computing_cell_refinement       'SAINT+ Ver. 2018.1-0. (Bruker-AXS, 2018)'
_computing_data_collection       'APEX3 Ver. 2018.1-0. (Bruker-AXS, 2020)'
_computing_data_reduction        'SAINT+ Ver. 2018.1-0. (Bruker-AXS, 2018)'
_computing_molecular_graphics    'OLEX2 (Dolomanov et al., 2009)'
_computing_publication_material  'OLEX2 (Dolomanov et al., 2009)'
_computing_structure_refinement  'XL (Sheldrick, 2015b)'
_computing_structure_solution    'XT (Sheldrick, 2015a)'
_refine_diff_density_max         3.906
_refine_diff_density_min         -5.631
_refine_diff_density_rms         0.537
_refine_ls_extinction_coef       .
_refine_ls_extinction_method     none
_refine_ls_goodness_of_fit_ref   1.182
_refine_ls_hydrogen_treatment    constr
_refine_ls_matrix_type           full
_refine_ls_number_parameters     93
_refine_ls_number_reflns         3327
_refine_ls_number_restraints     69
_refine_ls_R_factor_all          0.0983
_refine_ls_R_factor_gt           0.0891
_refine_ls_restrained_S_all      1.180
_refine_ls_shift/su_max          0.000
_refine_ls_shift/su_mean         0.000
_refine_ls_structure_factor_coef Fsqd
_refine_ls_weighting_details     
'w=1/[\s^2^(Fo^2^)+(0.0070P)^2^+1059.1748P] where P=(Fo^2^+2Fc^2^)/3'
_refine_ls_weighting_scheme      calc
_refine_ls_wR_factor_gt          0.1844
_refine_ls_wR_factor_ref         0.1879
_refine_special_details          'Refined as a 2-component twin.,Twin'
_olex2_refinement_description    
;
1. Twinned data refinement
 Scales: 0.856(6)
 0.144(6)
2. Fixed Uiso
 At 1.2 times of:
  All C(H,H) groups, All N(H,H) groups, All N(H,H,H) groups
 At 1.5 times of:
  All C(H,H,H) groups
3. Restrained distances
 C6-C7
 1.493 with sigma of 0.01
 C7-N2 = C7-N2A
 1.3188 with sigma of 0.01
4. Uiso/Uaniso restraints and constraints
Uanis(N2) \\sim Ueq, Uanis(N2A) \\sim Ueq, Uanis(C6) \\sim Ueq, Uanis(C7) \\sim
Ueq: with sigma of 0.02 and sigma for terminal atoms of 0.03
Uanis(I4) \\sim Ueq: with sigma of 0.005 and sigma for terminal atoms of 0.01
Uanis(N1) \\sim Ueq, Uanis(C1) \\sim Ueq, Uanis(C2) \\sim Ueq, Uanis(C3) \\sim
Ueq, Uanis(C4) \\sim Ueq, Uanis(C5) \\sim Ueq: with sigma of 0.02 and sigma for
terminal atoms of 0.02
Uanis(N1) = Uanis(C1) = Uanis(C2) = Uanis(C3) = Uanis(C4) = Uanis(C5)
Uanis(N2) = Uanis(C7) = Uanis(C6) = Uanis(N2A)
Uanis(I1A) = Uanis(I1)
5. Others
 Sof(I1)=1-FVAR(1)
 Sof(I1A)=FVAR(1)
 Sof(N2A)=Sof(H2AA)=Sof(H2AB)=1-FVAR(2)
 Sof(N2)=Sof(H2A)=Sof(H2B)=FVAR(2)
 Fixed Sof: I4(0.5) H6A(0.5) H6B(0.5) H6C(0.5)
6.a Secondary CH2 refined with riding coordinates:
 C1(H1D,H1E), C2(H2C,H2D), C3(H3A,H3B), C4(H4A,H4B)
6.b X=CH2 refined with riding coordinates:
 N2(H2A,H2B), N2A(H2AA,H2AB)
6.c Idealised Me refined as rotating group:
 N1(H1A,H1B,H1C), C5(H5A,H5B,H5C), C6(H6A,H6B,H6C)
;
_atom_sites_solution_hydrogens   geom
_atom_sites_solution_primary     dual
_atom_sites_solution_secondary   ?
loop_
_atom_site_label
_atom_site_type_symbol
_atom_site_fract_x
_atom_site_fract_y
_atom_site_fract_z
_atom_site_U_iso_or_equiv
_atom_site_adp_type
_atom_site_occupancy
_atom_site_site_symmetry_order
_atom_site_calc_flag
_atom_site_refinement_flags_posn
_atom_site_refinement_flags_adp
_atom_site_refinement_flags_occupancy
_atom_site_disorder_assembly
_atom_site_disorder_group
Pb1 Pb 0.41845(2) 0.24592(10) -0.26692(10) 0.0157(2) Uani 1 1 d . . . . .
I1 I 0.3462(5) 0.315(2) -0.244(4) 0.0220(7) Uani 0.100(11) 1 d . . P A 1
I1A I 0.34560(5) 0.3149(2) -0.3151(5) 0.0220(7) Uani 0.900(11) 1 d . . P A 2
I2 I 0.40365(6) 0.0180(2) -0.0084(2) 0.0364(5) Uani 1 1 d . . . . .
I3 I 0.42692(5) 0.4944(2) -0.0156(2) 0.0299(4) Uani 1 1 d . . . . .
I4 I 0.49905(10) 0.2111(3) -0.2971(4) 0.0296(10) Uani 0.5 1 d . U P A .
N1 N 0.3645(6) 0.293(3) 0.252(3) 0.032(3) Uani 1 1 d . U . . .
H1A H 0.377695 0.336102 0.182663 0.039 Uiso 1 1 calc R U . . .
H1B H 0.372393 0.202889 0.275973 0.039 Uiso 1 1 calc R U . . .
H1C H 0.364087 0.347658 0.339789 0.039 Uiso 1 1 calc R U . . .
C1 C 0.3303(7) 0.280(3) 0.180(4) 0.032(3) Uani 1 1 d . U . . .
H1D H 0.315898 0.351046 0.228880 0.039 Uiso 1 1 calc R U . . .
H1E H 0.330633 0.302667 0.067099 0.039 Uiso 1 1 calc R U . . .
C2 C 0.3169(7) 0.129(3) 0.200(4) 0.032(3) Uani 1 1 d . U . . .
H2C H 0.331656 0.057604 0.154128 0.039 Uiso 1 1 calc R U . . .
H2D H 0.315813 0.107557 0.312878 0.039 Uiso 1 1 calc R U . . .
C3 C 0.2834(7) 0.116(3) 0.124(4) 0.032(3) Uani 1 1 d . U . . .
H3A H 0.284604 0.149262 0.014322 0.039 Uiso 1 1 calc R U . . .
H3B H 0.268757 0.184534 0.176279 0.039 Uiso 1 1 calc R U . . .
C4 C 0.2674(7) -0.032(3) 0.122(4) 0.032(3) Uani 1 1 d . U . . .
H4A H 0.281718 -0.099636 0.067116 0.039 Uiso 1 1 calc R U . . .
H4B H 0.266503 -0.065692 0.230980 0.039 Uiso 1 1 calc R U . . .
C5 C 0.2342(7) -0.042(3) 0.049(4) 0.032(3) Uani 1 1 d . U . . .
H5A H 0.235300 -0.029968 -0.064249 0.048 Uiso 1 1 calc R U . . .
H5B H 0.220409 0.034472 0.090524 0.048 Uiso 1 1 calc R U . . .
H5C H 0.224862 -0.137241 0.071533 0.048 Uiso 1 1 calc R U . . .
N2 N 0.4708(6) 0.188(4) 0.246(5) 0.036(5) Uani 0.59(4) 1 d D U P B 1
H2A H 0.468839 0.093061 0.246071 0.043 Uiso 0.59(4) 1 calc R U P B 1
H2B H 0.453148 0.243250 0.244087 0.043 Uiso 0.59(4) 1 calc R U P B 1
N2A N 0.4879(13) 0.186(6) 0.373(5) 0.036(5) Uani 0.41(4) 1 d D U P B 2
H2AA H 0.487242 0.090168 0.379468 0.043 Uiso 0.41(4) 1 calc R U P B 2
H2AB H 0.480410 0.238943 0.448823 0.043 Uiso 0.41(4) 1 calc R U P B 2
C6 C 0.500000 0.410(3) 0.250000 0.036(5) Uani 1 2 d DS TU P B .
H6A H 0.519803 0.445648 0.202320 0.054 Uiso 0.5 1 calc R U P . .
H6B H 0.499526 0.445648 0.357470 0.054 Uiso 0.5 1 calc R U P . .
H6C H 0.480672 0.445648 0.190210 0.054 Uiso 0.5 1 calc R U P . .
C7 C 0.500000 0.249(3) 0.250000 0.036(5) Uani 1 2 d DS TU P . .

loop_
_atom_site_aniso_label
_atom_site_aniso_U_11
_atom_site_aniso_U_22
_atom_site_aniso_U_33
_atom_site_aniso_U_23
_atom_site_aniso_U_13
_atom_site_aniso_U_12
Pb1 0.0222(4) 0.0122(4) 0.0125(4) 0.0006(3) 0.0001(3) 0.0029(4)
I1 0.0182(8) 0.0216(9) 0.026(2) -0.0066(9) -0.0005(8) 0.0003(7)
I1A 0.0182(8) 0.0216(9) 0.026(2) -0.0066(9) -0.0005(8) 0.0003(7)
I2 0.0696(14) 0.0205(9) 0.0192(8) 0.0100(7) 0.0029(8) -0.0028(9)
I3 0.0450(11) 0.0262(9) 0.0183(8) -0.0112(7) -0.0002(7) -0.0025(9)
I4 0.0194(14) 0.0116(14) 0.057(3) -0.0008(13) -0.010(2) 0.0068(14)
N1 0.035(5) 0.020(5) 0.041(5) 0.003(4) -0.005(4) -0.005(4)
C1 0.035(5) 0.020(5) 0.041(5) 0.003(4) -0.005(4) -0.005(4)
C2 0.035(5) 0.020(5) 0.041(5) 0.003(4) -0.005(4) -0.005(4)
C3 0.035(5) 0.020(5) 0.041(5) 0.003(4) -0.005(4) -0.005(4)
C4 0.035(5) 0.020(5) 0.041(5) 0.003(4) -0.005(4) -0.005(4)
C5 0.035(5) 0.020(5) 0.041(5) 0.003(4) -0.005(4) -0.005(4)
N2 0.032(9) 0.028(10) 0.047(10) 0.000(10) -0.004(8) 0.000(10)
N2A 0.032(9) 0.028(10) 0.047(10) 0.000(10) -0.004(8) 0.000(10)
C6 0.032(9) 0.028(10) 0.047(10) 0.000(10) -0.004(8) 0.000(10)
C7 0.032(9) 0.028(10) 0.047(10) 0.000(10) -0.004(8) 0.000(10)

_geom_special_details            
;
 All esds (except the esd in the dihedral angle between two l.s. planes)
 are estimated using the full covariance matrix.  The cell esds are taken
 into account individually in the estimation of esds in distances, angles
 and torsion angles; correlations between esds in cell parameters are only
 used when they are defined by crystal symmetry.  An approximate (isotropic)
 treatment of cell esds is used for estimating esds involving l.s. planes.
;
loop_
_geom_bond_atom_site_label_1
_geom_bond_atom_site_label_2
_geom_bond_distance
_geom_bond_site_symmetry_2
_geom_bond_publ_flag
Pb1 I1 3.04(2) . ?
Pb1 I1A 3.059(2) . ?
Pb1 I2 3.234(2) 6 ?
Pb1 I2 3.133(2) . ?
Pb1 I3 3.154(2) . ?
Pb1 I3 3.234(2) 6_565 ?
Pb1 I4 3.336(5) . ?
Pb1 I4 3.412(4) 2_654 ?
I4 I4 0.809(7) 2_654 ?
N1 H1A 0.9100 . ?
N1 H1B 0.9100 . ?
N1 H1C 0.9100 . ?
N1 C1 1.51(4) . ?
C1 H1D 0.9900 . ?
C1 H1E 0.9900 . ?
C1 C2 1.50(4) . ?
C2 H2C 0.9900 . ?
C2 H2D 0.9900 . ?
C2 C3 1.50(4) . ?
C3 H3A 0.9900 . ?
C3 H3B 0.9900 . ?
C3 C4 1.51(4) . ?
C4 H4A 0.9900 . ?
C4 H4B 0.9900 . ?
C4 C5 1.47(4) . ?
C5 H5A 0.9800 . ?
C5 H5B 0.9800 . ?
C5 H5C 0.9800 . ?
N2 H2A 0.8800 . ?
N2 H2B 0.8800 . ?
N2 C7 1.319(10) . ?
N2A H2AA 0.8800 . ?
N2A H2AB 0.8800 . ?
N2A C7 1.322(10) . ?
C6 H6A 0.9799 2_655 ?
C6 H6A 0.9800 . ?
C6 H6B 0.9800 . ?
C6 H6B 0.980(6) 2_655 ?
C6 H6C 0.9801 2_655 ?
C6 H6C 0.9800 . ?
C6 C7 1.487(10) . ?

loop_
_geom_angle_atom_site_label_1
_geom_angle_atom_site_label_2
_geom_angle_atom_site_label_3
_geom_angle
_geom_angle_site_symmetry_1
_geom_angle_site_symmetry_3
_geom_angle_publ_flag
I1 Pb1 I2 82.8(6) . . ?
I1 Pb1 I2 92.5(5) . 6 ?
I1 Pb1 I3 83.2(5) . . ?
I1 Pb1 I3 91.2(6) . 6_565 ?
I1 Pb1 I4 165.4(6) . 2_654 ?
I1 Pb1 I4 173.4(4) . . ?
I1A Pb1 I2 90.98(8) . . ?
I1A Pb1 I3 91.10(8) . . ?
I1A Pb1 I4 166.14(10) . . ?
I2 Pb1 I2 85.10(4) . 6 ?
I2 Pb1 I3 98.87(6) 6 6_565 ?
I2 Pb1 I3 172.99(6) . 6_565 ?
I2 Pb1 I3 91.13(6) . . ?
I2 Pb1 I4 92.51(8) . 2_654 ?
I2 Pb1 I4 100.89(8) 6 2_654 ?
I2 Pb1 I4 92.07(7) 6 . ?
I2 Pb1 I4 102.32(8) . . ?
I3 Pb1 I2 174.62(6) . 6 ?
I3 Pb1 I3 84.49(4) . 6_565 ?
I3 Pb1 I4 92.40(7) 6_565 2_654 ?
I3 Pb1 I4 83.38(7) 6_565 . ?
I3 Pb1 I4 83.09(7) . 2_654 ?
I3 Pb1 I4 92.50(7) . . ?
I4 Pb1 I4 13.72(13) . 2_654 ?
Pb1 I2 Pb1 157.05(9) . 6_556 ?
Pb1 I3 Pb1 167.49(8) . 6_566 ?
Pb1 I4 Pb1 162.45(12) . 2_654 ?
I4 I4 Pb1 77.8(6) 2_654 2_654 ?
I4 I4 Pb1 88.5(6) 2_654 . ?
H1A N1 H1B 109.5 . . ?
H1A N1 H1C 109.5 . . ?
H1B N1 H1C 109.5 . . ?
C1 N1 H1A 109.5 . . ?
C1 N1 H1B 109.5 . . ?
C1 N1 H1C 109.5 . . ?
N1 C1 H1D 109.4 . . ?
N1 C1 H1E 109.4 . . ?
H1D C1 H1E 108.0 . . ?
C2 C1 N1 111(2) . . ?
C2 C1 H1D 109.4 . . ?
C2 C1 H1E 109.4 . . ?
C1 C2 H2C 109.5 . . ?
C1 C2 H2D 109.5 . . ?
H2C C2 H2D 108.1 . . ?
C3 C2 C1 111(2) . . ?
C3 C2 H2C 109.5 . . ?
C3 C2 H2D 109.5 . . ?
C2 C3 H3A 107.9 . . ?
C2 C3 H3B 107.9 . . ?
C2 C3 C4 118(2) . . ?
H3A C3 H3B 107.2 . . ?
C4 C3 H3A 107.9 . . ?
C4 C3 H3B 107.9 . . ?
C3 C4 H4A 108.1 . . ?
C3 C4 H4B 108.1 . . ?
H4A C4 H4B 107.3 . . ?
C5 C4 C3 117(2) . . ?
C5 C4 H4A 108.1 . . ?
C5 C4 H4B 108.1 . . ?
C4 C5 H5A 109.5 . . ?
C4 C5 H5B 109.5 . . ?
C4 C5 H5C 109.5 . . ?
H5A C5 H5B 109.5 . . ?
H5A C5 H5C 109.5 . . ?
H5B C5 H5C 109.5 . . ?
H2A N2 H2B 120.0 . . ?
C7 N2 H2A 120.0 . . ?
C7 N2 H2B 120.0 . . ?
H2AA N2A H2AB 120.0 . . ?
C7 N2A H2AA 120.0 . . ?
C7 N2A H2AB 120.0 . . ?
H6A C6 H6A 141.1 . 2_655 ?
H6A C6 H6B 56.2 . 2_655 ?
H6A C6 H6B 109.5 2_655 2_655 ?
H6A C6 H6B 109.5 . . ?
H6A C6 H6C 56.2 . 2_655 ?
H6A C6 H6C 109.5 2_655 2_655 ?
H6A C6 H6C 109.5 . . ?
H6B C6 H6A 56.2 . 2_655 ?
H6B C6 H6B 141.1 . 2_655 ?
H6B C6 H6C 109.5 . . ?
H6B C6 H6C 109.5 2_655 2_655 ?
H6B C6 H6C 56.3 . 2_655 ?
H6C C6 H6A 56.3 . 2_655 ?
H6C C6 H6B 56.3 . 2_655 ?
H6C C6 H6C 141.1 . 2_655 ?
C7 C6 H6A 109.47(5) . 2_655 ?
C7 C6 H6A 109.5 . . ?
C7 C6 H6B 109.5 . . ?
C7 C6 H6B 109.47(11) . 2_655 ?
C7 C6 H6C 109.47(2) . 2_655 ?
C7 C6 H6C 109.5 . . ?
N2 C7 N2 130(5) . 2_655 ?
N2 C7 N2A 100(3) . 2_655 ?
N2 C7 N2A 57(3) 2_655 2_655 ?
N2 C7 C6 115(2) . . ?
N2 C7 C6 115(2) 2_655 . ?
N2A C7 N2A 128(6) 2_655 . ?
N2A C7 C6 116(3) . . ?
N2A C7 C6 116(3) 2_655 . ?

loop_
_geom_hbond_atom_site_label_D
_geom_hbond_atom_site_label_H
_geom_hbond_atom_site_label_A
_geom_hbond_distance_DH
_geom_hbond_distance_HA
_geom_hbond_distance_DA
_geom_hbond_angle_DHA
_geom_hbond_site_symmetry_A
_geom_hbond_publ_flag
N1 H1A I3 0.91 3.06 3.97(2) 173.1 . yes
N1 H1B I2 0.91 3.00 3.84(2) 153.7 6_556 yes
N1 H1C I1A 0.91 3.11 3.84(3) 139.0 1_556 yes
N1 H1C I3 0.91 3.16 3.73(2) 122.4 6_566 yes
N2 H2B I3 0.88 3.36 3.98(4) 130.4 . yes
N2A H2AA I4 0.88 3.21 3.97(6) 145.9 6_556 yes
N2A H2AA I4 0.88 2.92 3.75(6) 157.7 5_655 yes
N2A H2AB I3 0.88 3.31 4.00(6) 137.2 6_566 yes
N2A H2AB I4 0.88 3.08 3.66(4) 125.6 2_655 yes
N2A H2AB I4 0.88 2.29 2.86(4) 121.9 1_556 yes

loop_
_geom_torsion_atom_site_label_1
_geom_torsion_atom_site_label_2
_geom_torsion_atom_site_label_3
_geom_torsion_atom_site_label_4
_geom_torsion
_geom_torsion_site_symmetry_1
_geom_torsion_site_symmetry_2
_geom_torsion_site_symmetry_3
_geom_torsion_site_symmetry_4
_geom_torsion_publ_flag
N1 C1 C2 C3 -178(3) . . . . ?
C1 C2 C3 C4 175(3) . . . . ?
C2 C3 C4 C5 179(3) . . . . ?

_shelx_res_file                  
;
TITL jin116_b.res in C2/c
    jin116.res
    created by SHELXL-2018/3 at 13:50:39 on 23-Sep-2021
REM Old TITL jin116 in C2/c
REM SHELXT solution in C2/c: R1 0.275, Rweak 0.034, Alpha 0.058
REM <I/s> 0.355 for 212 systematic absences, Orientation as input
REM Formula found by SHELXT: C17 N I7 Pb2
CELL 0.71073 40.9274 9.2055 8.5875 90 92.52 90
ZERR 4 0.0156 0.003 0.0031 0 0.014 0
LATT 7
SYMM -X,+Y,0.5-Z
SFAC C H I N Pb
UNIT 48 140 28 16 8
EQIV $1 +X,+Y,1+Z
EQIV $2 +X,-Y,0.5+Z
EQIV $3 +X,1-Y,0.5+Z
EQIV $4 1-X,+Y,0.5-Z
EQIV $5 1-X,-Y,-Z
EADP N1 C1 C2 C3 C4 C5
EADP N2 C7 C6 N2A
ISOR 0.02 0.03 N2 N2A C6 C7
DFIX 1.493 0.01 C6 C7
DFIX 1.3188 0.01 C7 N2 C7 N2A
EADP I1A I1
ISOR 0.005 0.01 I4
ISOR 0.02 0.02 N1 C1 C2 C3 C4 C5

L.S. 12
PLAN  12
SIZE 0.01 0.028 0.054
TEMP -173.15
CONF
HTAB N1 I1A_$1
HTAB N1 I2_$2
HTAB N1 I3
HTAB N1 I3_$3
HTAB N2 I3
HTAB N2A I4_$1
HTAB N2A I4_$4
HTAB N2A I4_$5
HTAB N2A I4_$2
HTAB N2A I3_$3
LIST 4
MORE -1
BOND $H
fmap 2
acta
TWIN 1 0 0.4 0 -1 0 0 0 -1 2
REM <olex2.extras>
REM <HklSrc "%.\\jin116.hkl">
REM </olex2.extras>

WGHT    0.007000 1059.174805
BASF   0.14357
FVAR       0.06989   0.90025   0.58522
PB1   5    0.418455    0.245920   -0.266920    11.00000    0.02220    0.01222 =
         0.01250    0.00061    0.00009    0.00291
PART 1
I1    3    0.346154    0.315202   -0.243844   -21.00000    0.01817    0.02164 =
         0.02592   -0.00656   -0.00054    0.00026
PART 2
I1A   3    0.345598    0.314907   -0.315114    21.00000    0.01817    0.02164 =
         0.02592   -0.00656   -0.00054    0.00026
PART 0
I2    3    0.403650    0.017964   -0.008383    11.00000    0.06958    0.02047 =
         0.01915    0.01001    0.00292   -0.00283
I3    3    0.426924    0.494448   -0.015598    11.00000    0.04498    0.02618 =
         0.01826   -0.01124   -0.00020   -0.00246
I4    3    0.499051    0.211099   -0.297096    10.50000    0.01942    0.01156 =
         0.05664   -0.00082   -0.01012    0.00680

N1    4    0.364522    0.292908    0.251674    11.00000    0.03462    0.02019 =
         0.04136    0.00303   -0.00546   -0.00494
AFIX 137
H1A   2    0.377695    0.336102    0.182663    11.00000   -1.20000
H1B   2    0.372393    0.202889    0.275973    11.00000   -1.20000
H1C   2    0.364087    0.347658    0.339789    11.00000   -1.20000
AFIX   0
C1    1    0.330330    0.279761    0.179665    11.00000    0.03462    0.02019 =
         0.04136    0.00303   -0.00546   -0.00494
AFIX  23
H1D   2    0.315898    0.351046    0.228880    11.00000   -1.20000
H1E   2    0.330633    0.302667    0.067099    11.00000   -1.20000
AFIX   0
C2    1    0.316879    0.129326    0.200318    11.00000    0.03462    0.02019 =
         0.04136    0.00303   -0.00546   -0.00494
AFIX  23
H2C   2    0.331656    0.057604    0.154128    11.00000   -1.20000
H2D   2    0.315813    0.107557    0.312878    11.00000   -1.20000
AFIX   0
C3    1    0.283359    0.116283    0.123630    11.00000    0.03462    0.02019 =
         0.04136    0.00303   -0.00546   -0.00494
AFIX  23
H3A   2    0.284604    0.149262    0.014322    11.00000   -1.20000
H3B   2    0.268757    0.184534    0.176279    11.00000   -1.20000
AFIX   0
C4    1    0.267410   -0.031656    0.121897    11.00000    0.03462    0.02019 =
         0.04136    0.00303   -0.00546   -0.00494
AFIX  23
H4A   2    0.281718   -0.099636    0.067116    11.00000   -1.20000
H4B   2    0.266503   -0.065692    0.230980    11.00000   -1.20000
AFIX   0
C5    1    0.234212   -0.041962    0.048797    11.00000    0.03462    0.02019 =
         0.04136    0.00303   -0.00546   -0.00494
AFIX 137
H5A   2    0.235300   -0.029968   -0.064249    11.00000   -1.50000
H5B   2    0.220409    0.034472    0.090524    11.00000   -1.50000
H5C   2    0.224862   -0.137241    0.071533    11.00000   -1.50000
AFIX   0

PART 1
N2    4    0.470753    0.188277    0.246310    31.00000    0.03206    0.02831 =
         0.04672   -0.00030   -0.00438    0.00045
AFIX  93
H2A   2    0.468839    0.093061    0.246071    31.00000   -1.20000
H2B   2    0.453148    0.243250    0.244087    31.00000   -1.20000
AFIX   0
PART 2
N2A   4    0.487864    0.185534    0.373161   -31.00000    0.03206    0.02831 =
         0.04672   -0.00030   -0.00438    0.00045
AFIX  93
H2AA  2    0.487242    0.090168    0.379468   -31.00000   -1.20000
H2AB  2    0.480410    0.238943    0.448823   -31.00000   -1.20000
AFIX   0
PART 0
C6    1    0.500000    0.410162    0.250000    10.50000    0.03206    0.02831 =
         0.04672   -0.00030   -0.00438    0.00045
AFIX 137
H6A   2    0.519803    0.445648    0.202320    10.50000   -1.50000
H6B   2    0.499526    0.445648    0.357470    10.50000   -1.50000
H6C   2    0.480672    0.445648    0.190210    10.50000   -1.50000
AFIX   0
C7    1    0.500000    0.248577    0.250000    10.50000    0.03206    0.02831 =
         0.04672   -0.00030   -0.00438    0.00045
HKLF 4


REM  jin116_b.res in C2/c
REM wR2 = 0.1879, GooF = S = 1.182, Restrained GooF = 1.180 for all data
REM R1 = 0.0891 for 2931 Fo > 4sig(Fo) and 0.0983 for all 3327 data
REM 93 parameters refined using 69 restraints

END

WGHT      0.0069   1058.8235

REM Highest difference peak  3.906,  deepest hole -5.631,  1-sigma level  0.537
Q1    1   0.4201  0.2353 -0.0401  11.00000  0.05    3.91
Q2    1   0.3450  0.3054 -0.0407  11.00000  0.05    3.89
Q3    1   0.4024 -0.0175  0.1857  11.00000  0.05    3.21
Q4    1   0.2413 -0.0358 -0.0111  11.00000  0.05    2.77
Q5    1   0.4455  0.4825 -0.0263  11.00000  0.05    2.53
Q6    1   0.3475  0.1789  0.1963  11.00000  0.05    2.43
Q7    1   0.4055 -0.0578 -0.0571  11.00000  0.05    2.40
Q8    1   0.4212  0.0227  0.0352  11.00000  0.05    2.38
Q9    1   0.3195  0.3259  0.0629  11.00000  0.05    2.16
Q10   1   0.4796  0.1875 -0.2987  11.00000  0.05    2.14
Q11   1   0.2364  0.0768  0.0063  11.00000  0.05    2.07
Q12   1   0.4299  0.5302  0.2132  11.00000  0.05    2.03
;
_shelx_res_checksum              50546
_shelx_hkl_file                  
;
   2   0   0 2041.10   76.89
   4   0   0 1928.01   75.09
   4   0   0 1965.10   75.29
   4   0   0 1891.71   74.89
   4   0   0 2044.70   75.19
  -4   0   0 2110.29   75.49
  -4   0   0 1989.10   74.59
  -6   0   0 2228.58   79.89
   6   0   0 2071.59   80.09
   6   0   0 2052.39   80.29
   6   0   0 2025.20   79.69
   6   0   0 2091.89   80.09
  -6   0   0 2147.09   79.19
   8   0   0  401.66   19.10
   8   0   0  419.06   18.30
   8   0   0  451.65   18.90
  -8   0   0  440.06   18.30
   8   0   0  400.26   18.60
  -8   0   0  410.86   17.10
  10   0   0  656.13   26.40
  10   0   0  573.34   25.40
  10   0   0  591.14   26.10
 -10   0   0  597.74   24.30
  10   0   0  596.54   26.80
 -10   0   0  645.44   25.60
  12   0   0 9590.14  358.96
  12   0   0 9831.12  358.56
  12   0   0 9180.68  357.66
  12   0   0 9404.66  358.36
 -12   0   0 9605.74  356.66
 -12   0   0 9609.34  357.86
 -14   0   0 3638.64  138.09
  14   0   0 3592.04  138.69
  14   0   0 3504.95  137.89
  14   0   0 3614.74  139.39
 -14   0   0 3598.24  136.79
  14   0   0 3767.72  139.09
  16   0   0  951.10   40.10
 -16   0   0  960.60   40.20
  16   0   0  957.60   41.90
 -16   0   0  971.40   38.60
  16   0   0 1014.80   41.70
  16   0   0  981.30   41.20
  18   0   0  567.24   27.80
 -18   0   0  566.14   26.10
  18   0   0  600.94   27.70
  18   0   0  559.04   26.10
 -18   0   0  561.14   23.90
  18   0   0  558.54   26.90
 -20   0   0   14.80    4.30
  20   0   0   23.40    8.80
  20   0   0   36.00    7.80
  20   0   0   28.10    8.70
 -20   0   0   28.70    7.00
  20   0   0   29.00    8.60
 -22   0   0   66.39    9.10
  22   0   0   58.59    9.70
  22   0   0   81.79   11.40
  22   0   0   41.10    9.60
  22   0   0   48.70   10.60
 -22   0   0   60.89    6.90
 -24   0   0  736.03   33.30
 -24   0   0  711.33   30.40
  24   0   0  720.83   34.00
  24   0   0  695.83   33.90
  24   0   0  705.73   35.40
  24   0   0  736.03   34.70
  26   0   0 2012.20   82.79
 -26   0   0 2035.40   80.39
  26   0   0 2022.80   81.39
  26   0   0 1964.40   80.69
 -26   0   0 1955.50   77.59
  26   0   0 1919.41   82.09
 -28   0   0   50.39   10.50
  28   0   0   40.70   12.30
 -28   0   0   46.40    7.30
  28   0   0   28.80   11.10
  28   0   0   61.19   11.70
  28   0   0   64.59   12.30
  30   0   0  160.88   18.00
 -30   0   0  146.09   11.50
 -30   0   0  125.29   14.10
  30   0   0  158.78   16.70
  30   0   0  140.79   16.10
  30   0   0  161.28   19.10
  32   0   0   52.59   14.50
  32   0   0   37.40   12.40
  32   0   0   27.90   11.40
  32   0   0   25.50   11.50
 -32   0   0   38.90    7.80
  34   0   0   22.10   12.50
  34   0   0   18.80   11.70
  34   0   0   25.70   12.10
  34   0   0   13.80   13.00
 -34   0   0    7.20    6.60
  36   0   0   26.90   13.20
  36   0   0   10.20   12.20
  36   0   0   31.40   14.60
  36   0   0   46.50   13.50
  38   0   0  929.11   47.70
  38   0   0  892.11   46.20
  38   0   0  942.41   45.90
  38   0   0 1024.50   50.19
  40   0   0  397.16   28.30
  40   0   0  364.96   30.70
  40   0   0  321.77   27.40
  40   0   0  370.06   27.40
  42   0   0  142.09   21.50
  42   0   0  102.59   22.20
  42   0   0  133.89   19.40
  42   0   0  146.39   19.70
  44   0   0   48.80   19.60
  44   0   0   57.19   18.90
  46   0   0   44.40   18.50
  48   0   0   31.40   20.20
  50   0   0  229.78   30.00
   1  -1   0   23.90    2.40
   1  -1   0   15.30    4.00
  -1  -1   0   22.10    3.30
  -1  -1   0   17.30    2.20
   1  -1   0   15.40    3.30
  -1  -1   0   17.20    3.00
  -1   1   0   19.00    3.10
   1   1   0   25.30    4.50
   1   1   0   18.10    3.30
  -1   1   0   22.30    4.00
   1   1   0   18.50    3.00
   3  -1   0   -2.30    4.40
   3  -1   0   -0.40    3.10
  -3  -1   0   -4.00    2.60
   3  -1   0    1.10    2.80
  -3  -1   0   -0.30    2.10
   3   1   0    1.70    3.30
   3   1   0   -4.40    3.60
  -3   1   0    0.70    3.10
  -3   1   0    2.70    3.30
   3   1   0    1.80    1.40
   3   1   0   -0.10    4.10
   5  -1   0   22.30    4.20
  -5  -1   0   20.30    3.80
   5  -1   0   27.10    6.30
   5  -1   0   18.10    4.70
   5   1   0   20.10    4.50
  -5   1   0   25.50    4.30
   5   1   0   20.90    5.10
   5   1   0   18.80    5.30
   5   1   0   19.50    2.50
  -5   1   0   21.40    3.90
   7  -1   0   11.40    4.50
   7  -1   0    3.90    6.60
   7  -1   0    3.40    5.20
  -7  -1   0   -0.10    3.60
  -7   1   0    6.80    3.60
   7   1   0    6.80    5.00
  -7   1   0   10.10    4.50
   7   1   0    8.40    5.70
   7   1   0    3.20    5.90
   7   1   0    6.30    3.10
   9  -1   0 1720.63   64.49
   9  -1   0 1709.63   65.09
   9  -1   0 1585.24   65.69
  -9  -1   0 1651.43   64.19
   9   1   0 1662.23   64.79
   9   1   0 1555.84   64.89
  -9   1   0 1695.13   63.39
   9   1   0 1677.33   65.49
   9   1   0 1652.93   63.29
  -9   1   0 1682.03   64.39
  11  -1   0  441.76   20.90
  11  -1   0  427.76   21.90
  11  -1   0  428.86   20.20
 -11  -1   0  449.46   19.80
  11   1   0  443.16   20.90
  11   1   0  421.86   18.50
  11   1   0  378.56   20.50
 -11   1   0  433.26   20.00
  11   1   0  444.06   21.80
 -11   1   0  455.65   18.40
 -13  -1   0  838.02   34.00
  13  -1   0  823.02   34.60
  13  -1   0  805.62   35.00
  13  -1   0  788.52   35.70
  13   1   0  829.72   35.20
 -13   1   0  830.12   32.50
  13   1   0  782.12   35.60
  13   1   0  820.32   32.90
 -13   1   0  809.32   34.10
  13   1   0  785.42   34.70
  15  -1   0  975.60   43.70
  15  -1   0  997.40   42.10
  15  -1   0 1043.40   42.80
 -15  -1   0 1025.70   41.30
  15   1   0  977.80   43.10
  15   1   0  986.40   40.40
  15   1   0  983.90   42.20
 -15   1   0 1014.40   41.40
 -15   1   0 1018.50   39.70
  15   1   0  985.10   42.50
  17  -1   0   47.50   10.60
  17  -1   0   44.60    8.80
 -17  -1   0   58.49    8.10
  17  -1   0   61.19    9.40
  17   1   0   68.49   10.00
  17   1   0   52.19    9.40
 -17   1   0   60.69    6.60
 -17   1   0   48.40    8.10
  17   1   0   66.39    8.10
  17   1   0   35.30    9.80
  19  -1   0  190.88   15.70
  19  -1   0  230.28   16.30
  19  -1   0  249.88   18.20
 -19  -1   0  206.58   14.20
  19   1   0  216.08   13.90
 -19   1   0  225.28   14.50
 -19   1   0  225.88   11.80
  19   1   0  245.08   16.60
  19   1   0  224.68   16.60
  19   1   0  219.18   17.60
  21  -1   0  979.30   42.90
 -21  -1   0  958.90   41.00
  21  -1   0  987.20   43.40
  21  -1   0  924.81   40.40
  21  -1   0  955.00   42.50
 -21   1   0  943.31   41.10
 -21   1   0  975.10   38.70
  21   1   0  905.11   42.10
  21   1   0  971.10   43.80
  21   1   0  951.00   40.30
  21   1   0  944.71   42.70
  23  -1   0  351.26   22.00
  23  -1   0  382.46   20.80
 -23  -1   0  379.56   20.50
  23  -1   0  355.26   22.80
  23  -1   0  360.66   22.50
 -23   1   0  396.16   18.00
  23   1   0  384.26   22.40
  23   1   0  373.16   23.90
  23   1   0  384.06   22.70
  23   1   0  370.86   20.00
 -23   1   0  364.96   20.60
  25  -1   0  412.76   23.00
  25  -1   0  437.56   24.60
 -25  -1   0  393.16   22.40
  25  -1   0  396.86   25.30
  25  -1   0  425.26   24.80
  25   1   0  416.06   24.90
 -25   1   0  428.36   19.60
  25   1   0  409.76   21.70
  25   1   0  434.66   26.60
 -25   1   0  412.26   22.50
  25   1   0  427.26   24.60
 -27  -1   0  435.16   23.80
  27  -1   0  460.45   27.20
  27  -1   0  415.56   25.60
  27  -1   0  445.56   24.40
  27  -1   0  457.45   26.80
  27   1   0  458.75   26.60
  27   1   0  451.05   28.10
  27   1   0  456.45   26.50
 -27   1   0  443.96   20.80
 -27   1   0  436.16   23.70
  27   1   0  460.25   23.40
  29  -1   0   -3.80   10.80
  29  -1   0  -13.00    7.40
 -29  -1   0   -7.30    6.40
  29  -1   0   -1.00    9.90
  29  -1   0   -5.50    8.80
 -29   1   0    8.20    7.40
  29   1   0    5.30   11.40
 -29   1   0   -1.80    5.00
  29   1   0    3.10   10.70
  29   1   0    9.20   10.20
  29   1   0    4.70    8.00
  31  -1   0  104.59   13.60
  31  -1   0  110.59   16.60
  31  -1   0  138.09   17.70
  31  -1   0  130.19   17.60
 -31  -1   0   96.79   17.70
  31   1   0   93.99   15.30
  31   1   0   98.89   13.30
  31   1   0  105.69   16.90
 -31   1   0   98.19   12.70
  31   1   0  108.79   15.80
 -31   1   0   88.69    9.80
  33  -1   0  128.39   18.50
  33  -1   0   83.09   15.60
  33  -1   0   84.39   13.50
  33  -1   0  118.39   17.40
  33   1   0  104.59   16.40
  33   1   0   76.49   16.20
 -33   1   0   92.39    9.80
  33   1   0   67.99   14.40
  33   1   0   84.59   12.70
  35  -1   0   67.69   15.60
  35  -1   0   80.79   15.10
  35  -1   0   73.09   16.20
  35  -1   0   83.29   17.20
 -35   1   0  104.39   10.90
  35   1   0   80.99   12.90
  35   1   0   67.69   15.70
  35   1   0  108.89   17.30
  35   1   0   51.49   16.30
  37  -1   0    7.30   12.30
  37  -1   0    3.40   13.00
  37  -1   0    5.80   12.20
  37  -1   0  -11.60   12.20
  37   1   0   11.60    9.60
 -37   1   0   13.80    7.60
  37   1   0   -9.40   11.70
  37   1   0   -6.50   14.10
  37   1   0   -1.90   14.10
  39  -1   0   49.60   15.80
  39  -1   0   61.79   16.70
  39  -1   0   76.39   16.30
  39  -1   0   53.29   16.40
 -39   1   0   56.59   10.00
  39   1   0   51.49   16.80
  39   1   0   49.50   15.70
  39   1   0   60.29   18.10
  39   1   0   45.00   14.20
  41  -1   0    6.90   14.00
  41  -1   0   34.10   16.50
  41  -1   0  -21.20   12.50
  41  -1   0   -3.10   13.20
 -41   1   0   -1.90    7.90
  41   1   0  -23.60   14.90
  41   1   0    3.20   15.40
  41   1   0  -15.90   12.50
  43  -1   0   -8.40   15.20
  43  -1   0   -7.60   15.50
  43   1   0    0.10   16.60
  43   1   0   13.10   15.80
  43   1   0   -1.40   16.90
  45  -1   0    5.80   15.90
  45  -1   0  -18.40   14.80
  45   1   0   62.99   18.30
  45   1   0    4.60   16.80
  47  -1   0   29.90   18.70
  47  -1   0   26.70   17.70
  47   1   0    6.40   19.70
  49  -1   0   46.00   19.20
  49   1   0   78.59   23.50
   0  -2   0  495.15   22.30
   0  -2   0  502.15   20.80
   0  -2   0  555.24   22.40
   0   2   0  509.65   23.30
   0   2   0  497.45   21.30
   0   2   0  535.35   22.30
  -2  -2   0   68.19    6.90
   2  -2   0   74.79    7.50
   2  -2   0  102.69    9.80
  -2  -2   0   63.69    7.40
   2  -2   0   61.19    5.80
  -2  -2   0   62.79    5.50
   2   2   0   80.79    9.20
   2   2   0   82.49    7.20
   2   2   0   84.89    7.60
  -2   2   0   64.29    7.70
  -2   2   0   73.79    8.30
   4  -2   0    5.40    3.90
  -4  -2   0    7.20    4.20
   4  -2   0   -9.20    6.50
  -4  -2   0    5.00    4.90
   4  -2   0    7.90    5.40
  -4   2   0   11.00    5.50
  -4   2   0   -1.70    4.50
   4   2   0    7.80    5.40
   4   2   0   12.30    6.80
   4   2   0   12.70    5.50
  -6  -2   0 1802.32   71.09
   6  -2   0 1817.92   73.99
   6  -2   0 1987.30   72.99
   6  -2   0 1915.01   71.69
   6   2   0 1946.81   72.69
   6   2   0 1823.02   73.49
   6   2   0 1788.02   70.59
  -6   2   0 1944.71   72.69
  -6   2   0 1884.31   72.49
   6   2   0 1829.52   72.99
   8  -2   0   95.39    9.80
   8  -2   0   86.39   11.20
  -8  -2   0   82.49    8.30
   8  -2   0   77.79    8.00
  -8  -2   0   63.89    5.40
  -8   2   0   75.99    8.30
   8   2   0   83.19    9.70
  -8   2   0   87.99    7.90
   8   2   0   73.79    4.80
   8   2   0   89.79    8.60
   8   2   0   79.49    9.80
  10  -2   0  114.59   13.20
  10  -2   0  112.09   10.20
  10  -2   0   83.79    8.70
 -10  -2   0   71.39    8.40
  10   2   0   96.09    9.60
  10   2   0   97.89   10.40
  10   2   0  105.89   11.00
 -10   2   0   84.29    9.00
 -10   2   0   89.09    8.10
  10   2   0   82.29    5.50
  12  -2   0  699.23   34.80
  12  -2   0  747.63   33.20
  12  -2   0  773.02   31.80
 -12  -2   0  742.63   31.80
  12   2   0  747.03   33.70
 -12   2   0  749.03   32.20
  12   2   0  730.33   29.40
  12   2   0  735.83   33.70
 -12   2   0  789.92   31.10
  12   2   0  778.62   32.90
 -14  -2   0  880.91   37.70
  14  -2   0  905.21   37.90
  14  -2   0  898.51   39.30
  14  -2   0  902.31   41.00
  14   2   0  897.31   40.00
 -14   2   0  918.51   38.40
  14   2   0  913.51   35.60
 -14   2   0  908.21   36.70
  14   2   0  898.81   38.80
  14   2   0  936.61   40.00
  16  -2   0   55.69   11.70
 -16  -2   0   56.09    7.90
  16  -2   0   61.59   10.40
  16  -2   0   70.29    9.30
  16   2   0   57.39    6.70
 -16   2   0   46.40    6.30
  16   2   0   61.69    9.50
 -16   2   0   52.69    8.70
  16   2   0   54.99   10.40
  16   2   0   61.49   11.00
 -18  -2   0  131.09   11.70
  18  -2   0  167.58   12.80
  18  -2   0  146.59   14.20
  18  -2   0  152.98   16.50
  18   2   0  178.48   15.80
  18   2   0  143.39   15.20
 -18   2   0  162.08   12.90
  18   2   0  138.59   13.60
 -18   2   0  145.09    9.80
  18   2   0  164.18    9.60
  20  -2   0   16.40   10.90
  20  -2   0   10.00    7.70
  20  -2   0   15.40    8.40
 -20  -2   0   20.10    7.20
 -20   2   0   12.50    5.20
  20   2   0   29.10   10.10
  20   2   0   14.00    5.40
  20   2   0   14.90    9.20
 -20   2   0   18.70    7.30
  20   2   0   13.00    7.50
  22  -2   0   57.69   10.60
  22  -2   0   72.59   11.90
  22  -2   0   78.19   14.80
 -22  -2   0   68.09    9.80
 -22   2   0   67.59    9.80
  22   2   0   63.59   10.40
 -22   2   0   69.79    7.90
  22   2   0   67.79    7.80
  22   2   0  100.89   13.50
  22   2   0   73.89   12.90
  24  -2   0 1401.96   60.89
  24  -2   0 1447.76   59.89
  24  -2   0 1359.16   62.49
 -24  -2   0 1442.96   59.09
 -24   2   0 1423.06   59.29
  24   2   0 1399.26   56.39
  24   2   0 1365.56   60.29
 -24   2   0 1454.65   56.59
  24   2   0 1425.46   61.59
  24   2   0 1410.56   61.99
 -26  -2   0 1143.59   50.19
  26  -2   0 1188.28   54.49
  26  -2   0 1180.28   51.49
  26  -2   0 1120.29   52.29
 -26   2   0 1182.28   47.50
  26   2   0 1187.18   53.99
  26   2   0 1157.18   47.70
  26   2   0 1134.09   52.99
  26   2   0 1173.68   51.99
 -26   2   0 1198.28   50.59
  28  -2   0  110.49   14.80
  28  -2   0  104.39   15.70
  28  -2   0  114.19   17.40
 -28  -2   0   76.99   12.10
  28   2   0  131.39   15.80
  28   2   0  105.79   11.10
  28   2   0  137.49   17.90
 -28   2   0   98.69   10.00
  28   2   0  122.49   17.00
 -28   2   0  106.29   13.40
  30  -2   0  983.80   45.50
  30  -2   0 1003.00   46.60
  30  -2   0  942.91   47.80
  30  -2   0  886.01   42.40
 -30   2   0  947.01   43.80
  30   2   0  957.70   46.60
  30   2   0  987.10   41.10
  30   2   0  994.10   48.20
  30   2   0  947.71   45.40
 -30   2   0  946.91   40.00
  32  -2   0    1.10   10.50
  32  -2   0   15.70   13.90
  32  -2   0   10.70   11.50
  32  -2   0   36.20   11.60
 -32   2   0   15.60    7.00
  32   2   0   16.70    8.10
  32   2   0   -4.70   12.70
  32   2   0   11.10   10.70
  32   2   0   39.60   14.00
  34  -2   0  254.77   23.20
  34  -2   0  296.47   23.80
  34  -2   0  297.57   26.20
  34  -2   0  294.47   21.80
  34   2   0  312.87   24.10
  34   2   0  301.77   25.40
 -34   2   0  292.97   16.80
  34   2   0  316.47   26.60
  34   2   0  295.27   18.70
  36  -2   0  742.63   39.40
  36  -2   0  743.33   42.00
  36  -2   0  675.33   36.60
  36  -2   0  735.13   40.00
 -36   2   0  718.13   32.70
  36   2   0  732.33   40.60
  36   2   0  771.72   42.20
  36   2   0  670.23   38.80
  38  -2   0  596.14   37.80
  38  -2   0  588.64   32.40
  38  -2   0  549.54   36.10
  38  -2   0  583.84   35.30
  38   2   0  593.94   35.30
  38   2   0  592.44   36.80
  38   2   0  554.34   37.00
 -38   2   0  584.84   27.80
  40  -2   0   19.90   15.50
  40  -2   0   -6.70   14.20
  40  -2   0    6.10   16.10
  40  -2   0    2.30   13.10
  40   2   0   -9.00   12.20
  40   2   0    8.50   15.50
 -40   2   0   11.10   11.70
  40   2   0    3.50   15.70
  42  -2   0  578.44   35.90
  42  -2   0  563.64   38.10
  42   2   0  586.14   39.10
  42   2   0  535.55   38.60
  42   2   0  470.05   33.30
  44  -2   0   39.80   16.30
  44  -2   0   51.69   19.20
  44   2   0   55.69   19.30
  44   2   0   -3.10   17.70
  46  -2   0  218.98   26.60
  46  -2   0  249.88   28.60
  46   2   0  188.98   28.50
  46   2   0  260.07   29.60
  48  -2   0  148.69   24.50
  48  -2   0  211.28   27.40
  48   2   0  194.08   28.60
  50  -2   0  152.58   25.40
  50  -2   0  171.18   26.60
  50   2   0  179.18   29.40
   1  -3   0    3.90    6.30
  -1  -3   0   10.70    6.70
   1  -3   0   16.60    7.50
  -1  -3   0    6.10    3.70
   1  -3   0   -5.30    3.60
  -1  -3   0    0.50    5.20
  -1   3   0    0.30    4.40
  -1   3   0    9.10    5.70
  -1   3   0   11.80    7.40
   1   3   0    9.10    5.00
   1   3   0   -7.90    7.20
   1   3   0   10.70    5.80
   3  -3   0 1798.02   69.99
  -3  -3   0 1837.32   71.39
   3  -3   0 1826.42   71.79
  -3  -3   0 1845.12   71.79
   3  -3   0 1855.01   73.19
  -3  -3   0 1826.42   70.19
  -3   3   0 1875.41   72.59
   3   3   0 1834.82   73.29
   3   3   0 1807.72   71.99
  -3   3   0 1853.21   71.69
   3   3   0 1769.82   71.29
   5  -3   0  181.48   15.00
  -5  -3   0  185.88   12.70
   5  -3   0  173.38   10.10
   5  -3   0  186.38   12.90
  -5  -3   0  181.78   11.20
  -5   3   0  212.78   13.30
   5   3   0  171.78   14.70
  -5   3   0  199.88   12.30
   5   3   0  172.28   12.50
   5   3   0  185.88   12.80
   7  -3   0  900.51   38.90
   7  -3   0  879.51   34.80
   7  -3   0  829.22   36.60
  -7  -3   0  863.01   36.30
  -7  -3   0  817.22   34.60
  -7   3   0  862.31   36.30
   7   3   0  849.91   38.30
  -7   3   0  908.11   36.60
   7   3   0  854.41   36.80
   7   3   0  860.61   36.40
   9  -3   0    0.30    4.90
  -9  -3   0    4.60    4.40
   9  -3   0   -5.90    8.80
  -9  -3   0   -1.00    5.20
   9  -3   0    7.30    6.30
   9   3   0    4.50    8.10
   9   3   0    2.00    7.10
  -9   3   0   -5.40    5.30
   9   3   0   -3.80    5.60
  -9   3   0    2.70    6.20
  11  -3   0   48.40    8.80
  11  -3   0   42.60   10.70
  11  -3   0   42.50    7.00
 -11  -3   0   45.00    5.70
 -11   3   0   32.00    7.10
  11   3   0   34.60    4.10
  11   3   0   39.00    7.80
  11   3   0   48.30    9.10
  11   3   0   26.10    9.30
 -11   3   0   33.90    7.50
  13  -3   0   44.30    7.30
  13  -3   0   53.19   12.40
 -13  -3   0   52.59    5.50
  13  -3   0   40.70    9.20
 -13  -3   0   49.60    7.60
  13   3   0   43.60    8.50
  13   3   0   40.20   10.10
  13   3   0   44.50    4.40
  13   3   0   62.09   10.80
 -13   3   0   35.40    7.40
 -13   3   0   46.10    8.20
  15  -3   0 1721.03   74.69
  15  -3   0 1807.32   72.39
 -15  -3   0 1792.92   70.79
  15  -3   0 1804.12   70.39
 -15   3   0 1851.51   69.99
 -15   3   0 1786.92   71.09
  15   3   0 1769.02   73.29
  15   3   0 1729.13   72.59
  15   3   0 1732.53   67.49
  15   3   0 1743.23   71.49
  17  -3   0  693.23   36.80
 -17  -3   0  744.93   32.60
  17  -3   0  708.83   32.30
  17  -3   0  747.13   34.50
  17   3   0  718.43   35.60
  17   3   0  746.63   35.00
 -17   3   0  685.53   32.80
 -17   3   0  758.42   31.50
  17   3   0  705.93   28.90
  17   3   0  767.62   33.90
 -19  -3   0  886.51   39.60
  19  -3   0  884.91   43.90
  19  -3   0  897.61   39.20
  19  -3   0  950.00   41.70
  19   3   0  918.21   42.90
  19   3   0  894.61   35.80
 -19   3   0  867.31   40.00
  19   3   0  921.41   40.90
 -19   3   0  916.81   37.90
  19   3   0  944.01   42.90
  21  -3   0  558.64   26.90
  21  -3   0  506.55   31.40
  21  -3   0  546.95   29.20
 -21  -3   0  551.34   26.80
  21   3   0  525.65   29.90
  21   3   0  538.15   28.30
  21   3   0  549.45   22.90
  21   3   0  524.25   29.60
 -21   3   0  538.55   24.50
 -21   3   0  551.14   27.50
 -23  -3   0  168.78   14.10
  23  -3   0  173.88   16.80
  23  -3   0  184.28   20.20
  23  -3   0  162.38   14.90
  23   3   0  151.48    9.80
  23   3   0  162.78   15.80
  23   3   0  184.38   18.70
 -23   3   0  133.69   14.40
 -23   3   0  169.38   11.60
  23   3   0  161.08   18.30
  25  -3   0  153.48   16.60
  25  -3   0  216.18   24.20
 -25  -3   0  148.89   13.70
  25  -3   0  137.19   15.20
  25   3   0  138.09   16.00
  25   3   0  159.88   18.60
 -25   3   0  148.89   14.70
  25   3   0  175.48   18.60
 -25   3   0  115.69   11.10
  25   3   0  138.19    9.60
 -27  -3   0  311.77   20.20
  27  -3   0  313.47   23.10
  27  -3   0  364.46   22.50
  27  -3   0  314.27   26.60
  27   3   0  311.97   16.20
 -27   3   0  338.37   17.60
  27   3   0  366.36   25.60
 -27   3   0  344.57   21.50
  27   3   0  298.67   22.20
  27   3   0  347.67   25.70
  29  -3   0  406.36   30.50
  29  -3   0  434.66   25.50
  29  -3   0  393.26   26.80
 -29   3   0  398.16   24.10
 -29   3   0  410.86   20.60
  29   3   0  395.16   28.20
  29   3   0  388.46   25.40
  29   3   0  389.86   28.60
  29   3   0  404.86   19.30
  31  -3   0   98.89   15.20
  31  -3   0   89.99   16.10
  31  -3   0  113.19   19.60
  31   3   0   74.29   16.60
  31   3   0   83.19   17.40
 -31   3   0   88.69   10.40
  31   3   0   81.89   14.80
  33  -3   0  179.48   19.50
  33  -3   0  169.38   20.90
  33  -3   0  216.98   26.50
 -33   3   0  165.78   13.30
  33   3   0  210.98   23.80
  33   3   0  165.98   19.70
  33   3   0  207.48   22.90
  35  -3   0  141.49   16.20
  35  -3   0  114.29   17.50
  35  -3   0  105.19   20.90
  35  -3   0  100.19   18.20
  35   3   0  104.79   20.60
  35   3   0   81.59   18.40
 -35   3   0  114.99   11.90
  35   3   0  119.69   18.50
  37  -3   0  119.59   20.20
  37  -3   0  110.29   17.50
  37  -3   0  119.99   16.60
  37  -3   0  122.69   22.40
  37   3   0  171.08   22.80
  37   3   0  113.19   21.40
  37   3   0   98.89   17.80
 -37   3   0  107.09   11.90
  39  -3   0    9.90   13.50
  39  -3   0   14.50   17.60
  39   3   0    1.00   15.20
  39   3   0    9.50   13.70
  39   3   0   13.40   15.90
  41  -3   0   86.39   21.80
  41  -3   0  118.59   20.30
  41   3   0   90.39   21.10
  41   3   0   95.39   18.10
  41   3   0   83.29   20.80
  43  -3   0   99.79   19.80
  43  -3   0   64.99   21.60
  43   3   0  117.99   23.20
  43   3   0   98.79   22.80
  45  -3   0   -3.40   18.40
  45  -3   0    6.10   15.50
  45   3   0   47.40   20.80
  45   3   0   16.30   19.30
  47  -3   0   -0.50   17.40
  47  -3   0   14.40   19.30
  47   3   0   -2.30   19.30
  47   3   0  -24.40   18.90
  49  -3   0   28.00   19.70
  49  -3   0    3.80   17.20
  49   3   0    9.20   20.60
  49   3   0   35.30   24.10
   0  -4   0 6432.76  244.98
   0  -4   0 6387.26  247.78
   0  -4   0 6626.94  247.28
   0   4   0 6621.64  247.18
   0   4   0 6649.63  248.98
   0   4   0 6381.06  245.88
  -2  -4   0 1915.31   75.29
   2  -4   0 1925.21   76.79
  -2  -4   0 1866.11   73.19
  -2  -4   0 1880.21   75.49
   2  -4   0 1868.11   73.09
   2  -4   0 1949.70   75.69
  -2   4   0 1953.70   76.89
  -2   4   0 1799.82   73.59
   2   4   0 1964.50   77.59
   2   4   0 1888.81   75.39
  -2   4   0 1905.01   75.49
   2   4   0 1866.91   74.49
   4  -4   0  825.12   37.10
   4  -4   0  820.82   34.30
  -4  -4   0  893.01   37.20
   4  -4   0  827.22   38.70
  -4  -4   0  828.62   36.30
  -4   4   0  864.31   37.90
   4   4   0  872.71   39.00
  -4   4   0  870.31   37.00
   4   4   0  836.42   36.40
   4   4   0  846.12   37.10
   6  -4   0 3875.41  153.88
   6  -4   0 4120.99  156.58
   6  -4   0 3979.00  158.38
  -6  -4   0 4289.67  156.18
  -6  -4   0 3942.91  155.08
  -6   4   0 4235.88  157.08
   6   4   0 3984.40  155.98
   6   4   0 4090.09  158.28
  -6   4   0 4137.19  156.18
   6   4   0 4026.50  156.28
   8  -4   0  649.34   29.60
   8  -4   0  658.93   32.90
   8  -4   0  590.64   26.80
  -8  -4   0  625.44   27.50
  -8  -4   0  649.04   29.20
  -8   4   0  659.03   29.60
   8   4   0  619.74   29.70
  -8   4   0  630.34   29.60
   8   4   0  616.14   31.40
   8   4   0  626.14   29.40
 -10  -4   0  827.42   35.00
  10  -4   0  846.22   38.00
  10  -4   0  861.41   41.30
 -10  -4   0  920.71   37.50
  10  -4   0  837.32   35.20
 -10   4   0  879.71   37.30
  10   4   0  831.72   39.70
  10   4   0  838.42   37.70
 -10   4   0  854.51   37.40
  10   4   0  807.82   38.10
 -12  -4   0 3466.55  132.49
 -12  -4   0 3346.97  129.99
  12  -4   0 3287.27  135.79
  12  -4   0 3326.07  130.59
  12  -4   0 3561.74  133.59
  12   4   0 3521.95  132.99
  12   4   0 3359.06  133.49
  12   4   0 3214.78  134.59
 -12   4   0 3595.04  132.79
 -12   4   0 3478.95  132.69
  14  -4   0  982.70   44.10
  14  -4   0 1023.10   41.60
 -14  -4   0 1005.20   43.10
  14  -4   0  968.40   47.90
 -14  -4   0  976.00   40.00
  14   4   0  922.11   44.30
  14   4   0 1026.60   43.90
 -14   4   0  985.20   43.50
  14   4   0 1024.50   46.40
 -14   4   0 1084.49   43.10
  16  -4   0   94.89   10.50
  16  -4   0  100.99   16.80
  16  -4   0  129.59   13.70
 -16  -4   0   91.69    8.30
  16   4   0  115.39   13.10
  16   4   0  132.59   15.40
  16   4   0  119.79   15.10
  16   4   0   87.99    6.10
 -16   4   0   97.89   10.90
 -16   4   0  112.39   12.50
  18  -4   0  828.52   39.20
  18  -4   0  774.02   42.00
 -18  -4   0  824.92   33.40
  18  -4   0  839.12   36.00
 -18  -4   0  843.92   37.20
 -18   4   0  834.82   37.60
  18   4   0  849.72   40.80
  18   4   0  822.02   38.10
  18   4   0  793.02   32.30
  18   4   0  811.22   39.80
 -18   4   0  835.62   36.00
  20  -4   0  294.67   24.90
 -20  -4   0  306.57   14.90
  20  -4   0  295.17   21.70
 -20  -4   0  331.57   19.50
  20  -4   0  339.87   18.90
  20   4   0  293.87   22.00
  20   4   0  316.67   14.00
  20   4   0  331.87   23.40
 -20   4   0  327.67   20.40
 -20   4   0  328.87   18.00
  20   4   0  307.87   20.70
  22  -4   0   99.29   17.50
 -22  -4   0  123.29   13.20
  22  -4   0  117.49   13.20
 -22  -4   0  107.99    8.20
  22  -4   0  135.49   16.20
 -22   4   0  117.39   11.10
 -22   4   0  130.39   14.40
  22   4   0  108.19   16.50
  22   4   0  136.99   15.20
  22   4   0  100.19    7.20
  22   4   0  115.19   16.70
  24  -4   0  589.24   30.30
  24  -4   0  635.94   37.40
  24  -4   0  633.44   32.90
 -24  -4   0  632.24   30.80
  24   4   0  583.44   25.10
 -24   4   0  642.64   31.60
  24   4   0  624.24   32.10
  24   4   0  589.94   35.00
 -24   4   0  620.94   28.10
  24   4   0  606.64   34.50
  26  -4   0  414.96   30.90
  26  -4   0  378.16   26.50
  26  -4   0  427.56   24.20
  26   4   0  401.06   28.90
 -26   4   0  425.36   24.80
  26   4   0  420.66   28.40
  26   4   0  362.96   25.20
 -26   4   0  444.56   21.70
  28  -4   0   21.50   12.50
  28  -4   0   22.50   15.70
  28  -4   0   40.50   11.80
  28   4   0   19.40   11.00
 -28   4   0   18.40   10.20
  28   4   0   31.40   12.50
  28   4   0   17.70   14.00
 -28   4   0   25.50    7.80
  30  -4   0   48.20   17.30
  30  -4   0    2.80   11.30
  30  -4   0   12.80   10.80
  30   4   0   25.60   15.20
 -30   4   0   25.20    7.70
  30   4   0   16.30   13.80
  30   4   0    5.40   10.90
  32  -4   0  233.88   28.40
  32  -4   0  204.68   22.80
  32  -4   0  204.78   19.80
  32   4   0  208.48   24.50
  32   4   0  217.28   24.50
  32   4   0  195.38   20.60
 -32   4   0  199.98   14.80
  34  -4   0   17.70   16.80
  34  -4   0   10.60   13.80
  34  -4   0    1.70   11.70
  34   4   0   15.70   12.70
  34   4   0   21.20   15.70
 -34   4   0    9.10    8.10
  34   4   0   36.30   16.70
  36  -4   0  118.49   17.60
  36  -4   0  103.99   23.20
  36   4   0  132.99   22.50
  36   4   0  158.78   23.90
  36   4   0  165.58   20.10
  38  -4   0  276.77   23.80
  38  -4   0  273.27   31.10
  38   4   0  276.17   29.90
  38   4   0  291.87   30.20
  38   4   0  209.58   24.00
  40  -4   0   90.59   17.90
  40  -4   0  134.99   25.60
  40   4   0   89.69   18.30
  40   4   0  100.89   23.20
  40   4   0   97.49   24.10
  42  -4   0   42.80   20.60
  42  -4   0   18.70   14.70
  42   4   0   33.90   20.20
  42   4   0   38.80   20.80
  44  -4   0  125.79   20.60
  44  -4   0  111.89   25.20
  44   4   0   89.59   23.90
  44   4   0   75.89   23.50
  46  -4   0  -27.00   17.80
  46  -4   0   49.70   17.70
  46   4   0    5.00   20.30
  46   4   0   17.80   21.30
  -1  -5   0    4.00    7.90
   1  -5   0    5.80    7.50
   1  -5   0   -5.10    4.20
   1  -5   0    4.50    8.90
  -1  -5   0   -6.70    4.00
  -1  -5   0   -5.90    6.80
  -1   5   0   -8.60    8.90
  -1   5   0   -6.70    6.20
  -1   5   0   12.80    7.50
   1   5   0    7.00    7.30
   1   5   0    5.70    9.90
   1   5   0    9.50    6.70
   3  -5   0  583.84   28.10
  -3  -5   0  596.84   28.40
   3  -5   0  560.24   30.20
  -3  -5   0  585.04   28.40
   3  -5   0  578.94   24.90
  -3   5   0  556.04   27.70
   3   5   0  563.74   28.00
   3   5   0  569.04   30.90
   3   5   0  552.64   27.10
  -3   5   0  575.44   29.80
  -3   5   0  539.05   25.60
   5  -5   0   -3.30    4.40
   5  -5   0   -8.30    9.40
   5  -5   0   -7.70    6.50
  -5  -5   0    4.10    7.20
  -5  -5   0    5.00    7.10
  -5   5   0   -0.70    8.60
   5   5   0    4.30    7.20
   5   5   0    4.30    6.60
  -5   5   0    0.10    6.80
   5   5   0    1.90    9.80
   7  -5   0    8.10    7.80
  -7  -5   0    7.50    7.10
  -7  -5   0    5.00    7.20
   7  -5   0    1.50    4.60
   7  -5   0   11.90   10.90
  -7   5   0    6.60    8.70
   7   5   0    1.80    9.00
   7   5   0   12.20    7.50
   7   5   0   11.10    8.20
  -7   5   0   -4.70    6.90
   9  -5   0 1604.74   66.39
  -9  -5   0 1538.15   64.29
  -9  -5   0 1639.94   65.99
   9  -5   0 1524.15   62.89
   9  -5   0 1654.93   70.09
   9   5   0 1645.84   66.19
   9   5   0 1547.65   66.09
  -9   5   0 1678.33   67.09
   9   5   0 1605.44   68.89
  -9   5   0 1619.34   66.39
  11  -5   0  623.34   28.60
  11  -5   0  677.93   36.60
 -11  -5   0  664.13   29.80
 -11  -5   0  694.93   32.30
  11  -5   0  661.63   32.90
 -11   5   0  691.93   32.50
  11   5   0  661.63   32.10
  11   5   0  693.53   33.30
 -11   5   0  674.43   31.70
  11   5   0  639.94   34.70
 -13  -5   0  300.07   19.40
  13  -5   0  317.97   20.80
 -13  -5   0  288.87   16.40
  13  -5   0  295.87   16.20
  13  -5   0  304.27   24.80
 -13   5   0  299.67   19.50
  13   5   0  313.27   21.10
  13   5   0  328.37   20.30
 -13   5   0  329.07   19.70
  13   5   0  278.07   22.00
  15  -5   0   78.39   17.50
  15  -5   0  103.69   14.00
 -15  -5   0  113.49   12.50
 -15  -5   0   81.19    9.50
  15  -5   0   93.19   10.40
 -15   5   0  121.09   13.40
 -15   5   0  104.49   12.20
  15   5   0  118.99   14.90
  15   5   0  125.09   13.50
  15   5   0   90.79   15.30
  17  -5   0   49.80    8.60
  17  -5   0   46.90   15.70
 -17  -5   0   40.50    7.00
  17  -5   0   47.70   11.40
 -17  -5   0   51.69   10.40
  17   5   0   50.99   10.80
 -17   5   0   38.90    9.70
  17   5   0   56.89   13.10
 -17   5   0   41.40   10.60
  17   5   0   61.29   13.90
  19  -5   0   74.99   13.00
 -19  -5   0   55.29    7.80
  19  -5   0   58.09    9.80
 -19  -5   0   51.49   10.50
  19  -5   0   58.79   16.10
 -19   5   0   68.49   11.20
  19   5   0   74.79   14.30
  19   5   0   65.19   12.00
  19   5   0   72.39   15.30
 -19   5   0   76.99   10.90
  21  -5   0  762.22   39.10
  21  -5   0  787.42   43.40
 -21  -5   0  827.72   33.90
  21  -5   0  738.53   35.20
 -21  -5   0  799.12   37.40
 -21   5   0  791.22   37.60
  21   5   0  801.12   38.50
  21   5   0  759.82   39.90
  21   5   0  740.63   41.40
 -21   5   0  767.82   35.20
  23  -5   0  661.33   36.20
  23  -5   0  617.44   39.80
  23  -5   0  677.53   32.20
 -23   5   0  670.03   32.20
  23   5   0  733.33   38.10
  23   5   0  679.83   34.70
 -23   5   0  681.83   34.70
  23   5   0  712.43   39.60
  25  -5   0   85.19   19.20
  25  -5   0   69.39   15.30
  25  -5   0   75.79   12.30
  25   5   0   73.89   16.80
 -25   5   0   93.39   14.00
 -25   5   0   90.09   11.60
  25   5   0   69.09   13.50
  25   5   0   79.79   17.30
  27  -5   0  185.88   20.80
  27  -5   0  194.18   26.00
  27  -5   0  188.18   17.30
  27   5   0  169.98   19.60
  27   5   0  254.37   24.40
 -27   5   0  179.98   14.90
  27   5   0  191.28   22.70
  29  -5   0  110.89   23.20
  29  -5   0   66.49   16.30
  29  -5   0   94.69   14.20
  29   5   0  108.09   16.20
  29   5   0   82.69   18.40
 -29   5   0  107.59   12.30
  29   5   0  104.89   18.60
  31  -5   0   86.69   14.60
  31  -5   0   64.69   15.40
  31  -5   0   90.69   22.60
 -31   5   0   68.79   10.90
  31   5   0   74.19   18.30
  31   5   0   34.70   17.10
  31   5   0   76.59   15.80
  33  -5   0   39.30   19.30
  33  -5   0   47.00   13.60
 -33   5   0   36.30    9.70
  33   5   0   46.00   18.50
  33   5   0   54.59   14.40
  33   5   0   25.80   17.50
  35  -5   0  341.97   24.90
  35  -5   0  372.96   34.70
  35   5   0  287.97   31.90
  35   5   0  293.57   26.70
  35   5   0  354.56   32.40
  37  -5   0   14.70   13.50
  37  -5   0   36.30   20.50
  37   5   0   38.40   15.20
  37   5   0   31.00   20.30
  37   5   0   27.10   19.50
  39  -5   0    8.90   19.70
  39  -5   0   32.10   14.60
  39   5   0    9.00   17.40
  39   5   0   -4.80   17.70
  41  -5   0   13.50   14.20
  41  -5   0   29.70   22.20
  41   5   0    5.80   19.90
  41   5   0   26.60   20.60
  43  -5   0   -5.20   19.60
  43  -5   0   25.80   16.20
  43   5   0   25.70   20.60
  43   5   0    7.60   21.70
  45  -5   0   -1.40   20.70
  45   5   0    6.30   21.30
  45   5   0  -15.30   21.30
   0  -6   0  153.28   10.90
   0  -6   0  169.48   18.00
   0  -6   0  148.39   15.70
   0   6   0  133.59   15.00
   0   6   0  173.78   18.50
   0   6   0  131.79   13.30
  -2  -6   0   61.99    8.00
   2  -6   0   63.39   11.80
   2  -6   0   43.30    7.00
  -2  -6   0   51.59   10.80
   2  -6   0   89.19   14.80
  -2  -6   0   58.09   12.60
  -2   6   0   56.19    8.70
   2   6   0   45.10    9.40
   2   6   0   56.19   14.30
  -2   6   0   63.89   13.80
  -2   6   0   40.80   10.00
   2   6   0   56.59   11.10
   4  -6   0  137.69   15.40
   4  -6   0  109.19   10.10
   4  -6   0  114.59   17.00
  -4  -6   0  139.89   15.80
  -4  -6   0  138.19   14.10
   4   6   0  120.89   12.90
   4   6   0  126.19   17.20
  -4   6   0  140.69   14.70
   4   6   0  126.59   14.30
  -4   6   0  105.49   11.50
  -4   6   0  124.49   17.00
   6  -6   0  140.39   10.80
  -6  -6   0  137.59   15.40
   6  -6   0  135.59   15.10
   6  -6   0  173.08   20.00
  -6  -6   0  138.79   14.60
   6   6   0  139.29   14.70
   6   6   0  150.38   18.70
  -6   6   0  133.59   11.50
  -6   6   0  125.49   15.00
   6   6   0  145.59   15.30
  -6   6   0  184.38   18.70
   8  -6   0   32.80    6.50
  -8  -6   0   34.30    9.90
  -8  -6   0   20.20    8.80
   8  -6   0   25.50   14.20
   8  -6   0   24.10   10.00
  -8   6   0   42.80   12.00
   8   6   0   22.00    9.70
   8   6   0   15.70    8.70
   8   6   0   30.50   12.80
  -8   6   0   15.40    9.10
 -10  -6   0  179.08   16.20
  10  -6   0  203.48   12.80
 -10  -6   0  197.48   15.40
  10  -6   0  195.28   22.80
  10  -6   0  194.88   18.20
  10   6   0  203.18   17.60
 -10   6   0  203.18   17.80
 -10   6   0  202.68   16.80
  10   6   0  180.08   18.90
  10   6   0  182.38   17.20
  12  -6   0   41.50    7.70
  12  -6   0   38.20   11.10
  12  -6   0   40.90   15.50
 -12  -6   0   36.40   10.00
 -12  -6   0   46.30    9.60
 -12   6   0   49.00   11.90
 -12   6   0   42.40   10.30
  12   6   0   41.40   12.20
  12   6   0   29.10   12.70
  12   6   0   40.30   10.00
  14  -6   0   26.10   15.30
 -14  -6   0   32.60    9.00
  14  -6   0   29.50    7.70
 -14  -6   0   32.00    9.60
  14  -6   0   35.50   11.60
  14   6   0   25.20    9.70
 -14   6   0   43.70   11.50
 -14   6   0   24.90   10.10
  14   6   0   35.80   12.30
  14   6   0   16.60   12.50
  16  -6   0   87.49   14.60
 -16  -6   0   63.39   11.50
  16  -6   0   90.29   19.90
 -16  -6   0   69.09   10.20
  16  -6   0   58.79    9.00
 -16   6   0   69.29   12.80
 -16   6   0   90.59   13.60
  16   6   0   63.69   14.20
  16   6   0   56.99   14.90
  16   6   0   67.89   12.50
  18  -6   0  284.27   28.80
  18  -6   0  251.27   22.00
  18  -6   0  261.37   17.00
  18   6   0  268.87   23.30
  18   6   0  231.28   20.10
 -18   6   0  273.37   19.30
 -18   6   0  268.47   20.80
  18   6   0  248.38   24.40
  20  -6   0  372.96   20.30
  20  -6   0  296.57   24.60
  20  -6   0  338.57   30.10
  20   6   0  362.06   23.70
 -20   6   0  360.86   24.00
 -20   6   0  348.77   22.10
  20   6   0  402.26   28.90
  20   6   0  363.06   26.90
  22  -6   0  286.57   18.70
  22  -6   0  266.97   28.30
  22  -6   0  275.17   23.80
 -22   6   0  298.67   20.60
  22   6   0  307.37   25.40
  22   6   0  287.47   27.10
 -22   6   0  338.37   22.90
  22   6   0  286.27   22.30
  24  -6   0  684.93   38.20
  24  -6   0  722.03   43.80
  24  -6   0  687.83   33.00
 -24   6   0  717.33   34.00
  24   6   0  645.34   39.40
  24   6   0  664.53   36.70
  24   6   0  741.73   41.80
  26  -6   0   39.80   10.90
  26  -6   0   54.49   19.60
  26  -6   0   31.60   14.20
  26   6   0   73.89   18.00
  26   6   0   56.69   13.60
 -26   6   0   35.10   10.30
  26   6   0   39.30   16.40
  28  -6   0   47.80   19.30
  28  -6   0   29.80   10.80
  28   6   0   55.29   17.40
  28   6   0   16.90   16.90
 -28   6   0    8.40    8.60
  28   6   0    8.50   12.50
  30  -6   0  272.77   32.20
  30  -6   0  253.17   20.60
  30   6   0  277.77   29.80
  30   6   0  253.07   23.80
 -30   6   0  255.77   17.60
  30   6   0  308.27   30.00
  32  -6   0  368.86   24.00
  32  -6   0  348.57   36.30
 -32   6   0  298.87   28.10
  32   6   0  382.86   27.30
  32   6   0  335.87   31.70
  32   6   0  361.06   35.20
  34  -6   0  127.09   17.20
  34  -6   0  110.19   25.90
  34   6   0   58.39   21.10
  34   6   0   83.99   16.60
  34   6   0  126.89   23.10
  36  -6   0  686.33   49.10
  36   6   0  801.62   47.20
  36   6   0  674.83   47.20
  38  -6   0   56.19   23.00
  38   6   0  118.59   26.20
  38   6   0   87.19   24.10
  40  -6   0   91.79   25.80
  40   6   0   57.49   23.70
  40   6   0   95.99   26.20
  42  -6   0  103.29   27.50
  42   6   0   88.59   27.00
  42   6   0  121.39   27.30
  -1  -7   0  154.98   16.90
   1  -7   0  124.09   11.70
   1  -7   0  159.18   20.40
   1  -7   0  130.29   16.80
  -1  -7   0  182.68   21.20
  -1   7   0  152.68   15.10
  -1   7   0  158.18   16.90
   1   7   0  153.88   15.60
  -1   7   0  169.58   20.20
   1   7   0  149.09   19.60
   1   7   0  164.58   17.70
   3  -7   0  349.27   23.40
   3  -7   0  334.87   26.50
  -3  -7   0  328.17   24.70
   3  -7   0  336.57   17.80
  -3  -7   0  365.86   23.40
   3   7   0  327.07   27.30
  -3   7   0  399.06   26.50
  -3   7   0  336.97   19.90
   3   7   0  325.77   21.10
  -3   7   0  342.17   23.10
   3   7   0  339.27   23.00
  -5  -7   0   29.70   10.50
   5  -7   0    7.40    9.70
   5  -7   0   33.80    7.50
   5  -7   0   24.90   15.00
  -5  -7   0   17.90   11.40
  -5   7   0    3.30   11.90
  -5   7   0   36.50   11.00
   5   7   0   11.50   10.00
  -5   7   0   26.90    8.70
   5   7   0   20.50   10.10
   5   7   0   -2.70   12.40
   7  -7   0   77.49   13.70
  -7  -7   0  113.69   15.90
   7  -7   0   76.19    9.30
  -7  -7   0   71.49   13.20
   7  -7   0   73.89   18.70
   7   7   0   79.29   14.00
  -7   7   0   94.79   11.00
  -7   7   0   52.69   12.30
  -7   7   0   72.69   15.40
   7   7   0   71.19   16.90
   7   7   0   74.09   13.30
   9  -7   0  -14.30   13.40
   9  -7   0   12.50    6.60
   9  -7   0   -5.70    9.90
  -9  -7   0    4.80   10.40
  -9   7   0   -6.70   10.80
  -9   7   0    0.60    9.70
   9   7   0    7.40   12.70
   9   7   0    7.60    9.20
   9   7   0   14.00   10.60
  -9   7   0    6.10    7.00
  11  -7   0   79.59   18.60
 -11  -7   0   67.39   13.00
  11  -7   0   77.39    9.40
  11  -7   0   75.29   14.30
 -11   7   0   62.49   12.90
  11   7   0   48.10   12.40
  11   7   0   47.50   16.00
 -11   7   0   72.69   14.50
  11   7   0   51.39   13.90
  13  -7   0  247.18   16.10
  13  -7   0  271.57   28.70
 -13  -7   0  256.67   19.40
  13  -7   0  263.87   22.10
  13   7   0  287.57   22.70
 -13   7   0  303.27   22.20
  13   7   0  254.77   20.90
 -13   7   0  263.27   20.60
  13   7   0  241.68   24.90
  15  -7   0  529.15   25.70
  15  -7   0  552.94   32.60
  15  -7   0  570.64   38.50
 -15   7   0  528.75   30.80
  15   7   0  508.85   34.10
 -15   7   0  563.74   31.30
  15   7   0  522.85   32.00
  15   7   0  541.45   30.80
  17  -7   0  137.39   18.40
  17  -7   0  118.69   22.90
  17  -7   0  149.59   12.90
  17   7   0  111.39   18.40
 -17   7   0  104.79   15.40
  17   7   0  114.99   19.40
 -17   7   0  138.59   17.10
  17   7   0  114.19   16.50
  19  -7   0   87.39   21.40
  19  -7   0   91.69   11.70
  19   7   0  120.09   18.90
  19   7   0  127.19   19.50
 -19   7   0  121.09   16.30
  19   7   0   98.69   15.60
  21  -7   0   79.09   20.80
  21  -7   0  100.19   12.10
  21   7   0  117.09   20.00
  21   7   0   85.09   15.60
  21   7   0   85.19   19.60
 -21   7   0   81.49   14.70
  23  -7   0   30.50   11.30
  23  -7   0    7.60   16.90
  23   7   0   40.60   13.90
 -23   7   0   34.70   11.90
  23   7   0   15.10   16.30
  23   7   0   16.70   15.50
  25  -7   0  235.68   29.70
  25   7   0  205.08   22.60
  25   7   0  281.37   29.20
  25   7   0  213.48   26.40
 -25   7   0  210.88   18.30
  27  -7   0  255.37   30.40
  27   7   0  294.27   30.00
 -27   7   0  229.68   19.10
  27   7   0  202.38   22.70
  27   7   0  232.38   28.50
  29  -7   0   59.89   22.60
  29   7   0   59.29   20.40
 -29   7   0   76.39   13.30
  29   7   0   76.39   21.80
  29   7   0   69.69   16.60
  31  -7   0  -12.30   20.10
  31   7   0    1.80   18.40
  31   7   0    7.70   22.10
  31   7   0   -8.70   17.00
  33  -7   0    4.80   20.20
  33   7   0    5.70   20.00
  33   7   0    3.60   18.30
  35  -7   0   70.99   25.00
  35   7   0   49.10   23.50
  35   7   0   59.19   23.00
  37  -7   0   32.40   22.70
  37   7   0   76.99   25.10
  37   7   0   28.00   23.00
  39  -7   0   24.90   25.10
  39   7   0   37.40   23.60
  39   7   0   32.70   23.70
   0  -8   0  601.54   37.00
   0   8   0  634.24   38.00
   0   8   0  641.34   34.10
   0   8   0  590.74   32.00
   2  -8   0  531.85   25.30
  -2  -8   0  464.65   31.80
   2  -8   0  512.15   34.10
   2   8   0  494.35   28.00
   2   8   0  477.45   29.60
  -2   8   0  513.85   28.10
   2   8   0  565.24   36.40
  -2   8   0  463.85   29.90
  -2   8   0  489.75   33.70
  -4   8   0  232.08   25.50
   4   8   0  292.77   22.80
   6  -8   0 2185.48   87.89
  -6  -8   0 2149.98   93.69
   6  -8   0 2142.69   96.89
  -6   8   0 2107.29   89.09
  -6   8   0 2287.17   95.99
  -6   8   0 2332.37   93.49
   6   8   0 2302.47   92.49
   6   8   0 2302.37   93.49
   6   8   0 2347.57   97.89
   8  -8   0  799.62   44.60
   8  -8   0  748.53   32.80
  -8  -8   0  697.73   39.00
  -8   8   0  797.12   35.00
  -8   8   0  633.04   40.00
   8   8   0  692.83   42.90
   8   8   0  748.93   38.70
  -8   8   0  672.83   38.60
   8   8   0  816.02   38.70
 -10  -8   0  631.34   35.20
  10  -8   0  593.14   41.10
  10  -8   0  656.53   29.80
  10   8   0  681.43   36.60
  10   8   0  711.73   40.10
 -10   8   0  630.94   30.90
  10   8   0  630.94   35.20
 -10   8   0  603.34   38.30
 -10   8   0  675.83   36.30
  12  -8   0  404.46   35.80
  12   8   0  458.65   29.90
  12   8   0  460.95   34.50
  12   8   0  479.55   29.80
 -12   8   0  452.05   38.60
 -12   8   0  472.95   31.40
  14  -8   0  166.78   27.50
  14   8   0  135.39   19.60
 -14   8   0  108.49   18.90
  14   8   0  107.29   20.60
  14   8   0  144.79   18.40
  16  -8   0   47.50   18.70
  16   8   0   21.00   12.20
  16   8   0   43.80   14.90
  16   8   0   45.00   16.70
 -16   8   0   31.60   13.70
  18  -8   0  527.65   40.90
  18   8   0  556.84   39.20
 -18   8   0  614.34   34.30
  18   8   0  564.64   36.40
  18   8   0  624.74   34.70
  20  -8   0  748.53   46.00
  20   8   0  616.64   37.10
 -20   8   0  681.63   37.50
  20   8   0  612.74   41.80
  20   8   0  723.93   40.60
  22  -8   0  128.99   26.30
  22   8   0  120.49   21.40
  22   8   0  114.29   17.30
  22   8   0  105.19   20.70
 -22   8   0   99.39   17.50
  24  -8   0  243.38   32.40
  24   8   0  240.58   24.50
  24   8   0  182.58   26.80
 -24   8   0  225.38   22.30
  24   8   0  282.17   29.30
  26  -8   0   30.30   20.60
 -26   8   0   23.90   11.50
  26   8   0   21.30   19.30
  26   8   0   28.30   18.90
  28  -8   0   34.60   22.70
  28   8   0   46.80   20.40
 -28   8   0   36.60   15.90
  28   8   0   31.20   20.40
  30  -8   0   51.09   24.00
  30   8   0   55.19   22.10
  30   8   0   43.80   21.20
  32  -8   0  369.46   40.30
  32   8   0  320.77   33.60
  32   8   0  345.97   38.50
  34  -8   0   19.30   22.90
  34   8   0   84.79   24.70
  34   8   0   19.60   22.00
  36  -8   0   87.89   28.20
  36   8   0  173.28   30.60
  36   8   0   78.79   26.70
  -1  -9   0   51.19   19.70
   1  -9   0   49.30   20.10
   1   9   0   33.80   18.40
   1   9   0   53.39   15.30
  -1   9   0   66.89   19.20
  -1   9   0   67.69   17.50
  -3  -9   0    7.90   17.00
   3  -9   0   14.40   18.20
   3   9   0   13.10   13.80
   3   9   0   28.50   16.40
   3   9   0   -8.20   15.50
  -3   9   0    5.40   16.30
   5  -9   0   23.00   18.40
  -5  -9   0   30.50   17.70
   5   9   0   58.59   19.40
   5   9   0   18.40   14.40
   5   9   0   24.70   13.40
  -5   9   0   12.00   15.30
   7  -9   0  116.19   24.80
  -7  -9   0   91.59   20.50
  -7   9   0   98.99   20.90
   7   9   0   87.39   17.50
   7   9   0   92.79   17.40
   7   9   0   95.09   20.00
   9  -9   0   90.19   24.30
   9   9   0   89.49   21.50
  -9   9   0  110.99   21.20
   9   9   0   94.49   18.90
   9   9   0  102.69   19.50
  11  -9   0   95.59   25.10
  11   9   0   85.59   18.50
  11   9   0   56.99   19.90
 -11   9   0  112.39   20.90
  11   9   0   71.79   21.30
  13  -9   0   15.40   20.60
  13   9   0   28.20   18.90
 -13   9   0   46.00   17.30
  13   9   0   72.59   17.70
  15  -9   0   62.09   21.90
  15   9   0   61.19   18.20
 -15   9   0   41.40   16.30
  15   9   0   73.09   20.60
  17  -9   0    9.50   20.80
  17   9   0   56.09   21.30
  17   9   0   75.49   19.70
 -17   9   0   65.89   17.90
  19  -9   0   91.49   25.40
  19   9   0  149.39   23.50
 -19   9   0  139.99   20.60
  19   9   0  146.59   26.20
  21  -9   0  158.98   29.90
  21   9   0  185.78   27.60
 -21   9   0  217.38   24.70
  21   9   0  183.38   26.60
  23  -9   0   19.40   21.70
 -23   9   0   37.20   15.60
  23   9   0   63.99   21.80
  23   9   0   65.59   23.50
  25  -9   0    1.90   21.50
  25   9   0    6.20   21.10
  25   9   0    9.30   21.00
 -25   9   0   15.20   15.00
  27  -9   0   36.70   23.10
  27   9   0   -9.10   19.60
  27   9   0   -1.80   20.40
  29  -9   0   34.20   24.70
  29   9   0   71.29   23.90
  29   9   0   84.69   25.20
  31  -9   0   43.40   28.10
  31   9   0   64.09   25.00
  31   9   0   13.90   21.70
   0 -10   0   22.70   20.80
   0  10   0    9.50   19.30
  -2 -10   0   -1.80   18.50
   2 -10   0   14.20   21.00
  -2  10   0  -10.10   16.50
   2  10   0   50.69   21.20
   4 -10   0   22.00   21.80
   4  10   0   30.10   18.80
  -4  10   0   29.40   20.10
   6 -10   0  274.77   34.70
  -6  10   0  285.57   31.80
   6  10   0  270.87   32.20
   8 -10   0  138.39   27.70
  -8  10   0  108.29   24.60
   8  10   0  101.59   25.50
  10 -10   0    8.30   21.50
  10  10   0   56.99   21.40
 -10  10   0   40.10   18.70
  12 -10   0   17.60   22.40
  12  10   0   29.80   20.00
  12  10   0   32.60   17.80
 -12  10   0   28.20   18.80
  14 -10   0   30.40   22.60
  14  10   0   -5.40   16.00
 -14  10   0   20.70   17.70
  14  10   0   25.50   20.80
  16 -10   0   46.60   24.10
  16  10   0   25.60   18.70
 -16  10   0   -4.20   16.00
  16  10   0   36.20   21.90
  18 -10   0  233.28   33.80
  18  10   0  277.87   30.00
 -18  10   0  252.37   27.30
  18  10   0  192.18   31.00
  20 -10   0  212.38   33.50
 -20  10   0  240.38   27.20
  20  10   0  194.38   27.60
  20  10   0  246.88   32.60
  22 -10   0   40.50   25.70
  22  10   0   37.20   22.20
  22  10   0   69.89   22.30
 -22  10   0   46.50   18.30
  24 -10   0   56.79   24.20
  24  10   0  129.79   26.90
  24  10   0   98.19   27.70
   1 -11   0  207.18   31.60
  -1  11   0  154.38   27.60
   1  11   0  187.78   30.40
   3 -11   0   55.59   23.40
   3  11   0   39.30   21.60
  -3  11   0   43.00   21.40
   5 -11   0   15.50   21.70
   5  11   0   13.70   21.00
  -5  11   0   36.10   21.30
   7 -11   0    2.40   22.90
   7  11   0   -9.40   19.90
  -7  11   0   28.90   21.80
   9 -11   0   28.30   25.00
   9  11   0   68.79   24.60
  -9  11   0   94.39   23.50
  11 -11   0   47.30   25.30
  11  11   0   35.70   23.30
 -11  11   0   67.09   22.30
  13 -11   0  243.68   35.30
 -13  11   0  297.67   33.20
  13  11   0  259.97   35.70
  15 -11   0   -1.90   23.30
  15  11   0   52.59   23.00
  50   0  -1  -12.00   19.40
  48   0  -1  -15.70   16.80
  46   0  -1  -12.90   13.40
  46   0  -1   -0.50   17.30
  44   0  -1  -18.90   15.30
  44   0  -1   -1.70   13.20
  42   0  -1    0.60   15.30
  42   0  -1   -3.50   12.40
  40   0  -1    9.10   12.40
  40   0  -1    6.30   15.00
  38   0  -1   -6.80   12.50
  38   0  -1    5.10   13.80
  38   0  -1    5.10   11.70
  36   0  -1   -6.10   10.60
  36   0  -1  -10.50   12.40
  36   0  -1   -5.70   11.10
  36   0  -1   12.80   12.30
  34   0  -1   -4.10   12.30
  34   0  -1   11.60   11.10
  34   0  -1    3.50   10.80
  34   0  -1  -12.40    9.80
 -34   0   1   -4.90    9.20
  32   0  -1    2.20    9.60
  32   0  -1   -6.00    9.50
 -32   0   1   -1.70    8.40
  32   0  -1   -5.40   10.20
  32   0  -1    0.90   11.50
 -30   0   1   -4.50    8.00
  30   0  -1   15.10   10.90
  30   0  -1   -1.90    9.40
  30   0  -1   16.20    9.60
  30   0  -1  -13.20   10.00
 -28   0   1   -1.10    7.80
  28   0  -1    0.10    9.40
  28   0  -1  -13.70    7.60
  28   0  -1   10.40   10.80
  28   0  -1    4.30    9.50
 -26   0   1    5.30    7.50
  26   0  -1   11.10    8.10
  26   0  -1    0.50    8.40
  26   0  -1   12.00   10.00
  26   0  -1    4.60    9.20
  24   0  -1    0.30    8.90
 -24   0   1   -3.70    6.60
  24   0  -1   -3.60    8.00
  24   0  -1   -5.00    7.90
  24   0  -1   -4.80    6.90
  22   0  -1    9.30    8.40
 -22   0   1   -4.50    6.30
  22   0  -1    4.40    6.80
  22   0  -1    2.80    7.60
  22   0  -1   -2.50    9.10
  20   0  -1   -2.70    7.00
  20   0  -1   -0.50    8.40
  20   0  -1    4.30    6.60
 -20   0   1    3.20    6.00
  20   0  -1  -10.00    7.10
 -18   0   1    1.90    5.40
  18   0  -1   -6.60    6.40
  18   0  -1    2.50    6.10
  18   0  -1   -8.60    7.80
  18   0  -1   -1.50    7.20
 -16   0   1   -1.40    5.20
  16   0  -1   -5.10    6.60
  16   0  -1   -0.40    5.50
  16   0  -1   -6.30    6.40
  16   0  -1   -7.70    6.80
  14   0  -1   -2.90    4.90
  14   0  -1   -1.70    6.20
  14   0  -1   -7.00    6.30
  14   0  -1   -4.60    6.30
 -14   0   1    0.30    5.20
  12   0  -1   -1.30    6.00
  12   0  -1    8.30    6.50
 -12   0   1    0.50    5.00
  12   0  -1    3.90    4.80
  12   0  -1    0.50    5.80
  10   0  -1    2.00    4.30
 -10   0   1   -2.30    4.40
  10   0  -1    2.10    5.80
  10   0  -1    6.70    6.00
  10   0  -1   -3.60    5.30
  -8   0   1    0.00    4.20
   8   0  -1    3.30    4.80
   8   0  -1   -0.20    4.90
   8   0  -1   -1.60    3.60
   8   0  -1   -1.80    5.30
   6   0  -1    0.40    3.00
   6   0  -1    2.00    4.40
  -6   0   1   -1.50    3.50
   6   0  -1    0.30    4.20
  -4   0   1   -1.30    2.80
   4   0  -1    0.40    3.70
   4   0  -1    0.70    2.20
   4   0  -1   -3.10    3.60
   2   0  -1    1.40    2.00
  -2   0   1    2.40    1.80
   2   0  -1   -5.40    2.90
   2   0  -1   -2.20    2.80
  -2   0   1   -1.50    2.10
   0   0  -1    1.50    2.10
   0   0  -1   -1.30    2.20
   0   0  -1   -0.60    2.30
  -2   0  -1   -2.30    2.30
   2   0   1   -0.70    2.10
   2   0   1    5.20    2.60
  -2   0  -1   -1.10    2.00
  -2   0  -1   -0.10    2.20
   4   0   1    1.20    2.30
  -4   0  -1   -0.50    2.80
  -4   0  -1    1.60    1.90
   4   0   1    0.20    3.30
   4   0   1   -1.20    2.80
   4   0   1   -0.30    2.70
   6   0   1    1.80    3.70
   6   0   1    2.40    3.90
   6   0   1    0.30    4.40
  -6   0  -1   -0.50    3.30
   8   0   1   -1.20    4.60
   8   0   1   -5.00    4.40
  -8   0  -1   -5.90    3.70
   8   0   1    6.90    5.60
  10   0   1   -0.90    5.50
  10   0   1   -2.30    5.10
  10   0   1    2.10    6.60
 -10   0  -1   -2.20    4.00
 -12   0  -1   12.70    4.60
  12   0   1   16.90    6.60
  12   0   1   16.30    6.70
  12   0   1   10.30    7.40
 -14   0  -1   -5.10    4.00
  14   0   1    3.80    6.10
  14   0   1   -5.10    6.70
  14   0   1   -4.10    6.70
  14   0   1   -9.30    6.70
  16   0   1  -14.00    6.40
  16   0   1    3.90    7.30
  16   0   1   -4.90    6.00
 -16   0  -1    3.20    4.50
  16   0   1    8.30    7.50
 -16   0  -1   -2.90    6.10
 -18   0  -1    6.20    5.80
  18   0   1    2.50    7.00
 -18   0  -1   -2.40    4.40
  18   0   1    3.20    7.60
  18   0   1    2.30    7.20
  18   0   1   -2.00    7.30
  20   0   1   -0.10    8.20
  20   0   1    2.20    7.80
  20   0   1   -9.40    8.20
  20   0   1    5.10    7.10
 -20   0  -1    0.10    5.80
 -20   0  -1   -3.60    4.50
 -22   0  -1    4.70    6.40
  22   0   1   -0.60    8.90
 -22   0  -1    6.00    4.90
  22   0   1   -9.30    8.10
  22   0   1   -2.70    7.00
  22   0   1    1.10    8.00
  24   0   1   -3.20    7.90
 -24   0  -1   -7.80    6.30
  24   0   1    0.30    9.20
  24   0   1  -20.20    6.50
  24   0   1    3.90    8.60
 -24   0  -1    0.80    5.40
  26   0   1    4.30   10.10
 -26   0  -1   -4.40    6.50
 -26   0  -1   -6.10    4.80
  26   0   1   -0.30    8.70
  26   0   1   -4.70    8.90
  26   0   1    3.10    8.80
  28   0   1   -1.60   10.40
  28   0   1  -17.20    8.30
  28   0   1  -13.70    8.50
  28   0   1  -11.30    9.20
 -28   0  -1   -0.40    5.30
 -28   0  -1    5.10   10.40
 -30   0  -1   -2.70    5.60
  30   0   1   -5.80    9.80
  30   0   1   -6.10    9.20
  30   0   1    6.30    9.90
  30   0   1    1.60    9.60
 -32   0  -1   -6.90    6.40
  32   0   1   -8.10   11.50
  32   0   1   -5.00   10.70
  32   0   1   11.40   12.30
  32   0   1   -3.80   10.20
  34   0   1   -8.90   12.10
  34   0   1    4.90   12.80
  34   0   1  -11.90   11.40
  34   0   1    7.10   11.80
 -34   0  -1   -6.60    6.70
  36   0   1   21.30   13.40
 -36   0  -1   -4.40    7.20
  36   0   1   16.70   12.40
  36   0   1   12.20   12.10
  36   0   1   -8.30   12.30
 -38   0  -1    8.30    8.50
  38   0   1   11.10   13.80
  38   0   1    3.40   12.60
  38   0   1    7.20   13.30
  38   0   1    4.50   12.70
 -40   0  -1   -0.50    8.10
  40   0   1   10.90   14.70
  40   0   1  -16.50   12.40
  40   0   1   -7.10   12.50
  40   0   1   20.00   15.00
  42   0   1   -2.50   15.10
  42   0   1  -13.50   14.40
 -42   0  -1   -6.10    8.50
  42   0   1   -4.00   12.70
  44   0   1   11.70   16.10
  44   0   1  -13.40   15.50
  44   0   1  -13.80   13.90
  46   0   1    2.00   17.50
  46   0   1   22.10   17.10
  46   0   1  -12.50   15.10
  48   0   1   -5.30   16.80
  48   0   1  -25.60   16.10
  50   0   1  -22.30   16.70
  49  -1  -1   31.70   17.30
  49  -1  -1   65.59   20.80
  49   1  -1   94.29   24.20
  47  -1  -1  159.58   23.80
  47  -1  -1  129.09   23.30
  47   1  -1  129.39   25.20
  45  -1  -1    7.20   16.00
  45  -1  -1  -19.80   14.80
  45   1  -1   23.90   18.60
  43  -1  -1  321.17   28.20
  43  -1  -1  311.87   29.80
  43   1  -1  345.37   32.80
  41  -1  -1   61.89   17.80
  41  -1  -1   31.60   15.50
  41   1  -1   35.30   13.10
  41   1  -1   57.29   16.70
  41   1  -1    4.70   15.90
  39  -1  -1  506.05   33.40
  39  -1  -1  545.05   34.50
  39   1  -1  479.75   32.80
  39   1  -1  498.45   35.70
  39   1  -1  518.25   29.80
  37  -1  -1  245.18   25.50
  37  -1  -1  264.97   24.70
  37  -1  -1  274.07   25.20
  37   1  -1  316.97   25.30
  37   1  -1  250.57   26.10
  37   1  -1  260.67   20.40
  37   1  -1  219.98   22.60
  35  -1  -1   70.69   16.60
  35  -1  -1   92.19   17.70
  35  -1  -1   68.59   13.10
  35  -1  -1   68.29   15.30
 -35   1   1   96.59   19.60
  35   1  -1   72.09   17.20
  35   1  -1   89.09   15.90
  35   1  -1   85.39   13.30
  35   1  -1   57.59   13.80
 -33  -1   1   56.69   11.20
  33  -1  -1   54.09   11.70
  33  -1  -1   42.20   13.60
  33  -1  -1   55.29   14.20
  33  -1  -1   48.30   13.10
 -33   1   1   54.29   11.40
  33   1  -1   35.60   14.40
 -33   1   1   46.90    7.30
  33   1  -1   39.30   12.30
  33   1  -1   47.20   13.20
  33   1  -1   46.60   11.40
  31  -1  -1  321.77   20.40
  31  -1  -1  286.77   22.30
  31  -1  -1  288.77   22.90
 -31  -1   1  318.87   20.00
  31  -1  -1  302.47   23.10
  31   1  -1  308.27   21.80
  31   1  -1  288.57   19.60
 -31   1   1  286.87   20.20
  31   1  -1  304.27   24.40
 -31   1   1  289.27   15.50
  31   1  -1  260.87   22.20
  29  -1  -1  456.05   27.10
  29  -1  -1  464.85   27.10
  29  -1  -1  463.55   27.40
  29  -1  -1  416.36   23.40
 -29  -1   1  440.16   24.50
 -29   1   1  441.46   24.50
 -29   1   1  441.56   20.00
  29   1  -1  447.76   26.00
  29   1  -1  408.46   26.30
  29   1  -1  407.76   28.10
  29   1  -1  398.16   23.60
  27  -1  -1  759.42   37.30
 -27  -1   1  709.83   35.00
  27  -1  -1  762.72   34.40
  27  -1  -1  841.12   38.60
  27  -1  -1  728.23   37.00
  27   1  -1  762.42   36.00
  27   1  -1  752.22   37.20
 -27   1   1  740.63   31.20
  27   1  -1  792.52   38.60
  27   1  -1  752.62   34.80
 -27   1   1  697.53   35.00
  25  -1  -1 1574.14   65.89
  25  -1  -1 1488.05   64.39
  25  -1  -1 1508.55   64.79
 -25  -1   1 1531.55   62.89
  25  -1  -1 1496.55   61.39
  25   1  -1 1538.85   65.59
  25   1  -1 1519.75   64.69
  25   1  -1 1540.15   63.39
  25   1  -1 1481.95   62.39
 -25   1   1 1511.45   63.39
 -25   1   1 1538.95   59.39
  23  -1  -1   48.30   10.00
  23  -1  -1   54.39   11.90
 -23  -1   1   68.99    9.30
  23  -1  -1   52.89   10.50
  23  -1  -1   41.10    7.60
 -23   1   1   60.89    9.70
  23   1  -1   49.60    9.00
 -23   1   1   67.19    6.00
  23   1  -1   65.49   10.40
  23   1  -1   66.79   12.50
  23   1  -1   60.89   11.00
  21  -1  -1   36.60    8.50
  21  -1  -1   28.80    6.40
 -21  -1   1   32.70    8.00
  21  -1  -1   40.90    9.20
  21  -1  -1   30.70   10.40
  21   1  -1   26.20    8.70
  21   1  -1   23.30    9.50
 -21   1   1   30.70    4.50
  21   1  -1   17.20    8.70
  21   1  -1   43.90    8.30
 -21   1   1   20.50    7.20
 -19  -1   1   52.19    8.30
  19  -1  -1   54.99    9.80
  19  -1  -1   44.80   11.00
  19  -1  -1   62.49    9.80
  19  -1  -1   58.49    7.80
  19   1  -1   56.99    8.40
  19   1  -1   69.09   10.10
 -19   1   1   66.09    9.00
  19   1  -1   60.39   11.60
 -19   1   1   50.09    5.60
  19   1  -1   68.89   10.40
 -17  -1   1  862.31   36.20
  17  -1  -1  832.72   34.50
  17  -1  -1  841.62   37.30
  17  -1  -1  802.92   37.00
  17  -1  -1  806.42   38.10
  17   1  -1  858.11   36.60
 -17   1   1  885.41   33.30
  17   1  -1  830.22   35.70
 -17   1   1  853.81   36.60
  17   1  -1  862.61   38.30
  17   1  -1  850.91   37.30
  15  -1  -1  166.58   14.80
  15  -1  -1  202.18   14.20
  15  -1  -1  203.58   14.70
 -15  -1   1  214.88   13.00
  15  -1  -1  195.78   11.40
  15   1  -1  215.68   12.70
  15   1  -1  215.58   14.10
 -15   1   1  214.28   13.50
  15   1  -1  223.18   15.40
  15   1  -1  209.48   14.20
 -15   1   1  214.18    9.60
  13  -1  -1 3588.14  138.79
  13  -1  -1 3688.13  139.19
 -13  -1   1 3635.64  138.29
  13  -1  -1 3581.84  140.09
  13   1  -1 3557.34  139.39
  13   1  -1 3650.73  138.79
 -13   1   1 3556.64  138.19
  13   1  -1 3584.84  138.29
 -13   1   1 3749.82  135.89
  13   1  -1 3600.44  137.79
 -11  -1   1  731.23   29.80
  11  -1  -1  684.53   31.70
  11  -1  -1  700.13   30.60
  11   1  -1  687.63   31.00
  11   1  -1  722.13   30.40
  11   1  -1  710.13   30.30
   9  -1  -1   33.90    7.90
   9  -1  -1   29.30    6.10
   9  -1  -1   27.50    6.30
  -9  -1   1   24.80    5.30
  -9   1   1   19.20    2.70
  -9   1   1   31.50    5.80
   9   1  -1   28.90    7.40
   9   1  -1   28.70    6.40
   9   1  -1   33.50    5.50
   9   1  -1   26.20    6.00
  -7  -1   1  100.49    7.70
   7  -1  -1   83.89    8.60
   7  -1  -1   92.29    9.60
  -7   1   1   68.09    4.70
   7   1  -1   96.69    8.90
   7   1  -1   80.79    8.20
   7   1  -1   86.59    8.10
   7   1  -1   82.69    6.60
  -7   1   1   86.39    7.50
   5  -1  -1  839.72   33.90
   5  -1  -1  856.51   34.60
  -5  -1   1  896.21   33.30
  -5   1   1  775.72   32.20
  -5   1   1  845.32   33.30
   5   1  -1  871.71   33.80
   5   1  -1  830.62   34.10
   5   1  -1  813.82   33.00
  -3  -1   1    3.70    3.40
   3  -1  -1    0.10    3.80
   3  -1  -1    9.10    4.80
  -3   1   1    8.10    3.30
   3   1  -1    3.50    3.50
   3   1  -1    2.40    3.00
   3   1  -1   -3.30    4.50
  -3   1   1   -1.10    3.10
  -1  -1   1 2546.05   94.69
   1  -1  -1 2460.05   94.79
   1  -1  -1 2614.04   94.99
  -1   1   1 2475.25   94.29
  -1   1   1 2419.86   94.59
   1   1  -1 2508.25   95.19
   1   1  -1 2492.45   94.49
   1   1  -1 2512.15   93.99
  -1  -1  -1 1677.63   65.99
   1  -1   1 1748.23   66.39
   1  -1   1 1699.93   65.79
  -1  -1  -1 1862.31   65.79
  -1   1  -1 1667.83   66.59
  -1   1  -1 1752.82   65.69
   1   1   1 1717.23   65.59
   1   1   1 1813.12   66.39
   1   1   1 1657.33   65.49
  -3  -1  -1   46.00    4.60
   3  -1   1   48.40    5.80
  -3  -1  -1   32.20    3.60
  -3  -1  -1   46.10    4.50
   3  -1   1   51.99    5.10
   3   1   1   47.40    5.10
   3   1   1   49.00    6.20
   3   1   1   45.60    5.70
  -3   1  -1   41.20    5.60
   3   1   1   45.30    4.60
   5  -1   1  445.16   16.40
   5  -1   1  363.06   17.50
   5  -1   1  369.26   17.90
  -5  -1  -1  379.26   17.10
   5   1   1  394.76   18.40
   5   1   1  431.66   17.30
   5   1   1  430.06   18.70
  -5   1  -1  390.36   17.60
   7  -1   1  183.18   10.90
   7  -1   1  183.68   10.00
   7  -1   1  187.38   12.00
  -7  -1  -1  189.48    9.60
   7   1   1  167.88   10.90
  -7   1  -1  182.78   10.60
   7   1   1  189.88   12.00
   7   1   1  181.78   12.50
   9  -1   1  201.88   13.20
   9  -1   1  192.68   12.00
  -9  -1  -1  191.98   10.30
   9  -1   1  193.48   11.60
   9   1   1  208.38   13.20
  -9   1  -1  197.38   10.90
   9   1   1  189.38   12.20
   9   1   1  205.98    9.50
   9   1   1  190.88   13.10
  11  -1   1 1613.64   63.19
  11  -1   1 1621.74   63.59
 -11  -1  -1 1625.94   62.39
  11  -1   1 1616.84   64.39
  11   1   1 1634.54   61.79
 -11   1  -1 1618.14   62.79
  11   1   1 1559.44   64.29
  11   1   1 1654.63   63.39
  11   1   1 1540.35   64.29
  13  -1   1 3864.11  145.49
 -13  -1  -1 3939.81  143.59
  13  -1   1 3791.22  144.99
  13  -1   1 3747.02  144.59
  13   1   1 3732.03  145.49
  13   1   1 3834.52  143.09
  13   1   1 3706.63  145.49
 -13   1  -1 3783.92  143.69
  13   1   1 3837.02  144.69
 -13   1  -1 3576.74  148.09
  15  -1   1   17.30    8.50
  15  -1   1   21.30    7.20
  15  -1   1   20.50    7.40
 -15   1  -1   22.10    5.30
  15   1   1   26.40    7.20
  15   1   1   17.40    7.90
 -15   1  -1   18.10    5.60
  15   1   1   31.00    5.80
  15   1   1   22.50    8.30
  17  -1   1  860.31   37.20
 -17  -1  -1  803.72   35.80
  17  -1   1  847.12   38.30
 -17  -1  -1  841.62   34.70
  17  -1   1  825.12   36.80
 -17   1  -1  845.52   35.80
  17   1   1  830.62   37.90
  17   1   1  864.01   34.80
  17   1   1  824.82   37.80
  17   1   1  815.32   36.70
 -17   1  -1  866.11   35.20
  19  -1   1   17.00    7.90
  19  -1   1   18.00    9.60
 -19  -1  -1   19.20    5.10
  19  -1   1   24.80    7.90
 -19  -1  -1   18.80    6.30
  19   1   1   18.30    8.10
  19   1   1   16.60    6.10
 -19   1  -1   15.40    5.80
  19   1   1   11.60    9.00
  19   1   1   17.40    8.90
 -19   1  -1   25.50    6.30
  21  -1   1   -1.30    7.10
  21  -1   1   12.40    9.60
  21  -1   1    9.80    8.50
 -21  -1  -1   -1.30    4.60
 -21  -1  -1    1.30    5.60
  21   1   1   20.60    9.20
 -21   1  -1    8.10    5.80
 -21   1  -1   10.40    5.30
  21   1   1    5.20    7.60
  21   1   1   -0.80    5.90
  21   1   1    2.00    9.00
 -23  -1  -1  182.08   12.10
  23  -1   1  192.28   16.40
 -23  -1  -1  183.18   13.70
  23  -1   1  190.08   15.90
  23  -1   1  165.08   17.10
  23   1   1  173.98   16.80
  23   1   1  178.48   15.70
  23   1   1  185.58   17.00
 -23   1  -1  180.38   13.50
  23   1   1  182.38   13.10
 -23   1  -1  181.08   12.10
  25  -1   1 1923.11   82.79
  25  -1   1 2105.89   84.59
 -25  -1  -1 2055.49   82.49
  25  -1   1 2092.69   84.89
  25  -1   1 2096.39   85.49
 -25  -1  -1 2156.18   81.19
  25   1   1 1985.20   83.89
  25   1   1 2036.10   81.69
  25   1   1 2110.99   85.89
 -25   1  -1 2075.49   80.99
  25   1   1 2133.79   84.89
 -25   1  -1 1949.90   82.29
  27  -1   1  284.47   21.90
  27  -1   1  265.37   20.10
  27  -1   1  298.97   20.50
 -27  -1  -1  309.27   16.60
 -27  -1  -1  250.97   17.20
  27  -1   1  268.87   19.50
 -27   1  -1  258.37   15.70
  27   1   1  266.97   17.10
 -27   1  -1  223.88   16.80
  27   1   1  247.58   19.50
  27   1   1  267.47   21.30
  27   1   1  259.17   21.50
  29  -1   1  574.64   31.50
 -29  -1  -1  592.94   28.10
  29  -1   1  597.84   32.40
  29  -1   1  612.34   33.60
  29  -1   1  653.33   33.10
  29   1   1  587.84   28.90
  29   1   1  650.93   34.70
  29   1   1  583.74   32.00
  29   1   1  616.94   33.10
 -29   1  -1  588.64   27.80
 -31  -1  -1  134.89   12.20
  31  -1   1  158.58   18.70
  31  -1   1  100.69   15.30
  31  -1   1  144.89   16.40
  31  -1   1  117.89   16.70
  31   1   1  138.89   18.10
  31   1   1  137.59   17.50
  31   1   1  132.49   14.30
  31   1   1  113.89   16.30
 -31   1  -1  106.09   11.50
  33  -1   1   73.89   16.10
  33  -1   1   51.09   14.00
  33  -1   1   49.50   13.50
 -33  -1  -1   56.49    9.50
  33  -1   1   49.50   14.50
  33   1   1   64.09   16.50
  33   1   1   66.19   14.90
  33   1   1   85.09   16.30
  33   1   1   69.49   11.80
 -33   1  -1   63.29    9.30
  35  -1   1   50.39   14.90
  35  -1   1   55.39   13.80
  35  -1   1   72.09   16.00
  35  -1   1   52.19   15.40
  35   1   1   63.99   15.70
  35   1   1   73.09   12.70
 -35   1  -1   53.79    9.40
  35   1   1   45.40   15.40
  35   1   1   40.70   15.40
  37  -1   1  407.26   28.30
  37  -1   1  402.66   30.00
  37  -1   1  453.25   29.90
  37  -1   1  454.75   30.50
  37   1   1  381.26   29.50
  37   1   1  462.05   30.50
  37   1   1  467.85   31.70
 -37   1  -1  436.06   23.00
  39  -1   1  307.97   27.80
  39  -1   1  400.86   29.80
  39  -1   1  418.86   29.00
  39  -1   1  347.37   27.20
  39   1   1  444.96   31.30
  39   1   1  367.86   30.30
 -39   1  -1  347.97   21.70
  39   1   1  337.57   28.50
  41  -1   1  192.88   22.60
  41  -1   1  138.99   21.50
  41  -1   1  192.88   24.20
  41  -1   1  183.48   23.40
 -41   1  -1  144.99   16.10
  41   1   1  172.58   22.20
  41   1   1  144.69   23.90
  41   1   1  200.18   24.30
  43  -1   1  221.88   26.20
  43  -1   1  206.68   24.80
  43  -1   1  228.28   24.50
  43  -1   1  225.58   25.60
  43   1   1  227.28   26.30
  43   1   1  208.48   25.40
 -43   1  -1  209.68   18.40
  43   1   1  283.77   29.20
  45  -1   1   46.30   17.20
  45  -1   1   28.10   16.70
  45  -1   1   60.99   17.70
  45   1   1   14.50   16.00
  45   1   1   30.80   19.20
  45   1   1    6.00   18.90
 -45   1  -1   48.40   11.60
  47  -1   1   54.69   18.70
  47   1   1   77.99   21.40
  47   1   1   70.29   22.10
  47   1   1   48.00   17.20
  49  -1   1   84.49   21.30
  49   1   1  128.89   24.90
  49   1   1  137.99   26.70
  50  -2  -1   10.60   18.70
  50  -2  -1    4.70   18.10
  50   2  -1   59.29   23.70
  48  -2  -1   60.29   21.00
  48  -2  -1   30.00   18.90
  48   2  -1   62.69   23.90
  46  -2  -1   23.10   17.20
  46  -2  -1   27.20   17.60
  46   2  -1   -8.50   18.10
  44  -2  -1    6.60   15.10
  44  -2  -1   -1.80   17.10
  44   2  -1   -5.10   17.20
  42  -2  -1   30.70   16.00
  42  -2  -1   60.39   18.60
  42   2  -1   55.29   20.90
  42   2  -1   63.19   18.50
  40  -2  -1    9.60   14.40
  40  -2  -1    9.50   15.50
  40   2  -1   19.40   16.10
  40   2  -1   18.70   16.50
  38  -2  -1   26.30   15.00
  38  -2  -1    8.20   13.40
  38   2  -1   -1.90   14.20
  38   2  -1   25.90   11.60
  38   2  -1   32.20   16.60
  36  -2  -1  170.48   23.10
  36  -2  -1  173.98   21.00
  36   2  -1  164.08   20.10
  36   2  -1  159.18   22.70
  36   2  -1  163.28   16.10
  36   2  -1  181.38   19.80
  34  -2  -1    8.90    9.00
  34  -2  -1   36.40   13.30
  34  -2  -1   39.60   15.20
  34  -2  -1   17.60   12.70
  34   2  -1   24.40    9.30
  34   2  -1   15.20   11.10
 -34   2   1   12.30    5.90
 -34   2   1   19.10    9.70
  34   2  -1   17.90   13.00
  34   2  -1   31.30   13.60
  32  -2  -1   55.49   14.10
  32  -2  -1   43.10   12.30
  32  -2  -1   55.99   15.80
 -32  -2   1   43.10   10.50
  32  -2  -1   37.90    9.60
  32   2  -1   56.19   13.90
  32   2  -1   61.39   15.90
 -32   2   1   51.29    6.90
  32   2  -1   60.19   10.90
  32   2  -1   25.80   11.60
 -32   2   1   41.30   11.10
 -30  -2   1  193.08   16.60
  30  -2  -1  188.38   15.90
  30  -2  -1  163.38   17.90
  30  -2  -1  201.48   21.70
  30  -2  -1  180.88   19.20
  30   2  -1  181.38   18.20
 -30   2   1  187.38   11.70
  30   2  -1  213.28   19.90
  30   2  -1  212.38   21.40
 -30   2   1  163.48   17.20
  30   2  -1  181.48   15.00
  28  -2  -1   27.70   11.50
  28  -2  -1    6.90    9.50
  28  -2  -1   37.30   13.90
  28  -2  -1   40.40    9.10
 -28  -2   1   39.70   10.20
  28   2  -1   24.50   10.60
  28   2  -1   48.10   13.60
 -28   2   1   31.00    5.90
 -28   2   1   30.10    9.70
  28   2  -1   15.40   11.10
  28   2  -1   12.80    7.90
  26  -2  -1   21.60   10.10
  26  -2  -1   30.70   12.50
  26  -2  -1   48.70   11.80
  26  -2  -1   44.80    8.70
 -26  -2   1   26.70    8.90
  26   2  -1   34.40   11.60
  26   2  -1   28.10   10.50
  26   2  -1   43.80   12.50
 -26   2   1   33.80    9.80
  26   2  -1   49.20    8.80
 -26   2   1   32.10    5.90
  24  -2  -1  123.19   17.20
  24  -2  -1   88.09   13.30
 -24  -2   1   95.99   11.80
  24  -2  -1  101.79   13.10
  24   2  -1   85.09   14.20
  24   2  -1  101.59   12.70
 -24   2   1   98.99    7.90
 -24   2   1   91.89   11.50
  24   2  -1   86.19   10.20
  24   2  -1  100.19   14.20
  22  -2  -1  141.09   14.50
  22  -2  -1  120.69   16.30
  22  -2  -1  158.98   15.30
 -22  -2   1  136.49   12.70
 -22   2   1  144.49    9.10
  22   2  -1  148.29   11.40
  22   2  -1  164.58   15.70
 -22   2   1  132.19   13.40
  22   2  -1  123.99   16.20
  22   2  -1  136.69   14.30
  20  -2  -1   53.59   12.70
  20  -2  -1   55.39   10.40
  20  -2  -1   48.70   10.10
 -20  -2   1   44.50    8.50
 -20   2   1   35.70    8.40
  20   2  -1   38.00   11.20
  20   2  -1   60.49   10.80
  20   2  -1   38.90    9.00
 -20   2   1   51.29    5.90
  20   2  -1   42.50    7.60
  18  -2  -1  121.49   13.00
  18  -2  -1  112.69   12.40
  18  -2  -1  132.79   15.40
 -18  -2   1  113.09   11.30
  18   2  -1  125.19   14.40
 -18   2   1  106.39    7.60
  18   2  -1  108.59    9.50
  18   2  -1  125.19   13.10
  18   2  -1  127.39   12.50
 -18   2   1  106.39   11.60
  16  -2  -1  391.96   20.10
 -16  -2   1  367.86   19.30
  16  -2  -1  384.96   22.80
  16  -2  -1  384.06   21.00
  16   2  -1  371.86   21.10
  16   2  -1  385.26   20.50
  16   2  -1  382.16   22.10
  16   2  -1  363.66   17.50
 -16   2   1  367.26   16.50
 -16   2   1  376.36   19.90
  14  -2  -1   48.00    8.60
  14  -2  -1   59.89    9.50
  14  -2  -1   57.69   10.60
 -14  -2   1   58.19    7.70
 -14   2   1   60.19    8.40
 -14   2   1   45.90    5.20
  14   2  -1   53.99    6.60
  14   2  -1   72.59    9.20
  14   2  -1   54.09    9.30
  14   2  -1   62.69   10.80
  12  -2  -1   10.60    8.90
 -12  -2   1   -4.90    4.90
  12  -2  -1  -11.10    6.00
  12  -2  -1   -0.50    6.70
  12   2  -1   -1.20    6.90
  12   2  -1    0.50    7.30
  12   2  -1    6.60    4.40
 -12   2   1    0.10    5.10
 -12   2   1   -2.00    3.60
  12   2  -1    0.50    6.00
 -10  -2   1  361.56   17.10
  10  -2  -1  349.57   17.70
  10  -2  -1  343.47   18.30
  10  -2  -1  346.87   20.40
 -10   2   1  339.87   17.30
  10   2  -1  336.97   15.40
 -10   2   1  343.27   15.50
  10   2  -1  333.67   17.70
  10   2  -1  339.07   18.90
  10   2  -1  349.77   19.20
   8  -2  -1   73.29   11.00
   8  -2  -1   80.99    8.80
   8  -2  -1   82.29    8.40
  -8  -2   1   68.99    8.20
   8   2  -1   79.49    9.20
  -8   2   1   69.79    7.60
   8   2  -1   71.79    6.50
  -8   2   1   61.19    6.60
   8   2  -1   75.89    9.80
   8   2  -1   69.79    8.00
  -6  -2   1   60.99    6.50
  -6  -2   1   78.89    8.20
   6  -2  -1   81.69   10.40
   6  -2  -1   81.99    9.50
   6  -2  -1   57.29    7.30
   6   2  -1   81.79    9.80
   6   2  -1   61.59    7.40
  -6   2   1   73.19    8.00
   6   2  -1   70.39    6.00
  -6   2   1   64.49    6.90
   6   2  -1   85.99    9.40
  -4  -2   1  303.77   14.70
   4  -2  -1  314.77   17.50
   4  -2  -1  312.47   15.30
  -4   2   1  331.27   15.60
   4   2  -1  334.77   14.00
   4   2  -1  286.37   16.80
   4   2  -1  328.47   15.80
  -4   2   1  303.37   15.50
   4   2  -1  325.07   15.80
  -2  -2   1   30.60    5.80
   2  -2  -1   10.20    4.90
  -2  -2   1   16.40    5.00
  -2   2   1   23.40    6.50
   2   2  -1   17.40    7.00
  -2   2   1    7.70    4.80
   2   2  -1   19.60    5.40
   0  -2   1   88.99    8.30
   0  -2  -1   96.19    7.50
   0  -2   1  103.09    8.70
   0  -2  -1   84.49    9.20
   0   2  -1   78.59    8.20
   0   2   1   89.79    8.00
   0   2  -1   81.49    9.40
   0   2  -1   99.59    6.40
   0   2   1   92.79    9.10
  -2  -2  -1  502.05   21.10
   2  -2   1  494.35   21.90
   2  -2   1  500.25   22.40
  -2  -2  -1  511.05   21.40
  -2   2  -1  493.55   22.00
   2   2   1  470.35   22.60
  -2   2  -1  499.25   22.90
   2   2   1  492.55   22.00
   2   2   1  499.75   21.50
  -4  -2  -1  117.79    8.10
   4  -2   1  101.79    9.30
  -4  -2  -1  122.69    7.50
   4  -2   1  131.49   10.70
  -4   2  -1  106.99   10.30
   4   2   1  102.39    9.00
   4   2   1  113.89    9.80
  -4   2  -1  103.59    9.70
   4   2   1  131.59   11.20
   6  -2   1  220.68   14.50
   6  -2   1  223.88   10.00
   6  -2   1  190.88   12.40
  -6  -2  -1  222.28   11.50
  -6   2  -1  222.28   13.20
   6   2   1  220.68   13.30
   6   2   1  215.78   12.20
   6   2   1  216.08   14.50
  -6   2  -1  206.08   12.00
   8  -2   1   80.09    8.30
   8  -2   1   66.59    9.50
   8  -2   1   63.69    5.90
  -8   2  -1   62.09    7.90
   8   2   1   60.19    7.40
  -8   2  -1   69.79    7.40
   8   2   1   58.39    8.60
   8   2   1   69.79    9.90
  10  -2   1  342.77   16.00
  10  -2   1  363.76   20.30
  10  -2   1  366.76   18.40
  10   2   1  356.66   17.80
  10   2   1  354.26   19.40
 -10   2  -1  332.57   17.00
  10   2   1  330.37   20.00
 -10   2  -1  356.76   17.20
  12  -2   1    6.80    8.10
  12  -2   1    1.50    5.00
  12  -2   1    6.50    6.90
  12   2   1   10.70    8.10
  12   2   1    1.40    6.10
 -12   2  -1   -5.10    4.80
 -12   2  -1    4.10    5.50
  12   2   1    1.40    7.20
  14  -2   1   77.49    8.90
  14  -2   1   77.29   10.10
  14  -2   1  108.89   13.30
 -14   2  -1   79.59    8.80
  14   2   1   64.99    9.30
  14   2   1   88.29   12.00
 -14   2  -1   76.39    8.30
  14   2   1   87.59   11.40
  16  -2   1  287.17   16.30
 -16  -2  -1  275.97   15.70
  16  -2   1  308.77   17.80
  16  -2   1  293.07   20.50
 -16   2  -1  264.37   14.90
  16   2   1  278.27   18.80
  16   2   1  293.27   17.10
  16   2   1  288.77   19.50
 -16   2  -1  307.17   16.40
  18  -2   1   81.99   13.10
  18  -2   1   76.39   10.50
 -18  -2  -1   83.69    9.50
  18  -2   1   79.69   10.00
  18   2   1   81.19   12.20
  18   2   1   80.69    6.10
  18   2   1   75.29   10.50
 -18   2  -1   60.19    8.30
 -18   2  -1   67.39    8.50
  18   2   1   97.49   12.90
  20  -2   1   15.80    7.90
 -20  -2  -1   24.60    6.80
  20  -2   1   31.30    9.90
  20  -2   1   34.10   12.30
  20   2   1   21.20    4.50
 -20   2  -1    9.20    5.70
  20   2   1    8.60    9.80
  20   2   1   14.70    8.20
 -20   2  -1   25.10    6.90
  20   2   1   18.90   10.50
  22  -2   1  311.47   21.60
  22  -2   1  322.97   23.30
  22  -2   1  370.86   20.70
 -22  -2  -1  354.16   19.50
  22   2   1  353.66   23.50
  22   2   1  345.97   21.10
 -22   2  -1  369.86   19.90
 -22   2  -1  329.57   17.60
  22   2   1  347.77   16.10
  22   2   1  343.27   23.30
  24  -2   1   89.09   12.80
  24  -2   1   74.59   14.50
  24  -2   1   75.39   11.90
 -24  -2  -1   90.19   11.00
  24   2   1  103.69   15.30
  24   2   1   87.09   14.40
 -24   2  -1   98.39    9.90
  24   2   1   65.89   11.30
  24   2   1   71.29    7.90
 -24   2  -1   83.49   10.80
  26  -2   1   28.90   10.30
 -26  -2  -1   52.09   10.20
  26  -2   1   39.80   11.20
  26  -2   1   50.79   13.80
  26   2   1   52.79   13.00
 -26   2  -1   56.19    8.40
  26   2   1   37.60   10.80
  26   2   1   56.39    7.50
 -26   2  -1   42.40    9.50
  26   2   1   40.30   12.80
  28  -2   1   42.70   14.20
  28  -2   1   41.40   12.10
  28  -2   1   44.00   12.00
  28   2   1   49.80   14.40
 -28   2  -1   37.80    8.20
  28   2   1   42.50   13.60
  28   2   1   48.00    7.70
  28   2   1   35.00   11.10
  30  -2   1   73.89   16.30
  30  -2   1   62.79   13.30
  30  -2   1   66.19   13.70
 -30   2  -1   59.19    8.80
  30   2   1   55.19   12.30
  30   2   1   51.09    8.50
  30   2   1   33.60   14.40
  30   2   1   74.29   15.10
  32  -2   1   75.19   14.10
  32  -2   1   45.50   15.90
  32  -2   1   61.39   15.00
  32  -2   1   77.79   15.30
  32   2   1   72.89   15.60
 -32   2  -1   63.79    9.70
  32   2   1   66.69   13.40
  32   2   1   71.79   16.30
  34  -2   1   71.79   15.70
  34  -2   1   75.99   17.90
  34  -2   1   53.29   15.10
  34  -2   1   66.39   14.60
 -34   2  -1   85.89   11.30
  34   2   1   73.29   15.00
  34   2   1   92.09   18.20
  34   2   1   67.99   17.00
  36  -2   1  107.29   17.80
  36  -2   1  128.59   18.90
  36  -2   1  135.19   20.50
  36  -2   1  119.49   17.40
  36   2   1  113.39   20.70
 -36   2  -1  108.99   12.50
  36   2   1   96.99   19.20
  36   2   1  108.59   17.20
  38  -2   1   43.00   15.50
  38  -2   1   55.89   15.10
  38  -2   1   46.30   14.90
  38  -2   1   37.90   16.90
 -38   2  -1   31.00    8.90
  38   2   1   24.40   16.40
  38   2   1   24.30   13.30
  38   2   1   25.80   16.30
  40  -2   1    7.40   16.00
  40  -2   1   13.40   14.10
  40  -2   1   16.00   14.20
  40  -2   1   16.60   14.30
  40   2   1   23.10   13.90
 -40   2  -1    2.20    8.50
  40   2   1  -20.40   15.30
  40   2   1   -8.30   14.90
  42  -2   1   87.09   18.40
  42  -2   1   41.00   15.40
  42  -2   1   52.39   17.30
  42  -2   1   54.89   19.10
  42   2   1   78.29   17.70
 -42   2  -1   86.69   12.00
  42   2   1  100.59   21.50
  42   2   1   69.19   21.40
  44  -2   1    1.30   15.00
  44  -2   1    6.00   15.00
  44  -2   1    4.30   14.60
  44  -2   1   10.30   16.90
  44   2   1  -26.30   16.10
  44   2   1   15.30   18.10
  44   2   1   -6.00   14.30
 -44   2  -1    0.10    8.60
  46  -2   1    6.40   15.20
  46  -2   1   -6.50   16.70
  46   2   1    4.50   18.20
  46   2   1  -12.80   17.70
  46   2   1    2.60   14.30
  48  -2   1   78.89   24.80
  48  -2   1   46.40   18.10
  48   2   1   71.89   21.60
  48   2   1   22.20   20.40
  49  -3  -1  112.69   24.70
  49  -3  -1  152.78   23.90
  49   3  -1  141.49   29.00
  47  -3  -1   22.40   16.60
  47  -3  -1   58.49   21.60
  47   3  -1  106.29   26.20
  45  -3  -1  -10.10   14.90
  45  -3  -1   17.60   18.20
  45   3  -1   16.30   19.50
  45   3  -1    6.60   17.60
  43  -3  -1  160.98   25.10
  43  -3  -1  155.88   22.70
  43   3  -1  194.28   28.30
  43   3  -1  141.69   23.10
  41  -3  -1    9.10   14.60
  41  -3  -1   29.80   18.70
  41   3  -1   33.10   17.30
  41   3  -1    2.60   16.30
  39  -3  -1  199.48   23.10
  39  -3  -1  231.08   27.80
  39   3  -1  193.88   24.10
  39   3  -1  210.98   26.00
  37  -3  -1  328.97   26.80
  37  -3  -1  401.66   32.10
  37   3  -1  331.97   29.30
  37   3  -1  344.77   30.70
  35  -3  -1  163.58   23.40
  35  -3  -1  160.98   19.50
  35   3  -1   92.39   16.60
  35   3  -1  113.89   19.50
  35   3  -1  146.19   21.00
  33  -3  -1   13.40   12.20
  33  -3  -1    9.40   14.80
  33  -3  -1   18.50   13.90
 -33   3   1   26.00   10.80
  33   3  -1    1.10   10.90
  33   3  -1   18.20   14.80
  33   3  -1   21.80    8.50
  33   3  -1   42.20   16.50
  31  -3  -1  319.07   27.30
  31  -3  -1  295.77   22.60
 -31  -3   1  294.27   21.30
  31  -3  -1  291.97   24.40
 -31   3   1  293.57   15.70
  31   3  -1  301.87   25.60
 -31   3   1  293.27   21.70
  31   3  -1  272.77   24.50
  31   3  -1  275.57   22.70
  31   3  -1  313.57   17.40
  29  -3  -1  245.98   20.90
 -29  -3   1  228.38   18.40
  29  -3  -1  189.28   23.60
  29  -3  -1  202.88   18.80
 -29   3   1  210.98   12.90
  29   3  -1  193.58   21.70
 -29   3   1  215.88   18.30
  29   3  -1  209.08   14.10
  29   3  -1  201.28   19.20
  29   3  -1  207.58   22.30
  27  -3  -1  266.77   20.30
  27  -3  -1  299.87   25.00
  27  -3  -1  278.27   21.40
 -27  -3   1  275.87   19.40
  27   3  -1  232.78   20.40
  27   3  -1  247.18   22.60
 -27   3   1  288.07   19.90
  27   3  -1  272.47   23.80
 -27   3   1  262.37   14.50
  27   3  -1  274.97   15.70
 -25  -3   1 1029.50   46.00
  25  -3  -1 1001.50   47.70
  25  -3  -1 1041.10   50.99
  25  -3  -1 1031.10   46.30
 -25   3   1 1009.20   41.80
  25   3  -1 1068.29   49.60
  25   3  -1 1017.90   47.10
  25   3  -1 1040.80   42.70
  25   3  -1 1082.09   48.40
 -25   3   1 1036.00   46.30
  23  -3  -1  378.66   26.60
 -23  -3   1  390.46   21.30
  23  -3  -1  366.96   23.30
  23  -3  -1  374.16   22.20
 -23   3   1  344.97   21.60
  23   3  -1  355.16   23.60
  23   3  -1  370.46   25.10
  23   3  -1  362.86   22.30
 -23   3   1  350.86   17.20
  23   3  -1  354.16   17.90
  21  -3  -1    1.70    8.50
  21  -3  -1   15.90   11.70
  21  -3  -1    3.30    8.40
 -21  -3   1   11.60    7.50
 -21   3   1    5.20    7.70
  21   3  -1    1.10    7.50
  21   3  -1    0.10    8.90
  21   3  -1   -2.80    4.70
  21   3  -1   11.50   10.20
 -21   3   1    3.70    4.70
  19  -3  -1  375.76   21.20
  19  -3  -1  347.07   25.40
 -19  -3   1  383.46   20.50
  19  -3  -1  376.46   22.30
  19   3  -1  391.86   23.80
  19   3  -1  381.06   17.50
 -19   3   1  363.36   17.40
  19   3  -1  364.66   21.40
 -19   3   1  375.76   21.30
  19   3  -1  362.76   23.70
  17  -3  -1  450.65   23.80
  17  -3  -1  433.76   22.40
 -17  -3   1  428.76   22.20
  17  -3  -1  452.85   27.10
  17   3  -1  417.66   19.30
  17   3  -1  430.06   24.60
 -17   3   1  430.76   19.70
  17   3  -1  427.56   22.90
 -17   3   1  401.06   22.70
  17   3  -1  454.55   25.00
  15  -3  -1  285.27   18.20
  15  -3  -1  286.37   16.80
 -15  -3   1  277.57   16.60
  15  -3  -1  322.27   22.10
  15   3  -1  311.87   18.90
  15   3  -1  297.27   14.00
  15   3  -1  268.27   19.30
  15   3  -1  269.27   17.40
 -15   3   1  291.17   14.70
 -15   3   1  268.17   17.20
 -13  -3   1 2160.98   81.89
  13  -3  -1 2063.39   81.49
  13  -3  -1 2001.90   85.29
  13  -3  -1 2094.29   82.79
  13   3  -1 2064.19   83.79
  13   3  -1 2048.20   83.09
 -13   3   1 2025.40   80.29
  13   3  -1 2092.79   82.29
  13   3  -1 2058.39   79.49
 -13   3   1 2092.99   81.99
  11  -3  -1 1091.49   47.40
 -11  -3   1 1005.30   41.70
  11  -3  -1 1036.50   43.50
  11  -3  -1 1069.19   44.60
 -11  -3   1 1076.29   43.70
  11   3  -1 1076.39   41.50
  11   3  -1 1096.49   44.40
  11   3  -1 1028.80   45.40
 -11   3   1 1011.00   43.70
 -11   3   1 1027.90   42.70
  11   3  -1 1039.80   44.90
   9  -3  -1  102.89   11.40
  -9  -3   1   91.39    8.50
  -9  -3   1   99.29   10.20
   9  -3  -1  113.89   10.10
   9  -3  -1  119.49   13.60
   9   3  -1  110.89    7.30
  -9   3   1   86.19    9.40
  -9   3   1   96.39   10.20
   9   3  -1   87.89   10.30
   9   3  -1  116.39   12.50
   9   3  -1  107.59   11.60
   7  -3  -1  608.54   25.90
   7  -3  -1  585.24   27.10
   7  -3  -1  603.84   29.30
  -7  -3   1  570.54   26.40
  -7  -3   1  589.44   25.50
   7   3  -1  596.74   24.30
  -7   3   1  589.84   26.90
   7   3  -1  585.44   26.80
  -7   3   1  579.84   26.30
   7   3  -1  600.84   28.90
   7   3  -1  584.44   26.80
  -5  -3   1  303.47   15.30
   5  -3  -1  279.57   16.40
  -5  -3   1  299.37   15.80
   5  -3  -1  290.77   14.90
   5  -3  -1  283.27   18.10
   5   3  -1  278.67   17.60
   5   3  -1  303.07   16.00
   5   3  -1  275.77   15.80
   5   3  -1  293.77   13.30
  -5   3   1  279.17   16.50
  -5   3   1  267.87   16.00
   3  -3  -1  281.47   14.90
  -3  -3   1  269.07   16.40
   3  -3  -1  304.77   16.10
  -3  -3   1  298.67   15.70
   3  -3  -1  308.17   17.70
  -3   3   1  307.47   17.20
   3   3  -1  298.87   18.30
  -3   3   1  275.17   15.80
   3   3  -1  295.57   16.80
   3   3  -1  312.17   15.20
   1  -3  -1 2267.97   86.79
   1  -3  -1 2132.99   85.69
  -1  -3   1 2243.68   86.89
  -1  -3   1 2209.88   86.99
   1  -3  -1 2136.99   87.49
   1   3  -1 2269.97   86.89
   1   3  -1 2256.77   85.39
   1   3  -1 2216.98   88.19
  -1   3   1 2288.17   86.79
  -1   3   1 2309.87   87.79
   1  -3   1 1281.37   48.80
   1  -3   1 1211.78   49.00
  -1  -3  -1 1286.67   49.10
  -1  -3  -1 1155.98   47.50
   1   3   1 1234.78   49.90
  -1   3  -1 1245.58   48.60
   1   3   1 1160.28   48.50
  -1   3  -1 1141.79   46.30
   1   3   1 1110.59   47.90
  -1   3  -1 1189.98   49.99
  -3  -3  -1  156.08   11.00
   3  -3   1  120.89    6.30
   3  -3   1  140.19   12.10
   3  -3   1   98.19   11.10
  -3  -3  -1  113.39    8.70
  -3   3  -1  118.99   12.00
  -3   3  -1  109.09    7.10
   3   3   1  101.39   10.70
   3   3   1  128.59   12.20
  -3   3  -1  104.19   10.30
   3   3   1  114.59   10.40
  -5  -3  -1  335.17   16.10
  -5  -3  -1  342.07   16.80
   5  -3   1  351.86   18.10
   5  -3   1  355.36   19.70
   5  -3   1  327.27   14.10
  -5   3  -1  341.17   17.50
   5   3   1  316.07   19.00
   5   3   1  340.17   17.60
   5   3   1  349.96   18.00
  -5   3  -1  351.16   18.80
   7  -3   1  227.48   11.30
  -7  -3  -1  265.87   12.80
   7  -3   1  265.37   15.20
  -7  -3  -1  242.68   13.30
   7  -3   1  261.37   16.80
   7   3   1  247.28   16.70
  -7   3  -1  269.97   14.50
  -7   3  -1  237.18   15.60
   7   3   1  247.28   15.70
   7   3   1  257.27   15.00
   9  -3   1   94.59   10.20
   9  -3   1  123.49   13.40
   9  -3   1   84.49    7.30
  -9   3  -1   82.99    9.90
  -9   3  -1   98.89   10.50
   9   3   1   94.49    9.90
   9   3   1  101.59   11.80
   9   3   1   80.49   10.10
  11  -3   1 1204.48   49.80
 -11  -3  -1 1272.57   49.60
  11  -3   1 1185.08   47.20
  11  -3   1 1194.38   51.99
  11   3   1 1188.18   51.39
 -11   3  -1 1210.18   49.80
  11   3   1 1135.09   50.49
 -11   3  -1 1185.08   49.10
  11   3   1 1215.98   49.40
  13  -3   1 1386.06   55.09
  13  -3   1 1411.26   60.09
  13  -3   1 1391.36   57.69
 -13   3  -1 1393.46   56.69
 -13   3  -1 1354.86   57.09
  13   3   1 1443.96   57.19
  13   3   1 1387.36   58.59
  13   3   1 1415.56   59.59
  15  -3   1   43.30    6.80
 -15  -3  -1   37.90    7.10
  15  -3   1   26.50   11.00
  15  -3   1   30.80    8.60
 -15   3  -1   33.00    7.30
  15   3   1   29.70    7.90
 -15   3  -1   29.60    6.80
  15   3   1   40.00    9.90
  15   3   1   39.60   11.10
  17  -3   1  334.77   20.20
  17  -3   1  314.27   17.50
 -17  -3  -1  337.27   18.20
  17  -3   1  306.67   23.70
  17   3   1  346.27   19.60
 -17   3  -1  330.57   18.60
  17   3   1  323.57   21.60
 -17   3  -1  326.67   18.00
  17   3   1  328.57   22.20
  19  -3   1  164.28   18.60
  19  -3   1  152.58   11.90
  19  -3   1  143.19   14.90
 -19  -3  -1  140.19   12.40
  19   3   1  113.19   15.40
 -19   3  -1  147.59   11.80
  19   3   1  140.99   14.40
 -19   3  -1  150.38   12.70
  19   3   1  144.39   16.70
  21  -3   1    8.40    7.40
  21  -3   1    1.10   11.20
  21  -3   1   16.10    9.60
 -21  -3  -1   -8.30    5.80
  21   3   1    0.50    8.10
 -21   3  -1  -10.30    6.10
  21   3   1    3.90   10.20
  21   3   1    9.20   10.60
 -21   3  -1  -10.60    5.00
  23  -3   1  337.07   20.00
  23  -3   1  337.67   25.90
  23  -3   1  351.96   22.90
 -23  -3  -1  328.27   19.50
 -23   3  -1  352.36   20.10
 -23   3  -1  356.46   18.50
  23   3   1  363.06   21.80
  23   3   1  318.17   23.50
  23   3   1  288.57   24.30
  25  -3   1  953.70   46.60
  25  -3   1  905.71   41.10
  25  -3   1  900.01   43.50
 -25   3  -1  912.61   41.50
 -25   3  -1  909.21   39.70
  25   3   1  941.51   45.60
  25   3   1  882.61   45.30
  25   3   1  946.91   43.10
  27  -3   1  231.58   21.00
  27  -3   1  250.27   24.10
  27  -3   1  236.28   18.40
  27   3   1  236.78   20.00
 -27   3  -1  252.97   15.90
  27   3   1  255.57   22.90
  27   3   1  258.47   23.80
  29  -3   1  261.37   19.50
  29  -3   1  217.58   24.30
  29  -3   1  226.08   21.50
  29   3   1  231.58   24.20
  29   3   1  256.27   23.40
 -29   3  -1  244.78   16.20
  29   3   1  273.47   21.00
  31  -3   1  194.98   21.20
  31  -3   1  193.48   23.90
  31  -3   1  210.38   19.00
  31   3   1  225.98   24.20
 -31   3  -1  214.28   15.10
  31   3   1  196.18   20.00
  31   3   1  169.58   21.20
  33  -3   1    5.50   12.90
  33  -3   1   23.30   12.00
  33  -3   1    0.80   15.90
 -33   3  -1   -0.90    7.30
  33   3   1    0.50   14.20
  33   3   1    3.50   12.60
  33   3   1    9.50   11.30
  35  -3   1  116.79   21.90
  35  -3   1  140.49   20.30
  35  -3   1  108.79   17.00
 -35   3  -1  131.59   13.50
  35   3   1  126.99   18.20
  35   3   1  123.39   20.10
  35   3   1  164.28   22.20
  37  -3   1  442.46   32.70
  37  -3   1  411.36   34.60
  37  -3   1  527.95   30.60
  37   3   1  462.05   34.40
  37   3   1  476.75   34.10
 -37   3  -1  463.55   24.50
  37   3   1  430.76   30.70
  39  -3   1  191.88   21.70
  39  -3   1  222.38   27.50
  39  -3   1  185.88   23.60
  39  -3   1  177.48   20.50
 -39   3  -1  177.88   16.50
  39   3   1  159.28   21.30
  39   3   1  150.78   24.30
  39   3   1  182.58   24.80
  41  -3   1  100.89   21.50
  41  -3   1  107.29   19.60
  41  -3   1  108.79   18.80
  41  -3   1   65.59   17.50
 -41   3  -1   65.49   11.40
  41   3   1   60.49   20.70
  41   3   1   53.39   16.50
  41   3   1   66.69   20.90
  43  -3   1  140.49   22.00
  43  -3   1  211.28   23.90
  43  -3   1  167.08   26.20
  43   3   1  191.38   27.70
  43   3   1  170.68   27.70
  43   3   1  174.88   23.20
  45  -3   1    7.10   15.50
  45  -3   1   27.70   20.40
  45   3   1   -0.20   15.30
  45   3   1   21.80   19.90
  45   3   1  -25.10   16.80
  47  -3   1  108.49   20.30
  47  -3   1   53.09   21.70
  47   3   1   91.79   24.10
  47   3   1   82.59   25.20
  46  -4  -1   -3.90   18.40
  46  -4  -1   26.70   17.30
  46   4  -1    7.10   20.70
  46   4  -1   28.40   24.80
  44  -4  -1   26.20   15.70
  44  -4  -1   31.00   20.90
  44   4  -1   -1.20   19.70
  44   4  -1    1.40   19.10
  42  -4  -1  106.59   20.20
  42  -4  -1  119.49   26.50
  42   4  -1  114.39   24.70
  42   4  -1  104.29   23.60
  40  -4  -1   61.39   20.90
  40  -4  -1   35.60   16.10
  40   4  -1   32.50   19.50
  40   4  -1   68.39   21.20
  38  -4  -1    3.50   17.70
  38  -4  -1   14.30   14.40
  38   4  -1  -17.00   16.10
  38   4  -1   -3.00   16.40
  36  -4  -1  266.77   31.30
  36  -4  -1  279.47   24.50
  36   4  -1  261.27   29.40
  36   4  -1  255.87   27.90
  34  -4  -1    9.30   12.30
  34  -4  -1   35.10   18.20
  34   4  -1   18.10   14.70
  34   4  -1   19.30   12.30
  34   4  -1   11.10   15.50
  32  -4  -1   17.50   17.20
  32  -4  -1   13.50   11.90
 -32   4   1   26.50   12.90
  32   4  -1   39.40   16.20
  32   4  -1   38.70   15.70
  32   4  -1   26.50   12.10
  30  -4  -1  118.09   25.30
  30  -4  -1  139.39   17.20
  30  -4  -1  138.39   22.50
  30   4  -1  119.29   19.90
  30   4  -1  113.59   16.50
 -30   4   1  117.39   11.00
 -30   4   1  143.69   17.50
  30   4  -1  123.49   19.80
 -28  -4   1   46.70   10.70
  28  -4  -1   22.80   16.10
  28  -4  -1   40.70   12.90
  28  -4  -1   30.70   11.50
  28   4  -1   33.10   11.20
 -28   4   1   39.90    7.50
  28   4  -1   58.89    7.50
 -28   4   1   65.89   12.40
  28   4  -1   58.49   14.80
  28   4  -1   87.09   16.20
  26  -4  -1   90.79   14.70
  26  -4  -1   65.39   18.10
  26  -4  -1   60.29   12.20
 -26  -4   1   48.40   11.00
  26   4  -1   89.79   16.10
 -26   4   1   70.99   12.60
 -26   4   1   73.19    8.60
  26   4  -1   56.89   12.20
  26   4  -1   87.99   16.60
  26   4  -1   79.19    8.50
  24  -4  -1  464.85   31.90
  24  -4  -1  412.86   26.70
  24  -4  -1  432.16   25.10
 -24  -4   1  439.56   24.90
  24   4  -1  489.85   29.20
 -24   4   1  445.56   21.00
  24   4  -1  462.05   26.50
 -24   4   1  429.96   25.50
  24   4  -1  448.16   20.30
  24   4  -1  451.25   29.10
  22  -4  -1  384.76   29.00
  22  -4  -1  373.86   22.10
  22  -4  -1  391.26   24.80
 -22  -4   1  388.16   22.60
  22   4  -1  389.46   23.50
  22   4  -1  383.76   18.10
 -22   4   1  377.16   19.10
  22   4  -1  355.76   25.90
 -22   4   1  394.56   23.30
  22   4  -1  424.56   27.30
  20  -4  -1  155.98   14.10
 -20  -4   1  142.29   14.00
  20  -4  -1  184.58   22.20
  20  -4  -1  161.18   16.70
 -20   4   1  150.28   11.10
  20   4  -1  142.29   17.70
  20   4  -1  164.88   17.30
 -20   4   1  147.79   15.10
  20   4  -1  132.49    9.20
  20   4  -1  128.89   14.40
  18  -4  -1    5.00    7.20
 -18  -4   1   -3.40    6.50
  18  -4  -1    3.40    8.40
  18  -4  -1    0.30   12.60
 -18  -4   1    7.80    5.60
 -18   4   1    8.40    5.90
  18   4  -1   -4.60    7.20
  18   4  -1    7.10   10.30
  18   4  -1    1.40    9.40
 -18   4   1   -5.70    7.30
  18   4  -1   -1.10    3.90
  16  -4  -1  348.87   21.70
 -16  -4   1  338.87   19.70
  16  -4  -1  331.07   25.40
  16  -4  -1  364.06   19.60
 -16  -4   1  352.46   17.10
  16   4  -1  303.97   21.60
 -16   4   1  348.07   20.40
  16   4  -1  369.06   23.60
  16   4  -1  350.46   16.00
 -16   4   1  310.47   18.10
  16   4  -1  341.87   20.60
  14  -4  -1    6.70    7.70
 -14  -4   1   25.20    6.50
  14  -4  -1   11.10    6.70
  14  -4  -1   -2.80   10.50
  14   4  -1   12.00    9.40
  14   4  -1   15.80    7.70
 -14   4   1   11.80    6.60
  14   4  -1   18.30    9.90
 -14   4   1   21.60    7.90
  14   4  -1   24.00    4.90
  12  -4  -1  152.68   12.20
  12  -4  -1  132.49   14.40
  12  -4  -1  180.58   18.70
 -12  -4   1  155.68   13.20
 -12  -4   1  184.98   11.90
 -12   4   1  132.99   12.30
  12   4  -1  190.78   15.10
  12   4  -1  138.69   13.30
  12   4  -1  168.48    9.40
 -12   4   1  142.89   13.20
  12   4  -1  166.18   16.70
  10  -4  -1  622.44   28.00
 -10  -4   1  602.14   27.60
  10  -4  -1  650.83   30.20
  10  -4  -1  644.34   33.20
 -10  -4   1  646.54   29.10
  10   4  -1  610.74   25.80
 -10   4   1  634.14   29.10
  10   4  -1  648.44   29.50
  10   4  -1  581.64   29.60
 -10   4   1  603.64   29.10
  10   4  -1  653.13   32.10
  -8  -4   1  105.29   11.50
   8  -4  -1  136.99   15.50
   8  -4  -1   86.99   11.00
   8  -4  -1   93.89    9.70
  -8  -4   1  132.69   10.80
  -8   4   1  109.49   11.50
   8   4  -1  113.99   14.00
  -8   4   1  102.59   11.60
   8   4  -1   93.29   10.70
   8   4  -1  115.29   12.00
   6  -4  -1  129.09   10.30
  -6  -4   1  163.28   13.00
  -6  -4   1  155.28   11.80
   6  -4  -1  111.49   12.30
   6  -4  -1  141.99   15.70
  -6   4   1  125.09   12.10
   6   4  -1  133.19   14.90
   6   4  -1  146.09   12.00
   6   4  -1  113.99   12.10
  -6   4   1  128.49   12.70
   4  -4  -1  436.76   20.30
   4  -4  -1  432.66   24.60
  -4  -4   1  435.96   22.00
   4  -4  -1  429.46   22.10
  -4  -4   1  453.25   22.40
  -4   4   1  425.36   22.20
   4   4  -1  444.16   21.30
   4   4  -1  440.06   22.60
   4   4  -1  437.66   24.60
  -4   4   1  475.65   23.40
   2  -4  -1  230.18   13.20
  -2  -4   1  230.98   15.00
   2  -4  -1  247.08   17.80
   2  -4  -1  220.98   14.70
  -2  -4   1  215.48   15.30
   2   4  -1  226.98   13.30
   2   4  -1  242.38   18.20
   2   4  -1  233.48   15.00
  -2   4   1  202.38   14.50
  -2   4   1  224.18   16.40
   0  -4  -1   57.69    7.20
   0  -4  -1   81.79   10.00
   0  -4  -1   84.89   12.30
   0  -4   1   63.29    9.10
   0  -4   1   69.19   10.40
   0   4  -1   67.89    9.20
   0   4   1   80.49    9.50
   0   4   1   59.39   10.60
   0   4  -1   52.09   10.40
   0   4   1   57.69    8.10
   0   4  -1   72.19    7.10
   2  -4   1  177.38   15.20
   2  -4   1  204.78   14.60
  -2  -4  -1  194.88   13.90
  -2  -4  -1  199.48   12.30
   2  -4   1  203.48    9.90
  -2  -4  -1  206.08   15.40
  -2   4  -1  187.28   11.10
   2   4   1  202.88   13.70
  -2   4  -1  203.38   13.80
   2   4   1  233.58   14.50
   2   4   1  208.98   16.30
  -2   4  -1  203.68   16.30
  -4  -4  -1  101.79   10.80
   4  -4   1   91.39    6.60
   4  -4   1  109.59   11.80
   4  -4   1   92.99   12.00
  -4  -4  -1  120.29   11.40
  -4  -4  -1  113.59    8.90
   4   4   1   87.99   12.00
   4   4   1  101.09   10.80
  -4   4  -1   96.99   12.00
   4   4   1  107.69   11.40
  -4   4  -1   87.39   10.40
  -4   4  -1   82.29    7.50
   6  -4   1   60.69    6.00
  -6  -4  -1   87.39    9.80
   6  -4   1   83.79   10.10
  -6  -4  -1   78.79    9.60
  -6  -4  -1   71.99    7.90
   6  -4   1   72.69   11.50
   6   4   1   73.79   11.90
   6   4   1   80.29    9.80
   6   4   1   67.39    9.90
  -6   4  -1   82.69    9.50
  -6   4  -1   72.89   10.60
   8  -4   1  237.68   16.70
  -8  -4  -1  252.87   15.70
   8  -4   1  300.57   20.30
   8  -4   1  254.47   12.20
  -8  -4  -1  271.97   14.60
   8   4   1  282.17   17.70
   8   4   1  243.98   18.50
   8   4   1  257.47   16.50
  -8   4  -1  248.38   17.10
  -8   4  -1  243.58   15.60
 -10  -4  -1  523.35   24.40
 -10  -4  -1  488.35   22.20
  10  -4   1  526.05   28.70
  10  -4   1  515.65   25.50
  10  -4   1  506.25   21.40
 -10   4  -1  470.85   25.50
  10   4   1  508.65   26.40
  10   4   1  528.65   27.90
 -10   4  -1  475.05   24.30
  10   4   1  485.05   24.80
 -12  -4  -1  193.48   14.00
  12  -4   1  167.98   15.50
  12  -4   1  212.58   19.30
  12  -4   1  183.88   10.90
 -12   4  -1  184.18   13.50
  12   4   1  175.38   14.10
  12   4   1  182.58   16.20
 -12   4  -1  179.68   14.10
  12   4   1  180.08   17.40
  14  -4   1    9.10    5.30
  14  -4   1   -7.60    7.80
 -14  -4  -1    1.20    6.30
  14  -4   1   11.80   11.40
  14   4   1   -5.70    9.70
 -14   4  -1   -0.30    6.40
  14   4   1    7.20    7.00
 -14   4  -1    2.70    7.40
  14   4   1    9.50    8.80
  16  -4   1  619.04   31.00
  16  -4   1  611.14   27.30
 -16  -4  -1  633.34   29.30
  16  -4   1  684.93   35.20
 -16   4  -1  642.24   30.00
 -16   4  -1  596.54   29.50
  16   4   1  622.64   30.20
  16   4   1  591.24   33.20
  16   4   1  618.94   32.30
  18  -4   1   -2.70   11.70
 -18  -4  -1   11.20    6.80
  18  -4   1    2.70    8.60
  18  -4   1    7.90    6.30
  18   4   1    1.40    7.80
 -18   4  -1    4.40    6.90
  18   4   1   -6.40    9.30
 -18   4  -1   14.40    7.20
  18   4   1   16.90   11.50
  20  -4   1   47.10    8.50
  20  -4   1   20.30    9.80
  20  -4   1   41.40   14.80
  20   4   1   37.20   10.10
 -20   4  -1   41.00    8.80
  20   4   1   28.00   11.90
 -20   4  -1   35.60    8.30
  20   4   1   15.50   10.50
  22  -4   1  279.27   17.90
  22  -4   1  292.77   21.60
  22  -4   1  335.77   26.70
  22   4   1  316.07   24.60
 -22   4  -1  301.07   19.30
  22   4   1  299.27   20.90
  22   4   1  290.37   23.40
 -22   4  -1  296.17   17.80
  24  -4   1   68.19   13.30
  24  -4   1  119.19   12.90
  24  -4   1   89.19   18.00
  24   4   1   56.79   11.80
  24   4   1   89.99   15.10
 -24   4  -1   77.19   10.20
  24   4   1   96.29   16.70
  26  -4   1   66.89   11.10
  26  -4   1  103.89   14.90
  26  -4   1   65.49   17.80
  26   4   1   87.59   13.70
 -26   4  -1   68.09   10.50
  26   4   1   71.89   16.60
  26   4   1   71.19   14.70
  28  -4   1  230.08   22.40
  28  -4   1  234.78   25.90
  28  -4   1  286.47   18.80
  28   4   1  233.28   21.40
  28   4   1  255.97   26.20
  28   4   1  237.48   24.30
 -28   4  -1  251.57   16.70
  30  -4   1  101.09   14.20
  30  -4   1   79.29   16.30
  30  -4   1   75.49   19.10
 -30   4  -1   78.39   11.70
  30   4   1   66.79   16.70
  30   4   1   89.99   15.60
  30   4   1   89.99   19.20
  32  -4   1   90.39   17.30
  32  -4   1   88.89   14.50
  32  -4   1   70.89   19.30
  32   4   1   78.99   15.30
 -32   4  -1  103.29   11.90
  32   4   1   79.59   20.00
  32   4   1  105.19   19.10
  34  -4   1   23.00   12.40
  34  -4   1   25.90   18.20
  34  -4   1   35.80   15.00
  34   4   1   39.80   17.90
  34   4   1   15.60   14.50
 -34   4  -1   15.30    9.10
  34   4   1   12.90   12.50
  36  -4   1  235.98   21.30
  36  -4   1  166.08   22.30
  36  -4   1  206.78   27.80
  36   4   1  193.48   22.40
 -36   4  -1  172.28   16.50
  36   4   1  187.48   26.20
  36   4   1  179.48   24.10
  38  -4   1   13.20   18.00
  38  -4   1   -7.20   14.20
  38  -4   1   11.40   13.10
  38   4   1   -0.90   16.60
 -38   4  -1   12.70    9.30
  38   4   1   -3.00   13.10
  38   4   1   17.60   17.60
  40  -4   1   -4.30   14.60
  40  -4   1   -8.10   12.80
  40  -4   1    6.00   18.00
  40   4   1   -5.60   17.40
  40   4   1   21.90   18.30
  40   4   1   -4.20   14.00
 -40   4  -1   13.90    9.50
  42  -4   1   45.40   21.00
  42  -4   1  101.99   18.40
  42   4   1   80.99   22.40
  42   4   1   59.99   18.00
  42   4   1  124.39   24.20
  44  -4   1   16.60   14.60
  44  -4   1   24.30   20.50
  44   4   1    8.00   20.50
  44   4   1   -4.40   20.70
  44   4   1   -2.30   15.10
  46  -4   1  -17.30   18.90
  46   4   1    8.20   20.70
  46   4   1  -19.00   19.80
  45  -5  -1   92.19   26.20
  45  -5  -1   83.69   19.20
  45   5  -1   40.30   24.40
  45   5  -1   73.49   24.20
  43  -5  -1   91.19   26.00
  43  -5  -1   68.59   18.30
  43   5  -1  127.99   25.10
  43   5  -1  111.29   26.70
  41  -5  -1   33.30   17.60
  41  -5  -1   50.39   22.70
  41   5  -1   40.80   21.10
  41   5  -1   14.40   19.50
  39  -5  -1  107.39   18.20
  39  -5  -1   56.89   21.90
  39   5  -1   89.39   22.70
  39   5  -1   57.39   20.40
  37  -5  -1  329.47   26.70
  37  -5  -1  401.36   36.10
  37   5  -1  409.56   35.00
  37   5  -1  343.97   34.10
  35  -5  -1  151.88   18.80
  35  -5  -1  125.19   25.00
  35   5  -1  135.09   23.40
  35   5  -1  150.48   23.60
  33  -5  -1  175.48   26.60
  33  -5  -1  177.48   19.50
  33   5  -1  149.69   23.30
  33   5  -1  207.08   25.20
  31  -5  -1  272.27   22.00
  31  -5  -1  345.37   31.60
  31   5  -1  266.17   27.60
  31   5  -1  224.78   22.70
  31   5  -1  291.37   28.10
  29  -5  -1   27.50   17.40
  29  -5  -1   18.30   11.00
 -29   5   1   -0.40   11.00
  29   5  -1    1.00   15.00
  29   5  -1   27.60   15.10
  29   5  -1   31.20   11.80
  27  -5  -1  144.79   24.10
  27  -5  -1  103.09   14.20
  27   5  -1  102.89   15.40
  27   5  -1  110.39   19.20
 -27   5   1   96.99   10.60
 -27   5   1  108.09   16.20
  27   5  -1  126.09   19.90
 -25  -5   1  322.07   21.30
  25  -5  -1  245.08   28.00
 -25  -5   1  296.77   16.90
  25  -5  -1  305.27   20.70
  25  -5  -1  316.77   25.60
 -25   5   1  331.07   22.70
  25   5  -1  299.57   16.00
  25   5  -1  317.07   22.00
  25   5  -1  290.27   26.90
 -25   5   1  283.17   17.40
  25   5  -1  282.27   25.10
  23  -5  -1  404.26   23.50
  23  -5  -1  412.56   31.50
  23  -5  -1  357.76   25.80
 -23  -5   1  390.36   19.70
 -23  -5   1  424.06   24.30
 -23   5   1  368.36   21.00
 -23   5   1  419.86   25.60
  23   5  -1  415.36   25.60
  23   5  -1  394.66   18.50
  23   5  -1  417.26   29.00
  23   5  -1  408.46   27.80
  21  -5  -1  103.39   12.70
  21  -5  -1   83.09   14.50
  21  -5  -1  108.59   20.30
 -21  -5   1  135.29   11.30
  21   5  -1   99.49   16.40
  21   5  -1   95.79   16.50
  21   5  -1   79.49   13.10
 -21   5   1  100.89   13.90
 -21   5   1  104.79   11.90
  21   5  -1  116.49    8.60
  19  -5  -1  541.45   30.60
 -19  -5   1  562.34   25.90
  19  -5  -1  521.55   35.50
  19  -5  -1  547.85   27.60
  19   5  -1  585.64   32.10
 -19   5   1  570.04   30.00
  19   5  -1  570.44   24.00
  19   5  -1  564.94   29.80
  19   5  -1  532.45   32.40
 -19   5   1  548.95   27.40
 -17  -5   1   80.59   10.00
  17  -5  -1   85.89   10.40
 -17  -5   1   76.99   11.40
  17  -5  -1   82.99   17.70
  17  -5  -1   95.69   13.60
  17   5  -1   82.59   11.90
  17   5  -1  108.29   14.90
 -17   5   1   75.19   10.40
  17   5  -1   93.19    7.50
  17   5  -1   65.99   14.60
 -17   5   1   87.69   12.40
 -15  -5   1   38.80    9.10
 -15  -5   1   61.89    9.00
  15  -5  -1   34.70   14.50
  15  -5  -1   30.20    8.10
  15  -5  -1   47.30   11.00
 -15   5   1   47.20    9.40
  15   5  -1   41.30   12.50
  15   5  -1   42.30   11.00
  15   5  -1   55.99    6.40
  15   5  -1   29.30    9.80
 -15   5   1   37.90    9.80
  13  -5  -1  280.77   23.90
  13  -5  -1  271.97   16.60
 -13  -5   1  303.87   18.50
  13  -5  -1  296.87   19.60
 -13  -5   1  276.57   16.10
  13   5  -1  267.27   21.80
  13   5  -1  261.37   18.50
  13   5  -1  268.97   19.10
 -13   5   1  278.47   18.70
 -13   5   1  214.38   16.90
 -11  -5   1  749.92   34.40
  11  -5  -1  723.03   34.80
  11  -5  -1  715.53   38.60
 -11  -5   1  692.13   32.00
  11  -5  -1  737.33   32.10
 -11   5   1  708.33   33.80
  11   5  -1  688.83   34.00
  11   5  -1  739.13   37.20
  11   5  -1  749.73   34.30
 -11   5   1  722.03   33.90
  -9  -5   1  119.59   13.80
   9  -5  -1  121.09   11.10
   9  -5  -1  116.29   13.30
   9  -5  -1  124.89   17.90
  -9  -5   1  134.19   12.40
   9   5  -1  102.49   12.50
   9   5  -1  115.79   16.20
  -9   5   1  124.29   13.90
   9   5  -1  117.79   13.40
  -9   5   1  137.99   14.50
  -7  -5   1  795.02   36.10
   7  -5  -1  779.42   34.80
   7  -5  -1  862.01   37.60
   7  -5  -1  863.41   41.20
  -7  -5   1  854.31   37.40
  -7   5   1  830.42   37.00
   7   5  -1  764.22   39.20
   7   5  -1  812.52   37.30
  -7   5   1  813.12   37.80
   7   5  -1  783.72   36.10
   5  -5  -1  383.36   25.50
   5  -5  -1  371.96   19.40
  -5  -5   1  408.36   22.40
   5  -5  -1  386.36   21.90
  -5  -5   1  421.66   21.50
  -5   5   1  386.76   22.10
   5   5  -1  396.86   20.90
   5   5  -1  404.06   25.40
  -5   5   1  378.06   23.00
   5   5  -1  410.36   22.20
  -3  -5   1   52.59    9.60
   3  -5  -1   82.59   13.90
   3  -5  -1   41.90    8.90
   3  -5  -1   44.70    7.20
   3   5  -1   59.79    8.10
  -3   5   1   33.10    8.90
   3   5  -1   42.20    8.60
  -3   5   1   25.50   10.10
   3   5  -1   69.29   12.80
   1  -5  -1  480.15   24.40
   1  -5  -1  481.35   22.20
  -1  -5   1  501.05   25.30
   1  -5  -1  457.85   27.30
  -1  -5   1  476.85   25.20
   1   5  -1  495.85   24.60
   1   5  -1  450.45   27.20
  -1   5   1  486.55   24.90
  -1   5   1  499.65   27.60
  -1   5   1  431.36   23.30
   1   5  -1  455.55   22.10
   1  -5   1  823.22   38.50
   1  -5   1  842.12   39.30
  -1  -5  -1  878.51   40.10
  -1  -5  -1  859.51   36.20
  -1  -5  -1  838.42   38.00
  -1   5  -1  849.52   35.80
   1   5   1  910.41   38.50
   1   5   1  844.42   40.20
   1   5   1  804.12   37.20
  -1   5  -1  885.51   40.50
  -1   5  -1  881.91   38.40
  -3  -5  -1  386.86   22.20
   3  -5   1  422.56   18.00
   3  -5   1  366.86   23.20
  -3  -5  -1  435.36   23.60
   3  -5   1  467.75   24.60
  -3  -5  -1  413.66   19.90
  -3   5  -1  423.06   24.70
   3   5   1  436.76   22.00
   3   5   1  392.66   22.30
  -3   5  -1  421.06   22.50
  -3   5  -1  388.06   19.40
   3   5   1  421.66   24.70
  -5  -5  -1  558.74   27.30
   5  -5   1  547.95   23.60
   5  -5   1  548.45   28.70
  -5  -5  -1  613.04   28.50
  -5  -5  -1  592.74   26.10
   5  -5   1  626.14   30.60
  -5   5  -1  618.14   30.30
   5   5   1  571.74   28.20
   5   5   1  563.14   28.20
  -5   5  -1  488.15   24.30
  -5   5  -1  558.34   27.90
   5   5   1  614.64   31.10
  -7  -5  -1 1187.88   50.79
   7  -5   1 1169.98   46.90
  -7  -5  -1 1210.48   50.49
   7  -5   1 1134.99   51.09
   7  -5   1 1281.97   54.39
   7   5   1 1238.48   51.69
  -7   5  -1 1208.88   51.19
   7   5   1 1171.68   51.09
   7   5   1 1143.19   53.29
  -7   5  -1 1239.58   52.29
   9  -5   1   22.10   11.40
  -9  -5  -1   38.50    8.90
   9  -5   1   12.40    8.30
   9  -5   1   14.50    4.50
  -9  -5  -1   13.30    7.60
   9   5   1   18.80   10.20
  -9   5  -1   17.90    8.10
   9   5   1   12.00    8.10
  -9   5  -1   12.90    9.30
   9   5   1   22.70    8.10
  11  -5   1  686.23   36.90
 -11  -5  -1  771.02   32.80
 -11  -5  -1  632.74   30.50
  11  -5   1  692.33   33.60
  11  -5   1  680.13   28.50
  11   5   1  673.23   36.00
  11   5   1  677.33   34.00
 -11   5  -1  727.33   32.70
  11   5   1  708.13   33.10
 -11   5  -1  667.93   33.70
 -13  -5  -1  659.93   30.20
  13  -5   1  559.84   30.80
  13  -5   1  633.24   35.30
  13  -5   1  594.34   25.80
 -13  -5  -1  601.44   27.00
  13   5   1  644.84   32.50
 -13   5  -1  638.94   30.40
  13   5   1  592.64   30.50
  13   5   1  599.14   33.80
 -13   5  -1  603.84   30.00
  15  -5   1  150.78   19.80
  15  -5   1  130.19   10.30
 -15  -5  -1  137.19   13.40
  15  -5   1  150.28   15.90
  15   5   1  145.79   16.90
 -15   5  -1  134.49   13.90
 -15   5  -1  130.99   14.10
  15   5   1  169.08   18.30
  15   5   1  139.99   14.70
  17  -5   1  313.37   16.50
  17  -5   1  279.47   21.40
  17  -5   1  337.47   26.70
  17   5   1  293.27   20.40
  17   5   1  316.87   23.50
 -17   5  -1  315.27   20.20
  17   5   1  340.77   25.00
 -17   5  -1  285.07   19.60
  19  -5   1  900.01   43.30
  19  -5   1  917.01   47.90
  19  -5   1  923.81   38.40
 -19   5  -1  884.81   41.40
  19   5   1  940.21   44.70
  19   5   1  879.41   42.10
 -19   5  -1  949.80   41.60
  19   5   1  850.81   45.40
  21  -5   1   14.90   10.80
  21  -5   1   32.50    7.90
  21  -5   1   47.10   16.30
  21   5   1   25.90   12.70
 -21   5  -1   23.80    8.80
  21   5   1   22.50   13.40
  21   5   1   17.30    9.70
 -21   5  -1   21.80   12.20
  23  -5   1  674.93   35.20
  23  -5   1  652.53   40.50
  23  -5   1  629.64   29.80
 -23   5  -1  645.84   31.50
  23   5   1  647.74   37.20
  23   5   1  581.84   33.10
  23   5   1  618.84   36.20
  25  -5   1  285.97   30.30
  25  -5   1  287.67   24.80
  25  -5   1  350.06   19.50
  25   5   1  290.77   23.20
  25   5   1  350.16   27.00
 -25   5  -1  300.17   19.10
  25   5   1  335.47   28.00
  27  -5   1   23.30   10.10
  27  -5   1   31.60   14.20
  27  -5   1   22.90   16.20
 -27   5  -1   24.00    8.90
  27   5   1   25.00   11.40
  27   5   1   46.20   15.70
  27   5   1   33.30   14.50
  29  -5   1  122.39   15.10
  29  -5   1  114.79   21.40
  29  -5   1   99.39   17.70
  29   5   1  134.39   21.10
 -29   5  -1   94.19   12.90
  29   5   1  102.89   19.80
  29   5   1  102.59   16.90
  31  -5   1  309.57   31.80
  31  -5   1  278.57   26.40
  31  -5   1  294.07   22.00
  31   5   1  346.87   25.50
 -31   5  -1  316.27   20.70
  31   5   1  317.57   29.30
  31   5   1  327.37   31.10
  33  -5   1   26.60   14.90
  33  -5   1   36.50   18.40
  33  -5   1   22.00   11.80
  33   5   1   69.19   19.70
  33   5   1   20.40   13.40
 -33   5  -1   31.10    9.90
  33   5   1   74.69   17.80
  35  -5   1  315.67   23.80
  35  -5   1  184.58   28.40
  35  -5   1  252.87   26.00
 -35   5  -1  245.98   18.40
  35   5   1  247.08   24.20
  35   5   1  268.17   27.80
  35   5   1  230.88   29.70
  37  -5   1  260.27   26.50
  37  -5   1  201.68   29.40
 -37   5  -1  219.88   18.60
  37   5   1  198.48   23.70
  37   5   1  252.47   28.60
  37   5   1  263.47   30.80
  39  -5   1   10.10   20.30
  39   5   1   17.30   20.30
  39   5   1   12.00   18.70
  39   5   1   17.80   14.50
  41  -5   1    7.60   20.10
  41   5   1   29.60   21.00
  41   5   1   19.10   14.80
  41   5   1   16.50   20.60
  43  -5   1   57.79   23.50
  43   5   1   84.79   19.50
  43   5   1   61.09   24.90
  43   5   1   71.79   23.90
  45  -5   1   70.79   24.90
  45   5   1   71.09   26.50
  45   5   1  100.09   27.80
  42  -6  -1   26.50   15.50
  42  -6  -1   18.10   22.30
  42   6  -1   51.29   24.10
  42   6  -1    5.50   21.70
  40  -6  -1   -9.80   20.40
  40  -6  -1   -0.60   13.70
  40   6  -1  -36.00   18.60
  40   6  -1   15.50   22.10
  38  -6  -1   27.90   24.20
  38  -6  -1   -0.90   12.80
  38   6  -1    9.90   21.90
  38   6  -1   80.89   23.50
  36  -6  -1  133.49   18.00
  36  -6  -1  102.59   27.30
  36   6  -1  144.29   25.40
  36   6  -1  134.69   26.60
  34  -6  -1   19.20   12.80
  34  -6  -1  -12.30   18.70
  34   6  -1   21.90   19.60
  34   6  -1   -2.80   18.20
  32  -6  -1    4.30   19.10
  32  -6  -1   16.00   12.20
  32   6  -1   -9.50   16.70
  32   6  -1   27.80   18.50
  30  -6  -1  109.09   23.70
  30  -6  -1  115.09   16.40
  30   6  -1  158.58   23.30
  30   6  -1  117.79   21.50
  28  -6  -1  138.89   25.50
  28  -6  -1   89.29   14.40
  28   6  -1   85.59   20.00
  28   6  -1   65.89   19.40
  28   6  -1  133.49   27.70
  26  -6  -1    3.30   16.90
  26  -6  -1   22.40   10.30
 -26   6   1    5.60   11.00
 -26   6   1    3.80    8.20
  26   6  -1    9.30   11.00
  26   6  -1    5.60   14.10
  26   6  -1   12.20   14.50
  24  -6  -1   57.59   18.70
  24  -6  -1   44.30   10.60
 -24   6   1   49.40   10.20
  24   6  -1   45.90   15.00
  24   6  -1   50.39   16.60
 -24   6   1   83.59   14.70
  24   6  -1   55.89   13.10
  22  -6  -1  174.78   25.40
  22  -6  -1  149.79   15.10
 -22   6   1  135.19   16.80
 -22   6   1  144.39   14.40
  22   6  -1  121.29   19.30
  22   6  -1  131.99   18.40
  22   6  -1  147.89   17.20
  20  -6  -1   11.30    8.20
  20  -6  -1   17.70   17.00
 -20  -6   1   16.50   10.20
 -20  -6   1   17.10    8.30
 -20   6   1    1.90    8.40
  20   6  -1    8.50   12.60
  20   6  -1   13.60   12.60
 -20   6   1   15.50   10.60
  20   6  -1   20.30   10.10
 -18  -6   1  147.59   16.80
 -18  -6   1  182.98   14.00
  18  -6  -1  154.08   14.90
  18  -6  -1  165.98   20.50
  18  -6  -1  187.58   23.70
  18   6  -1  156.68   17.20
 -18   6   1  168.48   18.40
  18   6  -1  183.58   20.30
 -18   6   1  166.08   14.70
  18   6  -1  147.79   20.10
 -16  -6   1  252.97   19.60
  16  -6  -1  268.97   26.80
 -16  -6   1  267.67   17.30
  16  -6  -1  224.18   16.30
  16  -6  -1  253.17   21.10
 -16   6   1  268.87   20.80
  16   6  -1  280.27   20.00
 -16   6   1  261.27   19.00
  16   6  -1  249.78   23.10
  16   6  -1  253.77   21.30
 -14  -6   1   39.70    9.10
 -14  -6   1   23.30    9.60
  14  -6  -1   20.30   10.50
  14  -6  -1   14.00   14.60
  14  -6  -1   25.00    7.60
 -14   6   1    6.20    8.90
  14   6  -1   21.40    9.20
 -14   6   1   10.10    9.60
  14   6  -1   53.49   12.30
  14   6  -1    4.90   12.30
  12  -6  -1   32.60   11.00
 -12  -6   1   24.90    9.80
  12  -6  -1   38.50   15.80
  12  -6  -1   22.70    7.30
 -12  -6   1   29.00    9.30
 -12   6   1   26.40    9.60
 -12   6   1   -0.70    9.20
  12   6  -1   11.10   12.70
  12   6  -1   23.90   10.20
  12   6  -1   23.60    8.90
  10  -6  -1  274.27   16.90
  10  -6  -1  312.97   20.70
  10  -6  -1  318.47   26.00
 -10  -6   1  302.97   18.70
 -10  -6   1  284.67   20.00
  10   6  -1  284.27   20.20
 -10   6   1  262.07   19.70
  10   6  -1  274.97   20.10
  10   6  -1  260.07   22.70
 -10   6   1  290.87   20.60
   8  -6  -1   82.49    9.80
  -8  -6   1  107.89   13.40
  -8  -6   1   82.39   12.40
   8  -6  -1  112.69   19.20
   8  -6  -1   82.89   13.00
  -8   6   1   80.19   12.30
   8   6  -1   57.59   14.90
   8   6  -1   83.29   12.80
   8   6  -1   94.39   12.70
  -8   6   1   77.39   13.10
  -6  -6   1   44.70   10.80
   6  -6  -1   45.70   14.70
   6  -6  -1   44.60   10.00
  -6  -6   1   33.40    9.90
   6  -6  -1   30.10    6.90
  -6   6   1   25.40    9.60
   6   6  -1   57.49   14.00
   6   6  -1   25.10    9.10
  -6   6   1   57.19   12.50
   6   6  -1   41.70    9.70
  -4  -6   1  102.59   14.10
  -4  -6   1  117.89   13.80
   4  -6  -1   73.69   16.90
   4  -6  -1   97.99   12.80
   4  -6  -1  100.79   10.70
   4   6  -1  118.19   13.20
   4   6  -1  123.89   17.70
   4   6  -1  117.89   12.30
  -4   6   1   99.99   14.50
  -4   6   1   96.99   13.20
  -4   6   1   89.89   10.70
   2  -6  -1   42.90    7.60
   2  -6  -1   46.40   14.60
  -2  -6   1   69.69   12.40
   2  -6  -1   39.40    9.50
  -2  -6   1   48.60   10.30
  -2   6   1   41.40    8.40
  -2   6   1   46.30   12.80
  -2   6   1   22.00    9.30
   2   6  -1   40.90   10.10
   2   6  -1   45.30    8.50
   2   6  -1   56.89   13.70
   0  -6   1   47.80   11.20
   0  -6  -1   50.59   10.20
   0  -6   1   68.89   12.80
   0  -6  -1   79.69   15.60
   0  -6  -1   60.29    8.90
   0   6   1   67.09   10.60
   0   6  -1   38.80    8.60
   0   6   1   51.19   11.00
   0   6   1   50.49   13.50
   0   6  -1   40.00   12.60
   0   6  -1   58.59   10.60
   2  -6   1  309.47   21.60
   2  -6   1  270.67   20.80
  -2  -6  -1  319.47   22.80
  -2  -6  -1  277.07   16.20
  -2  -6  -1  285.87   19.00
   2   6   1  271.57   22.40
  -2   6  -1  292.07   18.80
  -2   6  -1  295.27   16.80
   2   6   1  322.77   20.40
  -2   6  -1  273.57   22.50
   2   6   1  290.57   18.60
  -4  -6  -1  154.08   12.60
  -4  -6  -1  141.89   14.50
   4  -6   1  164.18   19.00
   4  -6   1  151.58    9.80
  -4  -6  -1  172.08   17.40
   4  -6   1  156.28   17.20
  -4   6  -1  147.29   14.70
  -4   6  -1  161.38   12.10
  -4   6  -1  154.78   18.10
   4   6   1  188.38   16.20
   4   6   1  203.98   19.20
   4   6   1  152.28   15.20
  -6  -6  -1  120.99   11.60
  -6  -6  -1  110.49   12.70
  -6  -6  -1  137.09   15.90
   6  -6   1  149.09   18.40
   6  -6   1  119.89    8.70
   6  -6   1  118.09   14.70
  -6   6  -1  126.29   16.50
   6   6   1  154.58   17.80
   6   6   1  137.09   15.10
   6   6   1  104.29   13.70
  -6   6  -1  107.79    9.90
  -6   6  -1  121.19   14.00
  -8  -6  -1   18.60    9.70
   8  -6   1   19.50   10.10
  -8  -6  -1   19.90    8.60
   8  -6   1   21.10    5.20
   8  -6   1   -6.00   11.60
  -8   6  -1    5.20    8.00
   8   6   1    9.50    8.60
   8   6   1   26.50   11.90
  -8   6  -1   10.30    9.80
   8   6   1   15.40    8.80
  -8   6  -1    7.10    5.40
  10  -6   1  246.78   24.00
  10  -6   1  279.97   14.40
 -10  -6  -1  369.06   31.00
  10  -6   1  290.07   21.20
 -10  -6  -1  275.07   18.90
  10   6   1  272.37   21.70
  10   6   1  302.97   24.10
 -10   6  -1  289.67   19.80
 -10   6  -1  295.87   21.50
  10   6   1  320.57   20.60
 -12  -6  -1  138.69   13.90
  12  -6   1  149.39   21.10
  12  -6   1  125.09    9.80
  12  -6   1  140.49   16.60
 -12   6  -1  133.89   14.70
  12   6   1  150.58   19.50
 -12   6  -1  167.08   17.80
  12   6   1  190.48   19.10
  12   6   1  136.79   15.60
  14  -6   1  221.08   24.20
  14  -6   1  170.68   11.20
  14  -6   1  151.08   17.60
 -14  -6  -1  138.19   14.90
  14   6   1  151.38   16.60
  14   6   1  170.38   18.80
  14   6   1  176.48   20.40
 -14   6  -1  143.19   15.20
 -14   6  -1  162.68   16.50
  16  -6   1  109.69   20.20
  16  -6   1  123.39   10.10
  16  -6   1  111.29   15.20
 -16   6  -1  111.99   13.80
  16   6   1   76.09   15.30
  16   6   1   83.09   13.80
  16   6   1  121.59   17.00
 -16   6  -1   93.09   14.10
  18  -6   1  121.19   16.90
  18  -6   1  112.09   11.20
  18  -6   1  124.99   20.80
  18   6   1  111.29   15.40
  18   6   1  167.88   19.10
  18   6   1  113.89   18.30
 -18   6  -1  134.19   15.70
  20  -6   1   40.40   16.20
  20  -6   1   30.40   12.60
  20  -6   1   34.00    7.70
  20   6   1   23.60   14.50
  20   6   1   57.89   14.40
 -20   6  -1   22.70   10.90
  20   6   1   29.80   11.10
  22  -6   1  470.15   23.60
  22  -6   1  452.05   35.70
  22  -6   1  449.66   29.90
  22   6   1  478.75   28.70
  22   6   1  467.45   34.00
  22   6   1  527.05   32.70
 -22   6  -1  475.65   26.60
  24  -6   1  122.49   18.90
  24  -6   1  196.38   26.40
 -24   6  -1  129.69   15.00
  24   6   1  141.79   21.70
  24   6   1  156.18   21.80
  24   6   1  137.89   17.20
  26  -6   1    1.90   16.00
  26  -6   1    8.30   13.40
  26   6   1   -6.00   14.60
 -26   6  -1    6.10    9.80
  26   6   1  -10.20   14.30
  26   6   1   -3.90   11.50
  28  -6   1    3.50   16.50
  28  -6   1   27.20   14.90
  28   6   1   31.80   17.20
 -28   6  -1   25.00    9.70
  28   6   1   11.40   12.00
  28   6   1   22.00   15.90
  30  -6   1  -11.60   14.10
  30  -6   1   14.90   18.10
 -30   6  -1   10.50    9.90
  30   6   1   25.70   16.90
  30   6   1   25.00   17.50
  30   6   1   33.40   13.40
  32  -6   1   30.30   18.90
  32  -6   1   -5.90   15.10
  32   6   1    8.60   13.00
  32   6   1   29.10   18.60
  32   6   1   17.40   17.30
 -32   6  -1    2.50   10.10
  34  -6   1   90.09   23.30
  34   6   1   96.09   22.70
  34   6   1  117.79   24.10
 -34   6  -1  107.39   14.80
  34   6   1  104.59   18.10
  36  -6   1   96.79   26.50
 -36   6  -1  143.09   16.20
  36   6   1  124.29   20.60
  36   6   1  118.89   23.90
  36   6   1  109.89   24.60
  38  -6   1   34.60   22.90
  38   6   1    0.10   19.60
  38   6   1  -15.30   13.30
  38   6   1   -7.60   20.50
  40  -6   1  -15.80   19.70
  40   6   1  -12.60   19.80
  40   6   1    7.40   21.00
  40   6   1   -0.40   15.00
  42  -6   1   43.10   22.90
  42   6   1   68.79   24.90
  42   6   1   77.09   27.00
  39  -7  -1   18.80   23.70
  39   7  -1    7.00   22.60
  39   7  -1    3.80   22.50
  37  -7  -1  195.88   33.80
  37   7  -1  276.27   33.60
  37   7  -1  217.88   30.80
  35  -7  -1  152.78   29.60
  35   7  -1  180.08   28.70
  35   7  -1  190.88   28.20
  33  -7  -1  152.88   28.30
  33  -7  -1  127.09   18.00
  33   7  -1  141.09   25.40
  33   7  -1  160.98   26.30
  31  -7  -1  231.58   20.80
  31  -7  -1  263.47   33.80
  31   7  -1  307.77   31.60
  31   7  -1  242.88   30.20
  29  -7  -1   40.90   12.30
  29  -7  -1   50.09   22.30
  29   7  -1   25.80   17.60
  29   7  -1   35.20   18.90
  27  -7  -1   27.50   11.40
  27  -7  -1    7.00   18.90
  27   7  -1   53.49   18.50
  27   7  -1   16.90   17.00
  25  -7  -1  204.38   18.60
  25  -7  -1  225.68   31.20
 -25   7   1  211.08   18.90
  25   7  -1  236.58   25.70
  25   7  -1  216.28   26.30
  23  -7  -1  521.05   40.40
  23  -7  -1  462.95   27.00
  23   7  -1  522.65   34.50
  23   7  -1  526.75   36.00
 -23   7   1  477.35   28.20
 -23   7   1  555.64   31.50
  21  -7  -1  129.89   26.10
  21   7  -1  144.69   22.20
 -21   7   1  101.59   16.80
  21   7  -1  177.38   19.30
 -21   7   1  151.08   16.80
  21   7  -1  128.79   19.70
  19  -7  -1 1010.30   45.00
  19  -7  -1 1034.60   56.09
  19   7  -1 1061.39   53.49
 -19   7   1 1039.50   49.40
  19   7  -1 1032.30   48.80
 -19   7   1 1030.50   47.10
  19   7  -1 1025.50   51.19
  17  -7  -1  154.38   14.40
 -17  -7   1  139.59   15.10
  17  -7  -1  108.29   22.80
 -17   7   1  133.19   17.30
  17   7  -1  140.09   20.70
  17   7  -1  148.09   19.10
 -17   7   1  119.69   16.10
  17   7  -1   90.19   14.80
  15  -7  -1  105.59   21.80
 -15  -7   1   81.39   14.50
  15  -7  -1   81.09   11.30
 -15  -7   1   70.89   12.80
  15   7  -1   71.59   14.60
 -15   7   1  101.89   15.00
 -15   7   1   76.59   14.20
  15   7  -1   84.59   14.30
  15   7  -1   78.69   18.50
  13  -7  -1  263.77   28.40
 -13  -7   1  208.58   18.20
  13  -7  -1  221.68   15.30
 -13  -7   1  187.58   19.30
  13   7  -1  186.58   22.70
  13   7  -1  199.98   19.80
 -13   7   1  217.08   21.10
 -13   7   1  230.08   20.00
  13   7  -1  211.98   19.50
 -11  -7   1  512.45   29.20
 -11  -7   1  471.95   27.20
  11  -7  -1  505.65   24.60
  11  -7  -1  514.65   35.30
 -11   7   1  475.55   29.40
  11   7  -1  479.65   28.80
  11   7  -1  446.26   31.50
  11   7  -1  474.75   28.40
 -11   7   1  488.85   28.80
  -9  -7   1  238.58   20.10
   9   7  -1  256.67   19.90
  -9   7   1  213.38   21.20
  -7  -7   1 1490.25   65.39
   7  -7  -1 1667.23   71.49
  -7  -7   1 1506.25   66.59
   7  -7  -1 1570.54   62.39
  -7   7   1 1510.55   62.89
  -7   7   1 1480.05   65.59
   7   7  -1 1493.65   64.49
   7   7  -1 1510.15   68.89
  -7   7   1 1553.44   67.59
   7   7  -1 1519.15   65.69
   5  -7  -1  490.25   31.60
   5  -7  -1  424.46   22.00
  -5  -7   1  497.35   26.90
  -5  -7   1  425.96   26.70
  -5   7   1  311.27   26.30
  -5   7   1  352.26   25.50
  -5   7   1  521.55   24.70
   5   7  -1  422.86   30.90
   5   7  -1  399.66   25.70
   5   7  -1  435.16   24.80
  -3  -7   1  629.14   33.40
  -3  -7   1  591.24   33.10
   3  -7  -1  681.03   38.10
   3  -7  -1  608.24   29.10
  -3   7   1  608.34   33.10
  -3   7   1  621.54   35.40
   3   7  -1  609.54   30.60
   3   7  -1  636.14   36.90
  -3   7   1  669.53   31.30
   3   7  -1  642.34   32.90
   1  -7  -1  244.98   15.60
   1  -7  -1  220.18   23.90
  -1  -7   1  241.88   21.00
  -1  -7   1  222.68   20.00
  -1   7   1  239.28   17.70
   1   7  -1  206.38   22.90
  -1   7   1  235.38   23.60
   1   7  -1  217.98   16.70
  -1   7   1  213.18   20.10
   1   7  -1  223.18   19.10
   1  -7   1  123.09   18.00
  -1  -7  -1  148.29   12.80
  -1  -7  -1  138.49   20.10
   1  -7   1  113.79   16.10
   1   7   1  185.58   16.00
  -1   7  -1  156.78   14.20
   1   7   1  119.49   15.60
  -1   7  -1  126.59   18.80
  -1   7  -1  136.79   15.60
   1   7   1  111.49   17.60
  -3  -7  -1  213.78   22.40
   3  -7   1  238.38   21.70
   3   7   1  131.59   19.30
  -3   7  -1  141.39   19.00
   5  -7   1  954.10   44.30
  -5  -7  -1  889.91   44.50
   5  -7   1  896.81   37.00
   5  -7   1  860.91   45.50
   5   7   1  872.41   42.00
   5   7   1  871.71   46.00
  -5   7  -1  875.11   42.80
   5   7   1  954.00   42.90
  -5   7  -1  874.81   38.80
  -5   7  -1  933.81   45.80
   7  -7   1  684.73   36.20
   7  -7   1  694.23   38.80
  -7  -7  -1  649.24   35.70
   7   7   1  715.43   38.90
   7   7   1  789.82   35.50
  -7   7  -1  687.73   35.20
  -7   7  -1  542.65   36.40
   7   7   1  701.83   35.10
   9  -7   1  394.76   19.00
   9  -7   1  456.25   30.90
  -9  -7  -1  358.56   25.10
   9  -7   1  373.16   26.20
  -9   7  -1  354.46   24.80
   9   7   1  444.26   26.90
   9   7   1  404.76   28.60
  -9   7  -1  416.36   20.70
  -9   7  -1  297.07   26.10
   9   7   1  444.86   26.20
 -11  -7  -1  241.28   20.90
  11  -7   1  289.27   23.30
  11  -7   1  278.77   26.80
  11   7   1  315.97   23.50
  11   7   1  302.87   21.50
 -11   7  -1  250.17   22.80
  11   7   1  224.78   24.50
  13  -7   1   47.20   17.70
  13  -7   1   15.10   12.30
  13   7   1   23.70   10.80
  13   7   1   66.99   14.40
 -13   7  -1   30.60   12.40
  13   7   1   26.80   14.20
  15  -7   1   56.89   18.50
  15  -7   1   46.30   13.10
  15   7   1   41.70   12.40
  15   7   1   50.59   15.00
  15   7   1   23.40   15.30
 -15   7  -1   21.80   11.70
  17  -7   1  146.79   19.80
  17  -7   1  108.69   21.70
  17   7   1  138.79   17.80
  17   7   1  156.78   21.60
  17   7   1  177.58   21.50
 -17   7  -1  185.98   19.70
  19  -7   1  725.93   39.30
  19  -7   1  702.83   44.10
  19   7   1  724.23   37.90
  19   7   1  691.53   42.40
 -19   7  -1  718.23   38.30
  19   7   1  727.03   40.80
  21  -7   1   54.39   18.60
  21  -7   1   33.90   14.40
  21   7   1   52.79   16.70
  21   7   1   76.89   17.10
 -21   7  -1   52.89   13.50
  21   7   1   43.10   12.90
  23  -7   1  319.97   26.60
  23  -7   1  291.07   34.00
  23   7   1  314.57   29.40
 -23   7  -1  296.27   22.30
  23   7   1  308.87   29.10
  23   7   1  280.47   25.00
  25  -7   1   49.20   16.10
  25  -7   1   32.50   19.40
 -25   7  -1   72.99   14.30
  25   7   1   69.99   19.70
  25   7   1   79.79   19.20
  25   7   1   60.89   15.60
  27  -7   1    9.80   20.50
  27  -7   1   20.10   19.00
  27   7   1   42.30   18.40
  27   7   1   12.60   12.80
 -27   7  -1   21.80   12.10
  27   7   1   11.40   17.10
  29  -7   1    7.10   18.00
 -29   7  -1   13.40   10.60
  29   7   1   36.60   14.40
  29   7   1   19.20   17.40
  29   7   1    8.80   18.20
  31  -7   1  374.36   36.50
 -31   7  -1  377.06   25.40
  31   7   1  401.16   37.80
  31   7   1  380.46   29.80
  31   7   1  430.76   36.30
  33  -7   1  138.09   27.40
  33   7   1  196.58   29.80
  33   7   1  170.68   23.80
  33   7   1  221.48   29.10
 -33   7  -1  204.98   19.70
  35  -7   1  172.48   31.30
  35   7   1  184.58   30.20
  35   7   1  220.28   25.10
  35   7   1  243.38   30.30
  37  -7   1  159.68   29.50
  37   7   1  188.28   28.40
  37   7   1  162.58   23.40
  37   7   1  176.38   30.30
  39  -7   1   18.60   22.10
  39   7   1   -4.20   22.80
  39   7   1   13.80   22.60
  36  -8  -1   37.80   28.30
  36   8  -1   33.50   23.20
  36   8  -1   39.50   24.10
  34  -8  -1   69.89   26.10
  34   8  -1   58.19   23.70
  34   8  -1   69.99   24.60
  32  -8  -1   36.70   23.20
  32   8  -1   22.50   21.20
  32   8  -1   32.40   22.10
  30  -8  -1   -3.00   20.80
  30   8  -1   -0.70   18.40
  30   8  -1  -14.00   18.60
  28  -8  -1   10.00   20.70
  28   8  -1    1.30   18.30
  28   8  -1   20.60   19.60
  26  -8  -1   30.50   21.50
  26   8  -1   65.59   21.80
  26   8  -1   82.49   20.90
  24  -8  -1  211.68   32.70
  24   8  -1  204.58   25.70
  24   8  -1  204.48   27.80
  22  -8  -1  143.79   27.90
  22  -8  -1  159.78   17.10
  22   8  -1  145.49   22.20
 -22   8   1  114.29   17.10
  22   8  -1  118.59   23.20
  20  -8  -1   30.60   21.50
  20  -8  -1   20.90    9.40
  20   8  -1   30.20   16.60
  20   8  -1   44.30   18.40
 -20   8   1   16.40   11.90
  18  -8  -1   84.19   23.00
  18  -8  -1   75.89   12.00
  18   8  -1   68.89   18.00
 -18   8   1   51.19   15.50
  18   8  -1   65.39   19.60
 -18   8   1   88.49   16.60
  16  -8  -1   27.20   20.00
  16  -8  -1   31.50    9.40
 -16   8   1   13.60   13.50
 -16   8   1   13.10   13.40
  16   8  -1   48.70   14.90
  16   8  -1   18.30   15.90
 -14  -8   1  190.38   20.00
  14  -8  -1  272.77   32.40
  14  -8  -1  223.38   16.70
  14   8  -1  203.88   26.10
 -14   8   1  241.28   23.10
  14   8  -1  211.48   22.50
 -14   8   1  188.98   21.40
  12  -8  -1  303.07   31.10
 -12  -8   1  245.88   21.30
  12  -8  -1  285.17   18.50
  12   8  -1  246.78   27.50
  12   8  -1  281.77   23.00
 -12   8   1  275.07   24.40
 -12   8   1  283.37   24.10
  10  -8  -1   47.60    9.90
 -10  -8   1   46.00   14.00
  10  -8  -1   89.39   22.10
 -10   8   1   65.19   15.00
 -10   8   1   85.99   17.40
  10   8  -1   78.49   15.30
 -10   8   1   53.59   11.40
  10   8  -1   41.60   16.50
   8  -8  -1    6.60   17.00
  -8  -8   1   25.80   13.10
   8  -8  -1   26.70    8.60
  -8   8   1   33.90   10.30
   8   8  -1    6.80   14.90
  -8   8   1   18.50   13.60
  -8   8   1   22.30   12.70
   8   8  -1    9.20   11.00
   6  -8  -1    8.20   17.20
  -6  -8   1   21.40   13.40
   6  -8  -1   24.80    9.10
  -6   8   1   31.20   10.90
  -6   8   1   20.80   12.10
   6   8  -1    8.10   10.70
  -6   8   1   34.10   14.40
   6   8  -1   14.70   15.90
   4  -8  -1   17.50    8.60
  -4  -8   1   24.50   13.30
  -4  -8   1   30.90   15.30
   4  -8  -1   32.70   18.40
   4   8  -1    5.60   14.40
   4   8  -1   52.29   12.70
  -4   8   1   54.79   13.30
  -4   8   1   25.40   11.90
  -4   8   1   19.20   15.00
   2  -8  -1  200.78   15.40
   2  -8  -1  261.97   26.40
  -2  -8   1  213.98   23.00
  -2  -8   1  217.48   22.20
  -2   8   1  212.98   25.40
  -2   8   1  215.88   21.40
   2   8  -1  220.38   25.40
  -2   8   1  206.98   18.30
   2   8  -1  196.08   17.90
   0  -8  -1  153.28   14.30
   0  -8   1  184.28   23.00
   0  -8  -1  193.88   25.80
   0  -8   1  163.08   19.20
   0   8  -1  186.38   23.50
   0   8  -1  140.49   16.20
   0   8   1  205.38   23.70
   0   8   1  187.08   19.70
   0   8   1  188.48   19.60
  -2  -8  -1   72.39   11.50
   2  -8   1   51.89   17.30
   2  -8   1   52.59   13.90
  -2  -8  -1   54.59   18.90
   2   8   1   36.40   12.50
  -2   8  -1   21.20   15.10
   2   8   1   50.09   13.20
   2   8   1   42.00   16.00
   4  -8   1  -13.60   13.70
  -4  -8  -1    4.90   15.50
   4  -8   1   -6.30   11.10
  -4   8  -1   23.40   15.50
   4   8   1    4.10   15.00
   4   8   1    8.60   11.70
   4   8   1   13.60   11.80
   6  -8   1  148.49   22.80
  -6  -8  -1   93.09   19.60
   6  -8   1  143.49   18.70
   6   8   1  122.19   16.70
   6   8   1  122.39   17.30
   6   8   1  114.39   20.70
  -6   8  -1  145.09   20.60
   8  -8   1   95.69   17.20
  -8  -8  -1   92.79   21.90
   8  -8   1  127.99   22.60
   8   8   1  129.99   21.30
   8   8   1  118.19   16.60
   8   8   1  105.49   18.00
  -8   8  -1  130.89   19.30
  10  -8   1   69.69   19.80
  10  -8   1   50.89   15.70
  10   8   1   60.19   15.50
  10   8   1   29.20   15.80
  10   8   1   50.39   13.50
 -10   8  -1   56.29   15.70
  12  -8   1   84.19   17.00
  12  -8   1   69.09   20.60
 -12   8  -1   48.80   16.30
  12   8   1   75.19   15.90
  12   8   1   70.59   14.60
  12   8   1   43.50   16.60
  14  -8   1   55.49   19.80
  14  -8   1   68.59   16.70
  14   8   1   57.19   14.80
  14   8   1   69.19   17.70
  14   8   1   73.99   17.20
 -14   8  -1  106.49   18.30
  16  -8   1   55.19   17.90
  16  -8   1   24.60   19.80
  16   8   1   68.49   17.90
  16   8   1   56.49   17.80
 -16   8  -1   52.19   15.70
  16   8   1   29.70   14.10
  18  -8   1  127.39   25.50
  18   8   1  111.79   21.70
  18   8   1  138.09   22.10
  18   8   1   91.59   17.00
 -18   8  -1  117.29   18.40
  20  -8   1   57.99   22.10
  20   8   1   62.39   19.40
  20   8   1   71.59   15.60
 -20   8  -1   73.29   16.70
  20   8   1   64.89   17.90
  22  -8   1   22.50   20.30
  22   8   1    7.90   12.70
  22   8   1   42.40   17.90
  22   8   1   14.80   16.30
 -22   8  -1   23.50   14.10
  24  -8   1   19.70   19.80
  24   8   1   40.20   14.30
  24   8   1   25.50   18.30
  24   8   1   55.79   19.80
 -24   8  -1   40.30   14.30
  26  -8   1   56.29   22.90
  26   8   1   34.50   20.90
  26   8   1   62.39   22.20
  26   8   1   39.10   15.60
 -26   8  -1   79.29   16.20
  28  -8   1   59.29   24.20
 -28   8  -1   54.69   15.00
  28   8   1   78.39   22.90
  28   8   1   71.69   17.30
  28   8   1   35.70   21.50
  30  -8   1    5.90   20.40
  30   8   1   23.40   20.60
  30   8   1    0.40   21.20
 -30   8  -1   16.30   12.70
  30   8   1   13.20   14.90
  32  -8   1   -5.00   20.90
  32   8   1  -24.90   19.50
 -32   8  -1    8.10   12.70
  32   8   1   14.20   22.00
  32   8   1    3.10   14.20
  34  -8   1   12.90   22.70
  34   8   1   -7.30   22.10
  34   8   1    6.10   22.30
  36  -8   1   21.70   26.10
  36   8   1   70.09   26.90
  36   8   1    3.90   24.20
  31  -9  -1  144.89   32.40
  31   9  -1  249.18   32.70
  31   9  -1  207.68   32.60
  29  -9  -1   -5.40   23.10
  29   9  -1    4.60   20.60
  29   9  -1   24.40   22.40
  27  -9  -1   13.80   23.70
  27   9  -1   30.50   22.30
  27   9  -1   17.80   20.70
  25  -9  -1   47.50   24.80
  25   9  -1   75.99   23.30
  25   9  -1   61.39   20.30
  23  -9  -1  146.19   30.70
  23   9  -1  150.58   24.60
  23   9  -1  165.08   26.70
  21  -9  -1  130.09   29.60
  21   9  -1  154.98   23.80
 -21   9   1  150.38   20.80
  21   9  -1  146.59   25.40
  19  -9  -1  447.16   41.00
  19   9  -1  446.86   37.40
  19   9  -1  399.46   32.60
 -19   9   1  414.06   30.10
  17  -9  -1   38.60   22.20
  17   9  -1   72.99   21.30
 -17   9   1   86.29   17.90
  17   9  -1   91.69   19.60
  15  -9  -1   38.50   22.50
  15   9  -1   29.90   15.70
  15   9  -1    5.30   17.30
 -15   9   1  -18.30   13.60
  13  -9  -1   34.20   21.90
  13   9  -1   29.00   15.70
  13   9  -1   44.70   18.80
 -13   9   1   18.60   14.70
  11  -9  -1  178.08   29.00
  11  -9  -1  172.88   19.10
 -11   9   1  197.98   21.30
 -11   9   1  127.29   19.60
  11   9  -1  135.89   24.00
  11   9  -1  156.98   20.30
 -11   9   1  177.38   23.10
   9  -9  -1  128.69   25.20
  -9  -9   1   96.59   18.50
  -9   9   1   88.99   16.60
  -9   9   1   81.99   19.50
  -9   9   1  196.08   19.10
   9   9  -1   87.99   20.50
  -7  -9   1  481.85   34.00
   7  -9  -1  571.44   40.50
   7  -9  -1  588.54   28.50
  -7   9   1  498.35   35.40
  -7   9   1  557.04   31.80
   7   9  -1  564.14   38.90
  -7   9   1  547.45   33.80
   5  -9  -1  420.16   22.90
   5  -9  -1  427.56   35.00
  -5  -9   1  393.76   30.30
  -5   9   1  413.36   32.70
  -5   9   1  356.76   25.40
   5   9  -1  430.46   33.70
  -5   9   1  431.76   30.10
  -3  -9   1  107.19   20.90
   3  -9  -1   93.89   12.50
   3  -9  -1  106.39   23.30
  -3   9   1   69.19   14.40
   3   9  -1   51.89   18.00
  -3   9   1   97.29   17.50
  -3   9   1   71.59   18.40
   1  -9  -1  111.29   14.00
  -1  -9   1  114.89   21.20
   1  -9  -1  136.59   24.00
  -1   9   1  116.39   17.50
  -1   9   1  115.39   21.70
   1   9  -1  117.39   21.70
  -1   9   1   64.19   15.90
  -1  -9  -1  250.47   28.60
   1  -9   1  234.48   26.80
   1   9   1  264.57   29.10
  -1   9  -1  262.37   27.80
   1   9   1  243.98   23.00
   1   9   1  221.58   23.50
  -3  -9  -1  287.47   29.30
   3  -9   1  298.37   29.40
   3   9   1  288.57   29.80
  -3   9  -1  299.27   29.60
   3   9   1  257.37   24.10
   3   9   1  341.97   24.10
   5  -9   1  547.75   37.30
   5   9   1  596.54   33.00
   5   9   1  532.75   37.90
  -5   9  -1  541.05   37.20
   5   9   1  493.25   32.80
   7  -9   1  817.22   47.70
   7   9   1  806.62   42.80
  -7   9  -1  810.02   46.40
   7   9   1  811.22   47.70
   7   9   1  836.42   43.50
   9  -9   1   61.69   21.10
  -9   9  -1   45.80   18.00
   9   9   1   60.19   19.10
  11  -9   1  156.38   27.10
  11   9   1  178.88   22.50
 -11   9  -1  214.08   26.30
  11   9   1  175.18   26.00
  11   9   1  164.68   20.20
  13  -9   1  141.49   26.60
  13   9   1  133.79   20.00
  13   9   1  109.79   20.80
 -13   9  -1  160.58   23.50
  13   9   1  132.19   23.60
  15  -9   1   56.89   21.70
 -15   9  -1   65.09   18.30
  15   9   1   77.19   19.00
  15   9   1   39.80   15.20
  15   9   1   49.40   19.80
  17  -9   1  248.38   32.30
 -17   9  -1  219.98   25.60
  17   9   1  307.77   32.60
  17   9   1  267.47   25.90
  17   9   1  324.57   29.20
  19  -9   1  682.53   48.10
  19   9   1  666.93   39.40
 -19   9  -1  756.32   41.60
  19   9   1  687.33   46.00
  19   9   1  688.93   42.70
  21  -9   1   44.10   23.00
  21   9   1   58.99   15.70
  21   9   1   86.59   21.00
 -21   9  -1   26.70   16.20
  21   9   1   54.09   19.80
  23  -9   1  173.98   31.50
 -23   9  -1  239.88   25.40
  23   9   1  251.87   31.80
  23   9   1  223.08   25.50
  23   9   1  274.37   31.10
  25  -9   1   69.19   25.50
  25   9   1   52.79   16.70
  25   9   1   64.29   22.80
  25   9   1   54.19   23.40
 -25   9  -1   29.70   16.60
  27  -9   1   31.00   21.90
  27   9   1  -13.00   19.40
 -27   9  -1   31.20   15.60
  27   9   1   20.10   22.40
  29  -9   1   15.50   21.70
  29   9   1   35.40   22.90
 -29   9  -1   58.39   16.40
  29   9   1   52.79   25.20
  31  -9   1  164.98   31.50
  31   9   1  272.27   35.70
  31   9   1  216.58   33.90
  24 -10  -1   33.70   25.70
  24  10  -1   48.80   20.80
  24  10  -1   48.30   24.20
  22 -10  -1   29.40   25.50
  22  10  -1   35.10   22.50
  22  10  -1   11.80   24.00
  20 -10  -1   73.19   27.80
  20  10  -1  126.89   27.50
  18 -10  -1   -3.10   24.20
 -18  10   1   35.30   18.30
  18  10  -1   29.20   21.50
  16 -10  -1   19.60   24.40
 -16  10   1   57.39   18.50
  16  10  -1   12.00   19.60
  14 -10  -1   45.90   24.90
 -14  10   1   72.19   19.70
  14  10  -1   18.00   22.10
  12 -10  -1  127.79   28.20
  12  10  -1   35.20   21.10
 -12  10   1   62.19   19.10
  10 -10  -1   41.30   23.20
  10  10  -1   30.20   19.40
 -10  10   1  -15.90   16.00
   8 -10  -1  127.79   28.40
  -8  10   1  134.19   24.20
   8  10  -1  102.79   23.20
  -6 -10   1   91.69   21.90
   6 -10  -1   63.79   24.70
   6  10  -1   48.10   20.90
  -6  10   1   56.19   19.60
  -4 -10   1   90.99   21.90
   4 -10  -1   44.90   22.30
   4  10  -1   48.60   21.70
  -4  10   1   66.49   21.30
   2 -10  -1   37.10   22.40
  -2 -10   1   24.60   18.30
   2  10  -1   40.60   19.40
  -2  10   1   12.20   17.90
   0 -10   1  247.38   28.80
   0 -10  -1  261.77   31.20
   0  10   1  208.18   28.70
   0  10  -1  292.77   31.80
   0  10   1  267.77   29.90
   2 -10   1   56.79   21.40
   2  10   1   61.29   20.70
  -2  10  -1   29.80   20.50
   2  10   1   75.49   17.60
   2  10   1   29.10   19.60
   4 -10   1   21.80   20.90
   4  10   1   25.90   19.70
   4  10   1   15.50   15.10
  -4  10  -1   10.60   18.80
   4  10   1   23.40   17.10
   6 -10   1   13.90   20.80
   6  10   1    6.80   18.90
   6  10   1   12.60   14.90
  -6  10  -1   -8.00   17.70
   6  10   1   24.70   17.40
   8 -10   1   39.30   22.00
   8  10   1   42.00   17.10
  -8  10  -1   47.50   20.40
   8  10   1   61.69   18.20
   8  10   1  106.99   23.90
  10 -10   1   49.10   22.00
  10  10   1   37.40   17.30
  10  10   1    5.60   19.40
 -10  10  -1   28.80   19.80
  10  10   1   39.50   17.30
  12 -10   1  338.87   38.00
  12  10   1  315.97   31.00
  12  10   1  358.16   37.20
  12  10   1  312.87   33.30
 -12  10  -1  370.56   33.90
  14 -10   1  116.99   28.10
  14  10   1  177.98   25.10
  14  10   1   81.49   23.40
 -14  10  -1  140.79   24.40
  16 -10   1   95.79   27.50
  16  10   1   73.79   20.90
  16  10   1   92.79   25.70
 -16  10  -1   80.79   21.10
  18 -10   1   47.50   25.10
  18  10   1   37.10   20.10
  18  10   1   36.60   22.20
 -18  10  -1   22.20   18.80
  20 -10   1   12.30   22.20
 -20  10  -1   62.89   19.70
  20  10   1   50.69   22.80
  20  10   1   -1.00   19.40
  22 -10   1    3.80   22.80
  22  10   1   44.00   22.00
  22  10   1   37.30   23.60
 -22  10  -1   40.80   18.80
  24 -10   1  127.19   29.20
 -24  10  -1  160.18   24.30
  24  10   1  141.59   28.70
  24  10   1  102.89   26.30
  13 -11  -1  123.69   32.00
  13  11  -1  120.69   27.10
 -13  11   1  134.59   24.80
  11 -11  -1   72.29   27.80
 -11  11   1  116.29   23.40
  11  11  -1   94.89   24.40
   9 -11  -1  165.18   31.90
   9  11  -1  199.18   29.10
  -9  11   1  217.88   29.40
   7 -11  -1  452.35   41.50
   7  11  -1  478.45   41.80
  -7  11   1  514.45   39.90
   5 -11  -1  269.67   33.70
   5  11  -1  213.58   30.00
  -5  11   1  263.07   31.10
  -3  11   1  122.69   25.00
   3  11  -1  144.59   27.60
  -1 -11   1  140.99   27.20
  -1  11   1  195.08   29.10
   1  11  -1  205.68   30.20
   1 -11   1   79.99   23.90
   1  11   1   87.79   23.00
  -1  11  -1  148.99   26.80
   3 -11   1  206.98   31.40
   3  11   1  223.48   30.30
  -3  11  -1  271.87   33.20
   5 -11   1  294.07   35.40
   5  11   1  329.07   34.80
  -5  11  -1  342.27   34.60
   7 -11   1  184.98   31.40
  -7  11  -1  247.18   31.80
   7  11   1  228.18   31.90
   9 -11   1   72.39   26.70
  -9  11  -1   57.49   23.70
   9  11   1   76.39   23.70
  11 -11   1  120.09   29.20
 -11  11  -1   80.69   23.30
  11  11   1   84.89   25.80
  13 -11   1   59.29   26.20
  13  11   1   79.19   25.70
 -13  11  -1   28.80   21.20
  13  11   1   61.49   23.90
  50   0  -2   81.89   24.10
  48   0  -2  176.18   26.70
  48   0  -2  187.58   23.90
  46   0  -2  167.28   23.30
  46   0  -2  203.08   28.40
  44   0  -2  203.78   23.70
  44   0  -2  178.58   25.30
  42   0  -2  459.35   34.70
  42   0  -2  424.66   29.90
  40   0  -2  102.29   20.00
  40   0  -2   94.09   17.80
  38   0  -2  505.65   34.30
  38   0  -2  531.25   32.20
  36   0  -2  472.95   29.30
  36   0  -2  457.35   31.10
 -36   0   2  440.26   27.70
 -34   0   2  354.76   24.40
  34   0  -2  416.26   26.00
  34   0  -2  355.46   29.60
  34   0  -2  391.16   27.90
  32   0  -2  119.19   17.10
  32   0  -2   88.69   22.70
  32   0  -2   92.79   12.90
  32   0  -2  120.19   16.20
 -32   0   2  115.49   15.10
  30   0  -2 1198.88   53.89
  30   0  -2 1246.08   55.49
 -30   0   2 1190.18   52.89
  30   0  -2 1170.08   50.89
  30   0  -2 1202.48   54.69
  28   0  -2   47.70   11.80
  28   0  -2   54.59   13.00
  28   0  -2   44.70   11.40
 -28   0   2   59.49   10.50
  26   0  -2 1321.07   58.99
  26   0  -2 1327.27   58.59
  26   0  -2 1318.17   54.99
  26   0  -2 1345.77   57.79
 -26   0   2 1414.06   57.09
  24   0  -2  538.45   28.70
  24   0  -2  576.44   29.50
 -24   0   2  554.94   28.00
  24   0  -2  609.24   26.40
  24   0  -2  546.35   29.80
  22   0  -2   61.69   10.60
  22   0  -2   91.19   12.30
  22   0  -2   92.19    9.70
  22   0  -2   87.29   12.70
 -22   0   2   58.69    9.90
  20   0  -2   11.20    8.10
  20   0  -2   24.60    8.40
 -20   0   2   22.50    7.00
  20   0  -2   12.50    8.20
  20   0  -2   10.30    6.00
  18   0  -2  466.05   24.80
 -18   0   2  474.55   23.70
  18   0  -2  483.85   21.90
  18   0  -2  554.84   25.20
  18   0  -2  499.65   25.40
  16   0  -2    4.60    7.00
  16   0  -2   -6.70    6.70
  16   0  -2   -0.50    4.90
  16   0  -2   -0.30    7.10
 -16   0   2    4.80    5.90
  14   0  -2 1676.33   66.99
 -14   0   2 1674.33   66.19
  14   0  -2 1672.13   66.79
  14   0  -2 1665.23   64.29
  14   0  -2 1678.23   67.19
 -12   0   2  171.48   11.40
  12   0  -2  206.88   12.70
  12   0  -2  173.38   12.70
  12   0  -2  151.88    9.40
  10   0  -2  187.98    9.70
 -10   0   2  212.48   11.90
  10   0  -2  208.38   13.10
  10   0  -2  211.88   13.00
   8   0  -2  388.16   18.50
   8   0  -2  363.76   15.80
   8   0  -2  387.46   18.40
  -8   0   2  393.76   17.30
  -6   0   2 1239.08   45.50
   6   0  -2 1100.79   46.60
   6   0  -2 1116.29   46.70
   6   0  -2 1178.58   44.90
  -6   0   2 1197.68   45.70
   4   0  -2  191.98   11.40
   4   0  -2  175.78   11.40
  -4   0   2  205.58    9.40
  -4   0   2  197.08    9.60
   4   0  -2  186.78    9.30
  -2   0   2  473.05   19.00
   2   0  -2  453.55   20.70
  -2   0   2  488.35   18.90
   2   0  -2  492.95   19.80
   2   0  -2  505.45   20.70
   0   0  -2  462.95   20.40
   0   0  -2  475.05   20.50
   0   0  -2  522.05   20.20
  -2   0  -2  238.48   11.70
  -2   0  -2  250.17   11.80
  -2   0  -2  259.17   12.00
  -4   0  -2  298.17   13.00
  -4   0  -2  314.97   13.80
   4   0   2  294.37   14.10
   4   0   2  270.77   13.40
  -4   0  -2  280.77   13.20
  -6   0  -2 1522.35   61.09
  -6   0  -2 1619.84   60.89
   6   0   2 1632.64   60.79
   6   0   2 1573.04   62.09
  -6   0  -2 1645.34   61.79
   6   0   2 1469.95   61.39
   6   0   2 1703.23   60.59
   8   0   2   18.50    4.60
  -8   0  -2   26.90    5.20
   8   0   2   28.40    5.20
   8   0   2   30.00    4.30
   8   0   2   21.10    5.40
  10   0   2   19.20    6.00
 -10   0  -2    8.80    5.00
  10   0   2    7.40    5.30
  10   0   2   18.30    5.20
  10   0   2   12.80    4.30
  12   0   2 1216.68   47.90
 -12   0  -2 1193.48   47.70
  12   0   2 1199.08   47.20
  12   0   2 1127.29   48.50
  12   0   2 1206.08   47.90
  14   0   2  125.99    9.70
  14   0   2  114.59   10.40
  14   0   2  127.19   11.90
  14   0   2  123.49   10.90
 -16   0  -2   78.09    8.60
  16   0   2   42.40    9.40
  16   0   2   82.19    9.90
  16   0   2   79.39   10.00
  18   0   2   37.50    9.60
  18   0   2   28.30    8.10
  18   0   2   31.90    8.60
  18   0   2   20.70    8.00
  20   0   2   15.10    9.00
  20   0   2   15.70    8.10
  20   0   2   19.70    9.30
 -20   0  -2    9.60    5.60
  20   0   2   20.30    7.80
  22   0   2   58.39   11.60
  22   0   2   75.69   12.60
  22   0   2   67.89   11.60
  22   0   2   60.69   10.10
 -22   0  -2   58.19    8.30
 -24   0  -2 1564.44   60.99
  24   0   2 1506.85   62.59
  24   0   2 1443.06   63.69
  24   0   2 1517.85   64.09
  24   0   2 1481.65   63.19
  26   0   2  760.72   37.20
  26   0   2  722.73   36.40
 -26   0  -2  784.82   33.50
  26   0   2  718.23   37.40
  26   0   2  745.73   35.80
  28   0   2  475.25   28.00
  28   0   2  503.75   29.70
 -28   0  -2  508.55   24.50
  28   0   2  463.45   27.60
  28   0   2  507.05   29.40
  30   0   2  499.35   31.60
 -30   0  -2  558.44   26.80
  30   0   2  584.14   31.60
  30   0   2  469.75   30.20
  30   0   2  622.74   31.00
  32   0   2   45.30   13.70
  32   0   2   34.70   12.30
  32   0   2   45.30   14.10
  32   0   2   43.50   13.20
 -32   0  -2   54.49    9.20
 -34   0  -2  220.58   15.50
  34   0   2  209.08   22.00
  34   0   2  219.88   20.30
  34   0   2  217.28   22.90
  34   0   2  167.18   21.90
 -36   0  -2  761.92   34.00
  36   0   2  688.13   39.20
  36   0   2  600.64   37.70
  36   0   2  727.73   39.70
  36   0   2  685.93   36.70
  38   0   2  580.24   36.60
 -38   0  -2  586.04   30.00
  38   0   2  549.25   34.90
  38   0   2  596.64   36.50
  40   0   2  128.89   21.00
 -40   0  -2  161.88   15.90
  40   0   2  139.09   20.60
  40   0   2  150.08   22.10
 -42   0  -2  550.64   28.50
  42   0   2  583.94   36.70
  42   0   2  478.35   36.00
  42   0   2  436.76   33.40
  44   0   2   19.40   16.40
 -44   0  -2   40.60   11.60
  44   0   2   23.80   15.50
  44   0   2   -4.60   16.20
  46   0   2  191.08   25.40
 -46   0  -2  184.68   18.50
  46   0   2  150.58   24.40
  46   0   2  161.58   24.00
  48   0   2   78.59   21.60
  48   0   2  101.89   22.40
  48   0   2  100.19   22.40
  49  -1  -2    5.30   16.40
  49  -1  -2    7.00   20.50
  49   1  -2    1.80   19.60
  47  -1  -2   26.90   17.40
  47  -1  -2   14.70   17.60
  47   1  -2  -20.90   17.70
  45  -1  -2  -25.00   13.60
  45  -1  -2   -9.20   14.60
  45   1  -2   -1.80   12.90
  45   1  -2   10.20   18.20
  43  -1  -2   24.50   15.40
  43  -1  -2   62.29   18.80
  43   1  -2   68.49   15.50
  43   1  -2   51.99   19.50
  41  -1  -2   -3.30   14.40
  41  -1  -2  -21.80   12.80
  41   1  -2   -1.70   11.70
  41   1  -2  -29.10   13.90
  39  -1  -2  -19.30   13.00
  39  -1  -2   11.40   14.80
  39   1  -2    2.00   15.50
  39   1  -2    8.30   11.80
  37  -1  -2   12.10   14.20
  37  -1  -2   34.20   14.90
 -37  -1   2   20.40   11.40
  37   1  -2   19.00   14.60
 -37   1   2   16.90   11.50
  37   1  -2   21.70   12.20
 -35  -1   2   -9.00    8.70
  35  -1  -2   -9.60   12.70
  35  -1  -2   10.10   13.30
 -35   1   2  -13.60    9.20
  35   1  -2   16.00   11.10
  35   1  -2    1.20   12.80
  35   1  -2    7.70   10.60
 -33  -1   2  184.58   17.40
  33  -1  -2  184.68   21.20
  33  -1  -2  172.28   20.80
  33   1  -2  204.48   17.80
  33   1  -2  138.89   20.10
 -33   1   2  177.28   17.80
  33   1  -2  167.78   18.40
  31  -1  -2   22.10    9.80
  31  -1  -2   27.90   12.80
 -31  -1   2    3.30    8.60
  31  -1  -2    7.20   12.30
  31  -1  -2   17.70   12.30
 -31   1   2   28.10   10.10
  31   1  -2    4.30    9.80
  31   1  -2   12.90    9.90
  31   1  -2   19.30   10.20
  31   1  -2    2.00   12.10
  29  -1  -2  123.69   16.60
  29  -1  -2  120.89   12.40
  29  -1  -2  131.49   17.70
  29  -1  -2  102.29   14.80
 -29  -1   2   93.39   12.30
  29   1  -2   79.59   12.70
  29   1  -2  103.19   13.30
  29   1  -2  136.19   18.20
  29   1  -2  114.39   14.70
 -29   1   2  108.89   13.60
  27  -1  -2  259.27   15.50
  27  -1  -2  239.18   21.10
  27  -1  -2  235.88   20.30
  27  -1  -2  251.87   19.90
 -27  -1   2  243.28   18.00
  27   1  -2  289.97   18.50
  27   1  -2  212.58   18.40
  27   1  -2  230.78   17.60
  27   1  -2  243.58   21.20
 -27   1   2  235.78   17.80
  25  -1  -2  187.08   12.50
  25  -1  -2  152.68   16.20
 -25  -1   2  150.98   14.50
  25  -1  -2  192.78   17.50
  25  -1  -2  189.28   18.30
 -25   1   2  154.38   14.80
  25   1  -2  172.48   18.10
  25   1  -2  160.78   15.80
  25   1  -2  182.68   15.20
  25   1  -2  191.28   15.10
  23  -1  -2   32.30   11.20
  23  -1  -2   19.10    8.80
  23  -1  -2   17.90    9.10
  23  -1  -2   30.50    6.60
 -23  -1   2   20.30    7.50
 -23   1   2   15.90    7.90
  23   1  -2   26.70    8.60
  23   1  -2   39.70    9.30
  23   1  -2   26.60   10.90
  23   1  -2   29.90    8.50
 -21  -1   2  998.90   42.80
  21  -1  -2  962.40   43.90
  21  -1  -2  987.60   39.90
  21  -1  -2 1010.90   45.30
  21  -1  -2 1004.20   44.30
 -21   1   2 1013.80   43.30
  21   1  -2  990.00   43.80
  21   1  -2  984.90   42.40
  21   1  -2 1013.70   42.90
  21   1  -2 1008.60   45.20
  19  -1  -2  312.67   14.80
  19  -1  -2  311.17   19.40
  19  -1  -2  308.07   19.70
  19  -1  -2  349.07   20.80
 -19  -1   2  309.57   17.80
  19   1  -2  309.87   18.50
  19   1  -2  312.97   20.10
  19   1  -2  312.27   17.80
 -19   1   2  276.77   18.00
  19   1  -2  361.86   18.30
 -17  -1   2  526.95   24.50
  17  -1  -2  547.95   25.70
  17  -1  -2  494.45   25.60
  17  -1  -2  484.65   21.00
  17  -1  -2  511.35   26.70
  17   1  -2  527.95   24.40
 -17   1   2  521.15   24.60
  17   1  -2  510.55   24.50
  17   1  -2  500.45   26.20
  17   1  -2  533.95   25.20
 -15  -1   2  830.42   34.90
  15  -1  -2  797.82   35.90
  15  -1  -2  812.02   36.10
  15  -1  -2  855.71   37.30
  15   1  -2  849.72   35.30
 -15   1   2  818.02   35.30
  15   1  -2  825.52   35.60
  15   1  -2  802.02   34.60
  15   1  -2  788.02   36.30
  13  -1  -2  123.89   12.90
 -13  -1   2  114.19   10.10
  13  -1  -2  122.69   11.80
  13   1  -2  132.19   10.40
 -13   1   2  115.69   10.20
  13   1  -2  105.79   11.10
  13   1  -2  106.59   10.60
  13   1  -2  102.09   10.40
 -11  -1   2   81.89    8.20
  11  -1  -2   55.59    8.70
  11  -1  -2   77.29   10.60
 -11   1   2   74.79    8.00
  11   1  -2   71.69    9.20
  11   1  -2   67.49    8.00
  11   1  -2   78.89    8.80
   9  -1  -2  572.64   25.80
   9  -1  -2  592.04   26.60
  -9  -1   2  584.94   24.60
   9   1  -2  546.65   25.30
   9   1  -2  579.24   25.10
  -9   1   2  562.34   24.60
   9   1  -2  566.34   24.80
   7  -1  -2  472.15   21.40
   7  -1  -2  463.85   21.20
  -7  -1   2  452.75   19.60
   7   1  -2  428.06   20.10
   7   1  -2  470.85   20.20
   7   1  -2  453.45   20.30
  -7   1   2  407.26   21.70
  -7   1   2  436.46   19.50
   5  -1  -2  484.45   19.10
   5  -1  -2  492.95   22.30
  -5  -1   2  514.95   23.10
   5  -1  -2  478.75   22.30
  -5  -1   2  513.75   20.80
  -5   1   2  464.95   19.80
  -5   1   2  487.05   20.60
   5   1  -2  482.05   21.60
  -5   1   2  518.35   20.90
   5   1  -2  505.45   21.60
   5   1  -2  490.05   21.40
   3  -1  -2  126.09   10.00
   3  -1  -2  139.29    9.80
   3  -1  -2  145.39    6.70
  -3  -1   2  130.49    8.60
  -3  -1   2  144.79    8.00
  -3   1   2  153.18    8.30
  -3   1   2  146.39    8.20
   3   1  -2  143.59    9.50
  -3   1   2  125.69    8.00
   3   1  -2  146.09    9.00
   3   1  -2  140.19    8.80
   1  -1  -2    8.50    4.80
  -1  -1   2    3.00    3.30
   1  -1  -2    7.90    2.90
  -1  -1   2    6.40    3.80
   1  -1  -2   15.60    5.10
  -1   1   2   18.10    4.50
  -1   1   2   10.00    3.40
   1   1  -2   11.30    5.20
   1   1  -2    4.00    3.80
  -1   1   2   10.70    3.20
   1   1  -2   11.10    4.30
   1  -1   2   11.70    4.90
   1  -1   2    0.80    3.30
  -1  -1  -2    1.00    4.30
  -1  -1  -2    2.10    4.50
   1  -1   2   -1.10    3.20
  -1  -1  -2    8.50    3.20
  -1   1  -2    6.80    3.90
   1   1   2    2.60    4.70
  -1   1  -2    4.20    3.00
   1   1   2    3.70    2.70
   1   1   2    6.60    2.70
  -1   1  -2    2.90    4.90
   3  -1   2  375.46   15.90
   3  -1   2  375.86   15.70
   3  -1   2  339.37   17.10
  -3  -1  -2  366.36   15.90
  -3  -1  -2  337.57   16.60
  -3  -1  -2  384.26   15.90
  -3   1  -2  394.36   17.50
   3   1   2  366.86   15.00
  -3   1  -2  350.76   15.10
   3   1   2  382.46   15.10
  -3   1  -2  362.16   16.00
   3   1   2  401.76   17.70
  -5  -1  -2   26.60    4.20
   5  -1   2   12.10    3.90
   5  -1   2   12.20    4.50
  -5  -1  -2   10.30    4.50
   5  -1   2   12.80    3.90
   5  -1   2   15.30    5.60
  -5  -1  -2   21.00    3.50
  -5   1  -2   21.10    5.60
   5   1   2   15.20    6.20
   5   1   2   26.60    6.40
  -5   1  -2   12.10    2.90
  -5   1  -2   18.20    4.10
   5   1   2   19.40    4.20
   7  -1   2  183.68   11.70
   7  -1   2  190.38   10.60
  -7  -1  -2  205.48   10.30
   7  -1   2  181.28   10.40
  -7  -1  -2  173.08    8.40
  -7  -1  -2  179.88   10.30
   7  -1   2  192.98    9.90
   7   1   2  180.08   12.60
   7   1   2  179.98    9.20
   7   1   2  216.88   10.40
  -7   1  -2  184.28   11.20
   7   1   2  212.68   13.20
   7   1   2  162.38    9.00
   9  -1   2  164.18   10.60
   9  -1   2  156.48   11.00
   9  -1   2  176.78   12.30
  -9  -1  -2  194.78   10.10
   9  -1   2  153.98    9.90
   9   1   2  219.48   11.10
  -9   1  -2  180.78   11.00
   9   1   2  188.68    9.60
   9   1   2  154.58    9.10
   9   1   2  159.38   12.70
   9   1   2  211.18   13.70
  11  -1   2   79.79    7.50
 -11  -1  -2   89.09    7.80
  11  -1   2   98.19   10.60
  11  -1   2   97.09    9.00
  11  -1   2   75.09    8.80
  11   1   2   67.89    6.70
  11   1   2   88.99    8.90
  11   1   2   86.69   10.50
  11   1   2   74.49    7.40
 -11   1  -2   82.49    8.60
  11   1   2   87.49   10.10
  13  -1   2  315.27   17.40
  13  -1   2  331.57   17.40
  13  -1   2  302.97   18.20
 -13  -1  -2  321.27   16.10
  13   1   2  330.57   15.80
 -13   1  -2  326.27   16.60
  13   1   2  341.67   19.10
  13   1   2  328.47   15.20
  13   1   2  336.17   17.10
  13   1   2  306.17   18.70
  15  -1   2 1028.10   42.50
  15  -1   2  994.40   43.30
  15  -1   2 1011.50   42.50
 -15  -1  -2 1023.90   41.30
  15   1   2 1022.60   40.60
 -15   1  -2  986.10   41.60
  15   1   2  943.41   43.50
  15   1   2 1012.40   43.90
  15   1   2 1044.00   42.30
  17  -1   2  118.79   11.80
  17  -1   2  128.19   12.60
  17  -1   2  125.69   13.60
 -17  -1  -2  143.79   10.40
  17   1   2  124.39   13.80
 -17   1  -2  115.69   10.30
  17   1   2  152.88   14.50
  17   1   2  141.19   10.70
  17   1   2  128.09   12.30
  19  -1   2  859.21   39.90
  19  -1   2  882.11   39.30
  19  -1   2  868.21   39.10
 -19  -1  -2  930.91   37.30
  19   1   2  900.11   40.40
  19   1   2  865.41   38.90
  19   1   2  865.31   40.40
  19   1   2  862.21   37.00
 -19   1  -2  902.81   37.70
 -21  -1  -2  396.06   18.50
  21  -1   2  350.76   21.40
  21  -1   2  345.07   21.90
  21  -1   2  337.67   21.00
  21   1   2  344.37   22.60
  21   1   2  370.46   19.00
  21   1   2  376.46   22.80
  21   1   2  338.67   20.80
 -21   1  -2  338.97   18.70
  23  -1   2   11.80    9.00
 -23  -1  -2   -0.70    5.40
  23  -1   2    5.70    9.10
  23  -1   2   35.60   11.10
  23   1   2   10.10    8.60
  23   1   2   10.10    7.70
 -23   1  -2    5.90    6.10
  23   1   2   11.60   10.00
  23   1   2   -3.10    9.40
 -25  -1  -2  210.48   14.20
  25  -1   2  211.18   18.00
  25  -1   2  198.88   18.80
  25  -1   2  204.88   18.10
  25   1   2  201.88   17.60
 -25   1  -2  213.38   14.10
  25   1   2  199.08   19.50
  25   1   2  198.08   14.50
  25   1   2  219.48   19.70
  27  -1   2  415.36   26.20
 -27  -1  -2  418.26   21.50
  27  -1   2  379.96   25.50
  27  -1   2  376.66   25.30
  27   1   2  409.56   22.10
  27   1   2  439.86   27.70
  27   1   2  414.86   26.50
 -27   1  -2  389.66   21.30
  27   1   2  428.86   25.20
  29  -1   2   28.90   12.80
 -29  -1  -2   73.29   10.50
  29  -1   2   65.09   13.20
  29  -1   2   71.09   14.00
  29  -1   2   44.90   12.20
  29   1   2   67.89   10.50
  29   1   2   70.09   15.40
  29   1   2   72.09   13.00
  29   1   2   77.19   14.10
 -29   1  -2   57.59    9.10
  31  -1   2  194.38   20.80
  31  -1   2  184.28   19.50
  31  -1   2  191.98   20.00
 -31  -1  -2  187.48   15.40
  31  -1   2  166.58   19.10
 -31   1  -2  173.98   14.60
  31   1   2  189.38   21.90
  31   1   2  176.38   15.80
  31   1   2  205.68   19.40
  31   1   2  212.58   22.00
 -33  -1  -2   80.39   11.30
  33  -1   2   70.99   15.70
  33  -1   2   83.29   15.10
  33  -1   2   81.29   15.00
  33  -1   2   86.59   16.70
  33   1   2   90.79   15.20
  33   1   2   75.69   16.80
 -33   1  -2   75.79   10.90
  33   1   2   86.59   16.30
 -35  -1  -2   17.10    9.00
  35  -1   2   -9.50   13.00
  35  -1   2   22.00   13.70
  35  -1   2   14.10   12.50
  35  -1   2   27.20   13.40
  35   1   2    3.70   13.00
 -35   1  -2   16.90    8.00
  35   1   2   17.70   14.20
  35   1   2    8.40   13.00
 -37  -1  -2   19.60    8.80
  37  -1   2   11.30   13.00
  37  -1   2   -0.60   12.30
  37  -1   2   10.70   14.10
  37  -1   2  -22.40   12.40
  37   1   2    8.80   14.30
  37   1   2   -2.80   12.90
  37   1   2   10.20   14.00
 -37   1  -2   10.70    8.80
  39  -1   2  -12.20   12.90
 -39  -1  -2    5.70    9.80
  39  -1   2   10.10   13.90
  39  -1   2   16.00   14.70
  39  -1   2  -13.30   13.30
  39   1   2    6.70   14.20
 -39   1  -2    3.50    9.00
  39   1   2   21.00   16.80
  39   1   2   18.60   15.70
  41  -1   2    9.30   15.30
  41  -1   2   18.20   15.20
  41  -1   2   40.80   15.80
  41  -1   2   59.69   16.90
  41   1   2   35.00   16.30
  41   1   2   49.50   18.50
 -41   1  -2   38.90   10.50
  41   1   2   37.20   16.90
  43  -1   2   -7.90   14.20
  43  -1   2    0.50   15.10
  43  -1   2   18.50   16.00
  43   1   2   -0.60   16.80
 -43   1  -2   12.80   10.30
  43   1   2   15.80   16.50
  43   1   2    0.90   14.60
  45  -1   2    7.10   18.40
  45  -1   2   10.40   16.30
  45  -1   2   19.10   17.00
  45   1   2   21.60   17.20
  45   1   2   -0.60   15.50
 -45   1  -2   14.80   10.70
  45   1   2   -7.70   17.70
  47  -1   2   20.00   17.10
  47  -1   2   -8.70   16.00
  47  -1   2   -1.70   15.60
  47   1   2  -16.40   16.60
  47   1   2   12.40   18.40
 -47   1  -2   18.10   11.10
  47   1   2   -3.70   15.70
  49  -1   2    6.10   17.00
  49  -1   2   26.30   17.70
  49  -1   2   48.00   19.30
  49   1   2   -1.90   17.10
 -49   1  -2    3.80   11.20
  49   1   2    5.60   18.70
  49   1   2   31.40   19.10
  48  -2  -2   58.89   20.00
  48  -2  -2   46.60   19.30
  48   2  -2   20.30   23.40
  46  -2  -2  -13.80   14.70
  46  -2  -2   10.20   16.80
  46   2  -2   25.00   20.80
  44  -2  -2  150.18   23.20
  44  -2  -2   96.19   21.70
  44   2  -2  153.38   26.40
  42  -2  -2   14.70   16.10
  42  -2  -2   10.20   15.80
  42   2  -2   -6.70   17.80
  40  -2  -2  281.67   27.90
  40  -2  -2  327.67   30.40
  40   2  -2  313.87   22.10
  40   2  -2  305.47   31.30
  38  -2  -2  309.67   28.20
  38  -2  -2  308.77   26.90
  38   2  -2  291.77   25.70
  38   2  -2  287.27   21.30
  38   2  -2  317.77   29.60
  36  -2  -2   15.60   15.30
  36  -2  -2    6.60   12.60
 -36  -2   2   19.70   11.10
  36   2  -2    1.60   14.20
 -36   2   2    9.90   11.00
  36   2  -2   -5.20    9.00
  36   2  -2    6.20   12.60
 -34  -2   2   -1.70    9.10
  34  -2  -2    4.70   12.20
  34  -2  -2    6.60   14.00
  34   2  -2  -15.80    8.10
  34   2  -2    4.00   11.60
  34   2  -2   -6.50   13.90
 -34   2   2   -3.00   10.20
 -32  -2   2   36.70   11.30
  32  -2  -2   66.39   14.90
  32  -2  -2   49.50   15.90
  32   2  -2   50.99   14.90
  32   2  -2   62.89   11.70
 -32   2   2   66.39   12.90
  32   2  -2   50.69   13.50
 -30  -2   2  101.89   14.00
  30  -2  -2   86.79   15.60
  30  -2  -2   97.59   17.40
  30   2  -2   88.29   14.50
  30   2  -2   82.09   16.40
 -30   2   2   62.59   12.40
  30   2  -2   99.49   14.30
  30   2  -2   91.69   12.30
  28  -2  -2  172.08   18.20
  28  -2  -2  205.28   20.00
  28  -2  -2  169.58   12.70
 -28  -2   2  162.38   16.10
  28  -2  -2  142.59   17.30
  28   2  -2  197.38   18.30
  28   2  -2  173.68   20.00
  28   2  -2  142.29   16.50
 -28   2   2  173.38   16.60
  28   2  -2  196.78   15.40
 -28   2   2  189.28   11.00
  26  -2  -2  871.91   41.60
  26  -2  -2  891.61   43.70
  26  -2  -2  875.71   41.80
  26  -2  -2  873.41   36.70
 -26  -2   2  942.01   41.10
  26   2  -2  904.91   39.30
 -26   2   2  913.51   41.20
  26   2  -2  889.61   41.10
  26   2  -2  898.81   43.90
  26   2  -2  797.42   40.80
 -26   2   2  870.21   34.80
  24  -2  -2  221.08   16.90
 -24  -2   2  214.88   16.50
  24  -2  -2  207.48   17.70
  24  -2  -2  210.48   19.60
  24  -2  -2  195.78   12.00
  24   2  -2  207.18   16.90
  24   2  -2  255.97   15.90
 -24   2   2  232.88   16.90
  24   2  -2  249.28   18.60
  24   2  -2  173.38   18.90
  22  -2  -2   10.70   10.80
  22  -2  -2   13.10    8.90
  22  -2  -2   11.80    4.80
 -22  -2   2   18.40    8.10
  22  -2  -2   27.60    9.10
  22   2  -2   28.70    7.60
  22   2  -2   14.60   10.90
  22   2  -2   15.80    9.30
 -22   2   2   23.30    3.20
 -22   2   2   20.90    8.00
  22   2  -2   21.80    7.80
  20  -2  -2   71.59   11.10
 -20  -2   2   84.09   10.50
  20  -2  -2   68.09   13.30
  20  -2  -2   66.49    7.40
  20  -2  -2   79.09   12.10
 -20   2   2   62.99   10.00
  20   2  -2   88.49   10.90
  20   2  -2   70.39   12.00
  20   2  -2   66.39   12.30
  20   2  -2   84.09    9.60
 -20   2   2   72.89    5.30
  18  -2  -2 1000.30   45.20
  18  -2  -2  997.20   47.30
 -18  -2   2 1056.29   44.30
  18  -2  -2 1049.70   45.70
  18   2  -2 1060.09   45.00
 -18   2   2 1073.99   39.90
 -18   2   2 1034.90   44.40
  18   2  -2 1025.20   43.00
  18   2  -2 1028.30   46.30
  18   2  -2 1055.59   44.90
 -16  -2   2  137.49   11.40
  16  -2  -2  107.29   14.00
  16  -2  -2  122.39   12.50
  16  -2  -2  100.49   12.40
  16   2  -2  119.39   10.30
 -16   2   2  115.09   11.70
  16   2  -2  118.69   13.30
  16   2  -2  141.39   12.40
  16   2  -2  117.89   12.60
 -14  -2   2 2643.94  101.29
  14  -2  -2 2610.14  102.09
  14  -2  -2 2471.55  101.69
  14  -2  -2 2594.34  103.89
  14   2  -2 2575.24  101.89
 -14   2   2 2599.24   97.69
 -14   2   2 2686.13  101.39
  14   2  -2 2607.44  100.49
  14   2  -2 2538.15  102.49
  14   2  -2 2679.73  101.49
  12  -2  -2 3217.08  127.59
  12  -2  -2 3205.68  125.79
 -12  -2   2 3427.46  125.19
 -12   2   2 3196.18  124.99
  12   2  -2 3290.37  124.49
 -12   2   2 3218.08  122.19
  12   2  -2 3204.08  126.19
  12   2  -2 3342.07  125.49
  12   2  -2 3202.98  126.09
  10  -2  -2  196.08   14.40
  10  -2  -2  139.89   11.90
  10   2  -2  114.79   11.50
  10   2  -2  132.39   10.80
 -10   2   2  121.39   10.40
  10   2  -2  161.38    9.60
  10   2  -2  154.38   11.80
 -10   2   2   96.19    7.20
   8  -2  -2  445.56   21.60
  -8  -2   2  490.55   20.60
   8  -2  -2  452.85   22.90
   8   2  -2  428.16   19.90
   8   2  -2  455.05   21.20
   8   2  -2  430.96   22.10
  -8   2   2  450.75   20.60
  -8   2   2  433.16   19.10
  -6  -2   2 3024.70  111.59
   6  -2  -2 2945.01  112.39
   6  -2  -2 2832.72  112.99
   6   2  -2 2883.01  111.29
  -6   2   2 2941.71  110.89
   6   2  -2 2899.51  112.79
   6   2  -2 2942.91  111.59
  -6   2   2 2886.81  111.49
   4  -2  -2 1001.60   41.10
  -4  -2   2 1028.10   40.30
   4  -2  -2 1035.00   41.70
  -4  -2   2 1005.90   40.40
  -4   2   2  954.60   40.00
  -4   2   2  978.40   40.10
   4   2  -2  961.10   41.60
  -4   2   2  983.70   40.20
   4   2  -2 1024.50   39.70
   4   2  -2 1049.59   40.10
   2  -2  -2 3671.63  137.29
   2  -2  -2 3644.14  137.09
  -2  -2   2 3439.66  136.69
  -2  -2   2 3659.63  136.49
   2   2  -2 3568.34  137.69
  -2   2   2 3733.93  136.19
   2   2  -2 3410.06  135.29
  -2   2   2 3448.65  136.59
  -2   2   2 3725.83  136.19
   2   2  -2 3660.03  136.39
   0  -2  -2 9521.75  360.16
   0  -2   2 9999.00  360.16
   0  -2  -2 9255.57  360.16
   0  -2   2 9478.95  360.76
   0   2   2 9335.87  360.56
   0   2   2 9943.01  359.76
   0   2  -2 9700.83  361.46
   0   2  -2 9452.45  359.76
   0   2   2 9754.32  359.66
   2  -2   2  427.36   19.10
   2  -2   2  362.96   17.70
  -2  -2  -2  369.36   17.60
   2   2   2  346.87   17.10
  -2   2  -2  434.16   16.90
  -2   2  -2  368.76   18.70
   2   2   2  318.87   16.60
   4  -2   2 1463.65   62.29
  -4  -2  -2 1571.94   61.59
  -4  -2  -2 1526.15   60.29
   4  -2   2 1641.14   61.59
   4   2   2 1598.14   61.09
   4   2   2 1611.84   62.89
  -4   2  -2 1609.34   62.89
   4   2   2 1627.34   60.79
   4   2   2 1493.55   62.39
   6  -2   2 2275.17   89.39
  -6  -2  -2 2276.77   88.09
  -6  -2  -2 2205.48   86.19
   6  -2   2 2289.07   88.09
   6   2   2 2283.77   87.39
  -6   2  -2 2283.37   89.19
   6   2   2 2325.17   87.69
   6   2   2 2277.97   89.29
   6   2   2 2355.86   89.49
  -8  -2  -2  552.44   24.40
   8  -2   2  550.04   24.80
   8  -2   2  578.64   26.10
  -8  -2  -2  574.74   23.90
   8   2   2  565.94   26.50
   8   2   2  546.25   23.80
   8   2   2  535.55   24.20
   8   2   2  551.34   26.60
  -8   2  -2  574.04   25.40
  10  -2   2 1359.06   58.19
  10  -2   2 1470.25   57.09
 -10  -2  -2 1443.96   56.09
  10  -2   2 1446.16   55.29
  10   2   2 1369.36   58.19
  10   2   2 1488.55   56.69
  10   2   2 1400.76   58.69
 -10   2  -2 1402.16   57.39
  10   2   2 1409.26   55.79
  12  -2   2 5001.40  192.08
  12  -2   2 5083.49  193.68
 -12  -2  -2 5196.58  192.68
  12  -2   2 5012.80  194.88
 -12   2  -2 5133.49  193.78
  12   2   2 4950.00  194.98
  12   2   2 4961.90  192.38
  12   2   2 5339.57  193.38
  12   2   2 5116.99  194.98
  14  -2   2  605.84   26.30
  14  -2   2  571.74   28.10
  14  -2   2  622.24   29.60
 -14   2  -2  559.34   27.20
  14   2   2  663.33   27.80
  14   2   2  615.74   29.90
 -16  -2  -2  658.83   28.90
  16  -2   2  649.64   29.20
  16  -2   2  668.93   32.80
  16  -2   2  704.63   31.20
 -16   2  -2  633.94   29.70
  16   2   2  639.14   32.60
  16   2   2  744.53   31.00
  16   2   2  622.44   32.70
  18  -2   2  496.45   24.80
 -18  -2  -2  564.84   24.50
  18  -2   2  542.55   26.50
  18  -2   2  505.25   28.20
  18   2   2  578.04   29.20
 -18   2  -2  499.75   24.80
  18   2   2  511.65   25.90
  18   2   2  527.65   28.30
  20  -2   2  119.49   16.00
  20  -2   2  105.49   11.70
 -20  -2  -2   91.49    9.50
  20  -2   2  106.39   12.40
  20   2   2   90.89   13.50
  20   2   2   92.49   12.00
  20   2   2  113.89   14.90
 -20   2  -2  110.79   10.60
 -22  -2  -2   78.29    9.40
  22  -2   2   75.89   14.70
  22  -2   2   65.69   10.50
  22  -2   2   73.29   12.40
  22   2   2   69.19   13.80
 -22   2  -2   81.99   10.00
  22   2   2   98.59   12.80
  22   2   2   82.39   13.80
  24  -2   2  904.11   42.80
 -24  -2  -2  993.20   41.60
  24  -2   2  966.10   46.30
  24  -2   2 1016.80   45.10
  24   2   2  933.01   39.00
 -24   2  -2  971.40   41.80
  24   2   2  986.80   44.20
  24   2   2  979.90   46.10
  24   2   2  995.10   46.40
  26  -2   2  603.94   31.50
  26  -2   2  618.64   32.80
 -26  -2  -2  624.54   28.80
  26  -2   2  632.14   35.40
  26   2   2  640.94   27.50
  26   2   2  596.24   34.60
  26   2   2  579.04   33.70
 -26   2  -2  640.24   29.60
  26   2   2  606.64   32.20
  28  -2   2   41.20   12.40
  28  -2   2   14.60   12.60
  28  -2   2   37.50   11.30
  28   2   2   36.10   13.40
  28   2   2   34.50   11.50
 -28   2  -2   43.80    8.80
  28   2   2   44.60   13.80
  30  -2   2   34.90   13.00
  30  -2   2   38.50   14.60
  30  -2   2   52.09   12.80
  30   2   2   70.79   13.50
  30   2   2   58.29   15.00
  30   2   2   42.80   14.60
 -30   2  -2   31.40    8.60
  32  -2   2   12.10   12.30
  32  -2   2   12.90   11.50
  32  -2   2   15.90   13.70
  32   2   2    0.70   10.50
 -32   2  -2   11.60    7.70
  32   2   2   -3.50   11.20
  32   2   2    5.50   13.60
  34  -2   2   32.60   13.30
  34  -2   2   16.70   13.60
  34  -2   2   34.50   14.60
  34  -2   2   14.90   14.90
  34   2   2   51.79   16.00
  34   2   2   28.60   15.00
 -34   2  -2   44.80    9.70
  34   2   2   16.70   12.00
  36  -2   2  105.49   17.90
  36  -2   2   87.69   20.10
  36  -2   2  121.89   18.60
  36  -2   2   93.29   17.30
  36   2   2   80.39   18.10
  36   2   2   91.59   16.30
 -36   2  -2  101.79   13.20
  36   2   2  100.99   19.60
  38  -2   2  450.15   32.40
  38  -2   2  506.55   32.90
  38  -2   2  477.25   35.00
  38  -2   2  510.95   32.50
  38   2   2  527.15   35.60
  38   2   2  469.35   31.70
 -38   2  -2  505.65   27.10
  38   2   2  527.85   35.60
  40  -2   2   41.30   16.50
  40  -2   2   61.79   16.30
  40  -2   2   63.69   19.70
  40  -2   2   41.20   16.80
  40   2   2   96.19   20.30
  40   2   2   80.29   19.20
  40   2   2   17.50   13.90
 -40   2  -2   35.20   10.40
  42  -2   2   90.09   19.80
  42  -2   2   59.79   17.00
  42  -2   2   65.49   20.20
  42  -2   2   62.79   18.90
 -42   2  -2   68.89   12.50
  42   2   2   78.39   22.10
  42   2   2   70.99   17.60
  42   2   2   80.09   21.20
  44  -2   2   10.40   15.90
  44  -2   2   16.80   16.10
  44  -2   2    5.40   15.90
  44  -2   2   19.90   16.60
  44   2   2  -14.30   18.90
  44   2   2   16.40   15.30
  44   2   2   12.20   18.20
 -44   2  -2   11.60   10.10
  46  -2   2  -11.10   15.40
  46  -2   2   -1.30   15.50
  46  -2   2   12.00   15.80
  46   2   2   19.60   18.00
 -46   2  -2   -2.00    9.20
  46   2   2   -5.90   15.70
  46   2   2    0.90   19.40
  48  -2   2   31.20   18.40
  48  -2   2   20.80   17.20
  48  -2   2    1.50   17.10
  48   2   2   43.80   22.30
  48   2   2   22.40   16.10
 -48   2  -2   35.20   11.80
  48   2   2   52.89   21.30
  47  -3  -2   21.00   20.70
  47  -3  -2    3.20   15.90
  47   3  -2    3.20   20.70
  45  -3  -2   12.20   15.90
  45  -3  -2  -12.70   16.90
  45   3  -2  -36.20   18.00
  43  -3  -2   62.29   20.30
  43  -3  -2   41.60   17.30
  43   3  -2   74.59   23.30
  41  -3  -2   -4.20   16.80
  41  -3  -2   21.80   15.90
  41   3  -2   13.50   21.90
  41   3  -2   21.80   19.70
  39  -3  -2   65.59   20.30
  39  -3  -2   43.80   16.20
  39   3  -2   42.80   19.10
  39   3  -2   41.00   17.10
  37  -3  -2  127.59   19.10
  37  -3  -2  143.29   22.50
  37   3  -2  129.09   14.90
  37   3  -2  110.19   19.70
  37   3  -2  129.39   22.00
  35  -3  -2   49.40   16.90
  35  -3  -2   59.09   15.70
  35   3  -2   73.69   11.70
  35   3  -2   91.09   18.10
 -35   3   2   68.29   14.40
  35   3  -2   59.09   18.50
  33  -3  -2   16.90   15.50
  33  -3  -2   11.60   12.00
 -33  -3   2   13.70   10.30
  33   3  -2   11.30    8.00
  33   3  -2   15.40   13.80
  33   3  -2   11.70   15.20
 -33   3   2    2.00    9.90
  31  -3  -2  138.89   18.60
 -31  -3   2  122.49   15.20
  31  -3  -2  152.78   22.70
  31   3  -2  144.59   21.40
 -31   3   2  103.19   15.70
  31   3  -2  136.79   18.40
  31   3  -2  130.39   13.80
  29  -3  -2   15.20   11.10
 -29  -3   2    1.90    9.40
  29  -3  -2    6.20   13.60
  29   3  -2    1.00   11.50
  29   3  -2   24.10    8.10
  29   3  -2   18.00   13.20
 -29   3   2    6.60    9.80
  29   3  -2   -4.80    9.20
 -27  -3   2  584.64   30.20
  27  -3  -2  563.04   31.10
  27  -3  -2  559.44   34.80
 -27   3   2  591.84   30.70
  27   3  -2  571.44   27.50
  27   3  -2  599.24   34.00
  27   3  -2  609.04   33.00
  27   3  -2  539.15   30.60
  25  -3  -2   43.60   10.80
 -25  -3   2   40.40   10.00
  25  -3  -2   65.19   16.30
  25  -3  -2   55.49   12.30
  25   3  -2   51.19   12.90
  25   3  -2   32.00    9.90
  25   3  -2   17.90   12.00
  23  -3  -2  618.84   33.30
  23  -3  -2  637.14   33.90
  23  -3  -2  640.14   36.90
 -23  -3   2  687.73   33.10
  23   3  -2  675.43   35.90
 -23   3   2  686.63   27.60
  23   3  -2  712.63   35.00
 -23   3   2  687.03   33.30
  23   3  -2  717.33   30.40
  23   3  -2  665.43   33.20
 -21  -3   2  362.16   20.50
  21  -3  -2  357.06   25.00
  21  -3  -2  340.17   21.70
  21  -3  -2  339.97   21.10
  21   3  -2  358.96   17.90
  21   3  -2  313.77   20.30
 -21   3   2  344.07   20.90
  21   3  -2  329.67   23.00
  21   3  -2  382.56   22.40
 -21   3   2  308.57   15.00
  19  -3  -2   82.79   12.10
  19  -3  -2   86.69   15.30
  19  -3  -2  103.49   12.30
 -19  -3   2   99.09   11.00
 -19   3   2   74.79    6.30
 -19   3   2   99.99   12.30
  19   3  -2  108.49   13.60
  19   3  -2   90.19    9.40
  19   3  -2  102.59   14.00
  19   3  -2   87.89   11.70
 -17  -3   2   17.30    6.90
  17  -3  -2   15.90    8.20
  17  -3  -2   15.10    8.00
  17  -3  -2   34.40   12.60
  17   3  -2   29.30    9.70
 -17   3   2   13.50    4.30
  17   3  -2    7.50    5.40
  17   3  -2   12.50    7.20
 -17   3   2    8.30    7.50
  17   3  -2   24.10    9.80
  15  -3  -2  754.02   38.60
  15  -3  -2  797.12   35.60
 -15  -3   2  791.82   35.00
  15  -3  -2  774.62   36.00
  15   3  -2  782.22   33.10
 -15   3   2  798.92   32.10
  15   3  -2  782.42   35.20
 -15   3   2  835.92   35.70
  15   3  -2  746.93   37.00
  15   3  -2  842.12   37.10
 -13  -3   2  454.35   22.40
  13  -3  -2  464.45   26.10
  13  -3  -2  454.05   23.30
  13  -3  -2  431.66   23.70
 -13   3   2  449.06   20.00
 -13   3   2  420.96   22.80
  13   3  -2  494.45   24.50
  13   3  -2  472.45   20.60
  13   3  -2  444.56   24.90
  13   3  -2  445.96   22.80
 -11  -3   2 1364.16   56.69
  11  -3  -2 1383.56   56.89
  11  -3  -2 1297.27   59.29
  11   3  -2 1424.76   57.79
  11   3  -2 1442.66   58.69
  11   3  -2 1479.75   57.19
 -11   3   2 1369.76   55.09
  11   3  -2 1405.46   55.19
 -11   3   2 1419.26   56.79
   9  -3  -2  656.33   30.30
   9  -3  -2  742.13   33.20
  -9  -3   2  685.53   30.00
  -9  -3   2  703.83   29.10
   9   3  -2  673.23   32.20
   9   3  -2  700.43   30.50
   9   3  -2  681.13   30.70
  -9   3   2  635.94   28.90
  -9   3   2  661.13   30.00
   9   3  -2  667.03   28.40
   7  -3  -2   52.09   10.30
  -7  -3   2   45.40    7.30
   7  -3  -2   44.00    7.90
   7   3  -2   36.30    9.70
  -7   3   2   39.20    7.40
   7   3  -2   38.50    7.30
   7   3  -2   47.80    8.40
   7   3  -2   46.00    6.10
  -7   3   2   37.30    7.50
  -5  -3   2   49.20    7.30
   5  -3  -2   35.50    7.30
   5  -3  -2   30.80    9.10
  -5  -3   2   26.40    6.80
   5   3  -2   34.50    9.30
   5   3  -2   39.10    6.00
  -5   3   2   34.70    6.90
   5   3  -2   39.20    7.30
  -5   3   2   47.00    7.80
   5   3  -2   50.29    7.70
  -3  -3   2   71.49    8.60
   3  -3  -2   55.99    7.90
   3  -3  -2   57.49    9.90
  -3  -3   2   57.39    8.40
  -3   3   2   75.79    9.10
   3   3  -2   72.19    7.10
   3   3  -2   59.19    6.80
   3   3  -2   63.09    9.90
  -3   3   2   65.39    7.90
   1  -3  -2  172.08   11.70
  -1  -3   2  162.78   12.40
   1  -3  -2  204.88   13.10
  -1  -3   2  193.18   12.80
   1   3  -2  186.68   10.30
  -1   3   2  154.78   11.70
   1   3  -2  195.28   14.50
   1   3  -2  186.18    9.60
  -1   3   2  172.58   13.20
  -1  -3  -2  114.69   10.20
  -1  -3  -2   81.39    9.00
   1  -3   2  102.79   10.30
   1  -3   2   98.79   10.50
  -1   3  -2   97.89   10.80
   1   3   2  105.49   10.90
   1   3   2   83.29    9.20
  -3  -3  -2  213.48   12.50
  -3  -3  -2  217.28   12.20
   3  -3   2  203.08   13.70
   3  -3   2  214.68   14.70
   3   3   2  217.58   15.30
   3   3   2  209.98   14.20
   3   3   2  207.78   12.90
  -3   3  -2  198.68   14.60
  -5  -3  -2  133.59    9.00
   5  -3   2  137.69   11.70
  -5  -3  -2  137.09   10.00
   5  -3   2  139.99   12.60
  -5   3  -2  139.19   12.10
   5   3   2  144.59   11.10
   5   3   2  129.79   11.70
   5   3   2  139.29   13.70
  -7  -3  -2   62.99    5.90
   7  -3   2   66.69    9.10
   7  -3   2   50.39   10.20
  -7  -3  -2   64.49    7.50
   7   3   2   86.59   11.40
  -7   3  -2   69.89    9.90
   7   3   2   70.89    9.90
   7   3   2   83.69    8.80
  -9  -3  -2 1704.83   65.19
   9  -3   2 1590.94   65.69
   9  -3   2 1604.04   67.29
  -9   3  -2 1651.23   66.49
   9   3   2 1598.04   66.89
   9   3   2 1634.64   65.19
   9   3   2 1690.73   68.09
  11  -3   2   39.90    8.30
  11  -3   2   80.09   12.00
  11   3   2   60.59   10.00
 -11   3  -2   64.99    9.70
  13  -3   2  511.85   26.10
  13  -3   2  522.65   22.60
  13  -3   2  555.04   28.60
  13   3   2  548.65   25.50
 -13   3  -2  502.25   25.70
  13   3   2  533.85   27.70
  13   3   2  566.04   29.20
  15  -3   2   88.49   11.30
  15  -3   2   84.39   13.80
  15  -3   2  102.09    8.40
 -15   3  -2   68.19    9.90
  15   3   2   78.89   12.30
  17  -3   2   34.50   11.80
  17  -3   2   23.60    6.40
  17  -3   2   33.60    9.50
 -17   3  -2   18.40    7.30
  17   3   2   16.10    8.20
  17   3   2    1.60   10.40
  17   3   2   25.80   10.40
  19  -3   2   79.39    9.40
  19  -3   2   57.39   11.10
  19  -3   2   69.79   15.30
  19   3   2   88.49   11.80
  19   3   2   90.09   14.70
  19   3   2   90.59   13.70
 -19   3  -2   93.29   10.70
 -19   3  -2   96.69   14.10
  21  -3   2 1114.49   52.19
  21  -3   2 1078.89   49.70
  21  -3   2 1136.99   47.00
 -21   3  -2 1081.29   47.70
  21   3   2 1088.39   51.99
 -21   3  -2 1113.29   47.60
  21   3   2 1158.78   49.10
  21   3   2 1190.38   51.79
  23  -3   2  257.77   23.60
  23  -3   2  214.88   19.50
  23  -3   2  246.38   16.70
  23   3   2  226.18   18.60
  23   3   2  298.17   23.60
  23   3   2  298.07   22.40
 -23   3  -2  224.78   16.00
  25  -3   2  509.65   26.80
  25  -3   2  528.45   32.80
  25  -3   2  523.75   30.30
  25   3   2  533.55   32.90
  25   3   2  573.34   29.40
 -25   3  -2  516.15   26.40
  25   3   2  515.15   31.40
  27  -3   2   80.79   17.40
  27  -3   2   50.19   11.40
  27  -3   2   67.79   13.60
 -27   3  -2  105.09   11.50
  27   3   2   79.09   13.90
  27   3   2   88.09   16.10
  27   3   2   68.09   16.10
  29  -3   2   29.70   12.60
  29  -3   2   54.29   16.80
  29  -3   2   44.00   11.80
  29   3   2   30.90   12.30
  29   3   2   27.70   14.70
 -29   3  -2   35.80    9.00
  29   3   2   26.40   13.90
  31  -3   2   11.50   12.80
  31  -3   2   19.10   10.80
  31  -3   2   27.20   15.10
  31   3   2    2.50   15.00
  31   3   2    5.20   13.60
  31   3   2    0.00   10.90
 -31   3  -2   11.20    8.20
  33  -3   2  102.89   18.10
  33  -3   2   69.39   18.70
  33  -3   2   99.89   15.40
  33   3   2  103.19   19.10
  33   3   2   87.59   20.30
 -33   3  -2  116.49   14.10
  33   3   2  101.19   16.30
  35  -3   2  233.98   27.20
  35  -3   2  238.58   21.60
  35  -3   2  219.88   24.20
  35   3   2  251.87   27.90
  35   3   2  217.48   24.60
 -35   3  -2  211.28   17.70
  35   3   2  240.78   23.00
  37  -3   2   20.80   14.90
  37  -3   2   31.30   18.50
  37  -3   2   44.10   14.40
 -37   3  -2   31.60    9.90
  37   3   2   32.70   14.50
  37   3   2    2.30   18.20
  37   3   2    8.70   15.20
  39  -3   2   23.50   13.90
  39  -3   2   16.50   18.40
  39  -3   2   30.70   17.60
  39  -3   2   34.50   16.20
  39   3   2   45.40   17.90
  39   3   2   40.60   16.00
 -39   3  -2   40.50   11.30
  39   3   2   51.09   20.50
  41  -3   2   26.30   19.00
  41  -3   2   33.00   14.50
  41  -3   2   15.70   16.20
  41  -3   2   28.90   16.00
 -41   3  -2   47.00   11.80
  41   3   2   19.90   19.00
  41   3   2   41.80   18.70
  41   3   2   31.40   16.50
  43  -3   2   16.80   14.40
  43  -3   2  -42.60   15.80
  43  -3   2  -16.90   14.60
  43  -3   2   16.70   16.60
  43   3   2   13.10   19.10
  43   3   2  -12.30   13.80
 -43   3  -2    0.00    9.60
  43   3   2   11.60   18.50
  45  -3   2   18.30   14.70
  45  -3   2   -5.80   18.90
  45  -3   2   27.80   16.40
  45  -3   2    7.00   16.70
  45   3   2   70.79   21.50
 -45   3  -2   12.10   10.20
  45   3   2   24.90   15.80
  45   3   2  -10.60   18.70
  47  -3   2  106.59   24.10
  47  -3   2   50.89   20.20
  47   3   2   73.09   19.50
  47   3   2  101.09   25.80
  47   3   2   65.79   23.20
  46  -4  -2    4.70   19.80
  46  -4  -2   -2.60   15.90
  46   4  -2   25.70   23.70
  44  -4  -2   95.79   24.10
  44  -4  -2   80.09   19.80
  44   4  -2  137.69   27.60
  42  -4  -2  149.88   22.90
  42  -4  -2  228.08   28.00
  42   4  -2  201.68   26.30
  42   4  -2  209.58   29.80
  40  -4  -2   -2.80   16.90
  40  -4  -2  -13.60   13.80
  40   4  -2   12.30   17.00
  40   4  -2   10.60   19.30
  38  -4  -2  241.98   29.60
  38  -4  -2  243.08   25.60
  38   4  -2  323.37   31.90
  38   4  -2  263.07   29.00
  36  -4  -2  640.44   37.50
  36  -4  -2  605.04   42.10
  36   4  -2  695.13   40.80
  36   4  -2  650.53   41.20
  34  -4  -2   92.29   21.20
  34  -4  -2   42.00   14.10
  34   4  -2   65.29   17.70
  34   4  -2   59.19   18.70
 -34   4   2   86.79   15.60
  32  -4  -2  228.18   27.10
 -32  -4   2  210.68   19.30
  32  -4  -2  191.48   20.70
  32   4  -2  259.27   25.20
  32   4  -2  245.08   26.20
 -32   4   2  208.98   20.90
  32   4  -2  184.28   14.40
 -30  -4   2  423.16   26.20
  30  -4  -2  411.26   27.50
  30  -4  -2  421.66   32.60
  30   4  -2  475.35   31.50
  30   4  -2  434.76   22.20
  30   4  -2  467.05   31.70
 -30   4   2  440.76   27.70
  28  -4  -2    9.70   15.00
  28  -4  -2   38.90   12.00
 -28  -4   2   22.90   10.10
  28   4  -2   38.10    8.10
  28   4  -2   48.60   14.80
 -28   4   2   11.90   10.50
  28   4  -2   31.40   14.40
 -26  -4   2  466.55   26.90
  26  -4  -2  467.05   27.20
  26  -4  -2  475.35   32.50
  26   4  -2  496.65   30.50
  26   4  -2  447.56   30.60
  26   4  -2  475.95   22.80
 -26   4   2  442.06   27.60
  26   4  -2  471.55   27.30
  24  -4  -2  751.42   40.90
 -24  -4   2  722.23   35.20
  24  -4  -2  714.03   35.40
 -24   4   2  755.42   35.80
 -24   4   2  683.03   30.00
  24   4  -2  663.53   35.20
  24   4  -2  722.23   38.70
  24   4  -2  749.62   38.30
  24   4  -2  721.43   31.40
 -22  -4   2   48.50   10.30
  22  -4  -2   46.90   15.80
  22  -4  -2   50.69   11.70
  22  -4  -2   77.19   11.80
  22   4  -2   80.09    8.60
 -22   4   2   65.89   11.50
  22   4  -2   36.20   12.60
  22   4  -2   55.99   11.10
  22   4  -2   44.80   13.60
 -22   4   2   38.90    6.10
  20  -4  -2  223.28   22.50
  20  -4  -2  182.98   17.20
 -20  -4   2  188.68   15.70
  20  -4  -2  196.18   16.20
 -20   4   2  182.78   11.70
  20   4  -2  198.78   20.00
  20   4  -2  206.48   19.90
 -20   4   2  220.18   17.20
  20   4  -2  202.78   12.40
  20   4  -2  178.18   15.80
  18  -4  -2  155.88   16.00
 -18  -4   2  153.58   14.20
  18  -4  -2  168.78   14.80
  18  -4  -2  152.28   20.30
  18   4  -2  154.78   17.60
  18   4  -2  173.48   10.90
 -18   4   2  151.78   15.40
 -18   4   2  143.19   10.70
  18   4  -2  146.39   14.30
  18   4  -2  159.68   17.30
 -16  -4   2    9.20    7.00
  16  -4  -2    1.20    7.30
  16  -4  -2   -1.30   12.10
 -16  -4   2    3.40    5.80
  16  -4  -2   13.10    8.40
  16   4  -2    5.60    4.60
  16   4  -2   -5.20    9.30
 -16   4   2    2.10    7.10
 -16   4   2    4.30    5.20
  16   4  -2   -1.40    6.00
  16   4  -2  -16.50    9.00
  14  -4  -2  286.67   17.50
  14  -4  -2  277.77   22.60
 -14  -4   2  282.97   15.70
 -14  -4   2  301.67   17.80
  14  -4  -2  253.07   17.90
  14   4  -2  299.07   17.90
 -14   4   2  279.47   17.90
  14   4  -2  246.58   20.80
  14   4  -2  293.07   19.90
 -14   4   2  254.47   15.50
  14   4  -2  296.27   14.70
 -12  -4   2  163.38   11.90
  12  -4  -2  145.59   14.00
  12  -4  -2  143.69   17.70
  12  -4  -2  137.29   12.80
  12   4  -2  148.19    9.80
 -12   4   2  133.09   13.10
  12   4  -2  152.58   16.40
  12   4  -2  175.08   14.90
  12   4  -2  129.49   12.80
 -12   4   2  128.99   11.40
  10  -4  -2   -3.10    9.90
  10  -4  -2    0.60    6.90
 -10  -4   2    6.60    6.20
 -10  -4   2   -5.10    5.70
  10  -4  -2  -13.70    5.90
  10   4  -2   -3.40    7.60
  10   4  -2    1.90    4.40
 -10   4   2    3.80    6.80
  10   4  -2   -2.80    6.00
  10   4  -2    0.30    9.00
 -10   4   2   -7.70    5.90
   8  -4  -2    0.60    9.10
   8  -4  -2    7.50    6.10
  -8  -4   2    8.40    6.10
  -8  -4   2   13.30    7.00
   8   4  -2    5.60    6.40
   8   4  -2    6.40    4.70
   8   4  -2   17.80    9.50
   8   4  -2   12.60    7.90
  -8   4   2   -2.20    6.90
  -8   4   2    6.70    7.10
  -6  -4   2   29.00    7.80
   6  -4  -2   44.30   11.40
   6  -4  -2   17.70    6.80
  -6  -4   2   38.10    8.50
   6   4  -2   26.80    7.60
  -6   4   2   25.90    8.20
   6   4  -2   29.70    5.60
   6   4  -2   34.90    7.90
  -6   4   2   31.30    7.80
   6   4  -2   24.10   10.00
   4  -4  -2   75.89    9.30
   4  -4  -2   90.19   12.80
  -4  -4   2   80.39   10.60
  -4  -4   2   89.39   10.70
  -4   4   2   89.79   10.10
   4   4  -2   86.89    9.50
   4   4  -2   61.99    7.40
  -4   4   2   70.49   10.70
   4   4  -2   62.79   11.30
   4   4  -2   93.69   10.40
   2  -4  -2   28.00    9.70
   2  -4  -2   19.90    6.80
  -2  -4   2   18.30    7.90
  -2  -4   2   12.60    6.90
   2   4  -2   15.50    5.90
  -2   4   2   13.30    6.90
   2   4  -2   19.80    7.20
  -2   4   2   26.80    8.50
   2   4  -2   24.30    9.10
   0  -4  -2   15.50    5.90
   0  -4   2    5.30    6.70
   0  -4  -2   20.30    8.80
   0  -4   2   33.20    9.10
   0   4  -2   18.40    6.60
   0   4   2    7.70    8.20
   0   4   2   11.80    6.90
   0   4  -2   12.30    5.20
   0   4  -2   29.40    9.20
  -2  -4  -2   17.30    5.90
   2  -4   2   28.00    8.00
  -2  -4  -2   33.00    8.40
   2  -4   2   17.80    7.90
   2   4   2   21.60    7.80
   2   4   2   44.00    9.40
  -2   4  -2   37.40    9.40
  -2   4  -2   25.20    6.90
   2   4   2   11.90    6.90
   4  -4   2   20.70    8.50
  -4  -4  -2   32.40    7.40
  -4  -4  -2   24.90    6.40
   4  -4   2   21.10    7.90
   4   4   2   15.60    7.70
  -4   4  -2   19.20    8.20
   4   4   2   18.40    7.40
  -4   4  -2   17.30    6.70
   4   4   2   24.20    9.30
  -6  -4  -2   58.79    7.90
  -6  -4  -2   65.99    8.40
   6  -4   2   43.20    9.00
   6  -4   2   50.09   10.80
   6   4   2   41.90    8.90
   6   4   2   41.80   10.70
  -6   4  -2   46.90    8.20
   6   4   2   64.89    8.90
  -6   4  -2   53.29   10.40
  -8  -4  -2   11.00    6.20
   8  -4   2    2.70    7.30
  -8  -4  -2   17.50    5.30
   8  -4   2   23.00   10.00
   8   4   2    5.40    8.00
   8   4   2    0.70    9.20
  -8   4  -2   10.50    6.20
  -8   4  -2    5.20    7.60
   8   4   2    5.30    6.80
  10  -4   2   32.70   11.70
  10  -4   2   28.30    8.30
 -10  -4  -2   32.00    7.10
  10   4   2   25.30    8.90
  10   4   2   21.30    9.70
  10   4   2   33.10    8.00
 -10   4  -2   22.70    8.50
 -10   4  -2   40.80    7.90
  12  -4   2  118.49   12.90
  12  -4   2  112.39   15.40
  12   4   2   92.99   12.60
  12   4   2  110.29   12.30
 -12   4  -2   97.49   10.80
  12   4   2  122.49   15.70
 -12   4  -2  118.39   12.90
  14  -4   2  168.78   18.60
  14  -4   2  129.69    8.70
  14  -4   2  151.08   14.60
  14   4   2  134.79   13.00
  14   4   2  125.59   15.80
 -14   4  -2  113.59   11.90
 -14   4  -2  112.19   13.10
  14   4   2  145.49   15.50
  16  -4   2   16.50   12.10
  16  -4   2   11.50    5.40
  16  -4   2   14.40    9.00
  16   4   2    2.40    9.50
  16   4   2    0.50    7.50
  16   4   2   17.60   11.60
 -16   4  -2    5.10    6.20
 -16   4  -2    7.60    7.50
  18  -4   2  211.08   17.60
  18  -4   2  204.38   12.70
  18  -4   2  203.08   21.40
  18   4   2  204.48   16.40
 -18   4  -2  198.28   15.40
  18   4   2  196.08   19.10
  18   4   2  187.88   20.20
 -18   4  -2  189.58   14.60
  20  -4   2   42.80   11.30
  20  -4   2   55.09   15.40
  20  -4   2   49.40    7.90
  20   4   2   28.80    9.80
  20   4   2   64.99   14.50
 -20   4  -2   52.89    9.90
  20   4   2   56.59   14.00
  22  -4   2  203.58   19.20
  22  -4   2  233.58   23.60
  22  -4   2  200.68   14.40
  22   4   2  240.28   21.60
 -22   4  -2  207.58   16.40
  22   4   2  231.68   22.00
  22   4   2  212.68   18.10
  24  -4   2  759.52   38.90
  24  -4   2  740.33   34.20
  24  -4   2  757.02   42.30
 -24   4  -2  756.82   35.40
  24   4   2  744.13   37.40
  24   4   2  797.92   40.90
  24   4   2  784.72   41.70
  26  -4   2  172.88   19.70
  26  -4   2  127.49   14.10
  26  -4   2  131.59   20.50
 -26   4  -2  124.49   13.80
  26   4   2  155.58   17.80
  26   4   2  152.88   19.40
  26   4   2  115.79   18.80
  28  -4   2  106.99   13.80
  28  -4   2   92.79   16.00
  28  -4   2   95.59   20.70
  28   4   2   94.59   15.10
 -28   4  -2  122.49   13.60
  28   4   2  101.89   18.40
  28   4   2  136.49   19.40
  30  -4   2  455.55   30.20
  30  -4   2  442.46   34.20
  30  -4   2  445.96   26.00
  30   4   2  443.66   28.60
  30   4   2  454.65   31.00
 -30   4  -2  449.76   24.90
  30   4   2  394.56   32.10
  32  -4   2  105.29   18.30
  32  -4   2  112.69   14.90
  32  -4   2   85.49   20.40
  32   4   2  114.19   16.90
 -32   4  -2   91.79   12.90
  32   4   2   90.99   19.40
  32   4   2   71.99   17.60
  34  -4   2  293.77   22.30
  34  -4   2  256.57   30.20
  34  -4   2  247.98   25.80
  34   4   2  295.27   25.20
 -34   4  -2  267.17   20.10
  34   4   2  328.67   29.20
  34   4   2  281.97   29.90
  36  -4   2  561.14   40.20
  36  -4   2  642.64   34.10
  36  -4   2  564.04   37.20
  36   4   2  648.44   39.80
  36   4   2  543.85   35.90
  36   4   2  639.34   41.90
 -36   4  -2  574.54   30.90
  38  -4   2  110.19   20.40
  38  -4   2  115.49   23.80
  38   4   2  121.09   19.90
 -38   4  -2  109.89   14.90
  38   4   2  116.59   24.50
  38   4   2   99.39   20.40
  40  -4   2   58.89   18.60
  40  -4   2   59.09   22.40
  40   4   2  109.39   24.70
 -40   4  -2  102.89   15.10
  40   4   2   66.59   18.30
  40   4   2  134.79   23.70
  42  -4   2  205.38   29.90
  42  -4   2  205.08   27.70
 -42   4  -2  254.17   20.40
  42   4   2  219.98   25.80
  42   4   2  235.88   30.50
  42   4   2  256.67   32.40
  44  -4   2   34.50   19.30
  44  -4   2   64.39   17.10
  44  -4   2   79.49   23.00
  44   4   2   29.30   17.30
 -44   4  -2   44.60   12.40
  44   4   2   29.00   22.20
  44   4   2   55.59   22.50
  46  -4   2    1.30   20.30
  46   4   2  117.29   27.70
  46   4   2   93.69   27.00
  46   4   2  108.19   21.80
  45  -5  -2  -13.40   19.40
  45  -5  -2   16.10   15.60
  45   5  -2  -13.20   21.10
  43  -5  -2   84.39   24.30
  43  -5  -2   80.79   19.00
  43   5  -2   55.79   21.90
  43   5  -2  107.29   26.90
  41  -5  -2   20.10   14.90
  41  -5  -2    4.50   19.40
  41   5  -2  -16.60   20.00
  41   5  -2   40.40   20.30
  39  -5  -2    8.20   13.70
  39  -5  -2  -19.40   18.30
  39   5  -2   12.00   18.30
  39   5  -2  -22.80   16.80
  37  -5  -2   82.19   17.20
  37  -5  -2  143.99   25.50
  37   5  -2  113.69   22.50
  37   5  -2  130.29   25.00
  35  -5  -2   14.00   19.30
  35  -5  -2    2.00   12.50
  35   5  -2   44.30   18.30
  35   5  -2   24.10   18.20
  33  -5  -2  134.79   24.60
  33  -5  -2   91.09   16.40
  33   5  -2  112.89   21.80
 -33   5   2  126.49   19.00
  33   5  -2  167.68   23.20
  31  -5  -2   16.10   12.30
  31  -5  -2   16.20   16.90
 -31   5   2   27.10   12.90
  31   5  -2   14.50   15.80
  31   5  -2   29.20   16.20
 -29  -5   2  195.38   18.50
  29  -5  -2  164.28   18.60
  29  -5  -2  156.18   24.80
  29   5  -2  147.79   14.10
  29   5  -2  164.98   21.90
  29   5  -2  197.28   23.30
 -29   5   2  222.58   21.40
  27  -5  -2  119.59   15.70
  27  -5  -2  137.19   23.00
 -27  -5   2  112.39   15.20
 -27  -5   2  130.59   12.20
 -27   5   2  111.69   16.10
  27   5  -2  118.39   10.50
  27   5  -2  133.89   21.30
  27   5  -2   91.69   18.40
  25  -5  -2  254.07   28.90
  25  -5  -2  215.18   19.30
 -25  -5   2  209.68   15.20
 -25  -5   2  178.68   17.90
  25   5  -2  221.38   23.40
  25   5  -2  222.38   13.90
 -25   5   2  222.28   20.10
  25   5  -2  237.78   24.50
 -23  -5   2   60.89    9.60
 -23  -5   2   76.59   12.20
  23  -5  -2   87.19   20.80
  23  -5  -2   76.79   13.00
  23   5  -2   87.59   17.60
 -23   5   2   48.90   12.60
  23   5  -2   61.59   15.30
  23   5  -2   58.09    8.20
  23   5  -2   55.09   11.70
 -23   5   2   55.59    9.10
 -21  -5   2  485.65   24.10
 -21  -5   2  445.96   26.40
  21  -5  -2  524.75   26.80
  21  -5  -2  522.15   34.50
  21   5  -2  478.65   30.20
 -21   5   2  514.05   28.30
 -21   5   2  489.35   23.60
  21   5  -2  485.75   22.60
  21   5  -2  430.36   26.80
  21   5  -2  494.65   31.80
  19  -5  -2  179.68   23.40
  19  -5  -2  178.18   15.40
 -19  -5   2  184.38   13.60
  19   5  -2  182.28   19.60
  19   5  -2  213.58   21.20
 -19   5   2  143.99   16.70
 -19   5   2  148.09   13.20
  19   5  -2  146.39   15.50
  19   5  -2  198.18   11.80
  17  -5  -2  734.53   40.70
  17  -5  -2  686.43   33.50
 -17  -5   2  716.03   31.90
  17   5  -2  666.13   36.20
  17   5  -2  697.73   30.20
  17   5  -2  719.93   38.40
 -17   5   2  673.83   32.00
  17   5  -2  704.73   34.70
 -17   5   2  753.32   35.30
  15  -5  -2  542.05   33.40
 -15  -5   2  521.85   27.80
 -15  -5   2  591.84   26.30
  15  -5  -2  512.45   26.70
  15  -5  -2  495.15   28.40
  15   5  -2  573.24   23.90
  15   5  -2  521.75   31.40
 -15   5   2  455.55   25.70
 -15   5   2  529.35   28.00
  15   5  -2  549.65   27.90
  15   5  -2  509.85   29.10
 -13  -5   2  106.09   12.30
  13  -5  -2  110.09   12.30
  13  -5  -2  109.99   17.90
  13  -5  -2   91.29   12.40
 -13  -5   2   91.09   12.00
  13   5  -2  123.69    9.00
  13   5  -2  142.99   17.40
  13   5  -2  110.19   14.50
  13   5  -2   90.59   11.80
 -13   5   2   84.79   11.50
 -13   5   2   86.49   12.30
  11  -5  -2  115.99   13.40
 -11  -5   2  104.79   12.20
 -11  -5   2  100.59   12.10
  11  -5  -2   86.09   17.50
  11  -5  -2  106.19   12.10
  11   5  -2   92.79    8.60
 -11   5   2   75.99   11.20
  11   5  -2   99.79   15.80
 -11   5   2   97.79   12.00
  11   5  -2  121.79   13.90
  11   5  -2   85.59   11.80
   9  -5  -2   77.19   10.10
  -9  -5   2   72.19   11.60
   9  -5  -2  121.09   17.90
  -9  -5   2   89.59   11.70
   9  -5  -2   77.09   11.20
   9   5  -2   78.89   14.50
   9   5  -2   67.69   10.80
  -9   5   2   71.99   11.80
  -9   5   2   83.19   11.90
   9   5  -2   97.99   11.70
   9   5  -2   74.19    7.80
   7  -5  -2  327.07   20.30
  -7  -5   2  371.36   20.50
  -7  -5   2  356.66   21.20
   7  -5  -2  343.47   19.10
   7  -5  -2  357.86   24.60
  -7   5   2  370.16   21.70
   7   5  -2  354.86   24.00
   7   5  -2  355.36   19.90
  -7   5   2  328.47   20.40
   7   5  -2  294.87   19.90
  -5  -5   2  338.37   20.50
   5  -5  -2  347.17   23.90
   5  -5  -2  361.46   18.90
  -5  -5   2  353.86   20.40
   5  -5  -2  310.37   20.00
   5   5  -2  324.47   23.30
   5   5  -2  356.06   20.40
   5   5  -2  334.27   19.00
  -5   5   2  347.07   20.60
  -5   5   2  364.06   22.20
  -3  -5   2  642.64   31.10
   3  -5  -2  613.24   28.90
  -3  -5   2  637.84   30.90
   3  -5  -2  655.33   33.00
   3   5  -2  604.84   28.30
  -3   5   2  613.74   30.20
   3   5  -2  672.13   30.60
   3   5  -2  594.34   32.50
  -3   5   2  637.24   31.70
   1  -5  -2    5.20    9.80
  -1  -5   2   31.00    9.20
  -1  -5   2   11.30    8.70
   1  -5  -2    8.70    6.70
   1   5  -2   10.80    9.70
  -1   5   2   20.40    9.40
   1   5  -2   19.00    5.90
  -1   5   2   -6.80    7.40
   1   5  -2   10.10    7.50
  -1  -5  -2  193.18   16.20
   1  -5   2  178.08   15.70
   1  -5   2  221.78   16.80
  -1  -5  -2  165.38   13.00
  -1   5  -2  173.68   11.10
   1   5   2  165.58   14.70
  -1   5  -2  167.58   13.90
  -1   5  -2  190.48   17.70
   1   5   2  197.88   17.60
   1   5   2  174.88   14.50
  -3  -5  -2  562.84   26.60
  -3  -5  -2  542.25   28.00
   3  -5   2  621.34   29.60
   3  -5   2  630.64   30.50
  -3   5  -2  587.64   28.00
   3   5   2  556.44   30.10
  -3   5  -2  525.95   29.70
   3   5   2  543.55   27.80
   3   5   2  556.14   28.30
   5  -5   2   62.49   11.10
   5  -5   2   70.89   13.00
  -5  -5  -2  110.89   11.60
  -5  -5  -2   65.09    9.00
  -5   5  -2   53.99    9.80
   5   5   2   60.29   10.50
  -5   5  -2   88.89   13.00
   5   5   2   59.99   11.30
   5   5   2   94.99   13.60
   7  -5   2  113.79   15.40
   7  -5   2  107.19   13.20
  -7  -5  -2  102.09   10.60
  -7  -5  -2   96.99   10.90
   7   5   2   85.49   11.50
   7   5   2   81.79   12.40
  -7   5  -2   98.19   14.00
   7   5   2  102.29   14.10
  -7   5  -2   73.89   10.80
  -9  -5  -2   45.70    8.50
   9  -5   2   14.40    8.60
   9  -5   2   34.50   12.50
  -9  -5  -2   53.19    7.80
  -9   5  -2   35.50    8.30
   9   5   2   34.20    9.00
   9   5   2   47.40   11.90
  -9   5  -2   37.10   10.80
   9   5   2   36.80   10.50
  11  -5   2    8.50   11.30
  11  -5   2    2.20    8.20
 -11  -5  -2    5.80    5.00
 -11   5  -2    5.70    8.40
  11   5   2    8.40    8.70
  11   5   2    9.80    8.10
 -11   5  -2    3.60    6.60
  11   5   2   11.00   10.50
  13  -5   2  221.98   22.20
  13  -5   2  168.28   17.30
 -13   5  -2  162.58   14.60
  13   5   2  221.78   16.80
 -13   5  -2  163.28   16.50
  13   5   2  211.78   19.00
  13   5   2  261.47   21.10
  15  -5   2 1098.89   53.69
  15  -5   2 1179.58   50.99
  15   5   2 1183.58   49.99
  15   5   2 1062.79   51.29
 -15   5  -2 1084.79   50.09
  15   5   2 1192.58   54.29
  17  -5   2   74.19   13.00
  17  -5   2   95.99   17.20
  17   5   2  117.79   17.10
  17   5   2   74.29   11.80
 -17   5  -2   55.39   11.70
  19  -5   2  407.96   26.00
  19  -5   2  433.06   30.50
  19  -5   2  404.86   19.60
 -19   5  -2  390.76   23.80
  19   5   2  394.36   24.50
  19   5   2  445.46   29.20
  19   5   2  418.96   27.90
  21  -5   2   68.49    8.50
  21  -5   2   98.29   18.80
  21  -5   2   47.90   13.10
  21   5   2   76.29   17.00
 -21   5  -2   52.79   11.30
  21   5   2   49.99   11.40
  21   5   2   51.79   14.10
  23  -5   2   51.19   10.70
  23  -5   2   58.99   13.50
  23  -5   2   54.89   19.70
  23   5   2   59.89   15.20
  23   5   2   53.59   12.10
 -23   5  -2   50.89   11.40
  23   5   2   58.59   15.90
  25  -5   2  145.29   22.90
  25  -5   2  137.19   18.10
 -25   5  -2  120.79   14.30
  25   5   2  104.69   15.10
  25   5   2   94.59   19.00
  25   5   2  127.79   19.90
  27  -5   2  314.67   25.30
  27  -5   2  304.17   30.20
  27   5   2  287.27   28.30
  27   5   2  321.77   28.30
  27   5   2  289.27   23.50
 -27   5  -2  307.67   20.70
  29  -5   2  157.58   21.10
  29  -5   2  130.49   24.70
  29   5   2  170.78   23.20
  29   5   2  150.08   18.50
  29   5   2  152.68   22.70
 -29   5  -2  153.98   15.90
  31  -5   2  148.69   24.50
  31  -5   2  126.49   20.20
 -31   5  -2  161.18   16.40
  31   5   2  128.19   21.60
  31   5   2  143.19   19.30
  31   5   2  121.29   22.40
  33  -5   2    6.70   18.10
  33  -5   2   12.10   14.60
  33   5   2   -1.20   15.40
 -33   5  -2   35.80   11.10
  33   5   2   21.50   13.30
  33   5   2   19.60   18.00
  35  -5   2  126.09   21.40
  35  -5   2   98.29   22.50
  35   5   2  122.59   23.80
 -35   5  -2   95.39   14.20
  35   5   2   97.19   18.00
  35   5   2  114.59   23.10
  37  -5   2    4.00   17.70
  37  -5   2   28.60   16.60
  37   5   2   12.00   17.10
 -37   5  -2    9.80   10.30
  37   5   2   14.20   14.00
  37   5   2   10.60   18.50
  39  -5   2   -1.70   16.00
  39  -5   2    5.50   18.90
  39   5   2  -17.50   18.60
  39   5   2   -1.10   16.90
  39   5   2   -4.50   14.30
 -39   5  -2   -0.90    9.80
  41  -5   2   81.79   20.60
  41  -5   2   78.59   25.10
  41   5   2   53.59   17.70
  41   5   2  102.09   26.10
 -41   5  -2   75.69   14.70
  41   5   2  118.79   26.10
  43  -5   2   -3.60   20.20
  43   5   2   24.70   16.90
  43   5   2  -28.50   19.10
  43   5   2   25.00   23.30
  42  -6  -2   12.20   14.80
  42  -6  -2   18.20   22.90
  42   6  -2   -0.80   21.60
  42   6  -2   19.10   21.30
  40  -6  -2   -4.90   13.90
  40  -6  -2  -12.50   20.90
  40   6  -2  -43.20   17.70
  40   6  -2   -5.40   19.40
  38  -6  -2  107.89   19.10
  38  -6  -2  125.19   27.00
  38   6  -2  120.69   24.10
  38   6  -2  180.58   28.90
  36  -6  -2  112.79   18.30
  36  -6  -2   92.19   24.40
  36   6  -2  105.89   22.50
  36   6  -2  111.49   23.40
  34  -6  -2  147.19   18.40
  34  -6  -2  150.78   28.60
  34   6  -2  170.98   25.90
  34   6  -2  112.99   22.80
  32  -6  -2  180.28   28.50
  32  -6  -2  191.58   21.00
  32   6  -2  230.98   27.00
  32   6  -2  211.68   26.90
  30  -6  -2    8.70   11.50
  30  -6  -2   47.40   20.40
  30   6  -2    6.30   15.80
  30   6  -2   28.80   19.50
 -30   6   2   14.40   13.30
  28  -6  -2   11.80   10.90
  28  -6  -2   16.80   18.30
  28   6  -2   19.10   17.50
 -28   6   2    5.00   12.50
  28   6  -2    9.50   16.30
  26  -6  -2   88.19   24.00
  26  -6  -2   97.89   14.60
  26   6  -2  136.39   21.80
 -26   6   2  130.29   18.00
  26   6  -2   80.89   19.20
  24  -6  -2  461.55   26.70
  24  -6  -2  457.45   36.00
 -24  -6   2  436.66   24.30
  24   6  -2  491.95   32.60
  24   6  -2  433.56   21.70
 -24   6   2  480.25   28.80
  24   6  -2  485.95   33.30
  22  -6  -2   45.00   19.00
 -22  -6   2   49.40   11.80
  22   6  -2   44.80   15.10
 -22   6   2   17.20   12.30
 -20  -6   2  613.44   33.40
 -20  -6   2  619.94   30.60
  20  -6  -2  681.23   41.00
  20  -6  -2  645.64   31.90
 -20   6   2  627.44   33.60
 -20   6   2  622.14   30.40
  20   6  -2  642.64   38.50
  20   6  -2  606.04   35.90
  20   6  -2  619.34   27.70
  18  -6  -2  348.87   21.60
 -18  -6   2  367.46   23.50
 -18  -6   2  354.96   20.90
  18  -6  -2  391.36   31.00
  18   6  -2  399.16   28.60
 -18   6   2  320.77   23.50
  18   6  -2  333.97   17.40
 -18   6   2  284.37   20.50
  18   6  -2  347.57   25.60
  16  -6  -2   66.19   18.10
 -16  -6   2   39.80    9.70
 -16  -6   2   26.60   10.00
  16  -6  -2   39.40    9.50
  16   6  -2   39.60    6.60
  16   6  -2   15.50    8.70
  16   6  -2    4.20   11.60
 -16   6   2   20.60   10.00
 -16   6   2   39.60   11.70
  16   6  -2   42.40   14.20
  14  -6  -2  363.56   29.40
  14  -6  -2  317.77   19.60
 -14  -6   2  332.77   20.40
 -14  -6   2  357.76   22.30
  14   6  -2  289.17   22.10
 -14   6   2  327.27   22.40
  14   6  -2  295.37   21.00
  14   6  -2  301.47   25.00
 -14   6   2  284.87   20.10
  12  -6  -2 1331.67   56.59
  12  -6  -2 1328.37   63.99
 -12  -6   2 1453.95   59.19
 -12  -6   2 1328.87   57.29
  12   6  -2 1293.77   61.49
  12   6  -2 1408.76   58.59
 -12   6   2 1454.35   59.09
  12   6  -2 1280.57   58.39
 -12   6   2 1292.57   57.99
  10  -6  -2  619.04   35.70
 -10  -6   2  516.95   29.20
 -10  -6   2  646.74   29.30
  10  -6  -2  568.14   27.30
  10   6  -2  488.05   28.70
 -10   6   2  476.75   29.30
  10   6  -2  555.84   33.30
  -8  -6   2 1314.77   56.19
  -8  -6   2 1349.56   56.49
   8  -6  -2 1278.87   53.89
   8  -6  -2 1314.07   60.69
   8   6  -2 1350.46   56.19
   8   6  -2 1241.08   55.29
   8   6  -2 1291.57   59.49
  -8   6   2 1348.37   56.69
  -8   6   2 1206.48   56.89
   6  -6  -2 2123.89   83.79
  -6  -6   2 2186.08   86.29
   6  -6  -2 2148.39   89.49
  -6  -6   2 2123.79   85.89
   6   6  -2 2036.80   88.49
  -6   6   2 2067.39   87.09
  -6   6   2 2120.99   86.09
   6   6  -2 2170.48   85.79
   6   6  -2 1965.40   84.29
  -4   6   2  123.69   15.70
   4   6  -2  154.78   13.30
  -2  -6   2  849.81   41.10
  -2  -6   2  936.91   40.90
   2  -6  -2  917.61   38.30
   2  -6  -2  837.72   42.80
  -2   6   2  851.81   39.00
  -2   6   2  889.41   40.80
   2   6  -2  874.31   40.00
   2   6  -2  806.32   37.10
  -2   6   2  882.21   42.50
   2   6  -2  817.42   42.80
   0  -6   2 1751.02   73.59
   0  -6   2 1844.72   72.89
   0  -6  -2 1684.63   69.99
   0  -6  -2 1615.54   73.59
   0   6  -2 1660.63   68.89
   0   6   2 1712.03   71.59
   0   6  -2 1814.42   75.59
   0   6   2 1806.02   72.59
   0   6   2 1765.32   74.29
   0   6  -2 1794.22   72.29
  -2  -6  -2  803.92   34.70
  -2  -6  -2  744.43   37.80
   2  -6   2  769.72   38.00
   2  -6   2  935.11   40.10
   2   6   2  769.62   37.50
  -2   6  -2  734.53   36.60
  -2   6  -2  734.13   39.60
  -2   6  -2  689.43   32.50
   2   6   2  861.91   37.20
   2   6   2  776.72   39.20
  -4  -6  -2  900.11   38.80
   4  -6   2  862.71   41.80
   4  -6   2  935.51   43.80
   4   6   2  914.11   41.50
  -4   6  -2  855.01   42.90
   4   6   2  958.10   41.30
   4   6   2  786.62   42.80
  -4   6  -2  863.81   40.70
  -6  -6  -2 2523.95  109.49
  -6  -6  -2 2777.22  108.99
   6  -6   2 2934.61  111.99
   6  -6   2 2828.42  113.69
   6   6   2 2798.72  111.59
   6   6   2 2875.31  111.19
   6   6   2 2738.63  113.79
  -6   6  -2 2740.83  110.69
  -6   6  -2 2845.82  113.39
  -8   6  -2  180.68   19.30
  10  -6   2  910.71   46.60
  10  -6   2  973.40   44.70
 -10  -6  -2  836.22   39.50
  10   6   2  979.40   45.20
  10   6   2  970.40   47.00
 -10   6  -2  947.71   45.60
  10   6   2 1000.60   43.60
  12  -6   2  844.52   45.00
  12  -6   2  922.91   42.80
  12   6   2  849.81   41.90
  12   6   2  886.51   45.00
 -12   6  -2  805.32   41.60
  12   6   2  883.61   40.80
  14  -6   2  367.16   28.90
  14  -6   2  345.17   25.00
  14   6   2  417.06   26.30
 -14   6  -2  401.36   25.50
  14   6   2  347.97   27.40
  14   6   2  347.77   23.30
  16  -6   2   58.99   13.80
  16  -6   2   75.89   17.90
 -16   6  -2   52.79   13.00
  16   6   2   73.29   15.50
  16   6   2   55.79   12.90
  18  -6   2  957.20   50.19
  18  -6   2  968.90   46.20
 -18   6  -2  870.81   44.00
  18   6   2  962.10   47.20
  18   6   2  948.61   44.30
  18   6   2  910.21   48.40
  20  -6   2  332.97   28.60
  20  -6   2  285.27   23.60
  20   6   2  394.86   28.10
 -20   6  -2  238.68   20.40
  20   6   2  307.97   27.60
  20   6   2  278.27   22.10
  22  -6   2  380.36   32.50
  22  -6   2  402.26   27.20
  22   6   2  391.36   28.50
  22   6   2  293.07   24.10
  22   6   2  342.37   29.40
 -22   6  -2  303.87   22.90
  24  -6   2  215.88   27.30
  24  -6   2  252.57   23.40
  24   6   2  225.38   26.40
  24   6   2  246.08   21.30
 -24   6  -2  190.38   19.60
  24   6   2  237.08   25.70
  26  -6   2   71.49   17.40
  26  -6   2   59.99   19.40
 -26   6  -2   80.99   13.70
  26   6   2   81.09   19.60
  26   6   2   62.89   15.00
  26   6   2   88.49   20.20
  28  -6   2   52.19   21.20
  28  -6   2   29.10   16.40
 -28   6  -2   61.09   12.60
  28   6   2   66.79   19.00
  28   6   2   36.60   12.90
  28   6   2   44.90   18.40
  30  -6   2  117.79   20.20
  30  -6   2  122.99   24.60
  30   6   2  104.19   17.50
 -30   6  -2  101.49   15.20
  30   6   2  109.29   23.60
  30   6   2  136.99   22.80
  32  -6   2  252.67   31.70
  32  -6   2  275.37   27.40
  32   6   2  275.67   31.30
  32   6   2  298.07   30.70
 -32   6  -2  252.37   20.80
  32   6   2  236.08   24.60
  34  -6   2   55.39   18.90
  34  -6   2    9.20   18.50
  34   6   2   13.70   18.20
  34   6   2   21.80   20.00
 -34   6  -2   38.10   11.90
  34   6   2   10.70   12.90
  36  -6   2  119.59   21.60
  36  -6   2  125.69   26.20
 -36   6  -2  137.59   17.10
  36   6   2  144.79   26.40
  36   6   2  121.99   20.00
  36   6   2  120.79   25.70
  38  -6   2   57.39   22.30
  38  -6   2   19.90   16.60
  38   6   2   43.20   23.70
 -38   6  -2   25.30   12.00
  38   6   2   13.60   15.30
  38   6   2   34.70   22.50
  40  -6   2   21.80   21.80
  40   6   2   20.90   21.00
  40   6   2   19.00   17.60
 -40   6  -2   27.10   13.10
  40   6   2   10.70   22.00
  42  -6   2   -1.80   21.10
  42   6   2   -4.10   23.70
  42   6   2   23.30   16.90
  42   6   2   20.70   23.20
  39  -7  -2  -16.40   12.60
  39  -7  -2  -15.80   19.70
  39   7  -2    9.60   22.10
  39   7  -2  -32.70   20.70
  37  -7  -2   38.30   14.70
  37  -7  -2   37.30   23.80
  37   7  -2   37.50   22.40
  37   7  -2   60.29   24.00
  35  -7  -2   77.89   25.60
  35  -7  -2   49.50   14.60
  35   7  -2   69.49   22.90
  35   7  -2   80.89   24.40
  33  -7  -2   51.79   14.10
  33  -7  -2   17.30   20.40
  33   7  -2   22.80   20.60
  33   7  -2   16.90   18.90
  31  -7  -2    3.90   12.10
  31  -7  -2    3.90   20.20
  31   7  -2   23.50   18.20
  31   7  -2    6.90   19.20
  29  -7  -2   -9.30   18.70
  29  -7  -2   13.30   10.90
  29   7  -2   42.80   20.50
  29   7  -2    5.60   17.80
  27  -7  -2   38.40   21.30
  27  -7  -2   73.19   14.00
 -27   7   2   25.20   14.20
  27   7  -2   69.79   21.00
  27   7  -2   38.90   18.90
  25  -7  -2   12.30   10.80
  25  -7  -2    7.10   19.50
 -25   7   2   23.50   13.60
  25   7  -2   31.00   18.20
  25   7  -2   37.90   17.80
  23  -7  -2  202.68   30.20
  23  -7  -2  232.48   19.70
  23   7  -2  280.57   28.70
  23   7  -2  248.18   26.70
 -23   7   2  273.07   23.00
  21  -7  -2  288.17   31.60
 -21  -7   2  206.68   18.90
  21  -7  -2  242.58   19.00
 -21   7   2  264.67   22.90
  21   7  -2  232.58   24.90
  21   7  -2  268.07   27.00
 -19  -7   2   33.90   13.30
 -19  -7   2   58.59   12.50
  19  -7  -2   98.19   23.20
  19  -7  -2   76.59   12.60
  19   7  -2   85.69   17.70
 -19   7   2   74.59   13.80
  19   7  -2   47.40   17.80
 -19   7   2   72.79   15.20
  17  -7  -2   12.30    9.30
  17  -7  -2   25.10   19.10
 -17  -7   2   20.00   11.60
 -17  -7   2    7.20   10.30
  17   7  -2    4.70   12.50
 -17   7   2    4.90   11.70
  17   7  -2   28.90   16.50
 -17   7   2    3.70   10.30
  15  -7  -2   55.69   21.30
 -15  -7   2  107.59   15.40
  15  -7  -2   98.09   13.10
 -15  -7   2  106.69   16.10
 -15   7   2  112.59   15.40
 -15   7   2  119.49   16.80
  15   7  -2  123.79   17.10
  15   7  -2  128.99   20.40
 -13  -7   2   27.00   10.70
 -13  -7   2   12.70   10.80
  13  -7  -2   19.60   17.80
  13  -7  -2   15.60    8.70
 -13   7   2   15.00   11.50
 -13   7   2   -1.10   10.50
  13   7  -2   -5.40   11.00
  13   7  -2   22.20   13.60
  11  -7  -2  323.57   30.00
 -11  -7   2  264.07   21.10
 -11  -7   2  299.87   22.40
  11  -7  -2  272.27   18.30
  11   7  -2  274.17   27.00
 -11   7   2  280.87   22.00
  11   7  -2  245.78   21.20
 -11   7   2  280.17   21.90
   9  -7  -2  323.07   29.20
   9  -7  -2  310.17   19.40
  -9  -7   2  360.26   23.80
  -9  -7   2  338.97   22.40
  -9   7   2  330.87   23.90
   9   7  -2  286.07   21.80
  -9   7   2  271.27   22.80
   9   7  -2  312.97   26.70
  -7  -7   2   20.90   11.30
   7  -7  -2   18.30    8.50
   7  -7  -2   21.20   17.00
  -7  -7   2   20.00   12.00
   7   7  -2   24.90   10.60
   7   7  -2   19.60   13.70
  -7   7   2    7.20   11.90
  -7   7   2   23.20   11.40
   5  -7  -2  -18.50   14.10
   5  -7  -2    6.40    7.90
  -5  -7   2    8.20   11.50
  -5  -7   2    0.10   10.80
   5   7  -2   -2.70    8.40
   5   7  -2    8.70   11.80
  -5   7   2   17.60    8.90
  -5   7   2  -19.10   10.80
  -5   7   2  -10.50    8.90
   3  -7  -2   36.40    9.30
  -3  -7   2   38.50   12.90
  -3  -7   2   43.90   12.60
   3  -7  -2    0.10   15.70
   3   7  -2   65.69   15.90
   3   7  -2   42.00   10.10
  -3   7   2   33.70   11.20
  -3   7   2   18.60   10.00
  -3   7   2   22.80   13.10
   1  -7  -2   19.60   15.20
  -1  -7   2    0.90    9.90
  -1  -7   2   18.40   12.50
   1  -7  -2    4.60    7.50
  -1   7   2    2.20    9.30
   1   7  -2   20.30    9.10
  -1   7   2   14.80   10.30
   1   7  -2   13.10   12.90
  -1   7   2   -4.40   12.30
  -1  -7  -2   47.50    9.80
  -1  -7  -2   50.79   16.10
   1  -7   2   59.99   12.60
   1  -7   2   45.60   14.80
   1   7   2   26.30   13.70
  -1   7  -2   58.99   15.60
   1   7   2   42.60   12.20
   1   7   2   52.19   12.90
  -3  -7  -2   37.00    8.90
   3  -7   2   49.40   15.00
  -3  -7  -2   40.50   14.60
   3  -7   2   24.60   11.50
   3   7   2   37.40   14.10
   3   7   2   36.20   11.20
   3   7   2   42.30   11.40
  -3   7  -2   31.60   13.80
   5  -7   2   24.00   13.90
   5  -7   2  -10.10    9.90
  -5  -7  -2    5.50    8.00
  -5  -7  -2    5.90   12.00
   5   7   2   -1.70    9.20
  -5   7  -2   -2.70   11.60
   5   7   2  -15.10   11.40
   5   7   2  -12.10    9.70
  -7  -7  -2   93.89   11.80
  -7  -7  -2   68.39   14.00
   7  -7   2   90.29   15.00
   7  -7   2   75.99   17.80
  -7   7  -2   73.59   15.40
   7   7   2   75.49   16.70
   7   7   2   88.59   15.30
   7   7   2   80.99   13.30
   9  -7   2  374.36   26.00
   9  -7   2  383.16   29.20
   9   7   2  409.76   25.40
   9   7   2  378.36   26.30
  -9   7  -2  328.17   26.70
   9   7   2  334.87   28.10
  11  -7   2  134.99   22.00
  11  -7   2   89.29   15.40
  11   7   2  101.69   18.90
  11   7   2  176.48   19.40
 -11   7  -2  105.79   17.50
  11   7   2  115.09   15.90
  13  -7   2   28.50   16.90
  13  -7   2   43.60   13.20
  13   7   2   38.20   12.90
 -13   7  -2   35.30   12.70
  13   7   2   32.10   13.90
  13   7   2    9.20   14.20
  15  -7   2   76.89   20.30
  15  -7   2   67.09   15.30
  15   7   2   56.59   16.90
  15   7   2   57.19   16.40
 -15   7  -2   87.69   15.80
  15   7   2   59.39   13.00
  17  -7   2   32.20   18.10
  17  -7   2    4.60   13.00
  17   7   2   16.40   13.00
  17   7   2   13.50   11.40
  17   7   2   25.70   14.90
 -17   7  -2   14.60   11.90
  19  -7   2  155.38   20.70
  19  -7   2  114.79   23.50
  19   7   2  138.39   20.80
 -19   7  -2  122.29   18.00
  19   7   2  145.69   21.80
  19   7   2  139.29   17.90
  21  -7   2  284.07   31.50
  21  -7   2  356.46   27.60
  21   7   2  381.16   30.10
  21   7   2  316.67   30.90
 -21   7  -2  272.37   24.10
  21   7   2  328.57   24.60
  23  -7   2   68.89   22.10
  23  -7   2  129.99   19.70
  23   7   2  119.69   22.20
 -23   7  -2  115.19   16.70
  23   7   2  125.89   21.90
  23   7   2   96.39   16.90
  25  -7   2   15.90   14.60
  25  -7   2    4.60   16.30
  25   7   2   11.00   17.80
  25   7   2   -4.80   11.80
 -25   7  -2   27.80   12.70
  25   7   2    9.50   16.40
  27  -7   2   43.70   17.40
  27  -7   2   34.70   20.00
  27   7   2   24.60   14.00
  27   7   2   36.70   19.90
  27   7   2   48.90   19.90
 -27   7  -2   51.39   14.10
  29  -7   2   -2.50   14.70
  29  -7   2   24.00   20.70
 -29   7  -2    3.00   10.40
  29   7   2   -3.00   18.10
  29   7   2   11.10   13.70
  29   7   2  -10.40   17.30
  31  -7   2    5.60   15.70
  31  -7   2    1.10   19.00
  31   7   2   23.20   19.30
  31   7   2    6.50   14.70
 -31   7  -2   15.70   12.30
  31   7   2   27.60   20.30
  33  -7   2   51.79   23.70
  33  -7   2   74.69   21.80
  33   7   2  153.48   25.90
 -33   7  -2   68.09   15.30
  33   7   2   83.19   18.20
  33   7   2   87.59   24.10
  35  -7   2   83.09   24.40
  35   7   2  122.59   26.90
 -35   7  -2  102.59   16.70
  35   7   2  123.49   27.90
  35   7   2  101.79   19.50
  37  -7   2  -17.10   20.00
  37   7   2   48.90   23.80
  37   7   2   10.40   22.40
 -37   7  -2   13.00   12.10
  37   7   2    6.40   16.80
  39  -7   2  -23.00   19.10
  39   7   2   10.10   17.00
  39   7   2  -27.20   20.40
  34  -8  -2   22.20   24.50
  34   8  -2   38.60   23.00
  34   8  -2   25.90   22.00
  32  -8  -2  266.57   35.90
  32  -8  -2  230.98   35.20
  32   8  -2  325.87   35.20
  32   8  -2  255.67   32.60
  30  -8  -2   93.19   15.90
  30  -8  -2  115.89   28.30
  30   8  -2   95.19   24.00
  30   8  -2  127.19   25.90
  28  -8  -2   56.39   13.80
  28  -8  -2   26.80   23.10
  28   8  -2   33.90   19.20
  28   8  -2    8.00   19.20
  26  -8  -2    6.30   21.60
  26  -8  -2   20.80   12.20
  26   8  -2   52.19   20.60
  26   8  -2   12.10   18.50
  24  -8  -2  441.96   26.70
  24  -8  -2  417.36   39.90
  24   8  -2  387.86   33.70
 -24   8   2  469.75   32.50
  24   8  -2  455.55   36.90
  22  -8  -2  115.19   26.80
  22   8  -2   72.19   18.70
 -22   8   2   74.39   16.10
  22   8  -2   52.79   19.90
  20  -8  -2  442.06   39.00
  20  -8  -2  428.56   24.80
 -20   8   2  435.76   30.10
  20   8  -2  372.36   31.20
  20   8  -2  403.56   34.50
  18  -8  -2  100.39   13.90
  18  -8  -2  103.29   25.60
 -18   8   2   78.99   15.60
  18   8  -2   97.19   21.00
  18   8  -2  108.49   19.80
 -18   8   2   83.79   16.60
  16  -8  -2    4.00   20.50
 -16  -8   2   12.70   12.70
  16  -8  -2   10.60    9.70
  16   8  -2   16.60   15.90
 -16   8   2   -3.20   13.10
  16   8  -2   -5.60   12.90
 -16   8   2   12.80   13.20
  14  -8  -2   -1.40   19.20
  14  -8  -2   19.50   10.30
 -14  -8   2   25.90   13.30
  14   8  -2   -0.20   16.40
 -14   8   2   10.70   11.80
  14   8  -2   19.50   14.10
 -14   8   2    8.90   12.40
 -12  -8   2   68.89   15.30
  12  -8  -2  112.29   14.10
 -12  -8   2  115.29   17.90
  12  -8  -2  127.29   25.80
  12   8  -2   91.49   19.70
 -12   8   2   62.39   16.00
 -12   8   2   75.99   15.80
  12   8  -2  100.49   16.80
 -10  -8   2  129.89   18.50
  10  -8  -2  110.59   24.60
  10  -8  -2  111.79   14.00
 -10  -8   2  114.39   17.70
 -10   8   2  127.09   18.90
 -10   8   2  113.09   17.80
  10   8  -2   75.69   18.60
  10   8  -2   97.99   16.40
  -8  -8   2  211.28   22.40
  -8  -8   2  216.38   22.80
   8  -8  -2  245.28   29.80
   8  -8  -2  272.07   18.50
  -8   8   2  272.97   19.80
   8   8  -2  229.68   26.00
  -8   8   2  221.88   22.10
  -8   8   2  231.88   24.30
   6  -8  -2  171.68   27.10
  -6  -8   2  134.99   20.10
   6  -8  -2  156.38   15.20
  -6  -8   2   95.29   16.70
  -6   8   2  105.39   17.30
  -6   8   2  106.29   18.60
  -6   8   2  161.58   17.30
   6   8  -2  136.99   21.50
   4  -8  -2   71.89   21.30
  -4  -8   2   49.30   14.40
   4  -8  -2   62.49   11.60
  -4  -8   2   51.89   16.60
  -4   8   2   65.19   16.60
  -4   8   2   55.09   13.80
  -4   8   2   64.09   14.00
   4   8  -2   75.89   17.40
   2  -8  -2   30.50   19.40
   2  -8  -2   28.20   10.20
  -2  -8   2   45.00   13.60
  -2  -8   2   20.40   14.40
  -2   8   2    3.50   11.20
   2   8  -2   10.30   14.50
  -2   8   2   18.00   12.00
  -2   8   2    9.00   14.70
   0  -8   2   38.60   13.90
   0  -8   2   69.69   16.70
   0  -8  -2   53.99   11.00
   0  -8  -2   19.90   18.00
   0   8  -2   54.59   16.80
   0   8   2   42.40   13.40
   0   8   2   34.30   15.20
   0   8   2   42.90   12.60
  -2  -8  -2   84.69   20.20
   2  -8   2   66.19   15.60
   2  -8   2   58.19   16.80
  -2  -8  -2   66.79   11.40
   2   8   2   68.79   14.90
  -2   8  -2   70.89   18.20
   2   8   2   68.99   14.00
   2   8   2   60.19   18.20
  -4  -8  -2   40.40   10.70
  -4  -8  -2   24.50   16.00
   4  -8   2   15.60   15.00
   4  -8   2   20.10   12.30
   4   8   2   17.50   12.80
   4   8   2    9.60   11.60
   4   8   2   -3.20   13.90
  -4   8  -2   16.30   14.80
   6  -8   2  305.17   28.20
   6  -8   2  279.37   25.00
  -6  -8  -2  310.07   20.30
   6   8   2  249.38   26.80
  -6   8  -2  242.48   26.10
   6   8   2  302.57   24.70
   6   8   2  262.47   22.50
   8  -8   2   45.40   14.80
   8  -8   2   64.29   18.00
   8   8   2   42.10   12.50
   8   8   2   33.60   14.90
  -8   8  -2   35.70   15.60
   8   8   2   34.20   14.30
  10  -8   2   54.99   15.10
  10  -8   2   44.50   19.10
  10   8   2   32.00   12.10
  10   8   2   64.39   15.80
 -10   8  -2   69.09   17.10
  10   8   2   50.79   16.90
  12  -8   2   13.50   13.60
  12  -8   2   28.90   18.20
 -12   8  -2   27.60   15.50
  12   8   2   22.90   12.40
  12   8   2   19.40   16.30
  12   8   2   25.80   15.10
  14  -8   2   15.80   19.70
  14  -8   2    7.30   14.30
 -14   8  -2   15.40   13.90
  14   8   2    8.50   12.50
  14   8   2   15.90   15.90
  14   8   2   13.00   15.40
  16  -8   2    6.40   14.00
  16  -8   2   -3.50   17.60
  16   8   2   21.80   13.00
  16   8   2   -3.00   13.90
 -16   8  -2    5.80   13.60
  16   8   2   28.50   17.10
  18  -8   2  386.86   35.00
  18  -8   2  366.36   30.00
  18   8   2  354.46   26.70
  18   8   2  457.05   32.20
 -18   8  -2  340.17   28.30
  18   8   2  337.67   32.40
  20  -8   2  111.39   23.90
  20  -8   2  149.59   21.70
 -20   8  -2  125.39   19.30
  20   8   2  107.89   17.30
  20   8   2  137.99   23.70
  20   8   2  255.27   27.30
  22  -8   2  286.17   27.70
  22  -8   2  219.48   31.60
  22   8   2  288.67   32.30
  22   8   2  273.17   24.40
 -22   8  -2  263.67   25.30
  22   8   2  309.47   30.50
  24  -8   2   88.89   20.50
  24  -8   2  122.39   25.30
 -24   8  -2  117.29   17.90
  24   8   2  106.59   18.30
  24   8   2  143.79   23.50
  24   8   2  104.39   23.70
  26  -8   2    3.70   21.30
  26  -8   2   16.90   19.20
  26   8   2   -5.30   19.00
 -26   8  -2   10.10   13.30
  26   8   2   22.50   19.00
  26   8   2   24.40   14.40
  28  -8   2    7.40   20.40
  28   8   2   20.30   19.20
  28   8   2   16.70   20.50
 -28   8  -2   34.70   14.10
  28   8   2    8.60   13.90
  30  -8   2  200.28   32.70
  30   8   2  308.77   35.30
  30   8   2  243.18   26.60
 -30   8  -2  266.07   23.60
  30   8   2  284.27   34.40
  32  -8   2  168.28   29.90
 -32   8  -2  203.08   22.00
  32   8   2  222.08   30.10
  32   8   2  184.58   24.10
  32   8   2  133.69   29.20
  34  -8   2  176.48   30.70
  34   8   2  117.09   22.20
  34   8   2  181.28   29.60
  34   8   2  158.28   29.70
 -34   8  -2  157.88   19.80
  29  -9  -2   17.00   25.10
  29   9  -2   56.99   22.70
  29   9  -2   22.00   22.00
  27  -9  -2  164.58   34.40
  27   9  -2  164.68   28.60
  27   9  -2  140.59   25.50
  25  -9  -2   53.39   26.70
  25   9  -2   81.89   23.70
  25   9  -2   84.49   22.30
  23  -9  -2   -4.90   23.50
  23   9  -2   18.70   17.90
  23   9  -2   13.10   19.40
  21  -9  -2    9.50   12.50
  21  -9  -2   -1.60   22.90
  21   9  -2    6.60   16.90
  21   9  -2   23.90   20.30
  19  -9  -2   -2.20   23.10
  19  -9  -2   -9.20   10.10
 -19   9   2    6.70   16.10
  19   9  -2   15.60   19.10
  17  -9  -2   28.90   11.40
  17  -9  -2   28.50   24.20
  17   9  -2    7.00   18.30
 -17   9   2   30.50   15.90
 -17   9   2    8.40   18.00
  15  -9  -2  242.88   19.00
  15  -9  -2  243.98   35.10
  15   9  -2  257.07   30.10
 -15   9   2  174.58   22.60
 -15   9   2  205.08   24.10
  13  -9  -2  176.98   17.50
 -13  -9   2  183.08   23.20
  13  -9  -2  188.08   32.70
 -13   9   2  225.08   24.20
  13   9  -2  182.98   25.90
 -13   9   2  202.58   22.80
 -11  -9   2   29.00   15.60
  11  -9  -2   17.20   22.40
  11  -9  -2   35.70   10.50
 -11   9   2   37.90   13.00
 -11   9   2   28.40   16.20
  11   9  -2   33.20   17.40
 -11   9   2   13.10   13.70
   9  -9  -2   45.70   12.20
  -9  -9   2   38.80   16.20
   9  -9  -2   39.00   23.60
  -9   9   2   37.00   16.50
  -9   9   2   37.30   15.20
   9   9  -2   32.10   18.10
  -9   9   2   62.39   16.10
  -7  -9   2   -1.10   14.30
   7  -9  -2   -0.30   10.30
   7  -9  -2  -20.40   18.80
  -7   9   2   -0.40   13.30
  -7   9   2   -8.70   12.10
   7   9  -2    3.10   16.10
  -7   9   2   17.70   16.10
   5  -9  -2    5.30    9.90
   5  -9  -2  -13.70   19.40
  -5  -9   2   -0.60   14.70
   5   9  -2    3.70   15.20
  -5   9   2  -11.50   14.90
  -5   9   2   10.60   13.10
  -5   9   2    9.40   12.90
   3  -9  -2   46.30   12.00
  -3  -9   2   38.30   16.20
   3  -9  -2   85.79   23.00
   3   9  -2   36.10   17.10
  -3   9   2   56.19   15.00
  -3   9   2   37.00   18.80
  -3   9   2   91.19   16.30
  -1  -9   2  171.48   24.80
   1  -9  -2  224.08   17.80
   1  -9  -2  233.08   29.40
  -1   9   2  222.68   21.50
  -1   9   2  252.37   27.70
   1   9  -2  199.28   26.10
  -1   9   2  229.78   23.50
  -1  -9  -2   62.59   22.10
  -1  -9  -2  112.49   14.30
   1  -9   2   49.80   19.30
   1   9   2   73.79   16.20
   1   9   2   73.69   20.30
  -1   9  -2   95.29   21.70
   1   9   2  110.69   18.40
  -3  -9  -2   37.80   11.20
   3  -9   2   -9.90   14.30
   3  -9   2   20.00   18.00
   3   9   2   34.60   14.90
  -3   9  -2   17.60   16.40
   3   9   2   18.90   13.40
   3   9   2    5.70   16.20
   5  -9   2  -10.10   16.30
   5  -9   2   19.10   16.10
   5   9   2    5.00   16.70
  -5   9  -2   11.20   17.00
   5   9   2   27.50   15.00
   5   9   2   26.20   13.90
   7  -9   2   21.10   17.10
   7  -9   2   28.00   18.70
  -7   9  -2   47.60   18.50
   7   9   2   23.90   18.60
   7   9   2   31.10   15.00
   7   9   2   39.10   15.60
   9  -9   2   46.40   20.40
   9  -9   2   39.80   19.60
   9   9   2   33.70   18.50
   9   9   2   59.79   14.80
  -9   9  -2   62.59   19.70
   9   9   2   51.99   17.50
  11  -9   2  114.79   23.40
  11   9   2  112.39   18.40
 -11   9  -2   94.79   21.00
  11   9   2  107.39   22.10
  11   9   2  140.29   22.10
  13  -9   2  215.68   28.90
  13   9   2  215.08   27.80
  13   9   2  265.47   24.70
  13   9   2  275.27   27.50
 -13   9  -2  235.48   26.40
  15  -9   2  105.59   24.50
  15   9   2   86.19   21.00
 -15   9  -2   56.79   18.10
  15   9   2   58.09   16.40
  15   9   2   83.39   19.30
  17  -9   2    6.00   21.20
 -17   9  -2   32.00   16.90
  17   9   2    1.70   17.10
  17   9   2   -2.10   13.10
  17   9   2   -2.30   17.60
  19  -9   2    3.70   20.30
  19   9   2   -2.60   19.20
  19   9   2   32.80   14.30
  19   9   2   -5.30   17.20
 -19   9  -2   20.80   16.30
  21  -9   2   10.20   22.10
 -21   9  -2   56.19   18.10
  21   9   2   75.39   18.30
  21   9   2   52.79   21.90
  21   9   2   65.29   21.30
  23  -9   2   -4.00   20.80
  23   9   2   13.10   20.00
  23   9   2   -3.80   13.70
  23   9   2   12.30   19.80
 -23   9  -2   10.70   16.10
  25  -9   2  130.39   29.00
  25   9   2  180.68   28.10
  25   9   2  169.98   23.10
 -25   9  -2  146.59   21.70
  25   9   2  175.08   30.10
  27  -9   2   65.19   25.60
 -27   9  -2   64.29   17.70
  27   9   2   95.09   26.60
  27   9   2   65.39   16.70
  27   9   2   62.99   23.90
  29  -9   2  -10.50   19.80
  29   9   2   14.60   23.50
  29   9   2    8.70   15.60
  29   9   2   23.30   23.80
 -29   9  -2   32.70   15.70
  22 -10  -2   94.29   29.10
  22  10  -2   16.50   22.20
  20 -10  -2  399.36   41.60
  20  10  -2  340.27   36.90
  18 -10  -2  235.88   37.80
  18  10  -2  203.18   30.10
  16 -10  -2   70.49   26.60
  16  10  -2   52.29   21.30
  14 -10  -2   82.29   27.90
 -14  10   2   72.29   19.20
  14  10  -2   89.99   23.30
  12 -10  -2  241.28   35.90
  12  10  -2  292.37   32.40
 -12  10   2  220.08   27.10
 -12  10   2  249.88   36.00
  10 -10  -2  184.48   31.50
 -10  10   2  173.18   23.70
 -10  10   2  136.39   23.00
  -8 -10   2  533.85   39.20
   8 -10  -2  660.13   33.10
   8 -10  -2  638.64   47.00
   8  10  -2  652.13   44.40
  -8  10   2  609.14   40.90
  -8  10   2  701.13   40.00
  -8  10   2  638.34   37.70
   6 -10  -2  775.42   37.20
  -6 -10   2  663.83   44.10
   6 -10  -2  724.43   50.09
   6  10  -2  821.32   48.40
  -6  10   2  716.23   44.30
  -6  10   2  751.52   40.50
  -6  10   2  790.62   42.70
  -4 -10   2  205.08   27.00
   4 -10  -2  219.18   31.20
  -4  10   2  289.87   24.20
   4  10  -2  180.78   26.70
  -4  10   2  181.68   25.40
   2 -10  -2  241.78   20.20
  -2 -10   2  200.48   28.20
  -2  10   2  220.88   27.90
  -2  10   2  225.58   24.80
  -2  10   2  221.98   24.70
   2  10  -2  272.77   31.30
   0 -10  -2  281.07   21.40
   0 -10   2  234.38   30.90
   0  10  -2  273.57   30.90
   0  10   2  288.27   27.50
   0  10   2  261.77   27.70
   0  10   2  287.27   31.80
   2 -10   2  156.68   26.40
   2  10   2  180.98   26.00
   4 -10   2  388.86   36.70
  -4  10  -2  422.26   36.40
   4  10   2  510.25   32.50
   4  10   2  406.86   31.50
   4  10   2  460.65   38.40
   6 -10   2  722.33   49.40
   6  10   2  808.22   44.70
   6  10   2  929.41   51.99
  -6  10  -2  833.22   49.80
   6  10   2  843.62   44.60
   8 -10   2  281.57   32.90
   8  10   2  328.77   30.10
  -8  10  -2  316.37   33.00
   8  10   2  304.97   28.20
  10 -10   2  154.58   28.00
  10  10   2  167.48   27.50
  10  10   2  297.97   27.70
  10  10   2  196.28   24.10
 -10  10  -2  211.08   28.20
  12 -10   2  217.48   31.90
  12  10   2  184.28   25.90
  12  10   2  173.88   28.90
  12  10   2  169.88   22.90
 -12  10  -2  211.78   28.00
  14 -10   2   57.19   24.50
  14  10   2   65.59   22.90
 -14  10  -2  108.59   22.10
  14  10   2   74.09   17.60
  14  10   2  105.49   22.20
  16 -10   2   80.59   25.40
  16  10   2   94.89   24.80
  16  10   2  153.48   24.70
  16  10   2   66.59   17.60
 -16  10  -2   83.79   21.60
  18 -10   2  400.56   39.20
 -18  10  -2  396.56   33.80
  18  10   2  420.86   40.20
  18  10   2  399.76   31.00
  18  10   2  441.66   37.30
  20 -10   2  212.68   33.90
  20  10   2  304.77   32.30
 -20  10  -2  230.38   28.50
  20  10   2  228.78   31.70
  20  10   2  161.98   23.30
  22 -10   2   35.70   25.20
 -22  10  -2   72.09   21.70
  22  10   2   78.89   23.20
  22  10   2   60.49   23.70
  22  10   2   22.60   16.10
  11 -11  -2   32.90   26.70
 -11  11   2   40.10   21.60
  11  11  -2   -3.50   20.50
   9 -11  -2   19.20   25.70
   9  11  -2    3.10   21.20
  -9  11   2   22.10   20.00
   7 -11  -2   65.39   29.30
  -7  11   2   41.50   20.90
   7  11  -2   83.49   23.70
  -5 -11   2   30.80   21.70
  -5  11   2   16.70   19.00
   5  11  -2   35.20   22.80
  -3 -11   2    6.40   21.30
   3  11  -2   30.80   21.80
  -3  11   2   40.00   21.60
  -1 -11   2   57.99   23.60
  -1  11   2   65.39   22.10
   1  11  -2   56.29   24.20
   1 -11   2   13.20   21.70
  -1  11  -2   -8.60   18.40
   1  11   2    5.30   20.60
   3 -11   2    7.60   21.90
   3  11   2   32.20   23.00
  -3  11  -2   20.90   21.40
   3  11   2   46.30   19.40
   5 -11   2   14.10   22.20
   5  11   2   59.89   20.60
  -5  11  -2    7.60   19.90
   5  11   2   58.99   22.20
   7 -11   2   40.70   24.00
   7  11   2   29.80   23.60
   7  11   2   43.80   20.40
   7  11   2   34.90   22.80
  -7  11  -2   36.40   22.80
   9 -11   2   10.30   23.30
   9  11   2    9.60   20.30
  -9  11  -2   35.10   22.20
   9  11   2  -21.40   17.90
   9  11   2    9.40   22.00
  11 -11   2   18.00   24.90
  11  11   2   62.69   22.00
 -11  11  -2   92.29   25.60
  11  11   2   71.29   25.60
  11  11   2   45.00   25.50
  48   0  -3  -26.80   18.20
  48   0  -3   29.10   16.30
  46   0  -3    9.20   14.90
  46   0  -3  -32.80   16.80
  44   0  -3   -0.90   17.40
  44   0  -3   13.30   15.40
  42   0  -3   -7.30   15.60
  42   0  -3  -17.50   12.50
  40   0  -3   -2.90   14.50
  40   0  -3   -8.90   12.60
 -40   0   3   18.40   13.20
 -38   0   3    9.90   11.40
  38   0  -3   -2.40   14.40
  38   0  -3    3.40   13.40
 -36   0   3    1.30   10.70
  36   0  -3   -8.60   12.50
  36   0  -3  -11.50   11.40
  34   0  -3   -2.10   12.20
  34   0  -3   -6.30   11.50
 -34   0   3    3.50   11.10
 -32   0   3   -1.60    9.50
  32   0  -3    2.50   11.10
  32   0  -3  -23.40   10.50
  30   0  -3  -11.60    9.80
  30   0  -3   -2.60   11.10
 -30   0   3   -2.80    8.70
  28   0  -3  -10.90    9.10
  28   0  -3    1.80   11.20
 -28   0   3    5.10    8.90
  26   0  -3   -1.40    6.30
  26   0  -3   12.60    9.80
  26   0  -3  -17.10    9.60
 -26   0   3   -3.60    7.20
  24   0  -3   -4.30    6.10
  24   0  -3    3.40    7.60
  24   0  -3    3.40    8.80
 -24   0   3   -1.20    7.60
  24   0  -3   -6.80    8.40
  22   0  -3    0.00    7.40
  22   0  -3   10.00    9.40
 -22   0   3    6.00    6.80
  22   0  -3    3.90    8.10
  22   0  -3    0.90    5.30
  20   0  -3   -0.40    4.60
  20   0  -3    9.30    7.20
  20   0  -3    2.20    7.90
  20   0  -3    2.30    8.00
 -20   0   3    1.30    6.30
  18   0  -3    3.90    7.70
  18   0  -3  -12.20    6.80
 -18   0   3   -2.40    5.90
  18   0  -3   -7.70    3.70
  16   0  -3    3.10    7.00
  16   0  -3   -7.30    6.60
 -16   0   3   -0.20    6.00
  16   0  -3   -4.80    3.50
  14   0  -3   -8.40    6.30
  14   0  -3   -1.70    3.30
 -14   0   3   -2.70    5.50
  14   0  -3    4.50    6.40
 -12   0   3    2.60    5.20
  12   0  -3    0.70    6.40
  12   0  -3   -0.50    6.40
  12   0  -3   -1.90    3.00
 -10   0   3    3.70    4.90
  10   0  -3    7.40    6.20
  10   0  -3   -3.80    3.10
 -10   0   3    4.90    4.80
  10   0  -3   -1.50    5.70
  -8   0   3    6.10    4.40
   8   0  -3    0.80    3.50
   8   0  -3   -0.20    5.40
   8   0  -3   -1.50    5.70
  -8   0   3    1.00    4.40
   6   0  -3   -5.50    3.40
  -6   0   3    0.60    3.70
   6   0  -3   -7.40    5.00
   6   0  -3    4.50    5.50
  -6   0   3   -0.50    3.90
   4   0  -3   -2.50    5.00
  -4   0   3    3.60    3.30
   4   0  -3    2.60    3.60
   4   0  -3    3.90    4.90
  -4   0   3    6.60    3.40
   2   0  -3    1.50    4.60
   2   0  -3    0.10    3.60
   2   0  -3    0.10    4.70
   0   0  -3    4.90    3.90
   0   0  -3   -0.80    4.30
   0   0  -3    7.60    4.30
  -2   0  -3    3.30    4.00
  -2   0  -3    2.00    4.00
  -2   0  -3    1.40    4.10
  -4   0  -3   -2.20    4.10
  -4   0  -3    1.50    3.80
  -4   0  -3   -0.60    3.50
   6   0   3    4.70    4.40
   6   0   3    6.70    4.80
  -6   0  -3   -0.50    3.60
  -6   0  -3    2.20    3.60
  -6   0  -3   -0.40    4.10
  -8   0  -3    1.80    3.60
  -8   0  -3    0.10    3.30
  -8   0  -3   -4.40    4.40
   8   0   3    3.10    4.50
   8   0   3    5.20    3.30
   8   0   3   -2.60    3.80
   8   0   3   -7.00    4.50
 -10   0  -3   -7.80    4.30
  10   0   3   -0.30    4.70
  10   0   3   -2.80    3.70
  10   0   3   -3.00    4.90
  10   0   3    2.90    4.50
  12   0   3   -4.90    5.20
  12   0   3    0.60    5.20
  12   0   3    2.00    4.10
 -12   0  -3   -1.30    4.60
  12   0   3   -1.10    5.20
 -14   0  -3   -3.60    4.70
  14   0   3    4.70    6.10
  14   0   3   -2.10    5.30
  14   0   3   -2.00    4.50
  14   0   3   -2.00    5.60
  16   0   3    1.40    6.30
  16   0   3   -4.80    6.50
  16   0   3   -0.20    6.40
  16   0   3    1.70    4.70
 -16   0  -3    1.40    5.40
  18   0   3   12.60    6.80
  18   0   3    3.10    7.50
  18   0   3    0.80    5.10
  18   0   3    4.40    7.00
 -18   0  -3    3.30    5.70
  20   0   3   14.80   10.20
  20   0   3    0.80    4.80
 -20   0  -3    1.70    5.80
  20   0   3    8.80    7.80
  20   0   3   -3.60    7.20
  20   0   3   10.40    8.30
  22   0   3    3.70    8.10
  22   0   3  -16.10    7.40
 -22   0  -3   -1.20    5.60
  22   0   3    1.40    8.30
  22   0   3  -12.80    9.50
  24   0   3   -7.60    8.40
  24   0   3    6.40    9.30
  24   0   3   -9.90    9.70
  24   0   3    4.60    8.20
 -24   0  -3   -1.80    5.70
  26   0   3  -10.40    9.60
 -26   0  -3    1.00    6.00
  26   0   3  -10.30   10.30
  26   0   3    1.10    9.00
  26   0   3   -3.00    9.30
  28   0   3   15.50    9.90
  28   0   3    2.70   10.20
  28   0   3    4.50   10.20
  28   0   3  -11.20   10.90
 -28   0  -3   -9.80    6.30
 -30   0  -3   -6.70    6.60
  30   0   3    8.50   12.40
  30   0   3  -11.20    9.70
  30   0   3   -3.60   11.00
  30   0   3   -5.60   10.40
 -32   0  -3    2.70    8.00
  32   0   3    5.30   11.50
  32   0   3   19.00   11.60
  32   0   3   27.50   14.10
  32   0   3   -0.40   11.60
  34   0   3  -14.00   12.00
  34   0   3    9.20   11.90
  34   0   3    6.30   13.50
 -34   0  -3   -5.80    7.80
  36   0   3   22.20   14.70
  36   0   3   19.40   13.70
 -36   0  -3    6.20    8.50
  36   0   3    5.60   12.90
  38   0   3    7.20   15.50
  38   0   3  -10.80   13.30
  38   0   3   -5.30   13.30
 -38   0  -3    8.30    8.90
  40   0   3    3.20   15.90
  40   0   3   16.90   14.70
 -40   0  -3   -6.30    9.30
  40   0   3  -10.30   13.40
  42   0   3   12.10   15.00
  42   0   3   -6.10   14.50
  42   0   3  -10.70   16.70
 -42   0  -3    8.60   10.50
 -44   0  -3    5.10    9.70
  44   0   3   14.10   17.50
  44   0   3    8.10   15.60
  44   0   3   20.80   16.30
  46   0   3   20.10   19.40
 -46   0  -3   -4.40   10.20
  46   0   3   11.30   16.40
  46   0   3    4.50   15.60
 -48   0  -3    4.40   11.30
  48   0   3    6.30   17.90
  48   0   3    8.40   19.00
  48   0   3   16.80   18.00
  49  -1  -3   43.50   20.80
  49  -1  -3   37.60   19.10
  49   1  -3   48.80   24.50
  47  -1  -3   72.79   21.20
  47  -1  -3   88.89   22.60
  47   1  -3  121.49   19.00
  47   1  -3  143.29   26.50
  45  -1  -3   43.30   19.20
  45  -1  -3   48.20   17.80
  45   1  -3   56.69   17.00
  45   1  -3   53.39   19.90
  43  -1  -3  324.77   29.00
  43  -1  -3  329.77   31.90
  43   1  -3  314.57   32.60
  43   1  -3  262.07   25.20
  41  -1  -3   22.10   16.40
  41  -1  -3   31.80   16.70
  41   1  -3   31.00   14.20
  41   1  -3   19.40   18.20
  39  -1  -3  259.67   27.40
  39  -1  -3  339.17   27.60
 -39  -1   3  264.07   22.50
  39   1  -3  290.47   28.80
 -39   1   3  282.77   23.70
  39   1  -3  252.97   23.30
 -37  -1   3   57.19   13.20
  37  -1  -3   42.60   16.20
  37  -1  -3   72.69   16.90
  37   1  -3   68.89   14.80
  37   1  -3   87.09   18.70
 -37   1   3   66.39   13.90
  35  -1  -3   90.99   17.70
 -35  -1   3   91.39   14.40
  35  -1  -3  129.09   19.60
  35   1  -3   98.59   18.30
  35   1  -3  122.79   17.10
 -35   1   3   96.49   15.00
  33  -1  -3   19.10   12.90
  33  -1  -3   10.50   13.10
 -33  -1   3   10.70   10.30
  33   1  -3   -3.70   10.70
 -33   1   3    8.00   10.10
  33   1  -3    7.40   13.80
 -31  -1   3  592.94   31.50
  31  -1  -3  583.94   34.60
  31  -1  -3  620.04   34.70
  31   1  -3  614.14   35.20
  31   1  -3  672.23   36.30
  31   1  -3  612.44   32.40
 -31   1   3  600.94   32.10
  29  -1  -3  116.49   16.70
 -29  -1   3   70.99   12.10
  29  -1  -3   73.99   15.20
 -29   1   3   97.89   13.50
  29   1  -3   89.89   12.60
  29   1  -3  105.69   14.60
  29   1  -3   96.59   15.70
  27  -1  -3  777.22   39.80
 -27  -1   3  772.42   38.10
  27  -1  -3  817.82   40.20
  27   1  -3  854.11   41.00
 -27   1   3  808.72   38.20
  27   1  -3  857.61   39.00
  25  -1  -3  423.26   26.40
 -25  -1   3  447.76   24.50
  25  -1  -3  457.75   26.70
  25   1  -3  465.85   25.40
 -25   1   3  466.05   25.30
  25   1  -3  467.25   27.60
  25   1  -3  450.95   25.80
  25   1  -3  484.35   24.10
 -23  -1   3   63.89   10.10
  23  -1  -3   60.29   12.20
  23  -1  -3   57.29   10.40
  23  -1  -3   55.79   12.30
  23   1  -3   82.49   12.70
 -23   1   3   45.50    9.60
  23   1  -3   52.29   10.10
  23   1  -3   55.29   10.60
  23   1  -3   65.59   10.00
 -21  -1   3   25.90    7.60
  21  -1  -3   25.60   10.10
  21  -1  -3   27.50    8.70
  21  -1  -3   18.70    9.80
  21   1  -3   12.70    7.40
  21   1  -3   11.20    7.10
  21   1  -3   14.70    9.00
 -21   1   3   16.00    7.70
  21   1  -3   26.00    8.50
  19  -1  -3  544.65   28.50
  19  -1  -3  532.15   27.80
 -19  -1   3  537.45   26.10
  19   1  -3  515.75   25.90
  19   1  -3  544.65   26.70
  19   1  -3  545.25   27.90
 -19   1   3  537.45   26.30
  19   1  -3  532.25   24.90
 -17  -1   3  503.45   25.00
  17  -1  -3  526.55   26.70
  17  -1  -3  549.54   27.30
  17   1  -3  542.15   25.80
  17   1  -3  533.75   24.10
  17   1  -3  512.55   26.30
 -17   1   3  496.05   24.80
 -15  -1   3  874.11   37.70
  15  -1  -3  922.41   39.40
  15  -1  -3  875.21   39.80
 -15   1   3  908.41   37.90
  15   1  -3  877.01   36.80
  15   1  -3  889.61   38.30
  15   1  -3  861.41   39.00
  13  -1  -3 1894.41   75.29
 -13  -1   3 1956.60   73.79
  13  -1  -3 1912.11   75.79
  13   1  -3 1793.82   72.89
 -13   1   3 1888.31   73.79
  13   1  -3 1863.61   74.39
  13   1  -3 1825.32   74.89
 -11  -1   3   71.59    7.90
  11  -1  -3   68.69    9.80
  11  -1  -3   60.99    9.70
  11   1  -3   67.79    7.50
  11   1  -3   71.89    8.90
  11   1  -3   67.49    8.80
 -11   1   3   49.70    7.40
 -11   1   3   60.99    7.60
  -9  -1   3   17.50    5.20
   9  -1  -3   22.30    7.70
   9  -1  -3   26.00    6.90
  -9  -1   3   29.20    5.60
   9  -1  -3   28.60    2.70
  -9   1   3   39.60    6.40
   9   1  -3   14.30    5.50
  -9   1   3   25.40    5.50
   9   1  -3   22.70    6.40
  -9   1   3   17.90    3.30
   9   1  -3   17.10    6.00
   7  -1  -3  398.06   20.80
  -7  -1   3  434.76   18.80
   7  -1  -3  435.96   16.90
  -7  -1   3  412.36   19.10
   7  -1  -3  413.56   20.70
   7   1  -3  413.76   19.80
  -7   1   3  424.76   17.70
  -7   1   3  423.06   18.60
   7   1  -3  406.26   19.80
  -7   1   3  417.36   19.00
   7   1  -3  410.76   19.50
  -5  -1   3  799.82   31.60
   5  -1  -3  779.12   30.60
  -5  -1   3  770.62   32.00
   5  -1  -3  811.92   33.80
   5  -1  -3  769.52   33.40
   5   1  -3  781.42   32.50
   5   1  -3  751.62   32.70
  -5   1   3  806.22   31.80
   5   1  -3  798.92   32.80
  -5   1   3  771.52   31.40
  -5   1   3  797.62   31.60
   3  -1  -3  351.06   18.50
  -3  -1   3  391.56   16.80
   3  -1  -3  383.96   15.90
   3  -1  -3  337.07   18.10
  -3  -1   3  356.96   16.20
   3   1  -3  345.57   17.60
  -3   1   3  398.16   16.20
  -3   1   3  383.76   17.20
  -3   1   3  392.06   15.90
   3   1  -3  374.46   17.50
   3   1  -3  386.66   17.80
   1  -1  -3 2481.25   98.49
   1  -1  -3 2575.54   96.99
   1  -1  -3 2485.95   98.19
  -1  -1   3 2582.84   96.99
  -1  -1   3 2597.44   96.79
  -1   1   3 2681.33   98.19
   1   1  -3 2529.85   97.49
   1   1  -3 2596.94   98.39
   1   1  -3 2486.35   98.09
   1  -1   3  222.48   11.40
  -1  -1  -3  262.87   11.90
  -1  -1  -3  247.88   12.90
  -1  -1  -3  227.98   13.40
   1  -1   3  245.58   13.20
  -1   1  -3  232.58   11.90
   1   1   3  302.37   14.10
  -1   1  -3  246.98   12.70
  -1   1  -3  232.28   13.60
  -3  -1  -3  291.37   15.80
  -3  -1  -3  324.37   14.90
   3  -1   3  315.17   16.20
   3  -1   3  312.77   14.00
  -3  -1  -3  378.66   15.20
   3  -1   3  279.17   14.10
   3   1   3  358.96   17.50
  -3   1  -3  315.47   14.20
  -3   1  -3  327.47   15.30
  -3   1  -3  351.06   16.70
  -5  -1  -3  113.69    9.20
   5  -1   3  135.19   10.30
   5  -1   3  133.99    8.10
  -5  -1  -3  128.49    7.90
   5  -1   3  107.79    8.30
   5  -1   3  131.79    7.70
  -5   1  -3  136.09   10.20
   5   1   3  107.19   10.40
  -5   1  -3  104.09    7.40
  -5   1  -3  125.69    8.30
   5   1   3  183.88   12.60
   7  -1   3  360.96   18.10
  -7  -1  -3  349.77   16.90
  -7  -1  -3  359.96   17.00
  -7  -1  -3  359.96   15.60
   7  -1   3  346.97   16.70
   7  -1   3  342.37   16.10
   7  -1   3  356.16   15.70
  -7   1  -3  373.66   15.60
  -7   1  -3  351.96   16.10
   7   1   3  350.66   18.60
   7   1   3  368.26   15.70
   7   1   3  363.46   15.10
   7   1   3  347.87   19.60
  -7   1  -3  366.46   17.70
   9  -1   3   14.70    6.20
  -9  -1  -3    7.50    3.20
   9  -1   3    4.40    4.70
   9  -1   3    4.50    4.90
   9  -1   3    1.90    3.70
  -9  -1  -3   10.40    4.80
  -9  -1  -3    6.80    4.70
   9   1   3    4.70    4.50
  -9   1  -3    5.40    5.40
   9   1   3    4.70    3.50
   9   1   3    8.30    6.40
   9   1   3   13.80    7.60
   9   1   3    3.80    3.90
 -11  -1  -3 2006.20   76.99
  11  -1   3 2034.90   76.59
 -11  -1  -3 1964.20   74.89
  11  -1   3 1962.30   75.99
  11  -1   3 1939.31   77.99
  11  -1   3 1927.11   76.79
  11   1   3 1984.90   75.49
  11   1   3 2049.20   76.29
  11   1   3 1848.81   78.19
  11   1   3 1937.51   75.79
  11   1   3 1988.20   79.19
 -11   1  -3 1970.80   77.59
  13  -1   3 1069.29   45.50
 -13  -1  -3 1089.79   44.60
  13  -1   3 1073.19   44.80
  13  -1   3 1036.30   43.70
  13  -1   3 1075.39   44.80
  13   1   3 1130.79   43.60
  13   1   3 1045.80   43.40
  13   1   3 1096.79   44.40
  13   1   3 1098.99   46.70
  13   1   3 1159.18   47.60
 -13   1  -3 1144.89   45.50
  15  -1   3  347.57   18.70
  15  -1   3  363.26   19.90
  15  -1   3  351.86   18.90
  15  -1   3  333.97   17.10
 -15  -1  -3  356.56   17.90
  15   1   3  328.67   20.30
  15   1   3  336.97   18.30
 -15   1  -3  373.96   18.80
  15   1   3  371.56   17.20
  15   1   3  336.07   21.20
  15   1   3  339.27   16.90
  17  -1   3  259.77   18.00
  17  -1   3  297.87   17.10
  17  -1   3  280.87   15.30
 -17  -1  -3  293.77   15.40
  17  -1   3  253.57   17.20
  17   1   3  298.47   19.90
 -17   1  -3  288.07   16.30
  17   1   3  273.87   18.80
  17   1   3  264.87   14.50
  17   1   3  283.47   15.20
  17   1   3  286.07   17.00
  19  -1   3   14.90    8.40
 -19  -1  -3   17.30    6.20
  19  -1   3   10.60    5.50
  19  -1   3   27.80    8.70
  19  -1   3   13.20    8.10
  19   1   3   23.60    9.20
  19   1   3   12.30    5.90
  19   1   3   27.50    6.90
 -19   1  -3   24.90    7.10
  19   1   3   25.90    8.30
  19   1   3   24.50   10.60
  21  -1   3  101.89   12.60
  21  -1   3   69.19   11.60
  21  -1   3   98.89   13.50
 -21  -1  -3   72.89    9.70
  21   1   3   86.49    9.90
  21   1   3  106.59   10.90
  21   1   3   83.79   14.30
 -21   1  -3   76.09   10.10
  21   1   3   87.59   12.20
  21   1   3   78.29   13.00
  23  -1   3  455.55   26.40
  23  -1   3  408.56   24.70
 -23  -1  -3  490.35   23.70
  23  -1   3  470.25   26.10
 -23   1  -3  513.25   24.40
  23   1   3  510.75   25.80
  23   1   3  469.75   23.70
  23   1   3  441.06   27.10
  23   1   3  445.56   27.30
  25  -1   3 1194.48   53.29
  25  -1   3 1158.88   52.59
  25  -1   3 1223.18   52.89
 -25  -1  -3 1214.18   50.19
  25   1   3 1175.88   49.99
  25   1   3 1162.38   53.99
  25   1   3 1197.08   54.39
  25   1   3 1168.78   52.19
 -25   1  -3 1224.38   50.79
 -27  -1  -3   18.80    7.40
  27  -1   3    4.70   10.80
  27  -1   3   22.30   11.10
  27  -1   3   22.10   11.00
  27   1   3   22.50   11.30
  27   1   3   36.80   12.70
 -27   1  -3   20.00    8.10
  27   1   3   26.50    9.30
  27   1   3   43.30   11.20
 -29  -1  -3  450.75   23.30
  29  -1   3  436.96   27.30
  29  -1   3  425.96   28.60
  29  -1   3  445.26   27.40
  29  -1   3  445.66   28.30
  29   1   3  406.56   29.00
 -29   1  -3  402.56   23.20
  29   1   3  455.25   29.10
  29   1   3  407.56   26.50
  31  -1   3   26.10   12.70
  31  -1   3   36.90   12.70
  31  -1   3   47.30   14.10
  31  -1   3   42.00   13.50
 -31  -1  -3   42.00    9.70
  31   1   3   20.20   11.60
  31   1   3   18.20   13.20
  31   1   3   53.09   15.30
 -31   1  -3   41.80    9.70
  33  -1   3   26.80   13.80
 -33  -1  -3   -3.80    7.80
  33  -1   3   11.50   12.90
  33  -1   3   10.40   12.20
  33  -1   3   17.40   12.30
 -33   1  -3    7.70    8.20
  33   1   3    6.90   11.70
  33   1   3   11.70   14.80
  33   1   3    1.40   12.10
  35  -1   3   82.69   17.70
  35  -1   3   57.59   16.00
 -35  -1  -3   88.09   12.60
  35  -1   3   73.49   16.30
  35  -1   3   53.89   14.60
 -35   1  -3   76.79   12.10
  35   1   3   43.40   17.00
  35   1   3   92.59   15.60
  35   1   3   77.59   17.20
  37  -1   3  541.45   34.50
  37  -1   3  520.85   33.80
  37  -1   3  527.15   33.60
 -37  -1  -3  541.15   28.40
  37  -1   3  506.15   32.90
  37   1   3  523.65   35.50
  37   1   3  583.04   34.50
  37   1   3  504.65   34.80
 -37   1  -3  486.55   27.90
  39  -1   3   69.09   17.40
 -39  -1  -3   29.30   11.00
  39  -1   3   49.30   16.20
  39  -1   3   60.49   17.90
  39   1   3   36.00   17.20
 -39   1  -3   37.30   11.10
  39   1   3   58.79   19.00
  39   1   3   20.60   15.20
 -41  -1  -3  253.57   20.10
  41  -1   3  232.08   26.10
  41  -1   3  235.68   25.90
  41  -1   3  258.07   27.50
 -41   1  -3  262.67   20.20
  41   1   3  256.27   27.20
  41   1   3  320.37   29.40
  41   1   3  253.67   28.20
  43  -1   3   54.19   19.20
  43  -1   3   39.30   18.10
  43  -1   3   36.60   18.40
 -43  -1  -3   80.29   13.60
 -43   1  -3   68.89   12.70
  43   1   3   33.40   19.30
  43   1   3   61.19   18.30
  43   1   3   46.30   19.40
  45  -1   3    5.10   15.60
  45  -1   3   14.40   17.70
  45  -1   3    7.90   15.50
  45   1   3   11.10   16.40
  45   1   3    6.20   17.00
 -45   1  -3   14.10   10.70
  45   1   3   12.10   18.00
  47  -1   3   41.80   20.60
  47  -1   3   38.00   18.90
  47  -1   3   38.00   18.20
  47   1   3   38.60   19.20
  47   1   3   20.10   17.30
  47   1   3   47.90   20.20
 -47   1  -3   39.30   12.30
  48  -2  -3    2.20   18.50
  48  -2  -3   -7.10   17.00
  48   2  -3  -10.70   20.70
  46  -2  -3   32.60   18.20
  46  -2  -3   34.30   18.30
  46   2  -3    4.90   19.80
  44  -2  -3   31.30   17.00
  44  -2  -3   49.30   18.90
  44   2  -3   80.69   22.30
  44   2  -3   58.69   14.80
  42  -2  -3    5.60   15.30
  42  -2  -3   28.70   16.90
  42   2  -3   19.60   12.50
  42   2  -3   10.40   17.80
  40  -2  -3   57.39   18.00
  40  -2  -3   46.40   17.10
  40   2  -3   58.99   14.00
  40   2  -3   11.70   16.20
 -40   2   3   14.20   12.80
  38  -2  -3    8.40   15.20
  38  -2  -3   20.50   14.90
 -38  -2   3   12.90   11.20
  38   2  -3    6.20   16.00
  38   2  -3   12.10   12.10
 -38   2   3    0.50   12.00
  36  -2  -3   94.69   18.90
  36  -2  -3   77.99   17.00
 -36  -2   3   63.29   13.80
 -36   2   3  121.99   16.60
  36   2  -3   84.09   19.60
  36   2  -3   91.29   14.60
 -34  -2   3    8.00   10.70
  34  -2  -3   33.50   14.50
  34  -2  -3   15.50   14.40
  34   2  -3   37.70   15.80
 -34   2   3   31.20   12.50
  34   2  -3   24.10   10.90
  32  -2  -3   13.10   13.00
  32  -2  -3   -5.00   13.00
 -32  -2   3    0.70   10.00
 -32   2   3    8.20   10.10
  32   2  -3    3.40    9.40
  32   2  -3    4.70   10.80
  32   2  -3    4.00   13.50
  30  -2  -3   38.80   13.00
 -30  -2   3   60.99   12.20
  30  -2  -3   81.29   17.50
  30   2  -3   46.10   12.50
  30   2  -3   55.89   10.80
  30   2  -3   28.60   13.70
 -30   2   3   57.19   12.30
 -28  -2   3   46.00   10.80
  28  -2  -3   52.09   13.70
  28  -2  -3   78.09   16.10
  28   2  -3   67.69   15.30
 -28   2   3   64.29   12.40
  28   2  -3   39.30   12.40
  28   2  -3   55.99   11.40
  26  -2  -3   -9.00   10.10
  26  -2  -3   -4.40   11.60
 -26  -2   3   11.70    8.60
  26   2  -3    1.60    9.50
  26   2  -3   -8.80   10.50
 -26   2   3   -1.00    8.10
  26   2  -3   -6.00    7.40
  24  -2  -3  244.38   22.20
 -24  -2   3  270.57   18.80
  24  -2  -3  256.37   20.10
  24   2  -3  258.67   17.10
  24   2  -3  281.77   19.40
  24   2  -3  280.97   19.40
  24   2  -3  249.68   21.00
 -24   2   3  267.67   18.80
  22  -2  -3   23.80   11.60
 -22  -2   3   20.50    8.50
  22  -2  -3   34.20   10.60
  22  -2  -3   34.20    9.40
  22   2  -3    5.50    8.90
  22   2  -3    9.60    7.50
  22   2  -3   21.50    8.10
  22   2  -3   15.30   10.10
 -22   2   3   12.60    8.00
  20  -2  -3   68.79   13.90
 -20  -2   3   58.39    9.70
  20  -2  -3   65.89   11.80
  20   2  -3   64.09    9.80
  20   2  -3   80.09   11.10
  20   2  -3   63.79   11.80
 -20   2   3   68.39   10.10
  20   2  -3   56.49    9.80
 -18  -2   3   68.29    9.80
  18  -2  -3   76.69   13.40
  18  -2  -3   63.69   10.90
 -18   2   3   77.79   10.40
  18   2  -3   54.99   10.70
  18   2  -3   62.09    9.20
  18   2  -3   71.39    9.90
  18   2  -3   73.59   10.70
  16  -2  -3   -0.60    9.00
  16  -2  -3    0.50    7.50
 -16  -2   3    9.70    6.20
  16   2  -3    9.20    7.60
  16   2  -3    4.80    6.00
 -16   2   3    2.20    6.20
  16   2  -3   -1.40    6.90
 -14  -2   3   27.70    6.70
  14  -2  -3   14.80    7.80
  14  -2  -3   16.80    9.10
  14   2  -3   13.10    7.20
 -14   2   3   13.70    6.30
  14   2  -3   22.30    7.50
  14   2  -3   15.80    6.10
  12  -2  -3  156.68   13.40
 -12  -2   3  161.58   11.60
  12  -2  -3  172.18   15.10
 -12   2   3  176.18   12.00
  12   2  -3  151.68   12.40
  12   2  -3  148.09   12.40
  12   2  -3  162.18   11.70
  10  -2  -3  170.18   13.30
  10  -2  -3  173.68   14.80
 -10  -2   3  199.68   12.00
 -10   2   3  185.08   12.20
  10   2  -3  183.28   11.70
 -10   2   3  179.38   12.10
 -10   2   3  154.88    8.80
  10   2  -3  193.98   13.20
  10   2  -3  174.88   12.20
   8  -2  -3  128.99   12.50
   8  -2  -3  151.78   11.90
  -8  -2   3  143.29   10.00
   8   2  -3  142.19   10.30
  -8   2   3  143.99   10.40
  -8   2   3  137.99   10.30
   8   2  -3  140.09   10.30
   8   2  -3  125.59   11.50
  -8   2   3  136.79    8.70
  -6  -2   3    2.30    4.70
   6  -2  -3    4.10    5.90
   6  -2  -3    3.20    6.60
  -6  -2   3    1.70    4.70
  -6   2   3  -10.70    4.40
  -6   2   3    6.80    4.50
   6   2  -3    1.90    6.00
  -6   2   3    9.00    4.90
   6   2  -3    6.40    4.80
   6   2  -3   -8.00    4.20
  -4  -2   3  287.57   14.50
   4  -2  -3  285.47   15.50
  -4  -2   3  261.87   13.90
   4  -2  -3  284.37   16.10
  -4   2   3  262.07   13.60
   4   2  -3  282.97   14.20
  -4   2   3  265.47   13.50
   4   2  -3  277.07   13.70
  -4   2   3  250.57   14.20
   4   2  -3  294.17   16.20
   2  -2  -3   13.00    6.10
  -2  -2   3   15.40    6.20
  -2  -2   3   16.70    4.90
   2  -2  -3   11.10    6.30
   2   2  -3    6.70    5.90
   2   2  -3    8.30    4.80
  -2   2   3   15.00    4.50
  -2   2   3   13.30    5.60
  -2   2   3    9.40    4.30
   2   2  -3    9.80    4.20
   0  -2   3   -3.80    4.30
   0  -2  -3    0.20    5.00
   0  -2   3    4.10    4.30
   0  -2   3   -0.50    5.30
   0  -2  -3    5.00    5.20
   0  -2  -3    2.80    3.30
   0   2  -3    7.40    6.10
   0   2   3    3.80    5.40
   0   2   3    0.50    3.70
   0   2   3    1.30    3.80
   0   2  -3    4.10    4.10
   0   2  -3    3.10    3.30
   2  -2   3  193.68   12.00
  -2  -2  -3  216.88   13.30
  -2  -2  -3  226.88   12.10
   2  -2   3  223.88   13.80
  -2  -2  -3  238.58   11.40
   2  -2   3  193.58   11.60
   2   2   3  221.68   14.00
  -2   2  -3  217.68   11.80
   2   2   3  207.78   10.60
  -2   2  -3  222.78   14.00
  -2   2  -3  216.08    9.80
   2   2   3  223.48   11.20
  -4  -2  -3   47.10    6.90
   4  -2   3   71.69    9.40
   4  -2   3   38.70    5.70
   4  -2   3   47.60    6.50
  -4  -2  -3   57.19    6.30
  -4  -2  -3   51.79    6.00
   4   2   3   56.29    8.20
   4   2   3   42.90    5.80
   4   2   3   44.20    8.40
  -4   2  -3   59.99    8.90
   4   2   3   37.10    5.10
  -4   2  -3   61.89    6.90
   6  -2   3   15.60    4.70
   6  -2   3   23.70    6.00
  -6  -2  -3   15.40    5.50
  -6  -2  -3   26.00    4.40
   6  -2   3   31.40    7.90
  -6  -2  -3   29.90    5.20
  -6   2  -3   17.10    4.40
   6   2   3   26.90    7.20
  -6   2  -3   15.90    6.90
   6   2   3   24.30    4.50
   6   2   3   16.90    4.70
   6   2   3   19.10    7.70
  -8  -2  -3  337.07   14.90
   8  -2   3  358.06   15.60
  -8  -2  -3  353.66   16.90
  -8  -2  -3  348.97   17.60
   8  -2   3  337.27   16.50
   8  -2   3  354.06   17.40
   8  -2   3  343.87   19.10
   8   2   3  337.47   19.20
   8   2   3  350.46   16.00
  -8   2  -3  355.46   18.90
   8   2   3  340.17   16.60
   8   2   3  369.26   20.80
  10  -2   3   24.30    5.40
 -10  -2  -3   25.00    6.10
 -10  -2  -3   33.00    3.80
  10  -2   3   37.30    6.90
  10  -2   3   21.00    5.40
 -10  -2  -3   40.30    6.20
  10  -2   3   28.10    8.00
  10   2   3   27.80    5.20
  10   2   3   35.70    8.50
 -10   2  -3   27.90    7.30
  10   2   3   32.50    4.30
  10   2   3   33.40    9.80
  10   2   3   36.90    6.60
  12  -2   3  128.69   11.60
  12  -2   3  146.69   10.30
  12  -2   3  158.68   13.50
 -12  -2  -3  147.99   10.80
  12  -2   3  149.99   10.10
  12   2   3  175.18   14.40
  12   2   3  143.29   15.20
  12   2   3  135.49    9.60
  12   2   3  116.19   10.50
  12   2   3  152.58    8.20
 -12   2  -3  154.58   12.20
 -14  -2  -3   89.99    9.20
  14  -2   3   79.59    8.10
  14  -2   3   80.49    9.60
  14  -2   3   72.49   11.80
  14  -2   3   89.09    8.90
  14   2   3   95.29   13.10
  14   2   3   96.29   12.20
  14   2   3   94.09    9.90
  14   2   3   86.39    8.30
 -14   2  -3   74.59    9.70
  14   2   3   56.59    6.10
  16  -2   3  111.99   13.70
 -16  -2  -3  106.59   10.20
  16  -2   3   83.59    9.20
  16  -2   3  101.39   10.30
  16  -2   3   88.49   10.60
  16   2   3  100.19   13.20
  16   2   3  112.09    9.10
 -16   2  -3  113.59   10.90
  16   2   3  108.59   11.40
  16   2   3  102.49   14.60
  18  -2   3   33.40    8.20
  18  -2   3   32.90   10.60
  18  -2   3   46.30    9.10
 -18  -2  -3   38.10    7.40
  18   2   3   29.40    6.70
 -18   2  -3   22.50    7.50
  18   2   3   30.20   10.40
  18   2   3   40.30    8.90
  18   2   3   34.20   11.80
  20  -2   3   45.10   10.20
 -20  -2  -3   44.90    8.10
  20  -2   3   48.60   12.10
  20  -2   3   52.49    9.50
  20   2   3   29.00   12.00
  20   2   3   36.20    7.70
  20   2   3   39.50    9.70
 -20   2  -3   36.00    8.10
  20   2   3   56.19   12.60
  22  -2   3  153.18   17.40
  22  -2   3   97.39   13.40
  22  -2   3  100.79   12.60
 -22  -2  -3  115.09   11.60
 -22   2  -3   94.89   11.50
  22   2   3  113.29   13.80
  22   2   3  134.09   17.00
  22   2   3  128.09   15.70
  24  -2   3   47.70   10.80
  24  -2   3   40.50   11.80
  24  -2   3   36.10   13.30
 -24  -2  -3   36.50    8.30
  24   2   3   42.40   12.70
 -24   2  -3   32.50    8.80
  24   2   3   46.80   13.70
  24   2   3   24.70   10.50
  26  -2   3   11.40   11.00
 -26  -2  -3   11.30    7.20
  26  -2   3    9.20    8.80
  26  -2   3   17.60   12.30
 -26   2  -3   17.30    8.00
  26   2   3   10.30   10.40
  26   2   3   11.50   12.80
  26   2   3   11.60   11.70
  28  -2   3  191.68   19.80
  28  -2   3  188.88   17.30
  28  -2   3  187.08   21.40
 -28  -2  -3  166.88   14.40
  28   2   3  193.58   21.00
  28   2   3  157.58   18.20
 -28   2  -3  162.98   15.20
  28   2   3  182.58   22.00
  30  -2   3    5.00   11.70
  30  -2   3   19.10   13.40
 -30  -2  -3    7.70    8.20
  30  -2   3    1.40   10.50
  30   2   3    6.90   11.90
  30   2   3   23.60   13.90
 -30   2  -3    3.90    8.00
  30   2   3   -4.00   10.70
  32  -2   3   53.89   14.70
  32  -2   3   22.40   14.60
 -32  -2  -3   30.00    9.20
  32  -2   3   38.10   12.80
  32   2   3   41.60   16.20
 -32   2  -3   36.50   10.10
  32   2   3   28.70   14.10
  32   2   3   37.10   13.30
  34  -2   3   53.69   15.60
  34  -2   3   90.99   18.60
 -34  -2  -3   79.49   12.30
  34  -2   3   73.39   15.20
 -34   2  -3   54.99   11.80
  34   2   3   69.19   18.90
  34   2   3   58.29   15.10
  34   2   3   59.99   16.20
  36  -2   3  -10.40   14.30
  36  -2   3    7.90   12.80
  36  -2   3   17.80   14.40
  36  -2   3   -5.60   12.80
  36   2   3   -5.60   12.40
  36   2   3   17.00   15.90
  36   2   3    6.00   13.30
 -36   2  -3    8.00    9.50
  38  -2   3   25.80   14.50
  38  -2   3    7.60   14.30
  38  -2   3   25.90   16.10
  38  -2   3   13.00   15.60
 -38   2  -3   28.00   10.40
  38   2   3   31.40   16.10
  38   2   3   16.00   16.70
  38   2   3   36.80   14.60
  40  -2   3   16.00   15.40
  40  -2   3  -30.30   16.20
  40  -2   3    9.00   14.40
  40  -2   3   31.10   17.30
  40   2   3   62.59   20.80
 -40   2  -3   40.30   11.40
  40   2   3   17.30   14.50
  40   2   3   28.60   16.50
  42  -2   3   41.30   20.20
  42  -2   3   14.10   16.70
  42  -2   3   10.20   16.20
  42  -2   3   15.10   15.70
  42   2   3   -5.70   14.50
 -42   2  -3   20.20   10.50
  42   2   3    3.60   17.60
  42   2   3   15.10   18.70
  44  -2   3    8.70   17.80
  44  -2   3   49.10   17.50
  44  -2   3   21.40   18.00
  44   2   3   68.79   17.80
  44   2   3   -8.20   17.90
  44   2   3   31.50   19.50
 -44   2  -3   40.60   12.20
  46  -2   3   26.40   17.80
  46  -2   3   -2.70   16.30
  46  -2   3   21.60   15.80
  46   2   3   40.50   22.00
  46   2   3   33.90   17.90
 -46   2  -3    9.40   11.50
  46   2   3   30.80   20.70
  47  -3  -3   43.10   19.50
  47  -3  -3   45.00   19.70
  47   3  -3   42.40   24.60
  45  -3  -3   42.60   18.90
  45  -3  -3   56.19   20.70
  45   3  -3   40.20   22.60
  43  -3  -3  223.28   29.50
  43  -3  -3  232.98   27.50
  43   3  -3  209.18   29.20
  41  -3  -3   15.20   15.00
  41  -3  -3   24.00   17.50
  41   3  -3   -3.50   18.50
  41   3  -3   -7.40   14.90
  39  -3  -3  297.77   27.40
  39  -3  -3  198.98   26.90
  39   3  -3  263.67   29.80
 -39   3   3  262.87   24.30
  39   3  -3  268.57   20.20
  37  -3  -3  221.58   24.50
 -37  -3   3  194.68   19.40
  37  -3  -3  228.18   27.60
  37   3  -3  248.88   28.10
 -37   3   3  202.08   22.50
  37   3  -3  178.28   17.40
  35  -3  -3   50.19   18.20
 -35  -3   3   42.30   11.80
  35  -3  -3   58.89   16.60
  35   3  -3   46.50   18.40
  35   3  -3   48.20   16.10
  35   3  -3   42.50   11.30
 -35   3   3   56.39   14.70
 -33  -3   3   67.19   12.50
  33  -3  -3   26.60   13.50
  33  -3  -3   48.80   17.80
  33   3  -3   56.99   17.50
 -33   3   3   75.19   13.90
  33   3  -3   69.99   16.20
  33   3  -3   78.49   12.10
 -31  -3   3  386.86   24.50
  31  -3  -3  383.36   27.20
  31  -3  -3  388.16   30.00
  31   3  -3  407.56   23.20
  31   3  -3  444.86   30.90
  31   3  -3  405.66   28.10
 -31   3   3  390.16   26.60
  29  -3  -3   34.20   12.20
  29  -3  -3    1.50   13.00
 -29  -3   3    8.40    8.90
  29   3  -3   -6.40   12.20
 -29   3   3   33.80   11.20
  29   3  -3   17.60    8.70
  29   3  -3   29.50   13.80
  27  -3  -3  442.16   31.00
 -27  -3   3  437.76   25.50
  27  -3  -3  539.35   28.60
  27   3  -3  473.15   28.90
  27   3  -3  451.65   30.00
  27   3  -3  404.26   23.60
 -27   3   3  460.65   26.80
  25  -3  -3  474.35   31.30
 -25  -3   3  450.25   26.60
  25  -3  -3  482.65   28.00
  25   3  -3  462.55   30.30
 -25   3   3  522.25   27.70
  25   3  -3  478.95   24.80
  25   3  -3  535.15   29.50
 -23  -3   3   58.99   10.80
  23  -3  -3   57.59   11.90
  23  -3  -3   56.59   14.80
  23   3  -3   70.89   14.50
 -23   3   3   80.89   12.00
  23   3  -3   77.69   13.60
  23   3  -3   62.79    9.80
  21  -3  -3   45.00   13.10
 -21  -3   3   52.99    9.90
  21  -3  -3   50.69   11.10
  21   3  -3   37.80    8.90
  21   3  -3   40.60   11.80
  21   3  -3   53.29    8.90
  21   3  -3   24.60   10.50
 -21   3   3   44.10   10.10
  19  -3  -3  345.57   20.90
  19  -3  -3  300.27   23.30
 -19  -3   3  315.97   19.50
 -19   3   3  324.77   20.10
  19   3  -3  352.66   19.80
  19   3  -3  302.57   21.60
  19   3  -3  352.96   22.10
  19   3  -3  330.27   17.80
  17  -3  -3  127.99   14.20
  17  -3  -3  140.19   17.60
 -17  -3   3  148.79   12.60
 -17   3   3  129.09   13.30
  17   3  -3  134.69   15.40
  17   3  -3  119.99   12.60
  17   3  -3  136.19   11.40
  17   3  -3  147.99   15.00
  15  -3  -3  310.37   21.70
  15  -3  -3  315.47   19.20
 -15  -3   3  333.07   18.10
  15   3  -3  335.87   17.00
  15   3  -3  272.47   19.00
 -15   3   3  280.37   13.50
  15   3  -3  342.47   21.00
  15   3  -3  311.37   18.10
 -15   3   3  333.17   18.80
  13  -3  -3  777.12   34.60
 -13  -3   3  737.53   33.50
  13  -3  -3  735.03   36.80
 -13   3   3  806.02   33.90
  13   3  -3  696.03   34.10
  13   3  -3  752.92   32.60
  13   3  -3  776.32   35.20
  11  -3  -3  315.67   20.60
 -11  -3   3  285.47   16.70
  11  -3  -3  310.97   18.10
  11   3  -3  332.17   16.20
  11   3  -3  308.87   18.90
  11   3  -3  288.87   17.10
 -11   3   3  279.27   14.80
 -11   3   3  290.17   17.20
  -9  -3   3   24.60    6.50
   9  -3  -3   30.00    9.60
   9  -3  -3   -2.60    6.70
   9   3  -3   10.70    5.90
  -9   3   3   18.50    6.40
   9   3  -3   24.60    5.50
   9   3  -3   30.30    8.50
  -9   3   3   27.70    5.70
  -7  -3   3  234.08   14.10
   7  -3  -3  245.68   16.90
   7  -3  -3  233.18   15.30
  -7  -3   3  218.18   14.00
  -7   3   3  242.08   14.20
   7   3  -3  225.18   13.20
   7   3  -3  220.08   16.30
  -7   3   3  239.98   14.10
   7   3  -3  245.48   13.40
  -7   3   3  233.28   13.80
  -5  -3   3  422.96   20.50
   5  -3  -3  406.86   20.80
   5  -3  -3  397.36   21.80
  -5   3   3  397.96   19.50
   5   3  -3  394.56   18.20
   5   3  -3  410.06   22.20
  -5   3   3  392.96   19.40
   5   3  -3  400.06   19.10
  -5   3   3  407.16   19.80
  -3  -3   3   27.00    6.70
   3  -3  -3   25.90    6.90
   3  -3  -3   58.29    9.20
  -3  -3   3   31.90    7.00
  -3   3   3   46.90    6.40
   3   3  -3   40.90    6.30
   3   3  -3   36.70    5.00
  -3   3   3   40.10    6.80
   3   3  -3   43.00    9.00
  -3   3   3   58.89    7.80
   1  -3  -3 1150.48   46.70
  -1  -3   3 1119.19   46.40
  -1  -3   3 1056.59   47.20
   1  -3  -3 1170.48   46.60
  -1   3   3 1134.99   45.90
  -1   3   3 1131.09   45.60
  -1   3   3 1100.49   47.00
   1   3  -3 1170.08   45.80
   1   3  -3 1113.59   43.70
   1   3  -3 1165.08   48.50
  -1  -3  -3  598.04   25.40
   1  -3   3  510.25   25.50
  -1  -3  -3  573.34   25.90
   1  -3   3  574.54   27.40
   1   3   3  514.45   24.80
  -1   3  -3  573.54   27.50
  -1   3  -3  589.94   24.70
   1   3   3  612.24   27.20
   1   3   3  515.75   24.20
   3  -3   3   14.70    7.30
  -3  -3  -3    8.70    6.30
   3  -3   3  -11.60    6.30
  -3  -3  -3   20.40    5.60
   3   3   3   15.90    7.50
   3   3   3    1.10    7.30
  -3   3  -3   17.90    7.40
   3   3   3   -3.10    4.70
  -3   3  -3   10.10    4.40
   3   3   3   -6.70    5.70
   5  -3   3  305.57   17.50
  -5  -3  -3  317.97   16.90
   5  -3   3  302.27   19.00
  -5  -3  -3  324.57   15.00
   5   3   3  332.47   19.60
  -5   3  -3  295.37   18.60
   5   3   3  296.97   15.60
   5   3   3  294.97   16.30
   5   3   3  302.27   18.10
  -7  -3  -3  488.05   23.20
   7  -3   3  455.35   23.50
   7  -3   3  487.95   25.40
  -7  -3  -3  508.75   20.60
   7   3   3  469.65   21.80
   7   3   3  525.25   26.20
   7   3   3  461.15   25.10
  -7   3  -3  489.65   24.70
   7   3   3  487.35   22.60
  -9  -3  -3    6.10    5.50
   9  -3   3    8.30    6.50
   9  -3   3   17.20    8.80
  -9  -3  -3    9.00    3.10
   9   3   3   20.70    9.20
   9   3   3   -7.00    7.00
  -9   3  -3    9.40    6.90
   9   3   3   14.10    6.00
  11  -3   3 1184.98   51.99
  11  -3   3 1229.08   50.19
 -11  -3  -3 1201.08   49.60
  11   3   3 1221.48   49.20
  11   3   3 1200.98   52.19
 -11   3  -3 1152.98   50.69
  11   3   3 1218.78   52.89
  11   3   3 1186.98   48.40
  13  -3   3  889.51   40.00
  13  -3   3  935.71   42.40
  13   3   3  889.71   38.00
  13   3   3  943.91   39.30
  13   3   3  937.31   42.30
 -13   3  -3  931.61   40.60
  13   3   3  876.91   42.80
  15  -3   3   41.60    9.40
  15  -3   3   14.80   10.40
  15  -3   3   26.20    5.70
 -15   3  -3   30.60    8.50
  15   3   3   19.30   10.00
  15   3   3   19.40    6.00
  15   3   3   26.90    7.80
  15   3   3   18.20   11.20
  17  -3   3  409.86   23.10
  17  -3   3  441.06   26.00
  17  -3   3  419.66   19.80
  17   3   3  435.06   25.70
  17   3   3  429.46   26.90
  17   3   3  397.36   20.60
  17   3   3  431.56   22.60
 -17   3  -3  385.46   22.30
  19  -3   3  206.38   13.90
  19  -3   3  204.98   16.90
  19  -3   3  196.58   20.40
  19   3   3  203.78   16.20
 -19   3  -3  245.38   16.00
  19   3   3  240.48   19.90
  19   3   3  230.98   20.50
  21  -3   3    5.30    8.70
  21  -3   3   13.00    7.30
  21  -3   3   25.10   12.60
  21   3   3    8.90   11.80
 -21   3  -3   12.40    8.00
  21   3   3   25.00   11.60
  21   3   3   25.70    8.90
  23  -3   3  585.24   33.00
  23  -3   3  515.95   26.30
  23  -3   3  503.75   29.30
  23   3   3  513.65   32.80
 -23   3  -3  523.35   27.20
  23   3   3  567.74   32.50
  23   3   3  547.75   28.70
  25  -3   3  575.94   32.70
  25  -3   3  649.54   36.30
  25  -3   3  615.04   30.30
 -25   3  -3  594.94   30.50
  25   3   3  568.74   32.00
  25   3   3  672.73   35.60
  25   3   3  673.83   37.30
  27  -3   3    8.90   11.30
  27  -3   3   13.60   13.60
  27  -3   3   28.40   10.00
  27   3   3   22.00   10.70
 -27   3  -3   -2.10    7.50
  27   3   3  -21.30   12.10
  27   3   3   12.00   13.30
  29  -3   3  386.46   26.80
  29  -3   3  375.76   29.70
  29  -3   3  369.56   23.80
  29   3   3  359.86   30.10
  29   3   3  410.66   29.50
  29   3   3  390.06   25.70
 -29   3  -3  392.96   22.80
  31  -3   3   97.49   20.10
  31  -3   3   78.29   14.60
  31  -3   3  106.49   17.50
 -31   3  -3  108.79   14.30
  31   3   3   99.59   19.70
  31   3   3   81.49   15.00
  31   3   3   95.79   18.40
  33  -3   3   24.70   13.60
  33  -3   3   22.90   11.90
  33  -3   3    7.50   16.40
  33   3   3   10.30   15.70
  33   3   3   23.00   15.10
 -33   3  -3   21.10    9.80
  33   3   3   13.40   12.20
  35  -3   3  150.78   23.20
  35  -3   3  164.38   18.70
  35  -3   3  159.08   21.70
  35   3   3  165.48   20.30
  35   3   3  217.48   25.90
 -35   3  -3  157.48   16.90
  35   3   3  188.18   24.70
  37  -3   3  280.17   29.00
  37  -3   3  264.97   26.90
  37  -3   3  258.77   24.60
 -37   3  -3  283.27   20.80
  37   3   3  204.18   24.10
  37   3   3  268.67   30.20
  37   3   3  257.57   28.10
  39  -3   3    1.10   16.30
  39  -3   3   11.60   17.10
  39   3   3   11.50   14.30
 -39   3  -3   18.30   11.10
  39   3   3   -0.20   18.60
  39   3   3   25.60   16.50
  41  -3   3  173.38   23.80
  41  -3   3  153.28   25.10
  41  -3   3  125.29   21.10
 -41   3  -3  146.79   17.20
  41   3   3  124.09   21.50
  41   3   3  147.09   26.30
  41   3   3  133.69   24.50
  43  -3   3   83.19   20.00
  43  -3   3  106.09   21.10
  43  -3   3   55.49   22.10
  43   3   3   75.29   23.50
  43   3   3   68.79   19.60
 -43   3  -3   74.09   14.00
  43   3   3   51.49   19.90
  45  -3   3   -4.30   15.80
  45  -3   3  -15.00   16.70
  45  -3   3   22.80   19.80
  45   3   3   22.80   20.90
 -45   3  -3   12.50   11.70
  45   3   3  -30.90   14.10
  45   3   3   -7.40   22.00
  46  -4  -3   43.70   21.10
  46  -4  -3   16.90   17.50
  46   4  -3   31.10   22.70
  44  -4  -3   12.70   20.00
  44  -4  -3   34.70   17.30
  44   4  -3   12.20   22.20
  42  -4  -3   16.50   16.00
  42  -4  -3   31.40   19.80
  42   4  -3    3.20   20.30
  40  -4  -3   26.70   19.30
  40  -4  -3   38.60   16.00
  40   4  -3   27.20   20.30
  38  -4  -3   99.49   23.50
  38  -4  -3  109.99   19.70
  38   4  -3   55.99   19.40
  38   4  -3   79.09   21.90
 -38   4   3   89.99   17.00
  36  -4  -3   92.59   17.30
  36  -4  -3   66.49   21.10
  36   4  -3   54.79   20.70
  36   4  -3   98.19   12.20
  36   4  -3   35.70   16.90
 -36   4   3   86.89   17.90
  34  -4  -3   91.29   16.40
 -34  -4   3   92.29   15.30
  34  -4  -3  102.29   21.50
  34   4  -3   64.99   18.70
  34   4  -3   93.89   12.00
 -34   4   3   89.59   16.00
  34   4  -3   86.29   20.20
  32  -4  -3    3.10   12.30
 -32  -4   3   22.80   11.30
  32  -4  -3    5.50   14.20
 -32   4   3    4.20   11.80
  32   4  -3   -3.20   15.40
  32   4  -3    6.60    7.70
  32   4  -3    0.80   14.60
  30  -4  -3  219.38   20.60
 -30  -4   3  174.68   18.80
  30  -4  -3  240.88   28.20
  30   4  -3  194.78   15.50
  30   4  -3  217.08   24.40
 -30   4   3  237.58   21.20
  30   4  -3  227.38   24.50
  28  -4  -3   -7.80   12.60
  28  -4  -3    3.50   10.30
 -28  -4   3    1.20    8.70
  28   4  -3    5.80   14.00
  28   4  -3   -7.60   12.50
  28   4  -3   14.40    7.70
 -28   4   3   -5.00   10.80
 -26  -4   3   -5.90    8.60
  26  -4  -3   12.30   13.50
  26  -4  -3    5.00   10.00
 -26   4   3    4.20   10.10
  26   4  -3    9.80   13.30
  26   4  -3    9.70   13.20
  26   4  -3   -3.10    6.90
 -24  -4   3  178.48   16.70
  24  -4  -3  167.88   17.60
  24  -4  -3  182.68   21.40
  24   4  -3  175.28   13.80
 -24   4   3  205.08   17.90
  24   4  -3  191.08   21.60
  24   4  -3  173.18   20.30
  22  -4  -3   35.60   14.40
 -22  -4   3   18.40    8.80
  22  -4  -3   30.20   10.40
 -22   4   3   23.40   10.00
  22   4  -3   -2.00   10.50
  22   4  -3   19.50   12.30
  22   4  -3   28.80    7.30
  20  -4  -3   60.49   15.80
  20  -4  -3   60.29   11.40
 -20  -4   3   62.29   10.50
  20   4  -3   78.49   14.00
  20   4  -3   46.80   12.60
 -20   4   3   67.79   11.70
  18  -4  -3  329.67   20.40
 -18  -4   3  312.37   19.70
  18  -4  -3  338.27   25.60
  18   4  -3  342.17   23.50
  18   4  -3  315.97   22.30
 -18   4   3  323.57   15.30
  18   4  -3  327.87   17.70
  18   4  -3  283.97   19.80
 -18   4   3  308.97   20.60
  16  -4  -3  137.29   19.60
  16  -4  -3  153.88   14.50
 -16  -4   3  153.18   14.20
 -16   4   3  138.09   10.50
 -16   4   3  165.28   14.80
  16   4  -3  197.28   18.30
  16   4  -3  161.48   11.50
  16   4  -3  159.98   14.00
  16   4  -3  164.78   16.50
  14  -4  -3  157.68   14.50
  14  -4  -3  174.08   18.70
 -14  -4   3  137.29   11.70
 -14  -4   3  130.99   12.90
  14   4  -3  144.19   16.80
  14   4  -3  148.49   15.00
 -14   4   3  134.69   14.00
  14   4  -3  140.49   10.70
  14   4  -3  139.39   12.70
 -12  -4   3   79.59   10.20
 -12  -4   3   76.39   10.00
  12  -4  -3   61.79   10.20
  12  -4  -3   68.79   15.10
  12   4  -3   57.79   12.10
  12   4  -3   82.39   11.70
 -12   4   3   63.59    8.70
 -12   4   3   70.39   10.80
  12   4  -3   74.49    8.30
  12   4  -3   62.49    9.60
 -10  -4   3  118.19   11.40
  10  -4  -3  134.99   16.60
  10  -4  -3  113.39   12.40
  10   4  -3  126.59   14.70
  10   4  -3  107.19   11.40
 -10   4   3  107.79   11.90
  10   4  -3  113.99   12.10
 -10   4   3  114.69   11.20
  10   4  -3  126.59    9.70
  -8  -4   3   35.60    8.30
   8  -4  -3   53.89    9.10
  -8  -4   3   49.50    8.20
   8  -4  -3   62.39   12.10
  -8   4   3   31.60    8.40
  -8   4   3   47.40    8.50
   8   4  -3   38.60   10.60
   8   4  -3   44.70    6.70
   8   4  -3   46.20    8.10
   6  -4  -3   44.40    8.40
  -6  -4   3   34.00    8.80
  -6  -4   3   23.40    7.30
   6  -4  -3   41.30   10.70
  -6   4   3   34.40    8.60
   6   4  -3   38.40    7.00
   6   4  -3   50.29    7.30
   6   4  -3   62.59   11.40
  -6   4   3   28.20    7.50
  -4  -4   3  229.08   16.20
   4  -4  -3  238.48   15.80
  -4  -4   3  247.38   15.90
   4  -4  -3  230.38   16.70
  -4   4   3  237.18   15.20
  -4   4   3  232.38   15.70
   4   4  -3  253.07   13.60
   4   4  -3  260.47   18.20
   4   4  -3  210.68   12.30
  -2  -4   3  117.69   12.40
   2  -4  -3  108.89   11.40
  -2  -4   3  103.59   12.30
   2  -4  -3  129.09   12.50
   2   4  -3  126.39   13.70
   2   4  -3  133.99    9.90
  -2   4   3  103.99   12.10
   2   4  -3  127.69    7.60
  -2   4   3  129.99   11.30
  -2   4   3   91.19    9.90
   0  -4  -3   14.00    7.70
   0  -4  -3    5.00    6.10
   0  -4   3   16.40    7.80
   0  -4   3   22.00    8.50
   0   4  -3    9.10    8.70
   0   4   3   20.80    8.30
   0   4   3    8.10    6.90
   0   4   3    7.80    5.60
  -2  -4  -3  530.85   25.30
   2  -4   3  527.95   26.30
  -2  -4  -3  530.25   24.80
   2  -4   3  552.14   27.30
  -2   4  -3  535.55   28.00
   2   4   3  470.55   23.90
   2   4   3  534.35   26.20
   2   4   3  544.95   25.20
   2   4   3  521.65   27.00
   4  -4   3   -2.80    6.80
  -4  -4  -3   -0.20    5.90
   4  -4   3   11.20    9.20
  -4  -4  -3    7.30    5.60
   4   4   3    1.80    7.20
   4   4   3   -7.50    6.30
   4   4   3    3.30    7.70
  -4   4  -3   12.10    8.30
   4   4   3   -2.00    4.90
  -6  -4  -3  225.18   14.50
  -6  -4  -3  245.58   13.10
   6  -4   3  253.67   17.80
   6  -4   3  235.08   16.70
   6   4   3  221.58   17.90
   6   4   3  232.48   16.90
   6   4   3  221.98   13.70
   6   4   3  224.28   15.20
  -6   4  -3  238.98   16.80
  -8  -4  -3  118.59    8.30
  -8  -4  -3  140.69   11.80
   8  -4   3  134.19   14.50
   8  -4   3  106.89   12.70
   8   4   3  139.69   16.00
   8   4   3  121.19   10.50
  -8   4  -3  123.19   13.80
   8   4   3  138.99   12.50
   8   4   3  119.19   13.70
 -10  -4  -3   80.79    5.80
  10  -4   3   89.99   11.60
 -10  -4  -3   93.99   10.70
  10  -4   3   98.79   14.80
 -10   4  -3   85.19   11.70
  10   4   3   84.89   13.40
  10   4   3   95.69   10.80
  10   4   3   99.09   13.60
  10   4   3   80.09    9.40
  12  -4   3    6.50    8.20
 -12  -4  -3    7.70    6.50
  12  -4   3   12.70   10.70
 -12   4  -3   -2.40    7.60
  12   4   3    4.40    5.80
  12   4   3   -1.10    8.40
  12   4   3   -1.20   10.00
  12   4   3    5.20    7.00
  14  -4   3  310.77   23.30
  14  -4   3  277.07   20.00
  14   4   3  318.47   23.70
  14   4   3  309.37   18.50
 -14   4  -3  305.17   19.80
  14   4   3  311.77   20.80
  16  -4   3   54.29   10.80
  16  -4   3   68.59   13.70
  16   4   3   82.99   15.50
 -16   4  -3   47.40   10.50
  16   4   3   62.99   13.10
  16   4   3   69.39   10.30
  18  -4   3  312.57   15.30
  18  -4   3  309.37   21.10
  18  -4   3  358.76   25.60
  18   4   3  281.17   19.60
  18   4   3  337.27   25.50
  18   4   3  308.77   23.80
 -18   4  -3  308.07   20.30
  20  -4   3    4.60    9.30
  20  -4   3   11.20    6.50
  20  -4   3   28.30   14.70
  20   4   3    8.20    8.70
 -20   4  -3   20.00    8.60
  20   4   3   18.70   11.70
  20   4   3   -1.30   12.80
  22  -4   3  443.76   26.70
  22  -4   3  439.06   21.80
  22  -4   3  405.86   30.50
  22   4   3  445.86   25.70
 -22   4  -3  432.86   24.50
  22   4   3  427.96   30.30
  22   4   3  475.65   30.40
  24  -4   3    9.30   11.30
  24  -4   3    4.30   10.50
  24  -4   3    6.40   14.00
  24   4   3    8.10    9.20
  24   4   3    2.50   13.70
  24   4   3   -9.30   11.00
 -24   4  -3    7.40    8.50
  26  -4   3   -9.40   10.30
  26  -4   3   30.50   15.40
  26   4   3   -3.10    9.70
  26   4   3   17.80   13.10
  26   4   3   -1.50   13.90
 -26   4  -3   -9.30    8.20
  28  -4   3   84.59   19.80
  28  -4   3  115.89   17.60
  28   4   3   54.89   17.90
 -28   4  -3   70.79   12.20
  28   4   3   77.69   18.50
  28   4   3   66.79   13.60
  30  -4   3   23.40   14.20
  30  -4   3   26.50   17.00
 -30   4  -3   25.80   10.60
  30   4   3   29.70   15.70
  30   4   3   12.20   12.20
  30   4   3   29.20   16.80
  32  -4   3   25.50   18.30
  32  -4   3   29.40   15.00
  32   4   3   29.50   16.10
  32   4   3   37.30   14.50
 -32   4  -3   31.00   10.40
  32   4   3   28.40   18.30
  34  -4   3  201.08   23.30
  34  -4   3  165.08   26.00
 -34   4  -3  163.18   17.80
  34   4   3  186.38   24.70
  34   4   3  212.68   27.70
  34   4   3  196.08   22.40
  36  -4   3   -9.00   16.80
  36  -4   3   28.20   15.40
  36   4   3    1.10   18.10
  36   4   3   25.40   15.00
 -36   4  -3   20.90   11.10
  36   4   3   24.10   17.90
  38  -4   3   54.29   20.10
  38  -4   3   38.20   16.50
  38   4   3   70.29   20.70
  38   4   3   25.30   15.50
  38   4   3   64.19   21.50
 -38   4  -3   67.99   14.20
  40  -4   3   21.80   17.70
  40  -4   3   10.40   19.60
  40   4   3   -5.20   15.00
  40   4   3   13.10   19.60
 -40   4  -3   46.30   13.20
  40   4   3   38.10   19.90
  42  -4   3    3.70   19.00
  42  -4   3   33.80   18.40
  42   4   3   11.30   16.50
  42   4   3   12.90   20.20
  42   4   3   -0.40   19.40
 -42   4  -3   13.00   11.60
  44  -4   3   -1.60   18.10
  44  -4   3   -8.50   20.00
  44  -4   3   27.30   18.00
 -44   4  -3   17.70   12.50
  44   4   3   15.90   21.10
  44   4   3   22.30   21.40
  44   4   3   11.20   16.30
  43  -5  -3   54.69   17.60
  43  -5  -3   50.99   21.80
  43   5  -3   42.30   24.30
  41  -5  -3   -1.10   14.10
  41  -5  -3   -4.60   18.90
  41   5  -3   31.20   22.70
  39  -5  -3   61.29   17.40
  39  -5  -3   47.00   21.80
  39   5  -3   67.99   21.30
  39   5  -3   53.99   23.50
  37  -5  -3  183.08   28.50
  37  -5  -3  212.88   24.00
 -37   5   3  246.08   27.50
  37   5  -3  245.68   30.10
  37   5  -3  184.58   25.80
  35  -5  -3   23.30   17.70
  35  -5  -3   34.00   13.80
  35   5  -3   50.89   19.70
  35   5  -3   60.79   18.80
 -35   5   3   27.80   14.10
  33  -5  -3   70.19   15.90
  33  -5  -3  108.89   21.80
  33   5  -3  140.09   24.10
 -33   5   3   98.69   17.10
  33   5  -3   82.59   19.60
 -31  -5   3  132.99   17.80
  31  -5  -3   81.79   20.90
  31  -5  -3  135.19   18.30
  31   5  -3  169.58   23.40
  31   5  -3  163.18   14.00
  31   5  -3  198.08   25.20
 -31   5   3  139.59   19.20
  29  -5  -3   88.49   22.00
  29  -5  -3   82.09   15.50
 -29  -5   3   69.29   14.00
 -29   5   3   73.99   15.60
  29   5  -3   75.49   18.60
  29   5  -3   66.99   18.80
  29   5  -3   62.89   10.20
  27  -5  -3   22.50   16.20
 -27  -5   3   39.80   11.90
  27  -5  -3   27.40   12.10
  27   5  -3   35.40   15.10
  27   5  -3   40.30    8.60
  27   5  -3   52.89   16.90
 -27   5   3   39.50   13.50
  25  -5  -3  516.75   29.70
 -25  -5   3  525.95   29.60
 -25  -5   3  508.85   26.10
  25  -5  -3  491.15   35.10
  25   5  -3  529.75   33.20
 -25   5   3  533.55   30.60
  25   5  -3  515.15   25.20
  25   5  -3  523.25   33.00
 -23  -5   3  226.08   19.60
  23  -5  -3  277.17   20.70
  23  -5  -3  268.47   27.30
 -23  -5   3  286.77   17.70
  23   5  -3  294.37   24.20
  23   5  -3  262.27   25.80
  23   5  -3  256.87   16.20
 -23   5   3  274.17   21.60
  21  -5  -3  229.08   19.10
 -21  -5   3  244.78   19.20
 -21  -5   3  269.07   17.60
  21  -5  -3  244.38   25.80
  21   5  -3  267.97   15.70
  21   5  -3  261.27   22.90
  21   5  -3  306.87   25.60
 -21   5   3  286.67   21.00
  19  -5  -3  623.64   32.00
 -19  -5   3  576.14   31.20
 -19  -5   3  620.24   29.70
  19  -5  -3  669.13   38.10
  19   5  -3  642.34   28.60
  19   5  -3  642.94   35.80
  19   5  -3  610.64   34.20
 -19   5   3  613.44   32.40
  17  -5  -3   77.29   18.30
 -17  -5   3   97.59   12.30
  17  -5  -3   60.69   11.50
 -17   5   3   57.69   11.90
  17   5  -3   78.09    9.20
 -17   5   3   72.39    9.40
  17   5  -3   67.99   14.10
  17   5  -3   61.89   14.50
  15  -5  -3  148.89   20.60
  15  -5  -3  131.39   14.90
 -15  -5   3  118.59   12.40
  15   5  -3  173.18   19.30
 -15   5   3  120.99   12.00
  15   5  -3  128.39   10.80
 -15   5   3  147.09   15.50
  15   5  -3  153.08   17.00
  13  -5  -3  785.92   36.00
 -13  -5   3  804.72   36.00
 -13  -5   3  776.82   36.80
  13  -5  -3  797.02   41.40
 -13   5   3  784.32   35.00
  13   5  -3  774.02   39.70
 -13   5   3  748.13   36.70
  13   5  -3  766.22   37.10
  13   5  -3  766.02   33.50
  11  -5  -3  487.85   30.80
 -11  -5   3  471.85   27.00
 -11  -5   3  597.94   27.50
  11  -5  -3  578.54   27.10
  11   5  -3  556.34   24.50
  11   5  -3  517.85   29.60
 -11   5   3  502.25   26.70
  11   5  -3  491.35   27.00
 -11   5   3  507.65   27.10
  11   5  -3  480.05   30.30
   9  -5  -3  472.55   28.60
  -9  -5   3  449.76   25.20
  -9  -5   3  480.45   25.00
   9  -5  -3  469.05   24.40
   9   5  -3  458.35   24.50
   9   5  -3  456.35   28.10
   9   5  -3  495.15   22.00
  -9   5   3  468.75   25.30
  -9   5   3  439.86   24.50
   9   5  -3  412.66   23.90
   7  -5  -3 1324.87   58.99
  -7  -5   3 1270.27   56.39
  -7  -5   3 1353.96   56.59
   7  -5  -3 1371.06   56.19
   7   5  -3 1295.97   54.69
  -7   5   3 1282.87   56.59
  -7   5   3 1328.67   56.29
   7   5  -3 1374.96   54.19
   7   5  -3 1356.46   56.29
   7   5  -3 1406.66   59.49
  -5  -5   3   58.89   10.60
   5  -5  -3   63.99   13.10
   5  -5  -3   51.99    9.20
  -5  -5   3   53.29   10.40
   5   5  -3   57.79    8.00
   5   5  -3   46.10   12.30
  -5   5   3   30.90    9.60
   5   5  -3   38.80    8.70
  -5   5   3   54.19   10.50
   3  -5  -3  440.26   23.00
   3  -5  -3  469.25   25.40
  -3  -5   3  442.86   24.60
  -3  -5   3  430.86   24.20
   3   5  -3  422.06   26.40
   3   5  -3  416.46   19.90
  -3   5   3  427.46   23.50
  -3   5   3  431.36   24.70
   3   5  -3  451.25   23.50
  -1  -5   3  738.03   34.70
  -1  -5   3  729.33   34.90
   1  -5  -3  727.63   33.00
   1  -5  -3  738.73   34.70
   1   5  -3  745.63   35.90
  -1   5   3  752.72   34.00
  -1   5   3  676.93   34.90
   1   5  -3  715.33   34.80
   1  -5   3  286.57   20.40
   1  -5   3  279.47   19.30
  -1  -5  -3  296.87   18.10
  -1  -5  -3  292.17   17.40
   1   5   3  267.67   18.30
  -1   5  -3  305.47   20.90
   1   5   3  261.97   18.50
   1   5   3  276.57   20.60
   3  -5   3  155.78   16.00
  -3  -5  -3  189.98   13.60
   3  -5   3  187.28   17.20
  -3  -5  -3  166.18   13.30
   3   5   3  153.78   14.60
   3   5   3  169.88   17.30
  -3   5  -3  163.98   17.60
   3   5   3  165.18   15.50
   5  -5   3 1140.89   49.70
   5  -5   3 1148.29   50.69
  -5  -5  -3 1183.68   47.90
  -5  -5  -3 1061.79   46.40
   5   5   3 1101.49   49.50
  -5   5  -3 1070.59   50.79
   5   5   3 1139.99   51.29
   5   5   3 1183.28   48.50
   7  -5   3  110.39   14.80
  -7  -5  -3  172.88   13.10
  -7  -5  -3  131.69   10.60
   7   5   3  136.49   15.20
   7   5   3  144.99   14.50
   7   5   3  111.79   15.90
  -7   5  -3  124.09   14.80
  -9  -5  -3  415.66   22.20
   9  -5   3  434.36   26.90
  -9  -5  -3  407.56   19.10
   9  -5   3  415.86   25.00
   9   5   3  427.26   25.90
   9   5   3  437.06   27.50
   9   5   3  417.76   23.20
  -9   5  -3  408.96   25.30
  11  -5   3  343.37   23.60
 -11  -5  -3  432.36   22.10
  11  -5   3  385.46   26.60
  11   5   3  440.16   23.20
  11   5   3  428.76   27.10
 -11   5  -3  348.77   24.30
  11   5   3  446.16   25.90
  13  -5   3  148.19   19.70
  13  -5   3  141.79   16.20
  13   5   3  155.18   18.70
  13   5   3  153.78   14.90
 -13   5  -3  142.59   15.80
  13   5   3  163.28   18.50
  15  -5   3    8.30   10.30
  15  -5   3   35.70   13.50
  15   5   3   13.40   10.90
  15   5   3   -1.10   12.40
  15   5   3    3.90    8.50
 -15   5  -3   -3.60    8.90
  17  -5   3  378.66   24.90
  17  -5   3  376.66   28.80
  17   5   3  407.46   26.60
  17   5   3  390.16   28.20
  17   5   3  385.56   23.20
 -17   5  -3  347.77   23.00
  19  -5   3  315.57   23.70
  19  -5   3  270.07   26.00
  19   5   3  311.87   27.20
  19   5   3  350.86   25.30
  19   5   3  292.87   20.90
 -19   5  -3  312.37   21.40
  21  -5   3   77.59   18.20
  21  -5   3   92.59   15.30
  21   5   3   66.79   16.90
 -21   5  -3   60.99   12.10
  21   5   3   68.49   12.40
  21   5   3   92.79   16.40
  23  -5   3  256.77   27.00
  23  -5   3  235.18   21.40
 -23   5  -3  171.78   17.50
  23   5   3  230.28   26.20
  23   5   3  239.58   19.40
  23   5   3  233.68   24.60
  25  -5   3  119.49   21.80
  25  -5   3  167.08   20.00
  25   5   3  156.98   21.50
  25   5   3  168.58   18.10
 -25   5  -3  156.78   16.90
  25   5   3  161.18   23.40
  27  -5   3   49.70   15.30
  27  -5   3   41.50   18.20
 -27   5  -3   63.19   12.60
  27   5   3   51.19   13.50
  27   5   3   57.59   18.50
  27   5   3   78.79   17.70
  29  -5   3   64.59   19.80
  29  -5   3   96.09   18.20
  29   5   3   87.29   16.10
  29   5   3  114.59   20.90
 -29   5  -3  115.99   15.80
  29   5   3  128.49   23.10
  31  -5   3  303.27   27.10
  31  -5   3  321.87   32.10
  31   5   3  282.77   25.20
  31   5   3  296.37   30.30
 -31   5  -3  315.97   22.20
  31   5   3  295.07   32.30
  33  -5   3   -9.40   17.40
  33  -5   3   21.30   16.20
  33   5   3   17.40   13.20
  33   5   3   11.60   18.40
  33   5   3   21.90   16.40
 -33   5  -3    9.20   10.20
  35  -5   3  220.88   25.80
  35  -5   3  205.38   30.70
 -35   5  -3  197.78   19.40
  35   5   3  163.68   25.20
  35   5   3  234.98   30.00
  35   5   3  225.18   24.30
  37  -5   3  147.19   22.70
  37  -5   3  132.79   26.00
 -37   5  -3  186.58   19.90
  37   5   3  201.38   29.10
  37   5   3  127.39   20.70
  37   5   3  168.68   28.70
  39  -5   3   26.60   20.30
  39  -5   3    9.30   16.10
 -39   5  -3   15.10   11.90
  39   5   3   -4.70   14.20
  39   5   3  -14.10   18.60
  39   5   3   29.40   22.90
  41  -5   3   58.89   19.60
  41  -5   3   20.90   20.00
  41   5   3   67.89   23.50
  41   5   3   32.60   17.20
 -41   5  -3   32.10   13.70
  41   5   3   68.39   24.70
  43  -5   3  114.79   25.40
  43  -5   3  143.19   25.40
  43   5   3  161.28   28.20
  43   5   3  128.69   23.30
  43   5   3  128.49   28.80
 -43   5  -3  149.29   18.90
  40  -6  -3   30.40   15.30
  40  -6  -3    2.20   19.30
  40   6  -3   73.79   25.00
  40   6  -3   13.40   20.90
  38  -6  -3   -7.40   13.00
  38  -6  -3    2.70   18.90
  38   6  -3   -1.90   20.00
  38   6  -3    9.70   21.20
  36  -6  -3   79.09   17.30
  36  -6  -3   69.89   22.80
  36   6  -3  103.39   25.00
  36   6  -3  115.69   24.70
  34  -6  -3   23.60   19.90
  34  -6  -3   -0.90   12.10
  34   6  -3    4.60   18.50
 -34   6   3    2.50   13.60
  34   6  -3   33.70   19.10
  32  -6  -3   -2.70   17.70
  32  -6  -3    5.50   11.80
  32   6  -3   -3.50   17.30
  32   6  -3  -27.20   16.10
 -32   6   3  -12.70   13.20
  30  -6  -3    9.40   11.80
  30  -6  -3   12.50   19.10
  30   6  -3   10.10   16.60
  30   6  -3   69.59   18.70
 -30   6   3   10.00   12.80
  28  -6  -3   53.59   20.80
 -28  -6   3   40.80   13.60
  28  -6  -3   53.89   12.80
 -28  -6   3   53.99   11.80
 -28   6   3   33.20   14.40
  28   6  -3   55.59   18.50
  28   6  -3   46.50   17.70
  28   6  -3   55.79    9.60
 -26  -6   3   23.10    9.50
  26  -6  -3    4.60   17.70
  26  -6  -3   -2.90   10.30
 -26   6   3   10.80   12.50
  26   6  -3   22.90    7.70
  26   6  -3   14.60   16.10
  26   6  -3   21.50   15.20
 -24  -6   3  287.67   20.00
  24  -6  -3  320.17   22.70
  24  -6  -3  324.37   31.00
  24   6  -3  313.27   29.50
  24   6  -3  328.37   28.10
 -24   6   3  324.97   24.10
  24   6  -3  317.97   18.00
 -22  -6   3   75.29   14.20
  22  -6  -3  107.49   22.20
  22  -6  -3   86.09   14.10
 -22  -6   3   89.19   13.40
  22   6  -3   98.49   19.10
 -22   6   3   92.49   15.50
  22   6  -3  132.29   19.90
  22   6  -3   79.19   10.10
  20  -6  -3   78.29   21.10
  20  -6  -3   55.59   12.60
 -20  -6   3   73.29   12.20
 -20  -6   3   61.09   12.90
  20   6  -3   62.99    9.00
  20   6  -3   69.89   16.20
 -20   6   3   50.29   13.20
  20   6  -3   46.60   15.70
  18  -6  -3    8.30   15.70
 -18  -6   3   15.40   10.20
 -18  -6   3   29.10   10.50
  18  -6  -3   12.80    9.60
 -18   6   3   26.40   12.00
  18   6  -3   12.20    6.40
  18   6  -3   11.40   13.40
  18   6  -3   16.90   12.50
  16  -6  -3    7.80    8.80
  16  -6  -3   11.10   16.20
 -16  -6   3   18.40   10.00
 -16  -6   3    3.90    9.10
 -16   6   3    0.20    9.80
  16   6  -3    6.20   11.80
  16   6  -3    4.60    5.60
 -16   6   3   11.20    9.20
  16   6  -3   25.00   13.90
 -14  -6   3   62.49   12.00
  14  -6  -3   67.39   11.60
  14  -6  -3   88.19   19.40
 -14  -6   3   59.59   12.40
  14   6  -3   45.00   15.40
  14   6  -3   55.79    8.10
  14   6  -3   65.99   14.20
 -14   6   3   57.09   13.00
 -14   6   3   42.50   10.70
  12  -6  -3  317.87   26.90
 -12  -6   3  295.47   21.80
 -12  -6   3  245.48   19.90
  12  -6  -3  284.07   19.50
  12   6  -3  291.97   16.60
  12   6  -3  289.27   21.20
 -12   6   3  315.67   20.30
 -12   6   3  304.87   20.70
  12   6  -3  292.07   24.80
 -10  -6   3  173.38   17.50
 -10  -6   3  185.18   17.00
  10  -6  -3  156.28   22.60
  10  -6  -3  176.58   15.30
  10   6  -3  132.79   15.70
  10   6  -3  184.68   20.60
 -10   6   3  164.38   17.00
 -10   6   3  122.59   15.80
   8  -6  -3  196.28   21.90
   8  -6  -3  165.88   14.90
  -8  -6   3  202.58   17.80
  -8  -6   3  170.28   17.50
  -8   6   3  165.18   17.60
  -8   6   3  158.38   16.80
   8   6  -3  196.98   21.20
   8   6  -3  169.08   15.40
  -6  -6   3    2.70    9.50
  -6  -6   3    7.10    8.80
   6  -6  -3    7.70    8.00
   6  -6  -3    8.20   13.50
   6   6  -3    3.20    7.70
  -6   6   3  -13.20    8.90
  -6   6   3   -2.60    9.10
   6   6  -3   -0.90   11.10
   4  -6  -3  116.89   12.80
  -4  -6   3  117.99   16.10
   4  -6  -3  131.39   18.30
  -4  -6   3  127.09   15.20
  -4   6   3  131.49   16.20
   4   6  -3  105.59   11.30
  -4   6   3  130.99   15.10
   4   6  -3  116.99   17.50
  -2  -6   3   87.59   14.10
   2  -6  -3   90.49   12.30
  -2  -6   3  109.79   15.00
   2  -6  -3  106.99   16.90
  -2   6   3   75.39   12.20
  -2   6   3   97.09   15.30
   2   6  -3   95.99   15.80
   0  -6  -3   27.40   11.60
   0  -6   3   31.00   11.70
   0  -6   3   16.20    9.80
   0  -6  -3   12.40    7.70
   0   6   3    7.10   10.10
   0   6   3   10.50    8.80
   0   6  -3   24.40   11.50
   0   6   3    3.00    9.40
  -2  -6  -3   46.50    9.20
   2  -6   3   45.30   12.80
  -2  -6  -3   38.10   11.40
   2  -6   3   40.50   11.40
   2   6   3   30.30   12.20
   2   6   3   45.80   10.30
  -2   6  -3   42.40   12.20
   2   6   3   39.80   10.90
   4  -6   3   17.20   10.60
  -4  -6  -3   24.40    8.40
  -4  -6  -3   27.80    9.70
   4  -6   3   32.30   12.60
   4   6   3   15.20   10.20
   4   6   3    6.70    8.80
  -4   6  -3   12.80   11.10
   4   6   3   16.60   11.50
  -6  -6  -3   10.10    7.10
  -6  -6  -3   20.40    8.00
   6  -6   3    1.90   11.80
   6  -6   3   11.40   10.00
   6   6   3    9.20    9.10
   6   6   3   19.30   10.00
   6   6   3   16.40   11.80
  -6   6  -3   17.50   11.30
  -8  -6  -3  338.47   19.10
  -8  -6  -3  287.17   16.80
   8  -6   3  245.98   24.00
   8  -6   3  300.87   22.00
  -8   6  -3  291.57   22.20
   8   6   3  291.47   22.60
   8   6   3  291.27   24.60
   8   6   3  298.07   20.30
 -10  -6  -3   80.69   11.20
  10  -6   3   45.20   12.00
  10  -6   3   65.89   16.20
  10   6   3   73.99   15.40
  10   6   3   68.79   12.20
 -10   6  -3   53.79   13.00
  10   6   3   84.49   14.20
  12  -6   3   60.69   13.50
  12  -6   3   95.49   18.00
  12   6   3   86.89   13.10
  12   6   3  101.09   17.50
  12   6   3   84.59   15.60
 -12   6  -3   76.79   14.40
  14  -6   3   23.40   13.90
  14  -6   3   14.50   10.90
  14   6   3   17.70    9.90
  14   6   3   12.40   10.80
 -14   6  -3   10.90   10.90
  14   6   3    8.00   13.20
  16  -6   3  178.68   24.40
  16  -6   3  189.68   19.90
  16   6   3  140.99   19.80
 -16   6  -3  136.89   17.50
  16   6   3  156.68   16.80
  16   6   3  107.59   19.30
  18  -6   3  -11.90   10.50
  18  -6   3   -9.80   14.10
 -18   6  -3   -5.80    9.10
  18   6   3    7.60   15.00
  18   6   3    7.00   10.20
  18   6   3   14.30   12.70
  20  -6   3   61.39   15.50
  20  -6   3   63.59   19.90
  20   6   3   61.19   18.20
 -20   6  -3   55.09   13.60
  20   6   3   82.29   13.70
  20   6   3   68.09   15.90
  22  -6   3   59.59   19.90
  22  -6   3   84.29   15.70
  22   6   3   84.69   20.30
 -22   6  -3   68.59   14.40
  22   6   3   63.99   13.70
  22   6   3   75.79   17.90
  24  -6   3   43.70   14.70
  24  -6   3   29.70   18.40
  24   6   3   32.00   16.10
  24   6   3   23.40   16.70
 -24   6  -3   36.20   12.90
  24   6   3   40.30   12.30
  26  -6   3   18.90   13.90
  26  -6   3   -5.50   17.70
 -26   6  -3    0.10   10.20
  26   6   3   22.80   12.60
  26   6   3   21.20   18.10
  26   6   3   34.30   16.70
  28  -6   3   37.80   20.40
  28  -6   3  121.69   20.40
  28   6   3  144.79   22.60
  28   6   3  106.89   17.30
 -28   6  -3  125.89   17.10
  28   6   3  135.99   24.60
  30  -6   3    4.80   18.50
  30  -6   3   17.60   14.90
  30   6   3    2.10   12.30
 -30   6  -3   -1.00   10.80
  30   6   3    7.30   17.90
  30   6   3   11.90   18.40
  32  -6   3   -4.50   19.50
  32  -6   3    3.50   15.30
  32   6   3   -3.60   13.10
  32   6   3   30.50   20.60
 -32   6  -3   -3.70   11.00
  32   6   3  -11.50   17.60
  34  -6   3   22.90   20.50
  34  -6   3   28.90   18.30
  34   6   3   44.20   22.40
 -34   6  -3   36.10   13.20
  34   6   3   48.10   20.60
  34   6   3   13.00   14.30
  36  -6   3   17.90   18.20
  36  -6   3   24.30   20.60
  36   6   3   20.10   15.00
  36   6   3   38.00   22.80
  36   6   3   35.60   21.00
 -36   6  -3   18.30   12.40
  38  -6   3   13.60   17.30
  38  -6   3    2.30   19.90
  38   6   3  -11.00   21.20
 -38   6  -3    4.10   12.40
  38   6   3   33.30   23.70
  38   6   3   16.30   15.30
  40  -6   3   -6.20   20.20
  40  -6   3   -1.10   17.50
  40   6   3   12.80   16.50
 -40   6  -3   15.00   13.10
  40   6   3   31.20   23.10
  40   6   3   27.40   22.30
  37  -7  -3  285.87   39.10
  37  -7  -3  335.27   27.40
  37   7  -3  367.56   37.30
  37   7  -3  376.26   37.90
  35  -7  -3   28.40   13.90
  35  -7  -3   -5.60   22.20
  35   7  -3  -23.60   18.10
  35   7  -3   40.00   21.90
  33  -7  -3  347.27   27.00
  33  -7  -3  347.77   38.50
  33   7  -3  428.96   35.80
  33   7  -3  331.07   34.70
  31  -7  -3  103.79   16.50
  31  -7  -3  105.89   25.90
  31   7  -3   88.89   22.70
  31   7  -3  119.79   23.30
 -31   7   3   65.69   17.90
  29  -7  -3    0.70   20.00
  29  -7  -3   13.90   12.10
 -29   7   3   32.00   15.50
  29   7  -3   10.90   18.00
  29   7  -3   16.40   18.30
  27  -7  -3   27.40   20.90
  27  -7  -3   23.20   12.20
  27   7  -3   32.40   18.00
 -27   7   3   17.80   13.10
  27   7  -3    3.60   17.40
  25  -7  -3  283.97   22.90
  25  -7  -3  302.77   33.30
 -25  -7   3  324.57   30.90
 -25   7   3  319.47   25.90
  25   7  -3  311.27   29.30
  25   7  -3  282.87   30.10
  23  -7  -3   78.99   13.90
 -23  -7   3   69.99   13.50
 -23  -7   3   73.69   15.70
  23  -7  -3   69.19   22.50
  23   7  -3   94.09   19.70
 -23   7   3   94.99   15.60
  23   7  -3  109.79   20.10
  21  -7  -3  438.26   26.40
 -21  -7   3  452.25   26.50
  21  -7  -3  464.35   37.10
 -21  -7   3  365.16   27.70
  21   7  -3  426.76   22.00
  21   7  -3  396.46   32.70
  21   7  -3  424.36   31.00
 -21   7   3  412.06   28.30
 -19  -7   3  258.87   20.80
 -19  -7   3  265.07   23.00
  19  -7  -3  222.98   31.60
  19  -7  -3  280.37   20.60
  19   7  -3  232.68   24.50
 -19   7   3  306.77   24.30
  19   7  -3  334.47   29.60
  17  -7  -3   72.99   22.10
  17  -7  -3   59.29   12.20
 -17  -7   3   72.99   13.40
 -17  -7   3   48.20   13.60
  17   7  -3   68.09   17.60
  17   7  -3   57.69   15.90
 -17   7   3   42.20   12.90
  15  -7  -3   42.80   19.90
  15  -7  -3   32.60   10.20
 -15  -7   3   27.00   11.70
 -15  -7   3   34.80   12.60
  15   7  -3   44.10   15.70
 -15   7   3   22.50   11.40
  15   7  -3   33.70   14.50
 -15   7   3   29.40   11.90
  13  -7  -3   81.19   21.00
 -13  -7   3   87.29   14.40
  13  -7  -3   73.59   12.50
 -13  -7   3   68.79   13.80
 -13   7   3   65.29   13.80
  13   7  -3   84.89   17.40
 -13   7   3   51.89   12.90
  13   7  -3   74.49   15.60
 -11  -7   3  331.37   23.30
  11  -7  -3  338.87   20.90
 -11  -7   3  326.97   23.30
  11  -7  -3  302.17   29.70
  11   7  -3  281.27   23.00
 -11   7   3  343.77   24.20
  11   7  -3  361.66   27.40
 -11   7   3  287.87   23.00
   9  -7  -3   83.39   20.10
  -9   7   3   78.49   15.40
   9   7  -3   68.59   16.10
   7  -7  -3  589.54   28.70
   7  -7  -3  510.75   35.30
  -7  -7   3  608.14   32.20
  -7  -7   3  484.95   30.50
   7   7  -3  591.74   34.70
  -7   7   3  479.85   32.00
  -7   7   3  566.74   31.10
  -5  -7   3  168.38   19.50
  -5  -7   3  145.49   18.10
   5  -7  -3  196.48   16.20
   5  -7  -3  197.78   23.70
  -5   7   3  131.29   17.10
   5   7  -3  114.49   19.10
  -5   7   3  167.08   18.20
   3  -7  -3   94.39   18.10
  -3  -7   3   73.29   13.20
  -3  -7   3   97.59   15.50
  -3   7   3   95.69   13.70
  -3   7   3   53.59   14.50
   3   7  -3  115.39   17.70
  -3   7   3   58.39   12.80
  -1  -7   3   91.69   16.00
  -1  -7   3   84.49   14.20
   1  -7  -3   91.29   16.90
  -1   7   3   54.79   14.10
  -1   7   3   54.19   12.30
  -1   7   3   78.89   13.90
   1   7  -3   55.19   15.30
   1  -7   3  673.23   36.40
  -1  -7  -3  657.33   31.60
  -1  -7  -3  603.24   34.20
   1  -7   3  687.23   35.50
   1   7   3  633.44   34.00
   1   7   3  633.04   36.70
  -1   7  -3  606.54   36.60
   1   7   3  629.94   33.90
  -3  -7  -3  134.29   16.80
   3   7   3  182.68   18.30
  -3   7  -3  150.18   19.20
   3   7   3  107.99   17.90
   5  -7   3  847.72   42.00
   5  -7   3  797.12   43.30
  -5  -7  -3  730.63   37.70
  -5  -7  -3  875.41   37.80
   5   7   3  836.42   40.60
   5   7   3  758.62   42.80
  -5   7  -3  760.12   42.90
   5   7   3  839.52   39.70
  -7  -7  -3  476.85   25.50
   7  -7   3  527.85   33.10
   7  -7   3  478.65   29.40
   7   7   3  442.76   27.90
   7   7   3  471.55   30.00
   7   7   3  434.46   31.80
  -7   7  -3  443.66   30.10
   9  -7   3   55.59   13.80
   9  -7   3   95.19   18.00
   9   7   3   63.29   16.20
  -9   7  -3   88.49   15.60
   9   7   3   54.09   12.30
  11  -7   3  136.39   18.10
  11  -7   3  120.39   20.50
  11   7   3  107.29   20.20
  11   7   3  125.59   18.30
  11   7   3  110.69   15.80
 -11   7  -3  132.99   18.30
  13  -7   3  261.17   26.80
  13  -7   3  236.58   24.00
  13   7   3  259.57   21.60
  13   7   3  263.37   23.60
 -13   7  -3  247.18   23.70
  13   7   3  283.77   27.10
  15  -7   3   76.19   16.40
  15  -7   3  136.09   21.70
  15   7   3   73.59   13.90
 -15   7  -3   80.39   16.50
  15   7   3   90.39   19.20
  17  -7   3  638.64   41.40
  17  -7   3  601.14   36.70
  17   7   3  661.43   38.40
  17   7   3  635.74   39.90
 -17   7  -3  661.73   36.80
  17   7   3  629.24   34.50
  19  -7   3  575.54   35.30
  19  -7   3  581.74   39.90
  19   7   3  573.24   33.10
 -19   7  -3  549.25   33.70
  19   7   3  576.24   38.70
  19   7   3  605.84   37.80
  21  -7   3  146.59   25.80
  21  -7   3  114.89   19.60
 -21   7  -3  114.09   17.00
  21   7   3   92.29   20.80
  21   7   3  109.09   17.20
  23  -7   3  299.57   32.40
  23  -7   3  291.27   27.80
  23   7   3  306.97   25.20
  23   7   3  321.87   32.00
 -23   7  -3  304.57   24.80
  23   7   3  371.76   31.10
  25  -7   3   56.79   21.80
  25  -7   3   37.10   16.40
  25   7   3   42.00   19.80
 -25   7  -3   45.50   14.30
  25   7   3   30.60   16.70
  25   7   3   26.00   13.80
  27  -7   3  -23.30   17.00
  27  -7   3   24.60   15.60
  27   7   3    7.20   12.50
  27   7   3   11.70   18.60
 -27   7  -3    7.40   11.30
  27   7   3    0.60   16.40
  29  -7   3  107.09   24.90
  29  -7   3  188.18   24.60
  29   7   3  165.78   21.60
  29   7   3  186.48   27.60
 -29   7  -3  129.49   18.90
  29   7   3  141.99   26.80
  31  -7   3  311.27   36.50
  31  -7   3  291.47   30.50
 -31   7  -3  283.47   23.50
  31   7   3  334.77   33.80
  31   7   3  318.07   27.50
  31   7   3  332.87   36.20
  33  -7   3   41.40   18.60
  33  -7   3   36.00   22.30
  33   7   3   57.09   23.30
  33   7   3   68.79   22.50
  33   7   3   34.70   15.40
 -33   7  -3   64.29   16.00
  35  -7   3  317.67   36.80
  35  -7   3  268.57   30.40
 -35   7  -3  290.97   25.00
  35   7   3  338.57   38.50
  35   7   3  290.57   34.70
  35   7   3  263.37   27.50
  37  -7   3   34.10   20.30
  37  -7   3    6.00   21.40
  37   7   3   52.29   24.80
  37   7   3   20.90   16.50
 -37   7  -3   35.20   14.40
  37   7   3   34.50   23.90
  34  -8  -3   17.40   13.70
  34  -8  -3   10.50   23.50
  34   8  -3  -11.10   20.50
  34   8  -3    5.80   21.10
  32  -8  -3   15.30   13.60
  32  -8  -3    1.30   23.30
  32   8  -3   11.20   20.90
  32   8  -3   -5.00   19.90
  30  -8  -3   11.80   23.20
  30  -8  -3   12.30   12.60
  30   8  -3   -4.90   18.50
  30   8  -3    9.10   19.60
  28  -8  -3   58.19   25.40
  28  -8  -3   48.00   15.20
 -28   8   3   34.40   15.70
  28   8  -3   79.09   22.20
  28   8  -3   46.40   21.50
  26  -8  -3   72.29   26.10
  26  -8  -3   31.30   13.50
 -26   8   3   66.99   17.20
  26   8  -3   48.40   19.30
  26   8  -3   38.80   19.20
  24  -8  -3    2.80   21.30
  24  -8  -3   23.60   12.80
  24   8  -3   16.90   17.90
 -24   8   3   26.40   14.20
  24   8  -3    7.70   18.80
  22  -8  -3   38.20   23.50
  22  -8  -3   22.20   11.80
  22   8  -3   16.00   18.60
 -22   8   3   13.70   13.60
  22   8  -3   -1.50   15.70
  20  -8  -3   13.30   11.00
 -20  -8   3   55.09   15.10
  20  -8  -3   35.10   23.30
  20   8  -3   29.50   17.70
 -20   8   3   30.10   15.80
  20   8  -3   31.10   16.50
  18  -8  -3   46.60   12.80
 -18  -8   3   44.20   15.00
 -18  -8   3   41.30   14.60
  18  -8  -3   44.40   23.50
  18   8  -3   68.09   19.70
 -18   8   3   36.80   14.70
 -16  -8   3   82.39   16.30
  16  -8  -3   82.79   13.80
  16  -8  -3   85.89   25.50
 -16  -8   3   65.79   16.00
  16   8  -3   46.00   18.50
 -16   8   3   78.49   16.60
 -14  -8   3   44.50   14.40
 -14  -8   3   40.80   13.50
  14  -8  -3   36.80   21.90
  14  -8  -3   21.80   10.10
 -14   8   3   52.79   17.90
 -14   8   3   48.80   13.80
  14   8  -3   62.19   17.80
 -12  -8   3    9.10   12.90
  12  -8  -3   12.20   10.30
  12  -8  -3   60.39   23.60
 -12  -8   3   18.90   12.40
 -12   8   3   15.00   13.20
 -12   8   3    7.20   12.20
  12   8  -3    4.80   15.30
  10  -8  -3   22.80   21.00
  10  -8  -3   32.10   10.50
 -10  -8   3   20.20   13.20
 -10  -8   3   15.40   13.70
  10   8  -3   27.60   16.20
 -10   8   3   22.10   13.60
 -10   8   3    2.90   12.00
   8  -8  -3  132.49   26.50
  -8  -8   3  126.89   19.50
  -8  -8   3  132.89   20.20
   8  -8  -3  133.69   16.00
   8   8  -3  132.29   21.70
  -8   8   3  136.49   18.80
  -8   8   3  164.38   20.70
  -6  -8   3    9.00   12.30
   6  -8  -3   -0.20    8.90
  -6  -8   3    2.00   13.30
   6  -8  -3   18.70   19.00
  -6   8   3   15.60   13.90
   6   8  -3   25.70   16.50
  -6   8   3    7.60   12.40
  -6   8   3  -16.10   11.10
  -4  -8   3    1.30   11.60
   4  -8  -3   18.20   10.20
   4  -8  -3   32.10   19.00
  -4  -8   3   11.70   13.80
  -4   8   3   10.20   13.40
  -4   8   3    4.30   14.40
  -4   8   3   -0.90   11.50
   4   8  -3   33.10   16.20
   2  -8  -3    7.20    8.70
   2  -8  -3   31.20   18.30
  -2  -8   3   16.30   14.00
  -2  -8   3   -7.10   12.10
  -2   8   3   26.00   12.20
  -2   8   3   16.20   13.00
   2   8  -3   12.20   14.30
  -2   8   3   18.00   15.20
   0  -8   3   91.39   19.80
   0  -8  -3  116.39   14.60
   0  -8   3   88.49   17.50
   0  -8  -3  108.69   19.60
   0   8   3   86.29   18.70
   0   8  -3   67.79   16.90
   0   8   3   81.19   17.10
   0   8   3   70.39   14.60
   2  -8   3   68.29   17.00
  -2  -8  -3   77.39   19.40
   2  -8   3   46.60   17.40
  -2  -8  -3   49.99   11.60
  -2   8  -3   62.39   17.90
   2   8   3   66.89   16.10
   2   8   3   56.39   17.60
   2   8   3   62.29   14.10
   4  -8   3   18.30   14.20
   4  -8   3    8.20   15.50
  -4  -8  -3   24.30    9.70
  -4   8  -3   12.80   15.20
   4   8   3    2.40   11.10
   4   8   3   -8.50   12.20
   4   8   3   13.10   15.20
   6  -8   3   17.50   13.70
  -6  -8  -3   38.90   12.00
   6  -8   3   58.79   18.20
   6   8   3   13.80   15.20
   6   8   3   24.10   15.60
   6   8   3   36.90   13.60
  -6   8  -3   27.60   15.80
   8  -8   3    4.20   12.90
   8  -8   3   38.60   17.50
  -8  -8  -3   47.50   12.70
  -8   8  -3   86.29   17.80
   8   8   3   69.49   17.30
   8   8   3   46.40   16.60
   8   8   3   50.29   13.20
  10  -8   3   69.69   20.90
  10  -8   3   74.69   17.30
  10   8   3  105.89   20.90
 -10   8  -3   98.79   18.20
  10   8   3   68.59   14.90
  10   8   3  107.79   20.20
  12  -8   3  249.18   30.90
  12  -8   3  215.68   24.40
 -12   8  -3  230.18   24.50
  12   8   3  242.28   25.60
  12   8   3  223.18   27.20
  12   8   3  190.98   21.30
  14  -8   3   90.79   17.70
  14  -8   3   64.09   21.80
 -14   8  -3   98.49   19.20
  14   8   3   98.79   20.70
  14   8   3   76.19   15.40
  14   8   3   72.29   20.30
  16  -8   3  -10.90   16.90
  16  -8   3    5.80   14.10
  16   8   3    8.00   12.70
  16   8   3   28.40   16.70
  16   8   3   15.90   16.50
 -16   8  -3   39.70   15.60
  18  -8   3   34.10   21.30
  18  -8   3   43.70   16.70
  18   8   3   12.80   12.80
 -18   8  -3   68.49   17.00
  18   8   3   68.89   20.80
  18   8   3   61.29   18.60
  20  -8   3   37.70   17.10
  20  -8   3    9.50   20.70
  20   8   3   28.60   13.70
 -20   8  -3   14.50   15.40
  20   8   3    0.30   17.00
  20   8   3   18.00   17.10
  22  -8   3   98.79   25.10
  22  -8   3  144.29   21.80
 -22   8  -3  141.19   20.30
  22   8   3  117.69   24.30
  22   8   3   97.19   24.20
  22   8   3  125.09   19.40
  24  -8   3  123.49   27.80
  24  -8   3  155.78   22.80
  24   8   3  143.89   20.60
  24   8   3  103.39   25.90
  24   8   3  156.78   26.20
 -24   8  -3  148.99   21.00
  26  -8   3   21.70   17.10
  26  -8   3  -25.20   18.50
  26   8   3   34.90   15.00
  26   8   3    4.80   20.30
  26   8   3   45.10   20.10
 -26   8  -3   21.40   14.70
  28  -8   3    5.00   15.80
  28  -8   3   24.00   23.10
  28   8   3   11.00   13.90
 -28   8  -3   17.60   15.20
  28   8   3   26.20   19.60
  28   8   3   45.60   25.00
  30  -8   3   28.10   22.90
  30  -8   3   -3.00   17.60
 -30   8  -3   33.30   15.00
  30   8   3   31.00   23.30
  30   8   3   27.60   21.80
  30   8   3    0.10   14.50
  32  -8   3  -18.80   18.20
  32  -8   3   -0.90   21.30
  32   8   3  -21.50   21.80
  32   8   3   17.60   16.10
  32   8   3  -22.00   21.00
 -32   8  -3   12.20   13.80
  29  -9  -3   26.30   25.80
  29  -9  -3   70.99   18.30
  29   9  -3   36.50   24.50
  27  -9  -3   17.40   12.60
  27  -9  -3   37.40   26.20
  27   9  -3    9.50   20.30
  25  -9  -3  183.18   20.70
  25  -9  -3  193.08   35.10
  25   9  -3  181.18   28.70
  23  -9  -3  150.88   32.20
  23  -9  -3  203.88   20.30
 -23   9   3  160.68   21.90
  23   9  -3  121.19   25.00
  21  -9  -3  253.97   21.70
  21  -9  -3  317.27   39.00
 -21   9   3  256.67   27.70
  21   9  -3  242.58   29.80
  19  -9  -3  340.77   24.70
  19  -9  -3  379.86   39.40
  19   9  -3  391.16   35.00
 -19   9   3  394.16   29.60
  17  -9  -3   59.09   13.80
  17  -9  -3   88.79   28.30
 -17  -9   3   78.29   24.00
 -17   9   3   52.39   17.30
  17   9  -3   71.09   22.30
 -15  -9   3   46.30   16.90
  15  -9  -3   32.00   12.00
  15  -9  -3   43.80   24.80
  15   9  -3   44.30   19.00
 -15   9   3   24.00   15.10
 -13  -9   3  226.28   25.00
  13  -9  -3  354.16   38.70
  13  -9  -3  282.37   21.30
  13   9  -3  273.67   30.90
 -13   9   3  257.57   25.10
 -11  -9   3  282.87   26.80
  11  -9  -3  348.57   22.30
  11  -9  -3  246.48   33.90
 -11   9   3  225.48   25.70
   9  -9  -3  395.06   37.50
   9  -9  -3  462.15   25.20
  -9  -9   3  338.67   29.10
  -9  -9   3  341.67   29.60
   9   9  -3  384.76   33.10
  -9   9   3  356.36   30.20
  -9   9   3  446.86   28.40
  -9   9   3  350.96   29.80
   7  -9  -3  860.61   54.49
   7  -9  -3  996.90   45.60
  -7  -9   3  897.01   49.20
  -7  -9   3  960.60   50.79
  -7   9   3 1037.70   49.99
   7   9  -3  999.50   53.39
  -7   9   3 1088.49   49.20
  -7   9   3  935.81   50.99
   5  -9  -3  107.59   23.70
  -5  -9   3   94.39   19.20
  -5   9   3   51.19   14.30
   5   9  -3   76.59   19.80
  -5   9   3   78.79   19.40
   3  -9  -3  266.47   21.10
  -3  -9   3  265.27   27.40
  -3  -9   3  323.27   29.20
   3  -9  -3  291.57   31.00
  -3   9   3  336.97   30.00
   3   9  -3  291.77   30.00
  -3   9   3  326.87   26.60
  -3   9   3  291.57   25.00
  -1  -9   3  218.68   25.30
   1  -9  -3  177.28   18.50
  -1  -9   3  212.98   26.80
  -1   9   3  197.08   25.40
  -1   9   3  218.88   23.80
  -1   9   3  194.78   22.40
   1   9  -3  213.98   25.70
   1  -9   3  107.19   20.80
   1   9   3  161.98   23.00
   1   9   3  123.39   19.10
  -1   9  -3  120.29   21.70
   3  -9   3  252.67   27.60
  -3  -9  -3  284.27   20.30
  -3   9  -3  201.58   26.90
   3   9   3  242.88   24.20
   3   9   3  319.17   27.40
   3   9   3  198.38   26.60
   5  -9   3  781.32   49.60
   5  -9   3  864.81   47.90
  -5  -9  -3  930.71   42.90
   5   9   3  827.52   49.90
  -5   9  -3  959.90   51.29
   5   9   3  898.11   47.10
   5   9   3  945.21   46.60
   7  -9   3  123.79   19.60
   7  -9   3  125.39   23.30
  -7   9  -3  142.19   22.10
   7   9   3   95.19   16.80
   9  -9   3  263.87   31.20
   9  -9   3  317.17   28.30
  -9   9  -3  253.57   29.30
   9   9   3  271.87   31.10
   9   9   3  326.57   28.70
   9   9   3  247.38   25.00
  11  -9   3   95.89   19.40
  11  -9   3  154.38   26.50
  11   9   3   74.39   21.90
  11   9   3   88.09   16.80
  11   9   3  158.78   22.80
 -11   9  -3  114.29   21.10
  13  -9   3   20.00   15.40
  13  -9   3   23.60   21.20
  13   9   3   27.00   14.00
 -13   9  -3   17.20   16.90
  13   9   3   43.40   18.60
  13   9   3   15.40   18.70
  15  -9   3   -3.10   19.00
  15  -9   3   33.10   17.50
  15   9   3   46.40   18.90
 -15   9  -3    9.90   16.80
  15   9   3   26.90   19.20
  15   9   3   30.80   15.00
  17  -9   3  251.57   33.00
  17  -9   3  256.17   27.80
  17   9   3  277.77   30.70
  17   9   3  192.98   28.80
  17   9   3  228.48   25.20
 -17   9  -3  227.38   26.80
  19  -9   3  260.27   29.10
  19  -9   3  219.68   32.60
  19   9   3  365.16   32.50
  19   9   3  203.78   29.80
  19   9   3  220.78   24.70
 -19   9  -3  245.38   27.90
  21  -9   3   53.29   19.50
  21  -9   3   69.69   24.40
 -21   9  -3   58.89   18.60
  21   9   3   60.39   16.40
  21   9   3   57.99   22.10
  21   9   3   87.79   23.10
  23  -9   3   84.09   22.20
  23  -9   3   67.99   25.30
  23   9   3   96.69   24.50
 -23   9  -3   79.29   18.90
  23   9   3   85.19   17.50
  23   9   3   61.59   23.20
  25  -9   3   21.60   21.90
 -25   9  -3    4.80   15.60
  25   9   3   46.80   21.90
  25   9   3   38.80   23.50
  25   9   3   14.40   15.50
  27  -9   3   14.70   21.80
  27   9   3   55.89   22.90
  27   9   3    4.00   22.00
 -27   9  -3   34.40   17.30
  27   9   3   42.90   16.60
  20 -10  -3   56.69   28.20
  20  10  -3   24.80   20.20
  18 -10  -3  124.39   32.30
  18 -10  -3  190.78   20.80
  18  10  -3  115.29   26.10
 -18  10   3  125.79   22.90
  16 -10  -3   62.09   14.50
  16 -10  -3   57.29   27.90
  16  10  -3   48.90   22.30
 -16  10   3   35.00   17.00
  14 -10  -3  192.28   20.50
  14 -10  -3  270.77   38.10
 -14  10   3  225.88   24.70
  14  10  -3  169.88   28.80
 -14  10   3  234.18   26.20
  12 -10  -3   29.00   13.70
  12 -10  -3   64.99   28.20
 -12 -10   3   78.49   21.50
  12  10  -3   59.19   21.90
 -12  10   3   61.69   18.90
 -12  10   3   78.39   18.20
  10 -10  -3    6.10   11.70
 -10 -10   3   -6.70   16.40
  10 -10  -3   14.80   24.70
 -10  10   3   -2.70   14.90
  10  10  -3   20.60   20.50
 -10  10   3   10.30   15.40
 -10  10   3   -0.40   18.50
   8 -10  -3   31.40   13.00
  -8 -10   3   36.10   17.30
   8 -10  -3   -0.40   24.30
   8  10  -3   33.80   20.50
  -8  10   3   14.10   16.50
  -8  10   3   28.00   17.60
  -8  10   3    2.40   16.40
   6 -10  -3   71.89   14.70
   6 -10  -3   19.80   24.10
  -6 -10   3   60.49   19.90
   6  10  -3   33.20   21.50
  -6  10   3   36.30   19.20
  -6  10   3   65.39   19.50
  -6  10   3   13.90   15.50
   4 -10  -3   48.00   12.80
  -4 -10   3   19.10   17.70
  -4  10   3   31.70   15.80
  -4  10   3   47.90   17.30
   4  10  -3    8.10   18.80
  -4  10   3  -10.80   17.20
   2 -10  -3  183.68   19.30
  -2 -10   3  176.18   27.00
  -2  10   3  206.78   24.30
  -2  10   3  213.18   28.50
  -2  10   3  272.27   27.40
   2  10  -3  195.88   27.60
   0 -10   3   52.79   21.50
   0 -10  -3   57.79   13.20
   0  10   3   59.89   17.10
   0  10   3   90.99   20.30
   0  10  -3   31.50   20.00
   0  10   3   56.69   20.10
  -2 -10  -3   78.19   15.30
   2 -10   3  106.79   24.70
   2  10   3   91.39   23.50
   2  10   3  126.69   23.00
   2  10   3   58.99   17.30
  -2  10  -3   93.39   22.90
   4 -10   3   34.40   21.20
  -4 -10  -3   11.10   11.70
   4  10   3   20.70   14.50
   4  10   3    1.30   17.70
  -4  10  -3    2.30   18.50
   4  10   3   20.40   18.70
   6 -10   3   53.29   21.90
   6  10   3   74.49   21.40
   6  10   3   59.99   17.50
   6  10   3   85.39   22.50
  -6  10  -3   99.19   23.80
   8 -10   3   -5.40   19.40
   8  10   3   11.50   17.20
  -8  10  -3   56.69   21.60
   8  10   3   -9.70   14.70
   8  10   3    0.20   19.10
  10 -10   3   11.10   20.50
  10  10   3   32.10   21.00
  10  10   3   28.90   20.80
  10  10   3    6.60   15.30
 -10  10  -3   45.40   19.00
  12 -10   3    6.30   21.60
  12  10   3   14.70   14.80
 -12  10  -3   22.90   18.50
  12  10   3   37.10   22.30
  12  10   3   46.10   19.10
  14 -10   3   63.29   24.20
 -14  10  -3   92.59   23.60
  14  10   3   48.20   21.50
  14  10   3   79.59   22.90
  14  10   3   43.50   15.70
  16 -10   3   18.10   22.10
  16  10   3   57.09   21.80
  16  10   3   37.90   21.40
  16  10   3   18.80   14.70
 -16  10  -3   37.70   20.00
  18 -10   3   93.39   27.30
  18  10   3  121.59   27.90
  18  10   3   74.59   18.00
 -18  10  -3   77.99   22.20
  18  10   3  125.69   26.00
  20 -10   3   26.00   23.90
  20  10   3   22.30   22.90
 -20  10  -3   43.30   20.70
  20  10   3   60.79   24.70
  20  10   3   24.10   16.50
  -5 -11   3  119.19   26.50
   5 -11  -3  146.79   18.60
   5  11  -3  219.48   31.80
  -5  11   3  191.68   25.70
  -5  11   3  185.88   24.80
  -5  11   3  177.98   26.90
  -3 -11   3  108.19   25.30
   3 -11  -3   79.99   15.70
   3  11  -3   79.99   23.20
  -3  11   3  113.59   23.60
  -3  11   3  105.79   24.40
  -3  11   3   59.39   19.20
   1 -11  -3   99.79   16.80
  -1 -11   3   59.59   23.90
  -1  11   3   53.39   21.70
   1  11  -3   42.10   23.50
  -1  11   3   70.89   20.60
  -1  11   3   77.89   22.30
  -1 -11  -3  163.28   19.70
   1 -11   3  124.79   27.20
  -1  11  -3  167.18   29.00
   1  11   3  139.59   28.60
   1  11   3  192.68   28.20
   1  11   3  168.88   24.10
   3 -11   3   62.19   23.90
   3  11   3   34.00   21.70
   3  11   3   63.79   18.10
   3  11   3  116.99   24.00
  -3  11  -3   60.99   22.90
  48   0  -4    9.20   15.90
  48   0  -4   44.30   21.90
  46   0  -4   28.90   20.20
  46   0  -4    9.90   16.40
  44   0  -4  273.17   28.90
  44   0  -4  310.87   32.80
  42   0  -4   -5.20   16.60
 -42   0   4   -2.20   11.70
  42   0  -4   12.20   15.00
  40   0  -4  462.85   31.80
  40   0  -4  486.45   35.60
 -40   0   4  425.36   29.40
  38   0  -4   95.89   19.60
 -38   0   4   74.49   15.00
  38   0  -4   79.29   17.40
  36   0  -4   15.00   13.40
  36   0  -4   -5.20   13.70
 -36   0   4   11.50   12.10
  34   0  -4    7.60   11.90
 -34   0   4   -6.30   10.60
  34   0  -4    9.20   12.90
  32   0  -4  210.98   23.00
 -32   0   4  207.58   19.00
  32   0  -4  192.78   20.20
 -30   0   4  109.89   14.90
  30   0  -4   94.29   16.10
  30   0  -4  121.19   17.10
 -28   0   4  454.45   27.40
  28   0  -4  553.44   30.60
  28   0  -4  521.45   29.40
 -26   0   4  635.14   31.00
  26   0  -4  578.34   32.30
  26   0  -4  625.24   33.10
 -24   0   4   24.60    8.80
  24   0  -4   18.70   10.10
  24   0  -4   19.40   10.30
 -22   0   4   62.89   10.10
  22   0  -4   44.80   11.00
  22   0  -4   44.50   11.00
  20   0  -4  236.18   18.10
  20   0  -4  243.48   11.50
 -20   0   4  272.77   16.90
  20   0  -4  253.77   18.70
  18   0  -4 1273.87   55.09
  18   0  -4 1269.87   54.89
 -18   0   4 1326.97   53.49
  18   0  -4 1272.07   49.50
  16   0  -4   29.20    8.90
  16   0  -4   32.50    4.10
  16   0  -4   28.80    9.20
 -16   0   4   24.80    7.10
 -14   0   4 3036.70  118.99
 -14   0   4 3084.19  118.49
  14   0  -4 3065.89  120.09
  14   0  -4 3015.70  120.19
  14   0  -4 3128.69  115.99
  12   0  -4 1478.35   60.29
 -12   0   4 1497.45   58.69
  12   0  -4 1470.95   56.79
  12   0  -4 1396.06   60.49
 -12   0   4 1509.85   59.29
 -10   0   4   89.09    8.30
  10   0  -4   60.69    8.90
  -8   0   4  965.00   38.70
   8   0  -4  901.11   40.20
  -8   0   4  995.90   38.50
   8   0  -4  908.91   40.30
   8   0  -4  974.70   37.80
   6   0  -4 3218.48  129.89
   6   0  -4 3265.27  129.49
  -6   0   4 3455.35  127.79
  -6   0   4 3472.65  128.19
   6   0  -4 3431.76  127.99
   4   0  -4  553.44   23.30
  -4   0   4  546.75   22.30
   4   0  -4  595.24   25.20
   4   0  -4  564.44   24.90
  -4   0   4  480.75   22.20
   2   0  -4 6193.48  235.68
   2   0  -4 6402.36  235.18
   2   0  -4 6117.69  236.08
   0   0  -4 5309.37  203.98
   0   0  -4 5378.06  204.28
   0   0  -4 5484.85  203.88
  -4   0  -4 1744.63   69.79
  -4   0  -4 1853.71   70.39
  -4   0  -4 1782.12   69.79
   6   0   4 2371.06   94.89
  -6   0  -4 2477.85   94.89
  -6   0  -4 2500.65   94.19
  -6   0  -4 2419.76   93.89
   6   0   4 2440.36   94.49
  -8   0  -4  477.65   23.70
   8   0   4  497.95   24.00
  -8   0  -4  529.05   22.40
  -8   0  -4  504.95   22.70
   8   0   4  559.44   23.30
 -10   0  -4 2441.66   96.89
 -10   0  -4 2592.54   98.69
  10   0   4 2469.75   98.89
 -10   0  -4 2503.55   97.39
  10   0   4 2526.55   98.39
  10   0   4 2504.35   96.09
  10   0   4 2675.73   96.69
  12   0   4 4117.99  156.18
 -12   0  -4 4210.78  158.58
  12   0   4 3984.90  158.68
  12   0   4 4072.79  157.78
  12   0   4 4259.07  156.88
  14   0   4    9.60    6.00
  14   0   4   13.60    6.70
 -14   0  -4    3.90    5.50
  14   0   4    5.70    5.90
  14   0   4   15.30    4.80
  16   0   4  764.52   35.50
  16   0   4  815.72   34.10
 -16   0  -4  778.92   34.70
  16   0   4  770.22   32.70
  16   0   4  761.82   34.20
 -18   0  -4  538.25   26.00
  18   0   4  582.44   26.50
  18   0   4  546.35   26.10
  18   0   4  494.95   27.40
  18   0   4  532.45   24.50
  20   0   4  147.09   12.00
  20   0   4  193.48   15.70
  20   0   4  161.58   15.00
  20   0   4  218.88   14.80
 -20   0  -4  179.98   13.70
  22   0   4  111.99   14.60
 -22   0  -4  121.99   12.60
  22   0   4  128.39   14.00
  22   0   4  141.49   18.30
  22   0   4  129.39   14.20
 -24   0  -4 1158.68   49.10
  24   0   4 1153.68   51.49
  24   0   4 1195.48   49.99
  24   0   4 1136.99   50.19
  24   0   4 1076.09   52.89
  26   0   4  214.78   21.60
  26   0   4  198.08   18.30
 -26   0  -4  169.78   15.00
  26   0   4  179.58   17.00
  26   0   4  210.88   17.50
  28   0   4  162.28   17.30
  28   0   4  173.98   17.40
  28   0   4  164.98   20.80
  28   0   4  164.18   19.10
 -28   0  -4  163.38   14.80
 -30   0  -4   40.30   10.00
  30   0   4   54.29   12.40
  30   0   4   49.50   14.20
  30   0   4   48.10   13.20
  30   0   4   32.20   14.60
  32   0   4   26.80   12.50
  32   0   4   22.50   15.20
  32   0   4   42.60   12.90
 -32   0  -4   32.60    9.80
  34   0   4   66.29   15.80
  34   0   4   69.69   15.00
 -34   0  -4   65.19   12.50
  34   0   4   82.19   18.90
 -36   0  -4  208.78   18.60
  36   0   4  201.98   23.60
  36   0   4  184.18   22.30
  36   0   4  257.87   26.80
 -38   0  -4  418.56   25.30
  38   0   4  395.66   30.20
  38   0   4  398.26   30.80
  38   0   4  431.56   33.40
  40   0   4   11.80   15.80
 -40   0  -4   29.90   11.00
  40   0   4   14.40   15.00
  40   0   4    2.50   16.40
  42   0   4   86.69   19.40
  42   0   4   76.19   20.20
  42   0   4   96.29   22.80
 -42   0  -4  100.59   15.60
 -44   0  -4   11.20   11.20
  44   0   4    4.00   15.80
  44   0   4   -3.60   19.50
  44   0   4    5.40   15.90
  46   0   4   17.50   17.60
  46   0   4   26.30   20.80
  46   0   4    9.10   17.10
 -46   0  -4    8.60   11.80
  47  -1  -4   27.10   20.50
  47  -1  -4  -10.90   15.60
  47   1  -4   23.60   15.90
  47   1  -4   40.10   24.00
  45  -1  -4   -3.40   15.80
  45  -1  -4    1.40   17.80
  45   1  -4    6.80   15.30
  45   1  -4   13.90   20.70
  43  -1  -4   -4.60   15.60
  43  -1  -4   -6.80   14.50
  43   1  -4   -3.40   17.50
  43   1  -4    2.10   13.60
 -43   1   4   12.30   14.80
 -41  -1   4    6.20   11.10
  41  -1  -4   27.60   15.90
  41  -1  -4   17.70   15.80
 -41   1   4   13.90   13.60
  41   1  -4   37.40   19.10
  41   1  -4   -4.40   12.80
 -39  -1   4    2.10   11.70
  39  -1  -4   39.80   16.50
  39  -1  -4    8.80   15.60
  39   1  -4    4.30   15.70
 -39   1   4    6.60   12.90
  39   1  -4    4.40   12.60
  37  -1  -4   16.70   15.00
 -37  -1   4  -13.00   10.00
  37  -1  -4   19.00   14.90
 -37   1   4   13.60   11.80
  37   1  -4   27.70   13.20
  37   1  -4    1.80   15.60
 -35  -1   4   22.80   11.40
  35  -1  -4   44.10   15.10
  35  -1  -4   23.40   14.50
  35   1  -4   15.60   14.80
  35   1  -4   23.20   12.50
 -35   1   4    8.20   11.10
 -33  -1   4   41.30   11.90
  33  -1  -4   41.70   14.60
  33  -1  -4   49.50   15.90
  33   1  -4   68.59   15.90
  33   1  -4   43.00   13.40
 -33   1   4   49.30   12.70
  31  -1  -4   62.29   15.10
 -31  -1   4   38.00   11.20
  31  -1  -4   74.79   16.10
  31   1  -4   50.89   13.00
 -31   1   4   35.30   12.30
  31   1  -4   43.50   14.70
  29  -1  -4   99.09   16.80
 -29  -1   4   90.09   13.30
  29  -1  -4   92.89   15.90
 -29   1   4   59.29   13.10
  29   1  -4   62.49   15.30
  29   1  -4   92.99   14.50
  27  -1  -4  445.06   27.90
  27  -1  -4  474.45   28.90
 -27  -1   4  472.95   26.00
  27   1  -4  420.66   26.30
  27   1  -4  461.15   28.70
 -27   1   4  442.26   25.70
  25  -1  -4   20.00   11.90
  25  -1  -4   -0.50    9.90
 -25  -1   4    4.70    8.40
  25   1  -4   26.10   10.40
  25   1  -4    5.90    6.70
 -25   1   4   12.60    9.10
  25   1  -4   -9.20    9.90
  23  -1  -4  323.17   22.30
  23  -1  -4  296.47   22.40
 -23  -1   4  335.67   19.70
  23   1  -4  314.27   22.30
 -23   1   4  332.67   20.40
  23   1  -4  321.47   17.40
  23   1  -4  337.47   21.10
  21  -1  -4  354.06   23.10
 -21  -1   4  350.86   20.10
  21  -1  -4  379.06   23.10
 -21   1   4  359.46   20.70
  21   1  -4  352.46   18.10
  21   1  -4  362.36   21.20
  21   1  -4  354.76   22.60
  19  -1  -4  147.39   15.80
  19  -1  -4  143.69   15.40
 -19  -1   4  120.69   11.90
 -19   1   4  104.69   11.90
  19   1  -4  137.29   13.10
  19   1  -4  137.99   14.20
  19   1  -4  111.19   10.10
 -17  -1   4  241.48   14.70
  17  -1  -4  217.48   16.60
  17  -1  -4  230.78   17.60
  17   1  -4  235.18   15.60
  17   1  -4  211.38   13.10
  17   1  -4  213.98   16.20
 -17   1   4  239.68   15.20
  15  -1  -4 1061.29   45.30
  15  -1  -4 1034.70   44.60
 -15  -1   4 1030.20   42.60
  15   1  -4 1019.30   41.50
 -15   1   4  977.20   42.60
  15   1  -4  996.20   43.60
 -15   1   4 1002.30   43.40
  15   1  -4 1016.40   44.30
 -13  -1   4   88.89    9.60
  13  -1  -4   93.89   11.70
 -13  -1   4   79.49    9.40
  13  -1  -4   95.79   11.90
  13   1  -4  101.29   11.60
 -13   1   4   78.59    9.40
  13   1  -4   96.69   11.30
  13   1  -4   73.49    8.30
 -13   1   4   80.89    9.50
  11  -1  -4  686.23   27.50
  11  -1  -4  697.33   33.10
 -11  -1   4  741.53   31.10
  11  -1  -4  707.63   32.70
 -11  -1   4  747.13   30.60
 -11   1   4  714.73   31.10
  11   1  -4  702.53   32.00
 -11   1   4  687.83   28.30
  11   1  -4  712.43   30.20
 -11   1   4  729.63   30.60
  11   1  -4  702.83   32.00
  -9  -1   4  255.27   13.80
   9  -1  -4  240.58   11.10
   9  -1  -4  250.37   15.80
   9  -1  -4  284.37   16.50
  -9  -1   4  266.87   13.70
   9   1  -4  250.37   15.10
  -9   1   4  244.48   13.90
  -9   1   4  253.67   13.70
  -9   1   4  245.58   12.30
   9   1  -4  265.47   15.00
   9   1  -4  254.67   13.90
  -7  -1   4   26.10    5.30
   7  -1  -4   20.80    7.20
   7  -1  -4   38.50    8.10
   7  -1  -4   22.90    3.50
  -7  -1   4   24.20    5.30
   7   1  -4   19.20    6.10
  -7   1   4   27.40    5.20
  -7   1   4   28.80    5.60
   7   1  -4   22.50    5.90
   7   1  -4   39.80    7.40
   5  -1  -4   61.29    9.10
  -5  -1   4   75.29    7.00
  -5  -1   4   65.29    7.10
   5  -1  -4   85.09    9.90
   5  -1  -4   60.69    5.70
   5   1  -4   68.99    8.00
   5   1  -4   77.09    8.80
  -5   1   4   68.79    6.70
  -5   1   4   76.29    7.10
   5   1  -4   71.49    8.00
   3  -1  -4  134.39   10.50
   3  -1  -4  117.09    7.80
  -3  -1   4   98.49    8.00
  -3  -1   4  115.79    7.70
   3  -1  -4  106.69   10.20
   3   1  -4  137.99   10.10
  -3   1   4  109.69    7.50
  -3   1   4  118.39    7.10
   3   1  -4  122.39    9.60
   3   1  -4  126.09    9.90
  -1  -1   4   58.19    5.90
   1  -1  -4   55.39    6.30
   1  -1  -4   79.59    9.10
   1  -1  -4   76.19    8.80
  -1  -1   4   48.20    5.50
   1   1  -4   68.69    7.30
   1   1  -4   81.29    8.60
   1   1  -4   63.69    7.90
  -1  -1  -4   62.69    7.90
   1  -1   4   81.09    8.70
   1  -1   4   49.40    5.70
  -1  -1  -4   59.79    6.90
  -1  -1  -4   86.09    8.20
  -1   1  -4   61.39    6.90
  -1   1  -4   81.39    8.30
  -1   1  -4   77.09    8.60
   3  -1   4   13.40    3.50
   3  -1   4   24.20    6.30
  -3  -1  -4   12.20    5.70
  -3  -1  -4   13.50    4.90
   3  -1   4   17.10    3.90
  -3  -1  -4   16.80    4.60
  -3   1  -4   16.00    4.90
  -3   1  -4   19.20    6.10
  -3   1  -4    8.50    4.10
   5  -1   4   57.39    6.10
   5  -1   4   56.59    5.70
   5  -1   4   89.19    9.70
  -5  -1  -4   73.79    7.40
  -5  -1  -4   85.79    8.60
   5  -1   4   73.09    7.50
  -5  -1  -4   75.99    7.90
   5   1   4   95.99   11.40
   5   1   4   73.59    9.30
  -5   1  -4   51.89    6.20
  -5   1  -4   77.69    9.10
  -5   1  -4   76.29    7.80
  -7  -1  -4  205.28   12.20
   7  -1   4  208.88   13.90
   7  -1   4  213.68   12.30
  -7  -1  -4  193.78   10.90
   7  -1   4  211.48   10.90
  -7  -1  -4  205.78   12.40
   7  -1   4  212.48   10.30
  -7   1  -4  186.98   10.60
  -7   1  -4  233.58   13.80
   7   1   4  192.68   13.60
   7   1   4  208.98   15.80
  -7   1  -4  195.38   11.70
  -9  -1  -4  448.26   21.20
   9  -1   4  445.66   22.60
   9  -1   4  455.65   21.40
   9  -1   4  496.35   20.40
   9  -1   4  465.65   19.70
  -9  -1  -4  449.26   21.20
  -9  -1  -4  433.46   19.70
  -9   1  -4  436.76   19.70
  -9   1  -4  460.05   22.30
  -9   1  -4  448.96   20.50
   9   1   4  467.15   18.90
   9   1   4  462.95   20.60
   9   1   4  438.46   22.70
   9   1   4  469.95   19.60
   9   1   4  434.96   24.40
  11  -1   4   15.60    4.40
  11  -1   4    3.00    6.10
 -11  -1  -4    9.20    3.80
 -11  -1  -4   17.50    5.90
  11  -1   4   11.00    5.50
  11  -1   4   10.60    5.60
 -11  -1  -4   14.90    5.30
  11   1   4   22.30    9.00
  11   1   4    5.40    6.60
  11   1   4   12.20    4.00
 -11   1  -4   14.30    6.30
  11   1   4    3.90    5.30
  11   1   4   14.00    4.90
  13  -1   4  536.55   26.20
  13  -1   4  493.35   24.60
  13  -1   4  536.75   24.10
 -13  -1  -4  537.55   24.60
  13  -1   4  522.45   23.00
  13   1   4  542.25   23.80
  13   1   4  491.95   23.30
  13   1   4  557.14   22.90
 -13   1  -4  523.35   25.30
  13   1   4  507.95   27.70
  13   1   4  532.35   26.60
  15  -1   4  267.97   15.50
  15  -1   4  258.77   17.10
  15  -1   4  235.68   15.80
  15  -1   4  249.88   13.90
 -15  -1  -4  255.07   15.20
  15   1   4  285.17   19.70
  15   1   4  233.98   14.30
  15   1   4  222.58   17.30
  15   1   4  268.17   13.90
 -15   1  -4  270.57   16.10
  15   1   4  292.27   15.40
  17  -1   4   55.69    9.20
  17  -1   4   75.89   10.20
  17  -1   4   71.79    8.40
  17  -1   4  100.99   11.90
 -17  -1  -4   63.79    9.00
  17   1   4   87.19    9.30
  17   1   4   60.09    9.00
  17   1   4   77.69   11.70
 -17   1  -4   57.79    9.20
  17   1   4   70.99    8.10
  17   1   4   79.79   13.20
  19  -1   4  372.66   19.20
  19  -1   4  414.46   22.10
  19  -1   4  378.26   21.40
 -19  -1  -4  399.66   20.70
  19  -1   4  356.66   22.40
  19   1   4  390.96   21.00
  19   1   4  390.66   23.80
  19   1   4  377.06   19.30
  19   1   4  375.46   19.40
 -19   1  -4  391.06   21.30
  19   1   4  360.16   25.00
 -21  -1  -4  581.94   29.00
  21  -1   4  613.34   30.40
  21  -1   4  641.54   30.90
  21  -1   4  606.24   30.90
  21   1   4  600.84   33.50
  21   1   4  642.84   28.40
  21   1   4  663.23   33.00
  21   1   4  597.74   30.40
 -21   1  -4  648.64   30.40
  23  -1   4   -1.00    8.80
 -23  -1  -4   -3.70    6.30
  23  -1   4   17.60   10.40
  23  -1   4   -3.10    8.80
 -23   1  -4   -4.90    6.50
  23   1   4    6.20   11.30
  23   1   4   -4.90    9.70
  23   1   4    6.60    7.60
  23   1   4   13.70    9.30
  25  -1   4  415.86   26.00
  25  -1   4  427.76   25.70
 -25  -1  -4  430.66   23.50
  25  -1   4  443.36   25.80
  25   1   4  432.46   25.30
 -25   1  -4  432.06   23.80
  25   1   4  433.66   28.80
  25   1   4  418.16   27.40
  25   1   4  422.56   22.90
  27  -1   4  116.29   14.80
  27  -1   4  146.79   17.90
  27  -1   4  129.69   16.40
 -27  -1  -4  140.89   14.50
 -27   1  -4  122.39   13.10
  27   1   4  123.49   15.80
  27   1   4  153.88   19.90
  27   1   4  124.09   17.30
  29  -1   4   10.10   10.60
 -29  -1  -4   11.90    7.70
  29  -1   4   -0.20   11.30
  29  -1   4    9.80   11.90
  29   1   4   22.20   13.70
 -29   1  -4    5.00    8.70
  29   1   4   11.50   11.50
  29   1   4   -6.80    9.80
  31  -1   4   65.89   15.10
 -31  -1  -4   48.30   10.40
  31  -1   4   23.30   12.70
  31  -1   4   79.49   17.70
  31  -1   4   36.50   13.20
  31   1   4   60.89   17.10
  31   1   4   74.39   16.20
 -31   1  -4   73.79   12.00
  31   1   4   56.79   13.90
  33  -1   4  121.29   19.30
  33  -1   4  129.29   20.50
 -33  -1  -4  139.59   15.50
  33  -1   4  130.79   18.60
  33  -1   4  107.49   16.90
 -33   1  -4  145.79   16.30
  33   1   4  156.38   18.90
  33   1   4  143.99   20.40
  33   1   4  110.19   20.70
  35  -1   4   23.90   16.10
  35  -1   4   20.50   16.00
  35  -1   4   10.80   13.50
 -35  -1  -4   11.50   10.20
  35  -1   4   13.40   13.50
  35   1   4   22.90   16.30
  35   1   4   12.30   13.30
 -35   1  -4   -9.50    8.80
  35   1   4   20.70   15.00
 -37  -1  -4   51.99   12.80
  37  -1   4   34.20   15.10
  37  -1   4   48.60   16.90
  37  -1   4   54.69   18.10
  37   1   4   47.10   19.00
  37   1   4   36.40   16.00
  37   1   4   45.90   16.20
 -37   1  -4   67.99   13.90
  39  -1   4    6.60   14.10
  39  -1   4   36.50   17.20
  39  -1   4    7.80   13.20
 -39  -1  -4    0.10   10.40
  39   1   4   12.40   14.30
  39   1   4    7.00   14.50
 -39   1  -4   22.60   10.80
  39   1   4   17.00   17.40
  41  -1   4  -10.00   13.50
  41  -1   4   16.20   17.20
 -41  -1  -4    9.60   10.60
  41  -1   4   20.60   15.60
  41   1   4  -19.30   14.00
 -41   1  -4   -9.70   10.00
  41   1   4   17.70   17.90
  41   1   4  -23.00   14.30
  43  -1   4    7.40   15.10
 -43  -1  -4   11.30   11.80
  43  -1   4    6.60   17.60
  43  -1   4   26.70   16.70
 -43   1  -4   14.20   11.80
  43   1   4   12.40   17.00
  43   1   4   -5.20   15.10
  43   1   4   -6.20   18.60
  45  -1   4  -15.90   17.30
 -45  -1  -4   -2.50   10.60
  45  -1   4    1.70   14.70
  45  -1   4  -10.10   16.30
  45   1   4  -16.50   16.60
  45   1   4   -1.30   18.00
  45   1   4   30.10   20.50
 -45   1  -4   21.20   11.00
  46  -2  -4   17.00   18.10
  46  -2  -4   35.90   20.10
  46   2  -4   48.80   23.50
  46   2  -4   10.60   13.20
  44  -2  -4  301.47   30.20
  44  -2  -4  338.97   32.90
  44   2  -4  351.76   35.90
  44   2  -4  307.17   24.70
  42  -2  -4  265.57   29.70
  42  -2  -4  220.58   27.60
  42   2  -4  173.28   20.00
  42   2  -4  283.67   31.70
 -42   2   4  209.68   23.00
 -40  -2   4   48.80   13.50
  40  -2  -4   44.00   17.20
  40  -2  -4   50.89   18.00
  40   2  -4   55.09   14.00
 -40   2   4   50.59   15.60
  40   2  -4   44.40   19.20
  38  -2  -4  343.37   29.40
 -38  -2   4  321.57   24.80
  38  -2  -4  341.37   30.10
  38   2  -4  353.26   31.70
 -38   2   4  331.27   25.70
  38   2  -4  333.67   23.40
 -36  -2   4  348.27   25.30
  36  -2  -4  383.16   30.60
  36  -2  -4  383.16   29.60
  36   2  -4  372.56   24.30
  36   2  -4  401.96   31.70
 -36   2   4  364.56   26.20
  34  -2  -4   74.09   16.90
 -34  -2   4   68.29   14.30
  34  -2  -4   86.19   19.20
  34   2  -4  114.59   15.10
  34   2  -4  115.09   20.10
 -34   2   4   55.39   13.60
  32  -2  -4  496.45   31.60
 -32  -2   4  482.15   29.10
  32  -2  -4  460.35   32.10
  32   2  -4  491.85   27.40
 -32   2   4  479.35   29.10
  32   2  -4  511.45   32.90
 -30  -2   4  670.43   36.20
  30  -2  -4  731.73   39.70
  30  -2  -4  711.63   38.60
  30   2  -4  739.33   35.50
 -30   2   4  736.93   37.30
  30   2  -4  707.53   39.30
  28  -2  -4   89.39   16.50
 -28  -2   4   75.69   12.80
  28  -2  -4   86.49   15.50
  28   2  -4  102.09   13.80
 -28   2   4   85.39   14.10
  28   2  -4   90.79   15.90
  28   2  -4   79.69   13.00
  26  -2  -4  742.13   40.70
 -26  -2   4  749.82   37.60
  26  -2  -4  774.92   39.50
  26   2  -4  831.12   37.40
 -26   2   4  838.12   38.60
  26   2  -4  752.32   36.90
  26   2  -4  828.92   40.50
  24  -2  -4  293.17   22.80
  24  -2  -4  274.87   21.20
 -24  -2   4  266.77   19.40
  24   2  -4  308.97   19.40
  24   2  -4  282.47   21.80
  24   2  -4  286.37   19.00
 -24   2   4  300.87   19.80
  22  -2  -4   44.20   11.40
 -22  -2   4   50.49    9.90
  22  -2  -4   50.29   13.20
 -22   2   4   40.90   10.00
  22   2  -4   59.99   10.20
  22   2  -4   41.70    9.30
  22   2  -4   41.80   11.30
  20  -2  -4  197.48   18.40
  20  -2  -4  161.78   16.60
 -20  -2   4  188.28   14.90
  20   2  -4  174.18   14.80
 -20   2   4  218.58   15.70
  20   2  -4  179.48   14.70
  20   2  -4  195.48   16.70
  18  -2  -4  525.65   29.20
  18  -2  -4  528.95   27.60
 -18  -2   4  505.05   25.80
  18   2  -4  539.45   26.10
  18   2  -4  530.55   25.70
 -18   2   4  491.05   26.20
  18   2  -4  544.95   27.30
  16  -2  -4   57.49   10.80
  16  -2  -4   81.59   13.20
 -16  -2   4   82.49   10.00
 -16   2   4   66.29    9.90
  16   2  -4   74.89   10.00
  16   2  -4   79.89   10.60
  16   2  -4   69.79   10.70
  14  -2  -4  674.03   32.80
 -14  -2   4  707.03   31.40
  14  -2  -4  696.63   34.10
 -14   2   4  713.53   31.40
  14   2  -4  735.33   32.10
  14   2  -4  700.83   32.20
  14   2  -4  721.73   31.40
 -14   2   4  632.84   31.40
  12  -2  -4   19.30    8.10
  12  -2  -4   23.90    9.50
 -12  -2   4   14.60    6.00
  12   2  -4   21.70    6.90
 -12   2   4   21.10    6.50
  12   2  -4   28.00    7.10
  12   2  -4   18.40    6.70
 -12   2   4   16.40    6.40
  10  -2  -4  113.99   13.50
  10  -2  -4  105.69   11.60
 -10  -2   4   89.89    9.30
 -10  -2   4   90.39    9.30
 -10   2   4   78.69    9.40
  10   2  -4  105.49   10.90
 -10   2   4   95.59    9.20
  10   2  -4   93.89   10.10
 -10   2   4   84.89    7.50
  10   2  -4   85.69    9.70
  -8  -2   4  138.49   10.20
   8  -2  -4  108.39   12.10
  -8  -2   4  116.39    9.40
   8  -2  -4  105.39   11.50
  -8   2   4  104.29    9.00
   8   2  -4  125.19   11.20
  -8   2   4  129.69   10.10
   8   2  -4  106.99   10.20
  -8   2   4  127.69    9.80
   8   2  -4  107.59   10.00
   6  -2  -4   40.90    8.30
  -6  -2   4   33.50    5.90
  -6  -2   4   26.00    5.50
   6  -2  -4   41.20    8.30
  -6   2   4   38.70    6.30
   6   2  -4   37.60    6.70
   6   2  -4   35.30    6.20
   6   2  -4   40.70    7.50
  -6   2   4   43.70    6.60
  -6   2   4   41.50    6.30
   4  -2  -4   19.60    6.50
  -4  -2   4   17.00    4.90
   4  -2  -4   19.60    3.90
  -4  -2   4   15.50    5.00
   4  -2  -4   24.80    7.10
   4   2  -4   13.60    6.30
   4   2  -4   14.00    4.70
  -4   2   4   19.50    4.80
  -4   2   4   15.60    5.00
  -4   2   4   24.60    6.00
   4   2  -4   16.70    5.60
   2  -2  -4  174.88   11.80
   2  -2  -4  154.88   12.00
   2  -2  -4  145.29    8.70
  -2  -2   4  134.89    9.80
  -2  -2   4  137.69   11.20
  -2   2   4  139.29   11.40
   2   2  -4  159.58   12.20
   2   2  -4  151.58   10.50
   2   2  -4  144.69    9.30
  -2   2   4  141.09    9.00
  -2   2   4  126.69    9.00
   0  -2   4   34.80    5.80
   0  -2  -4   57.69    7.80
   0  -2  -4   48.40    5.60
   0  -2   4   45.60    7.80
   0  -2   4   29.60    5.40
   0  -2  -4   42.80    7.60
   0   2  -4   41.70    6.60
   0   2  -4   53.89    8.40
   0   2   4   42.80    7.70
   0   2  -4   36.10    4.80
   0   2   4   35.70    4.90
   0   2   4   25.00    4.90
  -2  -2  -4  135.09    9.20
   2  -2   4  125.69    9.10
   2  -2   4  120.79    9.80
  -2  -2  -4  137.69   11.30
   2  -2   4  156.08   11.60
  -2  -2  -4  146.49   10.20
  -2   2  -4  150.18   11.90
   2   2   4  144.09    8.60
   2   2   4  130.89   12.00
   2   2   4  129.89    8.10
  -2   2  -4  150.78   10.20
  -2   2  -4  144.49    8.20
   4  -2   4  168.68   10.00
   4  -2   4  158.38   12.80
   4  -2   4  168.48   10.70
  -4  -2  -4  156.48   10.40
  -4  -2  -4  173.38   12.10
  -4  -2  -4  162.38   10.20
   4   2   4  164.08    9.40
  -4   2  -4  172.88   13.00
   4   2   4  175.88   13.90
  -4   2  -4  147.39    8.50
  -4   2  -4  160.38   10.60
   4   2   4  162.58    9.10
   6  -2   4  132.89   10.10
  -6  -2  -4  139.59    9.60
  -6  -2  -4  128.99    8.60
  -6  -2  -4  126.99   10.90
   6  -2   4  131.89   13.10
   6  -2   4  139.29    9.10
   6  -2   4  119.79    8.30
   6   2   4  133.69    8.00
   6   2   4  127.99   12.70
   6   2   4  118.09   13.20
  -6   2  -4  124.09    7.10
   6   2   4  131.39    8.40
  -6   2  -4  116.29    9.20
  -6   2  -4  131.79   11.90
   8  -2   4   78.19    7.50
   8  -2   4   81.69    8.40
  -8  -2  -4   81.29    6.50
  -8  -2  -4   67.69    7.90
   8  -2   4   99.59   11.50
   8  -2   4   65.59    7.60
  -8  -2  -4   89.59    9.30
  -8   2  -4   74.69    7.60
   8   2   4   83.39   10.60
   8   2   4   74.79   11.50
   8   2   4   77.39    7.70
  -8   2  -4   93.69   10.70
  10  -2   4   61.69    8.00
 -10  -2  -4   58.99    5.80
  10  -2   4   62.09   10.60
  10  -2   4   49.30    7.00
 -10  -2  -4   54.79    7.30
  10  -2   4   59.49    7.10
 -10  -2  -4   48.10    7.80
  10   2   4   58.69   10.30
  10   2   4   60.69    7.00
  10   2   4   46.00   10.80
  10   2   4   58.39    6.40
  10   2   4   52.49    6.20
 -10   2  -4   70.59    9.80
  12  -2   4  283.97   16.00
 -12  -2  -4  312.97   13.90
 -12  -2  -4  313.97   16.60
 -12  -2  -4  318.07   17.20
  12  -2   4  330.17   20.00
  12  -2   4  335.47   17.60
  12  -2   4  331.47   16.20
 -12   2  -4  331.17   18.60
  12   2   4  313.97   16.20
  12   2   4  312.17   15.10
  12   2   4  323.47   21.40
  12   2   4  321.37   20.30
  12   2   4  311.87   15.20
  14  -2   4   21.20    7.20
  14  -2   4   21.50    9.00
 -14  -2  -4   20.40    6.20
  14  -2   4   17.40    6.30
  14  -2   4   11.00    5.20
  14   2   4   12.40    4.70
  14   2   4   17.00    6.40
  14   2   4   15.00    5.30
  14   2   4   21.00    8.90
  14   2   4   23.00   10.30
 -14   2  -4   11.10    6.80
  16  -2   4  131.29   14.70
  16  -2   4  140.59   11.50
 -16  -2  -4  156.88   12.20
  16  -2   4  151.58   13.40
  16  -2   4  144.29   10.90
  16   2   4  147.49    9.90
 -16   2  -4  134.89   12.80
  16   2   4  158.88   11.00
  16   2   4  161.88   15.90
  16   2   4  150.18   12.50
  16   2   4  162.08   18.10
 -18  -2  -4   57.79    9.00
  18  -2   4   71.59   12.80
  18  -2   4   68.49    9.60
  18  -2   4   66.79   10.40
  18   2   4   60.79   12.00
  18   2   4   58.79    7.30
  18   2   4   50.19    9.60
 -18   2  -4   68.69   10.30
  18   2   4   66.79   13.80
  18   2   4   75.99    8.60
  20  -2   4  108.69   12.10
 -20  -2  -4   99.29   11.50
  20  -2   4  105.79   13.00
  20  -2   4  156.28   17.40
 -20   2  -4  102.29   11.80
  20   2   4   99.69   10.20
  20   2   4  129.19   17.30
  20   2   4  118.29   16.30
  20   2   4  113.79   13.10
 -22  -2  -4  199.48   15.20
  22  -2   4  175.48   18.70
  22  -2   4  224.28   17.60
  22  -2   4  200.48   15.90
 -22   2  -4  211.88   15.90
  22   2   4  197.58   22.20
  22   2   4  204.18   20.70
  22   2   4  214.18   17.40
  24  -2   4  983.10   46.50
  24  -2   4  933.91   44.30
 -24  -2  -4  944.61   42.20
  24  -2   4  944.51   42.90
  24   2   4  969.60   44.00
  24   2   4  915.51   48.10
  24   2   4  965.90   46.90
 -24   2  -4  975.10   43.30
  26  -2   4   59.99   12.20
  26  -2   4   57.89   13.60
 -26  -2  -4   81.29   11.30
  26  -2   4   43.20   13.70
  26   2   4   53.29   14.10
  26   2   4   57.59   13.00
  26   2   4   70.89   16.50
 -26   2  -4   66.79   11.30
  28  -2   4  576.24   32.40
  28  -2   4  561.94   31.10
 -28  -2  -4  569.64   29.10
  28  -2   4  600.54   34.50
  28   2   4  588.34   35.20
  28   2   4  586.14   35.90
 -28   2  -4  544.75   29.70
  28   2   4  604.14   32.10
  30  -2   4  338.07   25.20
  30  -2   4  312.97   23.60
  30  -2   4  324.27   26.40
 -30  -2  -4  348.57   21.10
 -30   2  -4  320.27   21.70
  30   2   4  317.77   23.80
  30   2   4  321.37   28.40
  30   2   4  323.07   27.00
 -32  -2  -4   16.30    8.90
  32  -2   4   14.80   12.70
  32  -2   4   30.30   15.80
  32  -2   4   14.60   11.70
  32   2   4   23.50   12.80
  32   2   4   30.60   15.00
  32   2   4   25.60   15.60
 -32   2  -4   13.80   10.10
  34  -2   4  293.17   25.70
  34  -2   4  185.78   25.10
 -34  -2  -4  258.67   20.30
  34  -2   4  235.68   21.90
  34   2   4  259.87   23.50
  34   2   4  283.57   28.80
  34   2   4  230.68   26.50
 -34   2  -4  250.07   20.00
  36  -2   4  564.74   37.70
  36  -2   4  581.24   33.50
 -36  -2  -4  525.35   29.90
  36  -2   4  538.95   35.70
  36  -2   4  516.35   36.20
  36   2   4  622.94   38.10
 -36   2  -4  581.34   30.90
  36   2   4  543.25   34.20
  36   2   4  551.74   38.60
  38  -2   4  106.99   19.60
 -38  -2  -4  102.69   14.80
  38  -2   4   95.99   20.60
  38  -2   4  100.69   19.00
  38  -2   4  115.19   21.00
  38   2   4   98.29   20.00
  38   2   4   97.49   17.80
 -38   2  -4  100.69   15.10
  38   2   4   82.99   21.40
  40  -2   4  319.27   31.00
  40  -2   4  287.97   27.80
  40   2   4  308.47   32.00
  40   2   4  333.97   27.50
 -40   2  -4  273.67   22.20
  40   2   4  256.57   29.50
  42  -2   4  293.67   32.10
  42  -2   4  295.37   30.00
  42   2   4  290.67   27.80
  42   2   4  318.27   32.00
  42   2   4  303.07   32.90
 -42   2  -4  314.57   23.80
  44  -2   4  -14.60   16.20
  44  -2   4   33.10   19.30
  44   2   4  -12.00   17.40
  44   2   4   15.40   16.50
 -44   2  -4   11.20   10.90
  44   2   4    8.20   20.40
  45  -3  -4   20.20   18.40
  45  -3  -4    7.30   17.90
  45   3  -4   14.60   21.70
  43  -3  -4   75.29   20.80
  43  -3  -4   50.49   20.00
  43   3  -4   65.89   23.00
  43   3  -4   56.79   14.50
  41  -3  -4   40.30   17.90
  41  -3  -4   26.20   18.20
  41   3  -4   37.00   20.10
  41   3  -4   32.30   12.90
 -41   3   4   35.80   15.20
  39  -3  -4   28.30   15.70
  39  -3  -4   18.60   16.40
 -39  -3   4    1.80   10.70
  39   3  -4   -3.50   17.20
 -39   3   4    8.60   13.90
  39   3  -4   11.30   11.30
 -37  -3   4   72.29   14.40
  37  -3  -4  100.29   20.80
  37  -3  -4   71.89   17.40
  37   3  -4   75.39   14.20
 -37   3   4   70.29   16.80
  37   3  -4   95.39   21.50
  35  -3  -4   42.00   16.70
  35  -3  -4   30.50   14.80
 -35  -3   4   47.80   12.10
  35   3  -4   15.90   17.20
  35   3  -4   32.60   11.10
 -35   3   4   27.00   13.90
 -33  -3   4  208.58   18.80
  33  -3  -4  168.98   22.30
  33  -3  -4  175.98   20.60
 -33   3   4  181.08   20.60
  33   3  -4  147.89   16.90
  33   3  -4  195.28   23.60
 -31  -3   4   37.60   11.10
  31  -3  -4   29.50   15.10
  31  -3  -4   55.59   14.50
  31   3  -4   37.80   14.80
  31   3  -4   49.40   11.50
  31   3  -4   41.90   16.20
 -31   3   4   24.10   11.80
 -29  -3   4   94.79   13.80
  29  -3  -4  128.39   17.70
  29  -3  -4  106.39   19.70
  29   3  -4  127.29   17.00
  29   3  -4  106.89   18.50
  29   3  -4  121.69   14.20
 -29   3   4  115.99   16.30
  27  -3  -4   79.39   14.40
 -27  -3   4   72.59   12.40
  27  -3  -4   69.99   16.60
  27   3  -4   82.59   15.10
 -27   3   4   92.19   15.10
  27   3  -4  110.49   13.40
  27   3  -4   94.69   17.40
 -25  -3   4  271.07   19.70
  25  -3  -4  294.47   24.40
  25  -3  -4  251.37   21.10
  25   3  -4  254.97   22.10
  25   3  -4  249.88   18.20
 -25   3   4  310.07   21.00
  25   3  -4  282.97   22.60
  23  -3  -4   55.89   11.80
 -23  -3   4   60.89   11.40
  23  -3  -4   49.20   15.40
  23   3  -4   68.89   13.10
  23   3  -4   63.09   13.50
 -23   3   4   51.29   11.90
  23   3  -4   59.39   10.40
  21  -3  -4 1023.20   47.00
 -21  -3   4 1006.20   45.90
  21  -3  -4 1029.40   49.40
  21   3  -4 1082.09   47.00
  21   3  -4 1033.30   44.50
  21   3  -4 1046.50   47.60
 -21   3   4  998.80   46.20
  19  -3  -4   18.60    9.60
  19  -3  -4   37.90   12.60
 -19  -3   4   31.40    8.80
 -19   3   4   43.20    9.80
  19   3  -4   54.89   11.20
  19   3  -4   39.50    8.50
  19   3  -4   42.20   10.70
  17  -3  -4  793.22   38.70
  17  -3  -4  790.82   36.80
 -17  -3   4  794.32   35.10
 -17   3   4  733.63   35.10
  17   3  -4  759.82   36.10
  17   3  -4  767.22   36.30
  17   3  -4  751.32   34.50
  15  -3  -4  226.88   16.80
 -15  -3   4  197.78   14.30
  15  -3  -4  183.38   17.90
  15   3  -4  179.58   16.00
  15   3  -4  222.08   14.30
  15   3  -4  191.48   15.30
 -15   3   4  199.88   14.50
  13  -3  -4  123.79   13.90
  13  -3  -4  139.69   16.30
 -13  -3   4  126.69   11.70
 -13   3   4  119.79    8.00
  13   3  -4  112.79   11.70
  13   3  -4  132.69   13.90
  13   3  -4  143.69   11.50
 -13   3   4   93.09   11.30
 -13   3   4   89.59   11.00
 -11  -3   4   -3.60    5.50
  11  -3  -4    4.90    8.60
  11  -3  -4    0.50    7.20
  11   3  -4    3.70    5.50
  11   3  -4    4.10    6.00
  11   3  -4    5.30    7.40
 -11   3   4    4.10    4.40
 -11   3   4    7.60    5.60
 -11   3   4    5.50    6.90
   9  -3  -4  743.83   34.70
  -9  -3   4  773.02   33.00
   9  -3  -4  778.52   35.70
   9   3  -4  752.32   32.70
   9   3  -4  766.52   35.20
  -9   3   4  763.52   31.60
  -9   3   4  706.03   32.90
   9   3  -4  738.93   32.40
  -9   3   4  740.43   32.90
   7  -3  -4  198.68   15.90
  -7  -3   4  182.98   12.90
   7  -3  -4  188.28   14.30
  -7  -3   4  223.18   14.00
  -7  -3   4  199.08   13.50
   7   3  -4  206.38   15.50
  -7   3   4  178.58   12.50
  -7   3   4  195.08   12.80
   7   3  -4  207.18   12.70
  -7   3   4  194.78   12.60
   7   3  -4  215.58   12.40
   5  -3  -4  601.54   28.30
   5  -3  -4  574.24   28.20
  -5  -3   4  569.84   27.80
  -5  -3   4  608.14   27.30
   5   3  -4  606.24   29.20
   5   3  -4  597.04   26.90
  -5   3   4  633.34   26.70
  -5   3   4  583.24   26.30
   5   3  -4  590.34   25.50
  -5   3   4  570.04   26.90
  -3  -3   4  104.89   10.20
   3  -3  -4  123.99   11.60
   3  -3  -4  120.39   11.50
  -3  -3   4  118.59   10.20
  -3  -3   4  101.09   11.60
  -3   3   4  116.49    9.70
  -3   3   4  103.69   11.10
   3   3  -4  107.69   11.60
   3   3  -4  100.09    7.80
   3   3  -4  105.29    9.60
  -3   3   4  101.29    8.80
   1  -3  -4   40.90    8.50
  -1  -3   4   50.69    8.00
  -1  -3   4   39.30    7.00
   1  -3  -4   45.60    8.10
  -1  -3   4   43.30    8.90
  -1   3   4   33.80    6.60
  -1   3   4   38.80    8.70
  -1   3   4   37.40    6.00
   1   3  -4   55.89    9.90
   1   3  -4   61.99    7.90
   1   3  -4   48.80    5.30
   1  -3   4  159.48   12.20
   1  -3   4  189.68   11.90
  -1  -3  -4  172.38   12.20
   1  -3   4  152.08   14.20
  -1  -3  -4  164.98   13.10
  -1   3  -4  174.98   14.70
   1   3   4  176.48   11.50
   1   3   4  200.98   14.50
   1   3   4  177.48   10.70
  -1   3  -4  164.28   11.70
   3  -3   4  157.88   14.40
   3  -3   4  147.39   12.40
  -3  -3  -4  167.88   11.60
  -3  -3  -4  176.68   13.00
   3  -3   4  158.48   11.30
  -3   3  -4  177.38   11.40
  -3   3  -4  173.58   14.20
   3   3   4  163.68   10.60
   3   3   4  187.08   15.20
   3   3   4  206.98   12.00
  -5  -3  -4  222.18   11.80
  -5  -3  -4  194.08   13.80
   5  -3   4  190.58   13.50
   5  -3   4  206.48   16.10
   5  -3   4  191.98   12.50
   5   3   4  199.68   11.70
   5   3   4  219.28   12.70
   5   3   4  213.28   16.30
   5   3   4  209.98   16.20
  -5   3  -4  205.98   16.00
  -5   3  -4  216.58   12.90
  -7  -3  -4  140.79   11.70
  -9  -3  -4   22.80    7.40
   9  -3   4   31.40    7.80
   9  -3   4   17.90    5.80
   9  -3   4   10.60    8.30
  -9  -3  -4   19.30    4.40
   9   3   4   34.60    9.70
  -9   3  -4   21.80    8.20
   9   3   4   33.90   10.20
   9   3   4   20.90    6.00
 -11  -3  -4  117.39   10.30
 -11  -3  -4  114.79   11.30
  11  -3   4  100.99   11.30
 -11  -3  -4  115.39    6.90
  11  -3   4  105.59    9.90
  11  -3   4  130.99   14.30
  11   3   4  139.49   15.40
  11   3   4   98.99   10.30
  11   3   4  105.79    9.40
  11   3   4  122.29   15.80
 -11   3  -4  108.59   12.10
  13  -3   4  383.96   20.80
  13  -3   4  360.26   22.70
 -13  -3  -4  381.16   19.30
 -13  -3  -4  362.36   19.70
 -13  -3  -4  358.66   15.20
  13  -3   4  369.16   19.20
  13   3   4  362.36   18.00
  13   3   4  355.76   23.00
  13   3   4  368.96   24.60
 -13   3  -4  398.16   21.70
  13   3   4  381.46   19.50
  13   3   4  353.96   15.90
  15  -3   4  819.12   41.80
 -15  -3  -4  866.21   38.20
  15  -3   4  885.31   36.40
  15  -3   4  893.81   39.50
  15   3   4  872.81   43.30
  15   3   4  921.71   37.40
 -15   3  -4  938.61   40.50
  15   3   4  849.72   38.40
  15   3   4  903.81   42.70
  17  -3   4   92.69    9.80
  17  -3   4   68.79   11.00
 -17  -3  -4   87.99   10.90
  17  -3   4  108.49   15.60
  17   3   4   78.59   14.20
  17   3   4   75.89   14.90
  17   3   4   85.49   11.20
 -17   3  -4   99.89   11.80
 -19  -3  -4  643.64   30.40
  19  -3   4  637.14   28.80
  19  -3   4  658.53   32.30
  19  -3   4  651.13   35.10
  19   3   4  608.54   35.90
  19   3   4  691.43   31.50
  19   3   4  642.74   34.80
 -19   3  -4  642.44   31.80
  21  -3   4   20.10    9.60
  21  -3   4   31.50   12.60
  21  -3   4   30.30    8.00
 -21  -3  -4   39.80    8.30
  21   3   4   35.00    9.80
  21   3   4   22.00   11.80
 -21   3  -4   22.70    9.10
  21   3   4   37.20   13.40
 -23  -3  -4   66.09    9.80
  23  -3   4   72.99   10.20
  23  -3   4   47.10   11.30
  23  -3   4   81.89   16.20
  23   3   4   63.39   15.90
  23   3   4   72.59   15.90
 -23   3  -4   56.29   10.50
  23   3   4   44.80   10.80
  25  -3   4  139.09   17.40
  25  -3   4  142.49   20.80
  25  -3   4  134.89   14.90
  25   3   4  145.09   16.30
  25   3   4  129.19   18.90
 -25   3  -4  154.18   15.80
  25   3   4  166.28   21.50
  27  -3   4  466.75   31.00
  27  -3   4  418.66   28.10
  27   3   4  413.36   30.10
 -27   3  -4  449.66   25.60
  27   3   4  422.86   26.70
  27   3   4  404.66   30.90
  29  -3   4   11.40   14.80
  29  -3   4    1.20   11.40
  29   3   4    7.60   13.50
 -29   3  -4   10.80    9.60
  29   3   4    8.30   11.10
  29   3   4   11.80   14.80
  31  -3   4  309.27   25.60
  31  -3   4  286.67   28.00
  31   3   4  292.87   23.60
 -31   3  -4  286.37   21.40
  31   3   4  271.57   27.50
  31   3   4  292.77   27.20
  33  -3   4    8.60   15.10
  33  -3   4   12.10   14.90
  33   3   4   13.10   14.50
 -33   3  -4    0.10   10.20
  33   3   4    1.00   12.00
  33   3   4    8.90   16.30
  35  -3   4   20.00   18.30
  35  -3   4   65.69   17.50
  35   3   4   36.10   18.80
  35   3   4   34.10   14.60
  35   3   4   52.89   17.90
 -35   3  -4   44.00   12.60
  37  -3   4  -14.50   14.40
  37  -3   4    5.90   18.40
  37   3   4    4.20   17.70
  37   3   4   -2.60   16.90
  37   3   4   14.50   14.30
 -37   3  -4   14.20   11.70
  39  -3   4   15.00   18.90
  39  -3   4   18.30   17.10
  39   3   4   33.60   16.60
  39   3   4   17.10   16.80
  39   3   4   22.00   19.50
 -39   3  -4   39.00   12.80
  41  -3   4   26.00   17.00
  41  -3   4   48.60   20.30
  41  -3   4   32.00   18.90
 -41   3  -4   58.89   14.10
  41   3   4   31.40   19.00
  41   3   4   55.89   17.40
  41   3   4   25.40   21.10
  43  -3   4   35.30   18.40
  43  -3   4   18.60   17.70
  43   3   4   12.20   16.90
  43   3   4    4.30   17.40
  43   3   4   42.10   21.40
 -43   3  -4   14.50   12.10
  44  -4  -4   87.89   23.00
  44  -4  -4   62.39   18.90
  44   4  -4  114.19   27.90
  42  -4  -4   23.20   18.60
  42  -4  -4  -11.60   14.40
  42   4  -4   44.50   22.90
  40  -4  -4   99.99   19.00
  40  -4  -4  106.89   22.90
 -40   4   4   64.39   17.90
  40   4  -4   99.79   24.40
  38  -4  -4  131.89   21.20
 -38  -4   4  144.99   21.30
  38  -4  -4  146.59   25.10
 -38   4   4  137.29   20.40
  38   4  -4  197.48   28.40
  38   4  -4  126.59   15.20
  36  -4  -4  -20.30   15.90
 -36  -4   4   -2.10   11.00
  36  -4  -4   -8.20   13.00
  36   4  -4  -27.60   17.10
  36   4  -4    3.00    9.20
 -36   4   4   10.00   12.60
  34  -4  -4  125.59   22.60
  34  -4  -4  138.69   19.10
 -34  -4   4  114.59   16.80
 -34   4   4  105.29   18.30
  34   4  -4  117.19   14.60
  34   4  -4  156.68   35.90
  34   4  -4  139.29   23.20
  32  -4  -4  143.29   23.20
  32  -4  -4  100.39   17.40
 -32  -4   4  130.59   16.90
  32   4  -4  138.99   22.00
 -32   4   4   84.89   16.70
  32   4  -4  126.89   14.90
  32   4  -4  128.19   20.80
  30  -4  -4    2.40   14.60
 -30  -4   4   26.30   11.10
  30  -4  -4   19.40   12.50
  30   4  -4   23.00   15.10
 -30   4   4   18.00   12.30
  30   4  -4    4.40   14.70
  30   4  -4   12.00    9.00
  28  -4  -4  103.49   20.30
  28  -4  -4   99.79   15.70
 -28  -4   4  105.59   15.50
  28   4  -4  108.09   13.10
  28   4  -4   49.90   16.30
  28   4  -4  116.69   18.00
 -28   4   4  108.19   16.70
  26  -4  -4  341.87   24.30
 -26  -4   4  355.26   22.50
  26  -4  -4  307.37   28.00
  26   4  -4  322.07   26.10
 -26   4   4  344.77   23.50
  26   4  -4  350.76   27.20
  26   4  -4  278.57   19.20
  24  -4  -4  201.88   24.40
 -24  -4   4  204.98   17.80
  24  -4  -4  190.18   18.60
  24   4  -4  152.48   19.00
 -24   4   4  196.98   18.30
  24   4  -4  161.78   14.60
  24   4  -4  191.78   21.10
  22  -4  -4   56.89   17.60
 -22  -4   4   43.90   10.90
  22  -4  -4   60.09   12.30
  22   4  -4   52.29    9.50
  22   4  -4   68.59   14.50
 -22   4   4   44.90   11.60
  22   4  -4   50.89   13.50
  20  -4  -4  400.46   29.80
  20  -4  -4  440.66   26.60
 -20  -4   4  472.55   25.50
  20   4  -4  489.05   28.80
  20   4  -4  483.65   23.70
 -20   4   4  483.65   26.30
  20   4  -4  431.06   27.10
  18  -4  -4  401.06   28.50
 -18  -4   4  474.15   24.40
  18  -4  -4  431.86   25.40
  18   4  -4  467.65   27.30
  18   4  -4  442.96   25.80
  18   4  -4  413.36   22.50
 -18   4   4  449.16   24.70
  16  -4  -4   16.10    9.70
  16  -4  -4   30.00   12.90
 -16  -4   4   22.10    8.00
  16   4  -4   29.80    9.50
  16   4  -4   18.10   10.30
 -16   4   4   26.90    8.40
  16   4  -4   19.10    6.80
  14  -4  -4 1235.58   55.09
  14  -4  -4 1203.28   57.59
 -14  -4   4 1233.48   53.59
 -14  -4   4 1287.67   54.19
 -14   4   4 1365.56   51.69
  14   4  -4 1251.97   52.79
 -14   4   4 1353.66   54.69
  14   4  -4 1255.77   53.99
  14   4  -4 1312.97   56.49
 -12  -4   4 1290.37   54.49
  12  -4  -4 1292.57   55.29
 -12  -4   4 1382.66   54.59
  12  -4  -4 1273.87   57.59
 -12   4   4 1343.37   54.39
 -12   4   4 1377.16   52.49
  12   4  -4 1234.78   53.59
  12   4  -4 1138.39   52.99
  12   4  -4 1326.97   56.89
  10  -4  -4   45.50    9.10
 -10  -4   4   51.49    9.10
  10  -4  -4   54.89   11.80
  10   4  -4   40.70    7.60
 -10   4   4   34.90    7.70
 -10   4   4   43.60    8.90
  10   4  -4   37.70   10.50
   8  -4  -4 1541.15   66.59
  -8  -4   4 1676.33   64.99
  -8  -4   4 1545.75   65.19
   8  -4  -4 1590.14   65.59
  -8   4   4 1607.74   64.49
   8   4  -4 1654.93   66.79
  -8   4   4 1551.44   64.09
  -8   4   4 1634.24   64.79
   8   4  -4 1548.84   63.79
   8   4  -4 1506.45   62.89
  -6  -4   4 2079.19   79.39
   6  -4  -4 1869.11   79.89
   6  -4  -4 1958.90   79.39
  -6  -4   4 1875.01   79.19
   6   4  -4 1914.01   76.59
  -6   4   4 2003.50   78.49
  -6   4   4 2104.09   78.89
  -6   4   4 1979.50   78.89
   6   4  -4 1983.80   81.09
   6   4  -4 1962.40   78.19
  -4  -4   4   48.40    9.10
   4  -4  -4  121.19   12.30
   4   4  -4   81.49    7.10
  -4   4   4   45.60    7.60
  -4   4   4   56.09    9.30
  -4   4   4   64.69    9.70
   4   4  -4   73.29   11.80
  -2  -4   4 2362.76   89.29
  -2  -4   4 2180.28   90.39
   2  -4  -4 2076.99   88.69
   2  -4  -4 2178.38   89.09
  -2   4   4 2434.96   88.59
  -2   4   4 2100.89   89.39
  -2   4   4 2291.67   88.09
   2   4  -4 2359.96   91.69
   2   4  -4 2202.58   87.89
   0  -4   4 2800.12  114.29
   0  -4  -4 2932.71  113.29
   0  -4  -4 2748.72  112.29
   0  -4   4 2966.30  113.19
   0   4  -4 2898.01  112.09
   0   4  -4 2908.51  114.79
   0   4   4 2848.71  114.09
   0   4   4 3021.40  112.19
   0   4   4 2869.91  111.59
   2  -4   4  156.88   14.60
  -2  -4  -4  138.39   12.70
   2  -4   4   84.49   12.40
   2   4   4  190.68   16.40
  -2   4  -4  148.39   15.00
   2   4   4  104.99   11.80
   2   4   4   80.69   10.40
  -2   4  -4  138.19   10.40
  -4  -4  -4 1883.31   73.49
   4  -4   4 1649.63   76.49
   4  -4   4 1938.01   75.29
  -4  -4  -4 1821.42   74.99
   4  -4   4 2018.20   78.29
   4   4   4 1837.12   74.19
   4   4   4 1862.51   76.89
   4   4   4 1817.42   76.89
  -4   4  -4 1973.50   77.59
  -6  -4  -4 2206.98   88.39
   6  -4   4 2070.69   90.19
  -6  -4  -4 2183.78   86.29
   6  -4   4 2415.26   89.09
  -6   4  -4 2297.67   90.79
   6   4   4 2326.07   87.89
   6   4   4 2230.38   91.29
   6   4   4 2209.88   87.29
   6   4   4 2088.59   89.79
   8  -4   4   33.60   10.00
   8  -4   4   62.99   12.40
  -8  -4  -4   78.59    7.00
  -8  -4  -4   61.29    9.60
  -8   4  -4   74.99   11.90
   8   4   4   23.50    8.50
   8   4   4   61.09   11.90
  10  -4   4 1187.98   56.59
  10  -4   4 1337.57   54.79
 -10  -4  -4 1298.47   53.69
 -10  -4  -4 1262.17   49.99
  10   4   4 1331.47   57.89
  10   4   4 1327.37   53.29
 -10   4  -4 1279.57   55.29
  10   4   4 1278.77   56.39
 -12  -4  -4 1639.84   69.29
  12  -4   4 1701.03   72.69
  12  -4   4 1788.82   70.29
 -12  -4  -4 1632.74   65.69
  12   4   4 1754.42   72.79
  12   4   4 1765.62   68.89
  12   4   4 1645.64   73.49
 -12   4  -4 1686.73   71.19
  14  -4   4  132.99   14.80
 -14  -4  -4  135.39   13.40
  14  -4   4  179.38   19.00
  14   4   4  159.38   17.70
  14   4   4  159.38   19.60
 -14   4  -4  125.39   14.20
  14   4   4  110.59   12.40
  16  -4   4  551.74   28.60
  16  -4   4  523.05   31.90
  16   4   4  481.65   29.30
 -16   4  -4  499.05   28.20
  16   4   4  528.05   32.90
  16   4   4  577.84   27.00
  18  -4   4  761.02   37.40
  18  -4   4  780.52   41.10
  18   4   4  763.92   35.90
  18   4   4  733.23   39.70
  18   4   4  774.92   41.60
 -18   4  -4  774.02   37.00
  20  -4   4   98.79   17.50
  20  -4   4   65.89   12.40
  20   4   4   57.29   11.40
  20   4   4  101.89   18.40
 -20   4  -4   76.49   12.40
  20   4   4   69.39   14.60
  22  -4   4  204.58   24.30
  22  -4   4  212.28   19.60
  22   4   4  253.57   18.80
 -22   4  -4  243.88   18.90
  22   4   4  216.28   24.80
  22   4   4  264.67   23.70
  24  -4   4  396.16   31.20
  24  -4   4  435.86   27.30
  24   4   4  409.16   30.90
  24   4   4  461.35   32.40
 -24   4  -4  434.56   25.60
  24   4   4  418.56   25.80
  26  -4   4   95.19   15.90
  26  -4   4  108.39   21.10
 -26   4  -4  116.39   14.80
  26   4   4   73.69   19.70
  26   4   4   98.39   15.20
  26   4   4  115.29   19.20
  28  -4   4   24.70   13.60
  28  -4   4   -5.10   14.60
  28   4   4   11.00   13.80
  28   4   4    8.80   15.70
 -28   4  -4   11.30    9.70
  28   4   4   22.90   11.60
  30  -4   4  182.98   22.40
  30  -4   4  144.39   23.50
  30   4   4  168.58   20.00
 -30   4  -4  190.38   19.00
  30   4   4  196.18   24.00
  30   4   4  217.08   28.00
  32  -4   4  119.19   22.90
  32  -4   4  115.89   19.10
  32   4   4  109.39   22.40
  32   4   4   99.79   17.60
  32   4   4  138.59   22.10
 -32   4  -4  113.89   15.30
  34  -4   4  -15.20   13.90
  34  -4   4   28.50   17.50
  34   4   4   12.90   13.10
  34   4   4    9.60   18.30
 -34   4  -4    0.40   10.90
  34   4   4   20.90   16.50
  36  -4   4   97.39   23.50
  36  -4   4  122.69   21.90
  36   4   4   91.69   21.00
  36   4   4  112.79   19.50
 -36   4  -4  130.39   17.40
  36   4   4  125.99   25.20
  38  -4   4  113.19   21.30
  38  -4   4   87.39   23.00
  38   4   4  145.29   27.10
  38   4   4  110.89   19.90
 -38   4  -4  125.39   17.90
  38   4   4   92.09   22.70
  40  -4   4   13.90   18.60
  40  -4   4    2.00   16.50
 -40   4  -4    2.10   11.90
  40   4   4  -14.00   17.10
  40   4   4   18.00   15.20
  40   4   4   -4.50   20.70
  42  -4   4   77.99   23.20
  42  -4   4   71.49   21.60
  42   4   4   90.19   26.10
 -42   4  -4   53.69   14.40
  42   4   4   68.99   19.30
  42   4   4   68.19   23.60
  41  -5  -4   21.90   15.80
  41  -5  -4   17.40   19.70
  41   5  -4   56.89   24.80
  39  -5  -4   14.10   20.50
  39  -5  -4   18.80   15.30
 -39   5   4    4.90   14.20
  39   5  -4   -8.30   20.40
  37  -5  -4  100.49   18.90
  37  -5  -4  137.59   26.70
 -37   5   4  134.39   20.80
  37   5  -4  134.09   26.10
 -35  -5   4    3.20   11.70
  35  -5  -4   25.30   19.10
  35  -5  -4   45.00   15.40
  35   5  -4   71.79   20.40
  35   5  -4   24.20   10.10
 -35   5   4   32.30   14.70
  35   5  -4   49.60   20.90
  33  -5  -4   35.80   18.40
 -33  -5   4   -1.50   10.50
  33  -5  -4   19.20   13.60
  33   5  -4   16.50   16.40
  33   5  -4   10.20    9.30
 -33   5   4   24.00   14.80
  33   5  -4  -14.20   16.40
  31  -5  -4   43.80   14.60
  31  -5  -4   30.20   18.20
 -31  -5   4   72.89   15.10
  31   5  -4   94.99   21.00
  31   5  -4   65.19   11.90
  31   5  -4  105.89   20.20
 -31   5   4   87.99   18.00
  29  -5  -4   30.60   13.50
  29  -5  -4   55.59   18.80
 -29  -5   4   31.60   12.10
  29   5  -4   47.00   18.20
 -29   5   4   62.39   14.90
  29   5  -4   52.29   10.40
  29   5  -4   79.09   18.90
  27  -5  -4  256.37   22.20
  27  -5  -4  247.38   27.90
 -27  -5   4  286.67   21.50
  27   5  -4  290.37   27.00
  27   5  -4  241.88   27.30
  27   5  -4  266.87   17.70
 -27   5   4  262.17   22.80
  25  -5  -4   55.09   18.00
 -25  -5   4   47.10   12.10
 -25  -5   4   34.30   10.20
  25  -5  -4   51.29   13.50
  25   5  -4   32.70   15.40
  25   5  -4   51.19    9.70
  25   5  -4   51.79   16.50
 -25   5   4   22.60   12.70
  23  -5  -4  386.36   30.10
  23  -5  -4  337.47   24.40
 -23  -5   4  325.97   21.20
 -23  -5   4  319.17   22.90
 -23   5   4  395.56   25.00
  23   5  -4  384.26   27.40
  23   5  -4  415.46   28.30
  23   5  -4  356.06   20.20
 -21  -5   4   72.99   12.00
 -21  -5   4   90.69   13.70
  21  -5  -4   85.89   14.70
  21  -5  -4   60.99   17.30
  21   5  -4   85.89   11.20
  21   5  -4   77.09   16.60
  21   5  -4   70.79   15.00
 -21   5   4   99.69   14.20
 -19  -5   4  107.99   14.50
 -19  -5   4  127.49   14.20
  19  -5  -4  125.39   15.30
  19  -5  -4   97.89   19.40
  19   5  -4  127.99   16.80
  19   5  -4  136.19   18.80
  19   5  -4  121.69   12.00
 -19   5   4  103.49   14.80
  17  -5  -4   29.00   14.60
  17  -5  -4   36.60   11.00
 -17  -5   4   37.90    9.80
  17   5  -4   40.40   11.70
  17   5  -4   38.60   13.30
  17   5  -4   36.90    8.10
 -17   5   4   43.60   11.40
 -15  -5   4  511.45   27.70
  15  -5  -4  549.85   28.80
  15  -5  -4  490.15   32.60
 -15   5   4  563.34   29.10
  15   5  -4  533.45   25.90
  15   5  -4  568.24   29.00
  15   5  -4  558.34   32.00
  13  -5  -4   19.70   13.00
 -13  -5   4   26.50    9.40
 -13  -5   4   34.10    8.90
  13  -5  -4   10.90    8.90
  13   5  -4   28.20    9.40
  13   5  -4   32.50    7.50
 -13   5   4   16.50    9.50
  13   5  -4   22.20   12.10
 -13   5   4   20.80    8.50
 -11  -5   4  608.94   33.30
  11  -5  -4  742.73   34.70
  11  -5  -4  745.83   37.90
 -11  -5   4  727.43   34.20
  11   5  -4  721.63   32.50
 -11   5   4  727.43   33.10
 -11   5   4  720.73   34.00
  11   5  -4  656.83   36.80
  11   5  -4  720.73   31.80
  -9  -5   4  133.29   15.00
  -9  -5   4  134.69   14.50
   9  -5  -4  181.28   19.20
   9  -5  -4  142.89   14.50
   9   5  -4  150.68   11.90
   9   5  -4  115.49   11.40
   9   5  -4  153.68   17.80
  -9   5   4  148.49   14.40
  -9   5   4  154.78   14.60
  -7  -5   4   53.19   10.90
  -7  -5   4   32.80   10.50
   7  -5  -4   37.30    9.60
   7  -5  -4   55.99   13.00
   7   5  -4   21.20   10.60
  -7   5   4   43.00   10.30
   7   5  -4   38.70    6.60
   7   5  -4   38.00    7.50
  -7   5   4   42.90   10.10
   5  -5  -4   31.10   11.20
  -5  -5   4   37.30   10.00
   5  -5  -4   35.80    9.00
  -5  -5   4   45.40   11.20
  -5   5   4   33.50   10.20
   5   5  -4   32.00    5.90
  -5   5   4   37.30    9.30
   5   5  -4   44.90    8.00
   5   5  -4   70.29   13.60
  -3  -5   4   57.89   10.70
   3  -5  -4   88.29   12.70
  -3  -5   4   62.19   12.10
   3  -5  -4   66.59   10.30
   3   5  -4   95.79   14.50
  -3   5   4   59.59   10.40
  -3   5   4   70.19   12.00
   3   5  -4   69.09    9.30
  -1  -5   4   58.79   11.40
  -1  -5   4   80.49   13.10
   1  -5  -4   81.19   11.80
   1  -5  -4   81.89   11.30
  -1   5   4   55.79   10.00
   1   5  -4   75.69   13.70
  -1   5   4   70.89   12.30
  -1  -5  -4  143.59   14.20
   1  -5   4  173.78   17.20
   1  -5   4  168.78   17.10
  -1  -5  -4  173.78   13.50
   1   5   4  158.38   15.90
   1   5   4  135.39   14.10
  -1   5  -4  164.38   18.30
   1   5   4  169.08   17.10
   3  -5   4    6.80    8.30
  -3  -5  -4   16.80    7.90
   3  -5   4   15.30   10.00
  -3  -5  -4   25.90    8.30
   3   5   4   10.70    8.20
   3   5   4   17.70    9.40
   3   5   4   26.80   11.40
  -3   5  -4   23.00    9.70
   5  -5   4  124.69   14.40
  -5  -5  -4  128.89   11.20
  -5  -5  -4  119.49   12.50
   5  -5   4  134.99   17.50
   5   5   4  120.49   15.30
   5   5   4  125.69   17.00
  -5   5  -4  119.09   15.40
   5   5   4  117.19   13.40
   7  -5   4  236.78   17.80
  -7  -5  -4  204.18   15.70
   7  -5   4  206.98   19.40
  -7  -5  -4  202.28   12.50
  -7   5  -4  189.98   18.30
   7   5   4  216.98   19.50
   7   5   4  197.38   16.10
   7   5   4  160.58   17.80
  -9  -5  -4  539.95   26.70
   9  -5   4  497.35   30.20
   9  -5   4  530.45   28.50
  -9  -5  -4  489.95   24.60
   9   5   4  540.75   26.80
   9   5   4  532.25   31.60
  -9   5  -4  542.25   29.20
   9   5   4  516.25   29.50
 -11  -5  -4   35.20    9.00
  11  -5   4   18.30   10.50
  11  -5   4   25.50   12.80
  11   5   4   35.40   13.10
 -11   5  -4   50.79   11.80
  11   5   4   22.40    9.30
  11   5   4   47.70   13.60
  13  -5   4  188.58   17.90
  13  -5   4  185.38   21.50
 -13  -5  -4  193.38   16.00
  13   5   4  209.48   20.40
 -13   5  -4  190.98   17.20
  13   5   4  209.18   23.50
  13   5   4  202.68   16.60
  15  -5   4   46.00   12.80
  15  -5   4   52.19   15.60
 -15   5  -4   38.80   11.40
  15   5   4   62.09   11.20
  15   5   4   50.39   13.40
  15   5   4   52.49   15.50
  17  -5   4  112.09   18.80
  17  -5   4   88.89   14.30
  17   5   4   84.29   12.70
 -17   5  -4   88.59   14.20
  17   5   4   73.39   16.80
  17   5   4  124.19   16.80
  19  -5   4  197.98   19.90
  19  -5   4  172.58   22.30
 -19   5  -4  158.78   17.50
  19   5   4  221.08   23.80
  19   5   4  161.28   17.10
  19   5   4  151.68   19.50
  21  -5   4  533.35   36.70
  21  -5   4  567.54   32.10
  21   5   4  584.04   36.80
 -21   5  -4  552.04   30.60
  21   5   4  533.55   29.50
  21   5   4  558.34   35.20
  23  -5   4   23.80   12.50
  23  -5   4    8.90   15.80
  23   5   4    4.10   13.00
  23   5   4    8.50   10.40
  23   5   4    3.20   14.30
 -23   5  -4   20.70   10.60
  25  -5   4  248.98   23.10
  25  -5   4  244.68   28.30
  25   5   4  247.28   21.40
  25   5   4  255.87   27.10
  25   5   4  267.67   27.50
 -25   5  -4  263.97   20.70
  27  -5   4  -10.60   15.60
  27  -5   4   10.60   13.00
  27   5   4   13.20   11.70
 -27   5  -4   36.30   11.90
  27   5   4   45.90   17.30
  27   5   4   25.60   16.70
  29  -5   4   -4.90   13.40
  29  -5   4   22.20   17.30
  29   5   4   10.90   12.20
 -29   5  -4   23.00   12.20
  29   5   4   18.30   15.50
  29   5   4    4.80   15.90
  31  -5   4  -14.60   13.90
  31  -5   4   27.30   19.50
  31   5   4    1.30   12.40
 -31   5  -4   -0.40   11.10
  31   5   4   -9.40   15.70
  31   5   4   -6.60   14.30
  33  -5   4  114.19   24.80
[truncated: 304,033 more chars]
