# Supplementary material for: Two-dimensional organic-inorganic hybrid perovskite quantum-well nanowires enabled by directional noncovalent intermolecular interactions
Source: Nat Commun. 2025 Mar 27;16:2997. doi: 10.1038/s41467-025-58166-x (PMC11950231; doi:10.1038/s41467-025-58166-x)
Supplement: Supplementary file 4 — Supplementary Data 1 [file 41467_2025_58166_MOESM4_ESM.zip › crystal structure cif and checkcif/(PA)2SnI4.cif]

data_exp_14790
_audit_creation_date               2024-07-23
_audit_creation_method
;
Olex2 1.5
(compiled 2024.02.16 svn.r378c4104 for OlexSys, GUI svn.r6928)
;
_shelx_SHELXL_version_number       '2018/3'
_audit_contact_author_address      ?
_audit_contact_author_email        ?
_audit_contact_author_name         ''
_audit_contact_author_phone        ?
_publ_contact_author_id_orcid      ?
_publ_section_references
;
Dolomanov, O.V., Bourhis, L.J., Gildea, R.J, Howard, J.A.K. & Puschmann, H.
 (2009), J. Appl. Cryst. 42, 339-341.

Sheldrick, G.M. (2015). Acta Cryst. A71, 3-8.

Sheldrick, G.M. (2015). Acta Cryst. C71, 3-8.
;
_chemical_name_common              ?
_chemical_name_systematic          ?
_chemical_formula_moiety           'I4 Sn, 2(C5 H14 N)'
_chemical_formula_sum              'C10 H28 I4 N2 Sn'
_chemical_formula_weight           802.63
_chemical_melting_point            ?
_chemical_oxdiff_formula           'Sn C H N I'
_chemical_oxdiff_usercomment       Sn-PA
loop_
  _atom_type_symbol
  _atom_type_description
  _atom_type_scat_dispersion_real
  _atom_type_scat_dispersion_imag
  _atom_type_scat_source
 'C' 'C' 0.0033 0.0016 'International Tables Vol C Tables 4.2.6.8 and 6.1.1.4'
 'H' 'H' 0.0000 0.0000 'International Tables Vol C Tables 4.2.6.8 and 6.1.1.4'
 'I' 'I' -0.4742 1.8119 'International Tables Vol C Tables 4.2.6.8 and 6.1.1.4'
 'N' 'N' 0.0061 0.0033 'International Tables Vol C Tables 4.2.6.8 and 6.1.1.4'
 'Sn' 'Sn' -0.6537 1.4246
 'International Tables Vol C Tables 4.2.6.8 and 6.1.1.4'

_shelx_space_group_comment
;
The symmetry employed for this shelxl refinement is uniquely defined
by the following loop, which should always be used as a source of
symmetry information in preference to the above space-group names.
They are only intended as comments.
;
_space_group_crystal_system        'monoclinic'
_space_group_IT_number             14
_space_group_name_H-M_alt          'P 1 21/c 1'
_space_group_name_Hall             '-P 2ybc'
loop_
  _space_group_symop_operation_xyz
 'x, y, z'
 '-x, y+1/2, -z+1/2'
 '-x, -y, -z'
 'x, -y-1/2, z-1/2'

_cell_length_a                     14.723(4)
_cell_length_b                     8.9747(18)
_cell_length_c                     8.579(2)
_cell_angle_alpha                  90
_cell_angle_beta                   99.65(3)
_cell_angle_gamma                  90
_cell_volume                       1117.5(5)
_cell_formula_units_Z              2
_cell_measurement_reflns_used      1454
_cell_measurement_temperature      289.98(10)
_cell_measurement_theta_max        28.7470
_cell_measurement_theta_min        2.6450
_shelx_estimated_absorpt_T_max     ?
_shelx_estimated_absorpt_T_min     ?
_exptl_absorpt_coefficient_mu      6.658
_exptl_absorpt_correction_T_max    1.00000
_exptl_absorpt_correction_T_min    0.36526
_exptl_absorpt_correction_type     multi-scan
_exptl_absorpt_process_details
;
CrysAlisPro 1.171.39.33c (Rigaku Oxford Diffraction, 2017)
Empirical absorption correction using spherical harmonics,
 implemented in SCALE3 ABSPACK scaling algorithm.
;
_exptl_absorpt_special_details     ?
_exptl_crystal_colour              'dark red'
_exptl_crystal_colour_modifier     dark
_exptl_crystal_colour_primary      red
_exptl_crystal_density_diffrn      2.385
_exptl_crystal_density_meas        ?
_exptl_crystal_density_method      ?
_exptl_crystal_description         needle
_exptl_crystal_F_000               728
_exptl_crystal_size_max            ?
_exptl_crystal_size_mid            ?
_exptl_crystal_size_min            ?
_exptl_transmission_factor_max     ?
_exptl_transmission_factor_min     ?
_diffrn_reflns_av_R_equivalents    0.0799
_diffrn_reflns_av_unetI/netI       0.0856
_diffrn_reflns_Laue_measured_fraction_full  0.984
_diffrn_reflns_Laue_measured_fraction_max  0.853
_diffrn_reflns_limit_h_max         19
_diffrn_reflns_limit_h_min         -20
_diffrn_reflns_limit_k_max         12
_diffrn_reflns_limit_k_min         -12
_diffrn_reflns_limit_l_max         11
_diffrn_reflns_limit_l_min         -7
_diffrn_reflns_number              6371
_diffrn_reflns_point_group_measured_fraction_full  0.984
_diffrn_reflns_point_group_measured_fraction_max  0.853
_diffrn_reflns_theta_full          25.242
_diffrn_reflns_theta_max           29.984
_diffrn_reflns_theta_min           2.668
_diffrn_ambient_environment        air
_diffrn_ambient_temperature        289.98(10)
_diffrn_detector                   'CCD plate'
_diffrn_detector_area_resol_mean   ?
_diffrn_measured_fraction_theta_full  0.984
_diffrn_measured_fraction_theta_max  0.853
_diffrn_measurement_details
;
List of Runs (angles in degrees, time in seconds):

  # Type    Start    End  Width  t~exp~   \w     \q     \k     \f   Frames
--------------------------------------------------------------------------
  1  \w    -88.00  24.00   0.50    1.60    --  -15.70 -82.00 150.00  224
  2  \w     28.00  54.00   0.50    1.60    --   15.80   0.00-150.00   52
  3  \w    -16.00  77.00   0.50    1.60    --   15.80  57.00 -60.00  186
  4  \w     21.00  95.00   0.50    1.60    --   15.80  77.00  30.00  148
  5  \w    -13.00  17.00   0.50    1.60    --   15.80   0.00-150.00   60
;
_diffrn_measurement_device         'four-circle diffractometer'
_diffrn_measurement_device_type    'XtaLAB AFC12 (RINC): Kappa single'
_diffrn_measurement_method         '\w scans'
_diffrn_orient_matrix_type        
 'CrysAlisPro convention (1999,Acta A55,543-557)'
_diffrn_orient_matrix_UB_11        -0.0122527000
_diffrn_orient_matrix_UB_12        0.0763592000
_diffrn_orient_matrix_UB_13        -0.0053435000
_diffrn_orient_matrix_UB_21        0.0471167000
_diffrn_orient_matrix_UB_22        0.0196877000
_diffrn_orient_matrix_UB_23        0.0208240000
_diffrn_orient_matrix_UB_31        0.0042215000
_diffrn_orient_matrix_UB_32        0.0001509000
_diffrn_orient_matrix_UB_33        -0.0813506000
_diffrn_radiation_monochromator    mirror
_diffrn_radiation_probe            x-ray
_diffrn_radiation_type             'Mo K\a'
_diffrn_radiation_wavelength       0.71073
_diffrn_source                     'Rotating-anode X-ray tube'
_diffrn_source_type                'Rigaku (Mo) X-ray Source'
_reflns_Friedel_coverage           0.000
_reflns_Friedel_fraction_full      .
_reflns_Friedel_fraction_max       .
_reflns_number_gt                  1744
_reflns_number_total               2774
_reflns_odcompleteness_completeness  97.88
_reflns_odcompleteness_iscentric   1
_reflns_odcompleteness_theta       27.42
_reflns_special_details
;
 Reflections were merged by SHELXL according to the crystal
 class for the calculation of statistics and refinement.
 
 _reflns_Friedel_fraction is defined as the number of unique
 Friedel pairs measured divided by the number that would be
 possible theoretically, ignoring centric projections and
 systematic absences.
;
_reflns_threshold_expression       'I > 2\s(I)'
_computing_cell_refinement         'CrysAlisPro 1.171.39.33c (Rigaku OD, 2017)'
_computing_data_collection         'CrysAlisPro 1.171.39.33c (Rigaku OD, 2017)'
_computing_data_reduction          'CrysAlisPro 1.171.39.33c (Rigaku OD, 2017)'
_computing_molecular_graphics      'Olex2 1.5 (Dolomanov et al., 2009)'
_computing_publication_material    'Olex2 1.5 (Dolomanov et al., 2009)'
_computing_structure_refinement    'SHELXL 2018/3 (Sheldrick, 2015)'
_computing_structure_solution      'SHELXT 2014/5 (Sheldrick, 2014)'
_refine_diff_density_max           2.234
_refine_diff_density_min           -2.493
_refine_diff_density_rms           0.455
_refine_ls_extinction_coef         .
_refine_ls_extinction_method       none
_refine_ls_goodness_of_fit_ref     1.005
_refine_ls_hydrogen_treatment      constr
_refine_ls_matrix_type             full
_refine_ls_number_parameters       81
_refine_ls_number_reflns           2774
_refine_ls_number_restraints       61
_refine_ls_R_factor_all            0.1117
_refine_ls_R_factor_gt             0.0803
_refine_ls_restrained_S_all        1.002
_refine_ls_shift/su_max            0.000
_refine_ls_shift/su_mean           0.000
_refine_ls_structure_factor_coef   Fsqd
_refine_ls_weighting_details      
 'w=1/[\s^2^(Fo^2^)+(0.1802P)^2^] where P=(Fo^2^+2Fc^2^)/3'
_refine_ls_weighting_scheme        calc
_refine_ls_wR_factor_gt            0.2292
_refine_ls_wR_factor_ref           0.2714
_refine_special_details            ?
_olex2_refinement_description
;
1. Fixed Uiso
 At 1.2 times of:
  All C(H,H) groups, All N(H,H,H) groups
 At 1.5 times of:
  All C(H,H,H) groups
2. Restrained distances
 C6-C5 = N004-C5 = C13-C005 = C8-C13
 1.47 with sigma of 0.02
 C6-C5 = N004-C5
 1.47 with sigma of 0.02
 C13-C005 = C8-C13 = C6-C5 = N004-C5
 1.5 with sigma of 0.02
3. Rigid bond restraints
 C5, N004, C6, C13, C005, C8
 with sigma for 1-2 distances of 0.01 and sigma for 1-3 distances of 0.01
 Sn00
 with sigma for 1-2 distances of 0.01 and sigma for 1-3 distances of 0.01
4. Uiso/Uaniso restraints and constraints
Uanis(C5) \\sim Ueq, Uanis(N004) \\sim Ueq, Uanis(C6) \\sim Ueq, Uanis(C13)
\\sim Ueq, Uanis(C005) \\sim Ueq, Uanis(C8) \\sim Ueq: with sigma of 0.01 and
sigma for terminal atoms of 0.02
Uanis(Sn00) \\sim Ueq: with sigma of 0.1 and sigma for terminal atoms of 0.2
5.a Secondary CH2 refined with riding coordinates:
 C5(H5A,H5B), C6(H6A,H6B), C8(H8A,H8B), C13(H13A,H13B)
5.b Idealised Me refined as rotating group:
 N004(H00A,H00B,H00C), C005(H00D,H00E,H00F)
;
_atom_sites_solution_hydrogens     geom
_atom_sites_solution_primary       dual
_atom_sites_solution_secondary     ?
loop_
  _atom_site_label
  _atom_site_type_symbol
  _atom_site_fract_x
  _atom_site_fract_y
  _atom_site_fract_z
  _atom_site_U_iso_or_equiv
  _atom_site_adp_type
  _atom_site_occupancy
  _atom_site_site_symmetry_order
  _atom_site_calc_flag
  _atom_site_refinement_flags_posn
  _atom_site_refinement_flags_adp
  _atom_site_refinement_flags_occupancy
  _atom_site_disorder_assembly
  _atom_site_disorder_group
 Sn00 Sn 0.500000 0.000000 0.000000 0.0486(4) Uani 1 2 d S U P . .
 I002 I 0.53170(8) -0.23951(11) 0.27057(12) 0.0818(4) Uani 1 1 d . . . . .
 I003 I 0.71117(6) 0.06851(11) 0.05309(18) 0.0935(5) Uani 1 1 d . . . . .
 N004 N 0.6627(10) 0.0416(19) 0.576(3) 0.130(6) Uani 1 1 d D U . . .
 H00A H 0.637051 0.091735 0.490317 0.156 Uiso 1 1 calc R U . . .
 H00B H 0.658549 0.094993 0.661930 0.156 Uiso 1 1 calc R U . . .
 H00C H 0.633554 -0.044748 0.580304 0.156 Uiso 1 1 calc R U . . .
 C005 C 1.0396(13) -0.288(3) 0.590(3) 0.138(7) Uani 1 1 d D U . . .
 H00D H 1.067203 -0.204426 0.649263 0.207 Uiso 1 1 calc R U . . .
 H00E H 1.053854 -0.284411 0.484543 0.207 Uiso 1 1 calc R U . . .
 H00F H 1.063393 -0.378828 0.640183 0.207 Uiso 1 1 calc R U . . .
 C5 C 0.7597(12) 0.014(3) 0.568(4) 0.145(7) Uani 1 1 d D U . . .
 H5A H 0.768146 0.039107 0.461897 0.174 Uiso 1 1 calc R U . . .
 H5B H 0.794838 0.085699 0.638064 0.174 Uiso 1 1 calc R U . . .
 C6 C 0.8050(17) -0.130(3) 0.604(3) 0.136(6) Uani 1 1 d D U . . .
 H6A H 0.796829 -0.159170 0.709863 0.163 Uiso 1 1 calc R U . . .
 H6B H 0.773733 -0.203280 0.531359 0.163 Uiso 1 1 calc R U . . .
 C8 C 0.8971(17) -0.136(3) 0.597(4) 0.151(7) Uani 1 1 d D U . . .
 H8A H 0.930143 -0.088503 0.691519 0.181 Uiso 1 1 calc R U . . .
 H8B H 0.907675 -0.075534 0.507610 0.181 Uiso 1 1 calc R U . . .
 C13 C 0.9389(13) -0.283(3) 0.582(4) 0.149(7) Uani 1 1 d D U . . .
 H13A H 0.923258 -0.346720 0.665158 0.179 Uiso 1 1 calc R U . . .
 H13B H 0.910386 -0.326316 0.481913 0.179 Uiso 1 1 calc R U . . .

loop_
  _atom_site_aniso_label
  _atom_site_aniso_U_11
  _atom_site_aniso_U_22
  _atom_site_aniso_U_33
  _atom_site_aniso_U_23
  _atom_site_aniso_U_13
  _atom_site_aniso_U_12
 Sn00 0.0785(8) 0.0281(5) 0.0415(6) 0.0002(4) 0.0163(5) -0.0020(4)
 I002 0.1155(9) 0.0608(6) 0.0739(7) 0.0356(5) 0.0296(6) 0.0078(5)
 I003 0.0686(6) 0.0608(6) 0.1490(12) -0.0036(6) 0.0121(6) -0.0026(4)
 N004 0.115(8) 0.081(8) 0.184(15) -0.016(10) -0.003(10) -0.009(7)
 C005 0.137(10) 0.144(15) 0.132(15) 0.026(13) 0.019(12) 0.003(10)
 C5 0.142(9) 0.141(10) 0.154(12) 0.001(9) 0.031(8) 0.006(8)
 C6 0.138(8) 0.134(9) 0.135(11) -0.002(9) 0.025(8) 0.007(7)
 C8 0.146(8) 0.149(10) 0.157(12) 0.010(9) 0.026(9) 0.013(8)
 C13 0.147(9) 0.149(10) 0.151(12) 0.003(9) 0.027(9) 0.015(8)

_geom_special_details
;
 All esds (except the esd in the dihedral angle between two l.s. planes)
 are estimated using the full covariance matrix.  The cell esds are taken
 into account individually in the estimation of esds in distances, angles
 and torsion angles; correlations between esds in cell parameters are only
 used when they are defined by crystal symmetry.  An approximate (isotropic)
 treatment of cell esds is used for estimating esds involving l.s. planes.
;
loop_
  _geom_bond_atom_site_label_1
  _geom_bond_atom_site_label_2
  _geom_bond_distance
  _geom_bond_site_symmetry_2
  _geom_bond_publ_flag
 Sn00 I002 3.1405(10) . ?
 Sn00 I002 3.1409(9) 2_655 ?
 Sn00 I002 3.1405(10) 3_655 ?
 Sn00 I002 3.1409(9) 4 ?
 Sn00 I003 3.1268(13) 3_655 ?
 Sn00 I003 3.1269(12) . ?
 N004 H00A 0.8900 . ?
 N004 H00B 0.8900 . ?
 N004 H00C 0.8900 . ?
 N004 C5 1.462(11) . ?
 C005 H00D 0.9600 . ?
 C005 H00E 0.9600 . ?
 C005 H00F 0.9600 . ?
 C005 C13 1.475(13) . ?
 C5 H5A 0.9700 . ?
 C5 H5B 0.9700 . ?
 C5 C6 1.459(11) . ?
 C6 H6A 0.9700 . ?
 C6 H6B 0.9700 . ?
 C6 C8 1.37(3) . ?
 C8 H8A 0.9700 . ?
 C8 H8B 0.9700 . ?
 C8 C13 1.476(13) . ?
 C13 H13A 0.9700 . ?
 C13 H13B 0.9700 . ?

loop_
  _geom_angle_atom_site_label_1
  _geom_angle_atom_site_label_2
  _geom_angle_atom_site_label_3
  _geom_angle
  _geom_angle_site_symmetry_1
  _geom_angle_site_symmetry_3
  _geom_angle_publ_flag
 I002 Sn00 I002 180.0 . 3_655 ?
 I002 Sn00 I002 180.00(4) 2_655 4 ?
 I002 Sn00 I002 86.239(18) . 4 ?
 I002 Sn00 I002 93.761(18) . 2_655 ?
 I002 Sn00 I002 86.239(18) 3_655 2_655 ?
 I002 Sn00 I002 93.761(18) 3_655 4 ?
 I003 Sn00 I002 89.38(3) 3_655 2_655 ?
 I003 Sn00 I002 90.62(4) 3_655 4 ?
 I003 Sn00 I002 89.66(4) . 3_655 ?
 I003 Sn00 I002 90.62(3) . 2_655 ?
 I003 Sn00 I002 89.38(3) . 4 ?
 I003 Sn00 I002 89.66(4) 3_655 . ?
 I003 Sn00 I002 90.34(4) . . ?
 I003 Sn00 I002 90.34(4) 3_655 3_655 ?
 I003 Sn00 I003 180.0 3_655 . ?
 Sn00 I002 Sn00 162.42(4) . 2_645 ?
 H00A N004 H00B 109.5 . . ?
 H00A N004 H00C 109.5 . . ?
 H00B N004 H00C 109.5 . . ?
 C5 N004 H00A 109.5 . . ?
 C5 N004 H00B 109.5 . . ?
 C5 N004 H00C 109.5 . . ?
 H00D C005 H00E 109.5 . . ?
 H00D C005 H00F 109.5 . . ?
 H00E C005 H00F 109.5 . . ?
 C13 C005 H00D 109.5 . . ?
 C13 C005 H00E 109.5 . . ?
 C13 C005 H00F 109.5 . . ?
 N004 C5 H5A 106.3 . . ?
 N004 C5 H5B 106.3 . . ?
 H5A C5 H5B 106.4 . . ?
 C6 C5 N004 124(2) . . ?
 C6 C5 H5A 106.3 . . ?
 C6 C5 H5B 106.3 . . ?
 C5 C6 H6A 108.2 . . ?
 C5 C6 H6B 108.2 . . ?
 H6A C6 H6B 107.3 . . ?
 C8 C6 C5 116(2) . . ?
 C8 C6 H6A 108.2 . . ?
 C8 C6 H6B 108.2 . . ?
 C6 C8 H8A 107.8 . . ?
 C6 C8 H8B 107.8 . . ?
 C6 C8 C13 118(2) . . ?
 H8A C8 H8B 107.2 . . ?
 C13 C8 H8A 107.8 . . ?
 C13 C8 H8B 107.8 . . ?
 C005 C13 C8 117(2) . . ?
 C005 C13 H13A 108.1 . . ?
 C005 C13 H13B 108.1 . . ?
 C8 C13 H13A 108.1 . . ?
 C8 C13 H13B 108.1 . . ?
 H13A C13 H13B 107.3 . . ?

loop_
  _geom_torsion_atom_site_label_1
  _geom_torsion_atom_site_label_2
  _geom_torsion_atom_site_label_3
  _geom_torsion_atom_site_label_4
  _geom_torsion
  _geom_torsion_site_symmetry_1
  _geom_torsion_site_symmetry_2
  _geom_torsion_site_symmetry_3
  _geom_torsion_site_symmetry_4
  _geom_torsion_publ_flag
 N004 C5 C6 C8 -178(3) . . . . ?
 C5 C6 C8 C13 -161(3) . . . . ?
 C6 C8 C13 C005 -174(3) . . . . ?

_olex2_submission_special_instructions  'No special instructions were received'
_oxdiff_exptl_absorpt_empirical_details
;
Empirical correction (ABSPACK) includes:
- Absorption correction using spherical harmonics
- Frame scaling
;
_oxdiff_exptl_absorpt_empirical_full_max  3.787
_oxdiff_exptl_absorpt_empirical_full_min  0.582

# start Validation Reply Form
_vrf_PLAT342_exp_14790
;
PROBLEM: Low Bond Precision on  C-C Bonds ...............     0.0375 Ang.  
RESPONSE: For organic-inorganic hybrid halide perovskites, thermal vibrations 
of organic molecules are strong at room temperature, especially in the presence 
of organic cations doping in this structure, which affect the abnormality of 
individual atoms and the precision of the C-C bond. We believed this problem 
will not affect the inorganic components we analyzed.
;
_vrf_PLAT972_exp_14790
;
PROBLEM: Check Calcd Resid. Dens.  0.89Ang From Sn00           -2.53 eA-3  
RESPONSE: The large positive calculated residual density on heavy atoms is 
usually caused by twining. However, checking by Platon does not find obvious 
twin laws. This might be due to the slightly worse crystal quality compared to 
other samples. For light atoms, this problem may arise from the organic cations 
doping in this structure and the highly disordered organic components.

;
# end Validation Reply Form
