# Supplementary material for: Two-dimensional organic-inorganic hybrid perovskite quantum-well nanowires enabled by directional noncovalent intermolecular interactions
Source: Nat Commun. 2025 Mar 27;16:2997. doi: 10.1038/s41467-025-58166-x (PMC11950231; doi:10.1038/s41467-025-58166-x)
Supplement: Supplementary file 4 — Supplementary Data 1 [file 41467_2025_58166_MOESM4_ESM.zip › crystal structure cif and checkcif/(PEA)2PbI4.cif]

####################################################################### 
# 
# This file contains crystal structure data downloaded from the 
# Cambridge Structural Database (CSD) hosted by the Cambridge 
# Crystallographic Data Centre (CCDC).
# 
# Full information about CCDC data access policies and citation 
# guidelines are available at http://www.ccdc.cam.ac.uk/access/V1 
# 
# Audit and citation data items may have been added by the CCDC. 
# Please retain this information to preserve the provenance of 
# this file and to allow appropriate attribution of the data. 
# 
#######################################################################

data_je296m
_audit_block_doi                 10.5517/ccdc.csd.cc1ztf29
_database_code_depnum_ccdc_archive 'CCDC 1841681'
loop_
_citation_id
_citation_doi
_citation_year
1 10.1021/acs.chemmater.8b04064 2019
loop_
_audit_author_name
_audit_author_address
'Rakesh Ganguly'
;Nanyang Technological University
Singapore
;
_audit_update_record             
;
2018-05-07 deposited with the CCDC.	2024-12-08 downloaded from the CCDC.
;
_chemical_name_systematic        ?
_chemical_name_common            ?
_chemical_formula_moiety         ?
_chemical_formula_sum            'C32 H45 I8 N4 Pb2'
_chemical_formula_iupac          ?
_chemical_formula_weight         1915.30
_chemical_absolute_configuration ?

_chemical_melting_point          ?

_space_group_crystal_system      monoclinic
_space_group_name_H-M_alt        'C 1 c 1'
_space_group_name_Hall           'C -2yc'
loop_
_space_group_symop_operation_xyz
'x, y, z'
'x, -y, z+1/2'
'x+1/2, y+1/2, z'
'x+1/2, -y+1/2, z+1/2'

_cell_length_a                   12.3353(2)
_cell_length_b                   12.2206(3)
_cell_length_c                   32.2371(8)
_cell_angle_alpha                90
_cell_angle_beta                 94.2960(10)
_cell_angle_gamma                90
_cell_volume                     4845.92(19)
_cell_formula_units_Z            4
_cell_measurement_reflns_used    9852
_cell_measurement_theta_min      2.4654
_cell_measurement_theta_max      29.6115
_cell_measurement_temperature    100.(2)

_exptl_crystal_description       needle
_exptl_crystal_colour            orange
_exptl_crystal_size_max          0.060
_exptl_crystal_size_mid          0.040
_exptl_crystal_size_min          0.020
_exptl_crystal_density_diffrn    2.625
_exptl_crystal_density_meas      ?
_exptl_crystal_density_method    'not measured'
_exptl_crystal_F_000             3412

_exptl_absorpt_coefficient_mu    12.061
_exptl_absorpt_correction_type   Multi-Scan
_exptl_absorpt_process_details   
;
SADABS-2016/2 - Bruker AXS area detector scaling and absorption correction
;
_exptl_absorpt_correction_T_min  0.12
_exptl_absorpt_correction_T_max  0.79

_exptl_special_details           
;
;

_diffrn_ambient_temperature      100.(2)

_diffrn_source                   'Incoatec microfocus source'
_diffrn_source_type              'Bruker D8 Quest'

_diffrn_radiation_type           MoK\a
_diffrn_radiation_wavelength     0.71073
_diffrn_radiation_monochromator  'Multilayer Mirror'

_diffrn_measurement_device_type  'Photon II CPADs detector'
_diffrn_measurement_method       'phi and omega scans'

_diffrn_detector_area_resol_mean 7.4074

_diffrn_reflns_number            30212
_diffrn_reflns_av_R_equivalents  0.0182
_diffrn_reflns_av_unetI/netI     0.0214
_diffrn_reflns_theta_min         2.35
_diffrn_reflns_theta_max         29.64
_diffrn_reflns_theta_full        29.64
_diffrn_measured_fraction_theta_max 0.978
_diffrn_measured_fraction_theta_full 0.978
_diffrn_reflns_limit_h_min       -17
_diffrn_reflns_limit_h_max       17
_diffrn_reflns_limit_k_min       -16
_diffrn_reflns_limit_k_max       16
_diffrn_reflns_limit_l_min       -44
_diffrn_reflns_limit_l_max       44

_refine_special_details          
;

Refined as a 2-component inversion twin.
;

_reflns_number_total             12542
_reflns_number_gt                12154
_reflns_threshold_expression     'I > 2\s(I)'

_refine_ls_structure_factor_coef Fsqd
_refine_ls_matrix_type           full
_refine_ls_R_factor_all          0.0395
_refine_ls_R_factor_gt           0.0388
_refine_ls_wR_factor_gt          0.1038
_refine_ls_wR_factor_ref         0.1045
_refine_ls_goodness_of_fit_ref   1.125
_refine_ls_restrained_S_all      1.125
_refine_ls_number_reflns         12542
_refine_ls_number_parameters     420
_refine_ls_number_restraints     2
_refine_ls_number_constraints    ?
_refine_ls_hydrogen_treatment    constr
_refine_ls_weighting_scheme      calc
_refine_ls_weighting_details     
'w=1/[\s^2^(Fo^2^)+(0.0710P)^2^+6.9304P] where P=(Fo^2^+2Fc^2^)/3'

_atom_sites_solution_hydrogens   geom
_atom_sites_solution_primary     ?
_atom_sites_solution_secondary   ?

_refine_ls_shift/su_max          0.002
_refine_ls_shift/su_mean         0.000
_refine_diff_density_max         1.839
_refine_diff_density_min         -3.544
_refine_ls_extinction_method     none
_refine_ls_extinction_coef       ?
_refine_ls_abs_structure_details 
;

Refined as an inversion twin.
;
_refine_ls_abs_structure_Flack   0.564(9)

loop_
_atom_type_symbol
_atom_type_description
_atom_type_scat_dispersion_real
_atom_type_scat_dispersion_imag
_atom_type_scat_source
C C 0.0033 0.0016 'International Tables Vol C Tables 4.2.6.8 and 6.1.1.4'
H H 0.0000 0.0000 'International Tables Vol C Tables 4.2.6.8 and 6.1.1.4'
I I -0.4742 1.8119 'International Tables Vol C Tables 4.2.6.8 and 6.1.1.4'
N N 0.0061 0.0033 'International Tables Vol C Tables 4.2.6.8 and 6.1.1.4'
Pb Pb -3.3944 10.1111 'International Tables Vol C Tables 4.2.6.8 and 6.1.1.4'

_computing_data_collection       'APEX3 (Bruker AXS Inc., 2017)'
_computing_cell_refinement       'SAINT V8.38A (Bruker AXS Inc., 2017)'
_computing_data_reduction        'SAINT V8.38A (Bruker AXS Inc., 2017)'
_computing_structure_solution    'XS, VERSION 2013/1'
_computing_structure_refinement  'SHELXL-2016/6 (Sheldrick, 2016)'
_computing_molecular_graphics    ?
_computing_publication_material  'APEX3 (Bruker AXS Inc., 2017)'

loop_
_atom_site_type_symbol
_atom_site_label
_atom_site_fract_x
_atom_site_fract_y
_atom_site_fract_z
_atom_site_U_iso_or_equiv
_atom_site_adp_type
_atom_site_calc_flag
_atom_site_refinement_flags_adp
_atom_site_refinement_flags_occupancy
_atom_site_refinement_flags_posn
_atom_site_occupancy
_atom_site_disorder_assembly
_atom_site_disorder_group
C C1 0.2872(9) 0.0875(9) 0.6720(3) 0.035(2) Uani d . . . 1 . .
C C2 0.3193(10) -0.0114(9) 0.6863(4) 0.046(3) Uani d . . . 1 . .
H H2 0.387875 -0.040029 0.680044 0.056 Uiso calc U . R 1 . .
C C3 0.2482(12) -0.0749(9) 0.7115(4) 0.051(3) Uani d . . . 1 . .
H H3 0.27191 -0.143357 0.722751 0.062 Uiso calc U . R 1 . .
C C4 0.1508(12) -0.0371(10) 0.7187(4) 0.054(3) Uani d . . . 1 . .
H H4 0.105664 -0.080002 0.734889 0.065 Uiso calc U . R 1 . .
C C5 0.1111(7) 0.0654(9) 0.7029(3) 0.0371(19) Uani d . . . 1 . .
H H5 0.040886 0.091664 0.708074 0.045 Uiso calc U . R 1 . .
C C6 0.1849(15) 0.1280(9) 0.6784(5) 0.044(3) Uani d . . . 1 . .
H H6 0.162557 0.196585 0.666871 0.053 Uiso calc U . R 1 . .
C C7 0.3560(10) 0.1527(9) 0.6450(4) 0.042(2) Uani d . . . 1 . .
H H7 0.421697 0.186881 0.655374 0.05 Uiso calc U . R 1 . .
C C8 0.3140(10) 0.1602(8) 0.6002(4) 0.040(2) Uani d . . . 1 . .
H H8A 0.365438 0.202361 0.584308 0.048 Uiso calc U . R 1 . .
H H8B 0.242903 0.198176 0.597909 0.048 Uiso calc U . R 1 . .
C C9 0.7851(9) 0.0923(9) 0.6725(3) 0.036(2) Uani d . . . 1 . .
C C10 0.8254(8) -0.0123(8) 0.6811(3) 0.0346(18) Uani d . . . 1 . .
H H10 0.890095 -0.036943 0.669836 0.041 Uiso calc U . R 1 . .
C C11 0.7681(12) -0.0801(9) 0.7067(4) 0.050(3) Uani d . . . 1 . .
H H11 0.79934 -0.148316 0.715176 0.06 Uiso calc U . R 1 . .
C C12 0.6725(11) -0.0533(12) 0.7195(4) 0.058(3) Uani d . . . 1 . .
H H12 0.636156 -0.103213 0.736309 0.069 Uiso calc U . R 1 . .
C C13 0.6223(10) 0.0497(13) 0.7086(4) 0.055(3) Uani d . . . 1 . .
H H13 0.551394 0.068725 0.715737 0.066 Uiso calc U . R 1 . .
C C14 0.6836(18) 0.1163(14) 0.6875(7) 0.073(7) Uani d . . . 1 . .
H H14 0.65575 0.187776 0.68204 0.087 Uiso calc U . R 1 . .
C C15 0.8402(10) 0.1689(8) 0.6444(4) 0.043(2) Uani d . . . 1 . .
H H15 0.877133 0.232527 0.654812 0.052 Uiso calc U . R 1 . .
C C16 0.8345(12) 0.1414(15) 0.6012(6) 0.068(5) Uani d . . . 1 . .
H H16 0.897414 0.134641 0.586109 0.082 Uiso calc U . R 1 . .
C C17 0.2919(8) 0.6606(8) 0.3281(3) 0.0326(19) Uani d . . . 1 . .
C C18 0.3928(12) 0.6332(8) 0.3153(4) 0.032(3) Uani d . . . 1 . .
H H18 0.42844 0.566596 0.32318 0.039 Uiso calc U . R 1 . .
C C19 0.4388(10) 0.7111(12) 0.2898(4) 0.051(3) Uani d . . . 1 . .
H H19 0.505825 0.691773 0.279011 0.061 Uiso calc U . R 1 . .
C C20 0.3989(12) 0.8084(12) 0.2791(3) 0.057(3) Uani d . . . 1 . .
H H20 0.438248 0.859558 0.263819 0.069 Uiso calc U . R 1 . .
C C21 0.2921(10) 0.8320(10) 0.2920(4) 0.045(3) Uani d . . . 1 . .
H H21 0.2569 0.899147 0.284673 0.054 Uiso calc U . R 1 . .
C C22 0.2447(8) 0.7591(8) 0.3140(3) 0.036(2) Uani d . . . 1 . .
H H22 0.172712 0.773975 0.32098 0.044 Uiso calc U . R 1 . .
C C23 0.2315(9) 0.5795(9) 0.3559(3) 0.040(2) Uani d . . . 1 . .
H H23A 0.154614 0.572741 0.344946 0.049 Uiso calc U . R 1 . .
H H23B 0.265491 0.506269 0.354947 0.049 Uiso calc U . R 1 . .
C C24 0.2363(9) 0.6194(5) 0.4005(3) 0.0256(19) Uani d . . . 1 . .
H H24A 0.202154 0.692615 0.401462 0.031 Uiso calc U . R 1 . .
H H24B 0.195014 0.568745 0.417358 0.031 Uiso calc U . R 1 . .
C C25 0.7882(8) 0.6616(8) 0.3278(3) 0.0325(19) Uani d . . . 1 . .
C C26 0.7572(8) 0.7626(8) 0.3114(3) 0.0357(19) Uani d . . . 1 . .
H H26 0.68884 0.793471 0.316602 0.043 Uiso calc U . R 1 . .
C C27 0.8279(13) 0.8180(10) 0.2872(4) 0.060(4) Uani d . . . 1 . .
H H27 0.808968 0.887746 0.275859 0.072 Uiso calc U . R 1 . .
C C28 0.9270(10) 0.7697(12) 0.2799(3) 0.053(3) Uani d . . . 1 . .
H H28 0.977341 0.807082 0.264034 0.063 Uiso calc U . R 1 . .
C C29 0.9495(12) 0.6751(14) 0.2945(4) 0.059(4) Uani d . . . 1 . .
H H29 1.016412 0.643375 0.287991 0.071 Uiso calc U . R 1 . .
C C30 0.8874(12) 0.6172(9) 0.3181(5) 0.035(3) Uani d . . . 1 . .
H H30 0.909921 0.547112 0.328192 0.042 Uiso calc U . R 1 . .
C C31 0.7118(9) 0.5968(9) 0.3551(4) 0.040(2) Uani d . . . 1 . .
H H31A 0.638076 0.629295 0.352235 0.048 Uiso calc U . R 1 . .
H H31B 0.706386 0.51996 0.345443 0.048 Uiso calc U . R 1 . .
C C32 0.7553(11) 0.6000(11) 0.4001(4) 0.044(3) Uani d . . . 1 . .
H H32A 0.705279 0.557503 0.416556 0.053 Uiso calc U . R 1 . .
H H32B 0.826389 0.562001 0.402465 0.053 Uiso calc U . R 1 . .
I I1 0.00182(7) 0.87715(4) 0.40040(3) 0.0303(2) Uani d . . . 1 . .
I I2 0.06909(7) 0.87102(5) 0.59950(3) 0.0298(2) Uani d . . . 1 . .
I I3 0.28488(7) 0.81384(4) 0.49907(3) 0.03059(12) Uani d . . . 1 . .
I I4 0.52028(6) 0.86124(6) 0.40069(3) 0.02997(17) Uani d . . . 1 . .
I I5 0.55063(7) 0.88856(6) 0.59987(3) 0.03065(18) Uani d . . . 1 . .
I I6 0.78553(7) 0.93482(4) 0.50097(4) 0.03061(12) Uani d . . . 1 . .
I I7 0.47210(7) 1.12412(3) 0.49907(4) 0.03125(14) Uani d . . . 1 . .
I I8 0.59787(7) 0.62450(4) 0.50123(4) 0.03086(14) Uani d . . . 1 . .
N N1 0.3015(6) 0.0433(6) 0.5827(2) 0.0321(14) Uani d . . . 1 . .
H H1A 0.365183 0.006395 0.58781 0.048 Uiso calc U . R 1 . .
H H1B 0.284214 0.046446 0.554832 0.048 Uiso calc U . R 1 . .
H H1C 0.247758 0.008083 0.595259 0.048 Uiso calc U . R 1 . .
N N2 0.7201(7) 0.1238(5) 0.5812(3) 0.0314(17) Uani d . . . 1 . .
H H2A 0.684032 0.075924 0.596847 0.047 Uiso calc U . R 1 . .
H H2B 0.723907 0.09624 0.555163 0.047 Uiso calc U . R 1 . .
H H2C 0.684064 0.188841 0.579741 0.047 Uiso calc U . R 1 . .
N N3 0.3503(7) 0.6259(5) 0.4182(3) 0.0325(17) Uani d . . . 1 . .
H H3A 0.383459 0.560173 0.415166 0.049 Uiso calc U . R 1 . .
H H3B 0.351381 0.642874 0.445746 0.049 Uiso calc U . R 1 . .
H H3C 0.386057 0.678523 0.404701 0.049 Uiso calc U . R 1 . .
N N4 0.7695(6) 0.7049(6) 0.4187(2) 0.0311(14) Uani d . . . 1 . .
H H4A 0.809839 0.747617 0.402546 0.047 Uiso calc U . R 1 . .
H H4B 0.804403 0.697859 0.444399 0.047 Uiso calc U . R 1 . .
H H4C 0.7034 0.736501 0.420888 0.047 Uiso calc U . R 1 . .
Pb Pb1 0.03649(5) 0.87393(3) 0.50032(2) 0.02657(8) Uani d . . . 1 . .
Pb Pb2 0.53650(5) 0.87412(3) 0.50051(2) 0.02648(8) Uani d . . . 1 . .

loop_
_atom_site_aniso_label
_atom_site_aniso_U_11
_atom_site_aniso_U_22
_atom_site_aniso_U_33
_atom_site_aniso_U_12
_atom_site_aniso_U_13
_atom_site_aniso_U_23
C1 0.034(5) 0.045(5) 0.027(5) -0.015(4) 0.006(4) -0.008(4)
C2 0.043(6) 0.047(5) 0.049(7) -0.002(4) -0.001(5) -0.002(5)
C3 0.074(8) 0.032(4) 0.050(6) -0.006(5) 0.008(6) 0.007(4)
C4 0.059(7) 0.050(6) 0.052(7) -0.021(5) -0.002(5) 0.011(5)
C5 0.022(4) 0.062(6) 0.027(4) -0.005(4) 0.003(3) -0.003(4)
C6 0.045(7) 0.057(8) 0.030(6) -0.005(4) 0.003(5) 0.005(4)
C7 0.043(5) 0.046(5) 0.036(6) -0.013(4) 0.006(4) -0.002(4)
C8 0.051(6) 0.026(4) 0.043(5) 0.009(4) 0.012(4) -0.005(4)
C9 0.036(5) 0.042(5) 0.032(5) -0.013(4) 0.008(4) -0.008(4)
C10 0.036(4) 0.041(4) 0.027(4) 0.002(3) 0.004(3) 0.000(3)
C11 0.071(8) 0.038(5) 0.039(6) -0.013(5) 0.000(5) 0.003(4)
C12 0.047(6) 0.078(8) 0.047(7) -0.025(6) 0.000(5) 0.003(6)
C13 0.031(5) 0.097(9) 0.038(6) -0.011(5) 0.018(4) -0.010(6)
C14 0.051(10) 0.090(12) 0.072(14) 0.021(7) -0.029(10) -0.031(8)
C15 0.052(6) 0.040(5) 0.037(6) -0.012(4) -0.003(4) 0.004(4)
C16 0.031(6) 0.120(13) 0.054(9) -0.020(6) 0.001(6) 0.015(8)
C17 0.035(5) 0.034(5) 0.027(5) 0.004(4) -0.005(4) 0.005(4)
C18 0.034(6) 0.037(5) 0.027(5) 0.000(3) 0.005(4) -0.009(3)
C19 0.036(5) 0.085(8) 0.032(5) 0.008(5) -0.008(4) -0.017(5)
C20 0.067(8) 0.087(9) 0.018(4) -0.031(7) 0.005(5) 0.004(5)
C21 0.046(6) 0.052(6) 0.034(5) 0.001(4) -0.016(4) 0.004(4)
C22 0.031(4) 0.046(5) 0.030(5) 0.001(4) -0.010(3) -0.006(4)
C23 0.040(5) 0.043(5) 0.037(5) -0.009(4) -0.005(4) 0.008(4)
C24 0.037(5) 0.015(3) 0.025(4) -0.006(2) -0.001(4) 0.003(2)
C25 0.032(4) 0.038(5) 0.027(5) 0.005(4) 0.002(4) -0.001(4)
C26 0.032(4) 0.049(5) 0.025(4) 0.000(4) -0.007(3) -0.004(3)
C27 0.094(11) 0.051(6) 0.030(5) -0.023(6) -0.036(6) 0.015(4)
C28 0.047(6) 0.090(9) 0.021(4) -0.025(6) 0.005(4) 0.002(5)
C29 0.052(7) 0.089(9) 0.037(6) -0.029(7) 0.007(5) -0.008(6)
C30 0.032(6) 0.045(6) 0.028(5) 0.007(3) 0.005(4) -0.004(3)
C31 0.039(5) 0.044(5) 0.039(6) -0.012(4) 0.009(4) -0.008(4)
C32 0.040(6) 0.063(6) 0.029(5) -0.030(6) 0.003(4) 0.004(5)
I1 0.0309(4) 0.0316(3) 0.0283(4) -0.00147(18) 0.0027(3) 0.0001(2)
I2 0.0300(4) 0.0309(3) 0.0284(3) -0.00035(18) 0.0030(3) -0.0002(2)
I3 0.0242(2) 0.0335(2) 0.0343(3) -0.00010(18) 0.0036(2) -0.0016(2)
I4 0.0295(4) 0.0320(2) 0.0284(3) -0.0001(3) 0.0019(3) 0.0006(3)
I5 0.0313(4) 0.0315(2) 0.0290(4) -0.0005(3) 0.0021(3) 0.0011(3)
I6 0.0245(2) 0.0331(2) 0.0344(3) -0.00065(18) 0.00365(19) -0.0013(2)
I7 0.0333(3) 0.0252(3) 0.0351(3) -0.00018(16) 0.0012(2) 0.00116(15)
I8 0.0330(3) 0.0249(3) 0.0345(3) 0.00002(16) 0.0014(2) 0.00109(15)
N1 0.030(3) 0.036(3) 0.031(4) -0.002(3) 0.007(3) 0.001(3)
N2 0.032(4) 0.027(4) 0.035(5) -0.002(2) 0.002(3) -0.001(2)
N3 0.031(4) 0.036(4) 0.030(4) -0.001(2) -0.004(3) 0.000(2)
N4 0.027(3) 0.036(3) 0.030(3) 0.001(3) 0.003(3) -0.003(3)
Pb1 0.02483(14) 0.02603(15) 0.02887(16) -0.00005(7) 0.00199(11) 0.00075(7)
Pb2 0.02512(14) 0.02590(15) 0.02854(16) -0.00008(7) 0.00269(11) -0.00020(7)

_geom_special_details            
;

All esds (except the esd in the dihedral angle between two l.s. planes)
are estimated using the full covariance matrix.  The cell esds are taken
into account individually in the estimation of esds in distances, angles
and torsion angles; correlations between esds in cell parameters are only
used when they are defined by crystal symmetry.  An approximate (isotropic)
treatment of cell esds is used for estimating esds involving l.s. planes.
;

loop_
_geom_bond_atom_site_label_1
_geom_bond_atom_site_label_2
_geom_bond_site_symmetry_2
_geom_bond_distance
_geom_bond_publ_flag
C1 C2 . 1.343(16) ?
C1 C6 . 1.38(2) ?
C1 C7 . 1.491(15) ?
C2 C3 . 1.463(18) ?
C2 H2 . 0.95 ?
C3 C4 . 1.32(2) ?
C3 H3 . 0.95 ?
C4 C5 . 1.424(17) ?
C4 H4 . 0.95 ?
C5 C6 . 1.465(19) ?
C5 H5 . 0.95 ?
C6 H6 . 0.95 ?
C7 C8 . 1.498(17) ?
C7 H7 . 0.95 ?
C8 N1 . 1.539(12) ?
C8 H8A . 0.99 ?
C8 H8B . 0.99 ?
C9 C10 . 1.392(15) ?
C9 C14 . 1.41(3) ?
C9 C15 . 1.499(15) ?
C10 C11 . 1.398(15) ?
C10 H10 . 0.95 ?
C11 C12 . 1.32(2) ?
C11 H11 . 0.95 ?
C12 C13 . 1.44(2) ?
C12 H12 . 0.95 ?
C13 C14 . 1.33(3) ?
C13 H13 . 0.95 ?
C14 H14 . 0.95 ?
C15 C16 . 1.43(2) ?
C15 H15 . 0.95 ?
C16 N2 . 1.522(17) ?
C16 H16 . 0.95 ?
C17 C18 . 1.381(17) ?
C17 C22 . 1.398(13) ?
C17 C23 . 1.562(15) ?
C18 C19 . 1.407(19) ?
C18 H18 . 0.95 ?
C19 C20 . 1.323(19) ?
C19 H19 . 0.95 ?
C20 C21 . 1.441(19) ?
C20 H20 . 0.95 ?
C21 C22 . 1.304(17) ?
C21 H21 . 0.95 ?
C22 H22 . 0.95 ?
C23 C24 . 1.515(15) ?
C23 H23A . 0.99 ?
C23 H23B . 0.99 ?
C24 N3 . 1.479(14) ?
C24 H24A . 0.99 ?
C24 H24B . 0.99 ?
C25 C26 . 1.386(14) ?
C25 C30 . 1.396(17) ?
C25 C31 . 1.551(15) ?
C26 C27 . 1.388(18) ?
C26 H26 . 0.95 ?
C27 C28 . 1.39(2) ?
C27 H27 . 0.95 ?
C28 C29 . 1.27(2) ?
C28 H28 . 0.95 ?
C29 C30 . 1.32(2) ?
C29 H29 . 0.95 ?
C30 H30 . 0.95 ?
C31 C32 . 1.511(17) ?
C31 H31A . 0.99 ?
C31 H31B . 0.99 ?
C32 N4 . 1.420(14) ?
C32 H32A . 0.99 ?
C32 H32B . 0.99 ?
I1 Pb1 . 3.2174(12) ?
I2 Pb1 . 3.1928(12) ?
I3 Pb1 . 3.1539(13) ?
I3 Pb2 . 3.1870(13) ?
I4 Pb2 . 3.2129(12) ?
I5 Pb2 . 3.1997(12) ?
I6 Pb2 . 3.1591(13) ?
I6 Pb1 1_655 3.1853(13) ?
I7 Pb1 3 3.1539(6) ?
I7 Pb2 . 3.1563(6) ?
I8 Pb2 . 3.1427(7) ?
I8 Pb1 3_545 3.1539(7) ?
N1 H1A . 0.91 ?
N1 H1B . 0.91 ?
N1 H1C . 0.91 ?
N2 H2A . 0.91 ?
N2 H2B . 0.91 ?
N2 H2C . 0.91 ?
N3 H3A . 0.91 ?
N3 H3B . 0.91 ?
N3 H3C . 0.91 ?
N4 H4A . 0.91 ?
N4 H4B . 0.91 ?
N4 H4C . 0.91 ?

loop_
_geom_angle_atom_site_label_1
_geom_angle_atom_site_label_2
_geom_angle_atom_site_label_3
_geom_angle_site_symmetry_1
_geom_angle_site_symmetry_3
_geom_angle
_geom_angle_publ_flag
C2 C1 C6 . . 121.3(11) ?
C2 C1 C7 . . 121.0(11) ?
C6 C1 C7 . . 117.5(11) ?
C1 C2 C3 . . 119.6(12) ?
C1 C2 H2 . . 120.2 ?
C3 C2 H2 . . 120.2 ?
C4 C3 C2 . . 120.2(11) ?
C4 C3 H3 . . 119.9 ?
C2 C3 H3 . . 119.9 ?
C3 C4 C5 . . 122.5(11) ?
C3 C4 H4 . . 118.8 ?
C5 C4 H4 . . 118.8 ?
C4 C5 C6 . . 116.1(11) ?
C4 C5 H5 . . 121.9 ?
C6 C5 H5 . . 121.9 ?
C1 C6 C5 . . 120.3(11) ?
C1 C6 H6 . . 119.9 ?
C5 C6 H6 . . 119.9 ?
C1 C7 C8 . . 115.1(9) ?
C1 C7 H7 . . 122.5 ?
C8 C7 H7 . . 122.5 ?
C7 C8 N1 . . 108.3(9) ?
C7 C8 H8A . . 110.0 ?
N1 C8 H8A . . 110.0 ?
C7 C8 H8B . . 110.0 ?
N1 C8 H8B . . 110.0 ?
H8A C8 H8B . . 108.4 ?
C10 C9 C14 . . 115.8(12) ?
C10 C9 C15 . . 121.5(10) ?
C14 C9 C15 . . 122.2(13) ?
C9 C10 C11 . . 118.3(10) ?
C9 C10 H10 . . 120.9 ?
C11 C10 H10 . . 120.9 ?
C12 C11 C10 . . 122.7(12) ?
C12 C11 H11 . . 118.6 ?
C10 C11 H11 . . 118.6 ?
C11 C12 C13 . . 121.3(12) ?
C11 C12 H12 . . 119.3 ?
C13 C12 H12 . . 119.3 ?
C14 C13 C12 . . 114.3(12) ?
C14 C13 H13 . . 122.9 ?
C12 C13 H13 . . 122.9 ?
C13 C14 C9 . . 127.0(15) ?
C13 C14 H14 . . 116.5 ?
C9 C14 H14 . . 116.5 ?
C16 C15 C9 . . 116.8(10) ?
C16 C15 H15 . . 121.6 ?
C9 C15 H15 . . 121.6 ?
C15 C16 N2 . . 115.0(13) ?
C15 C16 H16 . . 122.5 ?
N2 C16 H16 . . 122.5 ?
C18 C17 C22 . . 118.3(10) ?
C18 C17 C23 . . 119.8(9) ?
C22 C17 C23 . . 121.8(10) ?
C17 C18 C19 . . 115.0(10) ?
C17 C18 H18 . . 122.5 ?
C19 C18 H18 . . 122.5 ?
C20 C19 C18 . . 127.1(12) ?
C20 C19 H19 . . 116.4 ?
C18 C19 H19 . . 116.4 ?
C19 C20 C21 . . 115.7(11) ?
C19 C20 H20 . . 122.1 ?
C21 C20 H20 . . 122.1 ?
C22 C21 C20 . . 118.5(11) ?
C22 C21 H21 . . 120.7 ?
C20 C21 H21 . . 120.7 ?
C21 C22 C17 . . 124.9(11) ?
C21 C22 H22 . . 117.5 ?
C17 C22 H22 . . 117.5 ?
C24 C23 C17 . . 110.7(8) ?
C24 C23 H23A . . 109.5 ?
C17 C23 H23A . . 109.5 ?
C24 C23 H23B . . 109.5 ?
C17 C23 H23B . . 109.5 ?
H23A C23 H23B . . 108.1 ?
N3 C24 C23 . . 110.6(9) ?
N3 C24 H24A . . 109.5 ?
C23 C24 H24A . . 109.5 ?
N3 C24 H24B . . 109.5 ?
C23 C24 H24B . . 109.5 ?
H24A C24 H24B . . 108.1 ?
C26 C25 C30 . . 118.8(10) ?
C26 C25 C31 . . 120.6(9) ?
C30 C25 C31 . . 120.6(10) ?
C25 C26 C27 . . 118.8(11) ?
C25 C26 H26 . . 120.6 ?
C27 C26 H26 . . 120.6 ?
C26 C27 C28 . . 119.0(11) ?
C26 C27 H27 . . 120.5 ?
C28 C27 H27 . . 120.5 ?
C29 C28 C27 . . 119.4(12) ?
C29 C28 H28 . . 120.3 ?
C27 C28 H28 . . 120.3 ?
C28 C29 C30 . . 125.5(15) ?
C28 C29 H29 . . 117.3 ?
C30 C29 H29 . . 117.3 ?
C29 C30 C25 . . 118.4(12) ?
C29 C30 H30 . . 120.8 ?
C25 C30 H30 . . 120.8 ?
C32 C31 C25 . . 110.1(8) ?
C32 C31 H31A . . 109.6 ?
C25 C31 H31A . . 109.6 ?
C32 C31 H31B . . 109.6 ?
C25 C31 H31B . . 109.6 ?
H31A C31 H31B . . 108.2 ?
N4 C32 C31 . . 116.8(11) ?
N4 C32 H32A . . 108.1 ?
C31 C32 H32A . . 108.1 ?
N4 C32 H32B . . 108.1 ?
C31 C32 H32B . . 108.1 ?
H32A C32 H32B . . 107.3 ?
Pb1 I3 Pb2 . . 153.13(2) ?
Pb2 I6 Pb1 . 1_655 152.90(2) ?
Pb1 I7 Pb2 3 . 150.92(5) ?
Pb2 I8 Pb1 . 3_545 152.23(5) ?
C8 N1 H1A . . 109.5 ?
C8 N1 H1B . . 109.5 ?
H1A N1 H1B . . 109.5 ?
C8 N1 H1C . . 109.5 ?
H1A N1 H1C . . 109.5 ?
H1B N1 H1C . . 109.5 ?
C16 N2 H2A . . 109.5 ?
C16 N2 H2B . . 109.5 ?
H2A N2 H2B . . 109.5 ?
C16 N2 H2C . . 109.5 ?
H2A N2 H2C . . 109.5 ?
H2B N2 H2C . . 109.5 ?
C24 N3 H3A . . 109.5 ?
C24 N3 H3B . . 109.5 ?
H3A N3 H3B . . 109.5 ?
C24 N3 H3C . . 109.5 ?
H3A N3 H3C . . 109.5 ?
H3B N3 H3C . . 109.5 ?
C32 N4 H4A . . 109.5 ?
C32 N4 H4B . . 109.5 ?
H4A N4 H4B . . 109.5 ?
C32 N4 H4C . . 109.5 ?
H4A N4 H4C . . 109.5 ?
H4B N4 H4C . . 109.5 ?
I7 Pb1 I3 3_445 . 91.05(2) ?
I7 Pb1 I8 3_445 3_455 179.30(5) ?
I3 Pb1 I8 . 3_455 89.62(3) ?
I7 Pb1 I6 3_445 1_455 88.98(3) ?
I3 Pb1 I6 . 1_455 179.65(6) ?
I8 Pb1 I6 3_455 1_455 90.34(2) ?
I7 Pb1 I2 3_445 . 90.84(3) ?
I3 Pb1 I2 . . 87.74(3) ?
I8 Pb1 I2 3_455 . 89.38(3) ?
I6 Pb1 I2 1_455 . 92.61(4) ?
I7 Pb1 I1 3_445 . 89.12(3) ?
I3 Pb1 I1 . . 92.66(4) ?
I8 Pb1 I1 3_455 . 90.65(3) ?
I6 Pb1 I1 1_455 . 86.99(3) ?
I2 Pb1 I1 . . 179.60(4) ?
I8 Pb2 I7 . . 179.27(5) ?
I8 Pb2 I6 . . 89.67(3) ?
I7 Pb2 I6 . . 90.94(2) ?
I8 Pb2 I3 . . 90.55(2) ?
I7 Pb2 I3 . . 88.84(3) ?
I6 Pb2 I3 . . 179.40(6) ?
I8 Pb2 I5 . . 92.93(4) ?
I7 Pb2 I5 . . 87.48(3) ?
I6 Pb2 I5 . . 90.13(3) ?
I3 Pb2 I5 . . 90.42(4) ?
I8 Pb2 I4 . . 87.52(3) ?
I7 Pb2 I4 . . 92.06(3) ?
I6 Pb2 I4 . . 90.22(4) ?
I3 Pb2 I4 . . 89.23(3) ?
I5 Pb2 I4 . . 179.43(4) ?

_shelx_res_file                  
;

TITL je296mb.res in Cc
    je296m.res
    created by SHELXL-2016/6 at 09:12:36 on 21-Sep-2017
CELL  0.71073  12.3353  12.2206  32.2371   90.000   94.296   90.000
ZERR   4.000   0.0002   0.0003   0.0008    0.000    0.001    0.000
LATT -7
SYMM X, -Y, 1/2+Z
SFAC C  H  I  N  Pb
UNIT 128  180 32 16 8
L.S. 4
ACTA
BOND $H
FMAP 2
PLAN 5
twin
SIZE 0.02 0.04 0.06
TEMP -173
WGHT    0.071000    6.930400
BASF   0.56367
FVAR       0.03534
C1    1    0.287193    0.087521    0.672001    11.00000    0.03382    0.04503 =
         0.02703   -0.00806    0.00561   -0.01502
C2    1    0.319350   -0.011429    0.686278    11.00000    0.04266    0.04685 =
         0.04869   -0.00198   -0.00064   -0.00160
AFIX  43
H2    2    0.387875   -0.040029    0.680044    11.00000   -1.20000
AFIX   0
C3    1    0.248162   -0.074854    0.711489    11.00000    0.07354    0.03151 =
         0.04975    0.00699    0.00820   -0.00634
AFIX  43
H3    2    0.271910   -0.143357    0.722751    11.00000   -1.20000
AFIX   0
C4    1    0.150810   -0.037110    0.718653    11.00000    0.05906    0.04968 =
         0.05193    0.01090   -0.00221   -0.02063
AFIX  43
H4    2    0.105664   -0.080002    0.734889    11.00000   -1.20000
AFIX   0
C5    1    0.111123    0.065390    0.702948    11.00000    0.02186    0.06237 =
         0.02727   -0.00281    0.00273   -0.00497
AFIX  43
H5    2    0.040886    0.091664    0.708074    11.00000   -1.20000
AFIX   0
C6    1    0.184946    0.127973    0.678418    11.00000    0.04469    0.05653 =
         0.03030    0.00488    0.00320   -0.00509
AFIX  43
H6    2    0.162557    0.196585    0.666871    11.00000   -1.20000
AFIX   0
C7    1    0.356026    0.152680    0.644981    11.00000    0.04346    0.04559 =
         0.03647   -0.00194    0.00584   -0.01306
AFIX  43
H7    2    0.421697    0.186881    0.655374    11.00000   -1.20000
AFIX   0
C8    1    0.314015    0.160244    0.600246    11.00000    0.05125    0.02619 =
         0.04318   -0.00530    0.01214    0.00915
AFIX  23
H8A   2    0.365438    0.202361    0.584308    11.00000   -1.20000
H8B   2    0.242903    0.198176    0.597909    11.00000   -1.20000
AFIX   0
C9    1    0.785133    0.092328    0.672464    11.00000    0.03619    0.04230 =
         0.03153   -0.00775    0.00794   -0.01349
C10   1    0.825382   -0.012277    0.681069    11.00000    0.03633    0.04071 =
         0.02696    0.00039    0.00435    0.00167
AFIX  43
H10   2    0.890095   -0.036943    0.669836    11.00000   -1.20000
AFIX   0
C11   1    0.768137   -0.080106    0.706662    11.00000    0.07128    0.03785 =
         0.03906    0.00297    0.00014   -0.01313
AFIX  43
H11   2    0.799340   -0.148316    0.715176    11.00000   -1.20000
AFIX   0
C12   1    0.672469   -0.053310    0.719501    11.00000    0.04653    0.07839 =
         0.04734    0.00313    0.00036   -0.02521
AFIX  43
H12   2    0.636156   -0.103213    0.736309    11.00000   -1.20000
AFIX   0
C13   1    0.622285    0.049703    0.708563    11.00000    0.03120    0.09724 =
         0.03789   -0.01024    0.01766   -0.01127
AFIX  43
H13   2    0.551394    0.068725    0.715737    11.00000   -1.20000
AFIX   0
C14   1    0.683565    0.116309    0.687508    11.00000    0.05055    0.09049 =
         0.07173   -0.03122   -0.02899    0.02063
AFIX  43
H14   2    0.655750    0.187776    0.682040    11.00000   -1.20000
AFIX   0
C15   1    0.840225    0.168865    0.644390    11.00000    0.05207    0.03991 =
         0.03730    0.00441   -0.00251   -0.01212
AFIX  43
H15   2    0.877133    0.232527    0.654812    11.00000   -1.20000
AFIX   0
C16   1    0.834522    0.141417    0.601217    11.00000    0.03052    0.11955 =
         0.05354    0.01516    0.00138   -0.01984
AFIX  43
H16   2    0.897414    0.134641    0.586109    11.00000   -1.20000
AFIX   0
C17   1    0.291928    0.660593    0.328103    11.00000    0.03494    0.03439 =
         0.02732    0.00527   -0.00490    0.00440
C18   1    0.392797    0.633152    0.315311    11.00000    0.03361    0.03737 =
         0.02652   -0.00862    0.00518   -0.00016
AFIX  43
H18   2    0.428440    0.566596    0.323180    11.00000   -1.20000
AFIX   0
C19   1    0.438798    0.711121    0.289761    11.00000    0.03564    0.08472 =
         0.03173   -0.01722   -0.00776    0.00820
AFIX  43
H19   2    0.505825    0.691773    0.279011    11.00000   -1.20000
AFIX   0
C20   1    0.398939    0.808442    0.279062    11.00000    0.06660    0.08680 =
         0.01838    0.00424    0.00544   -0.03099
AFIX  43
H20   2    0.438248    0.859558    0.263819    11.00000   -1.20000
AFIX   0
C21   1    0.292072    0.831981    0.292007    11.00000    0.04628    0.05157 =
         0.03416    0.00362   -0.01586    0.00142
AFIX  43
H21   2    0.256900    0.899147    0.284673    11.00000   -1.20000
AFIX   0
C22   1    0.244714    0.759059    0.314008    11.00000    0.03146    0.04607 =
         0.02992   -0.00554   -0.00983    0.00067
AFIX  43
H22   2    0.172712    0.773975    0.320980    11.00000   -1.20000
AFIX   0
C23   1    0.231468    0.579509    0.355899    11.00000    0.04007    0.04314 =
         0.03689    0.00809   -0.00476   -0.00903
AFIX  23
H23A  2    0.154614    0.572741    0.344946    11.00000   -1.20000
H23B  2    0.265491    0.506269    0.354947    11.00000   -1.20000
AFIX   0
C24   1    0.236305    0.619438    0.400498    11.00000    0.03659    0.01518 =
         0.02459    0.00281   -0.00066   -0.00550
AFIX  23
H24A  2    0.202154    0.692615    0.401462    11.00000   -1.20000
H24B  2    0.195014    0.568745    0.417358    11.00000   -1.20000
AFIX   0
C25   1    0.788165    0.661554    0.327848    11.00000    0.03204    0.03826 =
         0.02715   -0.00132    0.00171    0.00461
C26   1    0.757211    0.762634    0.311408    11.00000    0.03163    0.04912 =
         0.02490   -0.00368   -0.00664   -0.00025
AFIX  43
H26   2    0.688840    0.793471    0.316602    11.00000   -1.20000
AFIX   0
C27   1    0.827872    0.817990    0.287224    11.00000    0.09420    0.05055 =
         0.02994    0.01453   -0.03641   -0.02349
AFIX  43
H27   2    0.808968    0.887746    0.275859    11.00000   -1.20000
AFIX   0
C28   1    0.927016    0.769658    0.279866    11.00000    0.04745    0.08982 =
         0.02127    0.00188    0.00456   -0.02485
AFIX  43
H28   2    0.977341    0.807082    0.264034    11.00000   -1.20000
AFIX   0
C29   1    0.949485    0.675138    0.294517    11.00000    0.05213    0.08901 =
         0.03664   -0.00777    0.00657   -0.02940
AFIX  43
H29   2    1.016412    0.643375    0.287991    11.00000   -1.20000
AFIX   0
C30   1    0.887429    0.617197    0.318119    11.00000    0.03238    0.04501 =
         0.02800   -0.00431    0.00456    0.00665
AFIX  43
H30   2    0.909921    0.547112    0.328192    11.00000   -1.20000
AFIX   0
C31   1    0.711791    0.596833    0.355064    11.00000    0.03901    0.04439 =
         0.03869   -0.00827    0.00878   -0.01174
AFIX  23
H31A  2    0.638076    0.629295    0.352235    11.00000   -1.20000
H31B  2    0.706386    0.519960    0.345443    11.00000   -1.20000
AFIX   0
C32   1    0.755304    0.599981    0.400116    11.00000    0.04036    0.06267 =
         0.02896    0.00404    0.00271   -0.02981
AFIX  23
H32A  2    0.705279    0.557503    0.416556    11.00000   -1.20000
H32B  2    0.826389    0.562001    0.402465    11.00000   -1.20000
AFIX   0
I1    3    0.001824    0.877149    0.400404    11.00000    0.03092    0.03160 =
         0.02831    0.00014    0.00269   -0.00147
I2    3    0.069094    0.871020    0.599499    11.00000    0.03002    0.03092 =
         0.02843   -0.00019    0.00296   -0.00035
I3    3    0.284878    0.813841    0.499070    11.00000    0.02421    0.03347 =
         0.03431   -0.00158    0.00360   -0.00010
I4    3    0.520279    0.861238    0.400692    11.00000    0.02950    0.03199 =
         0.02839    0.00063    0.00192   -0.00014
I5    3    0.550627    0.888559    0.599870    11.00000    0.03134    0.03153 =
         0.02905    0.00111    0.00206   -0.00049
I6    3    0.785532    0.934815    0.500974    11.00000    0.02450    0.03313 =
         0.03442   -0.00134    0.00365   -0.00065
I7    3    0.472105    1.124124    0.499071    11.00000    0.03332    0.02515 =
         0.03508    0.00116    0.00123   -0.00018
I8    3    0.597874    0.624498    0.501233    11.00000    0.03296    0.02490 =
         0.03455    0.00109    0.00139    0.00002
N1    4    0.301515    0.043343    0.582748    11.00000    0.02960    0.03616 =
         0.03121    0.00102    0.00745   -0.00154
AFIX 137
H1A   2    0.365183    0.006395    0.587810    11.00000   -1.50000
H1B   2    0.284214    0.046446    0.554832    11.00000   -1.50000
H1C   2    0.247758    0.008083    0.595259    11.00000   -1.50000
AFIX   0
N2    4    0.720134    0.123839    0.581234    11.00000    0.03213    0.02738 =
         0.03479   -0.00075    0.00247   -0.00205
AFIX 137
H2A   2    0.684032    0.075924    0.596847    11.00000   -1.50000
H2B   2    0.723907    0.096240    0.555163    11.00000   -1.50000
H2C   2    0.684064    0.188841    0.579741    11.00000   -1.50000
AFIX   0
N3    4    0.350267    0.625871    0.418234    11.00000    0.03069    0.03608 =
         0.02991   -0.00034   -0.00361   -0.00055
AFIX 137
H3A   2    0.383459    0.560173    0.415166    11.00000   -1.50000
H3B   2    0.351381    0.642874    0.445746    11.00000   -1.50000
H3C   2    0.386057    0.678523    0.404701    11.00000   -1.50000
AFIX   0
N4    4    0.769512    0.704911    0.418651    11.00000    0.02709    0.03646 =
         0.02996   -0.00289    0.00327    0.00071
AFIX 137
H4A   2    0.809839    0.747617    0.402546    11.00000   -1.50000
H4B   2    0.804403    0.697859    0.444399    11.00000   -1.50000
H4C   2    0.703400    0.736501    0.420888    11.00000   -1.50000
AFIX   0
PB1   5    0.036486    0.873929    0.500315    11.00000    0.02483    0.02603 =
         0.02887    0.00075    0.00199   -0.00005
PB2   5    0.536500    0.874118    0.500508    11.00000    0.02512    0.02590 =
         0.02854   -0.00020    0.00269   -0.00008
HKLF 4


REM  je296mb.res in Cc
REM R1 =  0.0388 for   12154 Fo > 4sig(Fo)  and  0.0395 for all   12542 data
REM    420 parameters refined using      2 restraints

END

WGHT      0.0706      7.0798

REM Highest difference peak  1.839,  deepest hole -3.544,  1-sigma level  0.246
Q1    1   0.0332  0.8115  0.5021  11.00000  0.05    1.84
Q2    1   0.5343  0.9388  0.5014  11.00000  0.05    1.80
Q3    1   0.5436  0.8115  0.5014  11.00000  0.05    1.76
Q4    1   0.0364  0.9381  0.5019  11.00000  0.05    1.72
Q5    1   0.5976  0.5617  0.5017  11.00000  0.05    1.69
;
_shelx_res_checksum              2019

_shelx_hkl_file                  
;
  -6   0   0   87.33    2.15
  -6   0   0   88.48    2.15
  -6   0   0   84.03    2.08
   6   0   0   86.75    2.10
   6   0   0   89.93    2.17
  -8   0   0  363.32    7.83
  -8   0   0  346.97    7.94
  -8   0   0  364.64    8.02
   8   0   0  361.49    8.04
   8   0   0  370.49    7.98
 -10   0   0    3.23    0.26
  10   0   0    2.20    0.21
  10   0   0    3.02    0.26
 -12   0   0  137.29    3.23
  12   0   0  135.82    3.17
 -14   0   0    7.33    0.38
  14   0   0    6.74    0.33
 -16   0   0   66.02    1.70
  16   0   0   65.55    1.63
  17  -1   0    1.46    0.16
 -17   1   0    1.55    0.21
  15  -1   0    4.87    0.27
 -15   1   0    4.84    0.31
  13  -1   0   24.92    0.75
 -13   1   0   24.76    0.81
  11  -1   0   23.36    0.72
 -11   1   0   23.80    0.59
 -11   1   0   22.89    0.77
   9  -1   0   33.13    0.93
   9  -1   0   33.12    1.00
  -9   1   0   31.86    1.12
  -9   1   0   33.01    0.99
   7  -1   0   29.48    0.85
   7  -1   0   28.65    0.91
  -7   1   0   29.45    0.83
  -7   1   0   31.34    0.92
   5  -1   0   41.88    1.13
   5  -1   0   40.69    1.06
  -5   1   0   39.25    1.10
  -5   1   0   40.67    1.04
   3  -1   0  153.09    3.40
   3  -1   0  153.39    3.46
  -3   1   0  151.89    3.44
  -3   1   0  153.95    3.39
   1  -1   0    0.34    0.06
  -1  -1   0    0.51    0.05
  -1  -1   0    0.52    0.06
   1   1   0    0.52    0.06
  -3  -1   0  160.94    3.47
  -3  -1   0  154.84    3.52
  -3  -1   0  155.40    3.55
  -3  -1   0  156.68    3.54
   3   1   0  160.34    3.55
   3   1   0  153.83    3.51
  -5  -1   0   39.96    1.13
  -5  -1   0   40.76    1.11
  -5  -1   0   42.65    1.12
  -5  -1   0   41.16    1.02
   5   1   0   42.93    1.13
  -7  -1   0   30.02    0.89
  -7  -1   0   32.28    0.79
  -7  -1   0   30.13    0.91
   7   1   0   29.89    0.93
   7   1   0   29.66    0.90
  -9  -1   0   33.18    0.82
  -9  -1   0   32.70    0.98
   9   1   0   32.63    0.95
   9   1   0   32.17    0.99
 -11  -1   0   24.50    0.62
 -11  -1   0   24.17    0.79
  11   1   0   22.50    0.78
  11   1   0   24.41    0.76
  13   1   0   24.25    0.75
 -15  -1   0    4.53    0.30
  15   1   0    4.73    0.28
 -17  -1   0    1.97    0.21
  17   1   0    1.47    0.17
  16  -2   0    0.41    0.11
 -16   2   0    0.45    0.14
  14  -2   0    0.35    0.11
 -14   2   0    0.31    0.13
  12  -2   0    1.53    0.18
 -12   2   0    1.85    0.22
  10  -2   0    0.09    0.08
 -10   2   0    0.19    0.12
 -10   2   0    0.22    0.06
   8  -2   0    0.79    0.16
  -8   2   0    0.26    0.14
  -8   2   0    0.55    0.12
  -8   2   0    0.88    0.11
   6  -2   0    0.95    0.14
  -6   2   0    0.96    0.12
  -6   2   0    1.01    0.17
  -6   2   0    0.89    0.11
   4  -2   0    5.17    0.24
  -4   2   0    4.97    0.22
  -4   2   0    4.72    0.26
  -4   2   0    4.59    0.22
   2  -2   0   22.57    0.61
   2  -2   0   23.17    0.70
  -2   2   0   21.95    0.61
  -2   2   0   23.46    0.69
   0  -2   0    0.30    0.05
   0  -2   0    0.17    0.06
   0  -2   0    0.15    0.05
   0   2   0    0.28    0.06
   0   2   0    0.27    0.04
   0   2   0    0.15    0.05
   0   2   0    0.31    0.07
  -2  -2   0   22.52    0.63
  -2  -2   0   22.50    0.59
  -2  -2   0   20.86    0.64
  -2  -2   0   22.87    0.63
   2   2   0   22.49    0.58
   2   2   0   22.74    0.66
   2   2   0   23.54    0.63
   2   2   0   23.31    0.63
  -4  -2   0    4.76    0.28
  -4  -2   0    4.86    0.28
  -4  -2   0    4.62    0.25
  -4  -2   0    4.33    0.23
   4   2   0    4.70    0.24
   4   2   0    5.11    0.28
   4   2   0    4.69    0.28
   4   2   0    4.16    0.22
  -6  -2   0    1.05    0.16
  -6  -2   0    1.02    0.16
  -6  -2   0    0.79    0.14
  -6  -2   0    1.08    0.13
   6   2   0    1.22    0.20
   6   2   0    0.75    0.15
  -8  -2   0    0.51    0.11
  -8  -2   0    0.80    0.16
   8   2   0    0.87    0.18
   8   2   0    0.75    0.16
 -10  -2   0    0.13    0.06
 -10  -2   0    0.17    0.11
  10   2   0    0.23    0.12
  10   2   0    0.09    0.11
 -12  -2   0    1.64    0.12
 -12  -2   0    1.62    0.20
  12   2   0    1.59    0.19
  12   2   0    1.61    0.25
 -14  -2   0    0.21    0.11
  14   2   0    0.27    0.12
 -16  -2   0    0.31    0.13
  16   2   0    0.32    0.11
  15  -3   0    9.43    0.49
 -15   3   0    9.13    0.43
  13  -3   0   10.85    0.41
 -13   3   0   10.85    0.47
  11  -3   0   52.40    1.35
 -11   3   0   52.05    1.23
 -11   3   0   53.88    1.44
   9  -3   0   32.37    0.89
  -9   3   0   32.28    0.97
  -9   3   0   30.27    0.84
  -9   3   0   31.90    0.81
   7  -3   0   25.63    0.94
   7  -3   0   26.69    0.77
  -7   3   0   25.98    0.72
  -7   3   0   28.06    0.72
   5  -3   0  228.51    5.31
  -5   3   0  229.19    5.05
  -5   3   0  233.01    5.14
  -5   3   0  229.12    5.07
   3  -3   0    4.72    0.23
   3  -3   0    4.70    0.30
  -3   3   0    4.62    0.28
  -3   3   0    4.52    0.23
   1  -3   0  155.31    3.43
   1  -3   0  145.92    3.37
  -1   3   0  148.45    3.40
  -1   3   0  147.22    3.37
  -1  -3   0  150.70    3.32
  -1  -3   0  153.28    3.41
  -1  -3   0  142.35    3.38
   1   3   0  146.55    3.39
   1   3   0  155.00    3.32
   1   3   0  155.10    3.40
   1   3   0  145.34    3.42
  -3  -3   0    5.08    0.26
  -3  -3   0    4.99    0.28
  -3  -3   0    5.04    0.25
  -3  -3   0    4.84    0.22
   3   3   0    4.72    0.21
   3   3   0    4.65    0.24
   3   3   0    5.03    0.28
   3   3   0    5.27    0.26
  -5  -3   0  231.34    5.17
  -5  -3   0  236.11    5.10
  -5  -3   0  216.64    5.16
  -5  -3   0  233.05    5.12
   5   3   0  226.86    5.08
   5   3   0  231.66    5.16
   5   3   0  231.08    5.07
   5   3   0  224.34    5.18
  -7  -3   0   27.90    0.77
  -7  -3   0   26.62    0.82
   7   3   0   26.53    0.86
  -9  -3   0   32.63    0.97
  -9  -3   0   33.26    0.87
   9   3   0   33.40    0.99
 -11  -3   0   54.97    1.30
 -11  -3   0   53.78    1.44
  11   3   0   53.72    1.46
  11   3   0   54.93    1.45
 -13  -3   0   11.02    0.47
 -13  -3   0   10.59    0.33
  13   3   0   11.55    0.47
 -15  -3   0    9.28    0.42
  15   3   0    9.72    0.42
  16  -4   0   29.07    0.97
 -16   4   0   28.28    0.88
  14  -4   0   27.45    0.97
 -14   4   0   28.92    0.89
  12  -4   0   42.39    1.32
 -12   4   0   43.71    1.22
 -12   4   0   42.31    1.01
  10  -4   0   24.99    0.94
 -10   4   0   27.07    0.86
 -10   4   0   27.70    0.70
 -10   4   0   25.94    0.75
   8  -4   0   75.56    2.08
  -8   4   0   75.11    1.78
  -8   4   0   78.77    1.80
   6  -4   0  340.71    7.85
  -6   4   0  345.15    7.66
  -6   4   0  353.69    7.61
  -6   4   0  350.81    7.56
  -6  -4   0  342.53    7.80
  -6  -4   0  366.32    7.74
   6   4   0  344.07    7.67
   6   4   0  349.79    7.68
  -8  -4   0   78.03    1.88
  -8  -4   0   79.05    1.95
   8   4   0   78.86    2.00
 -10  -4   0   29.01    0.87
 -10  -4   0   28.59    0.78
  10   4   0   28.55    0.89
  10   4   0   27.38    0.88
 -12  -4   0   44.14    1.22
 -12  -4   0   43.63    1.08
  12   4   0   44.90    1.24
  12   4   0   44.49    1.23
 -14  -4   0   27.71    0.70
 -14  -4   0   28.52    0.87
  14   4   0   28.11    0.87
  14   4   0   28.18    0.86
 -16  -4   0   28.33    0.86
  16   4   0   27.86    0.85
  15  -5   0    5.00    0.36
 -15   5   0    4.30    0.30
  13  -5   0   38.08    1.23
 -13   5   0   38.57    1.11
  11  -5   0   12.67    0.61
 -11   5   0   12.36    0.51
 -11   5   0   12.02    0.38
   9  -5   0   62.60    1.80
  -9   5   0   63.33    1.52
  -9   5   0   64.40    1.50
   7  -5   0   32.23    1.09
  -7   5   0   32.42    0.83
  -7   5   0   33.14    0.89
   5  -5   0    8.87    0.47
  -5   5   0    9.53    0.38
  -5   5   0    8.81    0.31
   3  -5   0  193.48    4.54
   3  -5   0  193.47    4.43
  -3   5   0  200.07    4.43
  -3   5   0  195.22    4.49
   1  -5   0   43.06    1.23
   1  -5   0   43.14    1.19
  -1   5   0   44.43    1.14
  -1   5   0   44.97    1.08
  -1   5   0   45.10    1.22
  -1  -5   0   43.69    1.10
   1   5   0   44.99    1.21
   1   5   0   45.26    1.24
   1   5   0   45.22    1.20
   1   5   0   44.27    1.10
  -3  -5   0  186.65    4.43
  -3  -5   0  193.25    4.35
  -3  -5   0  200.13    4.44
   3   5   0  190.02    4.44
   3   5   0  197.42    4.27
   3   5   0  187.95    4.49
   3   5   0  203.40    4.36
  -5  -5   0    9.06    0.39
  -5  -5   0    8.74    0.39
  -5  -5   0    9.01    0.35
   5   5   0    8.53    0.38
   5   5   0    8.45    0.42
   5   5   0    8.46    0.31
   5   5   0    8.65    0.36
  -7  -5   0   32.59    0.93
  -7  -5   0   34.05    0.94
   7   5   0   32.06    0.91
   7   5   0   33.56    0.98
   7   5   0   34.55    1.02
  -9  -5   0   68.72    1.71
  -9  -5   0   65.69    1.64
   9   5   0   67.46    1.73
   9   5   0   67.58    1.76
 -11  -5   0   12.75    0.43
 -11  -5   0   13.14    0.51
  11   5   0   12.84    0.53
  11   5   0   13.72    0.53
 -13  -5   0   36.53    0.95
 -13  -5   0   38.80    1.09
  13   5   0   38.14    1.09
  13   5   0   38.57    1.10
 -15  -5   0    4.56    0.29
 -15  -5   0    4.17    0.17
  15   5   0    4.65    0.29
  15   5   0    4.61    0.30
  14  -6   0    1.38    0.23
 -14   6   0    1.72    0.20
  12  -6   0    1.24    0.25
 -12   6   0    1.20    0.20
  10  -6   0    3.02    0.31
 -10   6   0    2.97    0.16
 -10   6   0    2.78    0.26
   8  -6   0    0.74    0.17
  -8   6   0    0.23    0.09
  -8   6   0    0.38    0.07
   6  -6   0   11.83    0.57
  -6   6   0   11.26    0.36
  -6   6   0   11.19    0.44
  -6   6   0   11.26    0.43
   4  -6   0    3.88    0.26
   4  -6   0    4.45    0.33
  -4   6   0    4.23    0.26
   2  -6   0   12.81    0.54
   2  -6   0   12.67    0.50
  -2   6   0   11.97    0.50
  -2   6   0   10.80    0.41
  -2   6   0   11.71    0.48
   0  -6   0    0.09    0.09
   0  -6   0    0.20    0.12
   0   6   0    0.15    0.09
   0   6   0    0.24    0.09
   0   6   0    0.14    0.09
   0   6   0    0.22    0.07
  -2  -6   0   10.74    0.47
  -2  -6   0   12.03    0.42
  -2  -6   0   12.07    0.51
   2   6   0   13.32    0.39
   2   6   0   12.83    0.43
   2   6   0   13.40    0.51
   2   6   0   12.39    0.50
   2   6   0   12.47    0.52
  -4  -6   0    4.56    0.25
  -4  -6   0    5.03    0.31
   4   6   0    3.93    0.25
   4   6   0    4.31    0.30
   4   6   0    4.15    0.20
   4   6   0    3.70    0.25
  -6  -6   0   12.07    0.44
  -6  -6   0   10.89    0.47
   6   6   0   11.99    0.52
   6   6   0   11.71    0.47
   6   6   0   11.62    0.39
  -8  -6   0    0.41    0.11
  -8  -6   0    0.24    0.11
   8   6   0    0.35    0.14
   8   6   0    0.47    0.14
 -10  -6   0    3.21    0.22
 -10  -6   0    3.34    0.24
  10   6   0    3.44    0.28
  10   6   0    3.66    0.27
 -12  -6   0    1.49    0.18
 -12  -6   0    1.17    0.13
  12   6   0    1.69    0.21
  12   6   0    1.45    0.20
 -14  -6   0    1.27    0.12
 -14  -6   0    1.58    0.19
  14   6   0    1.55    0.20
  14   6   0    1.78    0.20
  15  -7   0    2.87    0.28
 -15   7   0    2.56    0.24
  13  -7   0    7.05    0.44
 -13   7   0    7.17    0.37
  11  -7   0   12.43    0.72
 -11   7   0   13.70    0.53
 -11   7   0   11.90    0.39
   9  -7   0   14.10    0.64
  -9   7   0   13.87    0.41
   7  -7   0    3.91    0.33
  -7   7   0    3.87    0.18
   5  -7   0   73.41    1.97
   5  -7   0   72.82    1.81
   3  -7   0   27.45    0.90
   3  -7   0   25.10    0.80
  -3   7   0   26.02    0.74
   1  -7   0   24.69    0.80
   1  -7   0   23.95    0.83
  -1   7   0   26.92    0.68
  -1   7   0   24.17    0.74
  -1  -7   0   25.13    0.81
   1   7   0   23.96    0.77
   1   7   0   24.37    0.68
  -3  -7   0   25.21    0.79
  -3  -7   0   27.22    0.85
   3   7   0   25.31    0.74
   3   7   0   26.09    0.67
   3   7   0   25.26    0.83
  -5  -7   0   74.01    1.87
   5   7   0   75.03    1.90
   5   7   0   73.07    1.80
   5   7   0   71.58    1.70
  -7  -7   0    4.28    0.28
   7   7   0    5.18    0.23
   7   7   0    5.01    0.30
   7   7   0    6.21    0.35
  -9  -7   0   15.95    0.53
  -9  -7   0   14.71    0.52
   9   7   0   14.21    0.58
   9   7   0   14.17    0.54
 -11  -7   0   13.95    0.48
 -11  -7   0   14.04    0.52
  11   7   0   14.16    0.54
  11   7   0   14.17    0.56
 -13  -7   0    7.15    0.29
 -13  -7   0    6.62    0.34
  13   7   0    7.64    0.37
  13   7   0    7.31    0.38
 -15  -7   0    2.44    0.15
 -15  -7   0    2.26    0.21
  15   7   0    2.37    0.23
  15   7   0    2.49    0.22
  14  -8   0   51.84    1.56
 -14   8   0   55.81    1.44
  12  -8   0    2.08    0.26
 -12   8   0    1.96    0.21
  10  -8   0   72.80    2.00
 -10   8   0   70.36    1.63
  -8   8   0    3.55    0.17
   6  -8   0  314.72    7.02
  -6   8   0  301.98    6.71
   4  -8   0  185.78    4.22
   4  -8   0  185.24    4.35
  -4   8   0  182.30    4.19
  -4  -8   0  187.03    4.31
   4   8   0  184.68    4.19
   4   8   0  186.91    4.10
   4   8   0  186.18    4.30
  -6  -8   0  330.99    7.24
   6   8   0  324.40    7.25
   6   8   0  328.20    7.17
   6   8   0  312.56    7.04
   8   8   0    2.15    0.21
   8   8   0    1.95    0.22
 -10  -8   0   75.36    1.84
 -10  -8   0   75.42    1.84
  10   8   0   76.38    1.88
  10   8   0   73.12    1.92
 -12  -8   0    2.33    0.18
 -12  -8   0    2.06    0.19
  12   8   0    2.02    0.22
  12   8   0    2.10    0.21
 -14  -8   0   53.14    1.32
 -14  -8   0   56.38    1.43
  14   8   0   54.20    1.46
  14   8   0   54.55    1.43
  13  -9   0    8.99    0.50
 -13   9   0    9.83    0.43
  11  -9   0   23.39    0.89
 -11   9   0   25.47    0.79
   9  -9   0    8.31    0.47
  -9   9   0    7.14    0.25
   7  -9   0    5.43    0.37
  -7   9   0    5.05    0.21
   5  -9   0    7.89    0.38
   5  -9   0    8.60    0.46
  -5   9   0    8.14    0.32
   3  -9   0    5.32    0.36
   3  -9   0    5.68    0.33
  -3   9   0    4.89    0.26
  -3   9   0    4.78    0.23
   1  -9   0    6.14    0.37
   1  -9   0    5.27    0.33
  -1   9   0    4.99    0.23
  -1   9   0    5.14    0.29
  -1  -9   0    4.98    0.32
   1   9   0    5.30    0.25
   1   9   0    5.36    0.31
  -3  -9   0    4.44    0.31
   3   9   0    4.81    0.31
   3   9   0    4.50    0.19
   3   9   0    5.11    0.26
  -5  -9   0    7.68    0.39
   5   9   0    7.40    0.26
   5   9   0    7.92    0.35
   5   9   0    8.20    0.41
  -7  -9   0    5.52    0.32
   7   9   0    5.60    0.34
   7   9   0    4.82    0.21
   7   9   0    5.32    0.29
  -9  -9   0    7.80    0.37
   9   9   0    8.07    0.37
   9   9   0    8.21    0.42
 -11  -9   0   24.06    0.73
  11   9   0   24.22    0.80
  11   9   0   23.90    0.75
 -13  -9   0    9.12    0.36
  13   9   0    9.29    0.41
  13   9   0    9.38    0.44
  12 -10   0    1.86    0.24
 -12  10   0    2.03    0.21
  10 -10   0    2.87    0.29
 -10  10   0    2.55    0.23
   8 -10   0    1.56    0.24
  -8  10   0    1.42    0.12
   6 -10   0    3.24    0.30
  -6  10   0    2.68    0.18
   4 -10   0    0.23    0.11
   4 -10   0    0.30    0.14
  -4  10   0    0.29    0.08
  -4  10   0    0.24    0.10
   2 -10   0    0.92    0.18
   2 -10   0    0.98    0.19
  -2  10   0    1.12    0.13
  -2  10   0    0.68    0.14
   0 -10   0    0.14    0.12
   0  10   0    0.29    0.08
   0  10   0    0.27    0.11
  -2 -10   0    0.88    0.18
   2  10   0    1.22    0.11
   2  10   0    0.94    0.17
   2  10   0    0.95    0.14
  -4 -10   0    0.29    0.12
   4  10   0    0.43    0.14
   4  10   0    0.22    0.06
   4  10   0    0.28    0.10
  -6 -10   0    2.91    0.26
   6  10   0    3.46    0.24
   6  10   0    3.66    0.29
   6  10   0    2.85    0.23
  -8 -10   0    1.74    0.20
   8  10   0    1.94    0.23
   8  10   0    1.73    0.19
 -10 -10   0    2.59    0.22
  10  10   0    3.01    0.27
  10  10   0    2.74    0.23
 -12 -10   0    1.69    0.17
  12  10   0    2.16    0.23
  12  10   0    2.11    0.20
  13 -11   0    5.24    0.37
  11 -11   0    4.48    0.35
 -11  11   0    4.68    0.29
   9 -11   0    3.67    0.32
   7 -11   0   24.00    0.87
  -7  11   0   22.65    0.62
   5 -11   0    5.02    0.36
   5 -11   0    5.13    0.31
  -5  11   0    5.33    0.25
   3 -11   0   46.68    1.30
   3 -11   0   47.54    1.38
  -3  11   0   46.64    1.22
  -3  11   0   47.94    1.15
   1 -11   0    4.32    0.30
  -1  11   0    3.74    0.25
  -1  11   0    4.32    0.20
  -1 -11   0    3.87    0.29
   1  11   0    4.40    0.29
   1  11   0    4.29    0.22
  -3 -11   0   47.41    1.33
   3  11   0   46.91    1.12
   3  11   0   47.53    1.31
   3  11   0   47.28    1.19
  -5 -11   0    5.26    0.33
   5  11   0    4.66    0.19
   5  11   0    5.01    0.32
   5  11   0    5.07    0.26
  -7 -11   0   22.89    0.78
   7  11   0   24.51    0.79
   7  11   0   21.23    0.59
   7  11   0   23.39    0.70
  -9 -11   0    3.85    0.27
   9  11   0    3.67    0.29
 -11 -11   0    4.76    0.28
  11  11   0    5.03    0.28
  11  11   0    4.48    0.31
 -13 -11   0    4.66    0.26
  12 -12   0    8.03    0.46
 -12  12   0    9.10    0.40
  10 -12   0   10.47    0.52
 -10  12   0   10.38    0.43
   8 -12   0    8.65    0.47
  -8  12   0    8.64    0.29
   6 -12   0   56.56    1.58
  -6  12   0   55.44    1.34
  -6  12   0   55.09    1.36
   4 -12   0   92.44    2.56
   4 -12   0   95.30    2.33
  -4  12   0   96.26    2.17
  -4  12   0   95.59    2.22
   2 -12   0  306.62    6.91
   2 -12   0  298.31    6.83
  -2  12   0  310.05    6.75
  -2  12   0  304.84    6.64
   0 -12   0  316.81    7.09
   0  12   0  313.88    7.01
   0  12   0  316.27    6.87
  -2 -12   0  318.19    7.18
   2  12   0  308.42    6.90
   2  12   0  302.68    6.73
   2  12   0  308.34    6.76
  -4 -12   0   98.40    2.41
   4  12   0   97.47    2.25
   4  12   0   97.00    2.40
   4  12   0   94.71    2.16
  -6 -12   0   56.85    1.51
   6  12   0   56.22    1.51
   6  12   0   56.87    1.40
   6  12   0   53.77    1.29
  -8 -12   0    9.56    0.42
   8  12   0    8.55    0.37
   8  12   0    8.21    0.42
 -10 -12   0   11.08    0.45
  10  12   0    9.29    0.46
  10  12   0   10.33    0.41
 -12 -12   0    8.66    0.37
  12  12   0    7.94    0.41
  12  12   0    8.09    0.36
   9 -13   0    0.92    0.19
   7 -13   0    9.29    0.48
  -7  13   0    9.75    0.32
  -7  13   0    9.56    0.34
   5 -13   0   10.61    0.52
   5 -13   0   11.12    0.46
  -5  13   0   10.08    0.37
  -5  13   0   10.33    0.35
   3 -13   0    0.82    0.17
   3 -13   0    0.84    0.18
  -3  13   0    0.92    0.14
  -3  13   0    1.02    0.10
   1 -13   0   10.59    0.48
  -1  13   0   11.27    0.36
  -1  13   0   11.28    0.45
  -1 -13   0   10.93    0.49
   1  13   0   11.09    0.46
   1  13   0   10.75    0.36
  -3 -13   0    1.20    0.20
   3  13   0    0.98    0.13
   3  13   0    0.81    0.16
  -5 -13   0   10.55    0.48
   5  13   0   10.39    0.38
   5  13   0   10.33    0.47
  -7 -13   0    9.35    0.43
   7  13   0    9.51    0.45
   7  13   0    9.67    0.37
  -9 -13   0    1.46    0.21
   9  13   0    1.31    0.16
   9  13   0    1.26    0.19
   8 -14   0    1.80    0.24
  -8  14   0    1.33    0.13
   6 -14   0    0.57    0.16
  -6  14   0    0.52    0.10
  -6  14   0    0.48    0.09
   4 -14   0    0.77    0.15
   4 -14   0    0.60    0.16
  -4  14   0    0.60    0.12
  -4  14   0    0.83    0.10
   2 -14   0    0.39    0.14
  -2  14   0    0.30    0.07
  -2  14   0    0.23    0.10
   0 -14   0    0.33    0.12
   0  14   0    0.26    0.08
   0  14   0    0.33    0.12
  -2 -14   0    0.26    0.12
   2  14   0    0.36    0.13
   2  14   0    0.37    0.09
  -4 -14   0    0.59    0.15
   4  14   0    0.67    0.15
  -6 -14   0    0.54    0.14
   6  14   0    0.74    0.17
   6  14   0    0.80    0.13
  -8 -14   0    1.12    0.18
   8  14   0    1.31    0.16
   8  14   0    1.70    0.22
   7 -15   0    6.32    0.39
  -7  15   0    6.39    0.25
  -7  15   0    6.48    0.25
   5 -15   0    4.56    0.34
  -5  15   0    4.87    0.24
  -5  15   0    4.76    0.19
   3 -15   0   15.15    0.57
  -3  15   0   14.30    0.49
  -3  15   0   14.41    0.41
   1 -15   0    2.57    0.24
  -1  15   0    2.15    0.14
  -1  15   0    2.33    0.20
  -1 -15   0    2.27    0.23
   1  15   0    2.41    0.22
   1  15   0    2.19    0.14
  -3 -15   0   14.64    0.59
   3  15   0   14.81    0.56
   3  15   0   15.25    0.46
  -5 -15   0    5.02    0.32
   5  15   0    5.00    0.24
   5  15   0    5.36    0.32
  -7 -15   0    5.88    0.34
   7  15   0    6.87    0.29
   7  15   0    6.67    0.37
  -4  16   0   61.50    1.48
  -4  16   0   59.21    1.38
   2 -16   0   49.46    1.37
  -2  16   0   50.97    1.29
  -2  16   0   49.90    1.16
   0 -16   0  152.72    3.56
   0  16   0  147.68    3.31
   0  16   0  151.27    3.47
  -2 -16   0   50.22    1.40
   2  16   0   50.62    1.35
   2  16   0   51.05    1.20
  -4 -16   0   59.29    1.61
   4  16   0   61.79    1.44
   4  16   0   60.93    1.58
   4  16  -1    0.88    0.17
   4  16  -1    0.83    0.11
  -4 -16   1    0.78    0.16
   2  16  -1    1.38    0.19
   2  16  -1    1.41    0.12
  -2 -16   1    1.95    0.22
   0  16  -1    1.51    0.11
   0  16  -1    1.57    0.19
   0 -16   1    1.87    0.22
  -2  16  -1    2.33    0.20
   2 -16   1    2.49    0.24
  -4  16  -1    1.14    0.14
   7  15  -1    4.42    0.26
   7  15  -1    4.03    0.29
  -7 -15   1    3.77    0.28
   5  15  -1    1.51    0.20
   5  15  -1    1.55    0.14
  -5 -15   1    1.90    0.22
   3  15  -1    9.07    0.31
   3  15  -1    9.16    0.42
  -3 -15   1    8.59    0.43
   1  15  -1    3.82    0.18
   1  15  -1    3.87    0.27
  -1 -15   1    4.10    0.30
  -1  15  -1    2.27    0.13
   1 -15   1    2.62    0.24
  -3  15  -1   25.22    0.64
  -3  15  -1   25.03    0.73
   3 -15   1   26.38    0.83
  -5  15  -1    9.42    0.30
  -5  15  -1   10.10    0.35
   5 -15   1    9.08    0.47
  -7  15  -1   10.21    0.32
  -7  15  -1   10.35    0.32
   7 -15   1    9.98    0.49
   8  14  -1  111.28    2.53
   8  14  -1  108.60    2.66
  -8 -14   1  107.76    2.63
   6  14  -1   76.64    1.81
   6  14  -1   78.03    1.95
  -6 -14   1   74.70    1.94
   4  14  -1  113.03    2.67
   4  14  -1  125.81    2.76
   4  14  -1  125.01    2.91
  -4 -14   1  122.03    2.93
   2  14  -1   30.69    0.92
   2  14  -1   30.44    0.79
  -2 -14   1   31.02    0.96
   0  14  -1   53.72    1.26
   0  14  -1   52.84    1.40
   0 -14   1   54.42    1.47
  -2  14  -1   18.74    0.60
  -2  14  -1   18.60    0.50
   2 -14   1   18.19    0.66
  -4  14  -1   65.55    1.53
  -4  14  -1   65.35    1.60
   4 -14   1   67.14    1.79
   4 -14   1   68.65    1.73
  -6  14  -1   27.16    0.73
  -6  14  -1   27.91    0.71
   6 -14   1   27.78    0.93
  -8  14  -1   58.59    1.38
   8 -14   1   56.87    1.60
   9  13  -1    0.17    0.09
   9  13  -1    0.24    0.12
  -9 -13   1    0.17    0.10
   7  13  -1    3.57    0.28
   7  13  -1    3.56    0.22
  -7 -13   1    3.48    0.26
   5  13  -1   20.58    0.56
   5  13  -1   22.23    0.75
   5  13  -1   22.79    0.65
  -5 -13   1   23.46    0.77
   3  13  -1    2.58    0.26
   3  13  -1    2.61    0.14
   3  13  -1    2.83    0.17
  -3 -13   1    3.03    0.26
   1  13  -1   23.36    0.62
   1  13  -1   21.85    0.72
  -1 -13   1   22.34    0.77
  -1  13  -1    2.84    0.22
  -1  13  -1    2.67    0.15
   1 -13   1    2.54    0.25
  -3  13  -1    3.70    0.23
  -3  13  -1    3.56    0.17
   3 -13   1    3.92    0.28
   3 -13   1    3.71    0.30
  -5  13  -1    4.92    0.21
  -5  13  -1    4.74    0.23
   5 -13   1    4.76    0.34
  -7  13  -1   11.77    0.39
  -7  13  -1   12.19    0.37
   7 -13   1   11.91    0.55
   9 -13   1    2.49    0.26
  12  12  -1    0.29    0.12
  12  12  -1    0.41    0.14
 -12 -12   1    0.20    0.09
  10  12  -1    0.29    0.12
  10  12  -1    0.32    0.11
 -10 -12   1    0.26    0.10
   8  12  -1    0.14    0.12
   8  12  -1    0.15    0.09
  -8 -12   1    0.19    0.10
   6  12  -1    1.30    0.15
   6  12  -1    1.11    0.20
   6  12  -1    1.01    0.09
  -6 -12   1    1.57    0.20
   4  12  -1    0.65    0.16
   4  12  -1    0.63    0.08
   4  12  -1    0.65    0.12
  -4 -12   1    0.70    0.16
   2  12  -1    3.54    0.28
   2  12  -1    3.13    0.19
   2  12  -1    3.41    0.18
  -2 -12   1    3.94    0.35
   0  12  -1    4.04    0.20
   0  12  -1    3.86    0.27
   0 -12   1    4.39    0.31
  -2  12  -1    3.21    0.23
  -2  12  -1    2.95    0.16
   2 -12   1    3.04    0.27
   2 -12   1    3.52    0.30
  -4  12  -1    5.46    0.23
  -4  12  -1    5.10    0.26
   4 -12   1    5.75    0.34
   4 -12   1    5.52    0.37
  -6  12  -1    2.95    0.18
  -6  12  -1    2.95    0.17
   6 -12   1    3.26    0.29
  -8  12  -1    2.92    0.14
   8 -12   1    3.21    0.29
  10 -12   1    4.38    0.33
 -12  12  -1    2.33    0.21
  12 -12   1    2.66    0.28
  13  11  -1    5.99    0.31
  13  11  -1    6.01    0.35
 -13 -11   1    5.80    0.28
  11  11  -1    2.27    0.23
  11  11  -1    2.57    0.21
 -11 -11   1    2.31    0.20
   9  11  -1    4.19    0.27
   9  11  -1    4.44    0.31
  -9 -11   1    4.29    0.28
   7  11  -1   12.56    0.39
   7  11  -1   14.42    0.49
   7  11  -1   13.75    0.56
  -7 -11   1   13.53    0.54
   5  11  -1    0.69    0.16
   5  11  -1    0.54    0.12
   5  11  -1    0.76    0.10
  -5 -11   1    0.90    0.18
   3  11  -1   30.16    0.92
   3  11  -1   29.38    0.80
   3  11  -1   29.43    0.91
  -3 -11   1   30.27    0.94
   1  11  -1   12.17    0.49
   1  11  -1   12.59    0.40
  -1 -11   1   11.71    0.52
  -1  11  -1    0.48    0.13
  -1  11  -1    0.34    0.08
   1 -11   1    0.55    0.14
  -3  11  -1   81.84    1.99
  -3  11  -1   85.01    1.92
   3 -11   1   82.42    2.09
   3 -11   1   84.94    2.17
  -5  11  -1   13.88    0.44
   5 -11   1   13.07    0.58
  -7  11  -1   34.23    0.87
   7 -11   1   36.87    1.34
   9 -11   1    4.30    0.33
 -11  11  -1    2.86    0.24
  11 -11   1    2.30    0.26
  12  10  -1   14.12    0.52
  12  10  -1   14.04    0.56
 -12 -10   1   14.33    0.49
  10  10  -1  168.24    3.82
  10  10  -1  167.25    3.90
 -10 -10   1  165.57    3.83
   8  10  -1  157.25    3.70
   8  10  -1  160.66    3.61
  -8 -10   1  154.14    3.65
   6  10  -1  409.76    9.05
   6  10  -1  423.46    8.94
   6  10  -1  393.47    8.83
  -6 -10   1  406.74    9.04
   4  10  -1  209.37    4.86
   4  10  -1  214.25    4.74
   4  10  -1  213.88    4.67
  -4 -10   1  214.08    4.89
   2  10  -1  315.29    6.83
   2  10  -1  319.73    6.82
   2  10  -1  306.46    6.96
  -2 -10   1  307.60    7.01
   0  10  -1   47.50    1.18
   0  10  -1   45.52    1.24
   0 -10   1   45.73    1.30
  -2  10  -1  244.38    5.53
  -2  10  -1  251.49    5.45
   2 -10   1  250.16    5.70
   2 -10   1  248.36    5.63
  -4  10  -1   42.44    1.10
  -4  10  -1   43.99    1.08
   4 -10   1   43.72    1.29
   4 -10   1   43.11    1.20
  -6  10  -1  213.89    4.71
   6 -10   1  215.18    5.00
  -8  10  -1   35.71    0.89
  -8  10  -1   38.19    0.90
   8 -10   1   39.08    1.19
  10 -10   1   66.44    1.82
 -12  10  -1    1.39    0.19
  12 -10   1    0.87    0.19
  13   9  -1    7.47    0.39
  13   9  -1    7.18    0.35
 -13  -9   1    6.35    0.29
  11   9  -1   15.29    0.56
  11   9  -1   15.66    0.60
 -11  -9   1   15.87    0.54
   9   9  -1    2.41    0.24
   9   9  -1    2.17    0.21
  -9  -9   1    2.28    0.21
   7   9  -1    0.60    0.09
   7   9  -1    0.38    0.14
   7   9  -1    0.42    0.12
  -7  -9   1    0.47    0.14
   5   9  -1   23.19    0.80
   5   9  -1   24.28    0.71
   5   9  -1   23.37    0.63
  -5  -9   1   24.61    0.80
   3   9  -1   20.32    0.56
   3   9  -1   21.75    0.72
   3   9  -1   19.65    0.60
  -3  -9   1   19.57    0.60
  -3  -9   1   20.48    0.72
   1   9  -1   23.78    0.65
   1   9  -1   23.08    0.76
  -1  -9   1   23.84    0.80
  -1   9  -1    1.28    0.17
  -1   9  -1    1.01    0.11
   1  -9   1    1.43    0.23
   1  -9   1    0.98    0.19
  -3   9  -1    1.42    0.13
  -3   9  -1    1.28    0.15
   3  -9   1    1.44    0.19
   3  -9   1    1.66    0.22
  -5   9  -1    5.56    0.24
   5  -9   1    5.47    0.37
  -7   9  -1   10.15    0.32
  -7   9  -1   10.71    0.33
   7  -9   1   10.45    0.52
   9  -9   1    9.47    0.50
 -11   9  -1   23.77    0.76
  11  -9   1   22.26    0.85
 -13   9  -1    6.25    0.34
  13  -9   1    5.81    0.40
  14   8  -1    0.70    0.15
  14   8  -1    0.67    0.16
 -14  -8   1    0.64    0.11
 -14  -8   1    0.65    0.15
  12   8  -1    0.46    0.14
  12   8  -1    0.27    0.13
 -12  -8   1    0.37    0.12
 -12  -8   1    0.27    0.09
  10   8  -1    0.75    0.15
  10   8  -1    0.50    0.14
 -10  -8   1    0.43    0.11
 -10  -8   1    0.49    0.12
   8   8  -1    0.72    0.15
   8   8  -1    0.57    0.16
  -8  -8   1    0.54    0.13
   6   8  -1    3.49    0.18
   6   8  -1    3.58    0.25
   6   8  -1    3.64    0.29
  -6  -8   1    3.82    0.28
   4   8  -1    0.84    0.10
   4   8  -1    0.68    0.17
   4   8  -1    0.92    0.15
  -4  -8   1    0.91    0.19
   2   8  -1    6.49    0.37
   2   8  -1    6.20    0.29
  -2  -8   1    6.59    0.28
  -2  -8   1    6.57    0.38
   0   8  -1    4.52    0.21
   0   8  -1    4.05    0.27
   0  -8   1    4.96    0.33
  -2   8  -1    3.96    0.20
  -2   8  -1    3.81    0.25
   2  -8   1    4.21    0.31
   2  -8   1    5.07    0.34
  -4   8  -1   11.23    0.39
   4  -8   1   12.58    0.56
   4  -8   1   12.13    0.49
  -6   8  -1    5.86    0.23
   6  -8   1    6.77    0.41
  -8   8  -1    3.85    0.17
   8  -8   1    4.52    0.34
  10  -8   1    5.61    0.39
 -12   8  -1    3.67    0.27
  12  -8   1    3.58    0.32
 -14   8  -1    2.45    0.24
  14  -8   1    2.42    0.27
  15   7  -1    3.68    0.27
  15   7  -1    3.66    0.26
 -15  -7   1    3.92    0.26
 -15  -7   1    3.57    0.17
  13   7  -1    5.84    0.33
  13   7  -1    5.87    0.34
 -13  -7   1    6.20    0.33
 -13  -7   1    5.98    0.26
  11   7  -1   14.31    0.57
  11   7  -1   13.81    0.55
 -11  -7   1   14.78    0.53
 -11  -7   1   13.99    0.48
   9   7  -1    3.44    0.28
   9   7  -1    3.41    0.25
  -9  -7   1    3.62    0.23
  -9  -7   1    3.83    0.24
   7   7  -1    1.01    0.16
   7   7  -1    0.75    0.11
   7   7  -1    0.50    0.14
  -7  -7   1    0.61    0.14
   5   7  -1   46.37    1.17
   5   7  -1   48.76    1.26
   5   7  -1   48.47    1.35
  -5  -7   1   49.86    1.32
   3   7  -1    8.57    0.30
   3   7  -1    7.21    0.39
  -3  -7   1    7.56    0.32
  -3  -7   1    7.84    0.39
   1   7  -1    6.03    0.25
   1   7  -1    5.78    0.32
  -1  -7   1    6.27    0.35
  -1   7  -1   58.27    1.38
   1  -7   1   57.65    1.58
   1  -7   1   59.16    1.55
  -3   7  -1   48.54    1.21
   3  -7   1   47.70    1.30
   3  -7   1   49.72    1.40
  -5   7  -1  104.17    2.35
   5  -7   1   98.79    2.56
  -7   7  -1   11.75    0.35
   7  -7   1   11.45    0.56
  -9   7  -1   19.18    0.51
   9  -7   1   19.97    0.78
 -11   7  -1    8.68    0.27
 -11   7  -1    9.21    0.42
 -13   7  -1    2.55    0.24
  13  -7   1    2.70    0.28
 -15   7  -1    0.52    0.15
  15  -7   1    0.74    0.18
 -16  -6   1    1.24    0.19
  14   6  -1   31.14    0.93
  14   6  -1   30.01    0.91
 -14  -6   1   30.62    0.91
 -14  -6   1   29.94    0.77
  12   6  -1   39.11    1.11
  12   6  -1   39.24    1.13
 -12  -6   1   39.98    1.11
 -12  -6   1   38.64    1.00
  10   6  -1  310.65    7.13
  10   6  -1  322.57    7.11
 -10  -6   1  321.34    7.10
 -10  -6   1  321.88    7.02
   8   6  -1  382.12    8.39
   8   6  -1  376.51    8.45
  -8  -6   1  377.05    8.36
  -8  -6   1  383.92    8.35
   4   6  -1  669.55   14.24
  -4  -6   1  640.76   14.20
   0   6  -1  176.56    4.14
   0   6  -1  184.77    4.13
   0   6  -1  180.38    3.95
   0   6  -1  177.79    4.06
   0  -6   1  177.82    4.12
   0  -6   1  178.70    4.15
  -4   6  -1  181.86    4.15
   4  -6   1  182.69    4.27
   4  -6   1  180.62    4.14
  -6   6  -1  397.80    8.66
  -6   6  -1  401.36    8.79
  -6   6  -1  404.98    8.75
   6  -6   1  397.35    8.98
  -8   6  -1  109.26    2.43
   8  -6   1  107.39    2.75
 -10   6  -1  104.59    2.40
  10  -6   1  110.21    2.77
 -12   6  -1    1.48    0.14
 -12   6  -1    1.61    0.22
  12  -6   1    1.53    0.26
 -14   6  -1    4.84    0.31
  14  -6   1    5.08    0.37
  15   5  -1    7.20    0.37
  15   5  -1    7.15    0.36
 -15  -5   1    6.82    0.23
 -15  -5   1    7.50    0.37
  13   5  -1   35.63    1.03
  13   5  -1   34.70    1.02
 -13  -5   1   36.00    1.03
 -13  -5   1   34.07    0.88
  11   5  -1    7.69    0.40
  11   5  -1    7.95    0.39
 -11  -5   1    8.25    0.31
 -11  -5   1    8.39    0.39
   9   5  -1   45.23    1.29
   9   5  -1   46.30    1.27
  -9  -5   1   45.74    1.18
  -9  -5   1   47.59    1.26
   7   5  -1   39.56    1.16
   7   5  -1   37.33    1.03
   7   5  -1   39.32    1.05
   7   5  -1   42.02    1.13
  -7  -5   1   40.94    1.09
  -7  -5   1   40.47    1.08
   5   5  -1    0.22    0.09
   5   5  -1    0.19    0.11
   5   5  -1    0.21    0.12
   5   5  -1    0.38    0.08
  -5  -5   1    0.52    0.11
  -5  -5   1    0.27    0.10
   3   5  -1  210.87    4.93
   3   5  -1  219.46    4.79
   3   5  -1  220.10    4.85
  -3  -5   1  224.43    4.94
  -3  -5   1  213.77    4.94
  -3  -5   1  218.41    4.85
   1   5  -1   15.29    0.54
   1   5  -1   14.55    0.54
   1   5  -1   15.16    0.46
  -1  -5   1   15.90    0.46
  -1  -5   1   15.13    0.53
  -1  -5   1   16.27    0.65
  -1   5  -1   75.60    1.88
  -1   5  -1   75.92    1.86
  -1   5  -1   73.45    1.78
  -1   5  -1   73.81    1.72
   1  -5   1   75.75    1.88
   1  -5   1   75.28    1.90
  -3   5  -1  142.41    3.32
  -3   5  -1  142.53    3.48
   3  -5   1  145.69    3.42
  -5   5  -1   24.11    0.69
  -5   5  -1   23.90    0.62
   5  -5   1   23.01    0.83
  -7   5  -1   28.19    0.80
  -7   5  -1   27.34    0.72
   7  -5   1   29.45    1.00
  -9   5  -1   54.76    1.35
  -9   5  -1   54.29    1.30
   9  -5   1   56.34    1.62
 -11   5  -1    6.33    0.31
 -11   5  -1    7.51    0.27
 -11   5  -1    7.22    0.39
  11  -5   1    7.30    0.45
 -13   5  -1   29.95    0.91
  13  -5   1   29.17    1.02
 -15   5  -1    1.57    0.22
  15  -5   1    1.58    0.25
  16   4  -1    0.45    0.13
 -16  -4   1    0.47    0.14
  14   4  -1    0.29    0.12
  14   4  -1    0.31    0.12
 -14  -4   1    0.33    0.12
  12   4  -1    1.64    0.20
  12   4  -1    1.45    0.20
 -12  -4   1    1.64    0.19
 -12  -4   1    1.47    0.12
  10   4  -1    0.28    0.13
  10   4  -1    0.42    0.13
 -10  -4   1    0.20    0.08
 -10  -4   1    0.27    0.11
   8   4  -1    0.41    0.14
   8   4  -1    0.33    0.13
  -8  -4   1    0.37    0.10
  -8  -4   1    0.38    0.12
   6   4  -1   10.24    0.43
   6   4  -1   10.87    0.45
   6   4  -1   10.83    0.48
   6   4  -1   10.12    0.39
  -6  -4   1   10.81    0.41
  -6  -4   1   10.61    0.48
   4   4  -1    1.61    0.14
   4   4  -1    1.51    0.19
   4   4  -1    1.56    0.18
  -4  -4   1    1.87    0.16
  -4  -4   1    1.55    0.17
   2   4  -1    1.88    0.16
   2   4  -1    1.83    0.19
  -2  -4   1    1.45    0.14
   0   4  -1   26.34    0.76
   0   4  -1   28.36    0.82
   0   4  -1   27.80    0.69
   0   4  -1   27.66    0.82
   0  -4   1   26.99    0.81
   0  -4   1   29.72    0.84
  -2   4  -1    4.48    0.26
  -2   4  -1    3.77    0.24
   2  -4   1    3.53    0.26
   2  -4   1    3.01    0.23
  -4   4  -1    3.76    0.23
  -4   4  -1    3.91    0.18
  -4   4  -1    3.78    0.21
  -6   4  -1   11.77    0.44
  -6   4  -1   11.84    0.36
  -6   4  -1   11.97    0.42
   6  -4   1   11.28    0.55
  -8   4  -1    2.90    0.18
  -8   4  -1    2.63    0.16
   8  -4   1    2.86    0.29
 -10   4  -1    4.82    0.23
 -10   4  -1    4.01    0.29
 -10   4  -1    5.05    0.32
  10  -4   1    4.57    0.36
 -12   4  -1    0.16    0.12
 -12   4  -1    0.12    0.07
  12  -4   1    0.06    0.11
 -14   4  -1    1.84    0.21
  14  -4   1    1.87    0.28
 -16   4  -1    0.46    0.14
  16  -4   1    0.58    0.17
  15   3  -1   13.19    0.51
 -15  -3   1   13.73    0.54
  13   3  -1   10.34    0.46
  13   3  -1   10.47    0.45
 -13  -3   1   10.40    0.45
 -13  -3   1    9.60    0.30
  11   3  -1   46.50    1.29
  11   3  -1   46.98    1.30
 -11  -3   1   47.36    1.29
 -11  -3   1   47.16    1.13
   9   3  -1   22.12    0.75
   9   3  -1   22.07    0.75
  -9  -3   1   22.93    0.74
  -9  -3   1   23.09    0.63
   7   3  -1   18.36    0.66
   7   3  -1   18.49    0.65
  -7  -3   1   18.29    0.55
  -7  -3   1   17.61    0.62
   5   3  -1  206.40    4.59
   5   3  -1  213.06    4.69
   5   3  -1  200.40    4.61
   5   3  -1  205.64    4.72
  -5  -3   1  211.64    4.62
  -5  -3   1  202.84    4.69
  -5  -3   1  209.06    4.66
   3   3  -1    2.31    0.15
   3   3  -1    2.08    0.19
   3   3  -1    2.11    0.17
  -3  -3   1    2.40    0.16
  -3  -3   1    2.22    0.19
  -3  -3   1    2.18    0.17
  -3  -3   1    2.54    0.18
   1   3  -1  114.93    2.69
   1   3  -1  117.14    2.70
   1   3  -1  119.72    2.62
  -1  -3   1  113.67    2.69
  -1  -3   1  118.02    2.62
  -1  -3   1  121.58    2.71
  -1   3  -1  202.09    4.49
  -1   3  -1  203.43    4.56
  -1   3  -1  208.76    4.58
   1  -3   1  204.81    4.59
  -3   3  -1   26.70    0.72
  -3   3  -1   26.46    0.67
  -3   3  -1   25.71    0.80
  -3   3  -1   26.79    0.74
   3  -3   1   26.68    0.84
  -5   3  -1  259.57    5.63
  -5   3  -1  254.73    5.57
  -5   3  -1  255.78    5.67
   5  -3   1  250.09    5.83
  -7   3  -1   32.81    0.85
  -7   3  -1   31.67    0.83
   7  -3   1   31.04    1.06
   7  -3   1   32.70    0.88
  -9   3  -1   27.12    0.75
  -9   3  -1   28.36    0.88
  -9   3  -1   27.68    0.73
 -11   3  -1   45.52    1.10
 -11   3  -1   45.82    1.28
  11  -3   1   46.64    1.20
 -13   3  -1    3.85    0.28
  13  -3   1    3.86    0.22
 -15   3  -1    5.08    0.32
  15  -3   1    5.01    0.35
  16   2  -1   13.35    0.50
 -16  -2   1   13.92    0.54
  14   2  -1    2.77    0.26
 -14  -2   1    3.62    0.27
  12   2  -1  183.26    4.26
  12   2  -1  183.32    4.19
 -12  -2   1  181.87    3.99
 -12  -2   1  183.29    4.22
  10   2  -1  247.50    5.55
  10   2  -1  239.68    5.57
 -10  -2   1  246.09    5.56
 -10  -2   1  249.57    5.37
  -6   2  -1  188.66    4.23
  -6   2  -1  189.34    4.33
   6  -2   1  189.42    4.36
   6  -2   1  195.14    4.27
  -8   2  -1  523.35   11.35
 -10   2  -1   13.59    0.41
 -10   2  -1   13.98    0.55
  10  -2   1   14.20    0.49
 -12   2  -1   31.92    0.80
 -12   2  -1   33.72    1.00
  12  -2   1   33.37    0.92
 -14   2  -1    7.23    0.38
  14  -2   1    6.91    0.32
 -16   2  -1    4.38    0.30
  16  -2   1    4.57    0.25
  17   1  -1    5.74    0.29
 -17  -1   1    5.29    0.32
  15   1  -1    8.89    0.39
 -15  -1   1    8.68    0.42
  13   1  -1   22.13    0.71
 -13  -1   1   22.33    0.89
  11   1  -1   18.17    0.66
  11   1  -1   18.31    0.63
 -11  -1   1   17.48    0.65
   9   1  -1   21.56    0.75
   9   1  -1   21.61    0.72
  -9  -1   1   22.73    0.75
  -9  -1   1   22.65    0.58
   7   1  -1   19.53    0.66
  -7  -1   1   19.51    0.52
  -7  -1   1   18.17    0.63
  -7  -1   1   18.76    0.65
   5   1  -1   36.56    1.12
   5   1  -1   36.21    1.02
  -5  -1   1   36.87    1.02
  -5  -1   1   37.06    0.90
  -5  -1   1   37.37    1.04
  -5  -1   1   36.48    1.02
   3   1  -1  148.67    3.29
   3   1  -1  141.12    3.24
   3   1  -1  144.36    3.18
   3   1  -1  146.62    3.29
  -3  -1   1  146.24    3.18
  -3  -1   1  144.86    3.26
  -3  -1   1  139.32    3.28
   1   1  -1    1.36    0.08
  -1  -1   1    1.30    0.08
  -1  -1   1    1.61    0.09
  -1   1  -1    1.92    0.11
  -1   1  -1    1.84    0.09
   1  -1   1    1.96    0.11
  -3   1  -1  162.09    3.54
  -3   1  -1  161.25    3.62
   3  -1   1  161.57    3.63
   3  -1   1  158.97    3.55
  -5   1  -1   47.47    1.17
  -5   1  -1   45.58    1.23
   5  -1   1   46.77    1.26
   5  -1   1   47.58    1.19
  -7   1  -1   30.54    0.93
  -7   1  -1   29.75    0.85
   7  -1   1   32.07    0.88
   7  -1   1   32.35    0.95
  -9   1  -1   25.90    0.76
  -9   1  -1   27.74    0.86
   9  -1   1   26.92    0.79
   9  -1   1   26.17    0.85
 -11   1  -1   14.26    0.41
 -11   1  -1   14.86    0.57
  11  -1   1   15.03    0.52
 -13   1  -1   17.34    0.63
  13  -1   1   17.20    0.57
 -15   1  -1    0.61    0.15
  15  -1   1    1.14    0.16
 -17   1  -1    0.75    0.16
  17  -1   1    0.70    0.13
  16   0  -1    0.28    0.11
 -16   0   1    0.48    0.14
  14   0  -1    0.03    0.08
 -14   0   1    0.03    0.10
  12   0  -1    0.34    0.12
 -12   0   1    0.48    0.13
  10   0  -1    0.07    0.10
  10   0  -1    0.08    0.10
 -10   0   1    0.10    0.10
   8   0  -1    0.15    0.12
   8   0  -1    0.35    0.12
  -8   0   1    0.27    0.12
  -8   0   1   -0.02    0.08
  -8   0   1    0.22    0.07
   6   0  -1    0.19    0.11
   6   0  -1   -0.01    0.07
  -6   0   1    0.13    0.08
  -6   0   1    0.18    0.07
  -6   0   1    0.19    0.08
  -6   0   1    0.14    0.10
   4   0  -1    0.25    0.11
   4   0  -1    0.54    0.14
  -4   0   1    0.25    0.12
  -4   0   1    0.16    0.10
  -4   0   1    0.28    0.10
   2   0  -1    0.05    0.04
   2   0  -1    0.13    0.06
   2   0  -1    0.12    0.06
  -2   0   1    0.18    0.06
  -2   0   1    0.12    0.05
  -2   0   1    0.15    0.06
  -2   0  -1    0.10    0.05
  -2   0  -1    0.13    0.05
   2   0   1    0.06    0.04
   2   0   1    0.09    0.05
  -4   0  -1    0.20    0.08
  -4   0  -1    0.07    0.08
   4   0   1    0.25    0.10
   4   0   1    0.35    0.11
  -6   0  -1    0.28    0.10
  -6   0  -1    0.13    0.10
  -6   0  -1    0.17    0.08
   6   0   1    0.14    0.11
   6   0   1    0.05    0.08
  -8   0  -1    0.15    0.09
  -8   0  -1    0.13    0.07
  -8   0  -1    0.14    0.08
   8   0   1    0.13    0.11
   8   0   1    0.35    0.11
 -10   0  -1    0.21    0.12
 -10   0  -1    0.22    0.07
  10   0   1    0.17    0.09
  10   0   1    0.16    0.11
 -12   0  -1    0.15    0.11
 -12   0  -1    0.09    0.05
  12   0   1    0.02    0.09
  12   0   1    0.08    0.11
 -14   0  -1   -0.02    0.10
  14   0   1   -0.03    0.07
 -16   0  -1    0.19    0.12
  16   0   1    0.14    0.10
  17  -1  -1    5.52    0.28
 -17   1   1    5.46    0.33
  15  -1  -1    9.50    0.39
 -15   1   1    8.65    0.42
  13  -1  -1   21.94    0.69
 -13   1   1   22.73    0.76
  11  -1  -1   18.79    0.61
 -11   1   1   17.39    0.65
   9  -1  -1   21.45    0.69
  -9   1   1   22.31    0.74
   7  -1  -1   19.66    0.68
   7  -1  -1   19.72    0.63
  -7   1   1   18.01    0.60
   5  -1  -1   35.44    1.01
   5  -1  -1   35.33    0.97
  -5   1   1   35.88    1.00
  -5   1   1   35.87    0.95
   3  -1  -1  144.58    3.29
  -3   1   1  146.23    3.32
  -3   1   1  155.71    3.25
  -3   1   1  141.55    3.27
   1  -1  -1    1.36    0.07
   1  -1  -1    1.35    0.11
  -1   1   1    1.31    0.08
  -1  -1  -1    2.16    0.09
   1   1   1    2.39    0.09
   1   1   1    2.00    0.11
  -3  -1  -1  155.57    3.58
  -3  -1  -1  157.35    3.60
  -3  -1  -1  162.99    3.55
  -3  -1  -1  160.93    3.57
   3   1   1  160.04    3.60
   3   1   1  160.53    3.61
  -5  -1  -1   49.56    1.21
  -5  -1  -1   48.53    1.27
  -5  -1  -1   48.69    1.31
  -5  -1  -1   48.42    1.28
   5   1   1   49.63    1.29
  -7  -1  -1   29.90    0.90
  -7  -1  -1   29.56    0.88
  -7  -1  -1   30.73    0.81
   7   1   1   32.08    0.91
  -9  -1  -1   28.13    0.87
  -9  -1  -1   27.94    0.73
   9   1   1   27.62    0.88
   9   1   1   27.69    0.84
 -11  -1  -1   14.74    0.56
 -11  -1  -1   14.36    0.42
  11   1   1   14.03    0.57
  11   1   1   14.51    0.53
  13   1   1   17.93    0.65
  13   1   1   17.37    0.60
 -15  -1  -1    1.14    0.20
 -17  -1  -1    0.48    0.15
  17   1   1    0.57    0.12
  16  -2  -1   13.57    0.48
 -16   2   1   13.92    0.55
  14  -2  -1    3.02    0.22
 -14   2   1    3.99    0.28
  12  -2  -1  186.69    4.18
 -12   2   1  180.82    4.24
  10  -2  -1  248.40    5.45
 -10   2   1  237.67    5.51
  -6  -2  -1  215.73    4.80
  -6  -2  -1  194.97    4.34
  -6  -2  -1  188.35    4.44
  -6  -2  -1  183.20    4.41
   6   2   1  193.75    4.44
   6   2   1  191.84    4.45
 -10  -2  -1   14.97    0.56
 -10  -2  -1   14.22    0.44
  10   2   1   14.44    0.55
  10   2   1   14.31    0.57
 -12  -2  -1   32.24    0.97
  12   2   1   32.71    0.95
  12   2   1   33.16    1.09
 -14  -2  -1    6.75    0.36
  14   2   1    6.38    0.36
  14   2   1    7.19    0.35
 -16  -2  -1    4.51    0.29
  16   2   1    4.68    0.27
  15  -3  -1   12.74    0.59
 -15   3   1   13.40    0.54
  13  -3  -1    9.74    0.39
 -13   3   1    9.86    0.45
  11  -3  -1   47.21    1.24
 -11   3   1   47.38    1.32
   9  -3  -1   21.01    0.67
  -9   3   1   22.37    0.74
  -9   3   1   20.48    0.63
  -9   3   1   22.62    0.58
   7  -3  -1   17.40    0.73
   7  -3  -1   18.71    0.59
  -7   3   1   17.87    0.51
  -7   3   1   17.14    0.54
   5  -3  -1  198.99    4.69
  -5   3   1  200.23    4.43
  -5   3   1  199.50    4.44
  -5   3   1  203.20    4.52
   3  -3  -1    2.36    0.23
  -3   3   1    2.31    0.16
  -3   3   1    2.14    0.20
   1  -3  -1  114.05    2.67
   1  -3  -1  117.24    2.73
  -1   3   1  118.18    2.68
  -1   3   1  116.96    2.71
  -1  -3  -1  192.01    4.44
  -1  -3  -1  201.21    4.38
   1   3   1  192.96    4.44
   1   3   1  201.09    4.45
   1   3   1  204.90    4.39
   1   3   1  201.78    4.48
  -3  -3  -1   26.90    0.70
  -3  -3  -1   27.81    0.78
  -3  -3  -1   26.32    0.77
  -3  -3  -1   25.61    0.79
   3   3   1   27.61    0.77
   3   3   1   26.32    0.80
   3   3   1   26.01    0.68
   3   3   1   26.41    0.75
  -5  -3  -1  263.95    5.72
  -5  -3  -1  267.49    5.73
  -5  -3  -1  247.52    5.78
  -5  -3  -1  254.05    5.78
   5   3   1  255.20    5.69
   5   3   1  258.40    5.78
   5   3   1  256.84    5.79
  -7  -3  -1   32.89    0.95
  -7  -3  -1   33.93    0.91
   7   3   1   33.19    1.00
   7   3   1   34.06    1.00
  -9  -3  -1   28.78    0.79
  -9  -3  -1   28.53    0.87
   9   3   1   28.91    0.89
   9   3   1   27.80    0.89
 -11  -3  -1   47.07    1.28
 -11  -3  -1   46.69    1.15
  11   3   1   46.17    1.30
  11   3   1   47.12    1.28
 -13  -3  -1    4.21    0.28
 -13  -3  -1    3.88    0.18
  13   3   1    3.50    0.27
  13   3   1    3.52    0.26
 -15  -3  -1    5.17    0.31
  15   3   1    4.72    0.29
  15   3   1    4.85    0.31
  16  -4  -1    0.41    0.15
 -16   4   1    0.48    0.14
  14  -4  -1    0.21    0.15
 -14   4   1    0.29    0.12
  12  -4  -1    1.25    0.23
 -12   4   1    1.25    0.18
 -12   4   1    1.17    0.09
  10  -4  -1    0.19    0.13
 -10   4   1    0.16    0.06
 -10   4   1    0.09    0.10
   8  -4  -1    0.54    0.18
  -8   4   1    0.32    0.08
  -8   4   1    0.30    0.08
  -8   4   1    0.14    0.11
   6  -4  -1   10.65    0.54
  -6   4   1   10.23    0.38
  -6   4   1   10.85    0.37
  -6   4   1   10.78    0.42
   4  -4  -1    1.52    0.16
  -4   4   1    1.52    0.13
  -4   4   1    2.05    0.21
   2  -4  -1    1.19    0.16
  -2   4   1    0.80    0.15
   0  -4  -1   28.76    0.87
   0  -4  -1   27.54    0.83
   0   4   1   29.47    0.86
   0   4   1   28.84    0.84
   0   4   1   27.52    0.81
   0   4   1   30.88    0.76
  -2  -4  -1    3.83    0.26
  -2  -4  -1    5.08    0.24
   2   4   1    3.54    0.25
   2   4   1    5.31    0.19
   2   4   1    4.36    0.24
  -4  -4  -1    5.32    0.24
  -4  -4  -1    4.10    0.27
  -4  -4  -1    4.36    0.26
  -4  -4  -1    4.14    0.26
   4   4   1    4.48    0.21
   4   4   1    4.60    0.29
   4   4   1    4.89    0.32
   4   4   1    4.36    0.26
  -6  -4  -1   12.36    0.52
  -6  -4  -1   12.22    0.45
   6   4   1   12.45    0.49
   6   4   1   11.78    0.50
  -8  -4  -1    2.89    0.22
  -8  -4  -1    3.00    0.21
   8   4   1    3.09    0.26
   8   4   1    3.13    0.26
 -10  -4  -1    4.63    0.29
 -10  -4  -1    5.11    0.25
  10   4   1    5.51    0.33
  10   4   1    4.66    0.31
 -12  -4  -1    0.07    0.06
 -12  -4  -1    0.10    0.10
  12   4   1    0.10    0.11
  12   4   1    0.17    0.10
 -14  -4  -1    1.79    0.20
 -14  -4  -1    1.67    0.12
  14   4   1    1.90    0.21
  14   4   1    1.73    0.20
 -16  -4  -1    0.66    0.15
  16   4   1    0.50    0.13
  15  -5  -1    6.67    0.43
 -15   5   1    7.71    0.39
  13  -5  -1   33.40    1.14
 -13   5   1   35.81    1.03
  11  -5  -1    7.27    0.46
 -11   5   1    8.29    0.40
   9  -5  -1   44.06    1.38
  -9   5   1   44.32    1.24
  -9   5   1   44.92    1.16
   7  -5  -1   39.09    1.27
  -7   5   1   41.95    1.11
  -7   5   1   40.11    1.01
   5  -5  -1    0.36    0.15
  -5   5   1    0.40    0.09
  -5   5   1    0.34    0.09
   3  -5  -1  220.21    4.97
   3  -5  -1  222.51    5.11
  -3   5   1  221.90    4.97
   1  -5  -1   14.94    0.59
   1  -5  -1   14.81    0.55
  -1   5   1   16.80    0.57
  -1   5   1   16.53    0.59
  -1   5   1   15.63    0.47
  -1  -5  -1   75.52    1.76
   1   5   1   76.93    1.87
   1   5   1   74.06    1.76
   1   5   1   73.93    1.89
   1   5   1   73.51    1.85
  -3  -5  -1  145.50    3.36
  -3  -5  -1  149.13    3.43
  -3  -5  -1  144.59    3.43
   3   5   1  145.03    3.43
   3   5   1  149.73    3.36
   3   5   1  147.11    3.25
   3   5   1  148.16    3.40
  -5  -5  -1   23.95    0.68
  -5  -5  -1   24.18    0.76
  -5  -5  -1   24.12    0.75
   5   5   1   23.04    0.64
   5   5   1   23.49    0.72
   5   5   1   23.66    0.74
  -7  -5  -1   27.44    0.83
  -7  -5  -1   28.17    0.82
   7   5   1   28.14    0.81
   7   5   1   29.18    0.87
   7   5   1   28.65    0.90
  -9  -5  -1   58.24    1.48
  -9  -5  -1   55.99    1.43
   9   5   1   56.46    1.51
   9   5   1   57.20    1.53
 -11  -5  -1    7.50    0.31
 -11  -5  -1    7.33    0.36
  11   5   1    7.36    0.38
  11   5   1    7.31    0.38
 -13  -5  -1   28.54    0.78
 -13  -5  -1   30.64    0.90
  13   5   1   29.63    0.91
  13   5   1   30.79    0.92
 -15  -5  -1    1.30    0.10
 -15  -5  -1    1.54    0.21
  15   5   1    1.53    0.19
  15   5   1    1.68    0.19
 -16   6   1    1.14    0.18
  14  -6  -1   29.05    1.02
 -14   6   1   29.16    0.89
  12  -6  -1   37.20    1.22
 -12   6   1   34.54    0.91
 -12   6   1   40.43    1.10
  10  -6  -1  301.98    7.01
 -10   6   1  300.75    6.64
 -10   6   1  312.44    6.83
   8  -6  -1  350.05    8.18
  -8   6   1  371.18    7.91
  -8   6   1  363.03    7.85
  -4   6   1  650.73   14.14
   0  -6  -1  177.88    4.16
   0  -6  -1  178.68    4.12
   0   6   1  171.45    4.17
   0   6   1  184.57    4.16
   0   6   1  183.02    4.12
   0   6   1  177.87    3.98
   2   6   1  710.32   15.51
  -4  -6  -1  184.95    4.13
  -4  -6  -1  185.06    4.20
   4   6   1  177.92    4.11
   4   6   1  181.93    4.00
   4   6   1  179.37    4.20
  -6  -6  -1  406.96    8.88
  -6  -6  -1  414.15    8.98
   6   6   1  400.29    8.83
  -8  -6  -1  112.39    2.66
  -8  -6  -1  115.26    2.69
   8   6   1  112.55    2.76
   8   6   1  114.99    2.72
 -10  -6  -1  113.26    2.60
 -10  -6  -1  110.94    2.63
  10   6   1  109.36    2.69
  10   6   1  111.38    2.67
 -12  -6  -1    1.88    0.16
 -12  -6  -1    1.49    0.18
  12   6   1    1.58    0.21
  12   6   1    1.50    0.19
 -14  -6  -1    5.42    0.23
 -14  -6  -1    5.24    0.30
  14   6   1    5.25    0.32
  14   6   1    6.15    0.34
  15  -7  -1    3.31    0.31
 -15   7   1    4.09    0.28
  13  -7  -1    5.35    0.39
 -13   7   1    6.27    0.35
  11  -7  -1   13.85    0.64
 -11   7   1   11.79    0.49
 -11   7   1   13.83    0.53
   9  -7  -1    3.76    0.33
  -9   7   1    3.53    0.17
   7  -7  -1    0.67    0.17
  -7   7   1    0.77    0.11
   5  -7  -1   49.18    1.30
   5  -7  -1   49.86    1.46
   3  -7  -1    8.00    0.44
   3  -7  -1    7.39    0.37
   1  -7  -1    6.74    0.39
   1  -7  -1    5.59    0.33
  -1   7   1    6.00    0.31
  -1   7   1    6.43    0.26
  -1  -7  -1   58.53    1.54
   1   7   1   57.75    1.40
   1   7   1   56.39    1.50
  -3  -7  -1   48.28    1.25
  -3  -7  -1   50.58    1.37
   3   7   1   48.22    1.26
   3   7   1   50.12    1.17
  -5  -7  -1  102.33    2.46
   5   7   1  101.71    2.48
   5   7   1   98.22    2.27
   5   7   1   99.59    2.39
  -7  -7  -1   12.93    0.50
  -7  -7  -1   12.22    0.44
   7   7   1   11.94    0.52
   7   7   1   12.73    0.49
  -9  -7  -1   19.27    0.62
  -9  -7  -1   18.78    0.63
   9   7   1   19.72    0.70
   9   7   1   19.83    0.67
 -11  -7  -1    9.40    0.38
 -11  -7  -1    9.84    0.41
  11   7   1   10.45    0.44
  11   7   1   10.22    0.46
 -13  -7  -1    2.43    0.20
 -13  -7  -1    2.31    0.17
  13   7   1    2.50    0.24
  13   7   1    2.68    0.23
 -15  -7  -1    0.57    0.13
 -15  -7  -1    0.70    0.10
  15   7   1    0.74    0.16
  15   7   1    0.88    0.17
  14  -8  -1    0.64    0.18
 -14   8   1    0.45    0.14
  12  -8  -1    0.48    0.17
 -12   8   1    0.31    0.13
  10  -8  -1    0.44    0.19
 -10   8   1    0.44    0.14
   8  -8  -1    0.62    0.17
  -8   8   1    0.58    0.09
   6  -8  -1    3.66    0.32
  -6   8   1    3.83    0.20
   4  -8  -1    0.66    0.17
   4  -8  -1    0.76    0.16
   2  -8  -1    6.54    0.37
   2  -8  -1    7.16    0.42
  -2   8   1    6.81    0.29
  -2   8   1    6.78    0.33
   0  -8  -1    4.84    0.34
   0  -8  -1    4.64    0.32
   0   8   1    4.97    0.24
   0   8   1    4.60    0.29
  -2  -8  -1    4.46    0.32
  -2  -8  -1    3.84    0.22
   2   8   1    4.36    0.31
   2   8   1    4.01    0.24
   2   8   1    4.73    0.20
  -4  -8  -1   12.22    0.52
   4   8   1   12.34    0.45
   4   8   1   12.46    0.52
   4   8   1   12.07    0.36
  -6  -8  -1    6.73    0.36
   6   8   1    6.30    0.33
   6   8   1    6.63    0.38
   6   8   1    6.16    0.24
  -8  -8  -1    4.06    0.27
   8   8   1    4.49    0.31
   8   8   1    4.51    0.28
 -10  -8  -1    5.19    0.27
 -10  -8  -1    4.90    0.29
  10   8   1    5.78    0.35
  10   8   1    5.85    0.32
 -12  -8  -1    3.51    0.22
 -12  -8  -1    3.87    0.24
  12   8   1    4.07    0.29
  12   8   1    3.83    0.27
 -14  -8  -1    2.30    0.17
 -14  -8  -1    2.23    0.20
  14   8   1    2.68    0.23
  14   8   1    2.32    0.23
  13  -9  -1    5.80    0.41
 -13   9   1    7.17    0.36
  11  -9  -1   15.80    0.69
 -11   9   1   16.49    0.59
   9  -9  -1    1.55    0.24
   7  -9  -1    0.28    0.15
  -7   9   1    0.97    0.10
   5  -9  -1   23.98    0.76
   5  -9  -1   23.76    0.86
  -5   9   1   24.27    0.69
   3  -9  -1   19.42    0.75
   3  -9  -1   20.09    0.69
  -3   9   1   20.67    0.59
  -3   9   1   20.04    0.62
   1  -9  -1   23.79    0.78
   1  -9  -1   23.57    0.82
  -1   9   1   22.45    0.69
  -1   9   1   22.56    0.72
  -1  -9  -1    1.09    0.19
   1   9   1    1.26    0.14
   1   9   1    1.09    0.18
   3   9   1    1.45    0.10
   3   9   1    1.34    0.19
   3   9   1    1.26    0.16
  -5  -9  -1    5.51    0.34
   5   9   1    5.46    0.21
   5   9   1    6.00    0.30
   5   9   1    5.61    0.34
  -7  -9  -1   10.91    0.47
   7   9   1   10.89    0.44
   7   9   1   11.00    0.49
  -9  -9  -1    9.83    0.42
   9   9   1    9.63    0.46
   9   9   1    9.63    0.42
 -11  -9  -1   21.89    0.69
  11   9   1   22.56    0.76
  11   9   1   22.50    0.72
 -13  -9  -1    6.10    0.29
  13   9   1    6.25    0.35
  13   9   1    6.03    0.32
  12 -10  -1   13.73    0.63
 -12  10   1   14.18    0.53
  10 -10  -1  156.21    3.90
 -10  10   1  167.49    3.75
  -8  10   1  137.53    3.05
   6 -10  -1  398.25    9.10
  -6  10   1  413.07    8.82
   4 -10  -1  212.67    4.79
   4 -10  -1  207.12    4.90
  -4  10   1  210.55    4.69
   2 -10  -1  308.76    7.00
   2 -10  -1  312.23    6.93
  -2  10   1  305.57    6.83
  -2  10   1  309.83    6.75
   0 -10  -1   47.38    1.32
   0  10   1   46.72    1.26
   0  10   1   46.10    1.15
  -2 -10  -1  255.80    5.72
   2  10   1  254.94    5.48
   2  10   1  247.92    5.54
   2  10   1  246.04    5.67
  -4 -10  -1   44.17    1.26
   4  10   1   44.43    1.04
   4  10   1   43.95    1.25
   4  10   1   43.74    1.14
  -6 -10  -1  214.44    4.95
   6  10   1  217.74    4.86
   6  10   1  222.78    4.97
   6  10   1  211.51    4.72
  -8 -10  -1   38.86    1.11
   8  10   1   40.07    1.08
   8  10   1   38.59    1.14
 -10 -10  -1   68.37    1.76
  10  10   1   69.38    1.81
  10  10   1   70.64    1.74
 -12 -10  -1    1.26    0.17
  12  10   1    1.22    0.17
  12  10   1    0.98    0.18
  13 -11  -1    6.11    0.40
 -13  11   1    6.74    0.35
  11 -11  -1    2.08    0.26
 -11  11   1    2.53    0.22
   9 -11  -1    3.87    0.33
  -9  11   1    4.11    0.18
   7 -11  -1   12.51    0.59
  -7  11   1   13.27    0.41
   5 -11  -1    0.66    0.17
   5 -11  -1    0.48    0.13
  -5  11   1    0.63    0.12
   3 -11  -1   28.03    0.90
   3 -11  -1   30.45    0.99
  -3  11   1   29.61    0.84
  -3  11   1   29.99    0.78
   1 -11  -1   12.29    0.52
  -1  11   1   11.92    0.39
  -1  11   1   11.11    0.46
  -1 -11  -1    0.29    0.12
   1  11   1    0.42    0.10
   1  11   1    0.50    0.13
  -3 -11  -1   83.40    2.13
   3  11   1   83.97    2.10
   3  11   1   84.26    1.98
   3  11   1   83.70    1.89
  -5 -11  -1   12.90    0.54
   5  11   1   13.28    0.46
   5  11   1   12.73    0.53
   5  11   1   12.60    0.35
  -7 -11  -1   33.74    1.14
   7  11   1   35.34    1.05
   7  11   1   35.05    0.96
  -9 -11  -1    4.43    0.29
   9  11   1    4.74    0.28
   9  11   1    4.47    0.31
 -11 -11  -1    2.68    0.21
  11  11   1    2.72    0.25
  11  11   1    2.51    0.22
  12 -12  -1    0.23    0.14
 -12  12   1    0.30    0.11
  10 -12  -1    0.32    0.14
 -10  12   1    0.32    0.11
   8 -12  -1    0.14    0.12
  -8  12   1    0.07    0.06
   6 -12  -1    1.20    0.23
  -6  12   1    1.29    0.14
   4 -12  -1    0.72    0.15
  -4  12   1    0.87    0.14
  -4  12   1    0.61    0.11
   2 -12  -1    3.76    0.28
   2 -12  -1    3.78    0.32
  -2  12   1    3.70    0.19
  -2  12   1    3.46    0.25
   0 -12  -1    4.39    0.31
   0  12   1    4.70    0.29
   0  12   1    4.67    0.23
   2  12   1    2.95    0.25
   2  12   1    3.36    0.16
   2  12   1    3.14    0.20
  -4 -12  -1    5.62    0.35
   4  12   1    5.67    0.19
   4  12   1    5.56    0.40
   4  12   1    5.94    0.28
  -6 -12  -1    3.27    0.27
   6  12   1    3.59    0.28
   6  12   1    3.18    0.22
  -8 -12  -1    2.99    0.25
   8  12   1    3.29    0.27
   8  12   1    3.28    0.23
 -10 -12  -1    3.94    0.27
  10  12   1    4.32    0.30
  10  12   1    4.70    0.27
 -12 -12  -1    2.74    0.21
  12  12   1    3.00    0.26
  12  12   1    3.05    0.23
  11 -13  -1   13.54    0.61
   9 -13  -1    0.14    0.12
  -9  13   1    0.26    0.12
  -9  13   1    0.24    0.06
   7 -13  -1    3.30    0.29
  -7  13   1    3.74    0.19
  -7  13   1    3.18    0.19
   5 -13  -1   22.56    0.82
   5 -13  -1   22.80    0.74
  -5  13   1   21.47    0.64
  -5  13   1   22.40    0.62
   3 -13  -1    2.70    0.27
   3 -13  -1    2.73    0.24
  -3  13   1    2.35    0.19
  -3  13   1    2.45    0.15
   1 -13  -1   21.56    0.75
  -1  13   1   22.22    0.61
  -1  13   1   22.57    0.71
  -1 -13  -1    2.93    0.26
   1  13   1    2.62    0.23
   1  13   1    2.80    0.17
  -3 -13  -1    3.91    0.29
   3  13   1    3.63    0.21
   3  13   1    3.62    0.15
   3  13   1    3.88    0.28
  -5 -13  -1    5.15    0.33
   5  13   1    4.32    0.24
   5  13   1    4.58    0.31
  -7 -13  -1   12.49    0.52
   7  13   1   12.17    0.44
   7  13   1   12.06    0.52
  -9 -13  -1    2.64    0.23
   9  13   1    2.71    0.26
   9  13   1    2.50    0.20
   8 -14  -1  108.27    2.76
  -8  14   1  108.63    2.53
  -8  14   1  115.10    2.60
  -8  14   1  108.84    2.47
   6 -14  -1   76.81    2.04
  -6  14   1   75.88    1.80
  -6  14   1   78.49    1.80
   4 -14  -1  121.93    3.01
   4 -14  -1  125.27    2.92
  -4  14   1  120.40    2.81
  -4  14   1  122.53    2.75
   2 -14  -1   30.60    0.94
  -2  14   1   29.71    0.78
  -2  14   1   31.77    0.89
   0 -14  -1   51.56    1.45
   0  14   1   53.93    1.27
   0  14   1   53.65    1.40
  -2 -14  -1   19.74    0.70
   2  14   1   18.85    0.66
   2  14   1   18.56    0.55
  -4 -14  -1   67.86    1.79
   4  14   1   69.49    1.77
   4  14   1   67.72    1.63
  -6 -14  -1   27.75    0.89
   6  14   1   28.05    0.78
   6  14   1   28.26    0.89
  -8 -14  -1   57.55    1.56
   8  14   1   59.64    1.58
   8  14   1   59.96    1.47
   7 -15  -1    4.04    0.32
  -7  15   1    4.34    0.25
  -7  15   1    3.84    0.19
  -7  15   1    3.86    0.19
   5 -15  -1    1.47    0.24
  -5  15   1    1.63    0.15
  -5  15   1    1.53    0.12
   3 -15  -1    8.92    0.42
  -3  15   1    8.98    0.37
  -3  15   1    8.92    0.30
   1 -15  -1    3.34    0.27
  -1  15   1    4.01    0.18
  -1  15   1    3.77    0.25
  -1 -15  -1    2.37    0.23
   1  15   1    2.25    0.15
   1  15   1    2.56    0.22
  -3 -15  -1   25.51    0.85
   3  15   1   25.56    0.69
   3  15   1   26.18    0.82
  -5 -15  -1    9.80    0.46
   5  15   1    9.47    0.44
   5  15   1    9.54    0.35
  -7 -15  -1   10.28    0.47
   7  15   1   11.32    0.49
   7  15   1   10.81    0.39
   4 -16  -1    0.60    0.14
  -4  16   1    0.79    0.09
   2 -16  -1    1.76    0.21
  -2  16   1    1.85    0.18
  -2  16   1    1.66    0.12
   0 -16  -1    1.76    0.22
   0  16   1    1.55    0.20
   0  16   1    1.48    0.12
  -2 -16  -1    2.46    0.24
   2  16   1    2.72    0.16
   2  16   1    2.54    0.24
  -4 -16  -1    0.90    0.17
   4  16   1    1.14    0.19
   4  16   1    1.25    0.13
   4  16  -2   72.56    1.67
   4  16  -2   73.66    1.84
  -4 -16   2   71.54    1.87
   2  16  -2   41.57    1.13
   2  16  -2   40.24    0.97
  -2 -16   2   40.90    1.19
   0  16  -2  111.60    2.64
   0 -16   2  113.35    2.73
  -2  16  -2   16.45    0.54
   2 -16   2   17.02    0.63
  -4  16  -2   33.56    0.89
   7  15  -2    2.30    0.17
   7  15  -2    2.54    0.24
  -7 -15   2    2.21    0.22
   5  15  -2    1.93    0.22
   5  15  -2    1.88    0.14
  -5 -15   2    1.78    0.21
   3  15  -2    3.24    0.25
   3  15  -2    3.40    0.17
  -3 -15   2    2.98    0.26
   1  15  -2    5.96    0.22
   1  15  -2    6.52    0.33
  -1 -15   2    5.53    0.34
  -1  15  -2    4.57    0.17
  -1  15  -2    4.64    0.31
   1 -15   2    4.38    0.30
  -3  15  -2   25.10    0.72
   3 -15   2   25.06    0.81
  -5  15  -2    8.39    0.26
  -5  15  -2    8.75    0.32
   5 -15   2    8.13    0.44
  -7  15  -2    8.98    0.29
  -7  15  -2    9.14    0.29
   7 -15   2    9.45    0.47
   8  14  -2    3.18    0.27
   8  14  -2    2.86    0.20
  -8 -14   2    3.50    0.26
   6  14  -2    2.31    0.17
   6  14  -2    2.35    0.24
  -6 -14   2    2.91    0.25
   4  14  -2    4.38    0.30
   4  14  -2    4.02    0.21
  -4 -14   2    4.74    0.31
   2  14  -2    4.18    0.19
   2  14  -2    4.66    0.29
  -2 -14   2    4.81    0.32
   0  14  -2    3.26    0.16
   0  14  -2    3.35    0.24
   0 -14   2    3.82    0.28
  -2  14  -2    4.03    0.24
  -2  14  -2    4.20    0.17
   2 -14   2    4.63    0.30
  -4  14  -2    3.34    0.15
  -4  14  -2    2.60    0.15
  -4  14  -2    3.11    0.20
   4 -14   2    3.63    0.30
  -6  14  -2    3.63    0.18
  -6  14  -2    3.75    0.17
   6 -14   2    4.19    0.31
  -8  14  -2    3.63    0.18
   8 -14   2    4.15    0.31
 -11 -13   2    9.83    0.41
   9  13  -2    1.96    0.18
   9  13  -2    1.93    0.22
  -9 -13   2    1.97    0.20
   7  13  -2    1.32    0.15
   7  13  -2    1.42    0.20
  -7 -13   2    1.09    0.18
   5  13  -2   42.25    1.20
   5  13  -2   42.34    1.07
  -5 -13   2   42.47    1.21
   3  13  -2    7.59    0.49
   3  13  -2    7.30    0.28
   3  13  -2    6.24    0.27
  -3 -13   2    7.10    0.38
   1  13  -2   37.90    0.94
   1  13  -2   38.57    1.07
  -1 -13   2   38.24    1.13
  -1  13  -2    0.64    0.13
  -1  13  -2    0.65    0.09
   1 -13   2    0.46    0.15
  -3  13  -2    6.74    0.24
  -3  13  -2    6.54    0.30
   3 -13   2    6.93    0.40
   3 -13   2    6.88    0.37
  -5  13  -2    7.09    0.28
  -5  13  -2    7.46    0.26
   5 -13   2    6.81    0.40
  -7  13  -2   10.39    0.32
  -7  13  -2    9.97    0.34
   7 -13   2   10.05    0.50
   9 -13   2    1.32    0.23
  12  12  -2   34.36    1.04
  12  12  -2   35.52    0.98
 -12 -12   2   35.38    0.97
  10  12  -2   40.14    1.16
  10  12  -2   39.99    1.07
 -10 -12   2   39.50    1.10
   8  12  -2   37.81    1.11
   8  12  -2   36.58    1.00
  -8 -12   2   38.55    1.08
   6  12  -2   70.46    1.71
   6  12  -2   75.91    1.80
   6  12  -2   76.04    1.93
  -6 -12   2   78.47    1.93
   4  12  -2  135.49    3.17
   4  12  -2  130.62    2.97
   4  12  -2  136.86    3.03
  -4 -12   2  131.60    3.19
   2  12  -2  218.84    4.85
   2  12  -2  217.93    4.69
   2  12  -2  214.28    4.71
  -2 -12   2  201.21    5.22
   0  12  -2  202.04    4.64
   0  12  -2  209.42    4.50
   0 -12   2  204.22    4.72
  -2  12  -2   97.11    2.19
  -2  12  -2   96.10    2.27
   2 -12   2   94.01    2.36
  -4  12  -2   36.39    0.90
  -4  12  -2   36.05    0.96
  -4  12  -2   36.05    0.90
   4 -12   2   41.08    1.26
   4 -12   2   35.83    1.13
  -6  12  -2    2.12    0.14
  -6  12  -2    2.02    0.14
   6 -12   2    1.69    0.22
   8 -12   2    3.36    0.29
  10 -12   2    1.19    0.21
  13  11  -2    6.27    0.36
  13  11  -2    6.53    0.32
 -13 -11   2    6.06    0.29
  11  11  -2    0.13    0.10
  11  11  -2    0.06    0.09
 -11 -11   2    0.09    0.08
   9  11  -2    9.46    0.46
   9  11  -2    9.68    0.40
  -9 -11   2    9.27    0.41
   7  11  -2    4.99    0.27
   7  11  -2    5.30    0.34
  -7 -11   2    5.07    0.31
   5  11  -2    5.59    0.34
   5  11  -2    5.86    0.28
   5  11  -2    4.96    0.21
  -5 -11   2    6.00    0.34
   3  11  -2   13.24    0.53
   3  11  -2   13.39    0.43
   3  11  -2   12.85    0.40
  -3 -11   2   12.59    0.54
   1  11  -2   20.88    0.70
   1  11  -2   21.75    0.59
  -1 -11   2   21.23    0.74
  -1  11  -2    3.92    0.18
  -1  11  -2    3.83    0.25
   1 -11   2    4.69    0.31
  -3  11  -2   86.93    2.05
  -3  11  -2   87.25    2.06
   3 -11   2   88.50    2.17
   3 -11   2   85.28    2.22
  -5  11  -2   12.65    0.40
  -5  11  -2   12.73    0.41
  -5  11  -2   12.85    0.41
   5 -11   2   13.00    0.57
  -7  11  -2   24.12    0.61
   9 -11   2    4.70    0.34
 -11  11  -2    0.91    0.16
  11 -11   2    0.73    0.17
  12  10  -2    0.86    0.16
  12  10  -2    0.86    0.17
 -12 -10   2    0.77    0.15
  10  10  -2    1.66    0.19
 -10 -10   2    1.68    0.19
   8  10  -2    6.01    0.31
   8  10  -2    6.32    0.37
  -8 -10   2    6.54    0.34
   6  10  -2    4.39    0.26
   6  10  -2    4.31    0.20
   6  10  -2    4.45    0.31
  -6 -10   2    4.46    0.30
   4  10  -2   10.39    0.39
   4  10  -2   10.57    0.48
   4  10  -2   10.73    0.35
  -4 -10   2   10.88    0.48
   2  10  -2    6.91    0.37
   2  10  -2    7.04    0.29
  -2 -10   2    7.65    0.40
   0  10  -2    6.37    0.33
   0  10  -2    6.76    0.26
   0 -10   2    7.30    0.39
  -2  10  -2   12.26    0.46
  -2  10  -2   12.98    0.39
   2 -10   2   14.37    0.59
   2 -10   2   14.02    0.55
  -4  10  -2    7.96    0.30
  -4  10  -2    8.01    0.32
   4 -10   2    8.55    0.45
   4 -10   2    8.49    0.40
  -6  10  -2    7.69    0.38
   6 -10   2    7.87    0.44
   8 -10   2    6.05    0.39
  10 -10   2    5.16    0.36
 -12  10  -2    2.04    0.21
  12 -10   2    2.27    0.25
  13   9  -2    3.03    0.23
  13   9  -2    3.45    0.27
 -13  -9   2    3.19    0.20
  11   9  -2    8.40    0.42
  11   9  -2    8.01    0.37
 -11  -9   2    8.16    0.35
   9   9  -2    0.09    0.10
   9   9  -2    0.28    0.12
  -9  -9   2    0.25    0.10
   7   9  -2    2.26    0.20
   7   9  -2    2.13    0.23
  -7  -9   2    2.19    0.21
   5   9  -2   55.67    1.49
   5   9  -2   55.57    1.38
   5   9  -2   53.32    1.30
  -5  -9   2   54.08    1.47
   3   9  -2   41.30    1.04
   3   9  -2   40.52    1.01
   3   9  -2   41.47    1.16
  -3  -9   2   40.07    1.17
  -3  -9   2   39.48    1.03
   1   9  -2   48.43    1.17
   1   9  -2   46.83    1.29
  -1  -9   2   48.92    1.35
  -1   9  -2    1.28    0.16
  -1   9  -2    1.04    0.11
   1  -9   2    1.25    0.20
   1  -9   2    1.01    0.19
  -3   9  -2    3.39    0.18
  -3   9  -2    4.13    0.22
   3  -9   2    3.39    0.26
   3  -9   2    3.89    0.30
  -5   9  -2    6.80    0.27
  -5   9  -2    7.03    0.28
   5  -9   2    7.44    0.42
  -7   9  -2    9.63    0.29
  -7   9  -2    9.08    0.28
   7  -9   2    8.93    0.47
   9  -9   2    4.37    0.33
  11  -9   2   17.61    0.72
 -13   9  -2    1.87    0.21
  13  -9   2    2.23    0.26
  14   8  -2  113.02    2.72
  14   8  -2  112.56    2.68
 -14  -8   2  111.68    2.56
 -14  -8   2  114.07    2.69
  12   8  -2   34.40    0.99
  12   8  -2   33.81    1.03
 -12  -8   2   34.42    0.98
 -12  -8   2   34.32    0.91
  10   8  -2  190.50    4.44
  10   8  -2  196.16    4.39
 -10  -8   2  191.66    4.35
   8   8  -2   44.00    1.27
   8   8  -2   45.50    1.21
  -8  -8   2   44.74    1.21
   6   8  -2  389.30    8.63
   6   8  -2  402.67    8.81
   6   8  -2  390.07    8.70
  -6  -8   2  406.02    8.79
   4   8  -2  197.35    4.44
   4   8  -2  198.76    4.57
   4   8  -2  196.79    4.40
  -4  -8   2  195.35    4.57
  -4  -8   2  207.35    4.55
   0   8  -2  320.66    7.25
   0   8  -2  327.34    7.13
   0  -8   2  336.74    7.35
   4  -8   2    4.06    0.28
   4  -8   2    4.67    0.33
  -6   8  -2   36.34    0.91
  -6   8  -2   38.52    0.99
  -6   8  -2   39.07    0.93
   6  -8   2   38.20    1.18
   8  -8   2   68.88    1.88
  10  -8   2   14.07    0.63
 -12   8  -2    2.81    0.25
  12  -8   2    3.13    0.30
 -14   8  -2   39.45    1.12
  14  -8   2   38.53    1.22
  15   7  -2    3.62    0.26
  15   7  -2    3.94    0.28
 -15  -7   2    3.57    0.17
 -15  -7   2    3.97    0.26
  13   7  -2    3.23    0.26
  13   7  -2    3.33    0.25
 -13  -7   2    3.30    0.24
 -13  -7   2    3.11    0.18
  11   7  -2   12.52    0.52
 -11  -7   2   12.06    0.48
 -11  -7   2   11.93    0.43
   9   7  -2    0.56    0.15
   9   7  -2    0.88    0.17
  -9  -7   2    0.64    0.13
  -9  -7   2    0.64    0.13
   7   7  -2    2.29    0.24
   7   7  -2    2.20    0.21
   7   7  -2    2.28    0.16
  -7  -7   2    2.73    0.22
   5   7  -2   24.80    0.69
   5   7  -2   25.66    0.76
  -5  -7   2   25.50    0.80
   3   7  -2    3.88    0.22
   3   7  -2    3.49    0.27
   3   7  -2    3.82    0.20
  -3  -7   2    3.71    0.21
  -3  -7   2    4.08    0.28
   1   7  -2    4.37    0.21
   1   7  -2    4.71    0.28
  -1  -7   2    4.10    0.29
  -1   7  -2   68.86    1.55
  -1   7  -2   68.04    1.65
   1  -7   2   65.68    1.73
   1  -7   2   66.27    1.76
  -3   7  -2   53.76    1.30
   3  -7   2   52.40    1.48
   3  -7   2   53.49    1.42
   5  -7   2   94.42    2.40
  -7   7  -2   11.42    0.33
   7  -7   2   11.01    0.54
   9  -7   2   10.21    0.52
 -11   7  -2    8.55    0.41
  11  -7   2    8.34    0.55
 -13   7  -2    0.27    0.12
  13  -7   2    0.10    0.11
 -15   7  -2    1.71    0.21
  15  -7   2    1.84    0.23
  16   6  -2    0.17    0.11
 -16  -6   2    0.09    0.10
  14   6  -2    0.17    0.11
  14   6  -2    0.21    0.12
 -14  -6   2    0.15    0.06
 -14  -6   2    0.13    0.10
  12   6  -2    0.94    0.17
  12   6  -2    0.86    0.16
 -12  -6   2    0.97    0.12
 -12  -6   2    1.33    0.19
  10   6  -2    0.87    0.17
  10   6  -2    0.91    0.16
 -10  -6   2    0.88    0.16
   8   6  -2    5.59    0.32
  -8  -6   2    5.65    0.30
  -8  -6   2    5.63    0.31
   6   6  -2    5.24    0.26
   6   6  -2    5.90    0.33
   6   6  -2    5.67    0.36
  -6  -6   2    5.57    0.32
  -6  -6   2    6.40    0.31
   4   6  -2    7.06    0.32
   4   6  -2    6.66    0.28
   4   6  -2    6.60    0.37
   4   6  -2    6.44    0.33
  -4  -6   2    6.97    0.36
  -4  -6   2    7.27    0.36
   2   6  -2   30.47    0.82
   2   6  -2   30.68    0.92
   2   6  -2   29.62    0.95
   2   6  -2   30.84    0.92
  -2  -6   2   32.11    0.82
  -2  -6   2   30.96    0.92
  -2  -6   2   31.71    0.94
   0   6  -2    7.16    0.37
   0   6  -2    6.92    0.36
   0   6  -2    7.38    0.33
   0   6  -2    7.78    0.26
   0  -6   2    7.68    0.38
   0  -6   2    8.23    0.40
  -2   6  -2    7.99    0.32
  -2   6  -2    8.40    0.40
  -2   6  -2    8.86    0.40
   2  -6   2    9.24    0.43
   2  -6   2    8.33    0.40
  -4   6  -2   23.64    0.78
  -4   6  -2   23.07    0.74
  -4   6  -2   24.00    0.66
   4  -6   2   24.12    0.83
  -6   6  -2    0.70    0.12
  -6   6  -2    0.43    0.14
  -6   6  -2    0.58    0.08
   6  -6   2    0.52    0.15
  -8   6  -2   17.43    0.47
   8  -6   2   18.08    0.73
 -10   6  -2    0.51    0.08
  10  -6   2    0.41    0.15
 -12   6  -2    6.45    0.35
 -12   6  -2    5.74    0.21
  12  -6   2    6.58    0.42
 -14   6  -2    0.21    0.12
  14  -6   2    0.29    0.14
  15   5  -2    5.95    0.33
 -15  -5   2    6.08    0.34
  13   5  -2   28.53    0.88
  13   5  -2   29.53    0.90
 -13  -5   2   28.50    0.73
 -13  -5   2   28.14    0.88
  11   5  -2    1.49    0.21
  11   5  -2    1.50    0.21
 -11  -5   2    1.84    0.15
 -11  -5   2    1.39    0.18
   9   5  -2   25.32    0.80
   9   5  -2   24.76    0.82
  -9  -5   2   24.26    0.71
  -9  -5   2   24.66    0.78
   7   5  -2   59.67    1.60
   7   5  -2   59.65    1.48
   7   5  -2   56.11    1.46
   7   5  -2   61.21    1.56
  -7  -5   2   62.76    1.54
  -7  -5   2   59.58    1.50
   5   5  -2    8.43    0.41
   5   5  -2    8.61    0.37
   5   5  -2    7.72    0.31
   5   5  -2    7.46    0.34
  -5  -5   2    7.63    0.34
  -5  -5   2    7.29    0.35
  -5  -5   2    7.78    0.36
   3   5  -2  279.31    6.01
   3   5  -2  276.89    6.04
  -3  -5   2  274.62    6.14
  -3  -5   2  268.12    6.04
  -3  -5   2  271.95    6.15
   1   5  -2    4.91    0.21
   1   5  -2    4.38    0.26
   1   5  -2    4.83    0.29
  -1  -5   2    4.51    0.20
  -1  -5   2    6.01    0.28
  -1   5  -2   93.88    2.08
  -1   5  -2   90.20    2.15
  -1   5  -2   93.76    2.26
   1  -5   2   93.27    2.27
   3  -5   2  131.13    3.05
   3  -5   2  119.64    3.01
  -5   5  -2   22.21    0.70
  -5   5  -2   23.42    0.67
  -5   5  -2   22.62    0.59
   5  -5   2   24.02    0.83
  -7   5  -2   22.87    0.59
  -7   5  -2   22.54    0.68
   7  -5   2   22.30    0.84
  -9   5  -2   39.44    0.97
  -9   5  -2   39.92    1.04
   9  -5   2   41.31    1.28
 -11   5  -2    1.05    0.10
 -11   5  -2    1.75    0.25
  11  -5   2    1.35    0.25
 -13   5  -2   23.35    0.78
  13  -5   2   24.21    0.88
 -15   5  -2    2.87    0.25
  15  -5   2    2.78    0.28
  16   4  -2   62.19    1.58
 -16  -4   2   59.91    1.59
  14   4  -2  108.48    2.63
  14   4  -2  108.17    2.62
 -14  -4   2  110.09    2.63
  12   4  -2  127.15    3.07
  12   4  -2  130.30    3.07
 -12  -4   2  132.04    3.08
 -12  -4   2  127.81    2.88
  10   4  -2  225.79    5.17
  10   4  -2  231.61    5.20
 -10  -4   2  227.47    5.01
 -10  -4   2  225.96    5.17
   8   4  -2  281.15    6.35
   8   4  -2  283.38    6.32
  -8  -4   2  280.89    6.31
   6   4  -2  523.97   11.43
   6   4  -2  506.34   11.45
  -6  -4   2  549.81   11.62
  -4   4  -2  160.26    3.58
  -4   4  -2  154.47    3.44
  -4   4  -2  158.70    3.53
   4  -4   2  153.49    3.71
  -6   4  -2    5.60    0.21
  -6   4  -2    5.39    0.27
  -6   4  -2    5.44    0.28
  -8   4  -2   31.24    0.78
   8  -4   2   29.83    1.03
 -10   4  -2    3.95    0.29
 -10   4  -2    3.92    0.19
 -10   4  -2    3.98    0.20
  10  -4   2    4.01    0.33
 -12   4  -2    5.00    0.32
  12  -4   2    4.98    0.37
 -14   4  -2   14.26    0.56
  14  -4   2   14.16    0.63
 -16   4  -2   21.22    0.72
  16  -4   2   22.16    0.80
  15   3  -2   12.35    0.50
 -15  -3   2   13.77    0.53
  13   3  -2    4.95    0.31
  13   3  -2    5.03    0.31
 -13  -3   2    4.93    0.31
  11   3  -2   38.45    1.12
  11   3  -2   39.87    1.12
 -11  -3   2   39.58    1.13
 -11  -3   2   38.16    0.94
   9   3  -2    6.52    0.36
   9   3  -2    6.17    0.35
  -9  -3   2    5.79    0.33
  -9  -3   2    6.24    0.25
   7   3  -2   20.41    0.68
   7   3  -2   23.01    0.75
   7   3  -2   23.69    0.77
  -7  -3   2   23.49    0.74
  -7  -3   2   23.07    0.64
   5   3  -2  168.12    3.92
   5   3  -2  160.22    3.80
   5   3  -2  171.60    3.78
   5   3  -2  170.34    3.88
  -5  -3   2  171.70    3.80
  -5  -3   2  170.94    3.85
  -5  -3   2  170.79    3.94
   3   3  -2   20.98    0.68
   3   3  -2   20.95    0.63
   3   3  -2   20.54    0.60
   3   3  -2   21.98    0.63
  -3  -3   2   21.57    0.69
  -3  -3   2   21.43    0.63
  -3  -3   2   20.35    0.63
  -3  -3   2   21.26    0.62
   1   3  -2   95.73    2.14
   1   3  -2   93.90    2.22
  -1  -3   2   97.09    2.24
  -1  -3   2   95.40    2.23
  -1  -3   2   95.28    2.13
  -1   3  -2  211.83    4.72
  -1   3  -2  216.32    4.81
  -1   3  -2  215.65    4.81
   1  -3   2  220.58    4.83
   1  -3   2  217.08    4.81
  -3   3  -2   31.17    0.84
  -3   3  -2   34.06    0.89
  -3   3  -2   32.86    0.94
  -3   3  -2   31.84    0.77
   3  -3   2   32.83    0.96
  -5   3  -2  233.79    5.18
  -5   3  -2  231.70    5.16
  -5   3  -2  230.84    5.06
   5  -3   2  232.69    5.50
  -7   3  -2   19.84    0.56
  -7   3  -2   20.28    0.60
   7  -3   2   20.09    0.59
   7  -3   2   19.62    0.77
  -9   3  -2   15.88    0.48
  -9   3  -2   15.77    0.48
   9  -3   2   15.61    0.51
 -11   3  -2   31.05    0.96
 -11   3  -2   30.88    0.80
  11  -3   2   32.36    0.87
 -13   3  -2    0.76    0.17
 -13   3  -2    0.76    0.09
  13  -3   2    0.86    0.13
 -15   3  -2    6.06    0.35
  15  -3   2    6.12    0.39
  15  -3   2    6.24    0.28
  16   2  -2    0.09    0.09
 -16  -2   2    0.17    0.11
 -14  -2   2    0.37    0.13
  12   2  -2    0.68    0.16
  12   2  -2    0.73    0.16
 -12  -2   2    0.53    0.14
  10   2  -2    0.33    0.14
  10   2  -2    0.39    0.14
 -10  -2   2    0.37    0.12
   8   2  -2    2.62    0.26
   8   2  -2    2.44    0.25
  -8  -2   2    2.74    0.25
  -8  -2   2    2.44    0.17
   6   2  -2    5.09    0.31
   6   2  -2    5.30    0.32
   6   2  -2    4.86    0.28
  -6  -2   2    5.01    0.30
  -6  -2   2    4.89    0.30
  -6  -2   2    4.56    0.29
  -6  -2   2    4.95    0.22
   4   2  -2   24.96    0.67
   4   2  -2   24.55    0.71
  -4  -2   2   25.94    0.68
  -4  -2   2   25.16    0.74
  -4  -2   2   26.06    0.77
  -4  -2   2   25.32    0.78
   2   2  -2    7.92    0.33
   2   2  -2    7.89    0.28
   2   2  -2    7.73    0.29
   2   2  -2    7.98    0.29
  -2  -2   2    8.14    0.30
  -2  -2   2    8.03    0.29
  -2  -2   2    8.15    0.29
   0   2  -2   66.48    1.53
   0   2  -2   67.23    1.56
   0   2  -2   66.39    1.57
   0  -2   2   66.76    1.53
   0  -2   2   68.26    1.56
   0  -2   2   66.20    1.57
  -2   2  -2   23.87    0.67
  -2   2  -2   24.81    0.70
  -2   2  -2   24.35    0.63
   2  -2   2   24.09    0.71
  -4   2  -2    4.25    0.18
  -4   2  -2    4.23    0.24
   4  -2   2    4.22    0.19
   4  -2   2    4.17    0.24
  -6   2  -2    0.05    0.06
  -6   2  -2    0.15    0.08
   6  -2   2    0.09    0.07
   6  -2   2    0.56    0.14
  -8   2  -2    6.86    0.29
   8  -2   2    7.37    0.38
   8  -2   2    7.29    0.32
 -10   2  -2    0.43    0.13
  10  -2   2    0.34    0.10
 -12   2  -2    0.77    0.10
 -12   2  -2    0.85    0.16
  12  -2   2    0.66    0.13
 -14   2  -2    0.04    0.10
  14  -2   2    0.06    0.08
 -16   2  -2    0.08    0.11
  16  -2   2    0.20    0.09
  17   1  -2    5.45    0.29
 -17  -1   2    5.60    0.33
  15   1  -2    7.21    0.35
 -15  -1   2    7.67    0.39
  13   1  -2   16.62    0.58
 -13  -1   2   15.72    0.66
  11   1  -2    7.19    0.37
  11   1  -2    7.40    0.39
 -11  -1   2    8.31    0.40
   9   1  -2   10.63    0.47
   9   1  -2   10.71    0.46
  -9  -1   2   10.43    0.31
  -9  -1   2   10.06    0.46
   7   1  -2   20.51    0.70
   7   1  -2   19.95    0.67
  -7  -1   2   18.59    0.65
  -7  -1   2   20.55    0.53
  -7  -1   2   19.69    0.68
   5   1  -2   44.79    1.20
   5   1  -2   42.10    1.15
  -5  -1   2   43.10    1.18
  -5  -1   2   44.15    1.20
  -5  -1   2   42.88    1.17
  -5  -1   2   46.09    1.04
   3   1  -2  149.74    3.44
   3   1  -2  154.54    3.47
   3   1  -2  153.41    3.49
   3   1  -2  156.87    3.36
  -3  -1   2  154.63    3.48
  -3  -1   2  147.32    3.48
  -3  -1   2  159.74    3.36
  -3  -1   2  152.20    3.46
   1   1  -2    4.60    0.18
   1   1  -2    5.54    0.20
   1   1  -2    4.63    0.16
  -1  -1   2    4.27    0.18
  -1  -1   2    4.73    0.17
  -1   1  -2    5.65    0.18
   1  -1   2    5.72    0.21
   1  -1   2    5.80    0.18
  -3   1  -2  163.09    3.59
  -3   1  -2  163.40    3.68
   3  -1   2  166.12    3.69
   3  -1   2  163.67    3.60
  -5   1  -2   35.07    0.92
  -5   1  -2   36.32    1.01
   5  -1   2   37.00    0.94
   5  -1   2   35.93    1.02
  -7   1  -2   18.22    0.57
   7  -1   2   19.75    0.67
   7  -1   2   19.26    0.60
  -9   1  -2   17.66    0.65
  -9   1  -2   17.19    0.56
   9  -1   2   19.48    0.60
   9  -1   2   18.21    0.66
 -11   1  -2    4.86    0.31
 -11   1  -2    4.06    0.19
  11  -1   2    4.86    0.26
  11  -1   2    4.12    0.29
 -13   1  -2   14.79    0.57
  13  -1   2   14.14    0.50
 -15   1  -2    1.75    0.23
  15  -1   2    1.72    0.17
  16   0  -2  135.57    3.11
 -16   0   2  132.09    3.16
  14   0  -2   55.55    1.44
 -14   0   2   55.81    1.49
  12   0  -2  335.25    7.49
 -12   0   2  341.74    7.55
  10   0  -2   86.67    2.11
 -10   0   2   84.98    2.14
   6   0  -2  255.06    5.68
   6   0  -2  250.64    5.70
  -6   0   2  256.17    5.70
  -6   0   2  250.99    5.65
  -6   0  -2   36.06    1.02
  -6   0  -2   35.14    0.95
  -6   0  -2   35.01    1.01
   6   0   2   34.90    1.02
   6   0   2   36.20    0.98
  -8   0  -2    4.48    0.29
  -8   0  -2    4.86    0.26
   8   0   2    4.13    0.26
   8   0   2    3.70    0.28
 -10   0  -2   72.77    1.82
 -10   0  -2   70.45    1.66
  10   0   2   71.26    1.84
  10   0   2   70.22    1.76
 -12   0  -2   41.43    0.99
 -12   0  -2   41.16    1.17
  12   0   2   39.78    1.17
  12   0   2   42.61    1.12
 -14   0  -2    1.41    0.21
  14   0   2    1.39    0.16
 -16   0  -2   58.52    1.53
  16   0   2   58.35    1.47
  17  -1  -2    5.68    0.29
 -17   1   2    5.44    0.33
  15  -1  -2    7.28    0.34
 -15   1   2    7.48    0.38
  13  -1  -2   17.05    0.59
 -13   1   2   17.71    0.64
  11  -1  -2    7.62    0.36
 -11   1   2    7.43    0.39
   9  -1  -2   10.27    0.43
  -9   1   2   10.18    0.46
  -7   1   2   19.37    0.62
   5  -1  -2   44.26    1.18
  -5   1   2   44.34    1.16
  -5   1   2   45.29    1.20
  -5   1   2   45.82    1.31
  -5   1   2   44.98    1.03
   3  -1  -2  153.09    3.40
  -3   1   2  155.27    3.28
  -3   1   2  144.60    3.41
  -3   1   2  152.54    3.41
  -3   1   2  149.02    3.38
   1  -1  -2    4.84    0.16
  -1   1   2    5.18    0.19
  -1   1   2    4.69    0.17
  -1  -1  -2    5.90    0.22
   1   1   2    6.63    0.23
   1   1   2    5.97    0.22
  -3  -1  -2  162.10    3.69
  -3  -1  -2  160.74    3.66
  -3  -1  -2  161.03    3.64
   3   1   2  168.15    3.67
  -5  -1  -2   36.32    0.95
  -5  -1  -2   33.97    0.98
  -5  -1  -2   36.10    1.00
  -5  -1  -2   38.09    1.11
   5   1   2   36.22    1.12
   5   1   2   36.86    1.00
  -7  -1  -2   19.27    0.57
  -7  -1  -2   18.49    0.62
  -7  -1  -2   19.09    0.65
   7   1   2   19.35    0.64
   7   1   2   19.09    0.68
  -9  -1  -2   18.60    0.65
  -9  -1  -2   18.33    0.54
   9   1   2   18.72    0.63
 -11  -1  -2    4.31    0.20
 -11  -1  -2    4.55    0.30
  11   1   2    4.48    0.27
  11   1   2    4.57    0.31
 -13  -1  -2   15.52    0.47
  13   1   2   14.11    0.52
  13   1   2   14.98    0.58
 -15  -1  -2    1.87    0.21
  15   1   2    1.51    0.19
  16  -2  -2   -0.03    0.07
 -16   2   2    0.16    0.11
  14  -2  -2    0.21    0.10
 -14   2   2    0.43    0.14
  12  -2  -2    0.60    0.14
 -12   2   2    0.70    0.16
  10  -2  -2    0.38    0.12
 -10   2   2    0.23    0.11
   8  -2  -2    3.01    0.24
  -8   2   2    2.21    0.21
  -8   2   2    2.44    0.14
   6  -2  -2    5.83    0.30
  -6   2   2    4.95    0.20
  -6   2   2    4.93    0.26
  -6   2   2    5.31    0.30
   4  -2  -2   25.32    0.74
  -4   2   2   25.46    0.65
  -4   2   2   24.73    0.71
  -4   2   2   26.66    0.76
   2  -2  -2    8.11    0.37
   2  -2  -2    7.98    0.28
  -2   2   2    8.23    0.28
  -2   2   2    8.23    0.35
   0  -2  -2   66.29    1.62
   0  -2  -2   69.47    1.61
   0   2   2   67.73    1.62
   0   2   2   69.40    1.60
   0   2   2   68.02    1.56
  -2  -2  -2   23.33    0.67
  -2  -2  -2   24.67    0.68
  -2  -2  -2   23.60    0.59
   2   2   2   22.79    0.68
   2   2   2   24.57    0.67
   2   2   2   24.06    0.67
  -4  -2  -2    4.31    0.26
  -4  -2  -2    4.78    0.25
  -4  -2  -2    4.38    0.23
  -4  -2  -2    4.12    0.25
   4   2   2    4.26    0.26
   4   2   2    4.54    0.27
  -6  -2  -2    0.15    0.09
  -6  -2  -2    0.20    0.09
  -6  -2  -2    0.18    0.08
   6   2   2    0.07    0.09
   6   2   2    0.06    0.09
  -8  -2  -2    7.66    0.32
  -8  -2  -2    7.32    0.37
   8   2   2    7.39    0.39
   8   2   2    7.73    0.38
 -10  -2  -2    0.36    0.11
 -10  -2  -2    0.37    0.13
  10   2   2    0.45    0.13
  10   2   2    0.38    0.13
 -12  -2  -2    0.88    0.11
 -12  -2  -2    0.67    0.16
  12   2   2    0.76    0.16
 -14  -2  -2    0.09    0.10
 -14  -2  -2    0.04    0.04
  14   2   2    0.03    0.09
  14   2   2    0.06    0.09
 -16  -2  -2    0.06    0.11
  16   2   2    0.16    0.10
  15  -3  -2   12.94    0.59
 -15   3   2   12.87    0.53
  13  -3  -2    4.87    0.28
  13  -3  -2    5.17    0.37
 -13   3   2    5.30    0.33
  11  -3  -2   39.02    1.06
 -11   3   2   37.25    1.10
   9  -3  -2    6.30    0.32
  -9   3   2    6.29    0.29
  -9   3   2    6.54    0.23
   7  -3  -2   22.89    0.87
   7  -3  -2   23.17    0.71
  -7   3   2   22.90    0.61
  -7   3   2   22.41    0.66
  -7   3   2   22.64    0.75
   5  -3  -2  163.82    4.06
  -5   3   2  163.90    3.83
  -5   3   2  171.00    3.80
  -5   3   2  186.86    4.01
   3  -3  -2   21.01    0.60
   3  -3  -2   21.66    0.75
  -3   3   2   21.97    0.61
  -3   3   2   20.61    0.70
   1  -3  -2   94.73    2.21
   1  -3  -2   92.54    2.27
  -1   3   2   98.62    2.22
  -1   3   2   93.68    2.25
  -1  -3  -2  216.56    4.78
   1   3   2  226.49    4.84
   1   3   2  207.78    4.83
   1   3   2  216.95    4.87
  -3  -3  -2   29.14    0.88
  -3  -3  -2   31.14    0.79
  -3  -3  -2   30.61    0.87
  -3  -3  -2   33.01    0.89
   3   3   2   32.19    0.86
   3   3   2   31.08    0.87
   3   3   2   31.15    0.78
   3   3   2   31.04    0.90
  -5  -3  -2  226.34    5.25
  -5  -3  -2  230.97    5.18
  -5  -3  -2  230.87    5.25
  -5  -3  -2  236.27    5.21
   5   3   2  242.77    5.26
   5   3   2  230.41    5.26
  -7  -3  -2   20.95    0.64
  -7  -3  -2   19.80    0.66
   7   3   2   20.45    0.70
   7   3   2   21.29    0.71
  -9  -3  -2   16.70    0.53
  -9  -3  -2   16.83    0.59
   9   3   2   15.83    0.60
   9   3   2   15.99    0.61
 -11  -3  -2   33.33    0.87
 -11  -3  -2   33.25    0.98
  11   3   2   34.12    0.98
  11   3   2   32.14    0.99
 -13  -3  -2    0.80    0.16
 -13  -3  -2    0.75    0.10
  13   3   2    0.85    0.17
  13   3   2    0.64    0.16
 -15  -3  -2    5.46    0.32
 -15  -3  -2    5.64    0.20
  15   3   2    5.79    0.34
  15   3   2    5.92    0.31
  16  -4  -2   59.53    1.67
 -16   4   2   60.03    1.57
  14  -4  -2  102.00    2.68
 -14   4   2  108.13    2.56
  12  -4  -2  126.48    3.37
 -12   4   2  127.45    3.03
  10  -4  -2  216.40    5.17
 -10   4   2  218.36    4.79
 -10   4   2  223.26    5.01
   8  -4  -2  271.80    6.29
  -8   4   2  269.16    5.97
  -8   4   2  275.67    5.93
  -8   4   2  268.99    6.11
   6  -4  -2  492.51   11.33
  -6   4   2  518.53   11.13
  -6   4   2  522.07   11.05
  -6   4   2  506.18   11.05
  -4  -4  -2  164.09    3.66
  -4  -4  -2  157.46    3.53
  -4  -4  -2  157.05    3.66
   4   4   2  160.71    3.64
   4   4   2  156.46    3.50
   4   4   2  154.38    3.66
   4   4   2  155.47    3.60
  -6  -4  -2    5.49    0.27
  -6  -4  -2    6.63    0.32
   6   4   2    5.81    0.33
   6   4   2    4.60    0.31
  -8  -4  -2   32.86    0.90
  -8  -4  -2   31.21    0.91
   8   4   2   31.71    0.97
   8   4   2   31.37    0.96
 -10  -4  -2    4.11    0.23
  10   4   2    3.86    0.28
  10   4   2    4.18    0.29
 -12  -4  -2    5.23    0.31
 -12  -4  -2    5.20    0.24
  12   4   2    5.04    0.32
  12   4   2    5.36    0.32
 -14  -4  -2   14.13    0.43
 -14  -4  -2   15.03    0.55
  14   4   2   14.63    0.55
  14   4   2   15.17    0.57
 -16  -4  -2   21.64    0.71
  16   4   2   20.64    0.71
  16   4   2   21.42    0.69
  15  -5  -2    5.90    0.40
 -15   5   2    5.72    0.33
  13  -5  -2   27.56    0.99
 -13   5   2   28.80    0.88
  11  -5  -2    1.45    0.25
 -11   5   2    1.38    0.11
 -11   5   2    1.60    0.20
   9  -5  -2   23.49    0.91
  -9   5   2   24.12    0.67
  -9   5   2   24.32    0.66
  -9   5   2   24.34    0.79
   7  -5  -2   59.67    1.71
  -7   5   2   59.09    1.44
  -7   5   2   58.46    1.42
   5  -5  -2    8.03    0.45
   5  -5  -2    7.71    0.33
  -5   5   2    7.25    0.32
  -5   5   2    7.33    0.30
   3  -5  -2  277.67    6.27
   3  -5  -2  276.52    6.12
  -3   5   2  268.99    6.20
  -3   5   2  279.01    6.12
   1  -5  -2    4.85    0.28
  -1   5   2    4.47    0.29
  -1   5   2    4.41    0.22
  -1   5   2    4.63    0.27
  -1  -5  -2   92.36    2.19
   1   5   2   92.46    2.28
   1   5   2   96.06    2.44
   1   5   2   90.43    2.19
   1   5   2  101.41    2.39
  -3  -5  -2  124.02    2.94
  -3  -5  -2  122.19    2.86
  -3  -5  -2  126.68    2.94
   3   5   2  118.86    2.93
   3   5   2  126.17    2.91
   3   5   2  121.89    2.86
   3   5   2  124.93    2.73
  -5  -5  -2   23.81    0.66
  -5  -5  -2   23.52    0.74
  -5  -5  -2   23.08    0.75
   5   5   2   22.14    0.76
   5   5   2   24.78    0.72
   5   5   2   23.01    0.73
   5   5   2   22.08    0.63
  -7  -5  -2   24.08    0.71
  -7  -5  -2   22.98    0.73
   7   5   2   23.28    0.79
   7   5   2   23.78    0.77
  -9  -5  -2   43.32    1.15
  -9  -5  -2   42.00    1.12
   9   5   2   41.64    1.19
   9   5   2   41.87    1.20
 -11  -5  -2    1.29    0.17
 -11  -5  -2    1.33    0.14
  11   5   2    1.28    0.20
  11   5   2    1.57    0.21
 -13  -5  -2   23.73    0.66
 -13  -5  -2   24.34    0.76
  13   5   2   22.93    0.77
  13   5   2   24.53    0.78
 -15  -5  -2    2.93    0.23
 -15  -5  -2    2.74    0.15
  15   5   2    2.54    0.23
  15   5   2    2.86    0.24
  16  -6  -2    0.05    0.12
 -16   6   2    0.23    0.12
  14  -6  -2    0.04    0.11
 -14   6   2    0.32    0.12
  12  -6  -2    0.80    0.18
 -12   6   2    0.82    0.09
 -12   6   2    1.06    0.17
  10  -6  -2    0.86    0.21
 -10   6   2    0.83    0.16
   8  -6  -2    5.79    0.41
  -8   6   2    5.67    0.27
  -8   6   2    5.70    0.25
   6  -6  -2    6.32    0.42
  -6   6   2    6.42    0.27
  -6   6   2    6.01    0.31
   4  -6  -2    6.72    0.33
  -4   6   2    6.87    0.33
   2  -6  -2   30.95    1.00
   2  -6  -2   31.58    0.93
  -2   6   2   32.51    0.93
  -2   6   2   31.16    0.96
   0   6   2    7.83    0.38
   0   6   2    7.94    0.42
   0   6   2    7.96    0.31
  -2  -6  -2    8.36    0.41
  -2  -6  -2    8.02    0.33
   2   6   2    8.48    0.40
   2   6   2    8.81    0.35
   2   6   2    8.57    0.39
   2   6   2    8.76    0.27
   2   6   2    8.89    0.43
  -4  -6  -2   24.18    0.79
  -4  -6  -2   23.17    0.72
   4   6   2   23.92    0.61
   4   6   2   24.02    0.79
   4   6   2   24.06    0.74
  -6  -6  -2    0.56    0.15
  -6  -6  -2    0.55    0.11
   6   6   2    0.66    0.18
   6   6   2    0.65    0.14
  -8  -6  -2   18.44    0.60
  -8  -6  -2   19.56    0.64
   8   6   2   18.94    0.68
   8   6   2   18.84    0.65
 -10  -6  -2    0.70    0.13
 -10  -6  -2    0.48    0.13
  10   6   2    0.57    0.15
  10   6   2    0.39    0.14
 -12  -6  -2    6.41    0.33
 -12  -6  -2    6.45    0.29
  12   6   2    6.67    0.36
  12   6   2    7.15    0.37
 -14  -6  -2    0.25    0.12
 -14  -6  -2    0.33    0.09
  14   6   2    0.37    0.13
  14   6   2    0.43    0.13
  15  -7  -2    3.90    0.33
 -15   7   2    3.53    0.27
  13  -7  -2    2.57    0.29
 -13   7   2    3.36    0.26
  11  -7  -2   12.35    0.61
 -11   7   2   12.14    0.50
   9  -7  -2    0.33    0.16
  -9   7   2    0.45    0.08
  -9   7   2    0.51    0.14
   7  -7  -2    2.60    0.29
  -7   7   2    2.27    0.15
   5  -7  -2   25.72    0.77
   5  -7  -2   25.36    0.91
   3  -7  -2    4.30    0.33
   3  -7  -2    4.05    0.27
   1  -7  -2    4.63    0.30
  -1   7   2    4.52    0.27
  -1   7   2    4.20    0.22
  -1  -7  -2   69.31    1.76
   1   7   2   65.79    1.71
   1   7   2   65.86    1.61
  -3  -7  -2   51.60    1.35
  -3  -7  -2   53.03    1.46
   3   7   2   55.93    1.37
   3   7   2   54.53    1.24
   3   7   2   52.65    1.44
  -5  -7  -2  100.65    2.40
   5   7   2   94.28    2.31
   5   7   2   97.93    2.40
   5   7   2   95.49    2.19
  -7  -7  -2   11.62    0.48
  -7  -7  -2   12.30    0.42
   7   7   2   11.49    0.47
   7   7   2   11.39    0.51
  -9  -7  -2   10.73    0.43
  -9  -7  -2   10.07    0.40
   9   7   2    9.84    0.44
   9   7   2   10.87    0.48
 -11  -7  -2    7.67    0.35
 -11  -7  -2    7.98    0.35
  11   7   2    7.94    0.41
  11   7   2    8.27    0.40
 -13  -7  -2    0.28    0.09
 -13  -7  -2    0.26    0.10
  13   7   2    0.28    0.13
  13   7   2    0.21    0.11
 -15  -7  -2    1.74    0.14
 -15  -7  -2    2.04    0.19
  15   7   2    1.71    0.20
  15   7   2    1.57    0.20
  14  -8  -2  104.41    2.76
 -14   8   2  112.07    2.61
  12  -8  -2   33.03    1.13
 -12   8   2   34.57    1.00
 -10   8   2  190.72    4.26
 -10   8   2  177.63    4.05
   8  -8  -2   44.92    1.34
  -8   8   2   40.23    1.04
   6  -8  -2  414.40    8.58
   6  -8  -2  387.67    8.77
  -6   8   2  367.16    8.47
   4  -8  -2  197.03    4.62
   4  -8  -2  195.64    4.47
   0  -8  -2  325.72    7.35
   0   8   2  327.31    7.25
  -2  -8  -2  588.95   13.04
   2   8   2  613.22   12.91
  -4  -8  -2    4.91    0.32
   4   8   2    4.48    0.31
   4   8   2    4.93    0.27
   4   8   2    4.62    0.18
  -6  -8  -2   39.36    1.12
   6   8   2   38.94    1.14
   6   8   2   38.96    1.06
   6   8   2   36.76    0.93
  -8  -8  -2   71.72    1.79
   8   8   2   69.47    1.82
   8   8   2   69.58    1.76
 -10  -8  -2   13.24    0.49
 -10  -8  -2   13.60    0.47
  10   8   2   12.31    0.51
  10   8   2   13.44    0.55
 -12  -8  -2    2.54    0.19
 -12  -8  -2    2.81    0.20
  12   8   2    2.84    0.25
  12   8   2    2.60    0.23
 -14  -8  -2   38.48    1.01
  14   8   2   39.58    1.10
  14   8   2   38.75    1.11
  13  -9  -2    3.53    0.33
 -13   9   2    3.58    0.27
  11  -9  -2    8.52    0.49
 -11   9   2    8.04    0.39
  -9   9   2    0.06    0.10
  -9   9   2    0.35    0.07
   7  -9  -2    1.86    0.25
   5  -9  -2   53.98    1.58
   5  -9  -2   56.48    1.44
   3  -9  -2   40.58    1.23
   3  -9  -2   39.94    1.14
  -3   9   2   40.20    1.04
  -3   9   2   40.21    1.08
   1  -9  -2   48.34    1.39
   1  -9  -2   47.98    1.33
  -1   9   2   46.93    1.19
  -1   9   2   48.56    1.28
  -1  -9  -2    1.60    0.25
   1   9   2    1.04    0.13
   1   9   2    1.02    0.17
  -3  -9  -2    3.60    0.28
   3   9   2    3.59    0.28
   3   9   2    3.49    0.15
  -5  -9  -2    7.82    0.40
   5   9   2    7.81    0.35
   5   9   2    6.90    0.24
   5   9   2    7.39    0.39
  -7  -9  -2    9.47    0.44
   7   9   2    9.92    0.41
   7   9   2    9.10    0.45
  -9  -9  -2    5.08    0.30
   9   9   2    4.57    0.29
   9   9   2    5.06    0.33
 -11  -9  -2   18.07    0.60
  11   9   2   17.66    0.66
  11   9   2   18.09    0.62
  13   9   2    1.68    0.19
  13   9   2    2.05    0.22
  12 -10  -2    0.72    0.19
 -12  10   2    1.08    0.18
  10 -10  -2    1.28    0.23
 -10  10   2    1.93    0.22
   8 -10  -2    5.72    0.47
   6 -10  -2    5.23    0.30
   6 -10  -2    5.00    0.37
  -6  10   2    4.63    0.25
   4 -10  -2   10.21    0.52
   4 -10  -2   10.68    0.46
  -4  10   2   11.32    0.42
   2 -10  -2    6.87    0.42
   2 -10  -2    6.80    0.38
  -2  10   2    7.13    0.34
  -2  10   2    7.62    0.30
   0 -10  -2    7.11    0.39
   0  10   2    7.12    0.36
   0  10   2    7.03    0.29
  -2 -10  -2   12.83    0.56
   2  10   2   13.91    0.47
   2  10   2   13.80    0.55
   2  10   2   13.83    0.39
  -4 -10  -2    8.03    0.42
   4  10   2    7.96    0.41
   4  10   2    8.22    0.25
   4  10   2    8.36    0.35
  -6 -10  -2    7.25    0.39
   6  10   2    7.48    0.35
   6  10   2    7.48    0.24
   6  10   2    7.71    0.41
  -8 -10  -2    5.75    0.33
   8  10   2    5.84    0.35
   8  10   2    5.99    0.31
  10  10   2    5.24    0.34
  10  10   2    5.36    0.30
 -12 -10  -2    2.05    0.19
  12  10   2    2.25    0.20
  12  10   2    2.18    0.23
  13 -11  -2    5.87    0.40
 -13  11   2    6.97    0.35
  11 -11  -2    0.20    0.13
 -11  11   2    0.09    0.10
   9 -11  -2    9.54    0.51
  -9  11   2    9.18    0.31
  -9  11   2    9.91    0.42
   7 -11  -2    5.05    0.36
  -7  11   2    5.24    0.24
   5 -11  -2    5.35    0.31
   5 -11  -2    5.53    0.38
  -5  11   2    5.15    0.26
   3 -11  -2   13.08    0.59
   3 -11  -2   13.08    0.53
  -3  11   2   13.79    0.44
  -3  11   2   13.12    0.48
   1 -11  -2   21.23    0.73
  -1  11   2   21.26    0.68
  -1  11   2   20.50    0.60
  -1 -11  -2    3.92    0.29
   1  11   2    3.84    0.27
   1  11   2    3.75    0.21
  -3 -11  -2   85.88    2.20
   3  11   2   88.86    2.07
   3  11   2   87.46    2.18
   3  11   2   87.54    1.95
  -5 -11  -2   13.17    0.55
   5  11   2   13.20    0.47
   5  11   2   12.51    0.54
   7  11   2   27.72    0.89
   7  11   2   27.02    0.80
  -9 -11  -2    4.17    0.29
   9  11   2    4.80    0.32
   9  11   2    5.13    0.28
 -11 -11  -2    1.01    0.16
  11  11   2    0.93    0.16
  11  11   2    0.74    0.16
  12 -12  -2   35.53    1.15
 -12  12   2   35.24    1.01
  10 -12  -2   39.15    1.23
 -10  12   2   40.23    1.08
 -10  12   2   37.56    0.92
   8 -12  -2   34.96    1.15
  -8  12   2   37.85    0.92
   6 -12  -2   73.51    2.02
   6 -12  -2   77.92    1.93
  -6  12   2   75.23    1.79
   4 -12  -2  134.79    3.48
   4 -12  -2  139.89    3.22
  -4  12   2  134.62    3.12
  -4  12   2  136.76    3.09
   2 -12  -2  220.90    5.02
   2 -12  -2  217.83    5.09
  -2  12   2  220.77    4.94
  -2  12   2  219.42    4.85
   0 -12  -2  207.96    4.78
   0  12   2  206.90    4.59
   0  12   2  207.74    4.71
   2  12   2   98.78    2.40
   2  12   2   95.52    2.18
   2  12   2   99.75    2.28
  -4 -12  -2   35.73    1.09
   4  12   2   36.76    0.97
  -6 -12  -2    2.15    0.23
   6  12   2    1.64    0.17
   6  12   2    1.63    0.22
  -8 -12  -2    3.90    0.28
   8  12   2    3.66    0.28
 -10 -12  -2    1.28    0.19
  10  12   2    1.14    0.19
  10  12   2    1.11    0.17
  11 -13  -2    9.65    0.51
   9 -13  -2    1.99    0.25
  -9  13   2    1.75    0.12
  -9  13   2    2.16    0.20
   7 -13  -2    1.07    0.21
  -7  13   2    1.22    0.13
  -7  13   2    1.11    0.12
   5 -13  -2   43.79    1.30
   5 -13  -2   42.20    1.18
  -5  13   2   43.63    1.08
  -5  13   2   42.14    1.10
   3 -13  -2    7.11    0.37
   3 -13  -2    7.01    0.42
  -3  13   2    6.73    0.32
  -3  13   2    7.08    0.28
   1 -13  -2   39.09    1.13
  -1  13   2   38.52    0.97
  -1  13   2   37.16    1.06
  -1 -13  -2    0.47    0.13
   1  13   2    0.81    0.12
   1  13   2    0.58    0.14
  -3 -13  -2    6.97    0.38
   3  13   2    6.54    0.36
   3  13   2    6.93    0.30
  -5 -13  -2    6.88    0.38
   5  13   2    7.39    0.39
   5  13   2    7.39    0.32
  -7 -13  -2   10.02    0.46
   7  13   2   10.02    0.39
   7  13   2    9.71    0.46
  -9 -13  -2    1.52    0.19
   9  13   2    1.60    0.22
   9  13   2    1.40    0.17
   8 -14  -2    3.37    0.30
  -8  14   2    3.27    0.24
  -8  14   2    3.33    0.18
  -8  14   2    2.93    0.19
   6 -14  -2    2.53    0.27
  -6  14   2    2.73    0.18
  -6  14   2    2.61    0.17
   4 -14  -2    3.92    0.32
   4 -14  -2    4.60    0.30
  -4  14   2    4.24    0.20
  -4  14   2    4.80    0.26
   2 -14  -2    4.26    0.30
  -2  14   2    4.64    0.21
  -2  14   2    4.64    0.27
   0 -14  -2    3.44    0.28
   0  14   2    3.53    0.19
  -2 -14  -2    4.36    0.31
   2  14   2    4.33    0.22
   2  14   2    4.49    0.29
  -4 -14  -2    3.57    0.28
   4  14   2    3.82    0.28
   4  14   2    3.59    0.21
  -6 -14  -2    3.91    0.29
   6  14   2    4.22    0.30
   6  14   2    4.28    0.24
  -8 -14  -2    4.10    0.29
   8  14   2    3.96    0.30
   8  14   2    4.36    0.25
   7 -15  -2    2.48    0.26
  -7  15   2    2.01    0.15
  -7  15   2    2.17    0.18
  -7  15   2    2.18    0.15
   5 -15  -2    1.88    0.24
   5 -15  -2    2.06    0.21
  -5  15   2    1.67    0.13
  -5  15   2    1.85    0.16
   3 -15  -2    3.71    0.27
  -3  15   2    3.23    0.17
  -3  15   2    3.11    0.22
   1 -15  -2    6.15    0.35
  -1  15   2    6.15    0.25
  -1  15   2    5.93    0.32
  -1 -15  -2    4.21    0.30
   1  15   2    4.35    0.28
   1  15   2    4.41    0.21
  -3 -15  -2   25.08    0.83
   3  15   2   25.77    0.81
   3  15   2   24.70    0.69
  -5 -15  -2    8.39    0.43
   5  15   2    8.73    0.34
   5  15   2    9.30    0.43
  -7 -15  -2    8.96    0.43
   7  15   2    9.13    0.36
   7  15   2    9.50    0.44
   4 -16  -2   71.34    1.83
  -4  16   2   70.99    1.66
  -4  16   2   73.85    1.71
  -4  16   2   72.02    1.74
   2 -16  -2   40.31    1.17
  -2  16   2   40.62    0.99
  -2  16   2   41.73    1.10
   0 -16  -2  109.15    2.72
   0  16   2  113.77    2.66
   0  16   2  113.29    2.52
  -2 -16  -2   17.74    0.66
   2  16   2   17.11    0.50
   2  16   2   17.51    0.62
  -4 -16  -2   32.20    1.00
   4  16   2   32.99    0.98
   4  16   2   33.04    0.85
   4  16  -3    2.25    0.23
   4  16  -3    2.42    0.14
  -4 -16   3    2.35    0.24
   2  16  -3    2.50    0.23
   2  16  -3    2.42    0.12
  -2 -16   3    3.03    0.26
   0  16  -3    2.74    0.23
   0 -16   3    3.38    0.28
  -2  16  -3    1.68    0.17
  -4  16  -3    2.47    0.17
   7  15  -3    1.25    0.20
   7  15  -3    1.32    0.13
  -7 -15   3    1.44    0.20
   5  15  -3    1.52    0.13
   5  15  -3    1.46    0.20
  -5 -15   3    1.36    0.19
   3  15  -3    1.05    0.10
   3  15  -3    0.93    0.17
  -3 -15   3    1.03    0.19
   1  15  -3    5.89    0.31
   1  15  -3    5.71    0.20
  -1 -15   3    6.08    0.35
  -1  15  -3    4.87    0.27
   1 -15   3    4.93    0.32
  -3  15  -3   23.84    0.69
  -5  15  -3    6.23    0.26
   5 -15   3    5.84    0.37
   7 -15   3    5.67    0.35
   8  14  -3  121.45    2.88
  -8 -14   3  118.13    2.85
   6  14  -3   66.14    1.72
   6  14  -3   66.63    1.57
  -6 -14   3   65.08    1.71
   4  14  -3   78.11    1.82
   4  14  -3   80.21    1.98
  -4 -14   3   77.62    2.00
   2  14  -3    4.79    0.29
   2  14  -3    4.42    0.19
  -2 -14   3    5.18    0.33
   0  14  -3    8.59    0.38
   0  14  -3    8.17    0.33
   0 -14   3    8.56    0.42
  -2  14  -3    2.20    0.19
  -4  14  -3   13.72    0.45
   4 -14   3   13.48    0.57
  -6  14  -3    9.60    0.32
  -6  14  -3    9.56    0.30
   6 -14   3   10.14    0.48
  -8  14  -3   32.99    0.83
   8 -14   3   32.67    1.03
   9  13  -3    5.98    0.36
   9  13  -3    6.71    0.30
  -9 -13   3    6.51    0.34
   7  13  -3    3.13    0.20
   7  13  -3    3.39    0.27
  -7 -13   3    3.16    0.25
   5  13  -3   45.40    1.11
   5  13  -3   45.29    1.25
  -5 -13   3   42.14    1.24
   3  13  -3    9.12    0.32
  -3 -13   3    9.36    0.44
   1  13  -3   37.61    1.05
   1  13  -3   37.15    0.90
  -1 -13   3   36.68    1.10
  -1  13  -3    1.41    0.10
  -1  13  -3    1.27    0.17
   1 -13   3    1.59    0.23
  -3  13  -3    5.75    0.27
  -3  13  -3    5.66    0.22
   3 -13   3    5.51    0.33
   3 -13   3    5.20    0.35
  -5  13  -3   10.35    0.32
  -5  13  -3   10.31    0.35
   5 -13   3   10.04    0.49
  -7  13  -3    5.04    0.22
   7 -13   3    5.23    0.35
   9 -13   3    0.91    0.19
  12  12  -3    2.76    0.21
  12  12  -3    2.77    0.25
 -12 -12   3    3.01    0.21
  10  12  -3    2.93    0.26
  10  12  -3    3.13    0.22
 -10 -12   3    3.15    0.23
   8  12  -3    4.89    0.33
   8  12  -3    5.56    0.28
  -8 -12   3    5.70    0.32
   6  12  -3    4.64    0.32
   6  12  -3    4.52    0.24
  -6 -12   3    5.19    0.32
   4  12  -3   10.28    0.46
   4  12  -3   10.51    0.37
  -4 -12   3   10.51    0.47
   2  12  -3    4.14    0.29
   2  12  -3    4.02    0.20
   0  12  -3    8.21    0.27
   0  12  -3    8.08    0.38
   0 -12   3    7.83    0.42
  -2  12  -3    6.35    0.30
  -2  12  -3    6.17    0.22
   2 -12   3    6.79    0.39
  -4  12  -3    2.93    0.15
  -4  12  -3    2.37    0.18
   4 -12   3    2.94    0.27
  -6  12  -3    5.82    0.24
  -6  12  -3    5.88    0.23
   6 -12   3    6.12    0.37
   8 -12   3    1.67    0.22
  10 -12   3    1.48    0.24
  13  11  -3   10.61    0.47
  13  11  -3   11.45    0.44
 -13 -11   3   10.40    0.39
  11  11  -3    1.93    0.22
  11  11  -3    1.95    0.19
 -11 -11   3    1.81    0.18
   9  11  -3   21.59    0.66
   9  11  -3   21.15    0.74
  -9 -11   3   21.20    0.69
   7  11  -3    3.32    0.22
   7  11  -3    2.90    0.26
  -7 -11   3    2.99    0.24
   5  11  -3    6.76    0.29
   5  11  -3    6.44    0.37
   5  11  -3    6.72    0.26
  -5 -11   3    6.67    0.37
   3  11  -3    9.55    0.44
   3  11  -3    9.50    0.34
   3  11  -3   10.73    0.35
  -3 -11   3    9.34    0.45
   1  11  -3   28.04    0.85
   1  11  -3   28.68    0.75
  -1 -11   3   26.60    0.88
  -1  11  -3    4.18    0.18
  -1  11  -3    4.09    0.25
   1 -11   3    4.58    0.31
  -3  11  -3   83.83    1.97
  -3  11  -3   83.41    1.88
   3 -11   3   83.21    2.13
   3 -11   3   82.29    2.08
  -5  11  -3    7.02    0.26
  -5  11  -3    6.90    0.27
  -5  11  -3    6.77    0.25
   5 -11   3    7.05    0.40
  -7  11  -3   16.36    0.44
  -7  11  -3   17.75    0.45
   7 -11   3   16.52    0.68
   9 -11   3    6.57    0.40
  11 -11   3    0.36    0.13
  12  10  -3   34.12    0.96
  12  10  -3   33.76    1.02
  10  10  -3  226.26    5.22
  10  10  -3  230.68    5.25
 -10 -10   3  230.61    5.15
   8  10  -3  160.56    3.80
   8  10  -3  163.50    3.70
  -8 -10   3  162.40    3.74
   6  10  -3  383.04    8.58
   6  10  -3  374.78    8.44
   6  10  -3  401.13    8.47
  -6 -10   3  387.86    8.57
   4  10  -3   50.72    1.26
   4  10  -3   52.86    1.29
   4  10  -3   52.00    1.41
  -4 -10   3   52.38    1.43
   2  10  -3  104.08    2.51
   2  10  -3  101.44    2.41
  -2 -10   3  106.01    2.56
   0  10  -3   15.68    0.56
   0  10  -3   16.13    0.46
   0 -10   3   17.87    0.64
  -2  10  -3   25.71    0.75
  -2  10  -3   25.98    0.66
   2 -10   3   25.60    0.84
   2 -10   3   27.44    0.89
  -4  10  -3    5.24    0.24
  -4  10  -3    5.16    0.24
  -4  10  -3    4.80    0.20
   4 -10   3    4.47    0.32
   4 -10   3    4.87    0.31
  -6  10  -3   79.77    1.88
  -6  10  -3   79.22    1.81
   6 -10   3   79.33    2.07
   8 -10   3    8.47    0.45
  10 -10   3   37.14    1.16
 -12  10  -3    1.43    0.20
  12 -10   3    1.31    0.23
  13   9  -3    0.46    0.14
  13   9  -3    0.44    0.13
 -13  -9   3    0.57    0.11
  11   9  -3    4.06    0.27
  11   9  -3    3.95    0.30
 -11  -9   3    3.66    0.23
   9   9  -3    4.23    0.26
   9   9  -3    3.99    0.30
  -9  -9   3    4.64    0.27
   7   9  -3   14.61    0.52
   7   9  -3   14.46    0.59
  -7  -9   3   15.93    0.57
   5   9  -3   67.40    1.74
   5   9  -3   65.87    1.61
   5   9  -3   66.43    1.57
  -5  -9   3   65.50    1.71
   3   9  -3   44.05    1.09
   3   9  -3   43.64    1.09
   3   9  -3   42.02    1.21
  -3  -9   3   44.99    1.24
  -3  -9   3   42.06    1.09
   1   9  -3   46.12    1.27
   1   9  -3   48.76    1.15
  -1  -9   3   47.35    1.32
  -1   9  -3    0.92    0.15
  -1   9  -3    0.92    0.10
   1  -9   3    0.66    0.16
   1  -9   3    1.03    0.18
  -3   9  -3    4.12    0.22
  -3   9  -3    3.85    0.18
   3  -9   3    4.26    0.29
   3  -9   3    4.45    0.32
  -5   9  -3    8.89    0.31
  -5   9  -3    9.32    0.32
   5  -9   3    8.87    0.46
   7  -9   3    3.06    0.28
   9  -9   3    0.42    0.15
  11  -9   3    7.98    0.45
 -13   9  -3    1.65    0.21
  13  -9   3    1.87    0.24
  14   8  -3    2.53    0.22
  14   8  -3    2.72    0.25
 -14  -8   3    2.85    0.23
 -14  -8   3    2.48    0.16
  12   8  -3    1.53    0.19
  12   8  -3    1.58    0.23
 -12  -8   3    1.44    0.18
 -12  -8   3    1.89    0.16
  10   8  -3    6.36    0.34
  10   8  -3    6.58    0.37
 -10  -8   3    6.69    0.31
   8   8  -3    6.35    0.37
   8   8  -3    6.66    0.33
  -8  -8   3    6.94    0.34
   6   8  -3    8.03    0.42
   6   8  -3    7.83    0.31
   6   8  -3    8.41    0.37
  -6  -8   3    8.86    0.41
   4   8  -3   15.37    0.50
   4   8  -3   15.31    0.60
   4   8  -3   15.60    0.52
  -4  -8   3   16.38    0.60
  -4  -8   3   15.44    0.50
   2   8  -3    4.45    0.22
   2   8  -3    3.95    0.29
  -2  -8   3    4.65    0.22
  -2  -8   3    4.42    0.32
   0   8  -3   27.44    0.69
   0   8  -3   26.30    0.80
   0  -8   3   27.35    0.87
  -2   8  -3    6.88    0.25
   2  -8   3    7.24    0.39
   2  -8   3    8.09    0.42
  -4   8  -3    9.59    0.33
  -4   8  -3    9.50    0.33
   4  -8   3   10.10    0.48
  -6   8  -3    3.93    0.21
  -6   8  -3    3.87    0.17
  -6   8  -3    3.64    0.16
   6  -8   3    4.44    0.33
   8  -8   3    4.82    0.34
  10  -8   3    1.17    0.22
 -12   8  -3    0.44    0.14
  12  -8   3    0.67    0.18
 -14   8  -3    0.21    0.11
  14  -8   3    0.24    0.13
  15   7  -3    3.51    0.25
  15   7  -3    3.33    0.26
 -15  -7   3    3.15    0.16
 -15  -7   3    3.47    0.25
  13   7  -3    2.66    0.23
  13   7  -3    2.27    0.23
 -13  -7   3    2.40    0.16
 -13  -7   3    2.44    0.22
  11   7  -3   19.11    0.69
 -11  -7   3   18.94    0.64
 -11  -7   3   18.65    0.57
   9   7  -3    5.04    0.30
   9   7  -3    5.35    0.34
  -9  -7   3    5.31    0.29
  -9  -7   3    5.59    0.28
   7   7  -3    9.19    0.45
   7   7  -3    9.37    0.40
  -7  -7   3    9.44    0.41
   5   7  -3   21.83    0.74
   5   7  -3   21.71    0.66
   5   7  -3   19.91    0.65
  -5  -7   3   21.81    0.71
   3   7  -3    4.49    0.23
   3   7  -3    4.75    0.30
   3   7  -3    4.56    0.22
  -3  -7   3    4.41    0.29
  -3  -7   3    4.04    0.22
   1   7  -3    3.01    0.16
   1   7  -3    2.55    0.22
  -1  -7   3    2.75    0.24
  -1   7  -3   73.43    1.66
  -1   7  -3   70.85    1.76
  -1   7  -3   74.56    1.88
   1  -7   3   72.74    1.86
   1  -7   3   73.76    1.88
  -3   7  -3   40.73    1.02
   3  -7   3   41.65    1.15
   3  -7   3   40.66    1.20
  -5   7  -3   90.37    2.06
  -5   7  -3   86.98    1.99
   5  -7   3   88.14    2.26
   7  -7   3    1.45    0.23
   9  -7   3    0.54    0.16
  11  -7   3   15.89    0.68
 -13   7  -3    3.14    0.25
  13  -7   3    2.73    0.28
 -15   7  -3    5.54    0.33
  15  -7   3    5.25    0.37
  16   6  -3    8.69    0.41
 -16  -6   3    9.44    0.42
  14   6  -3   77.30    1.90
  14   6  -3   74.76    1.90
 -14  -6   3   75.37    1.90
 -14  -6   3   73.95    1.72
  12   6  -3   80.64    2.03
  12   6  -3   80.37    2.00
 -12  -6   3   78.47    1.86
 -12  -6   3   80.76    2.00
  10   6  -3  446.79    9.74
 -10  -6   3  441.70    9.64
 -10  -6   3  440.15    9.74
   8   6  -3  414.91    9.19
   8   6  -3  422.39    9.26
  -8  -6   3  417.31    9.19
  -8  -6   3  416.70    9.14
   6   6  -3  827.27   17.83
   4   6  -3  170.44    4.01
   4   6  -3  172.62    4.08
   4   6  -3  175.15    3.88
   4   6  -3  175.42    3.97
  -4  -6   3  174.05    3.99
  -4  -6   3  172.73    3.92
   2   6  -3  192.12    4.21
   2   6  -3  185.69    4.34
   2   6  -3  184.77    4.40
   2   6  -3  193.79    4.36
  -2  -6   3  189.31    4.35
  -2  -6   3  193.87    4.37
  -2  -6   3  194.00    4.22
   0   6  -3   12.63    0.36
   0   6  -3   12.01    0.50
   0   6  -3   12.44    0.46
   0   6  -3   12.02    0.49
   0  -6   3   13.86    0.52
  -2   6  -3   12.23    0.49
  -2   6  -3   12.32    0.41
   2  -6   3   12.61    0.52
   2  -6   3   12.24    0.49
  -4   6  -3   17.45    0.46
  -4   6  -3   15.81    0.59
  -4   6  -3   16.19    0.58
  -4   6  -3   16.47    0.49
   4  -6   3   16.30    0.63
  -6   6  -3  141.17    3.21
   6  -6   3  140.67    3.41
   8  -6   3    9.12    0.49
 -10   6  -3   46.63    1.10
  10  -6   3   48.98    1.44
 -12   6  -3    1.34    0.19
  12  -6   3    1.04    0.21
 -14   6  -3   15.69    0.59
  14  -6   3   15.65    0.67
  15   5  -3    3.01    0.25
 -15  -5   3    2.89    0.24
  13   5  -3   18.06    0.64
  13   5  -3   19.79    0.67
 -13  -5   3   17.91    0.50
 -13  -5   3   17.67    0.64
  11   5  -3    2.96    0.26
  11   5  -3    3.05    0.25
 -11  -5   3    3.13    0.25
 -11  -5   3    2.90    0.17
   9   5  -3   21.55    0.74
   9   5  -3   21.77    0.71
  -9  -5   3   20.31    0.62
  -9  -5   3   21.22    0.70
   7   5  -3   73.72    1.84
   7   5  -3   77.99    1.84
   7   5  -3   78.77    1.92
   7   5  -3   76.12    1.97
  -7  -5   3   77.36    1.90
  -7  -5   3   76.54    1.85
   5   5  -3   21.74    0.67
   5   5  -3   22.02    0.68
   5   5  -3   21.11    0.63
   5   5  -3   21.29    0.74
  -5  -5   3   21.42    0.68
  -5  -5   3   22.40    0.68
  -5  -5   3   21.35    0.68
   3   5  -3  274.88    5.99
   3   5  -3  277.68    5.99
   3   5  -3  268.76    6.09
  -3  -5   3  265.81    6.10
  -3  -5   3  270.25    6.08
  -3  -5   3  274.15    5.99
   1   5  -3    1.81    0.12
   1   5  -3    1.59    0.18
   1   5  -3    2.11    0.19
   1   5  -3    1.87    0.18
  -1  -5   3    1.85    0.17
  -1  -5   3    1.78    0.11
  -1   5  -3   70.30    1.59
  -1   5  -3   66.10    1.67
  -1   5  -3   70.03    1.77
  -1   5  -3   74.50    1.88
   1  -5   3   74.55    1.89
   1  -5   3   69.26    1.78
  -3   5  -3  113.43    2.69
  -3   5  -3  109.90    2.51
  -3   5  -3  115.25    2.55
  -3   5  -3  113.05    2.69
  -5   5  -3    9.79    0.37
  -5   5  -3   10.54    0.42
   5  -5   3   10.25    0.49
  -7   5  -3   28.44    0.82
   7  -5   3   27.90    0.96
  -9   5  -3   28.13    0.68
  -9   5  -3   26.86    0.82
   9  -5   3   27.01    0.96
 -11   5  -3    1.34    0.10
  11  -5   3    1.30    0.23
 -13   5  -3   19.03    0.67
  13  -5   3   18.57    0.75
 -15   5  -3    8.10    0.40
  15  -5   3    8.43    0.46
  16   4  -3    0.27    0.12
 -16  -4   3    0.44    0.14
  14   4  -3    1.07    0.18
 -14  -4   3    1.15    0.19
  12   4  -3    1.71    0.21
  12   4  -3    1.58    0.21
 -12  -4   3    1.74    0.21
  10   4  -3    7.84    0.40
  10   4  -3    7.68    0.39
 -10  -4   3    7.17    0.32
 -10  -4   3    7.55    0.38
   8   4  -3    2.41    0.23
   8   4  -3    2.18    0.24
  -8  -4   3    2.22    0.17
  -8  -4   3    2.54    0.23
   6   4  -3    3.40    0.28
   6   4  -3    2.95    0.20
   6   4  -3    3.22    0.25
   6   4  -3    3.24    0.20
  -6  -4   3    3.72    0.25
  -6  -4   3    3.71    0.26
  -6  -4   3    3.39    0.22
   4   4  -3    7.06    0.32
   4   4  -3    7.00    0.30
   4   4  -3    6.64    0.31
  -4  -4   3    7.32    0.33
  -4  -4   3    7.20    0.32
  -4  -4   3    7.25    0.33
  -4  -4   3    7.07    0.36
   2   4  -3   12.01    0.39
   2   4  -3   12.75    0.42
   2   4  -3   12.10    0.46
   2   4  -3   12.13    0.47
  -2  -4   3   12.34    0.39
  -2  -4   3   12.64    0.47
  -2  -4   3   12.89    0.47
   0   4  -3    5.29    0.29
   0   4  -3    4.89    0.25
   0   4  -3    5.22    0.28
   0   4  -3    5.23    0.17
   0  -4   3    4.86    0.28
   0  -4   3    5.84    0.30
   0  -4   3    5.44    0.25
  -2   4  -3   34.07    0.96
  -2   4  -3   34.67    0.84
  -2   4  -3   34.08    0.97
   2  -4   3   34.91    0.97
   2  -4   3   35.87    0.99
  -4   4  -3    3.87    0.21
  -4   4  -3    3.80    0.24
   4  -4   3    4.19    0.29
  -6   4  -3    6.98    0.32
  -6   4  -3    6.65    0.31
  -6   4  -3    7.05    0.23
   6  -4   3    7.27    0.41
  -8   4  -3    0.17    0.06
  -8   4  -3    0.17    0.08
   8  -4   3    0.10    0.12
 -10   4  -3    0.50    0.10
 -10   4  -3    0.43    0.08
  10  -4   3    0.54    0.17
 -12   4  -3    0.79    0.10
 -12   4  -3    1.01    0.18
  12  -4   3    1.35    0.24
 -14   4  -3    0.05    0.11
  14  -4   3    0.06    0.11
 -16   4  -3    0.11    0.10
  16  -4   3    0.10    0.11
  15   3  -3   10.66    0.45
 -15  -3   3   10.35    0.46
  13   3  -3    0.29    0.12
 -13  -3   3    0.35    0.14
  11   3  -3   44.88    1.25
  11   3  -3   46.28    1.26
 -11  -3   3   44.03    1.06
 -11  -3   3   44.00    1.25
   9   3  -3    5.31    0.33
   9   3  -3    5.22    0.32
  -9  -3   3    5.26    0.32
  -9  -3   3    5.86    0.23
   7   3  -3   35.33    1.00
   7   3  -3   38.05    1.09
   7   3  -3   37.89    1.07
  -7  -3   3   36.49    1.05
  -7  -3   3   36.64    0.94
   5   3  -3  161.07    3.53
   5   3  -3  162.88    3.63
   5   3  -3  156.06    3.57
   5   3  -3  161.37    3.68
  -5  -3   3  160.21    3.54
  -5  -3   3  150.63    3.75
  -5  -3   3  150.71    3.65
  -5  -3   3  154.84    3.60
   3   3  -3   29.85    0.80
   3   3  -3   28.22    0.85
   3   3  -3   28.75    0.78
   3   3  -3   28.68    0.79
  -3  -3   3   28.30    0.85
  -3  -3   3   28.05    0.79
  -3  -3   3   28.83    0.79
  -3  -3   3   29.39    0.81
   1   3  -3   97.59    2.27
   1   3  -3  100.47    2.16
   1   3  -3   96.84    2.26
  -1  -3   3   96.28    2.16
  -1  -3   3   95.57    2.27
  -1  -3   3   95.32    2.26
  -1   3  -3  233.28    5.07
  -1   3  -3  226.07    4.97
  -1   3  -3  232.02    5.09
   1  -3   3  222.07    4.96
  -3   3  -3   17.39    0.58
  -3   3  -3   16.52    0.49
  -3   3  -3   16.22    0.54
   3  -3   3   16.73    0.59
  -5   3  -3  198.99    4.51
  -5   3  -3  204.06    4.39
  -5   3  -3  201.16    4.51
  -7   3  -3   10.01    0.33
  -7   3  -3   10.11    0.38
   7  -3   3   10.60    0.52
   7  -3   3   10.24    0.36
  -9   3  -3    7.61    0.28
  -9   3  -3    7.48    0.33
   9  -3   3    7.44    0.31
 -11   3  -3   35.07    0.92
 -11   3  -3   37.43    1.08
  11  -3   3   37.36    0.97
 -13   3  -3    5.18    0.21
 -13   3  -3    5.35    0.33
  13  -3   3    5.65    0.26
 -15   3  -3   12.77    0.52
  15  -3   3   12.80    0.43
  15  -3   3   13.32    0.58
  16   2  -3   55.43    1.45
 -16  -2   3   56.85    1.50
  14   2  -3   33.05    1.00
 -14  -2   3   33.00    0.99
  12   2  -3  328.25    7.30
 -12  -2   3  327.96    7.33
  10   2  -3  326.46    7.22
  10   2  -3  321.87    7.23
 -10  -2   3  322.58    7.23
   2   2  -3    6.37    0.31
   2   2  -3    8.40    0.30
   2   2  -3    8.60    0.29
   2   2  -3    9.35    0.30
  -2  -2   3    7.57    0.29
  -2  -2   3    6.94    0.27
  -2  -2   3    7.53    0.30
  -4   2  -3   93.74    2.18
  -4   2  -3   91.57    2.06
   4  -2   3   92.47    2.20
   4  -2   3   93.09    2.08
  -6   2  -3    7.65    0.35
  -6   2  -3    7.94    0.28
   6  -2   3    7.70    0.37
   6  -2   3    7.53    0.29
  -8   2  -3  168.74    3.84
   8  -2   3  174.33    3.99
   8  -2   3  173.92    3.88
 -10   2  -3    2.70    0.24
  10  -2   3    3.36    0.26
  10  -2   3    2.70    0.19
 -12   2  -3   43.65    1.23
  12  -2   3   43.69    1.14
 -14   2  -3    5.28    0.32
  14  -2   3    4.64    0.25
 -16   2  -3   14.14    0.55
  16  -2   3   13.77    0.47
  17   1  -3    2.26    0.20
 -17  -1   3    2.19    0.22
  15   1  -3    1.80    0.19
 -15  -1   3    1.78    0.21
  13   1  -3   10.84    0.45
 -13  -1   3   11.25    0.49
  11   1  -3    1.96    0.21
 -11  -1   3    2.24    0.23
   9   1  -3   18.92    0.66
   9   1  -3   19.39    0.68
  -9  -1   3   18.89    0.67
   7   1  -3   33.74    0.99
   7   1  -3   32.75    0.99
  -7  -1   3   33.48    0.98
  -7  -1   3   34.22    1.00
   5   1  -3   53.73    1.45
   5   1  -3   50.61    1.35
   5   1  -3   49.45    1.30
  -5  -1   3   49.20    1.33
  -5  -1   3   49.84    1.34
  -5  -1   3   50.24    1.33
  -5  -1   3   52.21    1.17
   3   1  -3  160.13    3.71
   3   1  -3  171.48    3.61
  -3  -1   3  169.51    3.61
  -3  -1   3  164.54    3.73
  -3  -1   3  166.73    3.74
  -3  -1   3  162.04    3.76
   1   1  -3    9.78    0.30
   1   1  -3    8.29    0.29
  -1  -1   3    8.60    0.41
  -1   1  -3    7.53    0.23
  -1   1  -3    7.08    0.23
   1  -1   3    6.87    0.21
   1  -1   3    7.55    0.23
  -3   1  -3  170.16    3.78
  -3   1  -3  166.67    3.69
   3  -1   3  172.89    3.80
   3  -1   3  166.18    3.70
  -5   1  -3   13.87    0.51
  -5   1  -3   13.43    0.43
   5  -1   3   14.13    0.45
   5  -1   3   15.62    0.53
  -7   1  -3   20.09    0.61
   7  -1   3   21.29    0.71
   7  -1   3   20.75    0.62
  -9   1  -3   14.68    0.49
  -9   1  -3   15.03    0.58
   9  -1   3   15.24    0.51
   9  -1   3   15.18    0.58
 -11   1  -3    4.56    0.30
  11  -1   3    4.74    0.26
  11  -1   3    4.44    0.30
 -13   1  -3   19.97    0.69
  13  -1   3   19.80    0.62
 -15   1  -3    5.98    0.34
  15  -1   3    6.27    0.30
  16   0  -3    0.41    0.12
 -16   0   3    0.60    0.15
  14   0  -3    0.15    0.10
 -14   0   3    0.11    0.10
 -12   0   3    0.31    0.13
  10   0  -3    0.17    0.10
 -10   0   3    0.07    0.10
   8   0  -3    0.14    0.11
  -8   0   3    0.17    0.09
  -8   0   3    0.18    0.13
   6   0  -3    0.20    0.10
   6   0  -3    0.12    0.11
  -6   0   3    0.34    0.12
  -6   0   3    0.19    0.09
  -6   0   3    0.17    0.09
   4   0  -3    0.15    0.09
   4   0  -3    0.30    0.10
  -4   0   3    0.26    0.10
  -4   0   3    0.22    0.10
  -4   0   3    0.08    0.08
   2   0  -3    0.16    0.05
   2   0  -3    0.07    0.05
  -2   0   3    0.16    0.05
  -2   0   3    0.10    0.06
  -2   0  -3    0.09    0.04
  -2   0  -3    0.08    0.05
   2   0   3    0.10    0.05
  -4   0  -3    0.28    0.10
  -4   0  -3    0.12    0.07
   4   0   3    0.31    0.10
   4   0   3    0.14    0.07
  -6   0  -3    0.10    0.08
  -6   0  -3    0.11    0.07
   6   0   3    0.33    0.12
   6   0   3    0.55    0.13
  -8   0  -3    0.09    0.07
  -8   0  -3    0.05    0.10
   8   0   3    0.04    0.09
   8   0   3    0.03    0.09
 -10   0  -3    0.10    0.07
 -10   0  -3    0.10    0.10
  10   0   3    0.09    0.09
  10   0   3    0.02    0.10
 -12   0  -3    0.08    0.11
 -12   0  -3    0.16    0.07
  12   0   3    0.13    0.10
  12   0   3   -0.01    0.09
 -14   0  -3   -0.04    0.09
  14   0   3    0.02    0.08
 -16   0  -3    0.28    0.12
  17  -1  -3    2.03    0.18
 -17   1   3    2.24    0.23
  15  -1  -3    1.87    0.19
 -15   1   3    1.66    0.21
  13  -1  -3   11.90    0.47
 -13   1   3   11.38    0.50
  11  -1  -3    1.92    0.19
 -11   1   3    2.01    0.22
   9  -1  -3   19.72    0.65
  -9   1   3   18.55    0.68
   7  -1  -3   32.29    0.93
  -7   1   3   31.04    0.98
   5  -1  -3   51.61    1.32
  -5   1   3   50.62    1.29
  -5   1   3   48.99    1.32
   3  -1  -3  164.18    3.65
  -3   1   3  157.82    3.62
  -3   1   3  162.41    3.65
   1  -1  -3    9.04    0.26
   1  -1  -3    9.09    0.32
  -1   1   3    8.19    0.26
  -1   1   3    8.13    0.36
  -1   1   3    8.51    0.28
  -1  -1  -3    7.09    0.26
  -1  -1  -3    6.54    0.24
  -3  -1  -3  165.93    3.75
   3   1   3  169.99    3.79
   3   1   3  166.80    3.76
  -5  -1  -3   13.68    0.50
  -5  -1  -3   14.23    0.49
   5   1   3   15.23    0.55
   5   1   3   15.17    0.51
  -7  -1  -3   20.08    0.65
  -7  -1  -3   21.13    0.62
  -7  -1  -3   20.94    0.69
   7   1   3   21.45    0.68
  -9  -1  -3   15.83    0.49
  -9  -1  -3   15.61    0.57
   9   1   3   15.11    0.59
   9   1   3   15.54    0.56
 -11  -1  -3    4.69    0.22
 -11  -1  -3    4.62    0.30
  11   1   3    5.04    0.28
  11   1   3    4.24    0.30
 -13  -1  -3   20.41    0.55
  13   1   3   20.26    0.65
  13   1   3   19.97    0.70
 -15  -1  -3    5.96    0.33
  15   1   3    6.07    0.31
 -16   2   3   56.78    1.51
  14  -2  -3   34.35    0.96
 -14   2   3   34.24    1.03
  12  -2  -3  333.53    7.32
 -12   2   3  326.93    7.37
  10  -2  -3  325.83    7.18
 -10   2   3  320.64    7.22
   2  -2  -3    8.06    0.37
   2  -2  -3    8.92    0.29
  -2   2   3    7.45    0.27
  -2   2   3    7.99    0.36
  -2   2   3    8.34    0.31
  -4  -2  -3   93.55    2.22
  -4  -2  -3   91.06    2.23
  -4  -2  -3   92.98    2.20
  -4  -2  -3   92.83    2.16
   4   2   3   93.25    2.22
  -6  -2  -3    7.65    0.39
  -6  -2  -3    8.15    0.35
  -6  -2  -3    9.59    0.43
  -6  -2  -3    9.82    0.39
   6   2   3    7.49    0.37
   6   2   3    7.27    0.38
  -8  -2  -3  175.18    4.02
  -8  -2  -3  176.49    3.95
   8   2   3  176.23    4.03
   8   2   3  172.73    4.06
 -10  -2  -3    2.39    0.22
 -10  -2  -3    2.46    0.17
  10   2   3    2.72    0.23
  10   2   3    2.35    0.23
 -12  -2  -3   44.00    1.08
 -12  -2  -3   43.33    1.21
  12   2   3   43.70    1.18
 -14  -2  -3    4.48    0.19
 -14  -2  -3    4.74    0.30
  14   2   3    4.34    0.27
  14   2   3    5.21    0.32
 -16  -2  -3   14.60    0.55
  16   2   3   14.05    0.51
  15  -3  -3   10.73    0.53
 -15   3   3   10.67    0.48
  13  -3  -3    0.65    0.14
  13  -3  -3    0.31    0.14
 -13   3   3    0.33    0.13
  11  -3  -3   45.34    1.21
 -11   3   3   44.04    1.25
   9  -3  -3    5.58    0.30
  -9   3   3    5.66    0.20
  -9   3   3    5.48    0.33
   7  -3  -3   35.29    1.19
   7  -3  -3   38.62    1.04
  -7   3   3   36.16    0.89
  -7   3   3   37.95    1.07
  -7   3   3   35.23    0.97
   5  -3  -3  156.99    3.76
  -5   3   3  153.57    3.52
  -5   3   3  160.38    3.69
  -5   3   3  156.52    3.46
  -5   3   3  152.52    3.60
   3  -3  -3   28.73    0.93
   3  -3  -3   29.82    0.77
  -3   3   3   28.94    0.78
  -3   3   3   28.55    0.89
   1  -3  -3   98.92    2.30
   1  -3  -3   97.82    2.36
  -1   3   3   96.88    2.34
  -1   3   3  100.49    2.29
  -1  -3  -3  234.49    5.18
  -1  -3  -3  227.98    5.11
   1   3   3  234.84    5.17
   1   3   3  230.87    5.19
  -3  -3  -3   16.18    0.56
  -3  -3  -3   16.26    0.54
  -3  -3  -3   17.43    0.57
  -3  -3  -3   16.01    0.46
   3   3   3   16.25    0.55
   3   3   3   16.38    0.54
   3   3   3   16.20    0.57
  -5  -3  -3  205.79    4.57
  -5  -3  -3  208.98    4.66
  -5  -3  -3  197.23    4.64
  -5  -3  -3  204.56    4.62
   5   3   3  203.60    4.66
   5   3   3  207.02    4.65
  -7  -3  -3    9.88    0.46
  -7  -3  -3   10.24    0.42
   7   3   3   11.79    0.48
   7   3   3   11.21    0.47
  -9  -3  -3    8.01    0.34
  -9  -3  -3    8.57    0.39
   9   3   3    7.79    0.39
   9   3   3    8.24    0.41
 -11  -3  -3   38.15    0.98
 -11  -3  -3   37.68    1.07
  11   3   3   35.49    1.08
  11   3   3   39.37    1.09
 -13  -3  -3    5.62    0.31
 -13  -3  -3    5.47    0.23
  13   3   3    4.97    0.32
  13   3   3    5.34    0.31
 -15  -3  -3   12.06    0.36
 -15  -3  -3   13.15    0.51
  15   3   3   13.17    0.49
  15   3   3   12.45    0.51
  16  -4  -3    0.20    0.14
 -16   4   3    0.47    0.14
  14  -4  -3    1.05    0.22
 -14   4   3    1.29    0.20
 -12   4   3    1.59    0.21
  10  -4  -3    7.66    0.47
 -10   4   3    7.78    0.25
 -10   4   3    7.42    0.39
   8  -4  -3    2.43    0.29
  -8   4   3    2.36    0.15
  -8   4   3    2.37    0.17
   6  -4  -3    3.56    0.32
  -6   4   3    3.16    0.18
  -6   4   3    3.49    0.23
  -6   4   3    3.44    0.26
  -6   4   3    3.54    0.21
   4  -4  -3    6.93    0.30
  -4   4   3    6.88    0.30
  -4   4   3    6.60    0.29
  -4   4   3    6.94    0.38
   2  -4  -3   12.07    0.45
   2  -4  -3   12.66    0.52
  -2   4   3   11.88    0.49
  -2   4   3   12.38    0.45
   0  -4  -3    5.32    0.30
   0   4   3    5.72    0.31
   0   4   3    5.57    0.29
   0   4   3    5.79    0.25
  -2  -4  -3   35.05    0.94
  -2  -4  -3   34.00    1.00
   2   4   3   34.00    0.99
   2   4   3   34.89    0.94
   2   4   3   36.32    0.98
  -4  -4  -3    3.59    0.25
  -4  -4  -3    4.07    0.20
  -4  -4  -3    3.91    0.30
  -4  -4  -3    3.86    0.25
   4   4   3    4.13    0.24
   4   4   3    4.36    0.27
  -6  -4  -3    7.03    0.31
  -6  -4  -3    7.32    0.35
   6   4   3    7.52    0.38
   6   4   3    7.67    0.38
  -8  -4  -3    0.17    0.10
  -8  -4  -3    0.01    0.07
   8   4   3    0.02    0.10
   8   4   3    0.08    0.11
 -10  -4  -3    0.51    0.14
 -10  -4  -3    0.52    0.12
  10   4   3    0.41    0.15
  10   4   3    0.73    0.17
 -12  -4  -3    1.11    0.18
 -12  -4  -3    1.12    0.13
  12   4   3    1.46    0.19
  12   4   3    1.50    0.21
 -14  -4  -3    0.05    0.06
 -14  -4  -3    0.10    0.10
  14   4   3    0.08    0.10
  14   4   3    0.02    0.10
 -16  -4  -3   -0.04    0.09
  16   4   3    0.17    0.11
  16   4   3    0.15    0.10
  15  -5  -3    2.90    0.30
 -15   5   3    2.99    0.25
  13  -5  -3   16.82    0.73
 -13   5   3   18.09    0.64
  11  -5  -3    2.68    0.30
 -11   5   3    2.75    0.14
 -11   5   3    2.82    0.25
   9  -5  -3   22.62    0.87
  -9   5   3   20.74    0.59
  -9   5   3   21.69    0.73
   7  -5  -3   75.53    2.08
  -7   5   3   76.66    1.91
  -7   5   3   73.71    1.79
  -7   5   3   76.35    1.79
   5  -5  -3   21.91    0.64
   5  -5  -3   21.76    0.82
  -5   5   3   21.37    0.64
  -5   5   3   21.20    0.63
   3  -5  -3  268.08    6.06
  -3   5   3  276.71    6.07
  -3   5   3  273.74    6.16
   1  -5  -3    1.59    0.18
   1  -5  -3    2.02    0.25
  -1   5   3    2.05    0.19
  -1   5   3    1.73    0.14
  -1   5   3    1.90    0.21
  -1  -5  -3   69.08    1.67
  -1  -5  -3   70.71    1.79
   1   5   3   68.74    1.67
   1   5   3   69.38    1.75
  -3  -5  -3  115.67    2.71
  -3  -5  -3  110.73    2.62
   3   5   3  110.04    2.69
   3   5   3  114.07    2.67
   3   5   3  110.70    2.47
  -5  -5  -3    9.85    0.36
  -5  -5  -3   11.39    0.46
   5   5   3   10.78    0.47
   5   5   3    9.95    0.42
   5   5   3   10.63    0.44
  -7  -5  -3   29.19    0.87
  -7  -5  -3   28.83    0.81
   7   5   3   28.91    0.91
   7   5   3   28.20    0.88
  -9  -5  -3   29.08    0.84
  -9  -5  -3   28.60    0.83
   9   5   3   28.18    0.89
   9   5   3   27.89    0.88
 -11  -5  -3    1.45    0.18
 -11  -5  -3    1.39    0.15
  11   5   3    1.39    0.20
  11   5   3    1.33    0.21
 -13  -5  -3   18.55    0.55
 -13  -5  -3   19.04    0.64
  13   5   3   17.85    0.64
  13   5   3   17.69    0.64
 -15  -5  -3    8.14    0.38
 -15  -5  -3    7.56    0.28
  15   5   3    8.63    0.39
  15   5   3    8.32    0.40
  16  -6  -3    8.90    0.50
 -16   6   3    8.25    0.41
  14  -6  -3   70.35    2.00
 -14   6   3   75.56    1.87
  12  -6  -3   72.85    2.08
 -12   6   3   78.91    1.93
  10  -6  -3  418.44    9.50
 -10   6   3  423.36    9.12
   8  -6  -3  387.98    9.04
  -8   6   3  407.60    8.74
  -8   6   3  414.65    8.87
  -8   6   3  393.36    8.72
  -6   6   3  832.07   17.96
   4  -6  -3  167.46    4.12
   4  -6  -3  175.13    3.95
  -4   6   3  178.01    3.96
   2  -6  -3  190.14    4.31
   2  -6  -3  187.84    4.41
  -2   6   3  181.36    4.35
  -2   6   3  194.72    4.31
   0  -6  -3   12.31    0.53
   0  -6  -3   12.42    0.51
   0   6   3   12.47    0.52
   0   6   3   12.24    0.49
   0   6   3   13.00    0.43
  -2  -6  -3   11.60    0.44
  -2  -6  -3   14.40    0.55
   2   6   3   11.99    0.46
   2   6   3   14.30    0.56
   2   6   3   13.27    0.52
   2   6   3   12.46    0.50
   2   6   3   13.35    0.35
  -4  -6  -3   16.80    0.62
  -4  -6  -3   16.51    0.57
   4   6   3   16.59    0.58
   4   6   3   18.44    0.64
   4   6   3   16.54    0.45
  -6  -6  -3  141.14    3.32
  -6  -6  -3  140.61    3.20
   6   6   3  141.40    3.35
   6   6   3  142.90    3.30
  -8  -6  -3    8.39    0.38
  -8  -6  -3    8.09    0.34
   8   6   3    8.04    0.41
   8   6   3    8.02    0.39
 -10  -6  -3   48.50    1.28
 -10  -6  -3   50.20    1.29
  10   6   3   48.70    1.35
  10   6   3   48.11    1.33
 -12  -6  -3    1.20    0.14
 -12  -6  -3    1.40    0.17
 -14  -6  -3   15.64    0.49
 -14  -6  -3   16.50    0.58
  14   6   3   15.54    0.58
  14   6   3   15.74    0.58
  15  -7  -3    3.59    0.32
 -15   7   3    3.12    0.26
  13  -7  -3    2.31    0.28
 -13   7   3    2.50    0.23
  11  -7  -3   18.43    0.78
 -11   7   3   19.45    0.67
   9  -7  -3    4.63    0.37
  -9   7   3    5.73    0.32
   7  -7  -3    8.74    0.50
  -7   7   3    8.47    0.32
   5  -7  -3   22.09    0.68
   5  -7  -3   20.56    0.81
   3  -7  -3    4.62    0.29
   3  -7  -3    4.03    0.32
   1  -7  -3    2.70    0.26
  -1   7   3    2.80    0.22
  -1   7   3    2.77    0.18
  -1  -7  -3   71.69    1.86
   1   7   3   72.31    1.83
  -3  -7  -3   40.21    1.09
  -3  -7  -3   43.35    1.21
   3   7   3   40.25    1.10
  -5  -7  -3   88.66    2.21
   5   7   3   87.08    1.99
   5   7   3   89.51    2.15
  -7  -7  -3    1.55    0.19
  -7  -7  -3    2.02    0.16
   7   7   3    1.50    0.21
   7   7   3    1.54    0.21
  -9  -7  -3    0.45    0.13
  -9  -7  -3    0.83    0.14
   9   7   3    0.69    0.15
   9   7   3    0.52    0.15
 -11  -7  -3   16.72    0.57
 -11  -7  -3   17.51    0.57
  11   7   3   16.76    0.61
  11   7   3   17.14    0.64
 -13  -7  -3    3.09    0.20
 -13  -7  -3    2.75    0.21
  13   7   3    2.59    0.23
  13   7   3    2.97    0.25
 -15  -7  -3    5.44    0.24
 -15  -7  -3    5.52    0.30
  15   7   3    5.75    0.33
  15   7   3    5.19    0.31
  14  -8  -3    2.51    0.29
 -14   8   3    3.19    0.26
  12  -8  -3    1.75    0.28
 -12   8   3    1.89    0.21
  10  -8  -3    6.74    0.45
 -10   8   3    6.64    0.46
   8  -8  -3    6.35    0.42
  -8   8   3    6.93    0.35
   6  -8  -3    8.81    0.38
   6  -8  -3    8.27    0.48
  -6   8   3    8.15    0.33
   4  -8  -3   15.54    0.57
   4  -8  -3   16.34    0.68
   2  -8  -3    5.05    0.36
   2  -8  -3    4.49    0.31
  -2   8   3    5.43    0.26
  -2   8   3    4.39    0.28
   0  -8  -3   26.84    0.91
   0  -8  -3   27.05    0.88
   0   8   3   28.18    0.77
   0   8   3   28.25    0.86
  -2  -8  -3    6.90    0.31
  -2  -8  -3    7.09    0.39
   2   8   3    7.08    0.38
   2   8   3    7.63    0.33
   2   8   3    7.83    0.24
  -4  -8  -3    9.70    0.46
   4   8   3   10.06    0.41
   4   8   3    9.62    0.46
   4   8   3    9.82    0.28
  -6  -8  -3    4.00    0.29
   6   8   3    4.48    0.28
   6   8   3    4.55    0.32
  -8  -8  -3    4.58    0.29
   8   8   3    4.81    0.30
   8   8   3    4.89    0.32
 -10  -8  -3    0.96    0.14
 -10  -8  -3    1.17    0.18
  10   8   3    1.30    0.22
 -12  -8  -3    0.54    0.12
 -12  -8  -3    0.72    0.13
  12   8   3    0.82    0.18
  12   8   3    0.54    0.14
 -14  -8  -3    0.26    0.09
 -14  -8  -3    0.23    0.11
  14   8   3    0.20    0.11
  14   8   3    0.37    0.13
  13  -9  -3    0.37    0.16
 -13   9   3    0.66    0.14
  11  -9  -3    3.81    0.34
 -11   9   3    3.45    0.26
   9  -9  -3    3.50    0.39
  -9   9   3    4.28    0.28
   7  -9  -3   14.67    0.66
   5  -9  -3   66.03    1.83
   5  -9  -3   66.24    1.67
   3  -9  -3   41.08    1.28
   3  -9  -3   42.72    1.19
  -3   9   3   42.97    1.10
  -3   9   3   42.73    1.13
   1  -9  -3   46.37    1.31
   1  -9  -3   47.49    1.37
  -1   9   3   46.93    1.26
  -1   9   3   46.67    1.18
  -1  -9  -3    0.85    0.18
   1   9   3    0.82    0.17
   1   9   3    0.93    0.14
  -3  -9  -3    4.49    0.31
   3   9   3    4.40    0.30
   3   9   3    4.00    0.25
  -5  -9  -3   10.01    0.46
   5   9   3    8.35    0.38
   5   9   3    9.36    0.45
   5   9   3    8.77    0.27
  -7  -9  -3    3.76    0.28
   7   9   3    4.03    0.26
   7   9   3    3.38    0.28
  -9  -9  -3    0.71    0.14
   9   9   3    0.67    0.15
   9   9   3    0.57    0.16
 -11  -9  -3    8.31    0.37
  11   9   3    7.57    0.40
  11   9   3    7.87    0.38
 -13  -9  -3    1.64    0.16
  13   9   3    1.91    0.22
  13   9   3    1.73    0.20
  12 -10  -3   32.17    1.11
 -12  10   3   34.56    0.98
  10 -10  -3  213.25    5.15
 -10  10   3  225.34    4.96
   8 -10  -3  156.61    3.90
  -8  10   3  166.65    3.72
   6 -10  -3  396.11    8.52
   6 -10  -3  376.86    8.70
   4 -10  -3   51.60    1.50
   4 -10  -3   52.29    1.37
  -4  10   3   49.59    1.30
   2 -10  -3  105.60    2.65
   2 -10  -3  104.62    2.56
  -2  10   3  104.47    2.50
  -2  10   3  105.35    2.42
   0 -10  -3   15.01    0.60
   0  10   3   16.18    0.58
   0  10   3   15.98    0.50
  -2 -10  -3   26.09    0.86
   2  10   3   26.51    0.84
   2  10   3   26.70    0.65
   2  10   3   25.41    0.75
  -4 -10  -3    5.30    0.34
   4  10   3    5.08    0.33
   4  10   3    5.30    0.28
  -6 -10  -3   79.28    2.02
   6  10   3   78.58    2.02
   6  10   3   79.74    1.93
  -8 -10  -3    8.72    0.42
   8  10   3    8.80    0.39
   8  10   3    9.43    0.45
 -10 -10  -3   39.96    1.20
  10  10   3   39.92    1.10
  10  10   3   39.12    1.15
  12  10   3    1.37    0.22
  12  10   3    1.30    0.19
  13 -11  -3    9.73    0.53
 -13  11   3   11.01    0.45
  11 -11  -3    1.93    0.25
 -11  11   3    1.83    0.20
   9 -11  -3   20.75    0.82
  -9  11   3   21.75    0.69
   7 -11  -3    2.97    0.29
  -7  11   3    3.29    0.20
   5 -11  -3    6.73    0.42
   5 -11  -3    6.83    0.35
  -5  11   3    6.26    0.30
   3 -11  -3   10.53    0.52
   3 -11  -3    9.73    0.44
  -3  11   3   10.08    0.37
  -3  11   3    9.81    0.41
   1 -11  -3   27.34    0.87
   1 -11  -3   27.29    0.92
  -1  11   3   25.73    0.81
  -1  11   3   26.54    0.73
  -1 -11  -3    4.63    0.32
   1  11   3    4.62    0.24
   1  11   3    4.21    0.29
  -3 -11  -3   82.28    2.13
   3  11   3   84.82    2.11
   3  11   3   83.22    1.99
  -5 -11  -3    6.59    0.38
   5  11   3    6.84    0.38
   5  11   3    6.47    0.31
  -7 -11  -3   18.27    0.69
   7  11   3   17.34    0.66
   7  11   3   18.00    0.59
  -9 -11  -3    6.18    0.34
   9  11   3    6.95    0.33
   9  11   3    6.64    0.37
 -11 -11  -3    0.33    0.11
  11  11   3    0.40    0.15
  11  11   3    0.21    0.11
  12 -12  -3    2.96    0.30
 -12  12   3    2.79    0.23
  10 -12  -3    2.65    0.29
 -10  12   3    3.19    0.16
 -10  12   3    3.42    0.25
   8 -12  -3    5.67    0.39
  -8  12   3    5.71    0.25
  -8  12   3    6.13    0.31
   6 -12  -3    4.66    0.35
   6 -12  -3    4.80    0.30
  -6  12   3    4.71    0.24
   4 -12  -3   10.61    0.53
   4 -12  -3   11.04    0.47
  -4  12   3   10.77    0.42
  -4  12   3   11.18    0.39
   2 -12  -3    3.97    0.32
   2 -12  -3    4.13    0.29
  -2  12   3    4.29    0.22
  -2  12   3    4.00    0.26
   0 -12  -3    8.16    0.42
   0  12   3    8.19    0.39
   0  12   3    8.74    0.33
   2  12   3    6.99    0.37
   2  12   3    7.20    0.31
  -4 -12  -3    2.63    0.25
   4  12   3    3.10    0.31
   4  12   3    3.06    0.21
  -6 -12  -3    5.48    0.35
   6  12   3    6.22    0.36
   6  12   3    6.29    0.30
  -8 -12  -3    1.43    0.21
   8  12   3    1.91    0.23
   8  12   3    1.77    0.18
 -10 -12  -3    1.40    0.19
  10  12   3    1.68    0.23
  10  12   3    1.86    0.19
  11 -13  -3    4.98    0.37
   9 -13  -3    5.89    0.40
  -9  13   3    5.72    0.23
  -9  13   3    6.35    0.31
   7 -13  -3    2.98    0.29
  -7  13   3    3.20    0.20
  -7  13   3    2.96    0.18
  -7  13   3    3.42    0.27
   5 -13  -3   44.99    1.35
   5 -13  -3   45.12    1.23
  -5  13   3   45.20    1.13
  -5  13   3   43.55    1.14
   3 -13  -3    9.90    0.50
   3 -13  -3    9.38    0.43
  -3  13   3    9.31    0.39
  -3  13   3    9.41    0.34
   1 -13  -3   36.63    1.09
  -1  13   3   37.10    1.04
  -1  13   3   37.18    0.95
  -1 -13  -3    1.20    0.19
   1  13   3    1.39    0.10
   1  13   3    1.45    0.21
   1  13   3    1.20    0.14
  -3 -13  -3    5.61    0.35
   3  13   3    5.63    0.34
   3  13   3    5.76    0.27
  -5 -13  -3   10.92    0.49
   5  13   3   10.45    0.47
   5  13   3   10.20    0.39
  -7 -13  -3    4.88    0.32
   7  13   3    5.43    0.34
  -9 -13  -3    0.93    0.18
   9  13   3    0.84    0.18
   9  13   3    0.88    0.15
   8 -14  -3  114.38    2.97
  -8  14   3  120.57    2.76
  -8  14   3  124.58    2.80
  -8  14   3  120.95    2.70
   6 -14  -3   65.54    1.81
  -6  14   3   66.64    1.58
  -6  14   3   64.40    1.58
  -6  14   3   67.10    1.62
   4 -14  -3   78.32    1.94
   4 -14  -3   75.54    2.04
  -4  14   3   77.57    1.86
  -4  14   3   76.28    1.80
   2 -14  -3    5.28    0.32
  -2  14   3    4.54    0.22
  -2  14   3    5.08    0.28
   0 -14  -3    9.22    0.44
   0  14   3    9.12    0.44
   0  14   3    8.91    0.33
  -2 -14  -3    1.23    0.18
   2  14   3    1.31    0.20
   2  14   3    1.28    0.14
  -4 -14  -3   13.29    0.56
   4  14   3   14.07    0.46
   4  14   3   14.08    0.56
  -6 -14  -3    9.21    0.45
   6  14   3   10.06    0.46
   6  14   3   10.44    0.40
  -8 -14  -3   34.78    1.04
   8  14   3   34.45    1.05
   8  14   3   35.94    0.96
   7 -15  -3    1.31    0.24
  -7  15   3    1.24    0.15
  -7  15   3    1.21    0.13
  -7  15   3    1.27    0.13
   5 -15  -3    1.34    0.22
   5 -15  -3    1.51    0.19
  -5  15   3    1.44    0.15
  -5  15   3    1.54    0.13
  -5  15   3    1.26    0.14
   3 -15  -3    0.93    0.16
  -3  15   3    0.97    0.11
   1 -15  -3    5.95    0.35
  -1  15   3    5.84    0.31
  -1  15   3    5.51    0.24
  -1 -15  -3    4.74    0.32
   1  15   3    4.94    0.30
   1  15   3    4.74    0.22
  -3 -15  -3   24.37    0.82
   3  15   3   25.25    0.80
   3  15   3   23.98    0.68
  -5 -15  -3    5.70    0.35
   5  15   3    6.57    0.36
   5  15   3    5.78    0.27
  -7 -15  -3    5.79    0.35
   7  15   3    6.01    0.35
   7  15   3    6.37    0.29
   4 -16  -3    2.45    0.23
  -4  16   3    2.36    0.15
  -4  16   3    2.70    0.20
  -4  16   3    2.61    0.18
   2 -16  -3    2.48    0.24
  -2  16   3    2.62    0.15
  -2  16   3    2.98    0.22
  -2  16   3    2.83    0.16
   0 -16  -3    2.70    0.26
   0  16   3    3.15    0.25
   0  16   3    3.10    0.18
  -2 -16  -3    2.20    0.24
   2  16   3    2.20    0.16
   2  16   3    2.25    0.23
  -4 -16  -3    2.21    0.23
   4  16   3    2.40    0.17
   4  16   3    2.70    0.24
   4  16  -4   37.93    0.92
   4  16  -4   39.36    1.10
  -4 -16   4   37.77    1.11
   2  16  -4    9.38    0.42
  -2 -16   4    9.56    0.45
   0  16  -4   59.39    1.51
   0 -16   4   60.76    1.60
  -4  16  -4   18.05    0.53
   7  15  -4    0.96    0.12
   7  15  -4    1.03    0.18
  -7 -15   4    0.90    0.18
   5  15  -4    0.96    0.11
   5  15  -4    0.86    0.17
  -5 -15   4    1.02    0.18
   3  15  -4    0.64    0.15
   3  15  -4    0.84    0.09
  -3 -15   4    0.70    0.17
   1  15  -4    3.83    0.25
  -1 -15   4    3.61    0.28
  -1  15  -4    2.24    0.19
   1 -15   4    2.60    0.25
  -3  15  -4   13.09    0.44
  -5  15  -4    1.66    0.13
   5 -15   4    1.64    0.21
   7 -15   4    1.59    0.20
   8  14  -4    3.42    0.28
   8  14  -4    3.33    0.21
  -8 -14   4    3.63    0.27
   6  14  -4    3.17    0.19
   6  14  -4    3.20    0.27
  -6 -14   4    3.95    0.28
   4  14  -4    2.73    0.25
   4  14  -4    2.89    0.16
  -4 -14   4    3.07    0.26
   2  14  -4    1.30    0.10
   2  14  -4    1.40    0.19
  -2 -14   4    1.83    0.21
   0  14  -4    2.04    0.19
   0 -14   4    2.45    0.24
  -2  14  -4    0.57    0.13
   2 -14   4    0.77    0.16
  -4  14  -4    1.22    0.13
   4 -14   4    1.40    0.21
  -6  14  -4    0.31    0.07
  -6  14  -4    0.31    0.06
   6 -14   4    0.35    0.14
  -8  14  -4    0.18    0.06
   8 -14   4    0.33    0.12
   9  13  -4    9.21    0.36
   9  13  -4    9.29    0.44
  -9 -13   4    8.58    0.40
   7  13  -4    2.75    0.19
   7  13  -4    2.72    0.25
  -7 -13   4    3.11    0.25
   5  13  -4   49.27    1.20
   5  13  -4   49.76    1.35
  -5 -13   4   47.50    1.34
   3  13  -4    5.86    0.51
   3  13  -4    6.27    0.24
  -3 -13   4    6.06    0.35
   1  13  -4   34.00    0.97
  -1 -13   4   33.70    1.02
  -1  13  -4    7.54    0.34
   1 -13   4    7.71    0.40
  -3  13  -4    1.24    0.14
  -5  13  -4   20.45    0.56
  -5  13  -4   19.53    0.51
   5 -13   4   19.84    0.72
  -7  13  -4    0.86    0.10
   7 -13   4    0.84    0.18
   9 -13   4    2.80    0.26
  12  12  -4   40.30    1.16
  12  12  -4   39.94    1.08
 -12 -12   4   40.34    1.07
  10  12  -4   31.13    0.97
  10  12  -4   31.70    0.88
 -10 -12   4   32.28    0.92
   8  12  -4   15.82    0.61
   8  12  -4   16.20    0.53
  -8 -12   4   16.80    0.59
   6  12  -4   24.62    0.82
   6  12  -4   25.00    0.70
  -6 -12   4   24.94    0.80
   4  12  -4   30.98    0.95
   4  12  -4   32.35    0.82
  -4 -12   4   31.20    0.97
   2  12  -4   61.18    1.40
   2  12  -4   58.97    1.55
   0  12  -4   50.36    1.14
   0  12  -4   49.49    1.29
   0 -12   4   47.30    1.44
  -2  12  -4   36.12    0.84
  -2  12  -4   34.98    0.96
   2 -12   4   35.93    1.30
  -4  12  -4    2.39    0.12
  -4  12  -4    2.06    0.16
  -4  12  -4    2.13    0.12
   4 -12   4    2.83    0.25
  -6  12  -4    1.36    0.11
   6 -12   4    1.31    0.21
   8 -12   4    1.69    0.22
  10 -12   4    5.80    0.36
  13  11  -4   14.11    0.56
  13  11  -4   14.18    0.51
 -13 -11   4   14.15    0.47
  11  11  -4    4.62    0.27
  11  11  -4    4.78    0.32
 -11 -11   4    4.67    0.27
   9  11  -4   25.34    0.84
   9  11  -4   26.21    0.76
  -9 -11   4   25.54    0.79
   7  11  -4    3.50    0.22
   7  11  -4    3.68    0.28
  -7 -11   4    3.79    0.27
   5  11  -4    6.31    0.36
   5  11  -4    5.99    0.27
  -5 -11   4    6.47    0.36
   3  11  -4    8.50    0.41
   3  11  -4    8.11    0.30
  -3 -11   4    8.99    0.43
   1  11  -4   15.30    0.43
   1  11  -4   15.12    0.55
  -1 -11   4   14.67    0.59
  -1  11  -4    1.70    0.18
  -1  11  -4    1.91    0.12
   1 -11   4    2.02    0.22
  -3  11  -4   42.44    1.10
  -3  11  -4   44.10    1.02
  -3  11  -4   42.72    1.01
   3 -11   4   43.53    1.22
   3 -11   4   43.47    1.26
  -5  11  -4    2.12    0.14
  -5  11  -4    2.71    0.15
  -5  11  -4    2.02    0.13
   5 -11   4    1.95    0.23
   7 -11   4    7.31    0.41
   9 -11   4   13.41    0.58
  11 -11   4    2.47    0.25
  12  10  -4    3.38    0.27
  12  10  -4    3.93    0.25
 -12 -10   4    3.62    0.22
  10  10  -4    7.58    0.40
 -10 -10   4    7.39    0.35
   8  10  -4    2.82    0.22
   8  10  -4    3.08    0.27
  -8 -10   4    2.70    0.23
   6  10  -4   14.28    0.58
   6  10  -4   14.08    0.48
  -6 -10   4   14.07    0.55
   4  10  -4    0.13    0.08
   4  10  -4    0.26    0.07
   4  10  -4    0.15    0.12
  -4 -10   4    0.28    0.13
  -4 -10   4    0.15    0.07
   2  10  -4   17.36    0.49
   2  10  -4   16.61    0.61
  -2 -10   4   18.02    0.66
   0  10  -4    0.85    0.10
   0  10  -4    0.77    0.15
   0 -10   4    1.00    0.17
  -2  10  -4    4.26    0.24
  -2  10  -4    4.26    0.17
   2 -10   4    3.95    0.29
   2 -10   4    4.76    0.32
  -4  10  -4    0.13    0.05
  -4  10  -4    0.23    0.08
  -4  10  -4    0.14    0.06
   4 -10   4    0.24    0.12
  -6  10  -4    2.12    0.14
  -6  10  -4    2.03    0.12
  -6  10  -4    1.92    0.11
   6 -10   4    2.28    0.24
   8 -10   4    0.10    0.10
  10 -10   4    0.42    0.15
  12 -10   4    0.47    0.15
  13   9  -4    1.23    0.18
  13   9  -4    1.03    0.18
 -13  -9   4    1.02    0.14
  11   9  -4    5.13    0.34
  11   9  -4    5.44    0.30
 -11  -9   4    5.08    0.27
   9   9  -4    6.64    0.32
   9   9  -4    6.47    0.37
  -9  -9   4    6.55    0.32
   7   9  -4   20.02    0.63
   7   9  -4   20.06    0.71
  -7  -9   4   18.95    0.65
   5   9  -4   68.67    1.65
   5   9  -4   71.16    1.68
   5   9  -4   68.60    1.80
  -5  -9   4   69.87    1.79
   3   9  -4   34.08    0.99
   3   9  -4   33.71    0.88
   3   9  -4   34.48    0.89
  -3  -9   4   28.39    0.89
  -3  -9   4   34.01    1.01
   1   9  -4   33.47    0.96
   1   9  -4   34.03    0.82
  -1  -9   4   31.58    1.00
  -1   9  -4    3.15    0.15
  -1   9  -4    3.33    0.22
   1  -9   4    3.04    0.26
   1  -9   4    4.04    0.29
  -3   9  -4    5.46    0.29
  -3   9  -4    5.51    0.21
   3  -9   4    5.24    0.33
   3  -9   4    5.19    0.34
  -5   9  -4   20.86    0.56
  -5   9  -4   20.75    0.62
   5  -9   4   21.71    0.77
   7  -9   4    1.40    0.22
   9  -9   4    1.39    0.22
  11  -9   4    6.10    0.39
 -13   9  -4    2.82    0.25
  13  -9   4    2.58    0.27
  14   8  -4  141.43    3.28
  14   8  -4  140.75    3.32
 -14  -8   4  143.74    3.30
 -14  -8   4  137.80    3.14
  12   8  -4   40.31    1.09
  12   8  -4   38.47    1.13
 -12  -8   4   38.87    1.09
 -12  -8   4   37.50    1.00
  10   8  -4  145.36    3.31
  10   8  -4  140.34    3.37
 -10  -8   4  141.12    3.25
   8   8  -4    2.41    0.21
   8   8  -4    2.10    0.24
   6   8  -4  162.23    3.67
   6   8  -4  162.35    3.79
   6   8  -4  155.72    3.62
  -6  -8   4  165.40    3.74
   4   8  -4    5.24    0.24
   4   8  -4    5.02    0.25
  -4  -8   4    4.15    0.23
  -4  -8   4    5.51    0.32
   2   8  -4  339.46    7.79
   2   8  -4  359.48    7.65
  -2  -8   4  345.05    7.67
  -2  -8   4  366.27    7.87
   0   8  -4    7.86    0.35
   0   8  -4    7.24    0.25
  -2   8  -4  156.42    3.40
  -2   8  -4  154.56    3.49
   2  -8   4  154.70    3.65
   2  -8   4  153.12    3.61
  -4   8  -4   38.12    0.93
  -4   8  -4   37.81    0.93
   4  -8   4   36.89    1.13
  -6   8  -4    3.31    0.19
   6  -8   4    4.34    0.32
   8  -8   4   34.03    1.08
  10  -8   4   26.61    0.93
  12  -8   4    3.39    0.30
 -14   8  -4   80.71    2.00
  14  -8   4   78.87    2.11
  15   7  -4    4.68    0.30
 -15  -7   4    4.53    0.29
 -15  -7   4    4.46    0.18
  13   7  -4    5.90    0.33
  13   7  -4    6.04    0.35
 -13  -7   4    5.88    0.24
 -13  -7   4    5.74    0.40
  11   7  -4   26.23    0.90
  11   7  -4   27.12    0.87
 -11  -7   4   25.89    0.73
 -11  -7   4   27.09    0.83
   9   7  -4   10.47    0.44
   9   7  -4   11.15    0.49
  -9  -7   4   10.58    0.44
  -9  -7   4   10.49    0.41
   7   7  -4   17.59    0.66
   7   7  -4   17.41    0.59
  -7  -7   4   17.22    0.59
   5   7  -4   25.03    0.73
   5   7  -4   24.86    0.82
   5   7  -4   24.10    0.69
  -5  -7   4   23.80    0.77
   3   7  -4    1.55    0.14
   3   7  -4    1.75    0.21
   3   7  -4    1.53    0.14
  -3  -7   4    1.34    0.20
  -3  -7   4    1.51    0.13
   1   7  -4    7.92    0.37
   1   7  -4    9.03    0.29
  -1  -7   4    8.16    0.37
  -1  -7   4    8.53    0.41
  -1   7  -4   63.22    1.42
  -1   7  -4   60.50    1.53
  -1   7  -4   64.35    1.64
   1  -7   4   63.07    1.65
  -3   7  -4   14.91    0.42
  -3   7  -4   14.79    0.45
   3  -7   4   15.58    0.60
   3  -7   4   14.03    0.55
  -5   7  -4   53.87    1.27
  -5   7  -4   51.24    1.19
   5  -7   4   50.06    1.44
   7  -7   4    2.86    0.27
   9  -7   4    3.48    0.30
  11  -7   4   25.59    0.91
 -13   7  -4    7.74    0.38
  13  -7   4    6.61    0.41
 -15   7  -4    8.72    0.41
  15  -7   4    8.88    0.47
  16   6  -4    0.60    0.15
 -16  -6   4    0.46    0.13
  14   6  -4    2.48    0.22
  14   6  -4    2.42    0.24
 -14  -6   4    2.33    0.14
 -14  -6   4    2.36    0.22
  12   6  -4    2.42    0.24
  12   6  -4    2.06    0.21
 -12  -6   4    2.16    0.15
 -12  -6   4    2.46    0.23
  10   6  -4    9.33    0.45
  10   6  -4    8.69    0.41
 -10  -6   4    8.40    0.34
 -10  -6   4    9.19    0.42
   8   6  -4    2.15    0.24
   8   6  -4    1.71    0.20
  -8  -6   4    1.72    0.18
  -8  -6   4    2.39    0.21
   6   6  -4   18.10    0.68
   6   6  -4   18.26    0.57
   6   6  -4   19.72    0.63
  -6  -6   4   18.34    0.62
   4   6  -4    0.42    0.14
   4   6  -4    0.69    0.11
   4   6  -4    0.43    0.12
   4   6  -4    0.71    0.14
  -4  -6   4    0.83    0.13
  -4  -6   4    0.48    0.12
   2   6  -4   14.17    0.53
   2   6  -4   13.94    0.43
  -2  -6   4   14.37    0.55
  -2  -6   4   13.84    0.53
  -2  -6   4   15.04    0.44
   0   6  -4    0.51    0.12
   0   6  -4    0.63    0.13
   0   6  -4    0.82    0.16
   0   6  -4    0.71    0.08
   0  -6   4    0.99    0.15
   0  -6   4    0.60    0.13
  -2   6  -4    3.46    0.25
  -2   6  -4    3.23    0.24
  -2   6  -4    3.30    0.18
   2  -6   4    3.45    0.25
   2  -6   4    3.77    0.27
  -4   6  -4    1.69    0.21
  -4   6  -4    1.76    0.11
  -4   6  -4    1.72    0.13
  -4   6  -4    1.74    0.19
   4  -6   4    2.10    0.22
  -6   6  -4    1.87    0.16
   6  -6   4    2.17    0.24
   8  -6   4    0.36    0.15
  10  -6   4    0.57    0.16
 -12   6  -4    1.85    0.21
  12  -6   4    1.49    0.24
 -14   6  -4    0.42    0.13
  14  -6   4    0.16    0.14
  15   5  -4    4.13    0.29
 -15  -5   4    3.94    0.28
  13   5  -4   18.49    0.64
  13   5  -4   18.46    0.65
 -13  -5   4   17.87    0.48
 -13  -5   4   17.43    0.72
  11   5  -4    9.85    0.45
  11   5  -4   10.29    0.47
 -11  -5   4   10.28    0.35
 -11  -5   4   11.05    0.47
   9   5  -4   32.14    0.94
   9   5  -4   30.21    0.83
   9   5  -4   31.77    0.98
  -9  -5   4   32.37    0.95
  -9  -5   4   31.80    0.85
   7   5  -4   98.33    2.45
   7   5  -4   98.98    2.31
   7   5  -4   98.75    2.39
  -7  -5   4   98.61    2.39
  -7  -5   4  100.95    2.33
   5   5  -4   22.06    0.77
   5   5  -4   22.93    0.70
   5   5  -4   22.74    0.72
   5   5  -4   22.51    0.69
  -5  -5   4   23.12    0.72
  -5  -5   4   23.30    0.71
  -5  -5   4   24.08    0.81
   3   5  -4  257.73    5.70
   3   5  -4  255.36    5.79
   3   5  -4  263.32    5.68
  -3  -5   4  259.32    5.68
  -3  -5   4  248.27    5.80
  -3  -5   4  263.07    5.79
   1   5  -4    1.23    0.16
   1   5  -4    1.40    0.10
   1   5  -4    1.11    0.15
  -1  -5   4    1.38    0.23
  -1  -5   4    1.17    0.09
  -1  -5   4    1.40    0.15
  -1   5  -4   35.02    1.00
  -1   5  -4   36.41    0.82
  -1   5  -4   35.00    0.91
   1  -5   4   37.67    1.02
   1  -5   4   33.81    1.00
  -3   5  -4  149.87    3.31
  -3   5  -4  152.23    3.50
  -3   5  -4  148.79    3.49
  -3   5  -4  150.99    3.35
   3  -5   4  153.23    3.55
  -5   5  -4    0.65    0.11
  -5   5  -4    0.91    0.15
   5  -5   4    0.35    0.14
  -7   5  -4   53.54    1.40
   7  -5   4   56.66    1.57
   9  -5   4   28.40    0.98
 -11   5  -4    7.96    0.26
  11  -5   4    8.57    0.47
 -13   5  -4   18.89    0.67
  13  -5   4   19.79    0.76
 -15   5  -4    9.73    0.44
  15  -5   4   10.73    0.52
  16   4  -4   80.26    2.02
 -16  -4   4   83.00    2.05
  14   4  -4  134.63    3.16
 -14  -4   4  133.57    3.18
  12   4  -4  177.29    4.08
  12   4  -4  174.43    4.07
 -12  -4   4  173.73    3.85
 -12  -4   4  179.00    4.09
  10   4  -4   80.77    2.05
  10   4  -4   82.89    2.09
 -10  -4   4   82.05    1.90
 -10  -4   4   84.15    2.08
   8   4  -4   97.01    2.25
   8   4  -4   99.87    2.39
   8   4  -4   96.49    2.42
  -8  -4   4  100.09    2.40
  -8  -4   4   96.62    2.26
   6   4  -4   51.36    1.39
   6   4  -4   49.94    1.25
   6   4  -4   50.21    1.33
   6   4  -4   49.30    1.28
  -6  -4   4   51.06    1.33
  -6  -4   4   47.50    1.33
  -6  -4   4   51.30    1.26
   4   4  -4  203.64    4.52
   4   4  -4  201.25    4.50
   4   4  -4  197.80    4.60
   4   4  -4  206.27    4.52
  -4  -4   4  195.08    4.61
  -4  -4   4  203.98    4.54
  -4  -4   4  201.78    4.52
  -4  -4   4  201.32    4.53
   2   4  -4  217.86    4.93
   2   4  -4  218.63    4.91
   2   4  -4  222.09    4.81
   2   4  -4  223.14    4.87
  -2  -4   4  222.12    4.82
  -2  -4   4  217.01    4.92
  -2  -4   4  213.61    4.93
   0   4  -4  113.92    2.72
   0   4  -4  115.49    2.65
   0   4  -4  117.40    2.71
   0  -4   4  114.59    2.65
   0  -4   4  118.97    2.72
  -2   4  -4   73.69    1.65
  -2   4  -4   72.38    1.64
  -2   4  -4   69.01    1.77
  -2   4  -4   73.85    1.81
   2  -4   4   75.11    1.81
  -4   4  -4   16.65    0.51
  -4   4  -4   16.35    0.57
   4  -4   4   17.63    0.63
  -6   4  -4   50.59    1.40
  -6   4  -4   52.73    1.32
   6  -4   4   52.05    1.47
  -8   4  -4   18.76    0.49
  -8   4  -4   18.64    0.59
   8  -4   4   18.28    0.73
 -10   4  -4    3.12    0.15
  10  -4   4    2.29    0.26
 -12   4  -4   21.50    0.60
 -12   4  -4   23.16    0.76
  12  -4   4   23.50    0.85
 -14   4  -4   61.93    1.62
  14  -4   4   61.35    1.71
 -16   4  -4   58.94    1.56
  16  -4   4   60.61    1.65
  15   3  -4   10.70    0.45
 -15  -3   4   11.03    0.47
  13   3  -4    3.07    0.28
  11   3  -4   56.96    1.54
  11   3  -4   58.57    1.54
 -11  -3   4   59.61    1.56
 -11  -3   4   57.26    1.33
   9   3  -4   15.83    0.59
   9   3  -4   15.92    0.61
  -9  -3   4   15.33    0.45
  -9  -3   4   15.48    0.59
   7   3  -4   39.91    1.01
   7   3  -4   40.94    1.18
   7   3  -4   42.21    1.16
  -7  -3   4   41.64    1.02
  -7  -3   4   41.37    1.15
   5   3  -4  145.41    3.17
   5   3  -4  136.29    3.31
   5   3  -4  143.40    3.27
   5   3  -4  137.56    3.22
  -5  -3   4  139.94    3.27
  -5  -3   4  144.81    3.18
  -5  -3   4  138.58    3.32
   3   3  -4   18.99    0.57
   3   3  -4   18.87    0.57
   3   3  -4   18.87    0.57
   3   3  -4   19.32    0.64
  -3  -3   4   18.73    0.59
  -3  -3   4   18.50    0.57
  -3  -3   4   18.88    0.57
  -3  -3   4   18.28    0.63
   1   3  -4  120.79    2.75
   1   3  -4  120.04    2.62
   1   3  -4  115.76    2.73
  -1  -3   4  117.12    2.74
  -1  -3   4  122.82    2.62
  -1  -3   4  118.26    2.74
  -1   3  -4  199.90    4.58
  -1   3  -4  205.77    4.46
  -1   3  -4  203.08    4.54
   1  -3   4  204.01    4.45
   1  -3   4  209.44    4.55
  -3   3  -4    3.88    0.19
  -3   3  -4    3.33    0.22
   3  -3   4    3.55    0.24
  -5   3  -4  146.66    3.35
   5  -3   4  148.87    3.49
   5  -3   4  145.10    3.37
  -7   3  -4   12.37    0.37
   7  -3   4   12.51    0.40
   7  -3   4   12.72    0.50
   7  -3   4   12.29    0.57
  -9   3  -4   10.66    0.35
  -9   3  -4    9.81    0.37
   9  -3   4   11.07    0.38
 -11   3  -4   51.37    1.42
  11  -3   4   53.98    1.31
 -13   3  -4   10.15    0.46
  13  -3   4   10.75    0.38
 -15   3  -4   14.94    0.57
  15  -3   4   15.63    0.64
  15  -3   4   15.44    0.48
  16   2  -4    0.44    0.13
 -16  -2   4    0.68    0.17
  14   2  -4    0.10    0.11
 -14  -2   4    0.00    0.09
  12   2  -4    1.50    0.21
 -12  -2   4    1.12    0.19
  10   2  -4    0.15    0.12
  10   2  -4    0.27    0.12
 -10  -2   4    0.14    0.11
   8   2  -4    2.28    0.24
   8   2  -4    2.14    0.25
  -8  -2   4    1.95    0.23
  -8  -2   4    1.80    0.13
   6   2  -4   13.54    0.40
   6   2  -4   12.62    0.48
   6   2  -4   14.02    0.53
   6   2  -4   13.84    0.55
  -6  -2   4   13.71    0.54
  -6  -2   4   13.56    0.52
  -6  -2   4   13.53    0.53
  -6  -2   4   13.89    0.40
   4   2  -4    0.18    0.09
   4   2  -4    0.32    0.08
   4   2  -4    0.26    0.08
   4   2  -4    0.14    0.09
  -4  -2   4    0.14    0.08
  -4  -2   4    0.14    0.08
  -4  -2   4    0.18    0.07
  -4  -2   4    0.21    0.09
   2   2  -4    0.94    0.10
   2   2  -4    0.93    0.11
   2   2  -4    0.65    0.11
   2   2  -4    1.05    0.10
  -2  -2   4    0.86    0.11
  -2  -2   4    1.26    0.14
   0   2  -4   42.01    1.07
   0   2  -4   43.40    1.03
   0   2  -4   41.99    1.02
   0  -2   4   42.53    1.02
  -2   2  -4   28.96    0.77
  -2   2  -4   28.26    0.71
   2  -2   4   27.69    0.77
   2  -2   4   28.46    0.72
  -4   2  -4    3.95    0.15
  -4   2  -4    4.13    0.23
   4  -2   4    4.37    0.24
  -6   2  -4    0.59    0.13
  -6   2  -4    0.67    0.09
   6  -2   4    1.01    0.18
   6  -2   4    0.75    0.11
  -8   2  -4    0.30    0.08
   8  -2   4    0.16    0.11
   8  -2   4    0.31    0.10
 -10   2  -4    0.30    0.12
  10  -2   4    0.24    0.09
  10  -2   4    0.21    0.12
 -12   2  -4    0.15    0.12
 -12   2  -4   -0.03    0.05
  12  -2   4    0.03    0.08
 -14   2  -4    0.28    0.12
 -14   2  -4    0.29    0.06
  14  -2   4    0.24    0.09
 -16   2  -4    0.05    0.10
  16  -2   4    0.13    0.08
  17   1  -4    0.17    0.09
 -17  -1   4    0.26    0.12
  15   1  -4    0.51    0.14
 -15  -1   4    0.42    0.14
  13   1  -4   14.31    0.53
 -13  -1   4   13.22    0.54
  11   1  -4    8.98    0.42
 -11  -1   4    9.29    0.44
   9   1  -4   35.92    1.06
  -9  -1   4   36.61    1.07
   7   1  -4   45.71    1.27
   7   1  -4   46.20    1.27
  -7  -1   4   47.53    1.28
  -7  -1   4   45.12    1.26
   5   1  -4   55.09    1.44
   5   1  -4   50.78    1.38
  -5  -1   4   55.71    1.43
  -5  -1   4   54.25    1.43
  -5  -1   4   55.70    1.43
  -5  -1   4   55.63    1.23
   3   1  -4  169.85    3.89
   3   1  -4  180.77    3.78
  -3  -1   4  175.11    3.78
  -3  -1   4  171.55    3.94
  -3  -1   4  170.94    3.90
   1   1  -4    8.37    0.29
  -1   1  -4    4.20    0.15
   1  -1   4    3.84    0.14
   1  -1   4    3.24    0.14
  -3   1  -4  188.29    4.17
  -3   1  -4  184.34    4.06
   3  -1   4  189.41    4.07
   3  -1   4  185.46    4.17
  -5   1  -4   10.30    0.42
  -5   1  -4    9.92    0.34
   5  -1   4   10.77    0.43
   5  -1   4   10.76    0.36
  -7   1  -4   33.63    0.89
   7  -1   4   34.47    1.01
   7  -1   4   34.29    0.91
  -9   1  -4   27.19    0.85
  -9   1  -4   24.60    0.73
   9  -1   4   25.44    0.83
   9  -1   4   27.55    0.76
 -11   1  -4   15.18    0.57
  11  -1   4   13.33    0.48
  11  -1   4   14.57    0.56
 -13   1  -4   23.29    0.75
 -13   1  -4   21.57    0.59
  13  -1   4   22.76    0.68
 -15   1  -4    8.23    0.40
  15  -1   4    7.77    0.33
  16   0  -4  164.90    3.75
 -16   0   4  162.57    3.81
  14   0  -4   71.51    1.79
 -14   0   4   71.98    1.85
  12   0  -4  370.15    8.12
 -12   0   4  363.63    8.16
  10   0  -4   23.55    0.77
 -10   0   4   24.66    0.81
   8   0  -4  377.00    8.34
  -8   0   4  376.01    8.35
  -6   0   4    4.39    0.27
  -6   0   4    4.49    0.28
  -6   0   4    4.75    0.31
   2   0  -4   15.50    0.49
   2   0  -4   17.03    0.48
  -2   0   4   14.10    0.48
  -2   0  -4   12.59    0.42
   2   0   4   12.94    0.43
   2   0   4   15.63    0.40
  -4   0  -4   65.89    1.60
  -4   0  -4   65.81    1.68
   4   0   4   68.95    1.69
   4   0   4   71.11    1.62
  -6   0  -4  496.95   10.89
  -8   0  -4   11.15    0.42
  -8   0  -4   10.99    0.47
   8   0   4   11.97    0.50
   8   0   4   11.17    0.43
 -10   0  -4   30.90    0.92
 -10   0  -4   28.76    0.80
  10   0   4   29.48    0.93
  10   0   4   31.69    0.87
 -12   0  -4   91.09    2.24
 -12   0  -4   90.68    2.08
  12   0   4   89.20    2.25
  12   0   4   91.89    2.17
 -14   0  -4   29.67    0.74
 -14   0  -4   29.37    0.90
  14   0   4   28.97    0.91
  14   0   4   31.13    0.85
 -16   0  -4  109.43    2.57
  16   0   4  102.82    2.55
  17  -1  -4    0.20    0.09
 -17   1   4    0.29    0.13
  15  -1  -4    0.46    0.12
 -15   1   4    0.59    0.15
  13  -1  -4   14.18    0.53
 -13   1   4   14.40    0.57
  11  -1  -4    8.54    0.40
 -11   1   4    9.18    0.43
   9  -1  -4   36.16    1.03
  -9   1   4   35.29    1.06
   7  -1  -4   45.78    1.24
  -7   1   4   44.25    1.20
   5  -1  -4   54.16    1.40
  -5   1   4   52.55    1.37
  -5   1   4   56.35    1.42
  -5   1   4   52.00    1.50
   3  -1  -4  172.54    3.86
   3  -1  -4  166.31    3.83
  -3   1   4  172.13    3.84
   1  -1  -4    6.33    0.22
   1  -1  -4    5.62    0.21
   1  -1  -4    6.87    0.27
  -1   1   4    5.98    0.25
  -1   1   4    6.60    0.22
   1   1   4    3.35    0.17
  -3  -1  -4  184.37    4.20
  -3  -1  -4  191.02    4.25
   3   1   4  190.48    4.21
  -5  -1  -4    9.89    0.43
  -5  -1  -4   10.03    0.39
   5   1   4   10.53    0.40
  -7  -1  -4   34.11    0.92
  -7  -1  -4   34.94    0.98
  -7  -1  -4   32.06    0.93
   7   1   4   33.99    0.96
   7   1   4   33.67    1.01
  -9  -1  -4   24.85    0.79
  -9  -1  -4   26.28    0.82
   9   1   4   26.07    0.84
   9   1   4   26.40    0.79
 -11  -1  -4   15.20    0.56
 -11  -1  -4   14.49    0.46
  11   1   4   13.41    0.56
  11   1   4   14.46    0.52
 -13  -1  -4   20.94    0.58
  13   1   4   21.16    0.73
  13   1   4   22.09    0.68
 -15  -1  -4    8.12    0.26
 -15  -1  -4    7.91    0.39
  15   1   4    7.82    0.35
  15   1   4    8.12    0.40
  16  -2  -4    0.45    0.13
 -16   2   4    0.61    0.16
  14  -2  -4    0.12    0.09
 -14   2   4    0.11    0.11
  12  -2  -4    1.57    0.19
 -12   2   4    1.31    0.20
  10  -2  -4    0.16    0.11
 -10   2   4    0.00    0.10
   8  -2  -4    2.32    0.23
  -8   2   4    2.07    0.24
  -8   2   4    1.86    0.19
   6  -2  -4   13.56    0.51
  -6   2   4   13.81    0.51
  -6   2   4   13.02    0.47
  -6   2   4   13.20    0.52
   4  -2  -4    0.34    0.14
   4  -2  -4    0.21    0.06
  -4   2   4    0.12    0.09
  -4   2   4    0.20    0.06
  -4   2   4    0.14    0.08
   2  -2  -4    1.06    0.10
   2  -2  -4    0.75    0.13
  -2   2   4    1.23    0.15
  -2   2   4    0.88    0.10
  -2   2   4    0.91    0.10
   0  -2  -4   43.94    1.08
   0  -2  -4   42.91    1.08
   0   2   4   40.95    1.05
   0   2   4   42.47    0.96
  -2  -2  -4   27.32    0.79
   2   2   4   28.45    0.78
  -4  -2  -4    4.41    0.25
  -4  -2  -4    3.94    0.24
  -4  -2  -4    4.06    0.21
  -4  -2  -4    3.98    0.25
   4   2   4    4.32    0.25
   4   2   4    4.20    0.26
  -6  -2  -4    0.93    0.15
  -6  -2  -4    0.56    0.12
  -6  -2  -4    0.68    0.15
   6   2   4    0.71    0.16
   6   2   4    0.69    0.14
  -8  -2  -4    0.27    0.12
  -8  -2  -4    0.24    0.10
   8   2   4    0.26    0.12
   8   2   4    0.23    0.13
 -10  -2  -4    0.32    0.13
 -10  -2  -4    0.36    0.10
  10   2   4    0.17    0.11
  10   2   4    0.25    0.13
 -12  -2  -4    0.05    0.11
 -12  -2  -4    0.09    0.08
  12   2   4    0.08    0.13
  12   2   4    0.09    0.11
 -14  -2  -4    0.30    0.07
 -14  -2  -4    0.28    0.12
  14   2   4    0.21    0.10
  14   2   4    0.11    0.11
 -16  -2  -4    0.04    0.09
  16   2   4    0.09    0.09
  15  -3  -4   10.11    0.52
 -15   3   4   10.54    0.47
  13  -3  -4    2.73    0.29
  13  -3  -4    3.35    0.24
 -13   3   4    2.99    0.26
  11  -3  -4   58.22    1.51
 -11   3   4   58.73    1.56
   9  -3  -4   15.18    0.56
  -9   3   4   16.11    0.60
   7  -3  -4   38.96    1.27
  -7   3   4   39.46    1.11
  -7   3   4   40.11    1.14
  -7   3   4   41.36    0.96
   5  -3  -4  144.26    3.16
   5  -3  -4  142.26    3.46
  -5   3   4  145.27    3.17
  -5   3   4  138.57    3.24
  -5   3   4  140.02    3.30
   3  -3  -4   19.51    0.71
   3  -3  -4   21.12    0.57
  -3   3   4   19.28    0.68
  -3   3   4   18.10    0.59
  -3   3   4   19.70    0.57
   1  -3  -4  118.62    2.77
   1  -3  -4  120.72    2.83
  -1   3   4  121.54    2.82
  -1   3   4  118.11    2.68
  -1   3   4  122.95    2.77
  -1  -3  -4  204.83    4.62
  -1  -3  -4  205.54    4.67
   1   3   4  210.49    4.68
   1   3   4  210.42    4.65
  -3  -3  -4    3.50    0.16
  -3  -3  -4    3.10    0.21
  -3  -3  -4    3.68    0.24
  -3  -3  -4    3.35    0.23
   3   3   4    3.60    0.22
   3   3   4    3.47    0.23
   3   3   4    3.09    0.22
  -5  -3  -4  151.60    3.44
  -5  -3  -4  143.00    3.44
  -5  -3  -4  148.13    3.46
  -5  -3  -4  150.22    3.37
   5   3   4  148.26    3.46
   5   3   4  150.36    3.46
  -7  -3  -4   12.82    0.48
  -7  -3  -4   12.71    0.48
   7   3   4   13.04    0.52
  -9  -3  -4   11.78    0.47
  -9  -3  -4   11.91    0.44
   9   3   4   12.02    0.51
   9   3   4   11.95    0.49
 -11  -3  -4   54.80    1.42
 -11  -3  -4   53.98    1.33
  11   3   4   53.63    1.42
  11   3   4   52.69    1.45
 -13  -3  -4    9.84    0.43
 -13  -3  -4   10.31    0.36
  13   3   4   10.57    0.47
  13   3   4   10.40    0.44
 -15  -3  -4   15.56    0.56
 -15  -3  -4   14.86    0.43
  15   3   4   14.28    0.56
  15   3   4   15.09    0.54
  16  -4  -4   79.06    2.09
 -16   4   4   77.81    1.97
  14  -4  -4  135.68    3.35
 -14   4   4  135.42    3.21
  12  -4  -4  160.75    4.11
 -12   4   4  173.43    3.90
  10  -4  -4   78.72    2.17
 -10   4   4   81.03    2.02
   8  -4  -4   92.66    2.46
  -8   4   4   95.29    2.31
  -8   4   4   95.50    2.12
  -8   4   4   90.36    2.19
  -6   4   4   51.65    1.24
  -6   4   4   49.35    1.36
  -6   4   4   49.34    1.28
  -6   4   4   53.16    1.41
   4  -4  -4  206.10    4.50
   4  -4  -4  197.69    4.72
  -4   4   4  204.00    4.50
  -4   4   4  199.80    4.66
   2  -4  -4  217.24    4.91
  -2   4   4  222.44    4.91
   0  -4  -4  114.67    2.73
   0  -4  -4  114.30    2.76
   0   4   4  121.06    2.73
   0   4   4  115.85    2.75
   0   4   4  114.64    2.66
  -2  -4  -4   72.16    1.74
  -2  -4  -4   71.95    1.81
   2   4   4   72.91    1.78
   2   4   4   72.78    1.75
   2   4   4   71.54    1.82
   2   4   4   69.49    1.79
  -4  -4  -4   18.04    0.63
  -4  -4  -4   18.49    0.61
  -4  -4  -4   17.73    0.50
  -4  -4  -4   18.99    0.63
   4   4   4   15.99    0.59
  -6  -4  -4   53.72    1.33
  -6  -4  -4   53.46    1.40
   6   4   4   51.92    1.41
   6   4   4   52.49    1.42
  -8  -4  -4   18.48    0.61
  -8  -4  -4   18.38    0.61
   8   4   4   18.84    0.66
   8   4   4   18.79    0.66
 -10  -4  -4    2.73    0.20
 -10  -4  -4    2.62    0.21
  10   4   4    2.65    0.25
  10   4   4    2.70    0.24
 -12  -4  -4   24.44    0.70
 -12  -4  -4   24.94    0.77
  12   4   4   24.43    0.78
  12   4   4   23.80    0.79
 -14  -4  -4   61.29    1.48
 -14  -4  -4   63.79    1.61
  14   4   4   62.49    1.63
  14   4   4   61.39    1.59
 -16  -4  -4   56.91    1.36
 -16  -4  -4   61.00    1.54
  16   4   4   60.10    1.52
  16   4   4   58.45    1.55
  15  -5  -4    3.87    0.33
 -15   5   4    4.12    0.29
  13  -5  -4   17.23    0.75
 -13   5   4   19.85    0.67
  11  -5  -4    9.65    0.54
 -11   5   4   10.19    0.30
 -11   5   4   10.63    0.46
   9  -5  -4   30.75    1.09
  -9   5   4   30.98    0.79
  -9   5   4   31.57    0.95
  -7   5   4   98.44    2.40
  -7   5   4   99.25    2.28
   5  -5  -4   22.83    0.66
   5  -5  -4   21.96    0.83
  -5   5   4   21.51    0.65
  -5   5   4   22.67    0.66
   3  -5  -4  257.00    5.74
   3  -5  -4  256.68    5.91
  -3   5   4  253.04    5.84
  -3   5   4  265.04    5.75
   1  -5  -4    1.07    0.16
   1  -5  -4    1.33    0.19
  -1   5   4    1.72    0.21
  -1   5   4    1.27    0.15
  -1   5   4    1.19    0.13
  -1  -5  -4   34.66    0.94
  -1  -5  -4   36.21    1.03
   1   5   4   35.37    0.94
   1   5   4   33.86    1.06
   1   5   4   33.68    1.11
  -3  -5  -4  145.48    3.59
  -3  -5  -4  156.74    3.59
   3   5   4  150.71    3.56
   3   5   4  155.77    3.54
   3   5   4  155.44    3.51
  -5  -5  -4    0.51    0.10
  -5  -5  -4    1.19    0.19
   5   5   4    0.26    0.09
   5   5   4    0.63    0.16
  -7  -5  -4   53.62    1.37
  -7  -5  -4   55.45    1.43
   7   5   4   53.73    1.44
   7   5   4   53.87    1.46
  -9  -5  -4   29.11    0.84
  -9  -5  -4   29.28    0.86
   9   5   4   28.45    0.89
   9   5   4   29.00    0.90
 -11  -5  -4    9.47    0.40
 -11  -5  -4    8.92    0.37
  11   5   4    8.54    0.48
  11   5   4    9.40    0.43
 -13  -5  -4   19.15    0.58
 -13  -5  -4   19.29    0.65
  13   5   4   19.74    0.67
  13   5   4   19.12    0.67
 -15  -5  -4    9.69    0.34
 -15  -5  -4   10.35    0.43
  15   5   4   10.22    0.45
  15   5   4   10.36    0.44
  16  -6  -4    0.67    0.20
 -16   6   4    0.66    0.15
  14  -6  -4    2.37    0.28
 -14   6   4    2.64    0.24
  12  -6  -4    2.43    0.29
 -12   6   4    2.07    0.12
 -12   6   4    2.17    0.22
  10  -6  -4    9.45    0.54
 -10   6   4    8.36    0.30
 -10   6   4    8.82    0.42
   8  -6  -4    2.17    0.28
  -8   6   4    2.05    0.17
  -8   6   4    1.80    0.21
  -8   6   4    2.04    0.16
   6  -6  -4   18.76    0.58
   6  -6  -4   17.63    0.75
  -6   6   4   19.36    0.59
   4  -6  -4    0.64    0.16
   4  -6  -4    0.41    0.11
  -4   6   4    0.55    0.12
   2  -6  -4   14.14    0.60
   2  -6  -4   13.95    0.53
  -2   6   4   14.58    0.57
  -2   6   4   15.18    0.54
   0  -6  -4    0.76    0.17
   0  -6  -4    0.72    0.16
   0   6   4    0.74    0.14
   0   6   4    0.97    0.14
   0   6   4    0.97    0.18
   0   6   4    0.77    0.14
  -2  -6  -4    3.27    0.26
   2   6   4    3.41    0.26
   2   6   4    3.59    0.23
   2   6   4    3.39    0.24
   2   6   4    3.29    0.27
  -4  -6  -4    1.66    0.17
  -4  -6  -4    1.69    0.20
   4   6   4    1.83    0.21
   4   6   4    1.81    0.19
  -6  -6  -4    1.90    0.21
  -6  -6  -4    1.60    0.14
   6   6   4    2.14    0.24
   6   6   4    2.15    0.22
  -8  -6  -4    0.18    0.08
  -8  -6  -4    0.24    0.12
   8   6   4    0.17    0.12
   8   6   4    0.21    0.12
 -10  -6  -4    0.57    0.13
 -10  -6  -4    0.57    0.14
  10   6   4    0.66    0.15
  10   6   4    0.73    0.17
 -12  -6  -4    1.70    0.16
 -12  -6  -4    1.49    0.17
  12   6   4    1.63    0.23
  12   6   4    1.54    0.20
 -14  -6  -4    0.37    0.15
 -14  -6  -4    0.30    0.09
  14   6   4    0.40    0.13
  14   6   4    0.52    0.15
  15  -7  -4    4.32    0.35
 -15   7   4    4.42    0.30
  13  -7  -4    5.80    0.41
 -13   7   4    6.32    0.34
  11  -7  -4   25.43    0.96
 -11   7   4   26.78    0.83
   9  -7  -4   10.38    0.55
  -9   7   4    9.99    0.44
   7  -7  -4   16.01    0.71
  -7   7   4   15.69    0.50
  -7   7   4   16.98    0.59
   5  -7  -4   24.97    0.75
   3  -7  -4    1.56    0.19
   3  -7  -4    1.79    0.24
   1  -7  -4    8.62    0.42
   1  -7  -4    9.07    0.46
  -1  -7  -4   64.06    1.66
   1   7   4   61.39    1.62
   1   7   4   61.49    1.53
  -3  -7  -4   16.36    0.65
  -3  -7  -4   15.23    0.60
   3   7   4   14.61    0.58
   3   7   4   14.77    0.53
  -5  -7  -4   53.44    1.44
   5   7   4   51.48    1.43
   5   7   4   51.29    1.37
  -7  -7  -4    2.56    0.17
  -7  -7  -4    2.78    0.24
   7   7   4    3.05    0.27
   7   7   4    2.60    0.24
  -9  -7  -4    3.87    0.26
  -9  -7  -4    3.71    0.22
   9   7   4    3.27    0.27
   9   7   4    3.33    0.26
 -11  -7  -4   26.82    0.79
 -11  -7  -4   27.49    0.80
  11   7   4   26.74    0.86
  11   7   4   27.31    0.85
 -13  -7  -4    6.96    0.31
 -13  -7  -4    7.09    0.34
  13   7   4    6.92    0.36
  13   7   4    7.24    0.37
 -15  -7  -4    8.53    0.38
 -15  -7  -4    8.18    0.32
  15   7   4    8.69    0.41
  15   7   4    8.66    0.40
  14  -8  -4  129.98    3.38
 -14   8   4  143.25    3.22
  12  -8  -4   37.75    1.24
 -12   8   4   37.64    1.07
  10  -8  -4  135.01    3.38
   8  -8  -4    2.53    0.29
  -8   8   4    3.05    0.23
   6  -8  -4  156.67    3.92
   6  -8  -4  167.63    3.71
   4  -8  -4    5.01    0.30
   2  -8  -4  341.22    7.73
   2  -8  -4  350.76    7.64
  -2   8   4  337.71    7.54
   0  -8  -4    6.53    0.37
   0  -8  -4    6.72    0.40
   0   8   4    6.31    0.34
   0   8   4    6.17    0.29
  -2  -8  -4  144.96    3.47
  -2  -8  -4  155.15    3.60
   2   8   4  154.49    3.56
   2   8   4  152.65    3.46
  -4  -8  -4   37.17    1.11
   4   8   4   37.84    1.11
   4   8   4   36.72    1.03
  -6  -8  -4    3.63    0.28
   6   8   4    3.38    0.25
   6   8   4    4.30    0.30
  -8  -8  -4   35.31    1.02
   8   8   4   34.95    1.00
   8   8   4   33.98    1.04
 -10  -8  -4   26.38    0.75
 -10  -8  -4   28.17    0.83
  10   8   4   25.61    0.85
  10   8   4   26.10    0.90
 -12  -8  -4    4.56    0.25
 -12  -8  -4    4.35    0.25
  12   8   4    3.54    0.28
  12   8   4    4.05    0.28
 -14  -8  -4   78.36    1.94
 -14  -8  -4   79.60    1.91
  14   8   4   79.22    1.98
  14   8   4   81.89    2.01
  13  -9  -4    0.99    0.22
 -13   9   4    1.35    0.20
  11  -9  -4    4.95    0.38
 -11   9   4    5.13    0.31
   9  -9  -4    5.79    0.41
  -9   9   4    6.25    0.33
   7  -9  -4   20.51    0.80
  -7   9   4   19.78    0.65
   5  -9  -4   68.98    1.74
   5  -9  -4   69.57    1.91
   3  -9  -4   34.26    1.10
   3  -9  -4   34.29    1.00
  -3   9   4   33.52    0.92
   1  -9  -4   32.20    0.99
   1  -9  -4   33.11    1.05
  -1   9   4   32.17    0.94
  -1   9   4   31.76    0.87
  -1  -9  -4    2.63    0.26
   1   9   4    3.24    0.21
   1   9   4    3.48    0.26
  -3  -9  -4    5.87    0.36
   3   9   4    5.35    0.29
   3   9   4    5.70    0.34
  -5  -9  -4   20.99    0.74
   5   9   4   21.49    0.68
  -7  -9  -4    0.76    0.15
   7   9   4    0.67    0.15
   7   9   4    0.53    0.14
  -9  -9  -4    1.42    0.18
   9   9   4    1.49    0.21
   9   9   4    1.70    0.22
 -11  -9  -4    5.82    0.31
  11   9   4    6.34    0.34
  11   9   4    6.16    0.36
 -13  -9  -4    2.45    0.19
 -13  -9  -4    2.84    0.20
  13   9   4    2.64    0.23
  13   9   4    2.84    0.25
  12 -10  -4    3.50    0.32
 -12  10   4    4.05    0.27
  10 -10  -4    7.79    0.47
 -10  10   4    8.33    0.39
   8 -10  -4    2.60    0.29
  -8  10   4    2.86    0.23
   6 -10  -4   14.64    0.53
   6 -10  -4   14.78    0.66
   4 -10  -4    0.13    0.12
   4 -10  -4    0.16    0.11
  -4  10   4    0.23    0.10
  -4  10   4    0.45    0.11
   2 -10  -4   16.36    0.62
   2 -10  -4   16.70    0.68
  -2  10   4   17.01    0.53
  -2  10   4   17.56    0.59
   0 -10  -4    0.74    0.16
   0  10   4    1.04    0.17
   0  10   4    1.05    0.14
  -2 -10  -4    4.44    0.31
   2  10   4    4.65    0.25
   2  10   4    4.53    0.30
  -4 -10  -4    0.22    0.12
   4  10   4    0.20    0.10
   4  10   4    0.16    0.11
  -6 -10  -4    1.96    0.23
   6  10   4    2.11    0.20
   6  10   4    2.22    0.24
  -8 -10  -4    0.10    0.10
   8  10   4    0.11    0.13
   8  10   4    0.10    0.09
 -10 -10  -4    0.24    0.12
  10  10   4    0.35    0.15
  10  10   4    0.31    0.12
 -12 -10  -4    0.40    0.12
  12  10   4    0.22    0.11
  12  10   4    0.29    0.12
  13 -11  -4   13.85    0.65
 -13  11   4   14.47    0.54
  11 -11  -4    4.46    0.36
 -11  11   4    5.21    0.30
   9 -11  -4   25.33    0.94
  -9  11   4   26.96    0.80
   7 -11  -4    3.69    0.32
  -7  11   4    3.68    0.24
   5 -11  -4    6.42    0.33
   5 -11  -4    5.55    0.39
  -5  11   4    6.07    0.29
   3 -11  -4    8.63    0.42
   3 -11  -4    8.89    0.48
  -3  11   4    9.15    0.38
  -3  11   4    8.48    0.34
   1 -11  -4   15.26    0.64
   1 -11  -4   15.38    0.60
  -1  11   4   14.82    0.55
  -1  11   4   15.46    0.49
  -1 -11  -4    1.75    0.22
   1  11   4    2.10    0.17
   1  11   4    2.25    0.22
  -3 -11  -4   43.30    1.25
   3  11   4   41.39    1.21
   3  11   4   43.89    1.13
  -5 -11  -4    1.71    0.24
   5  11   4    2.10    0.23
   5  11   4    1.82    0.18
  -7 -11  -4    7.53    0.40
   7  11   4    7.49    0.35
   7  11   4    7.85    0.41
  -9 -11  -4   14.16    0.55
   9  11   4   13.59    0.50
   9  11   4   13.43    0.55
 -11 -11  -4    2.48    0.21
  11  11   4    2.26    0.24
  11  11   4    2.24    0.21
  12 -12  -4   38.28    1.24
 -12  12   4   39.21    1.08
  10 -12  -4   30.37    1.05
 -10  12   4   32.33    0.91
 -10  12   4   30.17    0.78
   8 -12  -4   16.25    0.70
  -8  12   4   17.83    0.58
  -8  12   4   16.48    0.51
   6 -12  -4   25.38    0.78
   6 -12  -4   24.55    0.90
  -6  12   4   24.66    0.71
  -6  12   4   25.21    0.74
   4 -12  -4   31.21    1.04
   4 -12  -4   31.01    0.93
  -4  12   4   31.26    0.89
  -4  12   4   31.28    0.85
   2 -12  -4   57.38    1.56
   2 -12  -4   56.34    1.73
  -2  12   4   59.34    1.50
  -2  12   4   59.94    1.43
   0 -12  -4   48.22    1.39
   0  12   4   49.98    1.34
   0  12   4   49.90    1.24
  -2 -12  -4   35.34    1.18
   2  12   4   34.99    1.04
   2  12   4   35.63    0.95
  -4 -12  -4    2.03    0.23
   4  12   4    1.72    0.22
   4  12   4    2.07    0.18
  -6 -12  -4    1.82    0.22
   6  12   4    1.83    0.22
   6  12   4    1.60    0.17
  -8 -12  -4    2.28    0.22
   8  12   4    2.13    0.23
   8  12   4    1.82    0.19
 -10 -12  -4    6.43    0.34
  10  12   4    6.03    0.36
  10  12   4    6.01    0.32
   9 -13  -4    8.32    0.48
  -9  13   4    8.91    0.38
  -9  13   4    8.38    0.30
   7 -13  -4    2.47    0.27
  -7  13   4    2.92    0.19
  -7  13   4    2.67    0.18
   5 -13  -4   48.17    1.42
   5 -13  -4   47.29    1.29
  -5  13   4   48.39    1.21
  -5  13   4   48.42    1.24
   3 -13  -4    5.99    0.34
   3 -13  -4    5.88    0.39
  -3  13   4    5.92    0.30
  -3  13   4    5.76    0.26
   1 -13  -4   33.90    1.02
  -1  13   4   32.22    0.87
  -1  13   4   33.49    0.96
  -1 -13  -4    7.66    0.41
   1  13   4    7.46    0.31
   1  13   4    7.74    0.38
  -3 -13  -4    1.45    0.22
   3  13   4    1.60    0.16
   3  13   4    1.46    0.20
  -5 -13  -4   20.34    0.73
   5  13   4   20.80    0.64
   5  13   4   21.11    0.73
  -7 -13  -4    1.01    0.19
   7  13   4    0.98    0.18
   7  13   4    0.99    0.16
  -9 -13  -4    2.67    0.23
   9  13   4    3.03    0.27
   9  13   4    2.76    0.21
   8 -14  -4    3.70    0.32
  -8  14   4    3.33    0.21
  -8  14   4    3.84    0.25
  -8  14   4    3.49    0.19
   6 -14  -4    3.84    0.27
   6 -14  -4    3.20    0.30
  -6  14   4    3.70    0.22
  -6  14   4    3.68    0.22
  -6  14   4    3.53    0.20
   4 -14  -4    2.97    0.29
   4 -14  -4    3.13    0.25
  -4  14   4    3.08    0.19
  -4  14   4    3.23    0.19
  -4  14   4    3.00    0.21
   2 -14  -4    1.61    0.23
  -2  14   4    1.89    0.19
  -2  14   4    1.68    0.14
   0 -14  -4    1.82    0.22
   0  14   4    2.21    0.16
   0  14   4    2.28    0.21
  -2 -14  -4    0.50    0.15
   2  14   4    0.77    0.16
   2  14   4    0.51    0.11
  -4 -14  -4    1.36    0.20
   4  14   4    1.54    0.16
   4  14   4    1.59    0.21
  -6 -14  -4    0.33    0.12
   6  14   4    0.40    0.14
   6  14   4    0.44    0.14
  -8 -14  -4    0.16    0.11
   8  14   4    0.24    0.12
   8  14   4    0.26    0.10
   7 -15  -4    0.94    0.21
  -7  15   4    1.11    0.14
  -7  15   4    1.00    0.15
  -7  15   4    1.10    0.14
   5 -15  -4    0.90    0.19
   5 -15  -4    1.31    0.20
  -5  15   4    1.10    0.15
  -5  15   4    1.04    0.13
  -5  15   4    0.99    0.13
   3 -15  -4    0.67    0.15
  -3  15   4    0.88    0.11
  -3  15   4    0.90    0.15
  -3  15   4    1.00    0.12
   1 -15  -4    3.68    0.28
  -1  15   4    3.65    0.25
  -1  15   4    3.47    0.16
  -1  15   4    3.41    0.19
  -1 -15  -4    2.24    0.23
   1  15   4    2.49    0.23
   1  15   4    2.36    0.16
  -3 -15  -4   13.89    0.57
   3  15   4   13.79    0.54
   3  15   4   12.96    0.44
  -5 -15  -4    1.76    0.22
   5  15   4    1.69    0.21
  -7 -15  -4    1.65    0.21
   7  15   4    1.82    0.22
   7  15   4    1.63    0.16
   4 -16  -4   38.46    1.10
  -4  16   4   38.13    0.95
  -4  16   4   37.97    1.02
  -4  16   4   38.56    0.96
   2 -16  -4   10.41    0.46
  -2  16   4   10.12    0.42
  -2  16   4    9.47    0.31
  -2  16   4    9.86    0.34
   0 -16  -4   58.05    1.59
   0  16   4   61.60    1.55
   0  16   4   59.97    1.43
  -2 -16  -4    3.82    0.29
   2  16   4    4.30    0.29
   2  16   4    4.04    0.21
  -4 -16  -4   17.64    0.66
   4  16   4   17.54    0.63
   4  16  -5    0.24    0.11
  -4 -16   5    0.24    0.12
   2  16  -5    0.07    0.10
  -2 -16   5    0.05    0.10
   0  16  -5    0.47    0.12
   0 -16   5    0.31    0.13
  -2  16  -5    0.04    0.08
  -4  16  -5    0.37    0.09
   7  15  -5    0.23    0.11
   7  15  -5    0.23    0.08
  -7 -15   5    0.27    0.12
   5  15  -5    0.35    0.13
   5  15  -5    0.43    0.08
  -5 -15   5    0.23    0.12
   3  15  -5    4.51    0.29
   3  15  -5    4.27    0.17
  -3 -15   5    4.41    0.30
   1  15  -5    1.36    0.18
  -1 -15   5    1.78    0.24
  -1  15  -5    1.02    0.15
   1 -15   5    0.89    0.17
  -3  15  -5    6.02    0.27
  -5  15  -5    0.39    0.08
   7 -15   5    0.08    0.11
   8  14  -5   71.51    1.83
   8  14  -5   72.18    1.69
  -8 -14   5   69.19    1.80
   6  14  -5   19.66    0.55
   6  14  -5   18.89    0.68
  -6 -14   5   19.46    0.68
   4  14  -5   19.57    0.68
   4  14  -5   19.82    0.54
  -4 -14   5   19.49    0.69
   2  14  -5    5.78    0.32
  -2 -14   5    5.10    0.33
   0  14  -5    1.46    0.17
   0 -14   5    1.12    0.18
  -2  14  -5    5.63    0.28
  -4  14  -5   22.45    0.63
  -6  14  -5   20.53    0.53
   6 -14   5   19.68    0.72
  -8  14  -5   58.11    1.36
   8 -14   5   59.43    1.60
   9  13  -5    6.18    0.36
   9  13  -5    6.47    0.30
  -9 -13   5    6.70    0.34
   7  13  -5    0.93    0.13
   7  13  -5    0.97    0.19
  -7 -13   5    1.33    0.19
   5  13  -5   31.32    0.81
   5  13  -5   31.60    0.95
  -5 -13   5   30.42    0.95
   3  13  -5    2.11    0.13
   3  13  -5    2.00    0.24
  -3 -13   5    1.89    0.22
   1  13  -5   16.00    0.57
  -1 -13   5   16.34    0.62
  -1  13  -5   17.60    0.58
   1 -13   5   18.71    0.67
  -3  13  -5    2.07    0.17
  -5  13  -5   27.72    0.71
   5 -13   5   27.29    0.89
  -7  13  -5    0.81    0.09
   7 -13   5    1.09    0.19
   9 -13   5    5.00    0.33
  12  12  -5    2.13    0.19
  12  12  -5    2.11    0.23
 -12 -12   5    1.85    0.18
  10  12  -5    2.28    0.24
  10  12  -5    2.04    0.18
 -10 -12   5    2.34    0.20
   8  12  -5    1.98    0.17
   8  12  -5    1.82    0.22
  -8 -12   5    1.94    0.20
   6  12  -5    0.30    0.14
   6  12  -5    0.39    0.10
  -6 -12   5    0.51    0.13
   4  12  -5    0.21    0.11
   4  12  -5    0.24    0.08
  -4 -12   5    0.28    0.13
   2  12  -5    0.48    0.14
   0  12  -5    0.31    0.12
  -2  12  -5    0.24    0.10
  -4  12  -5    0.10    0.07
  -4  12  -5    0.04    0.04
   4 -12   5    0.01    0.09
  -6  12  -5    1.65    0.11
  -6  12  -5    1.48    0.11
  -6  12  -5    1.40    0.11
   6 -12   5    1.32    0.22
   8 -12   5    0.71    0.18
  10 -12   5    2.03    0.23
 -13 -11   5   17.83    0.55
  11  11  -5    4.31    0.25
  11  11  -5    3.83    0.29
 -11 -11   5    3.96    0.24
   9  11  -5   26.50    0.76
   9  11  -5   26.21    0.85
  -9 -11   5   24.55    0.81
   7  11  -5    5.33    0.34
   7  11  -5    4.60    0.25
  -7 -11   5    4.55    0.29
   5  11  -5    2.34    0.17
   5  11  -5    2.36    0.24
  -5 -11   5    2.46    0.23
   3  11  -5   19.92    0.69
   3  11  -5   20.79    0.56
  -3 -11   5   19.98    0.71
   1  11  -5    3.61    0.26
   1  11  -5    3.78    0.16
  -1 -11   5    3.78    0.28
  -1  11  -5    3.49    0.23
   1 -11   5    3.43    0.27
  -3  11  -5   22.33    0.64
  -3  11  -5   22.31    0.55
   3 -11   5   22.80    0.78
  -5  11  -5    1.90    0.12
  -5  11  -5    1.76    0.19
   5 -11   5    2.17    0.23
   7 -11   5    4.48    0.32
   9 -11   5   24.75    0.85
  11 -11   5    3.74    0.30
  12  10  -5   19.59    0.64
  12  10  -5   18.33    0.68
 -12 -10   5   20.55    0.61
  10  10  -5  141.71    3.35
  10  10  -5  144.27    3.35
 -10 -10   5  138.39    3.25
   8  10  -5   40.01    1.06
   8  10  -5   39.21    1.15
  -8 -10   5   39.25    1.09
   6  10  -5  116.61    2.85
   6  10  -5  120.48    2.72
  -6 -10   5  117.31    2.82
   4  10  -5    3.14    0.19
   4  10  -5    2.76    0.25
  -4 -10   5    3.41    0.19
  -4 -10   5    3.85    0.28
   2  10  -5    3.92    0.27
   2  10  -5    3.97    0.18
  -2 -10   5    3.88    0.29
   0  10  -5   87.61    2.12
   0  10  -5   90.25    1.96
   0 -10   5   85.80    2.20
  -2  10  -5    3.28    0.21
   2 -10   5    3.30    0.27
   2 -10   5    3.74    0.28
  -4  10  -5    2.52    0.14
  -4  10  -5    2.71    0.13
  -6  10  -5  114.61    2.57
   6 -10   5  113.16    2.79
   8 -10   5   38.83    1.17
  10 -10   5  117.65    2.90
  12 -10   5   16.23    0.66
  13   9  -5    3.55    0.25
  13   9  -5    3.48    0.28
 -13  -9   5    3.38    0.19
  11   9  -5    8.37    0.37
  11   9  -5    7.50    0.40
 -11  -9   5    7.51    0.33
   9   9  -5    5.31    0.34
   9   9  -5    5.55    0.29
  -9  -9   5    5.74    0.30
   7   9  -5    9.80    0.39
   7   9  -5    9.69    0.46
  -7  -9   5    9.78    0.42
   5   9  -5   42.56    1.08
   5   9  -5   42.53    1.20
  -5  -9   5   40.64    1.18
   3   9  -5   15.09    0.57
   3   9  -5   15.16    0.46
   3   9  -5   14.84    0.49
  -3  -9   5   14.84    0.46
  -3  -9   5   15.70    0.59
   1   9  -5   14.32    0.39
   1   9  -5   13.67    0.52
  -1  -9   5   13.35    0.55
  -1   9  -5   16.83    0.55
  -3   9  -5   15.37    0.42
  -3   9  -5   15.90    0.43
  -3   9  -5   15.95    0.50
   3  -9   5   15.97    0.62
  -5   9  -5   38.00    0.94
  -5   9  -5   38.16    0.91
   5  -9   5   37.89    1.14
   7  -9   5    8.53    0.44
   9  -9   5    4.39    0.33
  11  -9   5    8.79    0.46
 -13   9  -5    3.27    0.26
  13  -9   5    2.87    0.28
  14   8  -5    2.06    0.23
 -14  -8   5    2.14    0.15
 -14  -8   5    2.35    0.22
  12   8  -5    4.16    0.30
  12   8  -5    4.47    0.28
 -12  -8   5    4.34    0.22
 -12  -8   5    4.37    0.28
  10   8  -5    0.72    0.14
  10   8  -5    0.70    0.17
 -10  -8   5    0.60    0.13
   8   8  -5    8.17    0.36
   8   8  -5    8.41    0.43
  -8  -8   5    8.11    0.36
   6   8  -5    1.95    0.18
   6   8  -5    1.82    0.22
  -6  -8   5    1.31    0.18
   4   8  -5    8.87    0.34
   4   8  -5    8.62    0.43
   4   8  -5    9.17    0.35
  -4  -8   5    8.86    0.34
  -4  -8   5    9.29    0.43
   2   8  -5    1.24    0.12
   2   8  -5    1.02    0.19
  -2  -8   5    1.25    0.21
  -2  -8   5    0.96    0.10
   0   8  -5    0.27    0.11
   0   8  -5    0.39    0.07
   0  -8   5    0.34    0.12
  -2   8  -5    0.78    0.08
  -2   8  -5    0.80    0.13
   2  -8   5    0.48    0.13
   2  -8   5    0.60    0.17
  -4   8  -5    0.69    0.09
  -4   8  -5    0.69    0.10
   4  -8   5    0.55    0.15
  -6   8  -5    1.30    0.12
   6  -8   5    1.28    0.21
   8  -8   5    1.82    0.27
  10  -8   5    2.66    0.27
  12  -8   5    2.11    0.25
 -14   8  -5    2.32    0.24
  14  -8   5    1.85    0.24
  15   7  -5    7.87    0.40
 -15  -7   5    8.34    0.40
  13   7  -5    9.64    0.42
  13   7  -5    9.03    0.43
 -13  -7   5    9.08    0.48
 -13  -7   5    8.73    0.31
  11   7  -5   34.56    1.02
  11   7  -5   33.15    0.97
 -11  -7   5   33.29    0.98
 -11  -7   5   32.02    0.87
   9   7  -5   11.40    0.45
   9   7  -5   10.74    0.49
  -9  -7   5   10.16    0.40
  -9  -7   5   11.28    0.46
   7   7  -5   11.45    0.45
   7   7  -5   11.37    0.51
  -7  -7   5   12.28    0.46
   5   7  -5   35.02    0.94
   5   7  -5   36.15    0.97
   5   7  -5   34.60    1.06
  -5  -7   5   36.26    1.03
  -5  -7   5   36.49    1.04
   3   7  -5    1.47    0.20
  -3  -7   5    0.68    0.14
  -3  -7   5    0.84    0.11
   1   7  -5   32.46    0.94
   1   7  -5   33.51    0.80
  -1  -7   5   32.67    0.93
  -1  -7   5   33.18    0.99
  -1   7  -5   40.52    1.15
  -1   7  -5   41.56    1.07
   1  -7   5   41.66    1.17
   1  -7   5   40.32    1.16
  -3   7  -5    1.01    0.11
  -3   7  -5    1.35    0.10
   3  -7   5    1.81    0.20
  -5   7  -5   27.20    0.72
   5  -7   5   26.16    0.87
   7  -7   5   12.51    0.55
   9  -7   5    8.88    0.47
  11  -7   5   31.49    1.03
 -13   7  -5    9.00    0.42
  13  -7   5    7.99    0.45
 -15   7  -5    8.52    0.41
  15  -7   5    8.24    0.45
 -16  -6   5    9.78    0.44
  14   6  -5   58.38    1.53
 -14  -6   5   56.21    1.32
 -14  -6   5   57.82    1.52
  12   6  -5   33.33    1.02
  12   6  -5   34.61    1.00
 -12  -6   5   33.35    0.86
 -12  -6   5   35.86    1.02
  10   6  -5  245.77    5.61
  10   6  -5  247.43    5.56
 -10  -6   5  248.30    5.45
 -10  -6   5  246.51    5.58
   8   6  -5   67.67    1.76
   8   6  -5   68.41    1.70
  -8  -6   5   66.46    1.70
  -8  -6   5   65.71    1.64
   6   6  -5  193.18    4.48
   6   6  -5  205.68    4.59
   6   6  -5  199.40    4.62
   6   6  -5  201.26    4.52
  -6  -6   5  202.94    4.53
   4   6  -5   10.90    0.48
   4   6  -5   11.75    0.45
   4   6  -5   11.50    0.44
   4   6  -5   10.47    0.39
  -4  -6   5   10.91    0.45
  -4  -6   5   10.48    0.40
   2   6  -5    5.96    0.32
   2   6  -5    6.39    0.33
   2   6  -5    6.14    0.24
  -2  -6   5    6.94    0.25
  -2  -6   5    7.02    0.35
   0   6  -5  389.27    8.55
   0   6  -5  391.07    8.64
   0  -6   5  391.73    8.55
  -2   6  -5    3.88    0.26
  -2   6  -5    3.92    0.20
  -2   6  -5    4.19    0.16
   2  -6   5    5.35    0.30
  -4   6  -5   21.18    0.58
  -4   6  -5   21.94    0.70
   4  -6   5   19.66    0.71
  -6   6  -5  211.51    4.76
   6  -6   5  217.15    4.96
   8  -6   5   55.08    1.55
  10  -6   5  218.80    5.10
  12  -6   5   30.91    1.16
 -14   6  -5   45.40    1.26
  14  -6   5   45.74    1.36
  15   5  -5    9.16    0.42
 -15  -5   5    8.33    0.41
  13   5  -5   21.93    0.74
 -13  -5   5   21.18    0.55
 -13  -5   5   21.84    0.99
  11   5  -5   15.20    0.57
  11   5  -5   15.34    0.59
 -11  -5   5   15.51    0.58
 -11  -5   5   14.97    0.45
   9   5  -5   35.88    1.08
   9   5  -5   34.50    0.92
   9   5  -5   36.15    1.04
  -9  -5   5   36.52    0.94
  -9  -5   5   37.57    1.06
   7   5  -5   91.47    2.17
   7   5  -5   89.52    2.09
  -7  -5   5   88.44    2.10
  -7  -5   5   87.43    2.18
   5   5  -5    6.16    0.35
   5   5  -5    6.19    0.29
   5   5  -5    6.04    0.28
   5   5  -5    5.95    0.30
  -5  -5   5    5.64    0.30
  -5  -5   5    6.10    0.31
   3   5  -5  185.91    4.26
   3   5  -5  190.69    4.14
   3   5  -5  187.48    4.18
  -3  -5   5  178.51    4.26
  -3  -5   5  189.86    4.24
  -3  -5   5  182.61    4.14
   1   5  -5    8.10    0.26
   1   5  -5    8.68    0.57
   1   5  -5    8.12    0.36
   1   5  -5    8.22    0.38
  -1  -5   5    8.38    0.25
  -1  -5   5    8.64    0.39
  -1  -5   5    8.92    0.37
  -1   5  -5    4.88    0.23
  -1   5  -5    4.78    0.27
  -1   5  -5    4.46    0.28
   1  -5   5    4.73    0.28
   1  -5   5    5.07    0.22
   1  -5   5    4.52    0.28
  -3   5  -5  178.78    4.19
  -3   5  -5  184.91    4.18
  -3   5  -5  180.93    3.98
  -3   5  -5  189.55    4.03
   3  -5   5  181.90    4.20
  -5   5  -5    6.77    0.33
  -5   5  -5    5.64    0.26
   5  -5   5    4.93    0.33
   7  -5   5   74.77    1.98
   9  -5   5   28.10    0.96
  11  -5   5   16.51    0.69
 -13   5  -5   18.85    0.67
  13  -5   5   19.49    0.75
 -15   5  -5    7.60    0.39
  15  -5   5    7.76    0.44
  16   4  -5    1.20    0.19
 -16  -4   5    1.36    0.20
  14   4  -5    2.03    0.23
 -14  -4   5    2.01    0.23
  12   4  -5    1.76    0.22
  12   4  -5    1.76    0.21
 -12  -4   5    1.58    0.21
 -12  -4   5    1.69    0.11
  10   4  -5    0.15    0.11
  10   4  -5    0.16    0.11
 -10  -4   5    0.13    0.07
 -10  -4   5    0.07    0.11
   8   4  -5    3.17    0.27
   8   4  -5    2.90    0.17
   8   4  -5    3.03    0.25
  -8  -4   5    3.58    0.19
  -8  -4   5    3.16    0.25
   6   4  -5    0.10    0.08
   6   4  -5    0.09    0.07
   6   4  -5    0.08    0.10
   6   4  -5    0.47    0.11
  -6  -4   5    0.17    0.08
  -6  -4   5    0.12    0.09
  -6  -4   5    0.21    0.10
   4   4  -5    9.99    0.38
   4   4  -5    9.34    0.37
   4   4  -5    9.95    0.38
   4   4  -5    9.07    0.43
  -4  -4   5    9.45    0.43
  -4  -4   5    9.24    0.38
  -4  -4   5    9.86    0.38
  -4  -4   5    9.79    0.41
   2   4  -5    0.15    0.07
   2   4  -5    0.13    0.09
   2   4  -5    0.06    0.07
   2   4  -5    0.34    0.08
  -2  -4   5    0.15    0.08
  -2  -4   5    0.12    0.08
  -2  -4   5    0.03    0.05
   0   4  -5    0.32    0.10
   0   4  -5    0.19    0.09
   0   4  -5    0.36    0.09
   0  -4   5    0.29    0.10
   0  -4   5    0.38    0.09
  -2   4  -5    0.17    0.05
  -2   4  -5    0.30    0.06
  -2   4  -5    0.48    0.11
  -2   4  -5    0.30    0.09
   2  -4   5    0.26    0.09
  -4   4  -5    4.36    0.21
  -4   4  -5    4.37    0.26
   4  -4   5    3.78    0.26
  -6   4  -5    3.13    0.21
  -6   4  -5    3.75    0.22
   6  -4   5    3.61    0.29
  -8   4  -5    0.46    0.10
  -8   4  -5    0.50    0.07
   8  -4   5    0.58    0.15
 -10   4  -5    1.93    0.12
  10  -4   5    2.04    0.25
 -12   4  -5    0.63    0.15
  12  -4   5    0.61    0.18
 -14   4  -5    2.57    0.25
  14  -4   5    2.55    0.27
 -16   4  -5    0.45    0.13
  16  -4   5    0.40    0.15
  15   3  -5   15.34    0.57
 -15  -3   5   15.86    0.60
 -13  -3   5    9.13    0.49
  11   3  -5   69.69    1.79
  11   3  -5   69.13    1.78
 -11  -3   5   68.98    1.79
   9   3  -5   16.29    0.62
   9   3  -5   16.25    0.61
  -9  -3   5   17.58    0.63
  -9  -3   5   16.91    0.46
   7   3  -5   31.48    0.79
   7   3  -5   30.59    0.96
   7   3  -5   31.98    0.93
  -7  -3   5   29.74    0.92
  -7  -3   5   30.30    0.79
   5   3  -5  144.74    3.38
   5   3  -5  142.83    3.29
   5   3  -5  144.66    3.31
   5   3  -5  146.77    3.22
  -5  -3   5  145.28    3.22
  -5  -3   5  135.10    3.36
   3   3  -5    4.15    0.23
   3   3  -5    4.33    0.22
   3   3  -5    4.18    0.27
   3   3  -5    4.43    0.23
  -3  -3   5    4.05    0.22
  -3  -3   5    4.52    0.23
  -3  -3   5    3.95    0.24
  -3  -3   5    4.05    0.26
   1   3  -5  182.26    3.94
   1   3  -5  185.07    4.09
   1   3  -5  181.56    4.07
  -1  -3   5  177.39    4.07
  -1  -3   5  178.66    4.08
  -1  -3   5  184.14    3.95
  -1   3  -5  176.47    3.98
  -1   3  -5  179.39    3.91
  -1   3  -5  172.51    3.83
   1  -3   5  173.59    3.84
   1  -3   5  174.65    3.91
  -3   3  -5    0.84    0.10
   3  -3   5    0.61    0.13
  -5   3  -5  116.69    2.72
   5  -3   5  116.97    2.75
   5  -3   5  119.06    2.85
  -7   3  -5   23.13    0.61
   7  -3   5   23.63    0.76
   7  -3   5   25.01    0.64
   7  -3   5   24.05    0.85
  -9   3  -5   18.34    0.51
   9  -3   5   17.98    0.64
   9  -3   5   18.78    0.54
 -11   3  -5   58.46    1.45
 -11   3  -5   63.81    1.63
  11  -3   5   62.67    1.49
 -13   3  -5    9.99    0.46
  13  -3   5   10.50    0.51
  13  -3   5   10.48    0.37
 -15   3  -5   12.87    0.52
 -15   3  -5   12.77    0.37
  15  -3   5   13.54    0.58
  15  -3   5   13.35    0.43
  16   2  -5   53.59    1.41
 -16  -2   5   53.43    1.44
  14   2  -5   16.81    0.60
 -14  -2   5   17.20    0.63
  12   2  -5  136.66    3.19
 -12  -2   5  132.69    3.20
  10   2  -5  129.59    3.07
 -10  -2   5  127.54    3.07
  -8  -2   5  413.56    8.90
   6   2  -5   19.79    0.66
   6   2  -5   20.73    0.56
   6   2  -5   23.11    0.72
  -6  -2   5   21.57    0.73
  -6  -2   5   22.17    0.56
  -6  -2   5   21.72    0.71
  -6  -2   5   21.58    0.71
   4   2  -5  178.41    4.12
   4   2  -5  176.34    4.05
   4   2  -5  171.93    4.04
   4   2  -5  184.78    3.96
  -4  -2   5  178.41    4.12
  -4  -2   5  180.13    4.07
  -4  -2   5  182.85    4.09
  -4  -2   5  182.23    3.95
   0   2  -5   51.06    1.22
   0   2  -5   52.33    1.21
   0  -2   5   50.88    1.23
  -4   2  -5  125.49    2.89
   4  -2   5  126.81    2.91
  -6   2  -5   48.36    1.19
  -6   2  -5   49.48    1.31
   6  -2   5   52.14    1.22
   6  -2   5   52.09    1.35
  -8   2  -5  343.32    7.78
   8  -2   5  362.10    7.96
   8  -2   5  369.40    7.83
 -10   2  -5   70.41    1.73
  10  -2   5   74.90    1.88
  10  -2   5   76.15    1.77
 -12   2  -5  144.51    3.57
  12  -2   5  152.89    3.37
 -14   2  -5   10.81    0.34
 -14   2  -5   11.44    0.48
  14  -2   5   10.98    0.39
 -16   2  -5   45.47    1.26
  16  -2   5   45.85    1.15
  17   1  -5    1.61    0.17
 -17  -1   5    1.55    0.22
  15   1  -5    5.16    0.30
 -15  -1   5    4.80    0.31
  13   1  -5   19.90    0.68
 -13  -1   5   20.32    0.71
  11   1  -5   23.12    0.75
 -11  -1   5   22.04    0.76
   9   1  -5   35.43    1.04
  -9  -1   5   34.74    1.05
   7   1  -5   52.51    1.40
  -7  -1   5   50.46    1.39
  -7  -1   5   50.96    1.39
   5   1  -5   31.99    0.96
   5   1  -5   29.68    0.89
  -5  -1   5   31.61    0.94
  -5  -1   5   33.17    0.94
   3   1  -5  165.34    3.80
   3   1  -5  165.04    3.75
   3   1  -5  172.59    3.63
  -3  -1   5  166.61    3.75
  -3  -1   5  161.43    3.79
  -3  -1   5  166.29    3.77
   1   1  -5    0.99    0.10
   1   1  -5    1.30    0.12
  -1   1  -5    0.45    0.06
   1  -1   5    0.35    0.05
   1  -1   5    0.49    0.07
  -3   1  -5  215.30    4.74
   3  -1   5  213.46    4.64
   3  -1   5  211.20    4.74
  -5   1  -5   17.99    0.59
  -5   1  -5   18.49    0.51
   5  -1   5   16.50    0.60
   5  -1   5   17.76    0.52
  -7   1  -5   45.66    1.18
   7  -1   5   49.33    1.31
   7  -1   5   48.60    1.20
  -9   1  -5   38.46    1.02
   9  -1   5   40.83    1.05
   9  -1   5   40.26    1.15
 -11   1  -5   16.97    0.62
  11  -1   5   17.29    0.55
  11  -1   5   17.10    0.63
 -13   1  -5   18.88    0.66
 -13   1  -5   18.59    0.53
  13  -1   5   18.85    0.58
  13  -1   5   18.88    0.67
 -15   1  -5    4.75    0.18
 -15   1  -5    4.71    0.30
  15  -1   5    4.69    0.25
  16   0  -5    0.39    0.12
 -16   0   5    0.28    0.13
  14   0  -5    0.10    0.10
 -14   0   5    0.08    0.11
  12   0  -5    0.17    0.12
 -12   0   5    0.30    0.14
  10   0  -5    0.09    0.10
 -10   0   5    0.21    0.12
   8   0  -5    0.20    0.11
  -8   0   5   -0.02    0.10
   6   0  -5    0.00    0.07
   6   0  -5    0.17    0.10
  -6   0   5    0.14    0.08
  -6   0   5    0.15    0.10
  -6   0   5    0.11    0.08
   4   0  -5    0.08    0.06
   4   0  -5    0.13    0.10
  -4   0   5    0.10    0.08
  -4   0   5    0.01    0.07
  -4   0   5    0.20    0.09
   2   0  -5    0.07    0.06
   2   0  -5    0.08    0.06
  -2   0   5    0.03    0.06
  -2   0   5    0.21    0.07
   0   0  -5    0.19    0.03
   0   0   5    0.18    0.04
  -2   0  -5    0.10    0.06
   2   0   5    0.13    0.07
  -4   0  -5    0.07    0.07
  -4   0  -5    0.07    0.06
   4   0   5    0.23    0.08
   4   0   5    0.08    0.08
  -6   0  -5    0.09    0.06
  -6   0  -5    0.12    0.08
   6   0   5    0.13    0.08
   6   0   5    0.09    0.10
  -8   0  -5    0.11    0.07
   8   0   5    0.17    0.10
   8   0   5    0.14    0.11
 -10   0  -5    0.07    0.10
  10   0   5    0.05    0.10
  10   0   5    0.17    0.10
 -12   0  -5    0.19    0.12
 -12   0  -5    0.13    0.08
  12   0   5    0.05    0.08
  12   0   5    0.16    0.12
 -14   0  -5    0.08    0.06
 -14   0  -5    0.15    0.11
  14   0   5    0.02    0.08
  14   0   5    0.08    0.11
 -16   0  -5    0.36    0.13
  16   0   5    0.21    0.11
  17  -1  -5    1.37    0.17
 -17   1   5    1.67    0.23
  15  -1  -5    5.04    0.33
 -15   1   5    5.39    0.33
  13  -1  -5   20.22    0.67
 -13   1   5   20.56    0.72
  11  -1  -5   23.43    0.75
 -11   1   5   22.98    0.78
   9  -1  -5   33.75    1.00
  -9   1   5   34.88    1.04
   7  -1  -5   51.30    1.37
  -7   1   5   51.66    1.38
  -7   1   5   49.30    1.33
   5  -1  -5   32.50    0.94
  -5   1   5   31.42    0.93
  -5   1   5   31.30    0.90
   3  -1  -5  162.53    3.75
   3  -1  -5  166.39    3.79
   3  -1  -5  171.83    3.61
  -3   1   5  168.17    3.76
  -3   1   5  162.18    3.77
   1  -1  -5    0.97    0.09
   1  -1  -5    1.15    0.09
   1  -1  -5    1.05    0.11
  -1   1   5    0.87    0.09
   1   1   5    0.58    0.09
  -3  -1  -5  207.76    4.72
   3   1   5  214.09    4.74
   3   1   5  211.71    4.69
  -5  -1  -5   19.94    0.65
  -5  -1  -5   18.46    0.59
   5   1   5   19.46    0.65
   5   1   5   17.81    0.59
  -7  -1  -5   49.51    1.30
  -7  -1  -5   44.21    1.24
   7   1   5   49.53    1.34
   7   1   5   50.46    1.28
  -9  -1  -5   41.89    1.16
  -9  -1  -5   42.50    1.09
   9   1   5   41.91    1.13
   9   1   5   40.16    1.18
 -11  -1  -5   17.07    0.60
 -11  -1  -5   16.27    0.51
  11   1   5   16.51    0.62
  11   1   5   17.21    0.57
 -13  -1  -5   18.92    0.54
  13   1   5   18.87    0.61
  13   1   5   19.04    0.67
 -15  -1  -5    5.07    0.30
 -15  -1  -5    4.55    0.19
  15   1   5    4.78    0.31
  15   1   5    4.78    0.26
  16  -2  -5   55.62    1.42
 -16   2   5   54.17    1.47
  14  -2  -5   16.60    0.58
 -14   2   5   16.64    0.62
  12  -2  -5  137.17    3.15
 -12   2   5  130.93    3.20
  10  -2  -5  142.25    3.19
 -10   2   5  127.41    3.19
   8  -2  -5  413.32    8.97
  -8   2   5  409.15    8.99
  -8   2   5  394.59    8.89
   6  -2  -5   21.08    0.70
  -6   2   5   21.31    0.71
  -6   2   5   21.84    0.70
  -6   2   5   20.59    0.66
   4  -2  -5  184.46    4.25
   4  -2  -5  182.79    3.94
  -4   2   5  177.45    4.08
  -4   2   5  173.58    4.09
  -4   2   5  184.91    3.95
   0  -2  -5   54.03    1.32
   0  -2  -5   53.20    1.32
   0  -2  -5   53.07    1.20
   0   2   5   52.47    1.19
   0   2   5   51.54    1.30
   0   2   5   52.50    1.30
  -4  -2  -5  122.68    2.91
  -4  -2  -5  124.88    2.91
  -4  -2  -5  122.70    2.89
   4   2   5  128.83    2.90
   4   2   5  122.60    2.91
  -6  -2  -5   48.68    1.34
  -6  -2  -5   51.16    1.41
  -6  -2  -5   59.09    1.38
   6   2   5   50.02    1.38
   6   2   5   50.91    1.36
  -8  -2  -5  349.01    7.93
  -8  -2  -5  364.95    7.99
   8   2   5  367.85    8.00
   8   2   5  363.71    8.04
 -10  -2  -5   76.13    1.91
 -10  -2  -5   76.61    1.83
  10   2   5   75.15    1.95
  10   2   5   77.78    1.90
 -12  -2  -5  152.13    3.40
 -12  -2  -5  152.02    3.51
  12   2   5  153.46    3.49
  12   2   5  146.28    3.54
 -14  -2  -5   11.60    0.47
 -14  -2  -5   10.97    0.36
  14   2   5   11.01    0.48
  14   2   5   10.65    0.43
 -16  -2  -5   45.54    1.24
  16   2   5   45.67    1.20
  16   2   5   45.82    1.26
  15  -3  -5   15.50    0.66
 -15   3   5   15.49    0.59
  13  -3  -5    8.87    0.50
  13  -3  -5    8.81    0.40
 -13   3   5    9.32    0.43
  11  -3  -5   69.32    1.76
 -11   3   5   69.01    1.79
   9  -3  -5   17.34    0.62
  -9   3   5   17.09    0.63
   7  -3  -5   31.96    1.06
  -7   3   5   30.11    0.74
  -7   3   5   29.26    0.85
  -7   3   5   29.63    0.91
   5  -3  -5  143.72    3.16
   5  -3  -5  138.61    3.46
  -5   3   5  141.41    3.31
  -5   3   5  141.28    3.27
  -5   3   5  147.56    3.17
   3  -3  -5    4.31    0.22
   3  -3  -5    5.39    0.34
  -3   3   5    4.30    0.29
  -3   3   5    3.99    0.23
  -3   3   5    5.05    0.23
   1  -3  -5  180.82    4.14
   1  -3  -5  183.85    4.08
  -1   3   5  178.97    3.97
  -1   3   5  184.80    4.07
  -1   3   5  177.34    4.12
  -1  -3  -5  174.73    3.97
  -1  -3  -5  177.26    4.03
   1   3   5  180.03    4.02
   1   3   5  173.76    3.97
   1   3   5  178.79    4.00
  -3  -3  -5    0.89    0.15
  -3  -3  -5    1.22    0.18
   3   3   5    1.28    0.16
   3   3   5    0.86    0.16
  -5  -3  -5  117.75    2.77
  -5  -3  -5  114.66    2.66
  -5  -3  -5  117.78    2.87
  -5  -3  -5  111.81    2.74
   5   3   5  116.07    2.76
   5   3   5  118.03    2.76
  -7  -3  -5   22.71    0.73
  -7  -3  -5   23.03    0.71
   7   3   5   24.55    0.77
   7   3   5   24.33    0.79
  -9  -3  -5   19.36    0.62
  -9  -3  -5   20.37    0.65
   9   3   5   18.83    0.69
   9   3   5   19.78    0.67
 -11  -3  -5   65.30    1.63
 -11  -3  -5   63.10    1.56
  11   3   5   64.62    1.64
  11   3   5   62.61    1.67
 -13  -3  -5   10.21    0.44
 -13  -3  -5   10.03    0.36
  13   3   5   10.36    0.46
  13   3   5   10.28    0.43
 -15  -3  -5   13.44    0.51
 -15  -3  -5   12.66    0.40
  15   3   5   12.85    0.52
  15   3   5   13.57    0.49
  16  -4  -5    1.21    0.22
 -16   4   5    1.11    0.18
  14  -4  -5    2.12    0.27
 -14   4   5    1.92    0.22
  12  -4  -5    1.57    0.25
 -12   4   5    2.05    0.23
  10  -4  -5    0.18    0.14
 -10   4   5    0.13    0.11
   8  -4  -5    3.12    0.32
  -8   4   5    3.16    0.16
  -8   4   5    3.14    0.20
  -8   4   5    3.25    0.26
   6  -4  -5    0.17    0.12
  -6   4   5    0.18    0.07
  -6   4   5    0.08    0.06
  -6   4   5    0.14    0.09
   4  -4  -5    9.91    0.50
   4  -4  -5    9.57    0.36
  -4   4   5   10.05    0.47
  -4   4   5    9.98    0.37
   2  -4  -5    0.07    0.07
   2  -4  -5    0.23    0.11
  -2   4   5    0.14    0.07
  -2   4   5    0.07    0.06
  -2   4   5    0.09    0.07
   0  -4  -5    0.36    0.11
   0  -4  -5    0.23    0.10
   0   4   5    0.27    0.05
   0   4   5    0.22    0.08
   0   4   5    0.21    0.08
   0   4   5    0.65    0.13
  -2  -4  -5    0.21    0.11
  -2  -4  -5    0.03    0.06
   2   4   5    0.21    0.09
   2   4   5    0.34    0.10
   2   4   5    0.29    0.10
   2   4   5    0.20    0.09
  -4  -4  -5    4.23    0.28
  -4  -4  -5    3.95    0.18
  -4  -4  -5    4.09    0.25
   4   4   5    3.70    0.25
   4   4   5    3.69    0.24
  -6  -4  -5    3.48    0.25
  -6  -4  -5    3.55    0.21
   6   4   5    3.63    0.27
   6   4   5    3.40    0.26
  -8  -4  -5    0.39    0.12
  -8  -4  -5    0.52    0.13
   8   4   5    0.43    0.15
   8   4   5    0.29    0.12
 -10  -4  -5    2.15    0.19
 -10  -4  -5    2.15    0.20
  10   4   5    2.18    0.23
  10   4   5    2.06    0.22
 -12  -4  -5    0.79    0.16
 -12  -4  -5    0.72    0.13
  12   4   5    0.45    0.14
  12   4   5    0.68    0.15
 -14  -4  -5    2.65    0.23
 -14  -4  -5    2.81    0.17
  14   4   5    2.50    0.24
  14   4   5    2.36    0.22
 -16  -4  -5    0.53    0.15
 -16  -4  -5    0.50    0.08
  16   4   5    0.46    0.12
  16   4   5    0.59    0.15
  15  -5  -5    7.73    0.46
 -15   5   5    8.23    0.40
  13  -5  -5   21.01    0.84
 -13   5   5   22.10    0.74
  11  -5  -5   14.36    0.68
 -11   5   5   15.39    0.58
   9  -5  -5   34.55    1.19
  -9   5   5   36.64    1.06
  -9   5   5   36.56    0.89
   7  -5  -5   87.60    2.35
  -7   5   5   87.66    2.16
  -7   5   5   85.22    2.07
  -7   5   5   89.69    2.03
   5  -5  -5    6.42    0.41
   5  -5  -5    6.48    0.29
  -5   5   5    6.15    0.28
  -5   5   5    5.85    0.28
  -5   5   5    6.09    0.32
   3  -5  -5  187.11    4.24
  -3   5   5  192.60    4.25
  -3   5   5  182.98    4.33
   1  -5  -5    8.07    0.41
  -1   5   5    8.04    0.39
  -1   5   5    8.38    0.37
  -1   5   5    7.90    0.33
  -1  -5  -5    4.85    0.30
  -1  -5  -5    4.82    0.25
   1   5   5    4.79    0.26
   1   5   5    5.06    0.30
   1   5   5    5.31    0.30
   1   5   5    4.65    0.28
  -3  -5  -5  182.62    4.13
  -3  -5  -5  189.16    4.22
   3   5   5  176.16    4.18
   3   5   5  180.57    4.13
   3   5   5  180.64    4.15
  -5  -5  -5    5.34    0.32
  -5  -5  -5    5.74    0.23
   5   5   5    5.05    0.30
   5   5   5    5.12    0.32
   5   5   5    5.30    0.33
  -7  -5  -5   71.43    1.82
   7   5   5   72.32    1.83
   7   5   5   71.77    1.85
  -9  -5  -5   28.06    0.81
  -9  -5  -5   28.20    0.83
   9   5   5   26.60    0.86
   9   5   5   26.66    0.86
 -11  -5  -5   17.27    0.59
 -11  -5  -5   17.29    0.57
  11   5   5   17.09    0.63
 -13  -5  -5   18.49    0.62
 -13  -5  -5   18.24    0.56
  13   5   5   18.23    0.64
  13   5   5   17.62    0.64
 -15  -5  -5    7.19    0.35
 -15  -5  -5    7.18    0.28
  15   5   5    7.37    0.38
  15   5   5    7.70    0.37
  16  -6  -5    9.14    0.51
 -16   6   5   10.07    0.44
  14  -6  -5   55.72    1.64
 -14   6   5   55.67    1.48
  12  -6  -5   31.26    1.10
 -12   6   5   32.36    0.96
  10  -6  -5  235.29    5.58
 -10   6   5  239.23    5.37
   8  -6  -5   73.33    1.96
  -8   6   5   64.85    1.74
  -8   6   5   69.37    1.64
   6  -6  -5  205.03    4.44
   6  -6  -5  195.42    4.71
  -6   6   5  197.17    4.50
  -6   6   5  188.82    4.43
  -6   6   5  204.21    4.44
   4  -6  -5   11.16    0.43
   4  -6  -5   10.50    0.53
  -4   6   5   10.70    0.42
   2  -6  -5    6.06    0.33
   2  -6  -5    6.21    0.38
  -2   6   5    6.82    0.41
  -2   6   5    6.61    0.33
   0   6   5  389.96    8.84
   0   6   5  406.08    8.79
  -4  -6  -5   20.43    0.73
   4   6   5   24.44    0.77
   4   6   5   19.68    0.68
  -6  -6  -5  217.82    4.92
  -6  -6  -5  214.38    4.74
   6   6   5  208.91    4.90
   6   6   5  217.41    4.87
  -8  -6  -5   52.79    1.41
  -8  -6  -5   53.19    1.33
   8   6   5   52.44    1.41
   8   6   5   53.11    1.44
 -10  -6  -5  217.83    4.83
 -10  -6  -5  218.15    4.86
  10   6   5  210.17    4.89
  10   6   5  214.31    4.91
 -12  -6  -5   32.61    0.91
 -12  -6  -5   33.05    0.94
  12   6   5   32.57    0.98
  12   6   5   33.62    0.99
 -14  -6  -5   46.10    1.18
  14   6   5   47.68    1.29
  14   6   5   47.19    1.28
  15  -7  -5    7.35    0.45
 -15   7   5    8.04    0.40
  13  -7  -5    8.58    0.50
 -13   7   5    9.26    0.42
  11  -7  -5   31.62    1.12
 -11   7   5   33.41    0.97
   9  -7  -5   10.14    0.55
  -9   7   5   10.84    0.45
   7  -7  -5   10.31    0.56
   7  -7  -5   11.00    0.41
  -7   7   5   11.49    0.46
   5  -7  -5   34.93    0.97
   5  -7  -5   35.23    1.15
   1  -7  -5   33.04    1.04
   1  -7  -5   32.72    0.99
  -1   7   5   32.38    0.90
  -1  -7  -5   41.90    1.20
   1   7   5   40.61    1.09
   1   7   5   41.47    1.17
  -3  -7  -5    1.36    0.21
   3   7   5    1.12    0.16
  -5  -7  -5   27.37    0.88
   5   7   5   26.56    0.87
   5   7   5   27.05    0.83
  -7  -7  -5   12.96    0.53
  -7  -7  -5   12.67    0.41
   7   7   5   12.73    0.54
   7   7   5   13.01    0.51
  -9  -7  -5    8.37    0.39
  -9  -7  -5    8.60    0.34
   9   7   5    8.38    0.42
   9   7   5    8.44    0.40
 -11  -7  -5   34.95    0.96
 -11  -7  -5   33.70    0.93
  11   7   5   33.26    1.01
  11   7   5   33.10    0.99
 -13  -7  -5    8.16    0.37
 -13  -7  -5    8.30    0.35
  13   7   5    8.67    0.41
  13   7   5    8.83    0.40
 -15  -7  -5    8.34    0.33
 -15  -7  -5    9.05    0.39
  15   7   5    9.05    0.41
  15   7   5    8.30    0.40
  14  -8  -5    2.22    0.28
 -14   8   5    2.55    0.24
  12  -8  -5    4.71    0.37
 -12   8   5    4.25    0.29
  10  -8  -5    0.53    0.17
   8  -8  -5    7.98    0.48
  -8   8   5    8.38    0.38
   6  -8  -5    1.73    0.28
   6  -8  -5    2.16    0.19
  -6   8   5    1.65    0.18
   4  -8  -5    8.58    0.49
   4  -8  -5    9.47    0.41
   2  -8  -5    1.02    0.20
   2  -8  -5    1.06    0.18
  -2   8   5    1.09    0.15
   0  -8  -5    0.25    0.12
   0  -8  -5    0.30    0.13
   0   8   5    0.48    0.15
   0   8   5    0.50    0.12
  -2  -8  -5    0.95    0.20
   2   8   5    0.73    0.14
   2   8   5    0.46    0.13
  -4  -8  -5    0.51    0.15
   4   8   5    0.38    0.12
   4   8   5    0.40    0.14
  -6  -8  -5    1.39    0.21
   6   8   5    1.14    0.17
   6   8   5    0.96    0.18
  -8  -8  -5    1.49    0.19
   8   8   5    1.55    0.21
   8   8   5    1.76    0.25
 -10  -8  -5    2.97    0.24
 -10  -8  -5    3.06    0.19
  10   8   5    2.80    0.24
  10   8   5    2.88    0.26
 -12  -8  -5    2.07    0.18
 -12  -8  -5    2.15    0.19
  12   8   5    2.51    0.24
  12   8   5    1.98    0.22
 -14  -8  -5    1.87    0.20
 -14  -8  -5    1.64    0.18
  14   8   5    1.85    0.21
  14   8   5    2.13    0.22
  13  -9  -5    3.54    0.33
 -13   9   5    3.71    0.26
  11  -9  -5    7.38    0.46
 -11   9   5    7.76    0.37
   9  -9  -5    5.69    0.41
  -9   9   5    5.71    0.32
   7  -9  -5   10.11    0.40
   7  -9  -5    8.96    0.51
  -7   9   5    9.92    0.41
   5  -9  -5   39.95    1.11
   5  -9  -5   40.96    1.27
   3  -9  -5   15.48    0.58
   3  -9  -5   14.76    0.65
  -3   9   5   15.74    0.52
   1  -9  -5   13.69    0.60
   1  -9  -5   13.71    0.56
  -1   9   5   14.77    0.54
  -1   9   5   13.86    0.48
  -1  -9  -5   15.98    0.63
   1   9   5   16.05    0.53
   1   9   5   15.74    0.60
  -3  -9  -5   15.93    0.63
   3   9   5   16.24    0.55
   3   9   5   15.89    0.61
  -5  -9  -5   37.04    1.12
   5   9   5   37.76    1.04
   5   9   5   36.49    1.10
  -7  -9  -5    7.82    0.40
   7   9   5    8.21    0.38
   7   9   5    8.44    0.43
  -9  -9  -5    4.72    0.30
   9   9   5    4.53    0.29
   9   9   5    4.79    0.32
 -11  -9  -5    8.54    0.39
  11   9   5    8.69    0.40
  11   9   5    8.53    0.42
 -13  -9  -5    2.89    0.21
 -13  -9  -5    2.99    0.20
  13   9   5    3.13    0.25
  13   9   5    2.98    0.25
  12 -10  -5   18.26    0.77
 -12  10   5   18.23    0.63
  10 -10  -5  135.66    3.45
 -10  10   5  143.63    3.26
   8 -10  -5   39.90    1.27
  -8  10   5   40.29    1.10
   6 -10  -5  123.26    2.84
   6 -10  -5  120.04    3.03
  -6  10   5  119.12    2.81
   4 -10  -5    3.18    0.25
   4 -10  -5    2.87    0.29
   2 -10  -5    4.04    0.33
   2 -10  -5    3.76    0.28
  -2  10   5    4.12    0.23
  -2  10   5    4.64    0.28
   0 -10  -5   87.30    2.20
   0  10   5   86.06    2.06
   0  10   5   88.49    2.16
  -2 -10  -5    3.36    0.28
   2  10   5    3.09    0.22
  -4 -10  -5    2.63    0.25
   4  10   5    2.07    0.20
   4  10   5    2.63    0.25
  -6 -10  -5  115.21    2.78
   6  10   5  113.33    2.76
   6  10   5  111.88    2.67
  -8 -10  -5   38.63    1.13
   8  10   5   38.18    1.13
   8  10   5   39.30    1.08
 -10 -10  -5  125.19    2.92
  10  10   5  121.47    2.94
  10  10   5  121.32    2.89
 -12 -10  -5   15.88    0.56
  12  10   5   16.37    0.58
  12  10   5   16.78    0.62
  13 -11  -5   17.14    0.73
  11 -11  -5    3.68    0.33
 -11  11   5    3.71    0.25
   9 -11  -5   24.64    0.92
  -9  11   5   26.26    0.78
   7 -11  -5    4.97    0.28
   7 -11  -5    4.46    0.36
  -7  11   5    4.96    0.28
   5 -11  -5    1.96    0.26
   5 -11  -5    2.53    0.22
  -5  11   5    2.25    0.19
   3 -11  -5   20.78    0.80
   3 -11  -5   21.49    0.72
  -3  11   5   21.69    0.64
  -3  11   5   20.68    0.67
   1 -11  -5    3.31    0.28
   1 -11  -5    3.51    0.30
  -1  11   5    3.90    0.22
  -1  11   5    4.37    0.27
  -1 -11  -5    3.48    0.28
   1  11   5    4.07    0.28
   1  11   5    3.64    0.22
  -3 -11  -5   23.01    0.80
   3  11   5   22.43    0.68
   3  11   5   22.51    0.77
  -5 -11  -5    2.11    0.24
   5  11   5    2.29    0.34
   5  11   5    2.01    0.19
  -7 -11  -5    4.02    0.29
   7  11   5    4.13    0.30
   7  11   5    4.16    0.26
  -9 -11  -5   25.38    0.82
   9  11   5   24.84    0.77
   9  11   5   25.52    0.83
 -11 -11  -5    4.41    0.28
  11  11   5    4.32    0.27
  11  11   5    4.31    0.30
  12 -12  -5    2.05    0.30
 -12  12   5    2.27    0.21
 -12  12   5    2.05    0.12
  10 -12  -5    2.08    0.26
 -10  12   5    2.02    0.15
 -10  12   5    2.25    0.21
   8 -12  -5    1.94    0.25
  -8  12   5    1.89    0.19
  -8  12   5    1.99    0.16
   6 -12  -5    0.35    0.11
   6 -12  -5    0.33    0.15
  -6  12   5    0.32    0.11
  -6  12   5    0.43    0.11
   4 -12  -5    0.12    0.12
   4 -12  -5    0.13    0.10
  -4  12   5    0.37    0.11
  -4  12   5    0.23    0.09
   2 -12  -5    0.37    0.13
  -2  12   5    0.55    0.13
  -2  12   5    0.52    0.11
   0 -12  -5    0.14    0.11
   0  12   5    0.18    0.09
   0  12   5    0.17    0.11
  -2 -12  -5    0.20    0.12
   2  12   5    0.05    0.10
   2  12   5    0.18    0.10
  -4 -12  -5    0.28    0.13
   4  12   5    0.02    0.08
   4  12   5   -0.01    0.11
  -6 -12  -5    1.61    0.21
   6  12   5    1.41    0.21
   6  12   5    1.45    0.19
  -8 -12  -5    0.90    0.17
   8  12   5    1.00    0.16
   8  12   5    0.79    0.17
 -10 -12  -5    2.47    0.22
  10  12   5    1.95    0.22
  10  12   5    2.18    0.21
   9 -13  -5    6.13    0.41
  -9  13   5    6.76    0.27
  -9  13   5    6.84    0.32
   7 -13  -5    0.92    0.21
  -7  13   5    0.83    0.16
  -7  13   5    0.88    0.14
  -7  13   5    0.75    0.12
   5 -13  -5   31.69    0.93
   5 -13  -5   30.14    1.03
  -5  13   5   31.06    0.87
  -5  13   5   30.91    0.84
  -5  13   5   31.27    0.85
   3 -13  -5    2.00    0.25
   3 -13  -5    2.27    0.23
  -3  13   5    1.98    0.16
  -3  13   5    2.13    0.20
   1 -13  -5   16.64    0.62
  -1  13   5   15.76    0.50
  -1  13   5   15.60    0.57
  -1 -13  -5   18.59    0.68
   1  13   5   17.88    0.55
   1  13   5   17.06    0.66
  -3 -13  -5    1.84    0.22
   3  13   5    1.96    0.22
   3  13   5    1.89    0.17
  -5 -13  -5   28.02    0.91
   5  13   5   26.78    0.79
   5  13   5   28.42    0.89
  -7 -13  -5    0.81    0.16
   7  13   5    0.85    0.17
   7  13   5    0.90    0.15
  -9 -13  -5    5.37    0.33
   9  13   5    5.42    0.29
   9  13   5    5.71    0.35
   8 -14  -5   69.61    1.92
  -8  14   5   69.51    1.71
  -8  14   5   73.12    1.72
  -8  14   5   69.37    1.66
   6 -14  -5   18.72    0.64
   6 -14  -5   19.00    0.75
  -6  14   5   18.94    0.59
  -6  14   5   18.91    0.58
  -6  14   5   19.10    0.58
   4 -14  -5   19.74    0.68
   4 -14  -5   19.59    0.76
  -4  14   5   18.85    0.62
  -4  14   5   19.96    0.57
  -4  14   5   19.66    0.58
   2 -14  -5    4.56    0.31
  -2  14   5    4.63    0.23
  -2  14   5    4.90    0.21
  -2  14   5    5.66    0.30
   0 -14  -5    2.01    0.23
   0  14   5    1.21    0.14
   0  14   5    1.60    0.19
  -2 -14  -5    5.76    0.36
   2  14   5    5.83    0.28
   2  14   5    5.99    0.34
  -4 -14  -5   22.94    0.79
   4  14   5   22.26    0.66
   4  14   5   22.56    0.76
  -6 -14  -5   20.41    0.73
   6  14   5   20.19    0.62
   6  14   5   19.83    0.71
  -8 -14  -5   61.20    1.64
   8  14   5   62.50    1.64
   8  14   5   62.90    1.55
   7 -15  -5    0.35    0.14
  -7  15   5    0.22    0.09
  -7  15   5    0.21    0.08
  -7  15   5    0.52    0.12
   5 -15  -5    0.30    0.14
   5 -15  -5    0.53    0.15
  -5  15   5    0.37    0.09
  -5  15   5    0.35    0.11
  -5  15   5    0.27    0.08
   3 -15  -5    4.57    0.30
  -3  15   5    4.33    0.26
  -3  15   5    4.32    0.22
  -3  15   5    4.88    0.21
   1 -15  -5    1.70    0.21
  -1  15   5    1.69    0.14
  -1  15   5    1.77    0.19
  -1  15   5    1.78    0.11
  -1 -15  -5    1.15    0.21
   1  15   5    0.79    0.17
   1  15   5    0.95    0.13
  -3 -15  -5    6.49    0.37
   3  15   5    6.14    0.35
   3  15   5    6.46    0.29
  -5 -15  -5    0.42    0.14
   5  15   5    0.38    0.14
   5  15   5    0.33    0.10
  -7 -15  -5    0.16    0.12
   7  15   5    0.02    0.10
   7  15   5    0.14    0.09
   4 -16  -5    0.21    0.11
  -4  16   5    0.29    0.08
  -4  16   5    0.34    0.10
  -4  16   5    0.17    0.08
   2 -16  -5    0.19    0.10
  -2  16   5    0.19    0.10
  -2  16   5    0.12    0.05
  -2  16   5    0.12    0.07
   0 -16  -5    0.41    0.13
   0  16   5    0.43    0.09
   0  16   5    0.19    0.10
  -2 -16  -5    0.04    0.09
   2  16   5    0.05    0.10
   2  16   5    0.01    0.07
  -4 -16  -5    0.45    0.15
   4  16   5    0.33    0.14
   4  16   5    0.17    0.09
   4  16  -6   16.72    0.59
  -4 -16   6   15.55    0.60
   2  16  -6    5.58    0.31
  -2 -16   6    5.97    0.35
   0  16  -6   51.86    1.33
  -2  16  -6   10.94    0.40
  -4  16  -6   30.82    0.80
   7  15  -6    1.80    0.14
   7  15  -6    1.59    0.21
  -7 -15   6    1.36    0.18
   5  15  -6    2.30    0.13
   5  15  -6    2.36    0.23
  -5 -15   6    2.27    0.22
   3  15  -6   10.91    0.46
  -3 -15   6   11.28    0.49
   1  15  -6    2.88    0.22
  -1 -15   6    2.68    0.25
  -1  15  -6    2.63    0.20
  -3  15  -6    0.92    0.13
  -5  15  -6    1.07    0.10
   7 -15   6    1.19    0.20
   8  14  -6    0.24    0.12
   8  14  -6    0.35    0.09
  -8 -14   6    0.42    0.13
   6  14  -6    0.44    0.09
   6  14  -6    0.35    0.13
  -6 -14   6    0.27    0.12
   4  14  -6    1.39    0.21
   4  14  -6    1.27    0.10
  -4 -14   6    1.08    0.19
   2  14  -6    0.77    0.15
  -2 -14   6    0.47    0.15
   0  14  -6    2.31    0.20
   0 -14   6    1.99    0.22
  -2  14  -6    1.25    0.14
  -4  14  -6    4.47    0.22
   6 -14   6    2.02    0.23
   8 -14   6    3.16    0.27
   9  13  -6    2.56    0.25
  -9 -13   6    2.90    0.23
   7  13  -6    0.53    0.11
   7  13  -6    0.59    0.16
  -7 -13   6    1.05    0.18
   5  13  -6   21.88    0.74
   5  13  -6   22.60    0.61
  -5 -13   6   21.76    0.74
   3  13  -6    3.08    0.26
   3  13  -6    2.43    0.13
  -3 -13   6    2.16    0.23
   1  13  -6    7.39    0.35
  -1 -13   6    6.62    0.38
  -1  13  -6   34.02    0.94
   1 -13   6   35.08    1.04
  -3  13  -6    5.93    0.27
  -5  13  -6   41.88    1.01
   5 -13   6   41.61    1.21
  -7  13  -6    2.71    0.13
   7 -13   6    2.93    0.26
   9 -13   6    6.54    0.38
  12  12  -6   14.28    0.49
  12  12  -6   14.17    0.56
 -12 -12   6   13.89    0.48
  10  12  -6    4.66    0.32
  10  12  -6    4.39    0.25
 -10 -12   6    4.83    0.28
   8  12  -6    1.45    0.21
   8  12  -6    1.37    0.15
  -8 -12   6    1.64    0.19
   6  12  -6    1.07    0.18
   6  12  -6    1.41    0.14
  -6 -12   6    1.70    0.20
   4  12  -6    1.76    0.21
   4  12  -6    1.81    0.14
  -4 -12   6    2.21    0.23
   2  12  -6   46.05    1.26
   2  12  -6   48.37    1.10
  -2 -12   6   46.01    1.43
   0  12  -6   30.85    0.88
  -2  12  -6   68.55    1.66
  -4  12  -6   16.50    0.48
   4 -12   6   15.91    0.62
  -6  12  -6   25.70    0.67
   6 -12   6   29.31    1.20
   8 -12   6   12.80    0.55
  10 -12   6   28.90    0.94
  11  11  -6    1.58    0.21
  11  11  -6    1.31    0.16
 -11 -11   6    1.54    0.16
   9  11  -6   15.30    0.51
   9  11  -6   15.12    0.59
  -9 -11   6   14.28    0.59
   7  11  -6    9.68    0.46
   7  11  -6    9.72    0.37
  -7 -11   6   10.23    0.44
   5  11  -6    0.84    0.17
   5  11  -6    0.93    0.13
  -5 -11   6    0.81    0.16
   3  11  -6   40.20    1.14
   3  11  -6   41.69    1.00
  -3 -11   6   39.71    1.17
   1  11  -6    1.93    0.19
  -1 -11   6    1.69    0.21
  -1  11  -6   11.35    0.43
   1 -11   6   11.53    0.50
  -3  11  -6    9.57    0.35
   3 -11   6    9.03    0.44
  -5  11  -6    6.39    0.23
  -5  11  -6    6.84    0.24
  -5  11  -6    6.62    0.22
   5 -11   6    6.49    0.37
   7 -11   6    3.91    0.30
   9 -11   6   25.53    0.86
  11 -11   6    4.14    0.31
  12  10  -6    0.11    0.09
  12  10  -6    0.12    0.11
 -12 -10   6    0.16    0.08
  10  10  -6    0.59    0.14
  10  10  -6    0.73    0.17
 -10 -10   6    0.61    0.13
   8  10  -6    1.17    0.16
   8  10  -6    1.24    0.20
  -8 -10   6    1.11    0.17
   6  10  -6    0.27    0.10
   6  10  -6    0.23    0.12
  -6 -10   6    0.14    0.11
   4  10  -6    0.72    0.11
   4  10  -6    0.61    0.16
  -4 -10   6    0.48    0.09
  -4 -10   6    0.57    0.15
   2  10  -6    5.02    0.30
   2  10  -6    5.35    0.20
  -2 -10   6    4.90    0.32
   0  10  -6    1.96    0.19
   0 -10   6    1.78    0.22
  -2  10  -6    8.08    0.33
   2 -10   6    7.42    0.39
   2 -10   6    7.29    0.39
  -4  10  -6    2.05    0.12
  -4  10  -6    2.40    0.12
  -4  10  -6    2.44    0.15
   4 -10   6    1.94    0.22
  -6  10  -6    7.87    0.28
   6 -10   6    8.01    0.42
   8 -10   6    3.24    0.28
  10 -10   6    5.77    0.36
  12 -10   6    2.35    0.25
  13   9  -6    2.77    0.22
  13   9  -6    2.63    0.25
 -13  -9   6    2.61    0.17
  11   9  -6    5.37    0.34
  11   9  -6    5.54    0.30
 -11  -9   6    5.32    0.26
   9   9  -6    1.26    0.16
   9   9  -6    1.11    0.20
  -9  -9   6    1.24    0.16
   7   9  -6    1.85    0.26
   7   9  -6    1.16    0.15
  -7  -9   6    1.43    0.17
   5   9  -6   20.94    0.72
   5   9  -6   21.05    0.61
  -5  -9   6   20.33    0.70
   3   9  -6    4.38    0.23
   3   9  -6    4.42    0.21
   3   9  -6    4.21    0.29
  -3  -9   6    4.17    0.20
  -3  -9   6    4.35    0.30
   1   9  -6    5.24    0.30
   1   9  -6    5.11    0.19
  -1  -9   6    4.58    0.31
  -1   9  -6   42.01    1.10
   1  -9   6   42.17    1.20
  -3   9  -6   34.87    0.82
  -3   9  -6   34.15    0.89
   3  -9   6   35.18    1.05
  -5   9  -6   59.40    1.38
   5  -9   6   58.84    1.59
   7  -9   6   17.91    0.68
   9  -9   6    4.06    0.31
  11  -9   6    6.14    0.38
 -13   9  -6    0.43    0.13
  13  -9   6    0.46    0.15
  14   8  -6   93.88    2.30
 -14  -8   6   93.17    2.29
 -14  -8   6   93.04    2.12
  12   8  -6    3.23    0.27
  12   8  -6    3.88    0.26
 -12  -8   6    4.97    0.23
  10   8  -6   21.63    0.69
  10   8  -6   21.86    0.76
 -10  -8   6   21.99    0.66
   8   8  -6   31.48    1.00
   8   8  -6   34.87    0.93
  -8  -8   6   32.14    0.92
   6   8  -6    8.14    0.34
   6   8  -6    8.67    0.43
  -6  -8   6    7.03    0.36
   4   8  -6   42.07    1.11
   4   8  -6   43.70    1.22
   4   8  -6   43.26    1.09
  -4  -8   6   42.62    1.20
  -4  -8   6   44.22    1.30
   2   8  -6  140.18    3.32
   2   8  -6  147.00    3.16
  -2  -8   6  142.23    3.17
  -2  -8   6  141.59    3.36
   0   8  -6   12.01    0.45
   0  -8   6   12.68    0.52
  -2   8  -6  270.92    5.95
   2  -8   6  271.36    6.12
  -4   8  -6    3.35    0.16
   4  -8   6    2.82    0.25
  -6   8  -6  131.38    2.92
   6  -8   6  127.60    3.11
   8  -8   6    3.47    0.29
  10  -8   6  117.54    2.90
  12  -8   6   32.81    1.05
 -14   8  -6  139.17    3.21
  14  -8   6  132.59    3.30
  15   7  -6    8.94    0.43
 -15  -7   6    8.81    0.41
  13   7  -6    7.96    0.40
 -13  -7   6    8.08    0.39
 -13  -7   6    8.09    0.29
  11   7  -6   24.49    0.76
  11   7  -6   24.59    0.81
 -11  -7   6   23.99    0.77
 -11  -7   6   22.81    0.66
   9   7  -6    5.54    0.30
   9   7  -6    5.37    0.34
  -9  -7   6    5.43    0.27
  -9  -7   6    5.66    0.32
   7   7  -6    0.75    0.17
   7   7  -6    1.03    0.17
  -7  -7   6    0.97    0.16
   5   7  -6   50.52    1.31
   5   7  -6   53.77    1.31
   5   7  -6   53.33    1.43
  -5  -7   6   50.65    1.31
  -5  -7   6   52.31    1.38
   3   7  -6   11.42    0.37
   3   7  -6   11.65    0.48
   3   7  -6    9.80    0.39
  -3  -7   6   10.77    0.36
  -3  -7   6   11.50    0.48
   1   7  -6   57.06    1.53
   1   7  -6   56.00    1.47
   1   7  -6   59.75    1.31
  -1  -7   6   56.31    1.47
  -1  -7   6   58.61    1.53
  -1   7  -6   14.00    0.46
  -1   7  -6   13.18    0.52
   1  -7   6   14.35    0.55
   1  -7   6   13.98    0.54
  -3   7  -6    2.65    0.15
  -3   7  -6    2.85    0.14
  -3   7  -6    3.10    0.26
   3  -7   6    2.65    0.24
  -5   7  -6   18.04    0.52
   5  -7   6   18.32    0.67
   7  -7   6   15.36    0.62
   9  -7   6   13.16    0.58
  11  -7   6   27.80    0.94
 -13   7  -6    5.25    0.32
  13  -7   6    5.15    0.36
 -15   7  -6    4.77    0.31
  15  -7   6    5.39    0.36
  14   6  -6    0.64    0.16
 -14  -6   6    0.76    0.16
  12   6  -6    0.47    0.14
  12   6  -6    0.35    0.12
 -12  -6   6    0.58    0.09
 -12  -6   6    0.40    0.14
  10   6  -6    0.42    0.14
  10   6  -6    0.21    0.12
 -10  -6   6    0.26    0.12
 -10  -6   6    0.26    0.09
   8   6  -6    0.02    0.10
   8   6  -6    0.15    0.10
  -8  -6   6    0.15    0.11
  -8  -6   6    0.06    0.08
   6   6  -6    2.76    0.22
   6   6  -6    2.79    0.26
   6   6  -6    2.85    0.23
  -6  -6   6    2.26    0.21
   4   6  -6    0.22    0.09
   4   6  -6    0.17    0.08
   4   6  -6    0.26    0.11
   4   6  -6    0.49    0.11
  -4  -6   6    0.37    0.10
  -4  -6   6    0.34    0.12
   2   6  -6   16.09    0.60
   2   6  -6   15.77    0.57
   2   6  -6   16.40    0.45
  -2  -6   6   15.62    0.44
  -2  -6   6   15.25    0.57
  -2  -6   6   15.25    0.56
   0   6  -6    1.15    0.15
   0   6  -6    1.47    0.18
   0   6  -6    1.27    0.21
   0  -6   6    1.11    0.13
   0  -6   6    1.25    0.19
  -2   6  -6   12.59    0.49
  -2   6  -6   12.17    0.39
   2  -6   6   12.98    0.50
  -4   6  -6    4.63    0.28
  -4   6  -6    5.12    0.21
   4  -6   6    5.07    0.31
  -6   6  -6    5.18    0.26
   6  -6   6    5.87    0.36
   8  -6   6    6.19    0.38
  10  -6   6    5.50    0.38
 -14   6  -6    3.04    0.25
  14  -6   6    2.79    0.28
  15   5  -6    9.74    0.44
 -15  -5   6    9.58    0.45
  13   5  -6   22.41    0.75
 -13  -5   6   22.16    0.75
  11   5  -6    8.76    0.43
  11   5  -6    8.60    0.40
 -11  -5   6    7.93    0.41
 -11  -5   6    8.50    0.29
   9   5  -6   29.19    0.89
   9   5  -6   28.99    0.78
   9   5  -6   29.22    0.93
  -9  -5   6   30.94    0.92
  -9  -5   6   30.02    0.79
   7   5  -6   64.64    1.72
   7   5  -6   64.98    1.57
   7   5  -6   65.77    1.64
  -7  -5   6   63.76    1.58
  -7  -5   6   65.55    1.67
   5   5  -6    1.24    0.17
   5   5  -6    1.01    0.14
   3   5  -6  126.16    2.81
   3   5  -6  125.69    2.87
   3   5  -6  124.42    2.94
   3   5  -6  122.58    2.90
  -3  -5   6  122.43    2.95
  -3  -5   6  122.79    2.90
  -3  -5   6  123.07    2.81
   1   5  -6   21.43    0.70
   1   5  -6   21.48    0.70
   1   5  -6   22.83    0.69
   1   5  -6   22.32    0.54
  -1  -5   6   21.65    0.71
  -1  -5   6   23.01    0.54
  -1  -5   6   21.27    0.68
  -1   5  -6    2.37    0.21
  -1   5  -6    1.73    0.16
  -1   5  -6    1.86    0.14
   1  -5   6    1.99    0.14
  -3   5  -6  226.17    5.25
  -3   5  -6  232.82    5.07
  -3   5  -6  235.46    5.22
   3  -5   6  235.93    5.25
  -5   5  -6   11.77    0.41
  -5   5  -6   12.71    0.49
   5  -5   6   12.40    0.52
   7  -5   6   86.17    2.21
   9  -5   6   24.80    0.87
  11  -5   6    9.47    0.49
 -13   5  -6   14.16    0.56
  13  -5   6   13.71    0.60
 -15   5  -6    3.47    0.27
  15  -5   6    3.27    0.29
  16   4  -6   63.63    1.64
 -16  -4   6   63.36    1.66
  14   4  -6   57.58    1.50
 -14  -4   6   54.31    1.49
  12   4  -6   38.90    1.12
 -12  -4   6   37.95    1.12
  10   4  -6    2.69    0.26
 -10  -4   6    3.96    0.28
 -10  -4   6    3.83    0.17
   8   4  -6   10.26    0.48
   8   4  -6    9.97    0.35
   8   4  -6   10.11    0.44
  -8  -4   6   10.93    0.47
  -8  -4   6   10.80    0.36
   6   4  -6   31.63    0.92
   6   4  -6   32.65    0.94
   6   4  -6   33.36    0.87
   6   4  -6   33.18    1.01
  -6  -4   6   33.70    0.88
  -6  -4   6   34.24    0.98
  -6  -4   6   32.39    0.95
   4   4  -6   40.81    1.05
   4   4  -6   41.43    1.06
   4   4  -6   40.77    1.07
   4   4  -6   40.54    1.15
  -4  -4   6   37.67    1.14
  -4  -4   6   38.88    1.06
  -4  -4   6   40.86    1.06
   2   4  -6   78.91    1.87
   2   4  -6   74.85    1.88
   2   4  -6   74.58    1.75
  -2  -4   6   78.21    1.87
  -2  -4   6   77.98    1.90
  -2  -4   6   74.52    1.76
   0   4  -6  186.06    4.25
   0   4  -6  189.05    4.21
   0   4  -6  188.38    4.17
   0  -4   6  184.79    4.17
  -2   4  -6  125.43    2.95
  -2   4  -6  126.43    2.75
  -2   4  -6  125.12    2.89
  -2   4  -6  122.60    2.75
   2  -4   6  127.22    2.90
  -4   4  -6  140.51    3.38
  -4   4  -6  146.82    3.26
   4  -4   6  148.83    3.40
  -6   4  -6   23.85    0.70
  -6   4  -6   22.72    0.72
   6  -4   6   25.05    0.83
   8  -4   6   95.03    2.41
 -10   4  -6   66.80    1.53
  10  -4   6   67.61    1.83
 -12   4  -6  165.79    3.75
 -12   4  -6  152.07    3.52
  12  -4   6  163.41    3.85
 -14   4  -6  117.99    2.84
  14  -4   6  119.97    2.94
 -16   4  -6   75.06    1.78
 -16   4  -6   80.55    1.99
  16  -4   6   83.22    2.08
  15   3  -6   17.90    0.63
 -15  -3   6   18.26    0.66
  13   3  -6    9.54    0.46
 -13  -3   6    8.92    0.43
  11   3  -6   53.54    1.44
 -11  -3   6   51.80    1.43
   9   3  -6    8.72    0.43
   9   3  -6    9.21    0.42
  -9  -3   6    8.44    0.42
  -9  -3   6    9.22    0.29
   7   3  -6   11.69    0.49
   7   3  -6   12.62    0.39
   7   3  -6   12.67    0.54
  -7  -3   6   13.58    0.53
  -7  -3   6   13.92    0.40
   5   3  -6  152.82    3.55
   5   3  -6  159.11    3.47
   5   3  -6  151.79    3.54
   5   3  -6  153.95    3.63
  -5  -3   6  157.71    3.47
  -5  -3   6  149.56    3.62
  -5  -3   6  158.71    3.59
   3   3  -6    0.60    0.12
   3   3  -6    0.61    0.10
   3   3  -6    0.34    0.11
   3   3  -6    0.54    0.10
  -3  -3   6    0.59    0.14
  -3  -3   6    0.79    0.12
  -3  -3   6    0.85    0.12
   1   3  -6  209.37    4.65
   1   3  -6  207.99    4.66
  -1  -3   6  206.52    4.65
  -1  -3   6  208.66    4.52
  -1   3  -6  141.39    3.13
  -1   3  -6  134.23    3.07
   1  -3   6  139.92    3.08
   1  -3   6  142.30    3.14
  -3   3  -6    6.14    0.25
   3  -3   6    6.46    0.26
   3  -3   6    6.35    0.30
  -5   3  -6  100.34    2.34
   5  -3   6   99.43    2.37
   5  -3   6  100.35    2.45
  -7   3  -6   30.04    0.73
   7  -3   6   29.27    0.88
   7  -3   6   29.39    0.75
   7  -3   6   29.92    0.97
  -9   3  -6   16.67    0.49
   9  -3   6   18.62    0.52
   9  -3   6   18.29    0.63
  11  -3   6   48.57    1.40
 -13   3  -6    3.79    0.28
  13  -3   6    3.84    0.31
  13  -3   6    3.33    0.19
 -15   3  -6    9.96    0.32
 -15   3  -6   10.39    0.46
  15  -3   6   10.36    0.36
  15  -3   6   12.15    0.53
  16   2  -6    0.28    0.12
 -16  -2   6    0.29    0.13
  14   2  -6    0.00    0.09
 -14  -2   6    0.20    0.12
  12   2  -6    0.21    0.12
 -12  -2   6    0.16    0.12
  10   2  -6    1.24    0.21
 -10  -2   6    1.27    0.19
   8   2  -6    0.21    0.13
  -8  -2   6    0.22    0.12
   6   2  -6    4.74    0.28
   6   2  -6    4.06    0.25
   6   2  -6    4.65    0.18
  -6  -2   6    3.77    0.27
  -6  -2   6    4.01    0.26
  -6  -2   6    4.14    0.17
  -6  -2   6    4.63    0.29
   4   2  -6    0.59    0.14
   4   2  -6    0.84    0.10
   4   2  -6    0.68    0.12
  -4  -2   6    0.74    0.15
  -4  -2   6    0.73    0.16
  -4  -2   6    0.74    0.09
   2   2  -6    7.74    0.32
   2   2  -6    7.78    0.30
  -2  -2   6    8.00    0.29
   0   2  -6   91.72    2.12
   0   2  -6   94.02    2.09
   0  -2   6   94.55    2.04
   0  -2   6   91.76    2.13
  -2   2  -6   45.61    1.08
   2  -2   6   44.61    1.08
   2  -2   6   44.77    1.11
  -4   2  -6    0.63    0.12
   4  -2   6    0.41    0.12
  -6   2  -6    7.79    0.27
  -6   2  -6    8.31    0.36
   6  -2   6    7.88    0.28
   6  -2   6    7.80    0.37
  -8   2  -6    0.18    0.09
   8  -2   6    0.21    0.10
   8  -2   6    0.26    0.13
 -10   2  -6    0.85    0.12
  10  -2   6    0.90    0.17
  10  -2   6    0.61    0.12
 -12   2  -6    0.64    0.20
  12  -2   6    0.60    0.13
  12  -2   6    0.67    0.16
 -14   2  -6    0.28    0.07
 -14   2  -6    0.29    0.12
  14  -2   6    0.22    0.08
 -16   2  -6    0.49    0.14
  16  -2   6    0.40    0.10
  17   1  -6    5.32    0.30
 -17  -1   6    4.87    0.31
  15   1  -6    8.74    0.40
 -15  -1   6    9.36    0.44
  13   1  -6   22.46    0.73
 -13  -1   6   21.42    0.75
  11   1  -6   15.92    0.59
 -11  -1   6   15.58    0.60
   9   1  -6   22.05    0.74
  -9  -1   6   21.02    0.74
   7   1  -6   43.75    1.25
  -7  -1   6   45.78    1.26
   5   1  -6    8.34    0.46
  -5  -1   6    8.10    0.43
  -5  -1   6    7.62    0.37
   3   1  -6  155.15    3.61
   3   1  -6  156.99    3.56
   3   1  -6  159.60    3.44
  -3  -1   6  160.97    3.56
  -3  -1   6  152.50    3.60
   1   1  -6    2.35    0.16
  -1  -1   6    2.03    0.15
  -1   1  -6    5.57    0.20
   1  -1   6    5.52    0.21
   1  -1   6    5.70    0.21
  -3   1  -6  231.13    5.09
   3  -1   6  229.69    5.10
   3  -1   6  229.72    5.00
  -5   1  -6   22.77    0.63
  -5   1  -6   22.58    0.72
   5  -1   6   25.57    0.65
  -7   1  -6   51.79    1.29
   7  -1   6   54.40    1.42
   7  -1   6   52.79    1.31
  -9   1  -6   33.68    0.92
   9  -1   6   35.50    0.93
   9  -1   6   35.74    1.04
 -11   1  -6    8.54    0.41
  11  -1   6    8.31    0.34
  11  -1   6    8.34    0.41
 -13   1  -6   10.98    0.37
 -13   1  -6   11.10    0.48
  13  -1   6   11.14    0.48
  13  -1   6   11.40    0.41
 -15   1  -6    0.40    0.08
 -15   1  -6    0.27    0.12
  15  -1   6    0.29    0.09
  16   0  -6  127.22    2.97
 -16   0   6  125.64    3.02
  14   0  -6   24.21    0.76
 -14   0   6   23.65    0.79
  12   0  -6  122.85    2.93
 -12   0   6  124.00    2.97
  10   0  -6   53.62    1.43
 -10   0   6   52.91    1.45
   8   0  -6   11.36    0.49
  -8   0   6   11.69    0.50
   6   0  -6  336.17    7.73
  -6   0   6  363.40    7.76
  -6   0   6  349.14    7.75
   4   0  -6   53.26    1.41
   4   0  -6   56.80    1.46
  -4   0   6   57.71    1.43
  -4   0   6   55.72    1.44
   2   0  -6    4.90    0.24
   2   0  -6    6.14    0.28
  -2   0   6    5.55    0.27
  -2   0   6    4.80    0.24
  -2   0  -6  127.35    2.95
   2   0   6  133.73    2.96
  -6   0  -6    8.89    0.33
  -6   0  -6    8.05    0.38
   6   0   6    7.72    0.38
   6   0   6    8.65    0.34
  -8   0  -6  306.25    6.88
   8   0   6  319.68    6.91
   8   0   6  314.00    7.01
 -10   0  -6   24.06    0.78
  10   0   6   23.70    0.79
  10   0   6   24.73    0.72
 -12   0  -6  294.84    6.56
 -12   0  -6  310.04    6.71
  12   0   6  288.64    6.77
  12   0   6  304.84    6.62
 -14   0  -6   74.65    1.86
 -14   0  -6   73.87    1.71
  14   0   6   71.88    1.87
  14   0   6   74.28    1.79
 -16   0  -6  147.17    3.44
  16   0   6  147.80    3.35
  17  -1  -6    4.92    0.28
 -17   1   6    5.14    0.32
  15  -1  -6    9.56    0.47
 -15   1   6    8.68    0.43
  13  -1  -6   23.26    0.74
 -13   1   6   22.72    0.77
  11  -1  -6   15.91    0.59
 -11   1   6   16.24    0.61
   9  -1  -6   22.40    0.74
  -9   1   6   21.51    0.75
   7  -1  -6   44.28    1.24
  -7   1   6   43.49    1.20
  -7   1   6   45.02    1.24
   5  -1  -6    7.51    0.35
   5  -1  -6    7.98    0.38
  -5   1   6    7.84    0.36
  -5   1   6    7.16    0.35
  -5   1   6    7.62    0.37
   3  -1  -6  167.33    3.52
   3  -1  -6  159.84    3.70
   3  -1  -6  158.29    3.65
  -3   1   6  163.34    3.66
  -3   1   6  158.21    3.68
   1  -1  -6    2.22    0.16
   1  -1  -6    1.98    0.13
  -1   1   6    2.10    0.15
  -1   1   6    2.76    0.15
  -1  -1  -6    5.32    0.24
   1   1   6    5.55    0.22
   1   1   6    5.94    0.25
  -3  -1  -6  226.10    5.13
   3   1   6  233.81    5.14
  -5  -1  -6   23.99    0.77
  -5  -1  -6   23.52    0.71
   5   1   6   25.45    0.73
   5   1   6   24.85    0.77
  -7  -1  -6   51.85    1.34
   7   1   6   53.93    1.36
   7   1   6   52.43    1.42
  -9  -1  -6   35.83    1.03
  -9  -1  -6   34.73    0.97
   9   1   6   36.12    1.06
   9   1   6   36.79    1.00
 -11  -1  -6    8.74    0.34
 -11  -1  -6    8.49    0.40
  11   1   6    8.24    0.41
  11   1   6    8.31    0.37
 -13  -1  -6   11.66    0.38
  13   1   6   10.74    0.48
  13   1   6   11.10    0.43
 -15  -1  -6    0.41    0.08
 -15  -1  -6    0.18    0.12
  15   1   6    0.36    0.10
  15   1   6    0.23    0.12
  16  -2  -6    0.28    0.11
 -16   2   6    0.27    0.13
  14  -2  -6    0.01    0.09
 -14   2   6    0.12    0.12
  12  -2  -6    0.04    0.10
 -12   2   6    0.17    0.13
  10  -2  -6    1.23    0.19
 -10   2   6    1.16    0.19
   8  -2  -6    0.24    0.12
  -8   2   6    0.07    0.11
  -8   2   6    0.29    0.11
   6  -2  -6    4.48    0.34
  -6   2   6    4.28    0.27
  -6   2   6    4.57    0.29
   4  -2  -6    0.48    0.13
   4  -2  -6    0.60    0.08
  -4   2   6    0.75    0.13
  -4   2   6    0.60    0.12
  -4   2   6    0.80    0.08
   2  -2  -6    7.93    0.29
   2  -2  -6    7.09    0.29
  -2   2   6    7.69    0.36
  -2   2   6    7.66    0.30
  -2   2   6    7.99    0.29
   0  -2  -6   94.79    2.18
   0  -2  -6   92.06    2.06
   0   2   6   92.19    2.17
  -2  -2  -6   45.21    1.15
  -2  -2  -6   43.02    1.18
   2   2   6   44.00    1.15
  -4  -2  -6    0.41    0.11
  -4  -2  -6    0.72    0.15
   4   2   6    0.65    0.14
  -6  -2  -6    7.81    0.36
   6   2   6    7.93    0.39
   6   2   6    7.75    0.36
  -8  -2  -6    0.20    0.12
  -8  -2  -6    0.37    0.13
   8   2   6    0.32    0.13
   8   2   6    0.45    0.14
 -10  -2  -6    0.92    0.14
 -10  -2  -6    0.82    0.17
  10   2   6    0.90    0.16
  10   2   6    0.77    0.18
 -12  -2  -6    0.67    0.15
 -12  -2  -6    0.56    0.12
  12   2   6    0.75    0.18
  12   2   6    0.50    0.13
 -14  -2  -6    0.19    0.11
 -14  -2  -6    0.19    0.07
  14   2   6    0.21    0.10
  14   2   6    0.22    0.12
 -16  -2  -6    0.59    0.09
 -16  -2  -6    0.63    0.15
  16   2   6    0.80    0.17
  16   2   6    0.56    0.13
  15  -3  -6   18.39    0.75
 -15   3   6   19.44    0.68
  13  -3  -6   10.11    0.54
 -13   3   6    9.59    0.45
  11  -3  -6   50.81    1.54
  11  -3  -6   52.21    1.39
 -11   3   6   52.81    1.42
   9  -3  -6    9.57    0.53
   9  -3  -6    8.65    0.41
  -9   3   6    8.89    0.43
   7  -3  -6   12.31    0.60
  -7   3   6   12.29    0.46
  -7   3   6   12.44    0.50
   5  -3  -6  157.10    3.46
   5  -3  -6  156.15    3.77
  -5   3   6  152.42    3.60
  -5   3   6  155.20    3.59
  -5   3   6  161.20    3.47
   3  -3  -6    0.65    0.10
   3  -3  -6    1.40    0.22
  -3   3   6    0.49    0.13
  -3   3   6    1.02    0.12
  -3   3   6    0.68    0.13
   1  -3  -6  210.03    4.71
   1  -3  -6  207.62    4.77
  -1   3   6  210.87    4.61
  -1   3   6  213.65    4.70
  -1   3   6  211.45    4.76
  -1  -3  -6  137.99    3.21
  -1  -3  -6  135.56    3.16
   1   3   6  138.12    3.18
   1   3   6  140.07    3.16
   1   3   6  138.98    3.19
  -3  -3  -6    6.25    0.34
  -3  -3  -6    6.40    0.32
  -3  -3  -6    6.03    0.23
   3   3   6    7.75    0.35
   3   3   6    7.69    0.34
  -5  -3  -6   95.09    2.36
  -5  -3  -6   98.97    2.39
  -5  -3  -6   98.07    2.38
  -5  -3  -6   99.50    2.28
   5   3   6   99.03    2.38
   5   3   6   98.85    2.38
  -7  -3  -6   30.12    0.85
  -7  -3  -6   29.72    0.89
   7   3   6   30.28    0.92
   7   3   6   29.65    0.90
  -9  -3  -6   17.61    0.60
  -9  -3  -6   17.76    0.60
   9   3   6   18.32    0.66
   9   3   6   18.84    0.64
 -11  -3  -6   52.82    1.38
 -11  -3  -6   51.91    1.33
  11   3   6   53.86    1.39
  11   3   6   51.69    1.43
 -13  -3  -6    3.79    0.26
 -13  -3  -6    3.70    0.21
  13   3   6    3.47    0.25
  13   3   6    3.14    0.26
 -15  -3  -6   10.36    0.35
 -15  -3  -6   10.59    0.44
  15   3   6   10.20    0.46
  15   3   6   10.74    0.43
  16  -4  -6   62.43    1.74
 -16   4   6   61.70    1.63
  14  -4  -6   55.79    1.63
 -14   4   6   56.90    1.51
  12  -4  -6   36.45    1.21
 -12   4   6   37.67    1.09
  10  -4  -6    2.38    0.29
 -10   4   6    3.64    0.27
   8  -4  -6   10.66    0.56
  -8   4   6   10.94    0.33
  -8   4   6   10.75    0.47
   6  -4  -6   33.61    1.12
   6  -4  -6   33.88    0.85
  -6   4   6   31.07    0.98
  -6   4   6   33.85    0.85
  -6   4   6   33.61    0.97
   4  -4  -6   40.80    1.04
  -4   4   6   41.85    1.05
  -4   4   6   39.23    1.18
   2  -4  -6   76.35    1.86
   2  -4  -6   75.44    1.97
  -2   4   6   74.75    1.79
  -2   4   6   79.53    1.86
   0  -4  -6  183.52    4.29
   0  -4  -6  189.25    4.28
   0   4   6  191.56    4.26
   0   4   6  183.84    4.28
   0   4   6  187.51    4.06
   0   4   6  188.76    4.22
  -2  -4  -6  123.43    3.05
  -2  -4  -6  123.68    2.87
   2   4   6  122.52    2.87
   2   4   6  127.31    2.94
   2   4   6  120.48    2.89
  -4  -4  -6  146.32    3.46
  -4  -4  -6  146.20    3.26
  -4  -4  -6  146.42    3.42
   4   4   6  147.76    3.44
   4   4   6  149.39    3.42
  -6  -4  -6   25.46    0.72
  -6  -4  -6   24.27    0.80
   6   4   6   25.52    0.81
   6   4   6   25.30    0.81
  -8  -4  -6   97.30    2.31
  -8  -4  -6   99.94    2.36
   8   4   6   97.34    2.38
   8   4   6   94.57    2.38
 -10  -4  -6   70.97    1.76
 -10  -4  -6   71.53    1.77
  10   4   6   71.31    1.84
  10   4   6   72.11    1.82
 -12  -4  -6  167.99    3.85
 -12  -4  -6  167.68    3.79
  12   4   6  169.45    3.87
  12   4   6  165.88    3.90
 -14  -4  -6  118.14    2.75
 -14  -4  -6  115.25    2.65
  14   4   6  116.09    2.75
  14   4   6  115.83    2.79
 -16  -4  -6   77.55    1.83
 -16  -4  -6   81.89    1.98
  16   4   6   80.36    2.01
  16   4   6   80.34    1.96
  15  -5  -6    9.10    0.51
 -15   5   6    9.26    0.43
  13  -5  -6   21.29    0.84
 -13   5   6   20.81    0.72
  11  -5  -6    8.54    0.51
 -11   5   6    8.38    0.41
   9  -5  -6   28.20    1.03
  -9   5   6   29.16    0.73
  -9   5   6   29.56    0.90
   7  -5  -6   67.01    1.86
  -7   5   6   66.48    1.54
  -7   5   6   62.31    1.59
  -7   5   6   63.86    1.66
   5  -5  -6    0.33    0.14
   5  -5  -6    0.47    0.10
  -5   5   6    0.63    0.12
   3  -5  -6  122.88    2.87
   3  -5  -6  125.24    3.05
  -3   5   6  125.60    2.87
  -3   5   6  123.47    2.97
  -3   5   6  120.89    2.84
   1  -5  -6   24.78    0.80
   1  -5  -6   22.05    0.80
  -1   5   6   22.15    0.68
  -1   5   6   22.13    0.75
  -1   5   6   21.61    0.59
  -1  -5  -6    1.78    0.20
  -1  -5  -6    1.82    0.16
   1   5   6    2.22    0.20
   1   5   6    1.60    0.18
   1   5   6    1.62    0.16
  -3  -5  -6  240.57    5.24
  -3  -5  -6  225.52    5.14
   3   5   6  220.17    5.19
   3   5   6  235.60    5.16
   3   5   6  223.48    5.23
   3   5   6  229.12    5.17
  -5  -5  -6   12.56    0.38
  -5  -5  -6   12.34    0.51
   5   5   6   11.59    0.50
  -7  -5  -6   83.67    2.12
  -7  -5  -6   90.39    2.08
   7   5   6   84.96    2.14
   7   5   6   84.25    2.12
  -9  -5  -6   23.13    0.74
  -9  -5  -6   23.60    0.71
   9   5   6   24.10    0.78
   9   5   6   23.36    0.77
 -11  -5  -6    9.63    0.39
 -11  -5  -6    9.59    0.40
  11   5   6    9.74    0.44
  11   5   6    9.28    0.45
 -13  -5  -6   13.78    0.46
 -13  -5  -6   13.43    0.50
  13   5   6   12.62    0.51
  13   5   6   14.03    0.54
 -15  -5  -6    2.94    0.22
 -15  -5  -6    2.67    0.17
  15   5   6    2.76    0.24
  15   5   6    3.10    0.24
  14  -6  -6    0.61    0.18
 -14   6   6    0.58    0.15
  12  -6  -6    0.36    0.15
 -12   6   6    0.47    0.14
  10  -6  -6    0.32    0.16
 -10   6   6    0.26    0.07
 -10   6   6    0.33    0.13
   8  -6  -6    0.20    0.14
  -8   6   6    0.02    0.10
  -8   6   6    0.03    0.06
   6  -6  -6    2.63    0.19
  -6   6   6    2.34    0.18
  -6   6   6    2.28    0.18
  -6   6   6    2.48    0.22
   4  -6  -6    0.32    0.16
   4  -6  -6    0.32    0.11
  -4   6   6    0.19    0.08
  -4   6   6    0.19    0.09
   2  -6  -6   15.49    0.56
   2  -6  -6   15.98    0.64
  -2   6   6   14.73    0.47
  -2   6   6   15.49    0.56
   0  -6  -6    1.73    0.25
   0  -6  -6    1.23    0.19
   0   6   6    1.49    0.18
   0   6   6    1.33    0.09
   0   6   6    1.30    0.15
   0   6   6    1.51    0.18
  -2  -6  -6   12.10    0.45
  -2  -6  -6   12.25    0.52
   2   6   6   11.92    0.45
   2   6   6   11.82    0.50
  -4  -6  -6    5.55    0.34
   4   6   6    4.36    0.28
   4   6   6    4.76    0.31
  -6  -6  -6    5.27    0.34
  -6  -6  -6    5.75    0.24
   6   6   6    5.13    0.32
   6   6   6    5.69    0.35
  -8  -6  -6    6.45    0.29
  -8  -6  -6    6.50    0.35
   8   6   6    6.07    0.35
   8   6   6    6.58    0.37
 -10  -6  -6    6.32    0.33
 -10  -6  -6    6.34    0.31
  10   6   6    6.54    0.36
  10   6   6    5.83    0.35
 -12  -6  -6    1.41    0.19
 -12  -6  -6    1.20    0.15
  12   6   6    1.23    0.19
  12   6   6    1.48    0.22
 -14  -6  -6    2.66    0.19
  14   6   6    3.00    0.24
  14   6   6    3.01    0.25
  15  -7  -6    8.44    0.49
 -15   7   6    9.06    0.42
  13  -7  -6    7.87    0.48
 -13   7   6    8.03    0.39
  11  -7  -6   24.40    0.92
 -11   7   6   23.02    0.62
 -11   7   6   22.97    0.75
   9  -7  -6    5.64    0.41
  -9   7   6    5.51    0.32
   7  -7  -6    0.91    0.14
   7  -7  -6    0.52    0.17
  -7   7   6    0.73    0.14
   5  -7  -6   53.07    1.35
   5  -7  -6   51.03    1.53
  -5   7   6   51.93    1.34
   3  -7  -6   10.32    0.52
   3  -7  -6   10.68    0.45
   1  -7  -6   55.41    1.56
   1  -7  -6   56.74    1.51
  -1   7   6   56.88    1.43
  -1  -7  -6   14.39    0.58
   1   7   6   14.24    0.56
   1   7   6   14.25    0.50
  -3  -7  -6    2.48    0.25
   3   7   6    2.66    0.22
   3   7   6    2.94    0.25
  -5  -7  -6   17.90    0.68
   5   7   6   18.79    0.64
   5   7   6   19.31    0.69
  -7  -7  -6   14.67    0.58
  -7  -7  -6   15.52    0.46
   7   7   6   15.59    0.57
   7   7   6   15.39    0.60
  -9  -7  -6   11.91    0.42
  -9  -7  -6   12.17    0.49
   9   7   6   11.73    0.50
   9   7   6   11.70    0.49
 -11  -7  -6   27.31    0.82
 -11  -7  -6   26.22    0.78
  11   7   6   27.91    0.86
  11   7   6   27.42    0.86
 -13  -7  -6    5.47    0.28
 -13  -7  -6    5.63    0.29
  13   7   6    5.37    0.32
  13   7   6    5.78    0.33
 -15  -7  -6    5.14    0.28
 -15  -7  -6    4.70    0.24
  15   7   6    5.06    0.31
  15   7   6    4.97    0.31
  14  -8  -6   87.51    2.40
 -14   8   6   93.65    2.23
  12  -8  -6    3.75    0.34
 -12   8   6    3.54    0.26
  10  -8  -6   20.62    0.84
   8  -8  -6   32.29    1.12
  -8   8   6   32.93    0.95
   6  -8  -6    7.74    0.35
   6  -8  -6    7.16    0.45
  -6   8   6    7.49    0.35
   4  -8  -6   43.11    1.31
   4  -8  -6   42.52    1.16
  -4   8   6   41.10    1.10
   2  -8  -6  137.97    3.41
   2  -8  -6  145.22    3.32
  -2   8   6  138.99    3.23
   0  -8  -6   13.01    0.54
   0  -8  -6   11.80    0.54
   0   8   6   12.79    0.46
  -2  -8  -6  275.10    6.14
   2   8   6  262.50    6.09
   2   8   6  273.33    6.01
  -4  -8  -6    3.34    0.28
   4   8   6    3.89    0.29
   4   8   6    3.28    0.25
  -6  -8  -6  131.79    3.16
   6   8   6  129.68    3.15
   6   8   6  133.31    3.08
  -8  -8  -6    3.73    0.27
   8   8   6    2.31    0.23
   8   8   6    3.37    0.28
 -10  -8  -6  120.07    2.78
 -10  -8  -6  122.32    2.88
  10   8   6  122.68    2.91
  10   8   6  120.53    2.88
 -12  -8  -6   33.86    0.93
 -12  -8  -6   34.04    0.96
  12   8   6   33.78    1.00
  12   8   6   34.76    1.02
 -14  -8  -6  135.03    3.16
 -14  -8  -6  138.31    3.14
  14   8   6  136.41    3.21
  14   8   6  138.87    3.22
  13  -9  -6    2.74    0.30
 -13   9   6    2.72    0.24
  11  -9  -6    5.74    0.41
 -11   9   6    5.94    0.33
   9  -9  -6    0.90    0.21
  -9   9   6    1.25    0.18
   7  -9  -6    1.49    0.27
   7  -9  -6    1.58    0.17
  -7   9   6    1.53    0.17
   5  -9  -6   20.73    0.81
   5  -9  -6   20.61    0.67
  -5   9   6   20.75    0.64
   3  -9  -6    4.28    0.34
   3  -9  -6    4.05    0.28
  -3   9   6    4.22    0.25
   1  -9  -6    5.36    0.33
   1  -9  -6    5.64    0.37
  -1   9   6    4.48    0.26
  -1   9   6    4.92    0.30
  -1  -9  -6   43.36    1.25
   1   9   6   42.19    1.12
   1   9   6   41.98    1.21
  -3  -9  -6   34.15    1.06
   3   9   6   34.30    1.03
   3   9   6   33.52    0.95
  -5  -9  -6   56.54    1.56
   5   9   6   56.81    1.55
   5   9   6   59.07    1.49
  -7  -9  -6   17.17    0.65
   7   9   6   17.42    0.65
   7   9   6   17.81    0.61
  -9  -9  -6    3.95    0.28
   9   9   6    3.92    0.29
 -11  -9  -6    6.46    0.42
  11   9   6    5.93    0.33
  11   9   6    5.98    0.35
 -13  -9  -6    0.46    0.11
 -13  -9  -6    0.56    0.12
  13   9   6    0.43    0.14
  13   9   6    0.40    0.13
  12 -10  -6    0.04    0.10
 -12  10   6    0.13    0.10
  10 -10  -6    1.07    0.23
 -10  10   6    0.76    0.15
   8 -10  -6    1.05    0.22
  -8  10   6    1.13    0.17
   6 -10  -6    0.20    0.13
   6 -10  -6    0.23    0.12
  -6  10   6    0.16    0.10
   4 -10  -6    0.61    0.14
   4 -10  -6    0.74    0.19
  -4  10   6    0.65    0.12
  -4  10   6    0.48    0.11
   2 -10  -6    5.25    0.37
   2 -10  -6    5.21    0.32
  -2  10   6    4.58    0.28
  -2  10   6    4.09    0.24
   0 -10  -6    1.95    0.23
   0  10   6    1.84    0.17
   0  10   6    1.70    0.20
  -2 -10  -6    8.31    0.43
   2  10   6    7.31    0.34
   2  10   6    7.23    0.39
  -4 -10  -6    2.49    0.25
   4  10   6    2.21    0.21
   4  10   6    1.94    0.23
  -6 -10  -6    8.62    0.43
   6  10   6    8.05    0.42
   6  10   6    7.36    0.36
  -8 -10  -6    3.62    0.28
   8  10   6    3.74    0.29
   8  10   6    3.65    0.26
 -10 -10  -6    6.74    0.35
  10  10   6    6.32    0.37
  10  10   6    5.70    0.32
 -12 -10  -6    2.97    0.23
  12  10   6    2.73    0.25
  12  10   6    2.61    0.23
  11 -11  -6    1.13    0.23
 -11  11   6    1.46    0.19
   9 -11  -6   14.43    0.66
  -9  11   6   15.43    0.54
   7 -11  -6    9.35    0.52
   7 -11  -6    9.41    0.40
  -7  11   6    9.95    0.39
   5 -11  -6    1.33    0.18
   5 -11  -6    1.10    0.24
  -5  11   6    1.13    0.15
   3 -11  -6   40.80    1.27
   3 -11  -6   41.92    1.17
  -3  11   6   40.40    1.12
  -3  11   6   41.28    1.08
   1 -11  -6    1.84    0.22
   1 -11  -6    1.83    0.24
  -1  11   6    1.48    0.15
  -1  11   6    1.54    0.19
  -1 -11  -6   10.67    0.50
   1  11   6   11.51    0.49
   1  11   6   11.61    0.42
  -3 -11  -6    9.66    0.47
   3  11   6    9.23    0.44
   3  11   6    9.58    0.39
  -5 -11  -6    6.08    0.38
   5  11   6    7.54    0.60
   5  11   6    6.56    0.33
  -7 -11  -6    4.36    0.31
   7  11   6    4.37    0.31
   7  11   6    4.46    0.27
  -9 -11  -6   27.93    0.87
   9  11   6   27.69    0.89
   9  11   6   27.59    0.83
 -11 -11  -6    4.37    0.28
  11  11   6    4.79    0.32
  11  11   6    4.71    0.29
  12 -12  -6   12.83    0.62
 -12  12   6   13.79    0.51
  10 -12  -6    4.83    0.37
 -10  12   6    5.00    0.28
   8 -12  -6    1.09    0.22
  -8  12   6    1.63    0.18
   6 -12  -6    1.36    0.17
   6 -12  -6    1.35    0.23
  -6  12   6    1.42    0.16
   4 -12  -6    1.69    0.20
   4 -12  -6    1.84    0.24
  -4  12   6    1.87    0.16
  -4  12   6    2.31    0.20
  -4  12   6    2.18    0.17
   2 -12  -6   47.84    1.30
   2 -12  -6   45.52    1.49
  -2  12   6   46.60    1.26
  -2  12   6   45.42    1.12
  -2  12   6   46.86    1.18
   0 -12  -6   34.09    1.18
   0  12   6   31.68    0.88
   0  12   6   32.29    0.96
   0  12   6   31.87    0.77
  -2 -12  -6   70.58    1.85
   2  12   6   70.25    1.71
   2  12   6   70.11    1.81
  -4 -12  -6   16.91    0.65
   4  12   6   16.57    0.64
   4  12   6   16.80    0.56
  -6 -12  -6   26.36    0.87
   6  12   6   26.41    0.86
   6  12   6   26.02    0.78
  -8 -12  -6   13.57    0.55
   8  12   6   13.05    0.49
   8  12   6   13.10    0.55
 -10 -12  -6   28.37    0.89
  10  12   6   29.48    0.92
  10  12   6   29.15    0.86
   9 -13  -6    2.74    0.29
  -9  13   6    2.53    0.17
  -9  13   6    2.88    0.21
   7 -13  -6    0.57    0.13
   7 -13  -6    0.84    0.19
  -7  13   6    0.50    0.12
  -7  13   6    0.55    0.11
  -7  13   6    0.62    0.12
   5 -13  -6   22.58    0.72
   5 -13  -6   22.64    0.83
  -5  13   6   21.36    0.67
  -5  13   6   20.56    0.62
  -5  13   6   21.19    0.64
   3 -13  -6    2.64    0.24
   3 -13  -6    2.56    0.27
  -3  13   6    2.70    0.22
  -3  13   6    2.64    0.18
  -3  13   6    2.47    0.16
   1 -13  -6    6.74    0.38
  -1  13   6    6.67    0.29
  -1  13   6    6.53    0.34
  -1  13   6    6.60    0.23
  -1 -13  -6   34.74    1.06
   1  13   6   34.18    0.92
  -3 -13  -6    6.54    0.38
   3  13   6    6.57    0.31
   3  13   6    6.84    0.37
  -5 -13  -6   40.20    1.21
   5  13   6   42.63    1.20
   5  13   6   42.01    1.10
  -7 -13  -6    3.06    0.26
   7  13   6    2.85    0.26
   7  13   6    3.01    0.22
  -9 -13  -6    6.16    0.35
   9  13   6    6.45    0.37
   9  13   6    7.01    0.33
   8 -14  -6    0.57    0.16
  -8  14   6    0.42    0.11
  -8  14   6    0.38    0.09
  -8  14   6    0.28    0.10
   6 -14  -6    0.30    0.11
   6 -14  -6    0.23    0.13
  -6  14   6    0.16    0.09
  -6  14   6    0.37    0.10
  -6  14   6    0.27    0.09
   4 -14  -6    1.46    0.20
   4 -14  -6    1.00    0.20
  -4  14   6    1.10    0.16
  -4  14   6    1.06    0.13
  -4  14   6    1.02    0.13
   2 -14  -6    0.65    0.15
  -2  14   6    0.53    0.10
  -2  14   6    0.62    0.09
   0 -14  -6    2.15    0.24
   0  14   6    2.22    0.22
   0  14   6    1.95    0.17
  -2 -14  -6    1.07    0.20
   2  14   6    1.15    0.15
   2  14   6    1.12    0.20
  -4 -14  -6    4.09    0.31
   4  14   6    3.85    0.24
   4  14   6    4.28    0.30
  -6 -14  -6    1.90    0.22
   6  14   6    1.66    0.22
   6  14   6    1.87    0.18
  -8 -14  -6    3.69    0.28
   8  14   6    3.42    0.24
   8  14   6    3.63    0.29
   7 -15  -6    1.57    0.25
  -7  15   6    1.31    0.14
  -7  15   6    1.53    0.15
   5 -15  -6    2.59    0.28
   5 -15  -6    2.82    0.24
  -5  15   6    2.82    0.18
  -5  15   6    2.48    0.17
  -5  15   6    2.59    0.20
   3 -15  -6   10.66    0.47
  -3  15   6   10.16    0.37
  -3  15   6   10.60    0.34
  -3  15   6   11.15    0.44
   1 -15  -6    2.79    0.25
  -1  15   6    2.76    0.18
  -1  15   6    2.71    0.23
  -1 -15  -6    2.44    0.24
   1  15   6    2.77    0.24
   1  15   6    2.60    0.18
  -3 -15  -6    0.88    0.19
   3  15   6    1.05    0.18
   3  15   6    1.10    0.14
  -5 -15  -6    1.52    0.23
   5  15   6    1.20    0.19
   5  15   6    1.34    0.17
  -7 -15  -6    1.24    0.20
   7  15   6    1.21    0.15
   7  15   6    1.43    0.21
   4 -16  -6   16.47    0.60
  -4  16   6   15.88    0.54
  -4  16   6   15.86    0.46
  -4  16   6   16.11    0.49
   2 -16  -6    5.96    0.35
  -2  16   6    5.80    0.31
  -2  16   6    5.88    0.20
  -2  16   6    5.86    0.25
   0 -16  -6   51.19    1.42
   0  16   6   53.44    1.38
   0  16   6   50.48    1.27
  -2 -16  -6   10.80    0.49
   2  16   6   10.19    0.38
   2  16   6   11.12    0.47
  -4 -16  -6   31.23    0.98
   4  16   6   31.32    0.84
   4  16   6   31.04    0.95
   4  16  -7    1.96    0.21
  -4 -16   7    1.93    0.22
   2  16  -7    1.92    0.20
  -2 -16   7    1.88    0.22
   0  16  -7    3.02    0.22
  -2  16  -7    1.72    0.16
  -4  16  -7    2.94    0.17
   7  15  -7    5.44    0.33
   7  15  -7    5.78    0.23
  -7 -15   7    6.19    0.33
   5  15  -7    6.27    0.22
   5  15  -7    6.72    0.35
  -5 -15   7    6.37    0.35
   3  15  -7   22.42    0.73
  -3 -15   7   22.99    0.77
   1  15  -7    4.52    0.27
  -1 -15   7    4.21    0.30
  -1  15  -7    4.43    0.25
  -3  15  -7    1.12    0.13
  -5  15  -7    1.61    0.11
   7 -15   7    1.38    0.19
   8  14  -7   29.90    0.78
   8  14  -7   29.25    0.91
  -8 -14   7   28.24    0.87
   6  14  -7    8.11    0.29
   6  14  -7    7.80    0.40
  -6 -14   7    8.57    0.41
   4  14  -7   16.06    0.59
   4  14  -7   17.03    0.45
  -4 -14   7   16.68    0.62
   2  14  -7    4.10    0.27
  -2 -14   7    4.25    0.30
   0  14  -7   13.02    0.47
   0 -14   7   12.73    0.53
  -2  14  -7    3.00    0.20
  -4  14  -7   79.80    1.84
   6 -14   7   54.42    1.48
   8 -14   7  112.56    2.74
   9  13  -7    0.87    0.13
   9  13  -7    0.90    0.18
  -9 -13   7    0.93    0.16
   7  13  -7    4.04    0.29
   7  13  -7    4.14    0.21
  -7 -13   7    4.38    0.28
   5  13  -7    9.43    0.44
   5  13  -7    9.70    0.32
  -5 -13   7    9.40    0.44
   3  13  -7    6.24    0.34
  -3 -13   7    6.19    0.36
   1  13  -7    1.25    0.17
  -1 -13   7    1.25    0.20
  -1  13  -7   36.07    0.98
  -3  13  -7   10.01    0.36
  -5  13  -7   39.47    0.95
   5 -13   7   39.27    1.15
   7 -13   7    3.42    0.27
   9 -13   7    4.80    0.32
  10  12  -7    1.51    0.23
  10  12  -7    1.20    0.14
 -10 -12   7    1.28    0.16
   8  12  -7    2.70    0.19
   8  12  -7    2.79    0.25
  -8 -12   7    2.54    0.22
   6  12  -7    3.52    0.27
   6  12  -7    3.34    0.19
  -6 -12   7    3.03    0.24
   4  12  -7    4.71    0.30
   4  12  -7    5.03    0.21
  -4 -12   7    4.50    0.30
   2  12  -7    4.80    0.30
  -2 -12   7    4.76    0.32
   0  12  -7    7.07    0.34
   0 -12   7    6.74    0.43
  -2  12  -7    4.51    0.24
  -4  12  -7    9.87    0.33
   4 -12   7    8.98    0.44
  -6  12  -7    2.98    0.13
   8 -12   7    6.77    0.38
  10 -12   7    1.48    0.20
  11  11  -7    0.06    0.10
  11  11  -7    0.04    0.08
 -11 -11   7    0.08    0.08
   9  11  -7    7.77    0.33
   9  11  -7    8.35    0.42
  -9 -11   7    7.83    0.42
   7  11  -7   20.51    0.60
   7  11  -7   19.61    0.70
  -7 -11   7   19.06    0.66
   5  11  -7    7.06    0.27
   5  11  -7    6.48    0.37
  -5 -11   7    6.97    0.37
   3  11  -7   78.08    1.76
   3  11  -7   77.54    1.93
  -3 -11   7   74.98    1.95
   1  11  -7    4.08    0.26
  -1 -11   7    3.88    0.29
  -1  11  -7   17.45    0.57
   1 -11   7   17.97    0.65
  -3  11  -7   11.10    0.38
   3 -11   7   11.52    0.50
  -5  11  -7    8.68    0.27
  -5  11  -7    8.36    0.26
  -5  11  -7    8.33    0.26
   5 -11   7    8.80    0.43
  -7  11  -7    3.32    0.18
   7 -11   7    3.85    0.29
   9 -11   7   22.87    0.79
  11 -11   7    1.58    0.23
  12  10  -7    1.40    0.21
  12  10  -7    1.63    0.18
 -12 -10   7    1.39    0.14
  10  10  -7   46.19    1.31
  10  10  -7   48.08    1.23
 -10 -10   7   46.05    1.22
   8  10  -7    6.18    0.36
   8  10  -7    6.16    0.29
  -8 -10   7    7.23    0.34
   6  10  -7   68.70    1.79
   6  10  -7   70.52    1.65
  -6 -10   7   67.22    1.75
   4  10  -7    2.75    0.24
   4  10  -7    2.87    0.17
  -4 -10   7    2.35    0.23
   2  10  -7    7.90    0.25
   2  10  -7    7.35    0.37
  -2 -10   7    7.23    0.39
   0  10  -7    8.20    0.36
   0 -10   7    7.09    0.39
  -2  10  -7   78.72    1.87
   2 -10   7   79.98    2.01
  -4  10  -7   59.67    1.40
   4 -10   7   60.00    1.60
   6 -10   7  330.59    7.41
   8 -10   7  137.14    3.28
  10 -10   7  190.80    4.44
  12 -10   7   30.76    0.98
  13   9  -7    1.72    0.21
 -13  -9   7    1.59    0.14
  11   9  -7    6.72    0.37
  11   9  -7    6.51    0.32
 -11  -9   7    6.34    0.29
   9   9  -7    0.90    0.16
   9   9  -7    0.97    0.19
  -9  -9   7    1.20    0.15
   7   9  -7    2.53    0.25
   7   9  -7    2.23    0.19
  -7  -9   7    2.56    0.21
   5   9  -7    8.17    0.32
   5   9  -7    7.92    0.41
  -5  -9   7    8.27    0.40
   3   9  -7    5.80    0.23
   3   9  -7    5.56    0.33
  -3  -9   7    5.26    0.22
  -3  -9   7    5.80    0.34
   1   9  -7    0.86    0.15
  -1  -9   7    0.97    0.17
  -1   9  -7   53.06    1.33
   1  -9   7   52.95    1.44
  -3   9  -7   41.86    1.03
   3  -9   7   41.96    1.20
  -5   9  -7   54.80    1.28
   5  -9   7   54.84    1.49
  -7   9  -7   15.24    0.46
   7  -9   7   15.48    0.61
   9  -9   7    2.52    0.24
  11  -9   7    4.14    0.31
  13  -9   7    0.35    0.14
  14   8  -7    0.26    0.12
 -14  -8   7    0.33    0.12
  12   8  -7    0.20    0.12
  12   8  -7    0.25    0.11
 -12  -8   7    0.22    0.08
  10   8  -7    2.14    0.20
  10   8  -7    1.91    0.22
 -10  -8   7    1.90    0.17
   8   8  -7    4.34    0.30
   8   8  -7    4.66    0.26
  -8  -8   7    4.13    0.25
   6   8  -7    1.21    0.16
   6   8  -7    1.25    0.22
  -6  -8   7    1.11    0.18
   4   8  -7   21.67    0.72
  -4  -8   7   20.27    0.69
  -4  -8   7   19.80    0.59
   2   8  -7    1.80    0.21
   2   8  -7    2.16    0.13
  -2  -8   7    1.64    0.21
  -2  -8   7    2.17    0.12
   0   8  -7   25.90    0.75
   0  -8   7   25.34    0.82
   0  -8   7   23.64    0.73
  -2   8  -7    3.67    0.21
   2  -8   7    3.84    0.28
  -4   8  -7   13.11    0.37
   4  -8   7   12.89    0.53
  -6   8  -7    8.07    0.31
   6  -8   7    7.39    0.40
   8  -8   7    7.74    0.41
  10  -8   7    2.47    0.25
  12  -8   7    3.55    0.29
 -14   8  -7    2.18    0.24
  14  -8   7    1.92    0.23
  15   7  -7    6.46    0.36
 -15  -7   7    6.32    0.35
  13   7  -7    3.33    0.27
 -13  -7   7    3.64    0.27
 -13  -7   7    3.66    0.18
  11   7  -7   15.35    0.59
  11   7  -7   15.08    0.54
 -11  -7   7   14.56    0.56
 -11  -7   7   13.82    0.45
   9   7  -7    0.82    0.15
   9   7  -7    0.85    0.18
  -9  -7   7    1.10    0.14
   7   7  -7    3.90    0.29
   7   7  -7    3.45    0.23
  -7  -7   7    3.41    0.23
   5   7  -7   82.11    2.05
   5   7  -7   82.65    1.92
  -5  -7   7   77.97    1.92
  -5  -7   7   80.43    1.99
   3   7  -7   25.69    0.83
   3   7  -7   26.37    0.77
   3   7  -7   26.47    0.70
  -3  -7   7   26.92    0.70
  -3  -7   7   27.02    0.84
   1   7  -7   84.65    2.13
   1   7  -7   85.13    2.08
  -1  -7   7   88.77    2.21
  -1   7  -7    5.14    0.29
  -1   7  -7    5.15    0.25
   1  -7   7    5.67    0.31
  -3   7  -7    5.06    0.28
  -3   7  -7    5.16    0.20
   3  -7   7    4.64    0.30
  -5   7  -7   18.13    0.51
   5  -7   7   17.65    0.65
  -7   7  -7    7.23    0.30
   7  -7   7    7.19    0.40
   9  -7   7    6.99    0.40
  11  -7   7   18.98    0.72
  13  -7   7    1.57    0.24
 -15   7  -7    2.48    0.23
  15  -7   7    2.33    0.25
  14   6  -7   15.88    0.60
 -14  -6   7   16.51    0.61
  12   6  -7    1.53    0.21
 -12  -6   7    1.76    0.13
 -12  -6   7    1.46    0.19
  10   6  -7   66.83    1.70
  10   6  -7   68.13    1.77
 -10  -6   7   67.46    1.73
 -10  -6   7   65.76    1.59
   8   6  -7    5.02    0.29
   8   6  -7    5.09    0.34
  -8  -6   7    5.83    0.32
  -8  -6   7    5.41    0.26
   6   6  -7  121.95    2.99
   6   6  -7  125.99    2.97
   6   6  -7  126.85    2.89
  -6  -6   7  123.77    2.90
   4   6  -7   23.82    0.70
   4   6  -7   22.59    0.76
   4   6  -7   23.24    0.72
   4   6  -7   24.39    0.66
  -4  -6   7   20.88    0.71
  -4  -6   7   22.44    0.66
   2   6  -7   15.55    0.42
   2   6  -7   14.01    0.56
   2   6  -7   15.94    0.56
  -2  -6   7   14.62    0.56
  -2  -6   7   14.70    0.42
   0   6  -7   33.42    0.93
   0   6  -7   35.17    1.10
   0  -6   7   31.78    1.00
   0  -6   7   37.61    0.95
  -2   6  -7  203.98    4.44
   2  -6   7  199.86    4.59
  -4   6  -7  132.61    3.15
  -4   6  -7  139.37    3.01
   4  -6   7  133.82    3.19
  -6   6  -7  754.59   16.27
   8  -6   7  327.96    7.37
  10  -6   7  381.29    8.54
  12  -6   7   54.37    1.69
 -14   6  -7   69.06    1.77
  14  -6   7   69.25    1.86
  15   5  -7    6.61    0.36
 -15  -5   7    6.03    0.35
  13   5  -7   21.73    0.74
 -13  -5   7   20.88    0.73
  11   5  -7    2.26    0.23
 -11  -5   7    2.01    0.13
 -11  -5   7    2.28    0.23
   9   5  -7   25.63    0.71
   9   5  -7   27.14    0.82
   9   5  -7   26.62    0.87
  -9  -5   7   27.00    0.72
  -9  -5   7   26.67    0.84
   7   5  -7   32.57    0.93
   7   5  -7   32.70    0.87
   7   5  -7   31.81    1.00
  -7  -5   7   33.10    0.97
  -7  -5   7   32.14    0.88
   5   5  -7    7.07    0.32
   5   5  -7    6.42    0.37
   5   5  -7    7.13    0.31
   5   5  -7    6.71    0.31
  -5  -5   7    7.07    0.33
   3   5  -7   79.54    1.87
   3   5  -7   78.63    1.89
   3   5  -7   76.06    1.79
   3   5  -7   76.58    1.92
  -3  -5   7   75.93    1.88
  -3  -5   7   72.78    1.92
  -3  -5   7   77.01    1.80
   1   5  -7   36.61    1.01
   1   5  -7   34.07    0.95
   1   5  -7   34.22    0.98
  -1  -5   7   34.21    0.96
  -1  -5   7   33.45    0.99
  -1   5  -7    3.43    0.25
  -1   5  -7    3.52    0.19
  -1   5  -7    3.67    0.23
   1  -5   7    3.69    0.23
   1  -5   7    3.97    0.19
  -3   5  -7  212.99    5.06
  -3   5  -7  227.91    4.87
  -3   5  -7  223.25    5.01
   3  -5   7  230.06    5.05
  -5   5  -7   12.33    0.42
   5  -5   7   13.34    0.53
  -7   5  -7   75.37    1.87
   7  -5   7   75.11    1.96
   9  -5   7   19.96    0.75
  11  -5   7    2.37    0.26
 -13   5  -7   12.29    0.51
  13  -5   7   11.79    0.55
 -15   5  -7    2.47    0.23
  15  -5   7    3.02    0.28
  16   4  -7    0.27    0.11
 -16  -4   7    0.25    0.13
  14   4  -7    0.23    0.12
 -14  -4   7   -0.02    0.10
  12   4  -7    0.78    0.19
 -12  -4   7    0.65    0.16
  10   4  -7    0.11    0.12
 -10  -4   7    0.02    0.09
 -10  -4   7    0.16    0.06
   8   4  -7    2.39    0.22
   8   4  -7    2.64    0.25
   8   4  -7    2.39    0.15
  -8  -4   7    2.15    0.15
  -8  -4   7    2.19    0.23
   6   4  -7    0.09    0.09
   6   4  -7    0.23    0.09
   6   4  -7    0.21    0.10
   6   4  -7    0.43    0.09
  -6  -4   7    0.10    0.09
  -6  -4   7    0.29    0.09
  -6  -4   7    0.06    0.09
   4   4  -7   34.16    1.01
   4   4  -7   34.29    0.92
   4   4  -7   36.31    1.02
   4   4  -7   33.41    0.91
  -4  -4   7   32.50    1.01
  -4  -4   7   34.03    0.93
  -4  -4   7   33.25    0.92
   2   4  -7    1.11    0.15
   2   4  -7    1.39    0.20
  -2  -4   7    0.88    0.15
  -2  -4   7    1.08    0.10
  -2  -4   7    0.82    0.13
   0   4  -7   16.43    0.58
   0   4  -7   16.21    0.53
   0   4  -7   16.45    0.51
   0  -4   7   16.11    0.51
  -2   4  -7   18.05    0.57
  -2   4  -7   18.57    0.64
  -2   4  -7   19.16    0.47
  -2   4  -7   18.47    0.47
   2  -4   7   18.75    0.59
   2  -4   7   18.53    0.47
  -4   4  -7    0.21    0.08
  -4   4  -7    0.78    0.16
   4  -4   7    0.29    0.09
   4  -4   7    0.30    0.11
  -6   4  -7    6.00    0.29
   6  -4   7    5.91    0.35
   6  -4   7    5.99    0.30
   8  -4   7    3.31    0.29
  10  -4   7    5.56    0.37
  12  -4   7    1.26    0.22
 -14   4  -7    0.62    0.15
  14  -4   7    0.76    0.18
 -16   4  -7    0.33    0.12
 -16   4  -7    0.11    0.05
  16  -4   7    0.22    0.13
  15   3  -7   15.66    0.58
 -15  -3   7   16.18    0.61
  13   3  -7    4.93    0.31
 -13  -3   7    4.65    0.31
  11   3  -7   37.73    1.11
 -11  -3   7   38.33    1.12
  -9  -3   7    6.59    0.36
  -9  -3   7    6.18    0.22
   7   3  -7    2.78    0.24
   7   3  -7    3.02    0.26
   7   3  -7    2.98    0.16
  -7  -3   7    3.30    0.17
  -7  -3   7    3.03    0.25
   5   3  -7  192.10    4.38
   5   3  -7  187.98    4.29
   5   3  -7  196.22    4.21
   5   3  -7  186.51    4.28
  -5  -3   7  186.66    4.33
  -5  -3   7  187.91    4.20
   3   3  -7    6.17    0.30
   3   3  -7    5.87    0.32
   3   3  -7    5.64    0.26
  -3  -3   7    5.74    0.32
  -3  -3   7    7.10    0.29
  -3  -3   7    5.99    0.28
   1   3  -7  232.08    5.15
   1   3  -7  230.83    5.16
  -1  -3   7  228.74    5.16
  -1  -3   7  233.69    5.02
  -1   3  -7  129.75    2.88
  -1   3  -7  126.10    2.84
   1  -3   7  127.83    2.88
   1  -3   7  127.69    2.84
  -3   3  -7   11.54    0.37
   3  -3   7   11.39    0.38
   3  -3   7   11.92    0.43
  -5   3  -7   99.08    2.32
   5  -3   7   99.10    2.35
   5  -3   7   99.39    2.42
   7  -3   7   23.67    0.76
   7  -3   7   25.25    0.85
  -9   3  -7    4.99    0.20
   9  -3   7    5.21    0.31
   9  -3   7    5.09    0.22
 -11   3  -7   38.32    0.98
  11  -3   7   41.20    1.14
  11  -3   7   41.30    1.01
 -13   3  -7    0.51    0.14
  13  -3   7    0.66    0.11
  13  -3   7    0.75    0.20
 -15   3  -7    8.76    0.42
 -15   3  -7    8.61    0.30
  15  -3   7   10.00    0.48
  16   2  -7   12.98    0.51
 -16  -2   7   13.33    0.54
  14   2  -7    2.63    0.23
 -14  -2   7    3.19    0.26
  12   2  -7   49.68    1.35
 -12  -2   7   48.72    1.36
  10   2  -7    2.94    0.26
 -10  -2   7    2.50    0.24
   8   2  -7  140.77    3.35
  -8  -2   7  141.37    3.34
   6   2  -7    7.47    0.39
   6   2  -7    7.31    0.24
   6   2  -7    7.09    0.34
  -6  -2   7    6.59    0.35
  -6  -2   7    6.08    0.35
  -6  -2   7    7.19    0.35
   4   2  -7   90.21    2.43
   4   2  -7   96.09    2.29
   4   2  -7  100.09    2.19
  -4  -2   7   98.21    2.32
  -4  -2   7   98.38    2.29
  -4  -2   7   93.92    2.35
   2   2  -7  269.84    6.05
   2   2  -7  281.39    6.01
  -2  -2   7  270.12    6.08
  -2  -2   7  271.52    5.97
   0   2  -7   62.00    1.51
   0   2  -7   65.01    1.47
   0  -2   7   64.82    1.44
   0  -2   7   64.87    1.53
  -2   2  -7   84.09    1.90
   2  -2   7   81.43    1.91
   2  -2   7   85.38    1.92
  -6   2  -7  567.36   12.35
  10  -2   7  296.94    6.75
  10  -2   7  306.84    6.70
  12  -2   7  243.43    5.58
  12  -2   7  250.79    5.45
 -14   2  -7   30.07    0.92
 -14   2  -7   30.10    0.79
  14  -2   7   31.52    0.82
 -16   2  -7   45.43    1.10
 -16   2  -7   48.32    1.29
  16  -2   7   47.80    1.17
  17   1  -7    5.83    0.31
 -17  -1   7    5.42    0.33
  15   1  -7    6.51    0.34
 -15  -1   7    7.08    0.38
  13   1  -7   18.33    0.64
 -13  -1   7   17.52    0.65
  11   1  -7    4.91    0.31
 -11  -1   7    4.81    0.32
   9   1  -7   14.17    0.56
  -9  -1   7   13.91    0.57
  -7  -1   7   33.75    1.01
   5   1  -7    9.06    0.38
   5   1  -7    9.66    0.44
  -5  -1   7   10.01    0.42
  -5  -1   7    8.45    0.44
  -5  -1   7    8.10    0.40
   3   1  -7  156.32    3.42
   3   1  -7  153.57    3.54
   3   1  -7  153.62    3.58
  -3  -1   7  157.84    3.56
   1   1  -7    6.25    0.28
  -1  -1   7    6.88    0.30
  -1   1  -7    7.88    0.27
   1  -1   7    8.78    0.28
  -3   1  -7  191.17    4.23
   3  -1   7  187.64    4.24
   3  -1   7  189.87    4.14
  -5   1  -7   28.74    0.87
   5  -1   7   25.47    0.70
   5  -1   7   26.79    0.88
  -7   1  -7   38.28    1.00
   7  -1   7   40.38    1.13
   7  -1   7   40.27    1.01
  -9   1  -7   15.27    0.50
   9  -1   7   16.33    0.52
   9  -1   7   17.59    0.62
 -11   1  -7    3.45    0.26
  11  -1   7    3.16    0.26
  11  -1   7    3.38    0.21
 -13   1  -7    7.33    0.37
 -13   1  -7    6.51    0.27
  13  -1   7    6.68    0.36
  13  -1   7    7.12    0.30
 -15   1  -7    1.90    0.21
 -15   1  -7    1.78    0.13
  15  -1   7    1.80    0.16
  16   0  -7    0.21    0.11
 -16   0   7    0.20    0.12
  14   0  -7    0.12    0.10
 -14   0   7    0.10    0.11
  12   0  -7   -0.04    0.09
 -12   0   7    0.05    0.12
  10   0  -7    0.15    0.11
 -10   0   7    0.38    0.14
   8   0  -7    0.04    0.10
  -8   0   7    0.06    0.10
   6   0  -7    0.13    0.10
   6   0  -7    0.06    0.07
  -6   0   7    0.20    0.11
  -6   0   7    0.07    0.07
  -6   0   7    0.12    0.09
   4   0  -7    0.10    0.09
   4   0  -7    0.16    0.08
  -4   0   7    0.65    0.14
  -4   0   7    0.39    0.12
   2   0  -7    0.22    0.08
   2   0  -7    0.10    0.08
  -2   0   7    0.09    0.07
  -2   0   7    0.01    0.06
   0   0  -7    0.26    0.05
   0   0   7    0.30    0.06
   0   0   7    0.25    0.05
  -2   0  -7    0.19    0.08
   2   0   7    0.29    0.09
  -4   0  -7    0.10    0.08
   4   0   7    0.29    0.09
   4   0   7    0.08    0.09
  -6   0  -7    0.55    0.14
  -6   0  -7    0.09    0.06
   6   0   7    0.12    0.10
   6   0   7    0.18    0.09
  -8   0  -7    0.05    0.08
   8   0   7    0.22    0.12
   8   0   7    0.16    0.10
 -10   0  -7    0.02    0.09
  10   0   7    0.09    0.08
  10   0   7    0.09    0.11
 -12   0  -7    0.23    0.09
 -12   0  -7    0.31    0.12
  12   0   7    0.22    0.10
 -14   0  -7    0.10    0.06
 -14   0  -7    0.15    0.11
  14   0   7    0.16    0.11
  14   0   7    0.07    0.08
 -16   0  -7    0.46    0.14
  16   0   7    0.26    0.10
  17  -1  -7    5.69    0.30
 -17   1   7    6.07    0.35
  15  -1  -7    6.78    0.34
 -15   1   7    6.75    0.37
  13  -1  -7   18.53    0.64
 -13   1   7   18.22    0.67
  11  -1  -7    4.62    0.30
 -11   1   7    4.25    0.30
   9  -1  -7   13.93    0.55
  -9   1   7   14.07    0.56
   7  -1  -7   31.97    0.96
  -7   1   7   32.05    0.96
  -7   1   7   30.23    0.92
   5  -1  -7    8.89    0.39
   5  -1  -7    9.77    0.43
  -5   1   7    8.88    0.40
   3  -1  -7  158.04    3.60
   3  -1  -7  151.03    3.52
   3  -1  -7  159.35    3.40
  -3   1   7  151.42    3.57
  -3   1   7  155.13    3.53
   1  -1  -7    7.13    0.27
   1  -1  -7    6.74    0.29
  -1   1   7    7.85    0.28
  -1   1   7    6.76    0.29
  -1  -1  -7    8.23    0.32
   1   1   7    8.26    0.32
   1   1   7    9.27    0.30
  -3  -1  -7  187.62    4.24
   3   1   7  189.23    4.20
   3   1   7  186.20    4.24
  -5  -1  -7   25.50    0.79
   5   1   7   25.33    0.80
   5   1   7   25.52    0.74
  -7  -1  -7   37.96    1.06
   7   1   7   39.87    1.14
   7   1   7   41.29    1.08
  -9  -1  -7   16.74    0.56
  -9  -1  -7   16.69    0.60
   9   1   7   17.40    0.57
   9   1   7   16.08    0.62
 -11  -1  -7    2.96    0.24
 -11  -1  -7    3.02    0.20
  11   1   7    3.15    0.22
  11   1   7    2.79    0.25
 -13  -1  -7    7.00    0.29
 -13  -1  -7    7.89    0.48
  13   1   7    7.19    0.38
  13   1   7    6.79    0.32
 -15  -1  -7    1.73    0.20
 -15  -1  -7    1.59    0.13
  15   1   7    1.93    0.17
  15   1   7    1.78    0.21
  16  -2  -7   12.83    0.49
  16  -2  -7   13.49    0.60
 -16   2   7   13.53    0.54
  14  -2  -7    3.12    0.24
 -14   2   7    3.24    0.27
  12  -2  -7   51.62    1.39
  10  -2  -7    2.55    0.23
 -10   2   7    2.00    0.22
   8  -2  -7  140.89    3.30
  -8   2   7  137.43    3.29
   6  -2  -7    7.09    0.37
  -6   2   7    7.11    0.34
  -6   2   7    6.76    0.35
   4  -2  -7   99.15    2.15
   4  -2  -7   94.88    2.30
  -4   2   7   95.40    2.16
  -4   2   7   96.08    2.30
  -4   2   7   94.56    2.31
   2  -2  -7  281.85    6.09
   2  -2  -7  258.43    6.08
   2  -2  -7  281.80    6.22
  -2   2   7  288.37    6.20
   0  -2  -7   65.10    1.56
   0  -2  -7   63.35    1.59
   0  -2  -7   64.02    1.47
   0   2   7   64.21    1.56
   0   2   7   63.93    1.55
  -2  -2  -7   79.74    1.92
  -2  -2  -7   79.52    1.97
   2   2   7   80.27    1.93
 -10  -2  -7  297.53    6.70
 -10  -2  -7  309.23    6.76
  10   2   7  308.99    6.74
  10   2   7  297.55    6.80
 -12  -2  -7  254.09    5.62
 -12  -2  -7  245.37    5.52
  12   2   7  242.66    5.65
  12   2   7  256.96    5.59
 -14  -2  -7   30.30    0.91
 -14  -2  -7   31.52    0.81
  14   2   7   31.40    0.88
  14   2   7   30.12    0.94
 -16  -2  -7   47.26    1.13
 -16  -2  -7   48.20    1.28
  16   2   7   46.65    1.30
  16   2   7   47.88    1.23
  15  -3  -7   15.83    0.68
 -15   3   7   16.39    0.61
  13  -3  -7    5.11    0.38
 -13   3   7    4.82    0.31
  11  -3  -7   37.00    1.06
  11  -3  -7   36.53    1.20
 -11   3   7   36.33    1.08
   9  -3  -7    6.41    0.44
  -9   3   7    6.84    0.37
   7  -3  -7    2.73    0.29
  -7   3   7    3.38    0.25
  -7   3   7    2.72    0.21
   5  -3  -7  189.25    4.17
   5  -3  -7  192.10    4.49
  -5   3   7  193.38    4.18
  -5   3   7  187.18    4.32
  -5   3   7  187.46    4.32
   3  -3  -7    6.04    0.27
   3  -3  -7    6.20    0.37
  -3   3   7    5.92    0.34
  -3   3   7    7.52    0.31
  -3   3   7    5.76    0.26
   1  -3  -7  232.30    5.31
   1  -3  -7  232.99    5.16
   1  -3  -7  238.14    5.27
  -1   3   7  239.24    5.30
  -1   3   7  232.70    5.24
  -1   3   7  240.54    5.16
  -1  -3  -7  121.39    2.91
   1   3   7  130.01    2.94
   1   3   7  124.38    2.94
   1   3   7  129.30    2.92
  -3  -3  -7   11.23    0.44
  -3  -3  -7   11.21    0.47
   3   3   7   10.84    0.44
  -5  -3  -7  105.16    2.51
  -5  -3  -7   99.29    2.31
  -5  -3  -7   96.78    2.42
   5   3   7   98.02    2.40
   5   3   7  100.30    2.43
  -7  -3  -7   23.74    0.77
  -7  -3  -7   25.13    0.74
   7   3   7   25.22    0.79
   7   3   7   24.67    0.80
  -9  -3  -7    5.53    0.29
  -9  -3  -7    5.72    0.30
   9   3   7    4.95    0.30
   9   3   7    4.99    0.32
 -11  -3  -7   40.75    1.09
 -11  -3  -7   41.52    1.13
  11   3   7   42.94    1.15
  11   3   7   39.05    1.16
 -13  -3  -7    1.04    0.18
 -13  -3  -7    0.59    0.11
  13   3   7    0.91    0.16
  13   3   7    0.75    0.17
 -15  -3  -7    8.76    0.32
 -15  -3  -7    8.62    0.39
  15   3   7    9.33    0.39
  15   3   7    8.78    0.42
  16  -4  -7    0.16    0.14
 -16   4   7    0.29    0.13
  14  -4  -7    0.12    0.12
 -14   4   7    0.20    0.13
  12  -4  -7    0.94    0.23
 -12   4   7    0.63    0.17
  10  -4  -7    0.08    0.13
 -10   4   7    0.03    0.10
   8  -4  -7    2.11    0.27
  -8   4   7    2.32    0.23
  -8   4   7    2.34    0.13
   6  -4  -7    0.32    0.08
   6  -4  -7    0.25    0.14
  -6   4   7    0.23    0.11
  -6   4   7    0.03    0.07
  -6   4   7    0.19    0.07
   4  -4  -7   34.88    0.91
   4  -4  -7   34.14    1.10
  -4   4   7   33.04    1.04
  -4   4   7   34.45    0.91
   2  -4  -7    1.06    0.15
   2  -4  -7    0.76    0.18
  -2   4   7    1.03    0.12
  -2   4   7    1.06    0.17
  -2   4   7    1.11    0.14
   0  -4  -7   16.29    0.59
   0   4   7   15.97    0.54
   0   4   7   16.58    0.41
   0   4   7   16.56    0.58
   0   4   7   15.50    0.56
  -2  -4  -7   19.68    0.61
   2   4   7   16.82    0.62
   2   4   7   18.61    0.64
   2   4   7   17.32    0.66
  -4  -4  -7    0.20    0.12
  -4  -4  -7    0.12    0.06
  -4  -4  -7    0.19    0.09
   4   4   7    0.49    0.13
   4   4   7    0.51    0.14
  -6  -4  -7    6.57    0.35
  -6  -4  -7    6.26    0.28
   6   4   7    6.01    0.34
   6   4   7    5.65    0.33
  -8  -4  -7    3.35    0.25
  -8  -4  -7    3.28    0.22
   8   4   7    3.47    0.27
   8   4   7    3.21    0.27
 -10  -4  -7    5.81    0.30
 -10  -4  -7    4.89    0.28
  10   4   7    5.16    0.32
  10   4   7    4.87    0.32
 -12  -4  -7    1.62    0.19
 -12  -4  -7    1.06    0.15
  12   4   7    1.16    0.20
  12   4   7    1.43    0.19
 -14  -4  -7    0.79    0.15
 -14  -4  -7    0.58    0.11
  14   4   7    0.57    0.14
  14   4   7    0.64    0.14
 -16  -4  -7    0.16    0.07
 -16  -4  -7    0.26    0.11
  16   4   7    0.39    0.14
  16   4   7    0.25    0.10
  15  -5  -7    6.04    0.42
 -15   5   7    6.57    0.36
  13  -5  -7   19.10    0.80
 -13   5   7   21.20    0.71
  11  -5  -7    2.37    0.29
 -11   5   7    2.10    0.23
   9  -5  -7   25.21    0.96
  -9   5   7   26.52    0.66
  -9   5   7   26.00    0.83
   7  -5  -7   33.03    0.84
   7  -5  -7   33.93    1.13
  -7   5   7   32.44    0.96
  -7   5   7   32.78    0.85
  -7   5   7   31.67    0.91
   5  -5  -7    7.73    0.31
   5  -5  -7    7.59    0.45
  -5   5   7    6.16    0.31
  -5   5   7    7.46    0.31
  -5   5   7    6.88    0.34
   3  -5  -7   80.97    1.92
   3  -5  -7   77.72    2.07
  -3   5   7   79.41    1.91
  -3   5   7   76.65    2.00
  -3   5   7   77.86    1.87
   1  -5  -7   34.76    1.05
  -1   5   7   34.07    0.96
  -1   5   7   34.83    1.03
  -1   5   7   34.74    0.85
  -1   5   7   33.74    1.06
  -1  -5  -7    3.75    0.27
  -1  -5  -7    3.46    0.25
   1   5   7    3.59    0.27
   1   5   7    3.70    0.26
   1   5   7    3.60    0.25
  -3  -5  -7  221.50    4.93
  -3  -5  -7  221.46    5.00
   3   5   7  210.86    4.96
   3   5   7  214.19    4.99
   3   5   7  224.44    4.94
   3   5   7  217.23    4.94
  -5  -5  -7   12.56    0.38
  -5  -5  -7   12.11    0.52
   5   5   7   11.95    0.51
   5   5   7   13.67    0.52
  -7  -5  -7   74.90    1.80
  -7  -5  -7   76.59    1.92
   7   5   7   74.98    1.92
   7   5   7   75.38    1.91
  -9  -5  -7   19.16    0.65
  -9  -5  -7   18.51    0.61
   9   5   7   19.61    0.68
   9   5   7   20.69    0.70
 -11  -5  -7    1.79    0.18
 -11  -5  -7    1.62    0.18
  11   5   7    1.87    0.21
  11   5   7    1.89    0.22
 -13  -5  -7   11.42    0.42
 -13  -5  -7   11.89    0.46
  13   5   7   12.06    0.48
  13   5   7   11.98    0.50
 -15  -5  -7    2.46    0.17
 -15  -5  -7    2.55    0.21
  15   5   7    2.68    0.22
  15   5   7    2.65    0.24
  14  -6  -7   14.87    0.69
 -14   6   7   16.10    0.59
  12  -6  -7    1.91    0.32
 -12   6   7    1.49    0.22
  10  -6  -7   65.87    1.90
 -10   6   7   66.46    1.54
 -10   6   7   67.33    1.71
   8  -6  -7    5.23    0.40
  -8   6   7    4.78    0.26
  -8   6   7    4.90    0.30
   6  -6  -7  124.70    2.78
   6  -6  -7  122.22    3.06
  -6   6   7  122.23    2.78
  -6   6   7  115.11    2.80
  -6   6   7  120.28    2.84
   4  -6  -7   22.89    0.70
   4  -6  -7   23.40    0.85
  -4   6   7   21.63    0.68
  -4   6   7   22.98    0.70
   2  -6  -7   14.86    0.55
  -2   6   7   14.34    0.46
  -2   6   7   15.59    0.55
   0  -6  -7   33.82    1.03
   0  -6  -7   32.92    1.00
   0   6   7   33.16    0.93
   0   6   7   33.42    0.98
   0   6   7   33.31    1.02
  -2  -6  -7  196.99    4.56
  -2  -6  -7  205.42    4.67
   2   6   7  202.93    4.56
  -4  -6  -7  134.54    3.24
   4   6   7  131.09    3.21
   4   6   7  140.96    3.18
  -8  -6  -7  338.96    7.54
  -8  -6  -7  335.02    7.41
   8   6   7  340.81    7.55
   8   6   7  338.21    7.51
 -10  -6  -7  400.53    8.52
 -10  -6  -7  390.88    8.57
  10   6   7  385.43    8.59
  10   6   7  375.80    8.58
 -12  -6  -7   58.86    1.49
 -12  -6  -7   59.13    1.48
  12   6   7   58.47    1.54
  12   6   7   57.43    1.54
 -14  -6  -7   68.01    1.66
 -14  -6  -7   67.32    1.80
  14   6   7   69.30    1.74
  14   6   7   68.73    1.75
  15  -7  -7    6.21    0.42
 -15   7   7    6.44    0.35
  13  -7  -7    3.46    0.33
 -13   7   7    4.03    0.28
  11  -7  -7   13.51    0.66
 -11   7   7   15.22    0.56
 -11   7   7   13.88    0.41
   9  -7  -7    0.71    0.18
  -9   7   7    0.77    0.15
   7  -7  -7    3.82    0.22
   7  -7  -7    3.35    0.33
  -7   7   7    3.80    0.26
   5  -7  -7   80.10    1.94
   5  -7  -7   80.52    2.16
  -5   7   7   79.71    1.94
   3  -7  -7   26.95    0.83
   3  -7  -7   27.22    0.94
   1  -7  -7   88.06    2.17
   1  -7  -7   84.03    2.21
  -1   7   7   87.07    1.96
  -1   7   7   86.52    2.08
  -1  -7  -7    5.49    0.34
   1   7   7    5.69    0.33
   1   7   7    5.63    0.29
  -3  -7  -7    5.64    0.35
   3   7   7    5.30    0.33
   3   7   7    4.64    0.29
  -5  -7  -7   17.01    0.66
   5   7   7   18.10    0.62
   5   7   7   17.13    0.65
  -7  -7  -7    8.64    0.41
  -7  -7  -7    7.63    0.28
   7   7   7    6.89    0.39
   7   7   7    6.86    0.37
  -9  -7  -7    6.57    0.35
  -9  -7  -7    6.73    0.28
   9   7   7    6.32    0.36
   9   7   7    6.51    0.36
 -11  -7  -7   20.07    0.66
 -11  -7  -7   19.37    0.62
  11   7   7   20.29    0.70
  11   7   7   20.61    0.69
 -13  -7  -7    1.69    0.17
 -13  -7  -7    1.60    0.17
  13   7   7    1.64    0.23
  13   7   7    1.64    0.20
 -15  -7  -7    2.30    0.17
 -15  -7  -7    2.43    0.20
  15   7   7    2.15    0.22
  15   7   7    2.44    0.22
  14  -8  -7    0.24    0.14
 -14   8   7    0.20    0.11
  12  -8  -7    0.30    0.15
 -12   8   7    0.32    0.13
  10  -8  -7    1.93    0.26
   8  -8  -7    4.79    0.38
  -8   8   7    4.08    0.27
   6  -8  -7    1.17    0.17
   6  -8  -7    1.43    0.28
  -6   8   7    1.01    0.16
   4  -8  -7   22.37    0.71
   4  -8  -7   21.59    0.83
  -4   8   7   20.69    0.64
   2  -8  -7    2.01    0.23
   2  -8  -7    2.29    0.26
  -2   8   7    1.85    0.16
  -2   8   7    2.64    0.21
   0  -8  -7   27.07    0.86
   0  -8  -7   24.66    0.86
   0   8   7   25.91    0.62
   0   8   7   24.36    0.81
   0   8   7   24.63    0.75
  -2  -8  -7    4.25    0.32
   2   8   7    3.91    0.30
   2   8   7    4.03    0.26
  -4  -8  -7   13.32    0.56
   4   8   7   12.21    0.53
   4   8   7   12.93    0.50
  -6  -8  -7    7.98    0.42
   6   8   7    7.58    0.41
   6   8   7    7.69    0.38
  -8  -8  -7    7.87    0.40
   8   8   7    7.36    0.40
   8   8   7    7.69    0.38
 -10  -8  -7    3.03    0.25
 -10  -8  -7    2.70    0.18
  10   8   7    2.87    0.25
  10   8   7    3.18    0.27
 -12  -8  -7    3.43    0.24
 -12  -8  -7    3.57    0.22
  12   8   7    3.15    0.26
  12   8   7    3.45    0.27
 -14  -8  -7    1.82    0.19
 -14  -8  -7    2.01    0.18
  14   8   7    1.96    0.22
  14   8   7    2.04    0.22
  13  -9  -7    1.62    0.27
 -13   9   7    1.53    0.19
  11  -9  -7    6.65    0.45
 -11   9   7    6.81    0.35
   9  -9  -7    0.72    0.18
  -9   9   7    1.22    0.18
   7  -9  -7    2.45    0.20
   7  -9  -7    2.48    0.29
  -7   9   7    2.70    0.21
   5  -9  -7    8.53    0.49
   5  -9  -7    8.60    0.39
  -5   9   7    8.58    0.35
   3  -9  -7    6.11    0.40
   3  -9  -7    5.46    0.33
  -3   9   7    6.07    0.27
  -3   9   7    5.84    0.30
   1  -9  -7    0.76    0.15
   1  -9  -7    0.88    0.17
  -1   9   7    1.16    0.15
  -1   9   7    1.33    0.18
  -1   9   7    1.24    0.11
  -1  -9  -7   55.19    1.51
   1   9   7   54.20    1.39
   1   9   7   54.45    1.47
  -3  -9  -7   43.10    1.25
   3   9   7   43.12    1.22
   3   9   7   41.12    1.14
  -5  -9  -7   53.79    1.50
   5   9   7   55.16    1.49
   5   9   7   54.17    1.42
  -7  -9  -7   15.48    0.60
   7   9   7   15.22    0.60
   7   9   7   14.73    0.55
  -9  -9  -7    2.60    0.23
   9   9   7    2.27    0.24
   9   9   7    2.25    0.22
 -11  -9  -7    4.25    0.27
  11   9   7    3.76    0.27
  11   9   7    3.84    0.29
 -13  -9  -7    0.24    0.09
 -13  -9  -7    0.27    0.10
  13   9   7    0.22    0.12
  13   9   7    0.27    0.12
  12 -10  -7    1.68    0.28
 -12  10   7    1.48    0.19
  10 -10  -7   44.48    1.42
 -10  10   7   47.58    1.24
   8 -10  -7    6.70    0.44
  -8  10   7    6.52    0.32
   6 -10  -7   71.17    1.75
   6 -10  -7   69.96    1.94
  -6  10   7   68.99    1.71
   4 -10  -7    2.70    0.29
  -4  10   7    1.74    0.16
  -4  10   7    1.97    0.18
   2 -10  -7    7.40    0.39
   2 -10  -7    7.76    0.45
  -2  10   7    7.41    0.37
  -2  10   7    7.43    0.28
  -2  10   7    7.34    0.33
   0  10   7    7.07    0.23
   0  10   7    7.60    0.38
   0  10   7    7.67    0.33
  -2 -10  -7   81.88    2.08
   2  10   7   80.62    2.04
   2  10   7   79.31    1.95
  -4 -10  -7   60.72    1.62
   4  10   7   57.56    1.57
   4  10   7   58.71    1.50
  -6 -10  -7  336.92    7.55
   6  10   7  336.95    7.53
   6  10   7  334.44    7.43
   8  10   7  138.49    3.31
   8  10   7  139.70    3.34
 -10 -10  -7  206.24    4.64
  10  10   7  202.39    4.60
  10  10   7  199.09    4.64
 -12 -10  -7   30.01    0.89
  12  10   7   30.09    0.90
  12  10   7   30.04    0.93
  11 -11  -7    0.18    0.13
 -11  11   7    0.02    0.09
   9 -11  -7    7.74    0.47
  -9  11   7    7.45    0.34
   7 -11  -7   20.39    0.81
   7 -11  -7   20.75    0.66
  -7  11   7   20.72    0.65
   5 -11  -7    6.76    0.35
  -5  11   7    7.12    0.31
  -5  11   7    6.83    0.32
   3 -11  -7   76.43    2.07
   3 -11  -7   76.55    1.95
  -3  11   7   78.67    1.92
  -3  11   7   77.39    1.87
  -3  11   7   76.94    1.80
   1 -11  -7    3.88    0.31
   1 -11  -7    4.10    0.30
  -1  11   7    3.99    0.18
  -1  11   7    4.15    0.24
  -1  11   7    4.54    0.29
  -1 -11  -7   18.36    0.69
   1  11   7   18.21    0.65
   1  11   7   18.01    0.58
  -3 -11  -7   11.26    0.51
   3  11   7   10.57    0.48
   3  11   7   11.14    0.43
   5  11   7    8.90    0.39
   5  11   7    8.48    0.44
  -7 -11  -7    3.41    0.28
   7  11   7    3.92    0.26
   7  11   7    3.73    0.29
  -9 -11  -7   22.42    0.77
   9  11   7   23.07    0.78
   9  11   7   23.77    0.74
 -11 -11  -7    1.52    0.19
  11  11   7    1.59    0.19
  11  11   7    1.56    0.21
  10 -12  -7    1.64    0.27
 -10  12   7    1.37    0.18
   8 -12  -7    2.53    0.28
  -8  12   7    2.58    0.24
   6 -12  -7    3.38    0.32
   6 -12  -7    3.46    0.24
  -6  12   7    3.04    0.21
  -6  12   7    3.17    0.22
  -6  12   7    2.89    0.21
   4 -12  -7    4.88    0.36
   4 -12  -7    4.86    0.30
  -4  12   7    4.39    0.22
  -4  12   7    4.48    0.27
  -4  12   7    4.44    0.25
   2 -12  -7    4.72    0.32
   2 -12  -7    4.92    0.36
  -2  12   7    4.21    0.20
  -2  12   7    4.29    0.28
  -2  12   7    4.11    0.24
   0  12   7    6.67    0.31
   0  12   7    6.41    0.35
  -2 -12  -7    5.28    0.34
   2  12   7    4.33    0.31
   2  12   7    4.56    0.26
  -4 -12  -7    9.32    0.46
   4  12   7    8.98    0.38
   4  12   7    8.17    0.42
  -6 -12  -7    3.26    0.28
   6  12   7    2.89    0.22
   6  12   7    3.34    0.28
  -8 -12  -7    7.60    0.40
   8  12   7    7.54    0.40
   8  12   7    7.16    0.35
 -10 -12  -7    2.09    0.21
  10  12   7    1.58    0.21
  10  12   7    1.86    0.19
   9 -13  -7    0.99    0.21
  -9  13   7    0.77    0.15
  -9  13   7    0.74    0.12
   7 -13  -7    4.33    0.27
   7 -13  -7    3.87    0.33
  -7  13   7    4.27    0.24
  -7  13   7    4.29    0.24
  -7  13   7    4.34    0.24
   5 -13  -7    9.21    0.50
   5 -13  -7    9.27    0.42
  -5  13   7    9.40    0.39
  -5  13   7    9.75    0.38
  -5  13   7    9.54    0.35
   3 -13  -7    6.65    0.36
   3 -13  -7    6.17    0.41
  -3  13   7    6.74    0.30
  -3  13   7    6.56    0.26
  -3  13   7    6.96    0.34
   1 -13  -7    1.22    0.19
  -1  13   7    1.32    0.20
  -1  13   7    1.38    0.15
  -1  13   7    1.25    0.10
  -1 -13  -7   38.65    1.12
   1  13   7   35.58    0.98
   1  13   7   36.54    1.07
  -3 -13  -7   10.13    0.49
   3  13   7   10.16    0.40
   3  13   7   10.56    0.47
  -5 -13  -7   37.70    1.16
   5  13   7   38.91    1.05
   5  13   7   40.54    1.15
  -7 -13  -7    3.37    0.28
   7  13   7    3.28    0.27
   7  13   7    3.36    0.23
  -9 -13  -7    4.85    0.31
   9  13   7    4.66    0.28
   9  13   7    4.99    0.33
   8 -14  -7   29.04    1.01
  -8  14   7   30.04    0.83
  -8  14   7   29.10    0.80
  -8  14   7   29.45    0.82
   6 -14  -7    7.84    0.46
   6 -14  -7    8.56    0.39
  -6  14   7    8.30    0.34
  -6  14   7    8.34    0.35
  -6  14   7    8.11    0.32
   4 -14  -7   16.74    0.69
   4 -14  -7   17.34    0.61
  -4  14   7   16.98    0.57
  -4  14   7   16.08    0.49
  -4  14   7   16.26    0.52
   2 -14  -7    3.69    0.28
  -2  14   7    3.83    0.26
  -2  14   7    4.18    0.23
  -2  14   7    4.04    0.17
   0 -14  -7   13.54    0.56
   0  14   7   13.09    0.52
   0  14   7   12.54    0.44
  -2 -14  -7    3.22    0.27
   2  14   7    3.27    0.26
   2  14   7    2.53    0.19
  -4 -14  -7   79.72    2.05
   4  14   7   78.38    1.90
   4  14   7   79.91    2.01
  -6 -14  -7   56.05    1.55
   6  14   7   56.83    1.43
   6  14   7   56.76    1.53
  -8 -14  -7  114.50    2.82
   8  14   7  116.88    2.81
   8  14   7  117.51    2.72
   7 -15  -7    6.16    0.41
   7 -15  -7    5.77    0.31
  -7  15   7    5.82    0.27
  -7  15   7    6.10    0.27
   5 -15  -7    6.85    0.42
   5 -15  -7    6.67    0.35
  -5  15   7    6.49    0.27
  -5  15   7    6.34    0.28
  -5  15   7    5.99    0.30
   3 -15  -7   22.91    0.75
  -3  15   7   21.77    0.64
  -3  15   7   22.84    0.60
  -3  15   7   22.92    0.72
   1 -15  -7    4.03    0.30
  -1  15   7    4.24    0.23
  -1  15   7    4.45    0.28
  -1 -15  -7    4.68    0.32
   1  15   7    4.53    0.24
   1  15   7    4.73    0.30
  -3 -15  -7    0.94    0.18
   3  15   7    0.92    0.17
   3  15   7    1.20    0.18
  -5 -15  -7    1.78    0.22
   5  15   7    1.73    0.21
   5  15   7    1.64    0.16
  -7 -15  -7    1.32    0.20
   7  15   7    1.27    0.17
   7  15   7    1.30    0.20
   4 -16  -7    2.23    0.22
  -4  16   7    1.93    0.13
  -4  16   7    1.92    0.19
  -4  16   7    1.83    0.15
   2 -16  -7    2.05    0.22
  -2  16   7    1.38    0.18
  -2  16   7    1.80    0.15
   0 -16  -7    3.48    0.28
   0  16   7    3.00    0.25
   0  16   7    2.83    0.19
  -2 -16  -7    1.58    0.23
   2  16   7    1.47    0.20
   2  16   7    1.68    0.21
  -4 -16  -7    3.16    0.27
   4  16   7    2.70    0.19
   4  16   7    2.79    0.25
   4  16  -8   32.42    0.95
  -4 -16   8   32.75    0.99
   2  16  -8   18.18    0.61
   0  16  -8   96.43    2.28
  -2  16  -8   34.32    0.90
  -4  16  -8   66.74    1.55
   7  15  -8    9.47    0.43
  -7 -15   8    9.76    0.43
   5  15  -8    8.15    0.39
  -5 -15   8    8.42    0.41
   3  15  -8   24.09    0.76
  -3 -15   8   25.08    0.82
   1  15  -8    4.32    0.26
  -1  15  -8    4.14    0.24
  -3  15  -8    3.05    0.18
   7 -15   8    1.65    0.20
   8  14  -8    4.44    0.21
   8  14  -8    4.70    0.31
  -8 -14   8    4.07    0.28
   6  14  -8    3.13    0.25
   6  14  -8    2.94    0.16
  -6 -14   8    3.03    0.25
   4  14  -8    3.78    0.27
   4  14  -8    3.73    0.15
  -4 -14   8    3.39    0.27
   2  14  -8    3.94    0.28
  -2 -14   8    3.73    0.29
   0  14  -8    3.82    0.24
  -2  14  -8    4.09    0.22
  -4  14  -8    3.15    0.17
   6 -14   8    2.51    0.24
   8 -14   8    2.41    0.24
   9  13  -8    1.44    0.14
   9  13  -8    1.26    0.21
  -9 -13   8    1.42    0.18
   7  13  -8    8.76    0.32
   7  13  -8    8.77    0.42
  -7 -13   8    9.58    0.42
   5  13  -8    5.74    0.34
   5  13  -8    5.65    0.22
  -5 -13   8    5.68    0.33
   3  13  -8    6.07    0.34
  -3 -13   8    6.00    0.35
   1  13  -8    0.58    0.13
  -1 -13   8    0.27    0.12
  -1  13  -8   37.09    0.99
  -3  13  -8    7.26    0.29
  -5  13  -8   34.68    0.84
   5 -13   8   34.49    1.03
   7 -13   8    1.18    0.18
   9 -13   8    0.97    0.19
  10  12  -8    1.29    0.15
  10  12  -8    1.65    0.22
 -10 -12   8    1.30    0.19
   8  12  -8    2.88    0.19
   8  12  -8    3.15    0.26
  -8 -12   8    2.96    0.23
   6  12  -8    2.74    0.17
   6  12  -8    2.42    0.24
  -6 -12   8    2.34    0.22
   4  12  -8   24.00    0.78
   4  12  -8   24.09    0.62
  -4 -12   8   24.21    0.79
   2  12  -8  111.39    2.66
  -2 -12   8  112.39    2.72
   0  12  -8  166.63    3.79
   0 -12   8  166.97    3.90
  -2  12  -8  191.15    4.27
  -4  12  -8  124.12    2.73
   4 -12   8  119.53    2.92
   6 -12   8   53.42    1.49
   8 -12   8   36.55    1.09
  10 -12   8   35.31    1.06
  11  11  -8    1.45    0.20
  11  11  -8    1.67    0.17
 -11 -11   8    1.51    0.16
   9  11  -8    3.85    0.22
   9  11  -8    3.65    0.28
  -9 -11   8    3.27    0.28
   7  11  -8   29.00    0.78
   7  11  -8   29.14    0.90
  -7 -11   8   28.00    0.86
   5  11  -8   13.04    0.54
   5  11  -8   13.21    0.42
  -5 -11   8   14.53    0.55
   3  11  -8   73.12    1.86
   3  11  -8   75.48    1.69
  -3 -11   8   74.36    1.90
   1  11  -8    3.32    0.24
  -1 -11   8    2.99    0.26
  -1  11  -8   16.73    0.54
  -3  11  -8   13.17    0.42
   3 -11   8   13.22    0.54
   5 -11   8    6.69    0.37
  -7  11  -8    4.79    0.19
   7 -11   8    4.30    0.30
   9 -11   8   10.81    0.49
  11 -11   8    0.11    0.10
  12  10  -8    3.52    0.27
 -12 -10   8    3.14    0.20
  10  10  -8    4.18    0.30
  10  10  -8    4.17    0.25
 -10 -10   8    3.95    0.24
   8  10  -8    2.61    0.19
   8  10  -8    2.91    0.26
  -8 -10   8    2.22    0.20
   6  10  -8   13.84    0.55
   6  10  -8   14.13    0.45
  -6 -10   8   13.31    0.53
   4  10  -8    4.09    0.19
   4  10  -8    4.08    0.28
  -4 -10   8    3.59    0.19
  -4 -10   8    3.56    0.27
   2  10  -8   14.94    0.54
  -2 -10   8   13.38    0.56
   0  10  -8    4.76    0.27
   0 -10   8    3.90    0.29
  -2  10  -8    9.44    0.35
  -4  10  -8    7.01    0.25
   4 -10   8    6.45    0.36
  -6  10  -8    6.28    0.23
   6 -10   8    6.46    0.37
   8 -10   8    2.29    0.23
  10 -10   8    2.40    0.24
  12 -10   8    0.52    0.15
  13   9  -8    2.01    0.22
 -13  -9   8    1.90    0.15
  11   9  -8   14.72    0.52
  11   9  -8   15.35    0.59
 -11  -9   8   14.88    0.49
   9   9  -8    5.25    0.33
   9   9  -8    4.95    0.27
  -9  -9   8    4.98    0.27
   7   9  -8    7.48    0.32
   7   9  -8    7.04    0.39
  -7  -9   8    7.00    0.35
   5   9  -8    7.25    0.29
   5   9  -8    6.30    0.36
  -5  -9   8    6.96    0.36
  -5  -9   8    6.25    0.28
   3   9  -8    5.01    0.31
   3   9  -8    5.37    0.21
  -3  -9   8    5.56    0.33
  -3  -9   8    5.44    0.21
   1   9  -8    0.88    0.16
  -1  -9   8    0.77    0.17
  -1   9  -8   50.91    1.28
  -3   9  -8   34.89    0.89
   3  -9   8   36.14    1.05
  -5   9  -8   39.49    0.95
   5  -9   8   40.20    1.15
  -7   9  -8    3.32    0.18
   7  -9   8    3.15    0.26
   9  -9   8    0.26    0.13
  11  -9   8    7.48    0.40
  13  -9   8    2.22    0.24
  14   8  -8   36.29    1.07
  12   8  -8    3.54    0.28
 -12  -8   8    3.09    0.18
  10   8  -8   10.87    0.43
  10   8  -8   10.08    0.47
 -10  -8   8   10.08    0.38
   8   8  -8   51.60    1.42
   8   8  -8   52.60    1.33
  -8  -8   8   50.93    1.33
   6   8  -8   24.32    0.81
   6   8  -8   24.71    0.71
  -6  -8   8   24.55    0.76
   4   8  -8    5.18    0.24
   4   8  -8    3.97    0.29
  -4  -8   8    5.65    0.24
  -4  -8   8    5.24    0.31
  -2  -8   8  587.46   12.62
   0   8  -8  232.89    5.11
   0  -8   8  224.34    5.11
   0  -8   8  229.62    5.22
  -4   8  -8  173.47    3.81
   4  -8   8  175.48    4.04
   6  -8   8  310.09    6.95
   8  -8   8   40.72    1.19
  10  -8   8  152.88    3.63
  12  -8   8   38.78    1.17
 -14   8  -8   97.04    2.34
  14  -8   8   93.46    2.40
  15   7  -8    2.31    0.23
 -15  -7   8    2.24    0.22
  13   7  -8    0.21    0.12
 -13  -7   8    0.08    0.10
  11   7  -8    7.75    0.41
 -11  -7   8    7.80    0.30
 -11  -7   8    7.70    0.38
   9   7  -8    8.79    0.43
   9   7  -8    8.50    0.38
  -9  -7   8    8.35    0.34
   7   7  -8   11.45    0.44
   7   7  -8   11.54    0.51
  -7  -7   8   11.67    0.44
   5   7  -8   89.48    2.25
   5   7  -8   92.33    2.12
  -5  -7   8   90.64    2.20
  -5  -7   8   89.82    2.14
   3   7  -8   35.13    0.86
   3   7  -8   34.38    1.01
   3   7  -8   34.26    0.96
  -3  -7   8   34.84    1.01
  -3  -7   8   33.51    0.86
   1   7  -8   80.84    1.97
   1   7  -8   80.62    2.02
  -1  -7   8   81.57    2.04
  -1   7  -8    4.63    0.23
  -1   7  -8    4.07    0.26
   1  -7   8    4.28    0.22
  -3   7  -8    3.20    0.23
  -3   7  -8    3.33    0.16
   3  -7   8    3.43    0.25
  -5   7  -8   19.96    0.55
   5  -7   8   20.08    0.69
  -7   7  -8    3.08    0.18
   7  -7   8    3.21    0.26
   9  -7   8    0.96    0.18
  11  -7   8   12.17    0.54
  13  -7   8    2.77    0.26
 -15   7  -8    2.43    0.23
  15  -7   8    2.79    0.26
  14   6  -8    1.42    0.21
 -14  -6   8    1.39    0.21
  12   6  -8    2.51    0.25
 -12  -6   8    2.30    0.14
 -12  -6   8    2.39    0.23
  10   6  -8    3.89    0.29
  10   6  -8    3.95    0.27
 -10  -6   8    3.48    0.20
 -10  -6   8    3.72    0.28
   8   6  -8    4.13    0.30
   8   6  -8    4.56    0.27
  -8  -6   8    3.76    0.22
  -8  -6   8    4.18    0.28
   6   6  -8   10.74    0.49
   6   6  -8   10.85    0.42
  -6  -6   8   10.09    0.41
   4   6  -8    4.94    0.27
   4   6  -8    4.58    0.23
   4   6  -8    4.63    0.31
   4   6  -8    5.33    0.32
  -4  -6   8    4.87    0.24
  -4  -6   8    4.85    0.28
   2   6  -8   11.21    0.46
   2   6  -8   11.82    0.34
   2   6  -8   11.27    0.47
   2   6  -8   11.96    0.52
  -2  -6   8   10.50    0.46
  -2  -6   8   11.25    0.33
  -2  -6   8   10.86    0.45
   0   6  -8   15.01    0.50
   0   6  -8   16.13    0.55
   0  -6   8   13.85    0.49
  -2   6  -8   18.40    0.61
  -2   6  -8   17.86    0.50
  -4   6  -8    2.29    0.14
  -4   6  -8    2.44    0.20
   4  -6   8    2.36    0.22
  -6   6  -8   15.00    0.48
   6  -6   8   14.45    0.57
   8  -6   8    0.64    0.15
  10  -6   8    4.07    0.32
  12  -6   8    0.22    0.12
 -14   6  -8    0.64    0.15
  14  -6   8    0.70    0.17
  15   5  -8    2.01    0.22
 -15  -5   8    1.95    0.21
  13   5  -8   22.87    0.77
 -13  -5   8   23.26    0.78
  11   5  -8    0.47    0.15
 -11  -5   8    0.55    0.16
 -11  -5   8    0.78    0.10
   9   5  -8   42.28    1.16
   9   5  -8   42.62    1.04
   9   5  -8   42.06    1.21
  -9  -5   8   41.88    1.19
  -9  -5   8   40.28    1.04
   7   5  -8   24.82    0.76
   7   5  -8   25.35    0.84
   7   5  -8   24.90    0.70
  -7  -5   8   24.96    0.71
  -7  -5   8   24.77    0.80
   5   5  -8   12.62    0.47
   5   5  -8   12.37    0.53
   5   5  -8   13.00    0.46
   5   5  -8   12.76    0.45
  -5  -5   8   12.87    0.47
  -5  -5   8   13.10    0.46
   3   5  -8   81.75    1.88
   3   5  -8   81.69    1.99
   3   5  -8   82.45    1.98
   3   5  -8   81.20    2.02
  -3  -5   8   78.45    2.04
  -3  -5   8   81.62    1.90
  -3  -5   8   82.17    1.99
   1   5  -8   46.38    1.22
   1   5  -8   46.67    1.27
   1   5  -8   46.95    1.25
  -1  -5   8   48.05    1.24
  -1   5  -8    0.95    0.15
  -1   5  -8    1.28    0.16
   1  -5   8    1.13    0.11
  -3   5  -8  204.61    4.57
  -3   5  -8  193.92    4.63
  -3   5  -8  207.15    4.43
   3  -5   8  206.72    4.60
  -5   5  -8    5.86    0.25
   5  -5   8    5.70    0.33
  -7   5  -8   52.11    1.35
   7  -5   8   50.57    1.41
   9  -5   8   25.05    0.86
  11  -5   8    2.40    0.25
  13  -5   8   20.56    0.76
 -15   5  -8    5.07    0.31
  15  -5   8    4.84    0.34
  16   4  -8   23.60    0.76
 -16  -4   8   22.84    0.77
  14   4  -8   16.02    0.60
 -14  -4   8   16.31    0.62
 -12  -4   8    2.46    0.24
  10   4  -8    2.62    0.25
 -10  -4   8    2.76    0.15
 -10  -4   8    2.72    0.25
   8   4  -8   32.51    0.81
   8   4  -8   30.14    0.97
  -8  -4   8   31.64    0.81
  -8  -4   8   31.80    0.96
   6   4  -8    8.46    0.32
   6   4  -8    7.94    0.36
   6   4  -8    8.61    0.43
  -6  -4   8    7.69    0.39
  -6  -4   8    7.32    0.36
  -6  -4   8    9.64    0.34
   4   4  -8  167.78    3.80
   4   4  -8  166.70    3.86
   4   4  -8  170.55    3.76
  -4  -4   8  164.49    3.76
  -4  -4   8  158.24    3.86
  -4  -4   8  168.84    3.77
  -6   4  -8  384.91    8.43
   6  -4   8  384.06    8.56
   6  -4   8  388.98    8.48
   8  -4   8  234.05    5.30
   8  -4   8  227.26    5.19
  10  -4   8  169.70    4.02
  12  -4   8  129.58    3.16
 -14   4  -8   98.90    2.40
  14  -4   8   97.72    2.47
 -16   4  -8   45.21    1.11
 -16   4  -8   46.79    1.28
  16  -4   8   49.00    1.35
  15   3  -8    8.12    0.40
 -15  -3   8    8.51    0.42
  13   3  -8    0.95    0.17
 -13  -3   8    0.76    0.17
  11   3  -8   32.99    1.00
 -11  -3   8   31.98    0.99
   9   3  -8   16.22    0.63
  -9  -3   8   15.82    0.61
   7   3  -8   13.49    0.39
   7   3  -8   12.93    0.54
  -7  -3   8   12.40    0.52
  -7  -3   8   13.13    0.40
   5   3  -8  198.81    4.26
   5   3  -8  187.14    4.42
   5   3  -8  190.48    4.35
  -5  -3   8  189.62    4.47
  -5  -3   8  191.82    4.26
  -5  -3   8  197.99    4.41
  -5  -3   8  188.78    4.44
   3   3  -8   11.78    0.42
   3   3  -8   12.12    0.48
   3   3  -8   11.62    0.44
  -3  -3   8   12.36    0.42
  -3  -3   8   11.36    0.48
   1   3  -8  203.21    4.59
   1   3  -8  205.91    4.57
  -1  -3   8  205.18    4.44
  -1  -3   8  201.80    4.58
  -1   3  -8   94.96    2.18
  -1   3  -8  100.89    2.20
   1  -3   8   96.44    2.20
   1  -3   8   94.01    2.19
  -3   3  -8   11.69    0.38
   3  -3   8   11.56    0.42
   3  -3   8   12.05    0.39
  -5   3  -8  104.03    2.39
   5  -3   8   99.27    2.40
   5  -3   8  103.66    2.47
   7  -3   8   17.69    0.61
   7  -3   8   18.21    0.68
   9  -3   8    3.64    0.26
   9  -3   8    3.91    0.18
  11  -3   8   33.87    0.99
  11  -3   8   34.26    0.86
 -13   3  -8    4.34    0.30
  13  -3   8    4.42    0.20
 -15   3  -8    9.75    0.44
  15  -3   8   10.24    0.49
  16   2  -8    0.13    0.10
 -16  -2   8    0.08    0.10
  14   2  -8    0.09    0.10
 -14  -2   8    0.28    0.12
  12   2  -8    0.20    0.12
 -12  -2   8    0.25    0.11
  10   2  -8    4.01    0.30
 -10  -2   8    4.21    0.30
   8   2  -8    0.36    0.14
  -8  -2   8    0.51    0.14
   6   2  -8    4.87    0.18
   6   2  -8    4.00    0.26
   6   2  -8    4.54    0.31
  -6  -2   8    4.73    0.30
  -6  -2   8    4.39    0.27
   4   2  -8    9.07    0.31
   4   2  -8    8.43    0.37
   4   2  -8    8.30    0.41
  -4  -2   8    9.25    0.37
   2   2  -8    8.77    0.36
   2   2  -8    8.52    0.33
  -2  -2   8    8.42    0.38
   0   2  -8   63.88    1.51
   0  -2   8   64.05    1.43
   0  -2   8   61.24    1.52
  -2   2  -8    0.20    0.06
   2  -2   8    0.41    0.08
   2  -2   8    0.20    0.07
   2  -2   8    0.21    0.06
  -4   2  -8    3.37    0.21
   4  -2   8    3.18    0.22
  -6   2  -8    0.55    0.13
   6  -2   8    0.96    0.17
   6  -2   8    0.63    0.10
   8  -2   8    1.80    0.16
   8  -2   8    2.43    0.24
  10  -2   8    0.34    0.11
  10  -2   8    0.27    0.13
 -12   2  -8    0.35    0.16
  12  -2   8    0.38    0.12
  12  -2   8    0.26    0.09
 -14   2  -8    0.06    0.11
  14  -2   8    0.19    0.07
 -16   2  -8    0.19    0.06
 -16   2  -8    0.07    0.10
  16  -2   8    0.05    0.07
  17   1  -8    3.14    0.24
 -17  -1   8    3.47    0.27
  15   1  -8    1.37    0.19
 -15  -1   8    1.57    0.20
  13   1  -8   14.32    0.55
 -13  -1   8   13.44    0.56
  11   1  -8    2.56    0.24
 -11  -1   8    2.73    0.25
   9   1  -8   22.51    0.76
  -9  -1   8   22.03    0.76
   7   1  -8   33.00    1.02
  -7  -1   8   34.06    1.01
   5   1  -8   18.35    0.64
   5   1  -8   20.00    0.70
  -5  -1   8   20.02    0.70
  -5  -1   8   21.15    0.67
  -5  -1   8   21.98    0.70
   3   1  -8  146.25    3.37
  -3  -1   8  147.67    3.39
   1   1  -8    6.69    0.30
  -1  -1   8    6.16    0.29
  -1   1  -8    5.31    0.21
   1  -1   8    5.85    0.23
   1  -1   8    5.25    0.23
  -3   1  -8  129.05    2.97
   3  -1   8  131.57    2.98
   5  -1   8   22.76    0.61
   5  -1   8   21.72    0.70
   7  -1   8   18.19    0.54
   7  -1   8   17.98    0.64
  -9   1  -8   10.96    0.42
   9  -1   8   11.68    0.48
   9  -1   8   11.67    0.40
 -11   1  -8    7.12    0.37
  11  -1   8    7.01    0.30
  11  -1   8    7.14    0.37
 -13   1  -8   11.98    0.41
 -13   1  -8   12.69    0.51
  13  -1   8   11.99    0.50
  13  -1   8   12.90    0.43
 -15   1  -8    7.08    0.27
 -15   1  -8    7.31    0.37
  15  -1   8    7.45    0.30
  16   0  -8   59.84    1.54
 -16   0   8   60.12    1.59
 -14   0   8    1.37    0.22
  12   0  -8   25.25    0.81
 -12   0   8   24.29    0.82
  10   0  -8   57.29    1.53
 -10   0   8   56.69    1.54
   8   0  -8    5.25    0.33
   6   0  -8   80.47    2.04
   6   0  -8   77.71    1.99
  -6   0   8   83.23    2.02
  -6   0   8   83.50    2.04
  -6   0   8   78.81    2.02
   2   0  -8  283.03    6.09
  -2   0   8  267.77    6.13
  -6   0  -8  260.88    5.84
   6   0   8  252.12    5.85
   6   0   8  268.24    5.76
  -8   0  -8  491.35   10.68
  10   0   8   87.13    2.05
  10   0   8   85.28    2.15
 -12   0  -8  286.86    6.62
 -12   0  -8  312.83    6.75
  12   0   8  305.80    6.65
 -14   0  -8   46.83    1.17
 -14   0  -8   48.95    1.30
  14   0   8   47.86    1.21
  14   0   8   46.85    1.30
 -16   0  -8  109.11    2.51
 -16   0  -8  114.02    2.68
  16   0   8  113.34    2.59
  17  -1  -8    3.21    0.23
 -17   1   8    3.12    0.26
  15  -1  -8    1.36    0.19
 -15   1   8    1.33    0.20
  13  -1  -8   12.39    0.50
 -13   1   8   12.50    0.53
  11  -1  -8    2.64    0.24
 -11   1   8    2.35    0.24
   9  -1  -8   21.64    0.75
  -9   1   8   22.36    0.76
   7  -1  -8   34.38    1.02
  -7   1   8   32.49    1.03
  -7   1   8   32.85    0.99
   5  -1  -8   18.20    0.73
   5  -1  -8   20.73    0.67
  -5   1   8   21.28    0.69
   3  -1  -8  143.08    3.35
   3  -1  -8  148.40    3.44
   3  -1  -8  150.33    3.26
  -3   1   8  147.50    3.37
  -3   1   8  145.73    3.42
   1  -1  -8    6.63    0.28
   1  -1  -8    7.06    0.30
  -1   1   8    7.38    0.29
  -1   1   8    7.20    0.30
  -1  -1  -8    5.46    0.25
   1   1   8    5.90    0.23
   1   1   8    5.46    0.26
  -3  -1  -8  128.36    3.01
   3   1   8  132.54    2.99
  -5  -1  -8   21.40    0.70
   5   1   8   21.80    0.66
   5   1   8   21.45    0.71
   7   1   8   18.29    0.59
   7   1   8   18.14    0.65
  -9  -1  -8   11.65    0.47
   9   1   8   11.55    0.50
   9   1   8   12.42    0.46
 -11  -1  -8    7.12    0.32
 -11  -1  -8    7.24    0.36
  11   1   8    7.03    0.33
  11   1   8    7.20    0.38
 -13  -1  -8   12.10    0.55
 -13  -1  -8   11.59    0.41
  13   1   8   12.32    0.45
  13   1   8   11.96    0.50
 -15  -1  -8    7.34    0.28
 -15  -1  -8    7.26    0.36
  15   1   8    7.23    0.37
  15   1   8    7.06    0.32
  16  -2  -8    0.08    0.12
  16  -2  -8   -0.03    0.09
 -16   2   8    0.02    0.11
  14  -2  -8    0.18    0.11
 -14   2   8    0.07    0.10
  12  -2  -8    0.16    0.12
 -12   2   8    0.02    0.17
  10  -2  -8    3.75    0.28
 -10   2   8    3.69    0.28
   8  -2  -8    0.44    0.14
  -8   2   8    0.48    0.15
   6  -2  -8    4.70    0.31
  -6   2   8    4.23    0.27
  -6   2   8    4.85    0.30
   4  -2  -8    8.54    0.28
   4  -2  -8    8.45    0.37
  -4   2   8    9.00    0.38
  -4   2   8    8.51    0.39
   2  -2  -8    8.57    0.33
   2  -2  -8    8.48    0.33
   2  -2  -8    8.52    0.40
  -2   2   8    8.40    0.38
  -2   2   8    8.51    0.33
   0  -2  -8   62.22    1.41
   0  -2  -8   59.40    1.49
   0  -2  -8   60.59    1.53
   0   2   8   60.59    1.50
   0   2   8   60.31    1.48
  -2  -2  -8    0.17    0.08
   2   2   8    0.43    0.12
  -4  -2  -8    3.20    0.23
   4   2   8    3.39    0.24
   4   2   8    3.81    0.27
  -6  -2  -8    0.59    0.15
   6   2   8    0.74    0.15
   6   2   8    0.58    0.16
  -8  -2  -8    1.70    0.21
  -8  -2  -8    1.80    0.23
   8   2   8    1.96    0.22
   8   2   8    2.48    0.26
 -10  -2  -8    0.32    0.11
 -10  -2  -8    0.49    0.13
  10   2   8    0.55    0.13
  10   2   8    0.47    0.14
 -12  -2  -8    0.34    0.12
 -12  -2  -8    0.37    0.10
  12   2   8    0.32    0.13
  12   2   8    0.42    0.12
 -14  -2  -8    0.16    0.10
 -14  -2  -8    0.17    0.08
  14   2   8    0.26    0.12
  14   2   8    0.13    0.09
 -16  -2  -8    0.12    0.10
 -16  -2  -8    0.13    0.06
  16   2   8    0.15    0.12
  16   2   8    0.14    0.09
  15  -3  -8    8.15    0.47
 -15   3   8    8.04    0.41
  13  -3  -8    0.99    0.21
 -13   3   8    0.84    0.18
  11  -3  -8   29.57    1.05
 -11   3   8   30.88    0.94
   9  -3  -8   14.39    0.67
  -9   3   8   15.59    0.59
   7  -3  -8   13.68    0.63
  -7   3   8   12.17    0.48
  -7   3   8   12.40    0.51
   5  -3  -8  196.62    4.21
   5  -3  -8  195.29    4.53
  -5   3   8  194.97    4.37
  -5   3   8  177.47    4.45
  -5   3   8  193.51    4.22
   3  -3  -8   11.96    0.41
   3  -3  -8   12.50    0.54
   3  -3  -8   11.67    0.43
  -3   3   8   12.63    0.42
  -3   3   8   11.99    0.50
  -3   3   8   11.82    0.43
   1  -3  -8  211.39    4.73
   1  -3  -8  209.48    4.69
   1  -3  -8  199.59    4.57
  -1   3   8  205.07    4.66
  -1   3   8  210.87    4.71
  -1   3   8  212.60    4.57
  -1  -3  -8   92.75    2.26
  -1  -3  -8   95.57    2.33
   1   3   8   98.01    2.29
   1   3   8   96.09    2.27
  -3  -3  -8   10.42    0.49
   3   3   8   11.48    0.45
   3   3   8   10.73    0.50
  -5  -3  -8  100.49    2.48
   5   3   8  101.48    2.44
   5   3   8  101.93    2.46
  -7  -3  -8   17.70    0.57
  -7  -3  -8   17.95    0.63
   7   3   8   17.50    0.64
   7   3   8   16.85    0.61
  -9  -3  -8    4.08    0.26
  -9  -3  -8    3.90    0.25
   9   3   8    3.56    0.28
   9   3   8    3.92    0.27
 -11  -3  -8   34.14    0.96
 -11  -3  -8   36.06    0.99
  11   3   8   33.61    1.03
  11   3   8   35.44    1.00
 -13  -3  -8    4.75    0.28
 -13  -3  -8    4.40    0.24
  13   3   8    4.80    0.28
  13   3   8    4.88    0.31
 -15  -3  -8    9.99    0.42
 -15  -3  -8    9.59    0.34
  15   3   8    9.57    0.44
  15   3   8   10.44    0.41
  16  -4  -8   22.22    0.84
 -16   4   8   23.03    0.76
  14  -4  -8   17.11    0.71
 -14   4   8   15.37    0.60
  12  -4  -8    2.35    0.29
 -12   4   8    2.49    0.24
  10  -4  -8    2.64    0.30
 -10   4   8    2.48    0.24
   8  -4  -8   31.03    1.08
  -8   4   8   31.44    0.95
  -8   4   8   31.76    0.76
  -6   4   8    7.68    0.36
  -6   4   8    8.12    0.38
  -6   4   8    8.22    0.29
   4  -4  -8  171.71    3.82
   4  -4  -8  168.40    4.05
  -4   4   8  170.66    3.81
  -4   4   8  167.92    3.87
  -4   4   8  170.77    3.99
  -6  -4  -8  392.39    8.51
  -6  -4  -8  388.79    8.66
  -8  -4  -8  231.90    5.28
  -8  -4  -8  236.33    5.20
   8   4   8  227.79    5.28
   8   4   8  236.37    5.28
 -10  -4  -8  176.20    3.96
 -10  -4  -8  172.65    3.97
  10   4   8  177.05    4.01
  10   4   8  169.80    4.03
 -12  -4  -8  125.52    2.98
 -12  -4  -8  136.52    3.03
  12   4   8  130.81    3.04
  12   4   8  124.81    3.07
 -14  -4  -8   99.68    2.36
 -14  -4  -8   95.13    2.28
  14   4   8  100.18    2.37
  14   4   8   98.70    2.41
 -16  -4  -8   46.75    1.16
 -16  -4  -8   48.34    1.27
  16   4   8   48.15    1.25
  16   4   8   47.01    1.30
  15  -5  -8    1.79    0.29
 -15   5   8    1.85    0.21
  13  -5  -8   22.00    0.87
 -13   5   8   23.85    0.77
  11  -5  -8    1.07    0.28
 -11   5   8    0.62    0.15
   9  -5  -8   41.79    1.34
  -9   5   8   41.63    1.17
  -9   5   8   40.54    0.98
   7  -5  -8   24.74    0.67
   7  -5  -8   25.49    0.94
  -7   5   8   24.88    0.79
  -7   5   8   24.81    0.67
   5  -5  -8   12.36    0.43
  -5   5   8   13.18    0.48
  -5   5   8   11.75    0.46
  -5   5   8   12.66    0.43
   3  -5  -8   84.22    2.14
  -3   5   8   85.50    2.04
  -3   5   8   84.15    2.14
  -3   5   8   83.49    1.99
   1  -5  -8   46.62    1.36
   1  -5  -8   48.15    1.31
  -1   5   8   48.72    1.15
  -1   5   8   49.01    1.28
  -1   5   8   50.40    1.35
  -1   5   8   48.66    1.29
  -1  -5  -8    0.47    0.14
   1   5   8    0.49    0.12
   1   5   8    0.33    0.11
   1   5   8    0.32    0.11
  -3  -5  -8  206.06    4.68
   3   5   8  201.07    4.59
   3   5   8  191.95    4.62
   3   5   8  200.36    4.66
   3   5   8  212.27    4.73
  -5  -5  -8    5.85    0.22
  -5  -5  -8    5.79    0.35
   5   5   8    5.39    0.32
   5   5   8    5.73    0.34
  -7  -5  -8   50.79    1.27
  -7  -5  -8   51.19    1.40
   7   5   8   50.80    1.38
   7   5   8   51.49    1.39
  -9  -5  -8   25.13    0.73
  -9  -5  -8   24.45    0.78
   9   5   8   24.12    0.80
   9   5   8   25.87    0.81
 -11  -5  -8    2.51    0.20
 -11  -5  -8    2.32    0.20
  11   5   8    2.27    0.24
  11   5   8    2.44    0.23
 -13  -5  -8   19.94    0.65
 -13  -5  -8   20.12    0.63
  13   5   8   21.31    0.69
  13   5   8   20.35    0.70
 -15  -5  -8    5.04    0.24
 -15  -5  -8    5.09    0.28
  15   5   8    5.14    0.31
  15   5   8    4.78    0.29
  14  -6  -8    1.48    0.27
 -14   6   8    1.22    0.19
  12  -6  -8    2.39    0.29
 -12   6   8    2.14    0.22
  10  -6  -8    4.07    0.36
 -10   6   8    3.60    0.27
 -10   6   8    3.39    0.16
   8  -6  -8    4.46    0.37
  -8   6   8    4.01    0.27
   6  -6  -8   11.39    0.58
   6  -6  -8   11.37    0.40
  -6   6   8   10.10    0.43
  -6   6   8   10.73    0.40
   4  -6  -8    5.01    0.28
  -4   6   8    5.29    0.27
  -4   6   8    4.65    0.26
   2  -6  -8   11.42    0.47
   2  -6  -8   10.86    0.52
  -2   6   8   11.29    0.38
  -2   6   8   11.37    0.46
   0  -6  -8   15.25    0.59
   0  -6  -8   14.96    0.60
   0   6   8   13.98    0.51
  -2  -6  -8   17.97    0.66
  -2  -6  -8   16.95    0.58
   2   6   8   17.05    0.59
   2   6   8   17.24    0.64
  -4  -6  -8    2.39    0.25
   4   6   8    2.20    0.23
   4   6   8    2.43    0.23
  -6  -6  -8   14.81    0.44
  -6  -6  -8   14.56    0.59
   6   6   8   14.61    0.58
   6   6   8   14.74    0.57
  -8  -6  -8    0.34    0.10
  -8  -6  -8    0.28    0.13
   8   6   8    0.55    0.16
   8   6   8    0.65    0.15
 -10  -6  -8    4.06    0.25
 -10  -6  -8    4.34    0.28
  10   6   8    4.66    0.31
  10   6   8    4.33    0.30
 -12  -6  -8    0.08    0.08
 -12  -6  -8    0.09    0.08
  12   6   8    0.12    0.11
  12   6   8    0.24    0.12
 -14  -6  -8    0.73    0.13
 -14  -6  -8    0.80    0.16
  14   6   8    0.81    0.16
  14   6   8    0.67    0.15
  15  -7  -8    2.30    0.27
 -15   7   8    2.31    0.23
  13  -7  -8    0.30    0.16
 -13   7   8    0.25    0.12
  11  -7  -8    8.02    0.49
 -11   7   8    7.62    0.26
 -11   7   8    8.09    0.39
   9  -7  -8    9.02    0.52
  -9   7   8    8.67    0.40
   7  -7  -8   11.52    0.60
   7  -7  -8   11.66    0.41
  -7   7   8   12.12    0.47
   5  -7  -8   93.11    2.24
  -5   7   8   94.59    2.24
   3  -7  -8   36.39    1.02
   3  -7  -8   34.31    1.13
   1  -7  -8   83.14    2.16
   1  -7  -8   81.30    2.09
  -1   7   8   87.70    1.90
  -1   7   8   82.75    2.03
  -1  -7  -8    4.18    0.30
   1   7   8    3.95    0.29
   1   7   8    4.07    0.25
  -3  -7  -8    4.09    0.30
   3   7   8    3.01    0.24
   3   7   8    3.25    0.27
  -5  -7  -8   19.71    0.72
   5   7   8   19.50    0.67
   5   7   8   19.31    0.70
  -7  -7  -8    3.12    0.27
  -7  -7  -8    3.35    0.17
   7   7   8    3.54    0.27
   7   7   8    3.02    0.26
  -9  -7  -8    0.89    0.18
  -9  -7  -8    0.90    0.11
   9   7   8    1.04    0.19
   9   7   8    1.13    0.19
 -11  -7  -8   12.72    0.48
 -11  -7  -8   11.70    0.43
  11   7   8   12.00    0.50
  11   7   8   11.87    0.50
 -13  -7  -8    3.05    0.22
 -13  -7  -8    3.01    0.21
  13   7   8    2.93    0.24
  13   7   8    3.24    0.25
 -15  -7  -8    2.80    0.19
 -15  -7  -8    2.86    0.21
  15   7   8    2.78    0.23
  15   7   8    3.02    0.24
  14  -8  -8   34.15    1.17
 -14   8   8   36.11    1.03
  12  -8  -8    3.05    0.32
 -12   8   8    3.40    0.25
  10  -8  -8   11.98    0.61
   8  -8  -8   51.47    1.57
   8  -8  -8   54.21    1.31
  -8   8   8   51.88    1.37
   6  -8  -8   23.68    0.92
   6  -8  -8   26.50    0.76
  -6   8   8   25.89    0.77
   4  -8  -8    4.95    0.29
   4  -8  -8    4.29    0.35
  -4   8   8    4.39    0.24
   0  -8  -8  237.56    5.44
   0  -8  -8  244.79    5.48
   0   8   8  232.26    5.32
  -4  -8  -8  168.97    4.04
   4   8   8  172.38    4.02
   4   8   8  174.55    3.95
  -6  -8  -8  304.76    6.87
   6   8   8  303.44    6.83
   6   8   8  304.72    6.78
  -8  -8  -8   40.10    1.17
   8   8   8   40.15    1.17
   8   8   8   41.74    1.14
 -10  -8  -8  158.21    3.55
 -10  -8  -8  159.26    3.69
  10   8   8  157.00    3.68
  10   8   8  159.27    3.70
 -12  -8  -8   40.04    1.24
 -12  -8  -8   38.73    1.02
  12   8   8   38.91    1.11
  12   8   8   38.56    1.12
 -14  -8  -8   96.54    2.30
 -14  -8  -8   98.72    2.31
  14   8   8   97.03    2.37
  14   8   8   97.26    2.36
  13  -9  -8    2.30    0.28
 -13   9   8    2.22    0.22
  11  -9  -8   14.22    0.68
 -11   9   8   15.50    0.56
   9  -9  -8    5.41    0.40
  -9   9   8    5.15    0.30
   7  -9  -8    6.93    0.45
   7  -9  -8    7.61    0.33
  -7   9   8    7.39    0.34
   5  -9  -8    6.70    0.34
   5  -9  -8    6.82    0.44
  -5   9   8    6.50    0.30
   3  -9  -8    5.23    0.38
   3  -9  -8    5.75    0.33
  -3   9   8    5.73    0.30
  -3   9   8    5.38    0.25
   1  -9  -8    0.91    0.20
   1  -9  -8    0.64    0.16
  -1   9   8    0.78    0.15
  -1   9   8    0.75    0.09
  -1  -9  -8   51.22    1.43
   1   9   8   49.78    1.31
   1   9   8   50.87    1.39
  -3  -9  -8   34.32    1.08
   3   9   8   35.86    0.99
   3   9   8   34.83    1.05
  -5  -9  -8   39.95    1.18
   5   9   8   39.25    1.09
   5   9   8   38.76    1.15
  -7  -9  -8    3.31    0.28
   7   9   8    3.71    0.26
   7   9   8    3.26    0.27
  -9  -9  -8    0.28    0.13
   9   9   8    0.22    0.13
   9   9   8    0.61    0.15
 -11  -9  -8    7.84    0.38
  11   9   8    8.20    0.41
  11   9   8    7.71    0.38
 -13  -9  -8    2.33    0.20
 -13  -9  -8    2.13    0.16
  13   9   8    2.12    0.23
  13   9   8    2.50    0.23
  12 -10  -8    3.03    0.31
 -12  10   8    3.34    0.24
  10 -10  -8    3.98    0.35
 -10  10   8    4.14    0.27
   8 -10  -8    2.96    0.21
   8 -10  -8    3.33    0.32
  -8  10   8    2.71    0.21
   6 -10  -8   14.09    0.64
   6 -10  -8   13.83    0.51
  -6  10   8   13.09    0.47
   4 -10  -8    4.57    0.29
   4 -10  -8    3.80    0.33
  -4  10   8    3.47    0.21
  -4  10   8    3.75    0.24
   2 -10  -8   15.44    0.59
   2 -10  -8   14.60    0.64
  -2  10   8   14.21    0.51
   0 -10  -8    4.50    0.31
   0  10   8    3.95    0.28
   0  10   8    3.81    0.24
  -2 -10  -8   10.08    0.48
   2  10   8    9.10    0.39
   2  10   8    9.76    0.46
  -4 -10  -8    6.65    0.39
   4  10   8    6.28    0.37
   4  10   8    6.25    0.32
  -6 -10  -8    6.85    0.39
   6  10   8    6.28    0.34
   6  10   8    6.79    0.55
  -8 -10  -8    2.35    0.24
   8  10   8    1.93    0.23
   8  10   8    2.45    0.25
 -10 -10  -8    2.15    0.22
  10  10   8    2.66    0.23
  10  10   8    2.25    0.24
 -12 -10  -8    0.60    0.13
  12  10   8    0.43    0.13
  12  10   8    0.38    0.13
  11 -11  -8    1.94    0.31
 -11  11   8    1.64    0.20
   9 -11  -8    3.57    0.33
  -9  11   8    3.73    0.24
   7 -11  -8   28.47    0.82
   7 -11  -8   26.40    0.97
  -7  11   8   28.06    0.79
   5 -11  -8   13.37    0.52
   5 -11  -8   14.23    0.66
  -5  11   8   13.62    0.46
  -5  11   8   14.27    0.50
   3 -11  -8   76.45    1.92
   3 -11  -8   76.78    2.04
  -3  11   8   75.90    1.84
  -3  11   8   74.57    1.76
  -3  11   8   73.80    1.88
   1 -11  -8    3.12    0.27
   1 -11  -8    3.05    0.29
  -1  11   8    3.03    0.21
  -1  11   8    3.39    0.15
  -1  11   8    3.06    0.25
  -1 -11  -8   17.01    0.66
   1  11   8   16.63    0.56
   1  11   8   17.44    0.64
  -3 -11  -8   13.27    0.57
   3  11   8   12.92    0.54
   3  11   8   12.74    0.48
  -5 -11  -8    6.70    0.40
   5  11   8    6.45    0.37
   5  11   8    6.00    0.32
  -7 -11  -8    4.73    0.32
   7  11   8    5.06    0.41
   7  11   8    4.70    0.32
  -9 -11  -8   11.64    0.50
   9  11   8   11.49    0.46
   9  11   8   11.21    0.50
 -11 -11  -8    0.18    0.10
  11  11   8    0.05    0.08
  11  11   8    0.08    0.12
  10 -12  -8    1.43    0.27
 -10  12   8    1.34    0.17
   8 -12  -8    2.92    0.22
   8 -12  -8    2.95    0.30
   6 -12  -8    3.01    0.30
   6 -12  -8    2.65    0.22
  -6  12   8    2.00    0.18
  -6  12   8    2.29    0.18
   4 -12  -8   23.63    0.87
   4 -12  -8   23.99    0.77
  -4  12   8   23.55    0.74
  -4  12   8   23.81    0.71
  -4  12   8   23.35    0.66
   2 -12  -8  113.13    2.82
   2 -12  -8  116.39    2.84
  -2  12   8  112.10    2.51
  -2  12   8  110.94    2.61
  -2  12   8  110.35    2.68
   0 -12  -8  159.80    3.93
   0  12   8  162.37    3.78
   0  12   8  164.88    3.69
  -2 -12  -8  190.71    4.37
   2  12   8  185.25    4.32
   2  12   8  183.67    4.20
  -4 -12  -8  124.53    3.01
   4  12   8  122.86    2.87
   4  12   8  122.81    2.97
  -6 -12  -8   53.99    1.51
   6  12   8   55.09    1.49
   6  12   8   54.61    1.42
  -8 -12  -8   36.82    1.10
   8  12   8   37.45    1.04
   8  12   8   37.51    1.10
 -10 -12  -8   36.56    1.07
  10  12   8   37.69    1.09
  10  12   8   36.08    1.03
   9 -13  -8    1.61    0.26
  -9  13   8    1.24    0.14
  -9  13   8    1.53    0.17
   7 -13  -8    9.00    0.50
   7 -13  -8    9.27    0.39
  -7  13   8    8.77    0.35
  -7  13   8    8.84    0.37
  -7  13   8    8.48    0.36
   5 -13  -8    5.85    0.40
   5 -13  -8    5.65    0.32
  -5  13   8    5.54    0.25
  -5  13   8    5.22    0.29
  -5  13   8    5.79    0.28
   3 -13  -8    6.12    0.40
   3 -13  -8    6.23    0.35
  -3  13   8    6.17    0.29
  -3  13   8    6.15    0.24
  -3  13   8    6.06    0.33
   1 -13  -8    0.52    0.15
  -1  13   8    0.40    0.13
  -1  13   8    0.95    0.15
  -1 -13  -8   36.61    1.12
   1  13   8   37.90    1.00
   1  13   8   37.38    1.09
  -3 -13  -8    6.98    0.39
   3  13   8    7.03    0.32
   3  13   8    6.76    0.37
  -5 -13  -8   34.71    1.07
   5  13   8   34.60    1.04
   5  13   8   34.64    1.04
  -7 -13  -8    1.18    0.19
   7  13   8    1.32    0.17
   7  13   8    0.86    0.17
  -9 -13  -8    1.15    0.18
   9  13   8    1.27    0.18
   9  13   8    0.87    0.17
   8 -14  -8    4.67    0.36
  -8  14   8    3.98    0.24
  -8  14   8    3.87    0.23
  -8  14   8    3.66    0.22
   6 -14  -8    3.02    0.24
   6 -14  -8    3.46    0.32
  -6  14   8    3.03    0.22
  -6  14   8    2.80    0.20
  -6  14   8    2.86    0.19
   4 -14  -8    3.87    0.33
   4 -14  -8    3.50    0.26
  -4  14   8    3.19    0.21
  -4  14   8    3.16    0.18
   2 -14  -8    4.16    0.29
  -2  14   8    3.56    0.21
  -2  14   8    3.50    0.16
  -2  14   8    3.65    0.26
   0 -14  -8    3.99    0.30
   0  14   8    3.84    0.27
   0  14   8    3.55    0.22
  -2 -14  -8    3.99    0.30
   2  14   8    3.85    0.28
   2  14   8    3.66    0.23
  -4 -14  -8    3.37    0.29
   4  14   8    3.13    0.27
  -6 -14  -8    3.31    0.28
   6  14   8    2.75    0.26
   6  14   8    2.78    0.22
  -8 -14  -8    3.20    0.27
   8  14   8    2.57    0.26
   8  14   8    2.71    0.22
   7 -15  -8    9.91    0.42
   7 -15  -8    9.43    0.51
  -7  15   8    9.57    0.37
  -7  15   8   10.26    0.38
  -7  15   8    9.35    0.35
   5 -15  -8    7.76    0.46
   5 -15  -8    8.68    0.40
  -5  15   8    8.63    0.31
  -5  15   8    8.39    0.36
  -5  15   8    8.72    0.34
   3 -15  -8   24.16    0.79
  -3  15   8   23.71    0.68
  -3  15   8   23.75    0.74
  -3  15   8   23.75    0.61
   1 -15  -8    4.35    0.30
  -1  15   8    4.20    0.28
  -1  15   8    3.93    0.22
  -1 -15  -8    4.71    0.32
   1  15   8    4.46    0.29
   1  15   8    4.50    0.24
  -3 -15  -8    2.90    0.26
   3  15   8    2.90    0.21
   3  15   8    3.11    0.26
  -5 -15  -8    2.28    0.24
   5  15   8    2.38    0.19
   5  15   8    2.12    0.23
  -7 -15  -8    1.75    0.21
   7  15   8    1.88    0.18
   7  15   8    1.79    0.22
   4 -16  -8   31.86    0.96
  -4  16   8   32.04    0.92
  -4  16   8   32.26    0.91
  -4  16   8   31.88    0.80
   2 -16  -8   18.21    0.66
  -2  16   8   17.95    0.56
  -2  16   8   18.75    0.63
   0 -16  -8   95.96    2.40
   0  16   8   96.87    2.34
  -2 -16  -8   33.88    1.05
   2  16   8   34.01    0.91
   2  16   8   35.01    1.02
  -4 -16  -8   64.49    1.74
   4  16   8   66.23    1.70
   4  16   8   65.00    1.59
   4  16  -9    1.86    0.20
   2  16  -9    1.68    0.18
   0  16  -9    1.50    0.17
  -2  16  -9    1.64    0.15
  -4  16  -9    0.47    0.08
   7  15  -9   12.13    0.49
  -7 -15   9   11.22    0.48
   5  15  -9    8.43    0.40
  -5 -15   9    8.70    0.42
   3  15  -9   23.59    0.74
   1  15  -9    2.30    0.20
  -1  15  -9    2.08    0.17
  -3  15  -9    7.37    0.29
   8  14  -9   50.20    1.36
  -8 -14   9   49.41    1.33
   6  14  -9   26.15    0.81
  -6 -14   9   24.70    0.80
   4  14  -9   55.12    1.44
  -4 -14   9   53.78    1.47
   2  14  -9   14.48    0.61
  -2 -14   9   17.21    0.62
   0  14  -9   47.95    1.24
  -2  14  -9   30.22    0.81
  -4  14  -9  101.16    2.28
   6 -14   9   79.21    2.00
   8 -14   9   86.77    2.17
   9  13  -9    1.85    0.22
  -9 -13   9    2.12    0.20
   7  13  -9    9.78    0.45
   7  13  -9    9.88    0.34
  -7 -13   9   10.20    0.44
   5  13  -9    3.15    0.26
   5  13  -9    3.14    0.15
  -5 -13   9    3.17    0.25
   3  13  -9    2.98    0.24
  -3 -13   9    3.05    0.26
   1  13  -9    1.21    0.17
  -1  13  -9   23.13    0.68
  -3  13  -9    2.79    0.17
   5 -13   9   17.28    0.63
   7 -13   9    3.05    0.25
   9 -13   9    0.30    0.13
  10  12  -9    3.38    0.27
 -10 -12   9    3.06    0.22
   8  12  -9    4.22    0.22
   8  12  -9    4.40    0.30
  -8 -12   9    3.84    0.26
   6  12  -9    2.14    0.15
   6  12  -9    1.95    0.22
  -6 -12   9    1.85    0.20
   4  12  -9    6.43    0.35
   4  12  -9    6.81    0.23
  -4 -12   9    6.29    0.36
   2  12  -9    2.44    0.22
  -2 -12   9    2.51    0.25
   0  12  -9    4.13    0.26
  -2  12  -9    1.63    0.16
  -4  12  -9    1.92    0.13
   4 -12   9    1.92    0.22
   6 -12   9    0.26    0.10
   8 -12   9    0.30    0.12
  10 -12   9    0.26    0.11
  11  11  -9    2.90    0.26
 -11 -11   9    3.26    0.21
   9  11  -9    4.07    0.23
   9  11  -9    4.15    0.30
  -9 -11   9    4.43    0.31
   7  11  -9   35.60    0.91
   7  11  -9   34.64    1.03
  -7 -11   9   34.71    1.00
   5  11  -9   12.55    0.51
   5  11  -9   12.21    0.39
  -5 -11   9   12.14    0.50
   3  11  -9   68.88    1.54
   3  11  -9   68.24    1.74
  -3 -11   9   67.81    1.77
   1  11  -9    0.27    0.11
  -1 -11   9    0.55    0.16
  -1  11  -9   10.54    0.40
  -3  11  -9   25.01    0.68
   3 -11   9   25.56    0.82
   5 -11   9    0.68    0.16
  -7  11  -9   10.99    0.37
   7 -11   9   11.04    0.48
   9 -11   9    4.64    0.31
  11 -11   9    1.46    0.20
  12  10  -9    1.03    0.18
 -12 -10   9    1.00    0.13
  10  10  -9   61.56    1.64
  10  10  -9   63.64    1.55
 -10 -10   9   61.69    1.54
   8  10  -9   34.13    1.03
   8  10  -9   33.71    0.91
  -8 -10   9   33.77    0.96
   6  10  -9  189.38    4.41
   6  10  -9  195.31    4.26
  -6 -10   9  189.94    4.38
   4  10  -9   27.96    0.88
  -4 -10   9   27.37    0.74
  -4 -10   9   31.71    0.92
   2  10  -9  211.77    4.80
  -2 -10   9  212.40    4.86
   0  10  -9   35.85    0.98
  -2  10  -9  297.21    6.51
  -4  10  -9  151.37    3.33
   4 -10   9  152.10    3.55
  -6  10  -9  389.93    8.36
   6 -10   9  385.42    8.61
   8 -10   9  123.67    2.97
  10 -10   9  130.67    3.13
  12 -10   9   12.30    0.53
  13   9  -9    5.08    0.32
  11   9  -9   20.75    0.73
 -11  -9   9   21.36    0.63
   9   9  -9    7.28    0.32
   9   9  -9    6.64    0.38
  -9  -9   9    7.16    0.32
   7   9  -9   10.36    0.39
   7   9  -9    9.80    0.47
  -7  -9   9   10.50    0.43
   5   9  -9    4.92    0.23
   5   9  -9    4.36    0.30
  -5  -9   9    4.45    0.29
  -5  -9   9    4.66    0.22
   3   9  -9    1.85    0.21
   3   9  -9    1.87    0.12
  -3  -9   9    1.69    0.11
  -3  -9   9    2.09    0.22
   1   9  -9    2.19    0.20
  -1  -9   9    2.45    0.24
  -1   9  -9   23.47    0.68
  -3   9  -9   19.73    0.54
   3  -9   9   20.00    0.68
  -5   9  -9   18.39    0.48
   5  -9   9   17.92    0.65
  -7   9  -9    0.16    0.06
   7  -9   9    0.26    0.11
   9  -9   9    2.43    0.24
  11  -9   9   12.85    0.54
  13  -9   9    5.43    0.34
  14   8  -9    3.13    0.27
  12   8  -9    3.87    0.29
 -12  -8   9    3.28    0.19
  10   8  -9    3.09    0.27
 -10  -8   9    2.55    0.19
   8   8  -9    9.29    0.45
   8   8  -9    9.12    0.37
  -8  -8   9    8.57    0.37
   6   8  -9    3.92    0.23
   6   8  -9    4.17    0.30
  -6  -8   9    3.97    0.26
   4   8  -9    8.63    0.41
   4   8  -9    8.88    0.31
  -4  -8   9    7.88    0.30
  -4  -8   9    8.48    0.40
   2   8  -9    5.11    0.31
  -2  -8   9    4.94    0.18
  -2  -8   9    5.65    0.34
   0   8  -9    2.34    0.20
   0  -8   9    1.97    0.17
  -2   8  -9    5.02    0.24
   2  -8   9    5.31    0.31
  -4   8  -9    2.45    0.12
   4  -8   9    2.08    0.21
  -6   8  -9    0.20    0.07
   6  -8   9    0.33    0.12
   8  -8   9    0.55    0.15
  10  -8   9    0.21    0.12
  12  -8   9    0.22    0.12
 -14   8  -9    0.68    0.15
  14  -8   9    0.71    0.16
  15   7  -9    1.12    0.20
 -15  -7   9    1.42    0.21
  13   7  -9    1.67    0.22
 -13  -7   9    1.94    0.21
  11   7  -9   10.19    0.47
 -11  -7   9   10.46    0.46
 -11  -7   9    9.93    0.35
   9   7  -9   17.46    0.58
   9   7  -9   17.56    0.65
  -9  -7   9   16.45    0.53
   7   7  -9    9.54    0.46
   7   7  -9   10.20    0.40
  -7  -7   9    9.73    0.40
   5   7  -9   97.63    2.42
   5   7  -9  101.32    2.29
  -5  -7   9   98.78    2.37
  -5  -7   9   96.10    2.30
   3   7  -9   31.76    0.79
   3   7  -9   29.13    0.92
  -3  -7   9   31.81    0.94
  -3  -7   9   31.87    0.79
   1   7  -9   52.38    1.39
   1   7  -9   51.39    1.34
  -1   7  -9   11.53    0.45
  -1   7  -9   11.74    0.40
   1  -7   9   11.59    0.40
  -3   7  -9    5.21    0.29
  -3   7  -9    5.40    0.20
   3  -7   9    5.43    0.31
  -5   7  -9   37.00    0.92
   5  -7   9   38.51    1.09
  -7   7  -9    0.46    0.09
   7  -7   9    0.34    0.13
   9  -7   9    3.38    0.27
  11  -7   9    9.82    0.47
  13  -7   9    4.96    0.33
  14   6  -9    6.71    0.37
 -14  -6   9    6.33    0.36
  12   6  -9    1.89    0.22
 -12  -6   9    1.50    0.20
  10   6  -9   92.37    2.30
 -10  -6   9   94.07    2.29
 -10  -6   9   89.40    2.11
   8   6  -9   83.02    2.01
   8   6  -9   83.51    2.10
  -8  -6   9   82.69    2.07
  -8  -6   9   80.18    1.94
   6   6  -9  397.34    8.59
   6   6  -9  385.20    8.45
  -6  -6   9  375.57    8.46
   4   6  -9  109.15    2.57
   4   6  -9  109.12    2.64
   4   6  -9  109.30    2.49
  -4  -6   9  107.17    2.58
  -4  -6   9  109.09    2.51
   2   6  -9  538.63   11.96
  -2  -6   9  562.92   11.75
  -2  -6   9  538.22   11.94
   0   6  -9  177.35    3.99
   0   6  -9  181.28    4.05
   0  -6   9  173.96    3.99
  -2   6  -9  734.51   15.90
  -4   6  -9  540.19   11.34
  -4   6  -9  512.79   11.47
   8  -6   9  287.76    6.49
  10  -6   9  260.12    5.92
  12  -6   9   33.66    1.06
 -14   6  -9   24.07    0.78
  14  -6   9   23.78    0.83
  15   5  -9    0.92    0.18
 -15  -5   9    1.06    0.20
  13   5  -9   27.23    0.87
 -13  -5   9   27.08    0.87
  11   5  -9    6.81    0.39
 -11  -5   9    7.43    0.39
   9   5  -9   49.90    1.21
   9   5  -9   48.38    1.39
  -9  -5   9   49.94    1.22
  -9  -5   9   52.52    1.39
   7   5  -9   27.91    0.76
  -7  -5   9   26.79    0.86
  -7  -5   9   27.92    0.77
   5   5  -9   14.40    0.49
   5   5  -9   13.48    0.56
  -5  -5   9   14.64    0.50
  -5  -5   9   13.68    0.49
   3   5  -9   92.13    2.16
   3   5  -9   91.68    2.15
   3   5  -9   87.84    2.18
  -3  -5   9   83.14    2.18
  -3  -5   9   88.58    2.05
  -3  -5   9   87.73    2.14
   1   5  -9   47.41    1.24
   1   5  -9   47.46    1.28
   1   5  -9   46.91    1.22
  -1  -5   9   45.14    1.23
  -1   5  -9    3.38    0.25
  -1   5  -9    3.09    0.17
  -1   5  -9    2.86    0.19
   1  -5   9    3.09    0.17
  -3   5  -9  166.86    3.58
  -3   5  -9  163.36    3.71
   3  -5   9  160.44    3.72
  -5   5  -9    1.20    0.12
   5  -5   9    1.39    0.17
  -7   5  -9   29.70    0.86
   7  -5   9   28.73    0.91
   9  -5   9   38.09    1.15
  11  -5   9    8.64    0.45
  13  -5   9   27.56    0.92
 -15   5  -9    5.75    0.33
  15  -5   9    5.77    0.36
  16   4  -9    0.32    0.12
 -16  -4   9    0.19    0.12
  14   4  -9    1.28    0.21
 -14  -4   9    1.24    0.20
  12   4  -9    0.45    0.15
 -12  -4   9    0.32    0.13
  10   4  -9    4.26    0.30
 -10  -4   9    3.68    0.29
   8   4  -9    4.50    0.20
   8   4  -9    4.89    0.33
  -8  -4   9    4.58    0.30
  -8  -4   9    4.22    0.21
   6   4  -9    8.53    0.43
   6   4  -9    8.85    0.33
  -6  -4   9    8.22    0.33
  -6  -4   9    8.15    0.39
  -6  -4   9    8.57    0.41
   4   4  -9    0.06    0.07
   4   4  -9    0.27    0.13
   4   4  -9    0.10    0.08
  -4  -4   9    0.10    0.09
  -4  -4   9    0.25    0.09
   2   4  -9   13.65    0.49
   2   4  -9   12.45    0.48
  -2  -4   9   12.70    0.39
  -2  -4   9   12.47    0.50
   0   4  -9    1.05    0.14
   0  -4   9    1.05    0.14
  -2   4  -9    0.61    0.08
  -2   4  -9    0.73    0.12
  -2   4  -9    0.68    0.09
   2  -4   9    0.88    0.13
   2  -4   9    0.69    0.08
   2  -4   9    0.68    0.08
  -4   4  -9    5.07    0.23
   4  -4   9    4.63    0.23
   4  -4   9    4.82    0.27
  -6   4  -9    2.92    0.20
   6  -4   9    2.71    0.24
   6  -4   9    2.84    0.21
   8  -4   9    0.18    0.10
   8  -4   9    0.27    0.12
  10  -4   9    0.18    0.10
  10  -4   9    0.12    0.11
  12  -4   9    1.34    0.22
 -14   4  -9    0.14    0.11
  14  -4   9    0.24    0.13
  15   3  -9    6.56    0.35
 -15  -3   9    6.33    0.36
  13   3  -9    3.83    0.28
 -13  -3   9    4.29    0.30
  11   3  -9   39.14    1.14
 -11  -3   9   38.66    1.14
   9   3  -9   27.71    0.90
  -9  -3   9   28.41    0.90
   7   3  -9   22.63    0.59
   7   3  -9   21.84    0.77
  -7  -3   9   21.69    0.75
   5   3  -9  194.30    4.51
   5   3  -9  199.11    4.59
   5   3  -9  205.03    4.42
  -5  -3   9  196.88    4.51
  -5  -3   9  199.68    4.56
  -5  -3   9  199.84    4.70
   3   3  -9   13.32    0.49
   3   3  -9   12.84    0.45
  -3  -3   9   13.36    0.45
  -3  -3   9   14.24    0.54
   1   3  -9  143.45    3.25
   1   3  -9  139.98    3.27
  -1  -3   9  142.01    3.27
  -1   3  -9   95.11    2.13
  -1   3  -9   94.49    2.13
   1  -3   9   90.64    2.14
   1  -3   9   94.64    2.07
  -3   3  -9    2.57    0.16
   3  -3   9    2.71    0.18
   3  -3   9    3.06    0.17
  -5   3  -9  152.05    3.46
   5  -3   9  155.72    3.53
   5  -3   9  149.97    3.48
   7  -3   9   11.80    0.51
   7  -3   9   11.68    0.46
   9  -3   9   16.90    0.47
   9  -3   9   16.63    0.60
  11  -3   9   36.21    0.90
  11  -3   9   36.04    1.04
 -13   3  -9    9.96    0.45
  13  -3   9   10.10    0.33
 -15   3  -9    9.39    0.43
  15  -3   9    9.58    0.46
  16   2  -9    6.98    0.36
 -16  -2   9    6.22    0.37
  14   2  -9   10.96    0.47
 -14  -2   9   10.83    0.49
  12   2  -9   48.68    1.33
 -12  -2   9   47.01    1.34
  10   2  -9    5.29    0.33
 -10  -2   9    4.86    0.32
   6   2  -9  175.73    4.15
   6   2  -9  186.09    3.91
  -6  -2   9  174.37    4.08
  -6  -2   9  176.25    4.12
   2   2  -9  299.65    6.47
  -2  -2   9  282.68    6.47
  -2   2  -9  311.88    6.76
   2  -2   9  302.59    6.75
   2  -2   9  318.95    6.74
  10  -2   9  178.97    3.99
  10  -2   9  180.41    4.14
 -12   2  -9  145.38    3.44
  12  -2   9  146.06    3.45
  12  -2   9  148.30    3.29
 -14   2  -9    3.29    0.25
  14  -2   9    2.43    0.16
 -16   2  -9   14.68    0.55
 -16   2  -9   14.81    0.43
  16  -2   9   14.68    0.59
  15   1  -9    0.82    0.16
 -15  -1   9    0.68    0.17
  13   1  -9   17.16    0.62
 -13  -1   9   17.02    0.64
  11   1  -9    8.82    0.43
 -11  -1   9    8.87    0.44
   9   1  -9   33.82    1.03
  -9  -1   9   33.95    1.03
   7   1  -9   39.75    1.17
   5   1  -9   28.02    0.85
   5   1  -9   29.28    0.91
   5   1  -9   29.38    0.70
  -5  -1   9   27.78    0.89
  -5  -1   9   29.31    0.86
  -5  -1   9   29.29    0.89
   3   1  -9  118.94    2.82
   3   1  -9  123.41    2.87
  -3  -1   9  123.09    2.85
  -3  -1   9  117.40    2.86
   1   1  -9    4.69    0.26
  -1  -1   9    4.53    0.26
  -1   1  -9    5.63    0.23
   1  -1   9    5.33    0.24
   1  -1   9    5.34    0.23
  -3   1  -9  100.66    2.42
   3  -1   9  108.59    2.45
  -5   1  -9   24.33    0.75
   5  -1   9   24.85    0.66
   5  -1   9   24.47    0.76
   7  -1   9   17.53    0.52
   7  -1   9   17.51    0.62
   9  -1   9   15.06    0.51
   9  -1   9   15.91    0.59
  11  -1   9   15.44    0.49
  11  -1   9   14.71    0.57
 -13   1  -9   17.36    0.62
  13  -1   9   16.76    0.62
  13  -1   9   17.89    0.54
 -15   1  -9    8.30    0.39
 -15   1  -9    7.99    0.30
  15  -1   9    8.04    0.39
  15  -1   9    7.99    0.32
  16   0  -9    0.04    0.10
 -16   0   9    0.11    0.11
  14   0  -9   -0.01    0.09
 -14   0   9   -0.01    0.10
  12   0  -9    0.18    0.12
 -12   0   9    0.07    0.12
  10   0  -9   -0.02    0.10
 -10   0   9    0.07    0.11
   8   0  -9    0.25    0.12
  -8   0   9    0.05    0.10
   6   0  -9    0.10    0.10
  -6   0   9    0.14    0.10
  -6   0   9    0.16    0.11
  -6   0   9    0.36    0.12
   4   0  -9    0.41    0.13
   4   0  -9    0.30    0.10
  -4   0   9    0.31    0.09
  -4   0   9    0.20    0.11
   2   0  -9    0.15    0.07
   2   0  -9    0.10    0.08
  -2   0   9    0.22    0.09
  -2   0   9    0.33    0.11
  -2   0  -9    0.14    0.07
   2   0   9    0.19    0.08
  -4   0  -9    0.21    0.09
   4   0   9    0.27    0.10
   4   0   9    0.35    0.10
   6   0   9    0.32    0.09
   6   0   9    0.02    0.10
   8   0   9    0.20    0.12
   8   0   9    0.12    0.09
  10   0   9    0.16    0.12
  10   0   9    0.09    0.08
 -12   0  -9    0.19    0.12
 -12   0  -9    0.14    0.09
  12   0   9    0.35    0.10
  12   0   9    0.24    0.11
 -14   0  -9    0.11    0.07
 -14   0  -9    0.09    0.09
  14   0   9    0.03    0.09
  14   0   9    0.16    0.09
 -16   0  -9    0.26    0.11
 -16   0  -9    0.23    0.07
  16   0   9    0.25    0.12
  16   0   9    0.17    0.09
  15  -1  -9    0.79    0.15
 -15   1   9    0.49    0.14
  13  -1  -9   17.15    0.62
 -13   1   9   17.39    0.65
  11  -1  -9    8.55    0.42
 -11   1   9    9.52    0.45
   9  -1  -9   33.69    1.02
  -9   1   9   32.98    1.01
   7  -1  -9   40.57    1.18
  -7   1   9   40.74    1.16
   5  -1  -9   28.38    0.90
   5  -1  -9   28.49    0.85
  -5   1   9   28.02    0.88
  -5   1   9   29.98    0.88
   3  -1  -9  119.84    2.84
  -3   1   9  126.96    2.87
  -3   1   9  121.47    2.91
   1  -1  -9    5.78    0.26
   1  -1  -9    4.85    0.24
  -1   1   9    5.20    0.25
  -1  -1  -9    4.89    0.24
   1   1   9    5.27    0.21
   1   1   9    4.93    0.25
  -3  -1  -9   99.99    2.41
   3   1   9  104.44    2.43
  -5  -1  -9   23.58    0.75
   5   1   9   23.11    0.76
   5   1   9   25.57    0.72
   7   1   9   18.23    0.59
   7   1   9   17.63    0.64
   9   1   9   15.79    0.54
   9   1   9   15.29    0.59
 -11  -1  -9   14.85    0.55
 -11  -1  -9   14.41    0.51
  11   1   9   15.08    0.51
  11   1   9   14.94    0.58
 -13  -1  -9   16.69    0.54
 -13  -1  -9   17.72    0.62
  13   1   9   17.33    0.56
  13   1   9   17.83    0.64
 -15  -1  -9    7.89    0.38
 -15  -1  -9    7.96    0.30
  15   1   9    7.78    0.39
  15   1   9    8.34    0.34
  16  -2  -9    7.16    0.43
 -16   2   9    6.54    0.37
  14  -2  -9   10.93    0.46
 -14   2   9   10.56    0.48
  12  -2  -9   49.19    1.33
 -12   2   9   47.70    1.36
  10  -2  -9    5.02    0.32
 -10   2   9    4.82    0.32
   6  -2  -9  182.99    4.12
  -6   2   9  174.10    4.06
  -6   2   9  172.41    4.06
   2  -2  -9  273.62    6.40
   2  -2  -9  300.40    6.53
   2  -2  -9  304.03    6.43
  -2   2   9  289.65    6.50
  -2  -2  -9  308.02    6.86
   2   2   9  313.57    6.84
 -10  -2  -9  175.62    4.10
 -10  -2  -9  183.54    4.13
  10   2   9  184.41    4.11
  10   2   9  178.24    4.18
 -12  -2  -9  142.31    3.31
 -12  -2  -9  146.21    3.37
  12   2   9  143.42    3.41
  12   2   9  147.96    3.34
 -14  -2  -9    2.64    0.22
 -14  -2  -9    3.04    0.19
  14   2   9    2.16    0.23
  14   2   9    3.49    0.23
 -16  -2  -9   14.33    0.44
 -16  -2  -9   15.17    0.54
  16   2   9   14.07    0.55
  16   2   9   14.78    0.50
  15  -3  -9    6.03    0.40
 -15   3   9    6.28    0.35
  13  -3  -9    4.02    0.34
 -13   3   9    4.26    0.30
  11  -3  -9   37.29    1.23
 -11   3   9   39.13    1.12
   9  -3  -9   25.84    0.96
  -9   3   9   28.04    0.87
   7  -3  -9   22.34    0.85
  -7   3   9   22.46    0.75
   5  -3  -9  204.26    4.39
   5  -3  -9  204.80    4.71
  -5   3   9  202.67    4.39
  -5   3   9  195.78    4.52
  -5   3   9  189.96    4.54
   3  -3  -9   13.11    0.45
   3  -3  -9   14.08    0.48
   3  -3  -9   14.92    0.68
  -3   3   9   14.13    0.55
  -3   3   9   13.90    0.48
  -3   3   9   13.31    0.46
   1  -3  -9  141.56    3.26
   1  -3  -9  146.18    3.40
   1  -3  -9  146.95    3.38
  -1   3   9  151.43    3.27
  -1   3   9  146.16    3.39
  -1  -3  -9   94.37    2.08
  -1  -3  -9   94.64    2.24
  -1  -3  -9   89.37    2.29
   1   3   9   93.85    2.24
   1   3   9   95.39    2.24
  -3  -3  -9    2.70    0.20
  -3  -3  -9    2.73    0.25
   3   3   9    2.60    0.22
   3   3   9    2.76    0.22
  -5  -3  -9  149.11    3.58
   5   3   9  155.35    3.55
   5   3   9  151.50    3.52
  -7  -3  -9   11.54    0.49
  -7  -3  -9   11.31    0.42
   7   3   9   11.64    0.47
   7   3   9   11.39    0.49
  -9  -3  -9   16.57    0.56
  -9  -3  -9   15.68    0.57
   9   3   9   17.04    0.59
 -11  -3  -9   34.67    0.98
 -11  -3  -9   36.05    1.00
  11   3   9   37.70    1.03
  11   3   9   34.97    1.07
 -13  -3  -9    9.58    0.37
 -13  -3  -9   10.08    0.42
  13   3   9    9.21    0.44
  13   3   9   10.27    0.42
 -15  -3  -9    9.10    0.34
 -15  -3  -9    9.53    0.41
  15   3   9    9.44    0.39
  15   3   9    9.28    0.43
  16  -4  -9    0.33    0.16
 -16   4   9    0.30    0.13
  14  -4  -9    0.79    0.18
 -14   4   9    1.00    0.18
  12  -4  -9    0.44    0.16
 -12   4   9    0.29    0.12
  10  -4  -9    3.94    0.34
 -10   4   9    3.68    0.28
   8  -4  -9    4.43    0.36
  -8   4   9    4.09    0.17
  -8   4   9    4.04    0.28
   6  -4  -9    8.51    0.49
   6  -4  -9    8.95    0.30
  -6   4   9    7.86    0.37
  -6   4   9    7.72    0.38
  -6   4   9    7.93    0.29
   4  -4  -9    0.25    0.12
   4  -4  -9    0.17    0.09
  -4   4   9    0.14    0.09
  -4   4   9    0.41    0.11
  -4   4   9    0.25    0.12
   2  -4  -9   13.32    0.49
   2  -4  -9   13.04    0.55
  -2   4   9   12.34    0.46
  -2   4   9   12.91    0.42
   0  -4  -9    0.96    0.09
   0   4   9    1.21    0.17
   0   4   9    1.52    0.18
  -2  -4  -9    0.81    0.17
  -2  -4  -9    0.58    0.12
   2   4   9    1.25    0.20
   2   4   9    1.22    0.20
  -4  -4  -9    5.00    0.33
  -4  -4  -9    5.01    0.20
   4   4   9    4.91    0.31
   4   4   9    4.61    0.30
  -6  -4  -9    2.74    0.18
  -6  -4  -9    2.58    0.25
   6   4   9    2.75    0.25
  -8  -4  -9    0.05    0.09
  -8  -4  -9    0.16    0.09
   8   4   9    0.17    0.12
   8   4   9    0.09    0.11
 -10  -4  -9    0.20    0.10
 -10  -4  -9    0.17    0.08
  10   4   9    0.32    0.12
  10   4   9    0.18    0.11
 -12  -4  -9    1.24    0.17
 -12  -4  -9    1.25    0.18
  12   4   9    1.30    0.19
  12   4   9    0.90    0.16
 -14  -4  -9    0.20    0.10
 -14  -4  -9    0.19    0.08
  14   4   9    0.13    0.11
  14   4   9    0.18    0.10
  15  -5  -9    1.03    0.22
 -15   5   9    1.10    0.19
  13  -5  -9   25.23    0.95
 -13   5   9   27.26    0.84
  11  -5  -9    6.79    0.68
 -11   5   9    7.37    0.44
   9  -5  -9   49.02    1.52
  -9   5   9   51.72    1.36
  -9   5   9   48.86    1.16
   7  -5  -9   28.32    1.01
   7  -5  -9   28.46    0.74
  -7   5   9   27.88    0.74
  -7   5   9   27.83    0.86
   5  -5  -9   14.14    0.64
   5  -5  -9   14.02    0.47
  -5   5   9   14.66    0.52
  -5   5   9   14.40    0.47
  -5   5   9   13.59    0.51
   3  -5  -9   91.02    2.37
   3  -5  -9   92.90    2.32
  -3   5   9   88.18    2.16
  -3   5   9   97.80    2.45
   1  -5  -9   45.83    1.32
   1  -5  -9   47.76    1.29
  -1   5   9   46.62    1.25
  -1   5   9   47.10    1.25
  -1   5   9   46.42    1.30
  -1   5   9   47.34    1.11
  -1  -5  -9    3.37    0.22
  -1  -5  -9    3.26    0.26
   1   5   9    4.10    0.25
   1   5   9    3.79    0.26
   1   5   9    3.15    0.24
  -3  -5  -9  163.05    3.78
   3   5   9  156.15    3.73
   3   5   9  164.92    3.70
   3   5   9  155.79    3.73
  -5  -5  -9    1.54    0.11
  -5  -5  -9    1.56    0.23
   5   5   9    1.23    0.21
   5   5   9    1.59    0.20
  -7  -5  -9   28.04    0.89
  -7  -5  -9   27.76    0.77
   7   5   9   28.38    0.88
   7   5   9   28.72    0.89
  -9  -5  -9   37.89    1.09
  -9  -5  -9   38.23    1.02
   9   5   9   38.29    1.11
   9   5   9   38.78    1.10
 -11  -5  -9    8.35    0.36
 -11  -5  -9    8.07    0.37
  11   5   9    8.13    0.39
  11   5   9    8.11    0.40
 -13  -5  -9   25.57    0.76
 -13  -5  -9   26.89    0.79
  13   5   9   25.61    0.83
  13   5   9   27.31    0.82
 -15  -5  -9    5.78    0.30
 -15  -5  -9    5.68    0.26
  15   5   9    5.72    0.31
  15   5   9    5.69    0.33
  14  -6  -9    5.64    0.41
 -14   6   9    6.78    0.36
  12  -6  -9    1.33    0.24
 -12   6   9    1.76    0.23
  10  -6  -9   92.51    2.44
 -10   6   9   87.82    2.03
 -10   6   9   90.79    2.22
   8  -6  -9   85.35    2.28
   8  -6  -9   84.16    2.02
  -8   6   9   80.98    2.05
   6  -6  -9  389.79    8.85
   6  -6  -9  397.73    8.55
  -6   6   9  389.71    8.53
  -6   6   9  387.37    8.60
   4  -6  -9  110.83    2.61
   4  -6  -9  112.99    2.81
  -4   6   9  109.98    2.60
  -4   6   9  109.58    2.58
  -2   6   9  560.30   12.23
   0  -6  -9  181.13    4.20
   0   6   9  178.33    4.09
  -8  -6  -9  286.10    6.31
  -8  -6  -9  288.79    6.47
   8   6   9  287.03    6.43
   8   6   9  287.63    6.45
 -10  -6  -9  262.78    5.90
 -10  -6  -9  266.50    5.99
  10   6   9  271.04    6.00
 -12  -6  -9   33.69    0.96
 -12  -6  -9   34.77    0.94
  12   6   9   32.96    1.00
  12   6   9   33.81    0.99
 -14  -6  -9   24.52    0.73
 -14  -6  -9   22.95    0.69
  14   6   9   22.78    0.76
  14   6   9   24.12    0.76
  15  -7  -9    1.36    0.24
 -15   7   9    1.48    0.21
  13  -7  -9    1.48    0.26
 -13   7   9    1.56    0.20
  11  -7  -9   10.17    0.56
 -11   7   9   10.32    0.45
   9  -7  -9   16.21    0.73
  -9   7   9   17.11    0.60
   7  -7  -9    9.85    0.37
   7  -7  -9    9.44    0.54
  -7   7   9    9.58    0.41
   5  -7  -9  101.32    2.34
   5  -7  -9   96.15    2.55
  -5   7   9   97.82    2.33
   3  -7  -9   31.55    0.94
   3  -7  -9   31.94    1.05
   1  -7  -9   54.82    1.45
   1  -7  -9   50.31    1.47
  -1   7   9   51.40    1.37
  -1   7   9   53.82    1.23
  -1  -7  -9   12.31    0.54
   1   7   9   12.21    0.47
  -3  -7  -9    6.01    0.37
   3   7   9    5.27    0.31
   3   7   9    5.36    0.34
  -5  -7  -9   37.91    1.14
   5   7   9   39.27    1.09
   5   7   9   37.12    1.12
  -7  -7  -9    0.50    0.08
  -7  -7  -9    0.40    0.14
   7   7   9    0.45    0.15
   7   7   9    0.38    0.13
  -9  -7  -9    3.67    0.27
  -9  -7  -9    3.38    0.19
   9   7   9    3.68    0.27
   9   7   9    3.46    0.26
 -11  -7  -9    9.64    0.38
 -11  -7  -9   10.20    0.43
  11   7   9    9.99    0.45
  11   7   9   10.12    0.45
 -13  -7  -9    5.67    0.28
  13   7   9    5.36    0.32
  13   7   9    5.50    0.32
  14  -8  -9    3.25    0.32
 -14   8   9    3.19    0.26
  12  -8  -9    3.50    0.34
 -12   8   9    2.97    0.24
  10  -8  -9    2.83    0.31
   8  -8  -9    8.84    0.51
   8  -8  -9    8.77    0.34
  -8   8   9    8.56    0.39
   6  -8  -9    4.75    0.37
   6  -8  -9    4.38    0.26
  -6   8   9    4.11    0.26
   4  -8  -9    8.82    0.49
   4  -8  -9    8.22    0.38
  -4   8   9    7.93    0.33
   2  -8  -9    5.30    0.34
   2  -8  -9    5.68    0.38
  -2   8   9    5.49    0.31
  -2   8   9    4.96    0.23
   0  -8  -9    2.32    0.25
   0  -8  -9    2.38    0.27
   0   8   9    2.18    0.20
  -2  -8  -9    6.11    0.38
   2   8   9    5.46    0.35
   2   8   9    5.18    0.31
  -4  -8  -9    2.21    0.25
   4   8   9    2.38    0.24
   4   8   9    2.28    0.22
  -6  -8  -9    0.45    0.14
   6   8   9    0.34    0.13
   6   8   9    0.29    0.13
  -8  -8  -9    0.43    0.14
   8   8   9    0.65    0.16
   8   8   9    0.53    0.14
 -10  -8  -9    0.28    0.11
 -10  -8  -9    0.21    0.07
  10   8   9    0.38    0.13
  10   8   9    0.30    0.12
 -12  -8  -9    0.34    0.12
 -12  -8  -9    0.21    0.08
  12   8   9    0.22    0.12
  12   8   9    0.19    0.12
 -14  -8  -9    0.69    0.13
 -14  -8  -9    0.63    0.13
  14   8   9    0.72    0.15
  14   8   9    0.77    0.16
  13  -9  -9    4.95    0.39
 -13   9   9    5.38    0.31
  11  -9  -9   21.50    0.86
 -11   9   9   21.61    0.70
   9  -9  -9    6.61    0.44
  -9   9   9    7.18    0.35
   7  -9  -9   10.21    0.40
   7  -9  -9    9.75    0.54
  -7   9   9   10.01    0.40
   5  -9  -9    5.20    0.29
   5  -9  -9    4.39    0.36
  -5   9   9    5.30    0.26
   3  -9  -9    1.68    0.20
   3  -9  -9    1.79    0.24
  -3   9   9    1.95    0.15
  -3   9   9    1.85    0.18
   1  -9  -9    2.12    0.25
   1  -9  -9    2.41    0.24
  -1   9   9    2.22    0.20
  -1   9   9    2.82    0.14
  -1  -9  -9   23.05    0.81
   1   9   9   23.18    0.72
   1   9   9   23.58    0.79
  -3  -9  -9   20.51    0.75
   3   9   9   20.47    0.73
   3   9   9   21.05    0.68
  -5  -9  -9   17.21    0.68
   5   9   9   18.49    0.67
   5   9   9   18.33    0.63
  -7  -9  -9    0.18    0.11
   7   9   9    0.46    0.13
   7   9   9    0.38    0.14
  -9  -9  -9    2.64    0.24
   9   9   9    2.76    0.25
   9   9   9    2.07    0.22
 -11  -9  -9   13.19    0.51
  11   9   9   12.46    0.52
  11   9   9   12.65    0.50
 -13  -9  -9    5.07    0.24
 -13  -9  -9    5.20    0.29
  13   9   9    5.43    0.31
  13   9   9    5.35    0.32
  12 -10  -9    1.26    0.27
 -12  10   9    1.31    0.19
  10 -10  -9   60.80    1.78
 -10  10   9   63.12    1.58
   8 -10  -9   32.10    1.11
   8 -10  -9   33.71    0.91
  -8  10   9   32.54    0.92
   6 -10  -9  187.57    4.56
   6 -10  -9  194.18    4.34
  -6  10   9  192.31    4.30
   4 -10  -9   28.15    0.99
   4 -10  -9   27.59    0.86
  -4  10   9   27.77    0.83
  -4  10   9   28.75    0.77
   2 -10  -9  218.06    5.00
  -2  10   9  224.04    4.80
  -2  10   9  214.78    4.92
   0 -10  -9   37.31    1.11
   0  10   9   36.39    1.00
   0  10   9   35.17    1.06
  -2 -10  -9  299.30    6.61
   2  10   9  289.94    6.46
   2  10   9  284.44    6.54
  -4 -10  -9  146.45    3.52
   4  10   9  147.11    3.40
   4  10   9  147.82    3.49
  -6 -10  -9  383.64    8.42
   6  10   9  383.66    8.30
   6  10   9  361.52    8.54
  -8 -10  -9  128.11    3.08
   8  10   9  127.08    3.07
   8  10   9  128.97    3.01
 -10 -10  -9  134.66    3.20
  10  10   9  134.01    3.20
  10  10   9  136.87    3.17
 -12 -10  -9   12.49    0.49
  12  10   9   12.20    0.51
  12  10   9   12.27    0.49
  11 -11  -9    2.84    0.31
 -11  11   9    3.23    0.23
   9 -11  -9    4.54    0.36
  -9  11   9    4.41    0.26
   7 -11  -9   32.98    1.14
   7 -11  -9   34.23    0.96
  -7  11   9   36.10    0.95
   5 -11  -9   12.39    0.48
   5 -11  -9   10.72    0.56
  -5  11   9   12.22    0.46
  -5  11   9   11.92    0.41
   3 -11  -9   69.10    1.77
   3 -11  -9   68.23    1.88
  -3  11   9   68.88    1.70
  -3  11   9   68.36    1.60
   1 -11  -9    0.20    0.13
   1 -11  -9    0.14    0.13
  -1  11   9    0.46    0.14
  -1  11   9    0.29    0.11
  -1 -11  -9    9.80    0.48
   1  11   9   10.19    0.41
   1  11   9   10.39    0.47
  -3 -11  -9   25.39    0.86
   3  11   9   24.75    0.75
   3  11   9   24.41    0.82
  -5 -11  -9    0.62    0.17
   5  11   9    0.59    0.15
   5  11   9    0.47    0.14
  -7 -11  -9   10.85    0.50
   7  11   9   11.45    0.46
   7  11   9   10.80    0.49
  -9 -11  -9    4.24    0.30
   9  11   9    5.06    0.32
   9  11   9    4.51    0.28
 -11 -11  -9    1.46    0.19
  11  11   9    1.27    0.20
  11  11   9    1.21    0.18
  10 -12  -9    3.22    0.32
 -10  12   9    3.36    0.23
   8 -12  -9    4.42    0.26
   8 -12  -9    3.85    0.34
   6 -12  -9    1.92    0.26
   6 -12  -9    2.21    0.21
  -6  12   9    2.23    0.19
  -6  12   9    2.07    0.17
   4 -12  -9    6.62    0.36
   4 -12  -9    6.59    0.43
  -4  12   9    6.37    0.31
  -4  12   9    6.13    0.26
  -4  12   9    6.16    0.33
   2 -12  -9    2.67    0.28
  -2  12   9    2.46    0.24
  -2  12   9    2.42    0.14
  -2  12   9    2.50    0.20
   0 -12  -9    4.60    0.32
   0  12   9    3.81    0.25
   0  12   9    3.64    0.28
  -2 -12  -9    1.79    0.22
   2  12   9    1.75    0.19
  -4 -12  -9    2.14    0.24
   4  12   9    1.78    0.19
   4  12   9    1.69    0.22
  -6 -12  -9    0.20    0.12
   6  12   9    0.41    0.16
   6  12   9    0.29    0.11
  -8 -12  -9    0.58    0.15
   8  12   9    0.65    0.14
   8  12   9    0.54    0.16
 -10 -12  -9    0.17    0.10
  10  12   9    0.08    0.11
  10  12   9    0.11    0.10
   9 -13  -9    1.88    0.25
  -9  13   9    1.76    0.18
   7 -13  -9   10.11    0.42
   7 -13  -9   10.60    0.54
  -7  13   9   10.05    0.46
  -7  13   9   10.03    0.38
  -7  13   9    9.78    0.40
   5 -13  -9    3.20    0.25
   5 -13  -9    2.95    0.30
  -5  13   9    2.92    0.21
  -5  13   9    3.07    0.19
  -5  13   9    3.09    0.23
   3 -13  -9    3.10    0.30
   3 -13  -9    3.08    0.25
  -3  13   9    3.29    0.25
  -3  13   9    3.15    0.16
  -3  13   9    3.28    0.22
   1 -13  -9    1.14    0.20
  -1  13   9    1.46    0.16
  -1 -13  -9   23.77    0.81
   1  13   9   22.66    0.76
   1  13   9   22.74    0.69
  -3 -13  -9    2.72    0.26
   3  13   9    3.12    0.26
   3  13   9    2.59    0.21
  -5 -13  -9   18.24    0.69
   5  13   9   17.91    0.60
   5  13   9   17.59    0.66
  -7 -13  -9    2.62    0.25
   7  13   9    2.45    0.24
   7  13   9    2.46    0.21
  -9 -13  -9    0.21    0.11
   9  13   9    0.08    0.10
   9  13   9    0.13    0.11
   8 -14  -9   49.11    1.47
  -8  14   9   45.66    1.29
  -8  14   9   49.97    1.24
  -8  14   9   49.93    1.26
   6 -14  -9   26.41    0.95
   6 -14  -9   27.07    0.81
  -6  14   9   26.01    0.72
   4 -14  -9   51.47    1.53
   4 -14  -9   52.44    1.42
  -4  14   9   52.50    1.26
  -4  14   9   53.92    1.34
  -4  14   9   54.59    1.39
   2 -14  -9   14.81    0.58
  -2  14   9   14.30    0.39
  -2  14   9   14.36    0.49
  -2  14   9   14.99    0.55
   0 -14  -9   48.59    1.35
   0  14   9   47.39    1.22
   0  14   9   47.61    1.31
  -2 -14  -9   30.95    0.99
   2  14   9   32.42    0.97
   2  14   9   30.93    0.87
  -4 -14  -9  101.47    2.53
   4  14   9  102.82    2.50
   4  14   9   99.79    2.39
  -6 -14  -9   79.51    2.11
   6  14   9   85.77    2.10
   6  14   9   82.86    1.99
  -8 -14  -9   86.62    2.24
   8  14   9   91.07    2.24
   8  14   9   90.02    2.15
   7 -15  -9   11.94    0.46
   7 -15  -9   10.96    0.56
  -7  15   9   11.42    0.42
  -7  15   9   11.54    0.43
  -7  15   9   11.45    0.40
   5 -15  -9    8.65    0.49
   5 -15  -9    8.76    0.40
  -5  15   9    8.59    0.31
  -5  15   9    8.80    0.36
  -5  15   9    8.72    0.38
   3 -15  -9   22.74    0.76
  -3  15   9   22.15    0.66
  -3  15   9   23.57    0.59
  -3  15   9   22.97    0.73
   1 -15  -9    2.12    0.23
  -1  15   9    2.12    0.17
  -1  15   9    2.42    0.22
  -1 -15  -9    2.12    0.23
   1  15   9    2.29    0.23
   1  15   9    2.23    0.18
  -3 -15  -9    7.44    0.41
   3  15   9    7.15    0.32
   3  15   9    7.13    0.38
  -5 -15  -9    1.70    0.24
   5  15   9    1.24    0.20
   5  15   9    1.47    0.17
   4 -16  -9    1.92    0.22
  -4  16   9    1.65    0.12
  -4  16   9    1.52    0.15
  -4  16   9    1.90    0.19
   2 -16  -9    1.72    0.21
  -2  16   9    1.33    0.18
  -2  16   9    1.20    0.14
   0 -16  -9    1.90    0.23
   0  16   9    1.68    0.22
   0  16   9    1.38    0.16
  -2 -16  -9    1.66    0.24
   2  16   9    1.36    0.15
   2  16   9    1.34    0.20
  -4 -16  -9    0.62    0.15
   4  16   9    0.61    0.12
   4  16   9    0.60    0.15
   4  16 -10   60.58    1.56
   2  16 -10   41.96    1.13
   0  16 -10  137.48    3.15
  -2  16 -10   41.25    1.04
   7  15 -10    7.36    0.37
   5  15 -10    4.71    0.30
   3  15 -10   12.66    0.49
   1  15 -10    2.09    0.19
  -1  15 -10    2.05    0.17
  -3  15 -10   11.40    0.37
   8  14 -10    1.52    0.20
  -8 -14  10    1.04    0.17
   6  14 -10    0.41    0.13
  -6 -14  10    0.50    0.13
   4  14 -10    0.76    0.15
  -4 -14  10    0.62    0.15
   2  14 -10    0.17    0.12
   0  14 -10    0.67    0.13
  -2  14 -10    0.38    0.10
  -4  14 -10    0.43    0.08
   6 -14  10    1.10    0.18
   8 -14  10    0.68    0.15
   9  13 -10    0.89    0.18
  -9 -13  10    0.82    0.14
   7  13 -10    7.07    0.38
  -7 -13  10    6.86    0.35
   5  13 -10    8.79    0.41
  -5 -13  10    8.90    0.42
   3  13 -10    0.96    0.17
  -3 -13  10    1.02    0.18
   1  13 -10    6.76    0.33
  -1  13 -10    9.88    0.38
  -3  13 -10    1.09    0.12
   5 -13  10    8.47    0.41
   7 -13  10    8.01    0.39
   9 -13  10    1.00    0.18
  10  12 -10    9.72    0.45
 -10 -12  10    9.50    0.39
   8  12 -10    6.14    0.35
  -8 -12  10    6.17    0.32
   6  12 -10   44.61    1.25
  -6 -12  10   45.59    1.24
   4  12 -10  105.63    2.55
  -4 -12  10  106.93    2.59
   2  12 -10  239.70    5.34
  -2 -12  10  236.45    5.41
   0  12 -10  275.97    6.11
  -2  12 -10  242.90    5.35
  -4  12 -10   82.65    1.88
   4 -12  10   82.58    2.06
   6 -12  10   45.18    1.25
   8 -12  10    8.25    0.40
  10 -12  10    9.51    0.44
  11  11 -10    4.28    0.30
 -11 -11  10    4.06    0.24
   9  11 -10    3.15    0.27
[truncated: 526,190 more chars]
