# Supplementary material for: Two-dimensional organic-inorganic hybrid perovskite quantum-well nanowires enabled by directional noncovalent intermolecular interactions
Source: Nat Commun. 2025 Mar 27;16:2997. doi: 10.1038/s41467-025-58166-x (PMC11950231; doi:10.1038/s41467-025-58166-x)
Supplement: Supplementary file 4 — Supplementary Data 1 [file 41467_2025_58166_MOESM4_ESM.zip › crystal structure cif and checkcif/(PMA)2(MA)2Pb3I10.cif]

####################################################################### 
# 
# This file contains crystal structure data downloaded from the 
# Cambridge Structural Database (CSD) hosted by the Cambridge 
# Crystallographic Data Centre (CCDC).
# 
# Full information about CCDC data access policies and citation 
# guidelines are available at http://www.ccdc.cam.ac.uk/access/V1 
# 
# Audit and citation data items may have been added by the CCDC. 
# Please retain this information to preserve the provenance of 
# this file and to allow appropriate attribution of the data. 
# 
#######################################################################

data_shelx
_audit_block_doi                 10.5517/ccdc.csd.cc20zd0f
_database_code_depnum_ccdc_archive 'CCDC 1876244'
loop_
_citation_id
_citation_doi
_citation_year
1 10.1021/acs.chemmater.8b03817 2018
loop_
_audit_author_name
_audit_author_address
'Iain W. H. Oswald'
;Colorado State University
United States of America
;
#Added by publCIF

_audit_update_record             
;
2018-10-30 deposited with the CCDC.	2024-12-08 downloaded from the CCDC.
;

_diffrn_radiation_monochromator  'HELIOS optics'
# publcif _publ_body_element loop end

_audit_creation_method           SHELXL-2018/3
_shelx_SHELXL_version_number     2018/3
_chemical_name_systematic        ?
_chemical_name_common            ?
_chemical_melting_point          ?
_chemical_formula_moiety         ?
_chemical_formula_sum            'C16 H32 I10 N4 Pb3'
_chemical_formula_weight         2171.02

loop_
_atom_type_symbol
_atom_type_description
_atom_type_scat_dispersion_real
_atom_type_scat_dispersion_imag
_atom_type_scat_source
C C 0.0033 0.0016 'International Tables Vol C Tables 4.2.6.8 and 6.1.1.4'
I I -0.4742 1.8119 'International Tables Vol C Tables 4.2.6.8 and 6.1.1.4'
N N 0.0061 0.0033 'International Tables Vol C Tables 4.2.6.8 and 6.1.1.4'
Pb Pb -3.3944 10.1111 'International Tables Vol C Tables 4.2.6.8 and 6.1.1.4'
H H 0.0000 0.0000 'International Tables Vol C Tables 4.2.6.8 and 6.1.1.4'

_space_group_crystal_system      orthorhombic
_space_group_IT_number           36
_space_group_name_H-M_alt        'C m c 21'
_space_group_name_Hall           'C 2c -2'

_shelx_space_group_comment       
;
The symmetry employed for this shelxl refinement is uniquely defined
by the following loop, which should always be used as a source of
symmetry information in preference to the above space-group names.
They are only intended as comments.
;

loop_
_space_group_symop_operation_xyz
'x, y, z'
'-x, -y, z+1/2'
'x, -y, z+1/2'
'-x, y, z'
'x+1/2, y+1/2, z'
'-x+1/2, -y+1/2, z+1/2'
'x+1/2, -y+1/2, z+1/2'
'-x+1/2, y+1/2, z'

_cell_length_a                   54.188(4)
_cell_length_b                   8.9661(6)
_cell_length_c                   8.7984(6)
_cell_angle_alpha                90
_cell_angle_beta                 90
_cell_angle_gamma                90
_cell_volume                     4274.7(5)
_cell_formula_units_Z            4
_cell_measurement_temperature    302(2)
_cell_measurement_reflns_used    2791
_cell_measurement_theta_min      3.01
_cell_measurement_theta_max      23.82

_exptl_crystal_description       Plate
_exptl_crystal_colour            Black
_exptl_crystal_density_meas      ?
_exptl_crystal_density_method    ?
_exptl_crystal_density_diffrn    3.373
_exptl_crystal_F_000             3728
_exptl_transmission_factor_min   ?
_exptl_transmission_factor_max   ?
_exptl_crystal_size_max          0.08
_exptl_crystal_size_mid          0.07
_exptl_crystal_size_min          0.01
_exptl_absorpt_coefficient_mu    19.022
_shelx_estimated_absorpt_T_min   ?
_shelx_estimated_absorpt_T_max   ?
_exptl_absorpt_correction_type   multi-scan
_exptl_absorpt_correction_T_min  0.4155
_exptl_absorpt_correction_T_max  0.7454
_exptl_absorpt_process_details   SADABS
_exptl_absorpt_special_details   ?
_diffrn_ambient_temperature      302(2)
_diffrn_radiation_wavelength     0.71073
_diffrn_radiation_type           MoK\a
_diffrn_source                   'I\ms microfocus tube'
_diffrn_measurement_device_type  'Bruker D8 Quest ECO CMOS'
_diffrn_measurement_method       '\f and \w scans'
_diffrn_detector_area_resol_mean ?
_diffrn_reflns_number            31226
_diffrn_reflns_av_unetI/netI     0.0937
_diffrn_reflns_av_R_equivalents  0.1446
_diffrn_reflns_limit_h_min       -68
_diffrn_reflns_limit_h_max       68
_diffrn_reflns_limit_k_min       -11
_diffrn_reflns_limit_k_max       11
_diffrn_reflns_limit_l_min       -11
_diffrn_reflns_limit_l_max       11
_diffrn_reflns_theta_min         2.302
_diffrn_reflns_theta_max         26.815
_diffrn_reflns_theta_full        25.242
_diffrn_measured_fraction_theta_max 0.996
_diffrn_measured_fraction_theta_full 0.998
_diffrn_reflns_Laue_measured_fraction_max 0.996
_diffrn_reflns_Laue_measured_fraction_full 0.998
_diffrn_reflns_point_group_measured_fraction_max 0.993
_diffrn_reflns_point_group_measured_fraction_full 0.998
_reflns_number_total             4589
_reflns_number_gt                2438
_reflns_threshold_expression     'I > 2\s(I)'
_reflns_Friedel_coverage         0.861
_reflns_Friedel_fraction_max     0.989
_reflns_Friedel_fraction_full    0.998

_reflns_special_details          
;
 Reflections were merged by SHELXL according to the crystal
 class for the calculation of statistics and refinement.
 
 _reflns_Friedel_fraction is defined as the number of unique
 Friedel pairs measured divided by the number that would be
 possible theoretically, ignoring centric projections and
 systematic absences. Completness statistics refer to single and
 composite reflections containing twin component 1 only.
;

_computing_data_collection       'APEX3 (Bruker-AXS, 2015)'
_computing_cell_refinement       'Bruker SAINT'
_computing_data_reduction        'Bruker SAINT'
_computing_structure_solution    'SHELXT 2014/5 (Sheldrick, 2014)'
_computing_structure_refinement  'SHELXL-2018/3 (Sheldrick, 2018)'
_computing_molecular_graphics    'VESTA (Momma and Izumi, 2017)'
_computing_publication_material  'publCIF (Westrip, 2010)'
_refine_special_details          
;
 Refined as a 2-component inversion twin.
;
_refine_ls_structure_factor_coef Fsqd
_refine_ls_matrix_type           full
_refine_ls_weighting_scheme      calc
_refine_ls_weighting_details     
'w=1/[\s^2^(Fo^2^)+(0.1086P)^2^+24.7574P] where P=(Fo^2^+2Fc^2^)/3'
_atom_sites_solution_primary     ?
_atom_sites_solution_secondary   ?
_atom_sites_solution_hydrogens   geom
_refine_ls_hydrogen_treatment    constr
_refine_ls_extinction_method     none
_refine_ls_extinction_coef       .
_refine_ls_abs_structure_details 
;
 Refined as an inversion twin.
;
_refine_ls_abs_structure_Flack   0.28(3)
_chemical_absolute_configuration ?
_refine_ls_number_reflns         4589
_refine_ls_number_parameters     104
_refine_ls_number_restraints     2
_refine_ls_R_factor_all          0.1468
_refine_ls_R_factor_gt           0.0724
_refine_ls_wR_factor_ref         0.2174
_refine_ls_wR_factor_gt          0.1812
_refine_ls_goodness_of_fit_ref   1.025
_refine_ls_restrained_S_all      1.025
_refine_ls_shift/su_max          0.001
_refine_ls_shift/su_mean         0.000

loop_
_atom_site_label
_atom_site_type_symbol
_atom_site_fract_x
_atom_site_fract_y
_atom_site_fract_z
_atom_site_U_iso_or_equiv
_atom_site_adp_type
_atom_site_occupancy
_atom_site_site_symmetry_order
_atom_site_calc_flag
_atom_site_refinement_flags_posn
_atom_site_refinement_flags_adp
_atom_site_refinement_flags_occupancy
_atom_site_disorder_assembly
_atom_site_disorder_group
Pb1 Pb 0.500000 0.2468(2) 0.4317(5) 0.0396(5) Uani 1 2 d S T P . .
Pb2 Pb 0.61886(2) 0.24966(18) 0.4325(3) 0.0398(4) Uani 1 1 d . . . . .
I1 I 0.61420(6) 0.5415(4) 0.2270(5) 0.0604(10) Uani 1 1 d . . . . .
I2 I 0.500000 0.0472(5) 0.7286(8) 0.0716(15) Uani 1 2 d S T P . .
I3 I 0.55852(4) 0.2442(4) 0.4356(10) 0.0683(8) Uani 1 1 d . . . . .
I4 I 0.67564(5) 0.2942(4) 0.4131(5) 0.0636(9) Uani 1 1 d . . . . .
I5 I 0.500000 0.5400(6) 0.6385(8) 0.0746(17) Uani 1 2 d S T P . .
I6 I 0.61933(7) 0.0392(4) 0.1441(5) 0.0701(12) Uani 1 1 d . . . . .
C1 C 0.551(2) 0.801(13) 0.522(14) 0.22(4) Uiso 1 1 d D . . . .
H1A H 0.552432 0.742979 0.612876 0.336 Uiso 1 1 calc R U . . .
H1B H 0.533325 0.821138 0.505376 0.336 Uiso 1 1 calc R U . . .
H1C H 0.559366 0.892828 0.531609 0.336 Uiso 1 1 calc R U . . .
N1 N 0.5601(15) 0.718(10) 0.395(15) 0.22(4) Uiso 1 1 d D . . . .
H1D H 0.563580 0.780687 0.319260 0.336 Uiso 1 1 calc R U . . .
H1E H 0.548884 0.652323 0.363785 0.336 Uiso 1 1 calc R U . . .
H1F H 0.573753 0.670401 0.422844 0.336 Uiso 1 1 calc R U . . .
N2 N 0.6616(8) 0.319(5) 1.000(5) 0.081(13) Uiso 1 1 d . . . . .
H2A H 0.657495 0.277377 1.088102 0.122 Uiso 1 1 calc R U . . .
H2B H 0.648219 0.355932 0.955383 0.122 Uiso 1 1 calc R U . . .
H2C H 0.672403 0.392312 1.016431 0.122 Uiso 1 1 calc R U . . .
C2 C 0.6728(11) 0.207(7) 0.902(10) 0.10(2) Uiso 1 1 d . . . . .
H2D H 0.670454 0.236704 0.796646 0.125 Uiso 1 1 calc R U . . .
H2E H 0.664410 0.112937 0.916885 0.125 Uiso 1 1 calc R U . . .
C3 C 0.7001(8) 0.187(5) 0.932(7) 0.061(11) Uiso 1 1 d . . . . .
C4 C 0.7170(9) 0.270(5) 0.845(6) 0.064(13) Uiso 1 1 d . . . . .
H4 H 0.711731 0.343890 0.778523 0.076 Uiso 1 1 calc R U . . .
C5 C 0.7312(12) 0.055(8) 1.051(8) 0.10(2) Uiso 1 1 d . . . . .
H5 H 0.736379 -0.022857 1.113384 0.124 Uiso 1 1 calc R U . . .
C6 C 0.7492(10) 0.142(8) 0.977(7) 0.094(19) Uiso 1 1 d . . . . .
H6 H 0.765727 0.135253 1.005665 0.113 Uiso 1 1 calc R U . . .
C7 C 0.7420(10) 0.236(6) 0.864(6) 0.076(16) Uiso 1 1 d . . . . .
H7 H 0.753733 0.277646 0.798650 0.092 Uiso 1 1 calc R U . . .
C8 C 0.7068(11) 0.079(7) 1.035(7) 0.096(19) Uiso 1 1 d . . . . .
H8 H 0.695140 0.025289 1.090231 0.115 Uiso 1 1 calc R U . . .

loop_
_atom_site_aniso_label
_atom_site_aniso_U_11
_atom_site_aniso_U_22
_atom_site_aniso_U_33
_atom_site_aniso_U_23
_atom_site_aniso_U_13
_atom_site_aniso_U_12
Pb1 0.0449(10) 0.0359(9) 0.0381(9) -0.0006(11) 0.000 0.000
Pb2 0.0493(8) 0.0353(6) 0.0347(7) -0.0010(7) 0.0014(10) 0.0010(6)
I1 0.076(2) 0.054(2) 0.051(2) 0.0215(19) 0.0017(18) 0.0050(15)
I2 0.088(3) 0.059(4) 0.068(4) 0.036(3) 0.000 0.000
I3 0.0379(13) 0.084(2) 0.083(2) 0.000(3) 0.001(2) -0.0028(17)
I4 0.0437(14) 0.079(2) 0.068(2) -0.004(3) -0.0032(18) 0.0052(12)
I5 0.100(4) 0.064(4) 0.059(4) -0.029(3) 0.000 0.000
I6 0.111(3) 0.051(3) 0.049(2) -0.024(2) 0.008(2) -0.0116(17)

_geom_special_details            
;
 All esds (except the esd in the dihedral angle between two l.s. planes)
 are estimated using the full covariance matrix.  The cell esds are taken
 into account individually in the estimation of esds in distances, angles
 and torsion angles; correlations between esds in cell parameters are only
 used when they are defined by crystal symmetry.  An approximate (isotropic)
 treatment of cell esds is used for estimating esds involving l.s. planes.
;

loop_
_geom_bond_atom_site_label_1
_geom_bond_atom_site_label_2
_geom_bond_distance
_geom_bond_site_symmetry_2
_geom_bond_publ_flag
Pb1 I2 3.166(7) . ?
Pb1 I3 3.171(2) . ?
Pb1 I3 3.172(2) 4_655 ?
Pb1 I2 3.185(6) 2_654 ?
Pb1 I5 3.197(7) . ?
Pb1 I5 3.211(7) 2_664 ?
Pb2 I4 3.107(3) . ?
Pb2 I6 3.162(5) . ?
Pb2 I6 3.190(5) 3 ?
Pb2 I1 3.190(4) . ?
Pb2 I1 3.207(5) 3_565 ?
Pb2 I3 3.270(3) . ?
C1 N1 1.44(6) . ?
N2 C2 1.45(7) . ?
C2 C3 1.52(7) . ?
C3 C8 1.38(8) . ?
C3 C4 1.40(7) . ?
C4 C7 1.40(7) . ?
C5 C8 1.35(7) . ?
C5 C6 1.41(8) . ?
C6 C7 1.37(7) . ?

loop_
_geom_angle_atom_site_label_1
_geom_angle_atom_site_label_2
_geom_angle_atom_site_label_3
_geom_angle
_geom_angle_site_symmetry_1
_geom_angle_site_symmetry_3
_geom_angle_publ_flag
I2 Pb1 I3 89.26(13) . . ?
I2 Pb1 I3 89.26(13) . 4_655 ?
I3 Pb1 I3 178.5(3) . 4_655 ?
I2 Pb1 I2 89.72(7) . 2_654 ?
I3 Pb1 I2 90.00(11) . 2_654 ?
I3 Pb1 I2 90.00(11) 4_655 2_654 ?
I2 Pb1 I5 89.7(2) . . ?
I3 Pb1 I5 89.99(11) . . ?
I3 Pb1 I5 89.99(11) 4_655 . ?
I2 Pb1 I5 179.5(3) 2_654 . ?
I2 Pb1 I5 177.9(2) . 2_664 ?
I3 Pb1 I5 90.74(13) . 2_664 ?
I3 Pb1 I5 90.74(13) 4_655 2_664 ?
I2 Pb1 I5 92.4(2) 2_654 2_664 ?
I5 Pb1 I5 88.15(7) . 2_664 ?
I4 Pb2 I6 91.42(11) . . ?
I4 Pb2 I6 97.37(10) . 3 ?
I6 Pb2 I6 89.07(5) . 3 ?
I4 Pb2 I1 86.68(10) . . ?
I6 Pb2 I1 92.03(16) . . ?
I6 Pb2 I1 175.78(10) 3 . ?
I4 Pb2 I1 92.70(10) . 3_565 ?
I6 Pb2 I1 175.87(10) . 3_565 ?
I6 Pb2 I1 90.17(16) 3 3_565 ?
I1 Pb2 I1 88.44(5) . 3_565 ?
I4 Pb2 I3 172.95(11) . . ?
I6 Pb2 I3 90.34(14) . . ?
I6 Pb2 I3 89.48(13) 3 . ?
I1 Pb2 I3 86.44(12) . . ?
I1 Pb2 I3 85.59(14) 3_565 . ?
Pb2 I1 Pb2 158.50(17) . 3_564 ?
Pb1 I2 Pb1 158.6(3) . 2_655 ?
Pb1 I3 Pb2 178.3(2) . . ?
Pb1 I5 Pb1 161.2(3) . 2_665 ?
Pb2 I6 Pb2 162.32(17) . 3_554 ?
N2 C2 C3 113(5) . . ?
C8 C3 C4 124(5) . . ?
C8 C3 C2 117(5) . . ?
C4 C3 C2 118(5) . . ?
C7 C4 C3 117(5) . . ?
C8 C5 C6 123(7) . . ?
C7 C6 C5 119(6) . . ?
C6 C7 C4 120(5) . . ?
C5 C8 C3 116(6) . . ?

_refine_diff_density_max         4.651
_refine_diff_density_min         -2.194
_refine_diff_density_rms         0.430

_shelx_res_file                  
;
TITL jrn018_Cmca_01_b.res in Cmc2(1)
    shelx.res
    created by SHELXL-2018/3 at 20:28:45 on 24-Oct-2018
CELL  0.71073  54.1875   8.9661   8.7984   90.000   90.000   90.000
ZERR     4.00   0.0035   0.0006   0.0006    0.000    0.000    0.000
LATT  -7
SYMM  - X, - Y, 1/2 + Z
SYMM    X, - Y, 1/2 + Z
SYMM  - X,   Y,   Z
SFAC  C    I    N    PB   H
UNIT  64 40 16 12 128
MERG   2
TWIN
DFIX  1.5 0.05 N1 C1
EADP N1 C1
FMAP   2
PLAN   50
ACTA
LIST   6
OMIT 6 0 0
OMIT 2 0 -4
OMIT 1 1 -4
L.S.  10
TEMP    28.83
WGHT    0.108600   24.757402
BASF   0.27957
FVAR       0.04146
PB1   4    0.500000    0.246780    0.431723    10.50000    0.04485    0.03585 =
         0.03812   -0.00060    0.00000    0.00000
PB2   4    0.618857    0.249658    0.432456    11.00000    0.04926    0.03529 =
         0.03471   -0.00103    0.00143    0.00103
I1    2    0.614198    0.541519    0.227028    11.00000    0.07584    0.05428 =
         0.05118    0.02153    0.00174    0.00504
I2    2    0.500000    0.047204    0.728605    10.50000    0.08785    0.05869 =
         0.06820    0.03640    0.00000    0.00000
I3    2    0.558523    0.244226    0.435603    11.00000    0.03794    0.08416 =
         0.08266    0.00021    0.00085   -0.00278
I4    2    0.675638    0.294158    0.413133    11.00000    0.04368    0.07859 =
         0.06841   -0.00432   -0.00321    0.00516
I5    2    0.500000    0.540033    0.638512    10.50000    0.10039    0.06421 =
         0.05923   -0.02870    0.00000    0.00000
I6    2    0.619327    0.039220    0.144054    11.00000    0.11063    0.05056 =
         0.04922   -0.02359    0.00777   -0.01164
C1    1    0.550510    0.800608    0.521683    11.00000    0.22379
AFIX 133
H1A   5    0.552432    0.742979    0.612876    11.00000   -1.50000
H1B   5    0.533325    0.821138    0.505376    11.00000   -1.50000
H1C   5    0.559366    0.892828    0.531609    11.00000   -1.50000
AFIX   0
N1    3    0.560092    0.718171    0.394839    11.00000    0.22379
AFIX 133
H1D   5    0.563580    0.780687    0.319260    11.00000   -1.50000
H1E   5    0.548884    0.652323    0.363785    11.00000   -1.50000
H1F   5    0.573753    0.670401    0.422844    11.00000   -1.50000
AFIX   0
N2    3    0.661645    0.319077    0.999936    11.00000    0.08116
AFIX 133
H2A   5    0.657495    0.277377    1.088102    11.00000   -1.50000
H2B   5    0.648219    0.355932    0.955383    11.00000   -1.50000
H2C   5    0.672403    0.392312    1.016431    11.00000   -1.50000
AFIX   0
C2    1    0.672772    0.207443    0.901820    11.00000    0.10425
AFIX  23
H2D   5    0.670454    0.236704    0.796646    11.00000   -1.20000
H2E   5    0.664410    0.112937    0.916885    11.00000   -1.20000
AFIX   0
C3    1    0.700128    0.186984    0.932110    11.00000    0.06145
C4    1    0.716974    0.269912    0.845207    11.00000    0.06364
AFIX  43
H4    5    0.711731    0.343890    0.778523    11.00000   -1.20000
AFIX   0
C5    1    0.731202    0.054749    1.050921    11.00000    0.10317
AFIX  43
H5    5    0.736379   -0.022857    1.113384    11.00000   -1.20000
AFIX   0
C6    1    0.749228    0.141801    0.977345    11.00000    0.09401
AFIX  43
H6    5    0.765727    0.135253    1.005665    11.00000   -1.20000
AFIX   0
C7    1    0.742049    0.236153    0.863507    11.00000    0.07637
AFIX  43
H7    5    0.753733    0.277646    0.798650    11.00000   -1.20000
AFIX   0
C8    1    0.706792    0.078754    1.034960    11.00000    0.09555
AFIX  43
H8    5    0.695140    0.025289    1.090231    11.00000   -1.20000
AFIX   0
HKLF    4


REM  jrn018_Cmca_01_b.res in Cmc2(1)
REM wR2 = 0.2174, GooF = S = 1.025, Restrained GooF = 1.025 for all data
REM R1 = 0.0724 for 2438 Fo > 4sig(Fo) and 0.1468 for all 4589 data
REM 104 parameters refined using 2 restraints

END

WGHT      0.1084     28.6524

REM Highest difference peak  4.651,  deepest hole -2.194,  1-sigma level  0.430
Q1    1   0.6379  0.2522  0.4324  11.00000  0.05    4.65
Q2    1   0.5986  0.2477  0.4359  11.00000  0.05    4.55
Q3    1   0.4823  0.2477  0.4315  11.00000  0.05    3.20
Q4    1   0.6539  0.2691  0.4291  11.00000  0.05    2.88
Q5    1   0.5000  0.4522  0.7329  10.50000  0.05    2.83
Q6    1   0.5000 -0.0438  0.6372  10.50000  0.05    2.78
Q7    1   0.5776  0.2448  0.4468  11.00000  0.05    2.75
Q8    1   0.6385  0.0354  0.1440  11.00000  0.05    2.13
Q9    1   0.6178 -0.0414  0.2274  11.00000  0.05    2.05
Q10   1   0.6168  0.4567  0.1393  11.00000  0.05    2.00
Q11   1   0.5940  0.5431  0.2310  11.00000  0.05    1.99
Q12   1   0.5372  0.2471  0.3867  11.00000  0.05    1.99
Q13   1   0.6359  0.5355  0.2350  11.00000  0.05    1.87
Q14   1   0.6766  0.2049  0.4229  11.00000  0.05    1.85
Q15   1   0.4845  0.0265  0.6892  11.00000  0.05    1.84
Q16   1   0.5000  0.7289  0.6988  10.50000  0.05    1.75
Q17   1   0.7311  0.2522  0.8490  11.00000  0.05    1.72
Q18   1   0.5940  0.0400  0.1406  11.00000  0.05    1.69
Q19   1   0.6964  0.2915  0.3849  11.00000  0.05    1.64
Q20   1   0.7719  0.2443  0.8569  11.00000  0.05    1.59
Q21   1   0.5169  0.5298  0.6768  11.00000  0.05    1.55
Q22   1   0.7314  0.2497  1.0152  11.00000  0.05    1.50
Q23   1   0.5000  0.2429  0.6673  10.50000  0.05    1.41
Q24   1   0.7854  0.2448  0.8636  11.00000  0.05    1.37
Q25   1   0.5000  0.0262  0.9365  10.50000  0.05    1.36
Q26   1   0.7643  0.2471  0.9840  11.00000  0.05    1.34
Q27   1   0.6210  0.2550  0.2853  11.00000  0.05    1.31
Q28   1   0.6184  0.2560  0.5654  11.00000  0.05    1.25
Q29   1   0.6957  0.2788  0.5023  11.00000  0.05    1.18
Q30   1   0.6771  0.2612  0.5400  11.00000  0.05    1.16
Q31   1   0.4760  0.2371  0.6803  11.00000  0.05    1.12
Q32   1   0.4897  0.4312  0.4228  11.00000  0.05    1.09
Q33   1   0.5000  0.5208  0.4383  10.50000  0.05    1.08
Q34   1   0.6172  0.0435  0.3240  11.00000  0.05    1.07
Q35   1   0.7510  0.2740  1.0069  11.00000  0.05    1.05
Q36   1   0.7460  0.3986  0.8225  11.00000  0.05    1.04
Q37   1   0.5566  0.9720  0.6394  11.00000  0.05    1.04
Q38   1   0.5000 -0.1557  0.6904  10.50000  0.05    1.04
Q39   1   0.7454  0.0933  1.0434  11.00000  0.05    1.02
Q40   1   0.7762 -0.0609  1.0595  11.00000  0.05    1.02
Q41   1   0.7315 -0.0473  1.2835  11.00000  0.05    0.98
Q42   1   0.6749  0.2599  0.2970  11.00000  0.05    0.96
Q43   1   0.7681 -0.0491  1.0957  11.00000  0.05    0.96
Q44   1   0.7317  0.4483  0.7616  11.00000  0.05    0.96
Q45   1   0.6141  0.7219  0.2570  11.00000  0.05    0.94
Q46   1   0.6406  0.2587  1.0847  11.00000  0.05    0.94
Q47   1   0.5604  0.5421  0.2411  11.00000  0.05    0.94
Q48   1   0.5000  0.2682  0.8606  10.50000  0.05    0.94
Q49   1   0.5221  0.7386  0.6897  11.00000  0.05    0.94
Q50   1   0.6818  0.3096  0.8278  11.00000  0.05    0.93
;
_shelx_res_checksum              7002

_shelx_hkl_file                  
;
   0  -2   0 1529.05  122.79
   0  -2   0 1639.44  122.59
   0  -4   0 5387.36  414.96
   0   4   0 5469.05  415.36
   0  -4   0 5321.27  415.56
   0  -4   0 5305.37  415.36
   0   6   0  882.51   72.29
   0  -6   0  935.51   73.19
   0  -6   0 1015.40   73.49
   0  -6   0  935.41   72.59
   0  -6   0  810.02   72.09
   0   6   0  927.11   73.09
   0  -8   0   93.79   12.70
   0   8   0   80.69   14.00
   0  -8   0   76.89   10.90
   0  -8   0   75.99   14.20
   0   8   0   76.19   12.20
   0  10   0  254.27   27.80
   0 -10   0  258.37   28.50
   0  10   0  272.37   31.30
  -1   1   0    1.20    1.10
  -1  -1   0   -1.40    1.50
   1  -1   0   -2.10    1.40
   1   1   0    1.10    1.40
   1  -3   0   10.30    4.50
  -1  -3   0   -0.40    4.50
  -1  -3   0    8.00    5.70
   1  -3   0    3.60    5.50
   1  -5   0    9.40    7.40
  -1   5   0   -4.80    8.60
  -1   5   0    0.60    6.90
   1   5   0   12.10    6.10
   1  -5   0   10.10    7.60
   1   5   0    7.80    7.00
   1  -5   0    9.30    6.40
  -1  -5   0    8.30    7.50
   1  -5   0   12.20    5.70
  -1  -5   0   -1.80    5.60
  -1  -5   0    0.40    6.70
  -1  -5   0    5.00    7.30
   1  -7   0    2.10    8.60
   1  -7   0    8.10   10.00
   1  -7   0   -7.40    7.20
  -1  -7   0   -6.60    8.50
  -1  -7   0   -0.50   10.10
   1   7   0    4.30    8.50
   1   7   0   -1.60   10.00
  -1   7   0   -6.50    8.30
  -1  -7   0   -3.10    7.60
   1  -7   0   -0.80   10.50
  -1   7   0  -10.70   10.00
  -1  -9   0   25.10    8.90
   1  -9   0   17.20    8.90
   1  -9   0    4.50   10.20
   1   9   0   10.40   10.00
  -1   9   0    1.40   12.10
  -1  -9   0  -11.60   10.60
  -1   9   0    2.50    9.80
   1  11   0  -18.10   14.10
   1  11   0    1.70   14.90
  -1 -11   0   -4.20   12.00
  -1  11   0   -3.10   14.70
   1 -11   0   -8.20   11.50
   2  -2   0    2.70    3.90
   2  -2   0    4.60    3.00
  -2  -2   0    5.50    3.90
  -2  -2   0    5.20    3.50
  -2  -4   0  635.44   48.90
  -2  -4   0  563.94   51.69
   2  -4   0  612.14   49.60
  -2   4   0  679.83   49.99
   2  -4   0  651.03   48.80
   2  -4   0  547.75   49.50
  -2  -6   0  239.58   21.90
  -2  -6   0  212.28   21.30
  -2  -6   0  192.68   19.50
  -2  -6   0  217.08   21.10
   2  -6   0  199.28   20.70
  -2   6   0  179.68   21.60
   2   6   0  170.68   19.70
   2   6   0  240.58   21.50
   2  -6   0  198.78   22.20
  -2   6   0  176.48   19.70
   2  -6   0  198.78   21.90
  -2  -8   0   24.70   11.90
  -2  -8   0   52.29   10.60
   2   8   0   50.99   10.30
   2  -8   0   41.40   12.60
   2   8   0   37.50   11.90
  -2   8   0   47.60   12.40
  -2  -8   0   43.00    9.60
  -2   8   0   30.10   10.20
   2  -8   0   48.60   11.20
   2  -8   0   45.90    9.10
  -2  10   0   55.49   15.20
  -2  10   0   28.50   12.20
   2  10   0   73.39   15.30
  -2 -10   0   12.10   18.00
   2 -10   0   48.80   12.10
   2  10   0   49.90   12.50
  -2 -10   0   62.69   13.30
  -3  -1   0   -2.00    1.70
  -3   1   0    3.90    1.30
   3  -1   0    2.40    1.70
  -3  -3   0  226.18   19.70
  -3  -3   0  237.78   19.40
   3  -3   0  226.08   18.70
   3  -3   0  193.78   19.60
   3   5   0   66.69    8.70
   3  -5   0   58.69    9.80
  -3  -5   0   76.29    9.90
   3  -5   0   73.79   10.00
   3   5   0   57.99    9.40
  -3  -5   0   84.79    8.50
  -3   5   0   66.19    9.90
   3  -5   0   62.89    8.80
  -3  -5   0   83.79    9.00
  -3  -5   0   87.39    9.60
   3  -5   0   48.10    8.00
  -3   7   0   25.00   11.00
  -3  -7   0   48.10    9.20
   3   7   0   36.90    9.40
  -3  -7   0   36.40   11.70
  -3   7   0   33.90    9.10
   3   7   0   68.69   11.10
   3  -7   0   38.20   11.50
  -3  -7   0   34.80    9.70
   3  -7   0   32.80   10.90
   3  -7   0   43.30   10.00
   3  -7   0   28.10    8.10
   3   9   0   19.10   12.20
  -3  -9   0   -6.40    9.00
  -3   9   0   -1.40   11.90
   3  -9   0   -6.60    9.50
  -3   9   0    1.50    9.70
   3  -9   0   12.90    8.30
  -3  -9   0   16.10   10.60
   3   9   0    4.00   10.00
   3 -11   0    0.30   12.00
   3  11   0    6.30   12.50
  -3  11   0   -8.80   14.90
   3  11   0   19.60   15.10
  -3 -11   0    5.60   12.60
   4  -2   0    1.60    2.90
   4  -2   0    6.30    4.00
  -4  -2   0    4.70    4.00
  -4  -2   0    0.60    3.70
  -4   4   0  281.27   26.70
   4  -4   0  268.97   26.20
   4  -4   0  280.87   25.90
  -4  -4   0  272.97   27.10
  -4  -4   0  348.67   25.30
   4  -4   0  325.27   24.80
  -4   6   0   16.10    7.10
   4   6   0   14.80    8.60
  -4  -6   0   18.60    7.30
   4  -6   0   19.90    8.00
  -4  -6   0   11.80    8.20
  -4   6   0   29.60    9.50
   4  -6   0   34.90    8.60
   4   6   0   22.00    7.90
   4  -6   0    1.80    9.60
  -4  -6   0   16.40    9.10
   4  -6   0   32.70    9.80
   4  -8   0  -11.60    8.50
  -4   8   0    2.40    9.10
   4   8   0  -10.50    9.20
   4  -8   0   10.60    7.30
  -4  -8   0   10.10   11.30
   4   8   0    7.70   10.60
  -4   8   0   -8.70   10.90
  -4  -8   0   17.30    9.50
  -4  -8   0    2.90    8.70
   4  -8   0   15.40   11.80
   4  10   0   36.10   12.10
   4  10   0   31.90   14.00
  -4  10   0   48.90   11.80
  -4  10   0   -6.10   13.40
  -4 -10   0   27.90   11.50
  -4 -10   0   32.30   13.10
   4 -10   0   44.00   11.40
   5  -1   0    2.10    2.20
  -5  -1   0    3.30    2.10
  -5   1   0    1.30    1.60
  -5  -1   0    3.00    2.00
  -5  -3   0   51.59    6.40
   5  -3   0   29.40    6.70
   5  -3   0   47.10    5.70
  -5  -3   0   39.80    6.90
   5  -5   0   51.19    9.30
  -5  -5   0   45.30    8.80
   5  -5   0   40.50    9.00
   5   5   0   56.49    8.20
  -5  -5   0   50.89    7.40
   5   5   0   38.50    7.60
   5  -5   0   38.60    6.60
  -5   5   0   45.30    9.50
  -5  -5   0   52.29    7.90
   5  -5   0   40.20    7.80
  -5  -7   0    3.00   10.50
  -5  -7   0   -3.40    7.90
   5   7   0   12.60    8.70
  -5  -7   0   10.40    9.20
   5  -7   0   -2.20   10.40
   5  -7   0    4.70   10.50
  -5   7   0   -1.00    7.70
   5  -7   0    4.20    6.70
  -5   7   0   -2.20    9.60
   5  -7   0    8.90    8.10
   5   7   0    1.00    9.30
   5   9   0   23.90   10.40
  -5   9   0   -4.30   11.90
   5  -9   0   13.80    8.70
  -5  -9   0   26.90   10.10
  -5   9   0   -9.70    9.90
  -5  -9   0   14.40   10.30
   5   9   0   -2.00   11.60
   5  -9   0   16.80    9.40
   5 -11   0    3.60   12.00
  -5 -11   0   -8.40   13.10
   5  11   0    6.80   12.90
  -5  11   0  -19.10   15.00
   5  11   0    5.50   15.00
  -6   0   0   -0.50    1.40
  -6   0   0   -1.80    1.20
  -6   0   0   -0.90    1.80
   6  -2   0   24.30    3.80
  -6  -2   0   31.90    4.80
   6  -2   0   21.80    4.90
  -6  -2   0   30.00    5.00
   6  -4   0   20.10    6.80
  -6  -4   0   23.90    6.00
  -6  -4   0   28.00    6.80
   6  -4   0   22.60    7.70
  -6   4   0   22.60    8.30
   6  -4   0   31.70    5.10
  -6  -6   0    5.80    9.20
   6  -6   0   22.40    6.30
   6  -6   0   -3.70    8.90
   6   6   0    0.80    8.00
  -6   6   0    4.00    6.70
  -6  -6   0   10.30    7.10
  -6  -6   0    6.40    8.00
   6  -6   0   -1.70    9.20
   6   6   0   11.40    7.50
  -6   6   0    2.50    9.00
   6  -6   0   -7.70    6.90
   6  -8   0    5.70    8.60
  -6  -8   0   18.20   11.80
  -6  -8   0  -12.10    9.10
   6  -8   0   11.40   11.10
   6   8   0   -7.60    9.10
  -6   8   0    5.10   11.00
  -6  -8   0    4.40    8.80
  -6   8   0   -4.70    8.80
   6  -8   0    6.70   11.70
   6  -8   0    7.70    7.50
   6   8   0    5.10   10.60
  -6 -10   0   24.60   11.30
   6 -10   0  -20.30   10.10
  -6  10   0   23.90   11.00
   6  10   0   -2.00   12.80
  -6 -10   0    4.00   11.80
  -6  10   0   -7.50   13.20
   6  10   0    5.30   11.40
   7  -1   0    2.50    2.60
  -7  -1   0   -1.50    2.70
  -7  -1   0   -1.00    2.30
   7  -1   0   -1.30    2.00
   7  -3   0   12.70    5.60
  -7  -3   0   12.50    5.50
  -7  -3   0   13.30    5.70
   7  -3   0   11.80    4.10
   7  -5   0    5.60    7.50
   7  -5   0    6.70    8.30
  -7  -5   0    7.00    7.40
  -7  -5   0   10.30    9.50
   7  -5   0    0.30    4.90
   7   5   0    1.90    6.30
  -7  -5   0   -1.30    6.80
   7  -5   0   -0.10    5.80
   7   5   0    1.10    6.50
  -7   5   0   13.60    8.60
  -7   7   0    2.00   10.10
   7   7   0   11.10    9.30
   7  -7   0    9.50    6.90
  -7  -7   0   -6.20    8.90
   7   7   0    8.90    8.70
  -7  -7   0   -2.10   10.30
  -7  -7   0    6.70    8.00
   7  -7   0    2.30   10.90
   7  -7   0   11.00   10.70
  -7   7   0   -2.60    7.50
   7  -7   0    0.60    8.00
   7  -9   0    5.90    8.10
   7   9   0    6.60   11.30
  -7   9   0  -11.20   11.80
  -7  -9   0   12.20   10.70
   7   9   0   -1.70   10.10
   7  -9   0   -2.30    9.30
  -7   9   0    6.80    9.80
  -7  -9   0   17.80   10.10
  -7  11   0   14.20   15.80
  -7 -11   0   12.40   14.20
   7 -11   0  -22.80   11.70
   7  11   0   11.50   12.30
   7  11   0  -11.10   14.60
  -8   0   0 2236.98  187.68
   8   0   0 2302.17  187.68
  -8   0   0 2742.83  187.58
  -8  -2   0  921.81   72.09
   8  -2   0  991.00   71.79
  -8  -2   0  939.11   72.09
   8  -2   0  839.62   72.09
   8  -4   0  856.81   73.79
  -8  -4   0 1021.00   73.39
   8  -4   0  933.41   73.49
  -8   4   0  875.21   73.99
   8  -4   0  950.70   72.69
  -8  -4   0  939.51   73.09
  -8  -6   0  318.47   26.40
  -8  -6   0  277.87   25.40
   8  -6   0  280.57   27.80
  -8   6   0  226.58   24.50
   8  -6   0  226.18   24.20
   8   6   0  286.57   25.40
   8  -6   0  282.57   27.00
  -8   6   0  262.27   27.60
   8  -6   0  306.27   25.00
  -8  -6   0  311.57   27.20
   8   6   0  298.77   25.60
  -8   8   0   68.39   10.50
  -8  -8   0   55.39   13.10
   8  -8   0   39.50   13.40
  -8  -8   0   71.59   11.10
   8  -8   0   65.49   13.20
  -8  -8   0   57.79   11.70
   8   8   0   59.69   11.30
   8   8   0   60.99   12.10
  -8   8   0   54.79   13.00
   8  -8   0   43.90   10.40
   8  -8   0   69.39    9.50
  -8 -10   0  303.87   25.80
  -8  10   0  172.58   23.10
  -8  10   0  191.68   20.60
   8 -10   0  166.58   20.60
  -8 -10   0  231.48   25.70
   8  10   0  192.98   21.50
   8  10   0  201.18   22.20
   9  -1   0   17.70    3.40
  -9  -1   0   19.50    3.80
  -9  -1   0   17.40    3.30
   9  -1   0   20.10    3.10
  -9  -3   0   59.09    7.80
  -9  -3   0   73.49    8.00
   9  -3   0   67.09    8.00
   9  -3   0   66.09    8.30
   9  -5   0   26.10    6.80
  -9  -5   0   19.80    8.00
   9   5   0   28.70    7.00
   9   5   0   26.30    7.00
   9  -5   0   29.90    5.60
  -9  -5   0   26.20    7.40
  -9   5   0   21.30    9.80
  -9  -5   0   22.40    7.00
   9  -5   0   30.40    8.20
   9  -5   0   25.00    9.40
  -9   7   0    8.70   10.20
   9  -7   0    6.20   10.60
   9  -7   0   19.40    8.30
  -9   7   0   24.40    7.80
  -9  -7   0    9.00    8.90
   9  -7   0   13.20    6.70
   9  -7   0    8.80   11.00
  -9  -7   0   13.70   10.10
   9   7   0   10.30    9.40
   9   7   0   22.00    9.10
  -9  -7   0   13.60    8.20
  -9   9   0   -2.20    9.90
  -9  -9   0    7.60   10.50
   9  -9   0   -9.40    9.40
  -9   9   0   14.90   12.60
   9   9   0   20.60   10.70
   9  -9   0   -2.80    7.90
   9   9   0  -11.60   10.90
   9 -11   0   14.20   11.70
   9  11   0    0.50   12.40
  -9 -11   0  -10.40   13.50
   9  11   0    2.10   14.40
  -9  11   0   12.70   16.20
 -10   0   0 1297.97   92.59
  10   0   0 1146.49   92.89
 -10   0   0 1140.79   92.89
 -10  -2   0  377.46   29.80
 -10  -2   0  377.56   29.90
  10  -2   0  359.86   29.70
  10  -2   0  352.86   29.10
 -10  -4   0  335.87   26.80
  10  -4   0  298.27   27.10
 -10   4   0  293.77   28.20
  10  -4   0  279.17   27.90
 -10  -4   0  255.77   30.90
  10  -4   0  311.17   25.70
 -10  -4   0  358.86   27.20
  10   4   0  352.66   26.90
 -10  -6   0   45.50    9.10
  10  -6   0   34.50   11.70
  10  -6   0   54.59    7.50
 -10   6   0   54.69    8.20
 -10  -6   0   65.59   10.10
 -10   6   0   46.40   12.00
  10  -6   0   49.10   10.90
  10   6   0   58.99    9.90
  10  -6   0   76.99    9.60
 -10  -6   0   48.70   10.70
  10   6   0   64.99    9.70
  10   8   0   -6.50    9.70
  10  -8   0   20.90    7.40
  10  -8   0   32.00   12.40
 -10   8   0   -8.70   11.20
  10   8   0    2.80    9.40
 -10  -8   0  -12.10   10.80
  10  -8   0    0.30   15.20
  10  -8   0   13.20    8.90
 -10   8   0    6.30    8.10
 -10  -8   0    1.10    9.50
 -10  -8   0  -15.10    9.20
  10  10   0   25.90   13.40
 -10  10   0   21.80   15.40
 -10 -10   0   48.70   12.60
  10 -10   0   40.00   11.80
 -10 -10   0   53.19   12.90
 -11  -1   0   79.29    9.70
  11  -1   0   86.49    8.90
 -11  -1   0   91.09    9.00
  11  -1   0   98.59    9.40
  11  -3   0    3.10    5.50
  11  -3   0    6.40    4.00
 -11  -3   0   14.30    5.30
 -11   3   0   -1.10    8.10
 -11  -3   0    1.00    5.30
  11  -3   0   10.10    6.80
  11  -5   0   56.49    8.80
  11   5   0   67.79    9.30
  11   5   0   63.69    8.60
  11  -5   0   81.39   10.60
 -11   5   0   74.09   12.20
  11  -5   0   74.69   11.60
 -11  -5   0   56.99    9.00
  11  -5   0   74.19    7.80
 -11  -5   0   59.09    9.40
 -11  -5   0   67.59    9.80
 -11   7   0    4.60   10.30
  11   7   0    9.40    8.90
  11   7   0    6.20    8.90
 -11  -7   0    7.70    8.40
  11  -7   0   -8.00    8.10
  11  -7   0   18.10   11.10
  11  -7   0    6.10    6.30
 -11   7   0    1.80    7.80
  11  -7   0    7.30   11.20
 -11  -7   0   19.80   10.30
 -11  -7   0   14.40    9.10
  11  -9   0   -3.50    7.70
  11  -9   0    3.10    9.40
  11   9   0   -5.10   10.60
 -11  -9   0   -1.50   11.20
 -11   9   0   28.10   13.20
 -11   9   0    4.50    9.60
  11   9   0  -11.60   10.70
 -11  -9   0   -0.90   10.40
 -11 -11   0    8.10   13.80
  11 -11   0   -5.90   11.70
  11  11   0    1.60   14.00
 -11  11   0   24.40   16.00
  11  11   0   -4.70   13.00
 -12   0   0   83.49    7.80
 -12   0   0   78.09    9.00
  12   0   0   76.29    8.00
  12  -2   0   17.70    5.30
 -12  -2   0   26.40    5.80
 -12  -2   0   21.20    5.60
  12  -2   0   15.50    4.20
 -12  -4   0   96.19   10.60
  12  -4   0  103.29   11.90
 -12   4   0  102.19   12.40
 -12  -4   0   83.49   11.70
  12   4   0   98.69   10.50
  12  -4   0   88.89   10.90
  12  -4   0  118.59   10.60
 -12  -4   0   85.99   11.60
 -12  -6   0   44.20    9.60
 -12  -6   0   29.00   10.20
  12  -6   0   54.79    7.00
  12   6   0   23.70    8.80
 -12   6   0   17.50    7.40
 -12  -6   0   38.50    8.70
 -12   6   0   40.00   11.70
  12  -6   0   32.00    8.40
  12   6   0   48.70    8.70
  12  -6   0   42.30   11.50
  12  -6   0   46.80   10.80
 -12   8   0   19.80    8.50
 -12  -8   0   18.40    9.90
  12  -8   0    8.40    9.00
 -12  -8   0   13.10   10.60
  12   8   0    0.40    9.80
 -12   8   0   25.90   19.60
 -12  -8   0   20.00    9.20
  12  -8   0   -0.40   19.60
  12  -8   0   31.50    7.80
  12   8   0   22.90   10.00
  12 -10   0   20.20   12.90
 -12 -10   0    9.20   11.80
  12  10   0   46.90   13.20
 -12  10   0   12.30   14.50
  12  10   0   35.60   12.00
 -12 -10   0   38.20   12.80
 -13  -1   0    4.40    5.00
 -13  -1   0   -0.30    4.10
  13  -1   0    3.70    3.90
  13  -1   0    9.30    4.00
 -13   1   0    2.70    4.00
 -13   1   0    2.00    4.10
  13  -3   0    1.60    6.90
 -13  -3   0   -4.60    5.40
 -13   3   0    3.70    7.50
 -13  -3   0   -2.60    5.40
  13  -3   0   -9.50    5.00
  13  -3   0   -2.10    3.70
 -13  -3   0    1.30    5.10
  13  -5   0    1.40    9.00
  13  -5   0   -1.50    7.70
 -13  -5   0    1.60    7.30
 -13  -5   0   -1.10    6.50
  13  -5   0    2.90    4.60
 -13   5   0   -7.10    9.80
  13   5   0   10.30    6.10
  13   5   0    0.30    6.90
 -13  -5   0    5.70    7.40
  13  -5   0    5.10    6.50
  13   7   0   24.60    9.20
  13   7   0    9.40    8.60
  13  -7   0   -4.40   11.10
 -13  -7   0   -1.50    8.50
  13  -7   0   11.30    8.40
 -13   7   0   -9.40   11.00
  13  -7   0   -3.40    6.40
 -13  -7   0   24.50    9.30
 -13  -7   0   11.80   10.70
  13  -7   0   15.80   11.80
 -13   7   0   -7.60    7.30
 -13  -9   0   -0.80   10.20
  13  -9   0    7.40    7.80
  13   9   0   -2.20   10.20
 -13  -9   0   -9.90   10.90
  13  -9   0   10.10    9.50
 -13   9   0   -8.30    9.00
  13   9   0   20.10   10.70
  13  -9   0   -3.80   13.50
 -13   9   0   -4.70   12.60
  13  11   0   -8.50   14.40
 -13  11   0   37.50   16.80
  13  11   0   34.90   13.50
  13 -11   0    9.30   11.80
 -13 -11   0   17.60   13.80
 -14   0   0  181.78   14.90
  14   0   0  172.68   16.50
 -14   0   0  168.18   16.00
 -14  -2   0    9.20    5.70
  14  -2   0    8.10    4.20
 -14  -2   0    9.10    5.50
  14  -2   0    4.40    4.90
  14   4   0   -4.10    6.20
  14  -4   0    3.30    7.50
 -14  -4   0    2.60    5.90
 -14  -4   0    3.20    6.00
 -14   4   0   -6.10    7.90
 -14  -4   0    4.00    6.50
  14  -4   0    0.60    6.30
  14  -4   0   -1.00    4.20
  14  -6   0    6.40    9.60
  14  -6   0   16.70   11.20
 -14  -6   0   18.90    9.10
 -14  -6   0   11.80    8.30
  14   6   0    6.90    8.60
  14   6   0   13.20    7.40
  14  -6   0   11.60    7.70
 -14   6   0    8.90    6.90
 -14  -6   0   23.10    9.40
 -14   6   0   20.90   11.70
  14  -6   0    5.60    5.60
  14  -8   0   -1.00    8.70
 -14  -8   0   18.10   10.80
  14  -8   0    9.30    7.10
  14   8   0   14.90    9.80
 -14   8   0    4.70    8.20
 -14   8   0   10.60   12.30
  14   8   0   10.80    9.90
 -14  -8   0    7.50    9.00
 -14  -8   0   16.60   10.00
  14  -8   0   -2.90   13.40
  14  10   0    6.60   11.60
  14  10   0   18.10   13.10
  14 -10   0   -6.10   11.90
 -14 -10   0   -8.50   11.80
 -14  10   0   15.40   15.20
 -14 -10   0   -0.80   12.00
 -15   1   0  108.29   11.30
 -15  -1   0  107.49   11.20
  15  -1   0  125.09   11.50
  15  -1   0  106.49   11.30
 -15  -1   0   87.39   10.70
 -15   1   0  112.09   11.40
  15  -3   0   12.80    4.20
 -15  -3   0    9.20    6.10
 -15   3   0   13.90    7.90
 -15  -3   0   20.10    5.70
 -15  -3   0   11.30    5.60
  15  -3   0   10.50    6.90
  15  -3   0   12.00    7.20
  15   3   0   11.90    5.90
  15  -5   0   53.99   11.40
 -15  -5   0   59.69    9.20
 -15  -5   0   41.50    8.90
  15  -5   0   61.69    8.00
  15  -5   0   66.99   10.10
 -15  -5   0   54.89    9.60
  15   5   0   56.69    9.20
 -15   5   0   55.49   12.00
  15  -5   0   44.30    7.00
 -15  -7   0    2.20    8.70
  15   7   0    6.40    8.70
  15  -7   0   24.20    6.90
  15  -7   0    5.00   11.70
 -15  -7   0   17.80   10.70
  15  -7   0   39.50    8.50
  15  -7   0   22.80   11.80
  15   7   0   11.80    9.30
 -15  -7   0   15.30    9.20
 -15   7   0   15.80   11.60
 -15   7   0   13.80    7.30
 -15  -9   0   11.30   10.50
  15  -9   0   -0.20    9.60
  15   9   0   -7.80   10.20
 -15  -9   0   -0.50   10.30
 -15   9   0    5.30    9.10
  15  -9   0   -7.00   13.40
 -15   9   0    4.10   12.90
  15   9   0   -6.60   10.40
  15  -9   0    7.00    9.40
  15 -11   0   16.50   12.00
 -15 -11   0  -11.60   13.30
  15  11   0   -4.50   13.50
  15  11   0  -28.30   14.30
 -15  11   0    3.80   15.90
 -16   0   0 6568.24  495.15
 -16   0   0 6297.97  495.45
  16   0   0 6372.36  495.45
 -16  -2   0  386.16   31.30
 -16  -2   0  423.86   31.70
  16  -2   0  353.46   31.10
  16  -2   0  374.76   30.70
  16  -4   0 1589.94  125.89
  16  -4   0 1597.94  126.69
 -16  -4   0 1686.03  126.59
 -16   4   0 1564.64  127.19
 -16  -4   0 1622.04  126.39
 -16  -4   0 1582.54  126.39
  16  -4   0 1627.74  126.59
  16   4   0 1706.63  126.49
  16  -4   0 1618.54  127.09
 -16  -6   0  335.97   33.50
  16  -6   0  410.76   34.90
 -16   6   0  377.86   36.30
  16  -6   0  307.27   35.60
  16  -6   0  432.16   33.10
 -16  -6   0  381.36   33.80
 -16  -6   0  376.26   33.60
  16   6   0  345.17   33.80
  16   6   0  424.46   32.80
  16  -6   0  403.16   36.00
 -16   6   0  411.26   32.40
 -16   8   0   33.60   13.60
 -16  -8   0   66.49   13.40
  16  -8   0   78.59   15.10
  16   8   0   66.69   11.70
  16  -8   0   78.19    9.60
  16   8   0   62.99   11.60
 -16  -8   0   67.49   11.60
  16  -8   0   77.49   11.10
 -16   8   0   62.59   10.50
 -16  -8   0   49.30   11.90
 -16  10   0  105.19   18.80
  16 -10   0  105.19   16.10
 -16 -10   0  110.09   16.30
  16  10   0   94.09   15.60
  16  10   0   91.99   22.80
 -17  -1   0    8.20    5.10
 -17  -1   0    4.40    6.00
 -17   1   0    7.90    5.00
  17  -1   0   10.60    4.90
 -17   1   0    3.60    5.00
  17  -1   0    2.10    4.80
 -17  -3   0   21.30    6.30
  17  -3   0   28.00    6.70
 -17  -3   0   29.10    7.00
  17   3   0   38.90    6.80
  17  -3   0   27.40    8.20
 -17  -3   0   23.40    9.70
  17  -3   0   34.60    5.20
  17  -5   0   11.30    8.20
  17  -5   0   21.90    6.80
 -17  -5   0   19.70    7.80
 -17  -5   0   17.80    8.00
  17   5   0    7.90    7.40
  17  -5   0   34.20   10.60
  17  -5   0   10.40    5.40
 -17  -5   0   13.20    7.60
 -17   5   0   23.30   10.80
 -17  -7   0   -4.20   10.30
 -17  -7   0    2.20    9.00
  17   7   0   -1.20    9.00
  17  -7   0    2.10   11.10
 -17   7   0    8.30   11.90
  17  -7   0    4.40    7.80
  17  -7   0    0.10   11.80
 -17  -7   0   -6.10    8.60
  17   7   0   16.80    8.30
  17  -7   0    2.00    6.30
 -17   7   0   10.90    7.60
 -17   9   0    2.80    8.80
 -17  -9   0   10.20   10.60
  17   9   0    7.30   15.70
 -17  -9   0    1.70   10.50
  17  -9   0   18.40   14.50
  17  -9   0  -14.40    8.90
  17   9   0   18.20   10.80
 -17   9   0    0.50   13.80
 -17  11   0    1.30   16.20
  17  11   0  -33.10   19.30
 -18   0   0 6507.45  488.95
 -18   0   0 6258.87  489.35
  18   0   0 6229.08  489.35
  18   2   0  279.17   22.80
  18  -2   0  242.98   22.30
 -18  -2   0  255.37   23.00
 -18  -2   0  265.67   22.50
  18  -2   0  259.57   21.90
 -18  -2   0  274.67   23.40
 -18  -4   0 1465.35  116.69
  18   4   0 1525.35  116.69
 -18   4   0 1447.56  117.59
  18  -4   0 1472.65  117.29
 -18  -4   0 1471.45  116.69
  18  -4   0 1466.85  116.09
 -18  -4   0 1543.65  116.59
  18  -4   0 1585.04  116.29
  18  -4   0 1453.75  116.79
  18  -6   0  259.97   27.70
 -18   6   0  346.97   32.10
  18   6   0  306.37   28.10
  18   6   0  348.97   27.50
 -18  -6   0  325.77   29.50
  18  -6   0  319.97   31.40
 -18  -6   0  291.57   28.30
  18  -6   0  322.47   28.00
  18  -6   0  342.17   29.70
 -18  -6   0  287.27   28.60
 -18   6   0  301.17   27.40
 -18   8   0   31.70    8.70
  18  -8   0   45.50   14.30
 -18  -8   0   15.90   11.40
  18  -8   0   32.70    7.60
 -18  -8   0   27.50   10.00
 -18  -8   0   26.30   10.20
  18   8   0   26.50   10.60
  18   8   0   11.00    9.30
 -18   8   0   35.30   12.90
  18  -8   0   32.20    9.30
  18 -10   0  116.69   14.80
  18  10   0  127.89   16.00
  18  10   0   62.29   15.20
 -18 -10   0   95.49   16.20
 -18  10   0   80.39   18.30
  19  -1   0   24.00    5.50
 -19   1   0   23.90    6.00
 -19  -1   0   21.10    6.80
 -19   1   0   21.80    5.70
 -19  -1   0   21.90    5.60
  19  -1   0   26.30    6.00
  19  -3   0   77.09   10.90
 -19  -3   0   73.19    9.50
 -19  -3   0   66.79    9.00
  19   3   0  100.89    9.80
  19  -3   0   91.39    9.80
 -19  -3   0   92.89    9.80
  19  -3   0   66.19    9.00
 -19  -5   0   -2.80    8.00
 -19   5   0  -13.60   10.70
 -19  -5   0   12.60    7.70
  19  -5   0  -12.90    7.70
 -19   5   0   -1.20    5.60
 -19  -5   0  -10.10    7.70
  19  -5   0   -0.70    6.40
  19   5   0    3.80    7.80
  19  -5   0    4.60    5.40
  19  -5   0    8.00   10.20
  19  -7   0   19.50    6.50
 -19  -7   0   13.40   10.60
  19   7   0   12.50    9.70
  19  -7   0    8.00    8.00
 -19  -7   0   -2.00    9.00
 -19   7   0   12.20   12.50
  19  -7   0   -0.90   11.00
  19   7   0   20.40    8.30
 -19   7   0   21.50    8.00
  19  -7   0   14.50   12.30
 -19  -7   0   -1.10    9.20
 -19   9   0   20.70    9.40
 -19   9   0   -5.60   13.70
  19  -9   0   23.60   15.00
 -19  -9   0  -15.20   10.30
  19   9   0  -13.20   10.20
 -19  -9   0   -0.80   10.20
  19  -9   0  -11.60    8.90
  19   9   0    2.60   10.80
 -20   0   0   83.29    9.00
  20   0   0   61.79    8.80
 -20   0   0   63.59    7.50
  20  -2   0   41.80    6.40
 -20  -2   0   43.30    6.90
  20  -2   0   51.29   10.40
 -20  -2   0   40.40    7.60
  20  -2   0   51.39    6.90
 -20   2   0   50.29    7.10
  20   2   0   56.99    7.40
 -20   4   0   27.90   10.30
  20   4   0   31.20    7.60
 -20  -4   0   21.10    7.80
  20  -4   0   15.00    5.40
  20  -4   0   16.00    7.20
  20  -4   0   12.60    9.10
 -20  -4   0   16.20    7.20
 -20  -4   0   17.10    7.40
  20  -4   0   24.10    6.10
  20  -6   0    1.90    7.30
  20  -6   0    1.80   11.30
  20  -6   0   -6.00    9.50
 -20   6   0  -11.40   11.80
 -20  -6   0   -0.80    8.80
 -20   6   0   10.60    7.00
 -20  -6   0   18.80    8.60
 -20  -6   0   -6.30    9.40
  20   6   0   12.50    8.40
  20   6   0    2.10    7.10
  20  -6   0   -8.10    5.70
  20  -8   0   13.10    8.60
 -20  -8   0    1.70    9.50
 -20   8   0  -10.50    7.90
  20  -8   0    3.70   13.40
  20  -8   0  -13.80    6.70
 -20   8   0  -11.80   11.80
  20   8   0   -1.20    9.70
  20   8   0    0.80    8.90
 -20  -8   0   -3.80   10.80
 -20  10   0  -10.50   14.80
  20  10   0  -10.40   12.10
 -20 -10   0    9.60   12.30
  20  10   0   -5.60   12.70
  20 -10   0   20.30   11.00
 -21  -1   0    4.30    5.00
 -21  -1   0    5.70    6.40
  21   1   0   -0.60    5.60
  21  -1   0   -0.40    4.50
 -21   1   0    3.20    5.60
  21   1   0    6.20    6.10
 -21  -1   0    4.20    6.50
  21  -1   0   -2.10    5.40
 -21   1   0   -1.90    4.40
 -21  -3   0   14.20    6.90
  21  -3   0   19.50    6.30
  21  -3   0   13.70    6.40
 -21  -3   0   24.20    7.20
  21  -3   0   23.40    5.40
  21   3   0   22.10    7.00
  21  -3   0   24.10    8.60
 -21  -3   0   14.20    6.40
 -21   5   0   10.20    5.60
  21  -5   0    5.40   10.50
 -21  -5   0    2.30    8.40
  21  -5   0    8.40    6.50
 -21  -5   0    1.30    8.00
  21   5   0   -3.50    8.10
  21  -5   0    9.10    5.80
 -21   5   0   14.60   11.20
 -21  -5   0   11.90    8.10
  21  -5   0  -12.80    7.50
  21  -7   0    0.50   12.50
 -21  -7   0   17.70    9.50
  21  -7   0    6.30   10.40
 -21   7   0    5.70    7.60
  21   7   0  -10.30    8.10
  21   7   0   15.80    9.40
  21  -7   0    3.10    7.90
 -21   7   0   12.00   12.90
 -21  -7   0   14.00   10.00
  21  -7   0   -4.70    6.60
 -21  -7   0    7.50    9.30
 -21   9   0   10.00   13.80
 -21  -9   0  -11.00   10.90
  21   9   0   -3.30   10.80
  21   9   0   -2.30   10.70
  21  -9   0   -3.00   14.70
  21  -9   0   -4.70    8.90
 -21  -9   0   10.60   10.90
  22   0   0   97.39   10.50
 -22   0   0  106.89   10.60
 -22   0   0   83.49    9.20
 -22   2   0   19.60    5.50
  22  -2   0    2.20    5.10
 -22  -2   0    5.50    5.60
  22  -2   0   14.80    5.70
 -22   2   0   12.80    5.60
  22  -2   0    3.00    7.20
 -22  -2   0   20.20    6.70
 -22  -2   0   14.80    6.60
  22   2   0   17.10    6.20
  22  -4   0   29.50   10.20
 -22  -4   0   25.90    7.70
 -22  -4   0   33.30    8.00
  22  -4   0   26.40    6.00
 -22   4   0   22.60   10.70
 -22  -4   0   19.70    7.90
  22   4   0   25.60    8.10
  22  -4   0   28.20    6.50
  22  -4   0   28.80    7.30
 -22   4   0   26.10    6.70
 -22   6   0   16.00    6.70
 -22  -6   0   15.40    9.40
 -22  -6   0   29.30   10.20
  22  -6   0    7.20    6.40
  22   6   0   -3.70    8.60
  22  -6   0    1.30    7.60
 -22   6   0    8.50   13.60
  22   6   0    5.10    7.00
 -22  -6   0    0.80    8.50
  22  -6   0    9.60    9.40
  22  -6   0   21.00   12.70
  22  -8   0   -0.30    7.40
 -22  -8   0   -1.10   10.20
 -22  -8   0   17.00   11.00
 -22   8   0   10.70   12.30
  22   8   0   13.30   10.20
  22   8   0   12.10    9.20
  22  -8   0   -3.70    8.50
 -22   8   0    4.10    8.10
 -22  -8   0    6.60   10.10
  22  -8   0    1.90   13.60
  22 -10   0   20.60   10.80
  22  10   0   -0.30   12.80
 -22  10   0   13.80   15.80
 -22 -10   0   -2.00   12.40
  23   1   0   15.80    6.40
 -23  -1   0   15.30    6.90
  23  -1   0    4.60    4.80
 -23   1   0    7.90    5.70
  23  -1   0    7.30    5.60
 -23   1   0    4.10    4.70
 -23  -1   0    7.70    5.20
 -23  -1   0    5.70    7.00
  23   1   0    9.70    6.00
 -23  -3   0  122.89   13.40
  23  -3   0  126.69   14.40
 -23  -3   0  148.39   16.40
  23   3   0  146.19   15.20
  23  -3   0  127.99   15.00
 -23  -3   0  116.19   12.90
  23  -3   0  137.39   14.40
  23  -3   0  136.19   13.70
 -23   5   0   13.40   11.90
  23  -5   0   19.50    6.50
  23  -5   0   22.20    7.10
 -23   5   0   17.10    6.00
  23   5   0    5.00    8.70
 -23  -5   0   18.60    8.90
  23  -5   0   16.40    8.50
  23  -5   0   23.10   11.60
 -23  -5   0   27.20    8.80
 -23  -5   0   31.80    9.30
  23  -7   0   -5.60   16.20
  23  -7   0    4.30    8.20
  23   7   0   13.70    9.80
  23  -7   0   -2.70    9.80
 -23   7   0   18.60    7.90
  23   7   0   21.00    7.80
 -23  -7   0    9.50    9.60
 -23  -7   0    2.20    9.40
 -23  -7   0   -0.70   10.20
 -23   7   0   10.00   15.20
  23  -7   0   -3.20    6.80
  23  -9   0   15.40   15.10
  23  -9   0   -0.60    9.50
 -23   9   0   -9.30   13.70
 -23  -9   0   11.40   10.90
  23   9   0   -1.90   11.40
  23   9   0   -4.90    9.80
 -24   0   0  866.31   65.29
 -24   0   0  692.53   68.89
  24   0   0  884.41   65.69
  24   0   0  668.23   69.69
 -24   0   0  888.71   65.99
  24   0   0  881.41   65.79
 -24  -2   0    3.30    5.80
  24  -2   0   13.50    5.60
  24   2   0    3.60    6.40
 -24  -2   0    3.50    7.00
 -24   2   0    8.50    5.60
  24  -2   0   13.20    9.20
  24  -2   0    6.30    7.40
  24  -2   0   10.20    5.40
 -24  -2   0   15.30    7.20
  24  -2   0    2.10    7.60
  24  -4   0  184.78   19.90
  24  -4   0  199.38   19.80
  24  -4   0  234.38   19.50
 -24  -4   0  198.88   21.60
 -24   4   0  207.08   18.20
 -24   4   0  185.68   20.70
 -24  -4   0  186.68   20.40
  24  -4   0  171.88   20.40
 -24  -4   0  213.88   20.40
  24   4   0  207.48   21.20
  24   6   0   69.89   11.50
 -24  -6   0   54.79   11.70
 -24  -6   0   50.59   11.40
  24  -6   0   58.39   11.60
  24   6   0   66.29    9.20
 -24  -6   0   57.49   10.80
 -24   6   0   63.79    9.10
  24  -6   0   68.59   14.60
  24  -6   0   76.09    9.70
 -24   6   0   49.30   15.50
  24  -6   0   64.19    8.80
  24  -8   0    3.80   14.30
 -24  -8   0   30.90   11.10
 -24   8   0    3.50    8.40
 -24  -8   0    8.80   10.20
 -24   8   0   26.40   13.70
  24  -8   0   14.80    8.00
  24   8   0   14.00    9.20
 -24  -8   0   34.70   11.10
  24  -8   0   30.90    9.40
 -24 -10   0    0.50   12.30
  24  10   0   39.30   13.70
  24 -10   0   27.60   11.60
  24 -10   0   52.29   18.20
 -24  10   0   29.60   16.60
  25   1   0   28.50    7.30
  25  -1   0   32.90    6.50
  25  -1   0   27.70    6.00
 -25   1   0   19.60    8.00
  25  -1   0   29.90    8.60
 -25  -1   0   20.30    7.70
  25   1   0   25.50    6.90
 -25   1   0   31.70    6.10
  25  -1   0   38.20    6.50
 -25  -1   0   26.00    6.10
 -25  -1   0   32.10    7.60
  25  -3   0    9.60    6.20
 -25  -3   0    7.10   11.20
 -25   3   0    9.30    5.20
 -25  -3   0   18.60    7.70
  25  -3   0    4.30    8.50
  25  -3   0   11.40    5.90
  25  -3   0    2.50    6.30
 -25  -3   0   18.50    7.50
  25  -3   0    9.70    5.10
  25   3   0   12.70    7.20
  25  -5   0   23.10    6.70
  25   5   0   29.80    9.40
  25  -5   0   21.40    8.30
 -25   5   0    7.60   12.20
 -25  -5   0   38.90    9.30
 -25  -5   0   20.10    8.90
  25  -5   0   27.60    7.60
 -25   5   0   24.30    6.60
  25  -5   0   23.00   11.30
 -25  -5   0   14.40    8.80
 -25   7   0    6.50   13.60
 -25  -7   0    1.50   10.10
  25  -7   0    1.30   10.20
 -25   7   0    8.00    7.90
  25  -7   0    5.90    6.90
 -25  -7   0    2.20    9.30
  25  -7   0    6.90    8.10
  25  -7   0    4.60   13.40
 -25  -7   0    4.30    9.10
  25   7   0    8.30    7.80
  25   7   0   12.00    9.80
  25   9   0   -9.10   11.20
  25  -9   0    4.50    9.60
 -25  -9   0    2.70   10.70
 -25   9   0  -18.40   14.40
  25  -9   0   23.30   16.70
 -26   0   0  631.04   50.49
 -26   0   0  640.84   49.90
 -26   0   0  631.84   50.89
  26   0   0  607.84   50.29
  26   0   0  630.14   50.49
  26  -2   0  293.07   23.90
 -26  -2   0  278.87   25.20
 -26   2   0  289.47   23.90
 -26  -2   0  286.47   23.90
  26  -2   0  269.27   23.90
  26  -2   0  247.08   25.30
  26  -2   0  279.57   23.50
  26  -2   0  206.28   26.90
  26   2   0  270.07   24.40
 -26  -2   0  278.87   25.10
  26  -4   0  254.27   24.20
  26  -4   0  260.97   23.70
 -26   4   0  243.88   22.80
 -26  -4   0  269.97   25.50
 -26  -4   0  300.97   25.40
  26   4   0  286.67   25.00
 -26  -4   0  269.17   25.30
 -26   4   0  276.87   28.50
  26  -4   0  256.87   26.70
  26  -4   0  264.57   23.60
  26  -6   0   91.69   13.50
 -26   6   0  104.39   11.40
  26  -6   0   94.19   11.40
 -26  -6   0  113.19   13.90
  26  -6   0  105.29   12.20
 -26  -6   0  117.09   14.00
 -26  -6   0  113.39   13.80
  26   6   0   93.19   13.50
  26  -6   0  107.79   16.70
 -26   6   0  108.69   17.80
  26   8   0   32.70    9.60
 -26  -8   0   20.20   11.00
  26   8   0   26.00   11.60
  26  -8   0   33.00    8.70
  26  -8   0   50.09    9.80
 -26   8   0   18.20   13.40
 -26  -8   0    6.80   11.20
  26  -8   0   32.20   14.60
 -26  -8   0   15.20   10.90
 -26   8   0   15.30    8.90
 -26  10   0   65.49   19.10
  26 -10   0   92.89   20.90
  26  10   0   97.79   16.50
 -26 -10   0   80.79   15.40
  26 -10   0   87.49   14.10
 -27  -1   0   50.49    7.10
 -27  -1   0   34.70    8.60
 -27   1   0   43.60    8.00
 -27   1   0   44.40    7.00
  27  -1   0   47.60    8.10
  27  -1   0   47.10    7.30
  27   1   0   38.30    7.90
 -27  -1   0   48.20    8.80
  27   1   0   39.40    8.10
  27  -1   0   49.30    7.50
  27  -3   0    4.30    5.50
  27  -3   0   16.00    6.50
  27  -3   0   15.50    9.10
 -27   3   0   16.50    6.90
 -27   3   0   18.00    6.30
  27   3   0   25.90    7.80
  27  -3   0   12.40    6.20
 -27  -3   0   19.70    8.20
 -27  -3   0   10.50    7.40
  27  -3   0   12.50    6.60
 -27  -3   0    4.20    8.10
 -27   3   0   12.00    5.70
  27  -5   0    8.40    7.20
  27  -5   0   17.60    6.80
 -27  -5   0   -1.60    9.10
  27  -5   0    8.60    8.50
 -27   5   0  -11.50   11.60
 -27   5   0    5.30    5.90
  27   5   0    5.30    8.80
 -27  -5   0   -3.30    8.80
  27  -5   0    5.50   11.20
 -27  -5   0   -8.30    8.60
  27   7   0   -6.20    7.30
 -27   7   0    3.60    7.70
 -27   7   0    2.70   13.50
 -27  -7   0    5.70   10.70
 -27  -7   0  -13.30    9.70
  27  -7   0   -3.20   12.80
 -27  -7   0   -3.00   16.60
  27  -7   0    3.90    7.40
  27   7   0   -8.20    9.60
  27  -7   0    8.60    7.90
  27  -9   0    4.00    9.70
  27   9   0   11.00   11.90
 -27   9   0    2.80   14.60
 -27  -9   0  -16.90   11.20
  27  -9   0   15.00   16.20
  28   0   0   71.59    9.30
 -28   0   0   77.49    9.90
 -28   0   0   63.49    8.50
  28   0   0   83.19    9.30
 -28   0   0   62.89    9.30
  28  -2   0   10.80    6.40
  28   2   0    5.50    6.90
 -28  -2   0   10.90    8.00
 -28  -2   0    9.30    8.00
 -28   2   0    8.70    6.20
  28  -2   0    6.60    8.30
  28  -2   0   22.00    6.10
 -28  -2   0   12.20    6.70
  28  -2   0    9.70    6.40
  28  -2   0   20.40    6.40
 -28   2   0    9.90    6.20
  28  -4   0   -3.70    7.40
 -28   4   0  -14.30   11.30
  28  -4   0   -6.20    6.80
 -28  -4   0    0.90    8.50
 -28  -4   0    2.80    8.50
  28  -4   0   -5.00    5.90
 -28  -4   0    8.20    8.00
  28  -4   0   -6.20   10.20
 -28   4   0    7.80    5.60
  28   4   0   11.80    8.30
  28  -4   0    3.90    6.40
  28  -6   0    1.80    6.90
 -28  -6   0    4.10    9.80
 -28  -6   0   -6.10    9.60
  28  -6   0   -5.00   12.70
 -28   6   0    1.80    6.60
 -28   6   0   -0.10   14.70
  28   6   0  -10.60    9.40
 -28  -6   0    3.50    9.50
  28  -6   0   11.90    7.70
  28  -6   0   -6.20    9.10
 -28   8   0   -3.30    8.40
 -28   8   0    4.70   13.90
 -28  -8   0   17.10   11.20
  28  -8   0   18.40    8.50
 -28  -8   0   20.90   13.90
  28  -8   0   12.80    9.10
  28  -8   0   32.60   14.90
  28   8   0   20.90   11.40
 -28  10   0    6.20   16.70
 -28 -10   0    7.20   12.90
  28  10   0   -9.80   13.40
  28 -10   0   12.90   18.20
  28 -10   0   -8.80   17.10
 -29   1   0   23.20   10.10
 -29  -1   0   14.10    7.80
 -29   1   0   26.00    7.50
  29  -1   0   28.50    6.80
  29  -1   0   17.40    6.60
 -29  -1   0   26.30    8.30
  29   1   0   38.00    8.00
  29  -1   0   18.50    7.30
  29  -1   0    2.90    7.40
  29   1   0   31.20    7.30
 -29  -1   0   12.60    6.30
 -29   3   0    7.50    6.50
 -29  -3   0   -6.90    8.40
 -29   3   0    3.80    5.80
 -29   3   0    5.30    6.90
  29  -3   0   -3.90    6.50
  29  -3   0    2.30    7.00
  29  -3   0    0.50    9.50
  29  -3   0   -6.70    5.70
  29   3   0   -5.70    7.60
 -29  -3   0    1.20    7.80
 -29  -3   0    5.90    8.10
  29  -3   0   -3.20    6.60
  29   5   0   27.80   10.00
 -29   5   0   29.60   13.00
  29  -5   0   19.10    7.50
  29  -5   0   28.90    8.00
 -29   5   0   30.20    6.90
 -29  -5   0   16.70    9.70
 -29  -5   0   35.20   10.30
  29  -5   0   31.00   12.40
 -29  -5   0   34.80   10.10
  29  -5   0   29.60    9.20
  29   7   0   -1.60    7.70
  29  -7   0  -14.10    8.10
  29  -7   0   -2.60    7.20
 -29  -7   0  -22.10    9.80
  29  -7   0   12.80   13.90
 -29  -7   0    6.00    9.80
  29   7   0   23.20   11.90
 -29  -7   0   13.30   11.20
 -29   7   0   -8.60    7.20
 -29   7   0  -16.20   14.00
 -29   9   0  -14.40   14.90
 -29  -9   0   13.90   11.60
  29   9   0    0.10   12.40
  29  -9   0  -10.40    9.70
  29  -9   0    4.40   16.20
  30   0   0  160.68   17.30
  30   0   0  151.58   16.10
 -30   0   0  135.59   15.80
 -30   0   0  148.79   17.80
 -30   0   0  161.68   17.60
 -30  -2   0   -2.80    8.00
  30  -2   0   -1.40    6.50
  30  -2   0    4.70    6.60
  30  -2   0    3.20    6.10
 -30   2   0    5.00    6.70
  30  -2   0   -0.30    8.20
  30   2   0    8.10    7.60
  30  -2   0    6.10    6.80
 -30   2   0   15.80    6.80
 -30  -2   0    6.60   10.90
 -30  -2   0    1.00    8.00
  30  -4   0   43.90    7.70
  30  -4   0   55.09   12.20
 -30  -4   0   40.40   10.60
 -30   4   0   46.60   12.90
 -30   4   0   43.90    8.60
 -30  -4   0   45.80    9.70
 -30  -4   0   41.80   10.30
  30  -4   0   53.69    9.30
  30   4   0   43.10   10.10
  30  -4   0   53.09    8.40
  30  -4   0   44.70    8.50
 -30   4   0   39.40    7.20
  30  -6   0    6.20    9.50
  30  -6   0   15.30    7.50
  30  -6   0   16.10   13.30
 -30  -6   0   -2.50    9.80
  30   6   0   11.70    9.70
 -30   6   0  -15.10   14.40
  30  -6   0    0.20    7.90
 -30  -6   0   12.20   10.10
 -30   6   0   19.10    6.90
 -30  -6   0   10.90   10.40
  30   8   0    3.50   11.20
  30  -8   0    2.90   10.90
  30  -8   0  -11.90    9.00
 -30  -8   0   15.10   11.00
 -30   8   0   12.70   14.90
  30  -8   0   29.40   15.50
 -30   8   0    4.70    8.10
 -30  10   0  -12.30   17.20
 -30 -10   0    0.10   13.30
  30 -10   0    0.90   18.40
  30  10   0   41.30   14.80
  31  -1   0   46.80    9.50
 -31  -1   0   52.69    9.80
 -31   1   0   56.59    9.00
  31  -1   0   53.19    9.30
  31  -1   0   58.59    8.60
 -31  -1   0   56.39    8.40
  31   1   0   64.69    9.70
 -31  -1   0   53.79   10.00
  31   1   0   64.39    9.40
  31  -1   0   63.89    8.80
 -31   1   0   60.59    8.20
 -31   1   0   60.29    9.80
 -31   3   0   -1.10    6.20
  31   3   0   -1.40    8.10
 -31   3   0   -3.70    7.00
  31  -3   0   -1.60    6.30
  31  -3   0    0.10    6.90
 -31   3   0    1.50    6.80
  31  -3   0    9.70    7.30
 -31  -3   0   -4.30    8.70
  31  -3   0    7.70    7.20
  31  -3   0   28.40    9.50
 -31  -3   0    4.10    8.20
 -31  -3   0  -10.90    8.80
  31   5   0   28.10   10.10
 -31  -5   0   34.50   10.50
 -31  -5   0   38.10   10.70
 -31   5   0   46.60   14.10
 -31  -5   0   28.90   10.60
  31  -5   0   44.00    8.20
  31  -5   0   38.20   10.10
 -31   5   0   29.30    7.40
  31  -5   0   46.10   12.60
  31  -5   0   37.70    8.80
 -31  -7   0   18.40   11.30
  31   7   0   22.80   11.10
 -31  -7   0   -7.30    9.70
  31  -7   0   29.10    8.70
 -31   7   0   12.70    8.00
 -31  -7   0   10.80   11.60
  31  -7   0    1.60   14.40
 -31   7   0    5.70   15.30
  31  -7   0   26.10    8.90
  31   9   0   16.90   13.00
 -31   9   0   -2.80   15.70
 -31  -9   0    0.20   11.40
  31  -9   0  -11.50   16.50
  31  -9   0   -5.20   10.00
  32   0   0  260.17   23.80
  32   0   0  258.57   23.80
 -32   0   0  265.37   24.10
 -32   0   0  257.87   24.30
 -32   0   0  236.08   23.30
  32  -2   0   79.99    9.60
  32  -2   0   76.89   11.50
 -32   2   0   70.89    9.30
  32  -2   0   68.39    9.40
  32  -2   0   60.89   10.10
  32  -2   0   77.59    9.90
 -32  -2   0   66.19   11.20
 -32  -2   0   80.89    9.90
  32   2   0   72.99   10.60
 -32   2   0   81.59   10.20
 -32  -2   0   58.09   11.30
  32  -4   0  143.29   17.10
 -32  -4   0  151.28   17.50
 -32   4   0  155.58   16.70
  32   4   0  207.98   20.90
 -32  -4   0  139.49   16.30
  32  -4   0  190.18   18.90
 -32   4   0  145.59   19.20
  32  -4   0  167.88   18.30
 -32   4   0  159.88   17.80
  32  -4   0  169.58   19.20
 -32  -4   0  198.28   21.70
  32  -4   0  163.98   17.90
 -32   4   0  163.08   16.80
  32  -6   0   76.79   16.40
 -32   6   0   85.79   10.30
 -32  -6   0   69.09   13.20
 -32   6   0   71.69   18.00
  32  -6   0   87.99   11.20
 -32  -6   0   91.39   13.50
  32  -6   0   54.69   12.30
 -32  -6   0   69.69   13.00
  32  -6   0   94.59   11.00
  32   6   0   93.69   13.20
  32  -8   0   41.00   10.20
  32  -8   0   31.70   16.40
 -32   8   0   19.40   12.40
 -32   8   0   50.29   16.70
  32   8   0   34.50   12.80
 -32  -8   0   43.30   11.70
  32 -10   0   22.70   19.70
 -32  10   0   32.30   18.00
  32  10   0   20.80   15.00
 -33   1   0   16.30    7.80
  33  -1   0   17.90    7.40
 -33  -1   0   21.10    7.10
  33   1   0    2.40    7.70
  33  -1   0   16.30    8.10
 -33   1   0   18.00    6.40
 -33  -1   0   13.90    8.60
  33  -1   0   21.60    7.90
  33   1   0   13.30    8.40
 -33  -1   0   28.70    9.20
  33  -1   0   17.00    7.80
 -33   1   0   15.60    8.10
 -33  -3   0   20.40    9.40
 -33   3   0   21.50    8.10
 -33   3   0   20.50   10.90
 -33   3   0    5.40    7.50
 -33   3   0   10.10    7.00
 -33  -3   0   13.00    8.80
  33  -3   0   -0.50    7.70
  33  -3   0   10.90    7.80
  33   3   0   22.60    8.80
  33  -3   0    3.80    7.60
  33  -3   0    1.70   10.00
  33  -3   0    3.50    7.00
 -33  -3   0   23.30   10.20
 -33  -5   0   -0.50    9.80
 -33   5   0   18.20   13.30
 -33  -5   0   -7.80    9.70
 -33  -5   0    3.00   10.10
  33  -5   0    9.20    7.60
  33  -5   0    1.40   12.30
 -33   5   0    9.10    7.90
 -33   5   0    1.50    6.80
  33  -5   0    4.50    7.90
  33  -5   0   -3.10    8.70
  33   5   0    7.90    9.70
  33  -7   0  -16.90    8.30
 -33   7   0   -3.20   15.10
  33   7   0   -1.10   10.90
  33  -7   0   11.60    8.80
  33  -7   0   -3.30   14.60
 -33  -7   0   -5.90   10.90
 -33   7   0    3.20    7.70
 -33  -7   0    1.50   10.20
 -33  -9   0   10.60   11.90
  33   9   0  -12.90   12.70
 -33   9   0   -9.90   15.90
  33  -9   0  -31.80   16.40
  34   0   0 2910.71  229.98
 -34   0   0 2981.90  230.18
 -34   0   0 2946.31  229.58
  34   0   0 2958.70  229.88
 -34   0   0 3007.80  230.38
  34  -2   0  453.85   36.60
  34  -2   0  393.26   36.20
  34   2   0  423.16   36.80
 -34  -2   0  422.66   38.30
 -34  -2   0  428.66   37.80
 -34   2   0  413.06   36.20
  34  -2   0  445.36   36.20
  34  -2   0  431.46   37.00
 -34  -2   0  445.16   36.30
 -34   2   0  438.06   36.70
  34  -2   0  452.55   37.50
 -34   4   0  845.12   69.29
  34  -4   0  887.41   69.39
 -34  -4   0  900.31   71.19
 -34   4   0  882.41   70.09
 -34   4   0  855.81   69.69
  34  -4   0  926.91   69.89
 -34  -4   0  938.41   70.29
 -34  -4   0  857.31   70.99
  34  -4   0  815.22   70.09
 -34   4   0  870.31   71.89
  34  -4   0  858.01   71.69
  34  -4   0  846.92   69.89
  34   4   0  889.51   70.59
  34   6   0  236.78   27.90
 -34  -6   0  192.38   24.40
  34  -6   0  229.38   32.90
 -34  -6   0  286.77   26.20
  34  -6   0  252.87   24.20
 -34   6   0  189.38   34.50
 -34  -6   0  215.48   26.80
  34  -6   0  236.58   25.70
  34  -6   0  269.37   23.60
 -34   6   0  231.28   22.30
  34  -8   0    8.20   15.90
  34   8   0   41.40   12.70
 -34  -8   0   29.50   12.10
  34  -8   0   36.00   10.20
 -34   8   0   20.80   16.10
  35  -1   0    3.60    7.40
  35  -1   0    1.10    8.10
 -35  -1   0   23.10    7.70
 -35  -1   0   19.20    9.50
  35  -1   0   18.60    8.90
  35   1   0   12.40    9.10
 -35   1   0   17.20    8.10
  35  -1   0   16.40    8.00
 -35  -1   0   11.90    9.50
  35   1   0    8.00    8.20
 -35   1   0   12.90    8.70
 -35   1   0   27.20    7.10
 -35   3   0   -8.80    7.80
 -35  -3   0    3.60   10.10
 -35   3   0  -14.50    7.70
 -35   3   0   -6.20   10.70
  35   3   0   -4.90    8.60
  35  -3   0   -6.30    7.90
  35  -3   0   14.10    8.10
  35  -3   0   -9.70    7.60
  35  -3   0   -5.40   10.00
 -35   3   0   -4.80    7.00
  35  -3   0    2.00    7.30
 -35  -3   0  -11.80    8.70
 -35  -3   0    1.80   10.10
  35  -5   0    4.70    8.30
 -35   5   0   13.90   13.40
  35   5   0    4.20    9.80
 -35   5   0    1.00    8.30
  35  -5   0    5.70    8.90
 -35  -5   0    4.90   10.00
  35  -5   0    3.90    8.10
 -35  -5   0    1.00   10.60
  35  -5   0    3.60   12.30
 -35  -5   0   -3.00   10.40
 -35   5   0    0.40    6.90
 -35   5   0    9.80   10.20
  35  -7   0  -22.50   14.30
 -35   7   0    9.00    7.80
 -35  -7   0    8.40   11.40
 -35   7   0   -0.30   14.90
  35   7   0   17.00   11.60
  35  -7   0   -0.50    8.90
 -35  -7   0    7.50   10.80
  35  -7   0  -12.90    8.30
 -35   9   0    0.00   16.50
 -35  -9   0   -1.50   12.40
  35   9   0   33.80   14.20
  35  -9   0    1.80   17.70
  35  -9   0    5.40   12.10
  36   0   0  299.47   28.10
 -36   0   0  317.37   28.70
 -36   0   0  323.77   29.60
 -36   0   0  309.77   27.30
  36   0   0  294.47   28.30
 -36   2   0   -1.70    7.60
 -36  -2   0    4.50    9.60
 -36   2   0   -6.10    8.40
  36  -2   0    8.20    7.30
 -36  -2   0  -14.40    8.00
  36  -2   0    8.10    7.70
  36  -2   0   -0.80    7.90
  36  -2   0   -2.90    8.40
  36   2   0  -11.40    8.20
  36  -2   0   -0.30    9.30
 -36  -2   0  -21.70    9.40
  36  -4   0   75.59   12.10
 -36   4   0   76.59   10.20
  36   4   0   84.79   12.70
 -36  -4   0   69.09   13.40
 -36   4   0   93.79   15.60
  36  -4   0   65.69   14.20
  36  -4   0   95.89   11.60
 -36   4   0   86.29   11.20
  36  -4   0   85.79   10.60
 -36  -4   0   81.19   13.50
 -36  -4   0   96.19   12.50
 -36   4   0   72.69   12.20
  36  -4   0   81.29   11.40
  36  -6   0   13.70   13.90
 -36  -6   0   35.50   11.80
 -36   6   0   23.50    8.30
  36  -6   0   28.40    9.30
 -36  -6   0   37.50   11.90
 -36   6   0   25.60   15.50
  36  -6   0   54.19    9.70
 -36   6   0   36.90    9.80
  36   6   0   44.40   11.40
 -36  -6   0   27.80   11.80
  36  -8   0    4.80    9.70
 -36   8   0   15.70   16.40
 -36  -8   0   -1.80   11.60
  36   8   0   -8.90   12.30
  36  -8   0   -4.30   15.70
 -37   1   0   11.40    7.10
  37  -1   0   -1.80    8.90
  37  -1   0    6.60    8.30
 -37   1   0   10.00    9.30
  37   1   0    4.00    8.70
  37  -1   0   16.60    8.20
 -37   1   0   12.90    8.20
  37   1   0   11.40    9.00
 -37  -1   0    7.30    9.50
  37  -1   0    8.50    7.50
 -37  -1   0    4.60    7.70
 -37  -1   0    1.80    9.20
 -37   3   0   54.89   10.70
  37  -3   0   65.49   12.40
 -37   3   0   82.59   10.00
 -37  -3   0   70.19   12.30
 -37  -3   0   47.60   12.40
  37  -3   0   76.79   10.70
  37  -3   0   75.19   10.00
  37  -3   0   53.59   10.60
 -37  -3   0   59.89   11.40
 -37   3   0   61.59   10.50
 -37   3   0   52.89   13.00
  37   3   0   59.09   11.40
  37  -3   0   50.79   10.70
 -37  -5   0   18.30   10.70
  37  -5   0   -6.70    8.40
  37  -5   0    7.50   12.90
 -37   5   0   21.70    7.40
  37  -5   0    1.00    8.30
 -37  -5   0   -0.70   10.50
 -37  -5   0    5.30   10.80
 -37   5   0   -3.70    9.60
 -37   5   0   -1.50   13.50
 -37   5   0   16.50    8.40
  37   5   0   10.70   10.00
  37  -5   0   18.80    9.60
 -37   7   0   13.50    8.20
  37  -7   0   27.80   15.10
 -37   7   0   25.00   16.20
  37  -7   0   30.70   10.10
 -37  -7   0   27.50   11.60
  37   7   0   11.40   11.80
 -37  -7   0    3.20   11.40
 -37   7   0    5.50    9.70
  37  -7   0    8.10    9.10
  37  -9   0  -23.70   17.20
  37  -9   0   -3.20   11.50
 -37  -9   0    4.20   13.10
 -37   9   0   13.80   17.30
  37   9   0    6.40   13.20
 -38   0   0  111.49   12.60
  38   0   0  121.69   13.60
 -38   0   0   92.59   13.70
  38   0   0  112.79   12.60
  38   0   0  124.29   13.30
 -38   0   0  110.89   14.30
 -38  -2   0   11.50    8.90
  38  -2   0   22.80    8.10
  38  -2   0   35.00   10.20
 -38  -2   0   19.80   10.60
  38  -2   0   24.90    8.90
 -38   2   0   29.90    8.70
 -38   2   0   24.80    9.80
  38   2   0   16.50    9.70
  38  -2   0   27.20    9.80
 -38  -2   0   25.80   10.50
 -38   4   0   29.80    9.70
 -38  -4   0   38.80   12.10
 -38  -4   0   43.00   11.70
  38  -4   0   15.50    9.40
 -38   4   0   45.80    8.40
  38  -4   0   28.60    8.30
  38  -4   0   36.70    9.40
 -38   4   0   33.10   13.40
  38  -4   0   16.80   11.80
 -38  -4   0   28.60   10.80
  38   4   0   19.20   10.80
 -38   4   0   49.50    9.40
  38  -4   0   50.69    9.70
 -38  -6   0    0.00   11.00
  38  -6   0  -11.20    9.00
 -38   6   0   17.10   15.60
  38   6   0   12.20   10.60
  38  -6   0   15.90   14.10
  38  -6   0    8.50    9.10
 -38   6   0    7.10    7.60
 -38   6   0    9.80    9.00
 -38  -6   0   32.50   11.50
 -38  -8   0   -0.10   11.60
  38   8   0   -6.80   12.70
 -38   8   0   -1.40   15.80
  38  -8   0    6.80   16.00
  38  -8   0   15.90   10.00
  39   1   0    6.10    9.20
 -39   1   0    7.50    7.50
  39  -1   0   -0.60    8.50
 -39   1   0    7.30    9.60
  39  -1   0   18.20    8.00
  39  -1   0    8.20    8.70
  39   1   0    7.90    8.90
 -39  -1   0   -5.80    8.00
 -39   1   0   18.40    8.90
 -39  -1   0    0.80    9.80
 -39  -1   0    9.30    9.60
 -39   3   0   27.70    8.40
 -39   3   0    9.80    8.60
  39   3   0   17.50   10.10
  39  -3   0   20.50   10.60
 -39  -3   0   12.50   11.40
  39  -3   0   13.10    9.30
 -39   3   0    0.70   11.40
  39  -3   0   21.50    9.00
  39  -3   0   20.80    8.70
 -39   3   0   15.10    9.00
 -39  -3   0    3.50   10.60
  39  -3   0   21.90    8.20
 -39  -3   0    9.20   10.10
 -39   5   0    1.60    8.50
  39   5   0  -20.10   13.10
 -39   5   0   -6.70    7.20
  39  -5   0   12.70   12.40
  39  -5   0   -6.10    9.60
 -39   5   0  -19.40   13.30
  39  -5   0   -2.30    8.70
  39  -5   0   -4.30    8.50
 -39  -5   0   26.20   11.50
 -39  -5   0    2.60   10.60
 -39   5   0  -10.80    9.80
 -39  -5   0    6.30   11.50
 -39   7   0   14.20    9.70
 -39  -7   0  -20.30   11.10
 -39   7   0   12.40   15.80
  39  -7   0  -14.00    9.10
 -39   7   0   -7.20    7.60
 -39  -7   0   -5.00   11.90
  39  -7   0    8.90   14.80
  39   7   0  -13.60   11.00
  39  -7   0   -8.80   10.00
 -39   9   0   -9.90   17.20
 -39  -9   0    9.10   13.00
  39  -9   0  -27.50   17.90
  39   9   0   12.00   14.30
 -40   0   0   57.89   12.50
  40   0   0   55.09   11.70
 -40   0   0   62.09   12.30
  40   0   0   74.89   10.50
 -40   0   0   79.79   10.50
  40   0   0   97.19   11.50
  40  -2   0   73.09   10.90
 -40   2   0   64.19   11.50
 -40  -2   0   68.59   12.60
  40  -2   0   67.09   10.10
 -40   2   0   65.79   10.50
 -40   2   0   62.89   10.40
  40  -2   0   45.30   11.20
  40  -2   0   56.29   11.70
  40   2   0   49.70   11.30
 -40  -2   0   48.70   12.70
 -40  -2   0   47.70   10.60
 -40  -4   0    9.10   10.30
  40  -4   0   25.50    9.50
 -40   4   0    9.40    9.30
  40  -4   0   10.60    9.00
  40  -4   0   14.00   11.30
 -40   4   0   20.00    8.00
 -40  -4   0   13.40   11.50
  40  -4   0   11.80    9.20
  40   4   0   12.70   10.80
 -40  -4   0    2.80   11.60
 -40   4   0   -1.80   12.20
 -40   4   0   14.40    9.30
  40  -4   0   13.90    8.00
  40   6   0  -12.00   10.70
  40  -6   0   -7.00    8.90
 -40   6   0    9.20    7.90
  40  -6   0   -9.10   13.40
 -40   6   0   10.90    9.20
 -40  -6   0    1.50   11.50
 -40   6   0   10.90   14.90
 -40  -6   0    3.20   11.60
  40  -6   0   -3.30    9.10
 -40   8   0   10.60   16.30
  40  -8   0    1.30   15.90
  40  -8   0   -9.50   12.70
  40   8   0   19.40   12.70
 -40  -8   0   -9.50   11.70
 -41  -1   0   14.80    8.70
  41  -1   0   17.40    8.40
  41  -1   0   10.40    9.10
 -41   1   0   21.10    8.60
 -41  -1   0   17.10   10.20
 -41   1   0   26.00   10.10
  41  -1   0   20.60    9.40
  41   1   0   11.30    9.80
 -41  -1   0    6.60   10.50
 -41   1   0   13.90    9.40
  41   1   0   24.10    9.70
  41  -3   0   15.80    8.80
 -41   3   0   30.40   10.20
  41   3   0   35.40   10.60
 -41   3   0   16.20   12.10
 -41  -3   0   20.30   11.30
  41  -3   0   34.90   11.40
  41  -3   0   14.40    9.90
 -41  -3   0   20.80   11.80
  41  -3   0   16.70    8.70
  41  -3   0   17.20    9.20
 -41   3   0   19.70    8.80
 -41  -3   0   15.80   10.50
 -41   3   0   25.30    8.80
  41  -5   0   -2.00    9.00
 -41   5   0   -8.10    8.80
  41   5   0    2.00   10.40
 -41  -5   0   11.10   11.00
  41  -5   0   -8.20    8.80
 -41   5   0    3.70   14.00
 -41  -5   0  -14.20   11.30
  41  -5   0   69.19   14.70
 -41   5   0    2.20   10.30
  41  -5   0    2.40    7.70
  41  -5   0  -16.90    9.70
 -41   5   0   -8.50    7.40
  41  -7   0   -6.40    9.80
  41   7   0   -4.40   12.10
  41  -7   0    9.10   10.20
 -41  -7   0    1.50   11.60
 -41   7   0    0.30   15.90
 -41   7   0   -8.90    9.40
 -41   7   0   -3.10    8.10
 -41  -7   0   13.90   12.70
  41  -7   0   -2.70   14.60
 -41   9   0   12.60   17.50
  41  -9   0    9.60   18.50
 -41  -9   0    4.60   13.30
  41   9   0  -20.50   13.70
 -42   0   0  128.29   15.90
 -42   0   0  158.88   17.90
 -42   0   0  134.69   16.30
  42   0   0  136.69   15.50
  42   0   0  130.89   15.20
  42   0   0  130.59   14.30
 -42  -2   0    0.80   11.00
  42   2   0    1.60    9.90
  42  -2   0   10.40    9.90
 -42  -2   0    7.20    9.50
 -42   2   0    0.30    8.30
 -42   2   0   15.80   10.00
 -42  -2   0   -2.80   10.40
  42  -2   0    0.40    8.50
 -42   2   0   13.70    8.90
  42  -2   0   12.60    9.90
  42  -2   0   -6.70    8.90
  42  -4   0   67.89   12.70
 -42   4   0  105.19   13.10
 -42   4   0   97.89   15.90
  42  -4   0  101.89   14.90
  42  -4   0   85.39   13.00
 -42  -4   0   92.69   14.00
 -42   4   0   81.39   12.80
 -42   4   0   95.29   11.70
  42  -4   0  101.09   13.20
  42  -4   0   99.19   11.60
 -42  -4   0   75.69   14.90
 -42  -6   0   66.99   14.20
  42   6   0   62.49   14.30
 -42   6   0   84.79   18.50
  42  -6   0   68.89   12.50
 -42   6   0   73.29   12.20
  42  -6   0   81.29   17.20
  42  -6   0   87.39   12.30
 -42  -6   0   70.49   14.20
 -42   6   0   69.29   10.80
  42  -8   0   24.30   17.30
 -42   8   0   31.70   18.10
  42   8   0   23.70   13.90
  42  -8   0   48.40   12.00
 -42  -8   0   26.10   13.40
 -43  -1   0   -2.90   10.50
  43   1   0    8.50    9.90
 -43  -1   0    1.00    8.80
 -43   1   0   -5.30    8.50
 -43   1   0    1.90   10.10
 -43   1   0   -1.80    9.00
 -43  -1   0    1.60   10.30
  43  -1   0   14.40    8.50
  43  -1   0   -2.90    9.00
  43   1   0    5.60    9.50
  43  -1   0    4.90    9.20
  43   3   0   12.70   10.10
 -43   3   0    8.40    8.90
  43  -3   0   20.20   11.40
 -43   3   0    1.90   10.20
 -43   3   0   14.20    8.80
  43  -3   0    6.10   10.10
  43  -3   0   31.00    8.90
  43  -3   0   23.50    9.00
  43  -3   0   14.10    9.50
 -43  -3   0    8.90   11.80
 -43  -3   0   18.60   11.40
 -43  -3   0   11.50   11.10
 -43   3   0    4.50   11.50
 -43   5   0   -5.80   10.40
 -43   5   0   -3.90    9.40
 -43   5   0  -23.10   14.60
  43  -5   0   -0.20   13.60
 -43  -5   0   12.70   11.80
 -43  -5   0    7.30   11.30
  43   5   0    7.80   11.30
  43  -5   0   -5.30    8.00
  43  -5   0   10.40   10.20
  43  -5   0   10.80    9.90
  43  -5   0   -6.70    9.30
 -43   5   0   -3.30    7.80
  43   7   0   13.50   12.80
  43  -7   0   19.10   15.40
  43  -7   0  -15.30   14.20
 -43   7   0    5.60   16.60
 -43   7   0    1.20   10.20
 -43   7   0   14.00    8.70
 -43  -7   0   10.90   12.30
 -43  -7   0   13.00   13.00
  43  -7   0   16.20   10.70
  44   0   0   36.70   11.00
 -44   0   0   62.99   12.70
 -44   0   0   69.49   10.80
 -44   0   0   54.29   12.00
  44   0   0   47.20   10.90
  44   0   0   58.49   10.10
  44  -2   0   39.40   11.00
 -44   2   0   33.20    9.40
  44  -2   0   27.00   11.40
 -44   2   0   44.20   10.00
 -44  -2   0   32.10   12.40
  44  -2   0   38.90    9.70
  44   2   0   24.30   10.70
 -44   2   0   25.60   11.20
 -44   2   0   45.00   11.70
 -44  -2   0   32.60   12.40
 -44  -2   0   45.50   10.60
  44  -2   0   46.80   10.30
  44  -4   0  -11.10   11.70
 -44  -4   0  -11.70   10.90
  44  -4   0    8.70    9.90
 -44  -4   0   -1.80   11.70
 -44   4   0   -7.70   12.40
  44  -4   0   19.30    9.80
 -44   4   0    3.00    9.60
 -44   4   0   21.60    9.50
  44  -4   0   -6.10    7.80
  44  -4   0    1.90    9.40
 -44   4   0   10.20    8.40
  44   4   0   12.40   10.90
  44   6   0   12.50   11.60
 -44   6   0   11.30    8.70
 -44   6   0  -11.20   10.20
 -44  -6   0   -6.20   12.30
  44  -6   0   11.70   10.80
  44  -6   0    6.20   10.00
 -44   6   0  -11.30   16.00
 -44  -6   0   11.90   12.30
  44  -6   0  -15.00   14.10
  44  -8   0  -15.40   11.20
  44   8   0    4.00   13.50
  44  -8   0  -12.50   16.20
 -44   8   0  -20.40   16.20
 -44  -8   0   -8.70   13.10
  45  -1   0   40.60   10.40
  45   1   0   28.70   10.40
  45  -1   0   34.60   10.70
 -45  -1   0   22.20   11.50
 -45   1   0   37.90   11.60
  45  -1   0   38.50    9.90
 -45  -1   0   31.70   11.80
 -45   1   0   33.40   10.80
 -45  -1   0   35.40   10.30
  45   1   0   26.20   11.20
 -45   1   0   31.70   10.10
 -45   3   0    9.90    8.90
  45  -3   0   -3.60   10.20
 -45   3   0   15.20   11.90
  45  -3   0    7.30    9.40
  45  -3   0    1.50    9.50
 -45  -3   0  -23.80   14.00
  45  -3   0   11.10    8.70
 -45  -3   0   -5.20   11.70
 -45   3   0   -5.70    8.90
  45  -3   0   -3.30   10.90
 -45   3   0   19.90   10.70
 -45  -3   0    4.80   10.80
  45  -5   0   32.50   10.50
 -45  -5   0    0.30   11.60
  45   5   0   12.20   11.60
 -45   5   0    7.80   10.20
 -45  -5   0   22.40   12.70
 -45   5   0   10.60   14.50
  45  -5   0   21.90   10.80
  45  -5   0    4.20   13.40
 -45   5   0   12.00    8.50
  45  -5   0   14.20    8.60
 -45   7   0   -1.50   15.90
 -45  -7   0   -2.70   13.40
 -45   7   0    2.00    9.90
 -45   7   0  -15.60   10.30
  45  -7   0   -9.80   15.10
  45   7   0  -16.60   12.10
 -46   0   0    8.50    9.60
  46   0   0    7.90    9.40
  46   0   0    4.30   10.30
 -46   0   0    2.20   11.10
 -46   0   0   11.70   11.20
  46   0   0   16.10    8.70
 -46   2   0    2.50   10.60
 -46   2   0    9.50    8.50
 -46  -2   0   -8.00   10.10
 -46  -2   0    6.80   11.20
 -46  -2   0   -7.40   11.00
  46  -2   0    0.40   10.10
 -46   2   0    5.90    9.60
  46  -2   0   -5.50    8.70
  46  -2   0   -6.30    9.30
  46   2   0   14.90   10.40
 -46   2   0   12.40   10.90
 -46  -4   0    5.10   11.70
  46  -4   0    5.10   12.40
  46  -4   0  -10.10    7.90
 -46   4   0   10.70   10.80
 -46  -4   0    7.20   11.30
  46  -4   0   10.40   10.10
  46  -4   0   27.40   10.00
 -46   4   0   10.50    8.70
  46   4   0   13.10   11.10
  46  -4   0    6.00   10.80
 -46   4   0    0.50    9.20
 -46   4   0   21.30   13.40
 -46   6   0  -13.50    8.70
  46  -6   0   22.80   11.60
 -46  -6   0   -0.90   12.90
 -46  -6   0   33.80   13.10
  46  -6   0   22.60   15.10
  46   6   0    5.10   12.00
  46  -6   0    7.30   10.40
 -46   6   0    3.50   10.90
 -46   6   0   -7.50   15.90
  46  -8   0   18.40   18.10
  46   8   0   -4.70   14.00
  46  -8   0   36.30   12.60
 -46   8   0    6.90   17.40
 -46  -8   0   11.30   13.80
  47  -1   0    7.50    9.40
 -47  -1   0    7.00   11.70
  47   1   0   26.30    9.00
 -47  -1   0   18.60   11.50
 -47   1   0  -10.00    9.50
  47  -1   0    2.30   10.20
 -47  -1   0    9.50    9.90
 -47   1   0    6.20   10.90
 -47   1   0   -7.40   10.40
  47   1   0    6.30    9.60
  47  -1   0    2.70    9.20
 -47   1   0   -0.40    9.70
 -47   3   0    2.40   11.30
  47  -3   0   -0.40   11.00
 -47   3   0    9.80    9.20
  47  -3   0   -9.80   10.50
 -47   3   0    5.10   10.40
  47   3   0    2.70   10.50
  47  -3   0   -7.00    8.60
 -47   3   0   20.80    9.90
  47  -3   0   -6.00   10.00
 -47  -3   0   -8.10   11.30
 -47   3   0   10.40    9.50
 -47  -3   0  -28.40   10.60
  47  -5   0   17.20   11.50
 -47  -5   0  -18.50   11.70
  47  -5   0    7.40   10.50
 -47   5   0   10.40   10.80
 -47   5   0  -11.30    8.40
 -47   5   0   17.90   15.00
  47  -5   0   -2.80   13.50
  47   5   0   -0.10   11.80
 -47  -5   0   -6.60   12.20
  47  -5   0   -6.80    8.60
 -47  -7   0  -18.80   12.90
 -47   7   0   -6.70   16.30
  47  -7   0  -15.80   15.20
  47  -7   0    1.40   11.20
  47   7   0    6.70   13.50
 -47   7   0   15.90   11.70
  48   0   0   -3.30    8.50
 -48   0   0   15.90   10.00
  48   0   0    3.40    9.60
 -48   0   0   10.40   11.30
 -48   0   0   -8.90   10.60
  48   0   0   11.70   10.60
 -48   2   0   -6.40    9.80
 -48   2   0    0.20    8.90
  48  -2   0   12.30   10.40
  48   2   0    0.60   13.40
  48  -2   0   -5.30    8.60
  48  -2   0  -22.30    9.40
 -48  -2   0    5.70   15.50
 -48   2   0    2.60   10.80
 -48  -2   0    7.60   10.30
 -48   2   0    8.80   11.00
 -48  -4   0   34.50   12.10
  48  -4   0   13.50   11.40
  48  -4   0  -23.50    9.60
 -48   4   0   -3.50    9.10
  48  -4   0   -2.30   12.40
  48  -4   0   11.40    8.70
 -48   4   0   12.40   11.40
  48  -4   0   -3.20    9.60
 -48   4   0   -9.40   13.10
 -48  -4   0    1.90   12.20
 -48   4   0    6.80    9.10
  48   4   0   -3.00   10.70
 -48   6   0   19.60   16.30
 -48  -6   0   25.20   13.60
  48  -6   0   -0.70   12.00
 -48  -6   0    0.70   12.40
 -48   6   0   11.90    9.50
 -48   6   0   -0.40   11.20
  48  -6   0    0.40   14.70
  48  -6   0   12.30   13.60
  48   6   0   -1.70   12.80
 -48  -8   0   21.90   14.50
  48   8   0   17.40   15.30
 -48   8   0  -23.70   17.20
  48  -8   0   24.10   18.20
  49   1   0   27.20    8.10
  49  -1   0   27.80   10.00
 -49  -1   0   40.50   10.80
 -49   1   0   18.30   11.10
 -49  -1   0   13.60   12.00
  49  -1   0   33.80   11.10
  49  -1   0   14.40    9.90
  49   1   0   35.00   12.50
 -49   1   0   41.00   10.40
 -49   1   0   11.30   11.40
 -49   1   0   25.30   10.70
 -49  -1   0   22.30   12.00
  49  -3   0  -29.20   10.90
 -49   3   0   -7.00   11.60
 -49   3   0   15.20    9.70
 -49   3   0    4.80   10.80
 -49   3   0  -10.10    9.60
  49  -3   0    5.60    9.10
 -49   3   0    2.40    9.50
  49  -3   0   -8.00   10.20
 -49  -3   0    4.10   12.40
  49   3   0  -12.90   10.50
  49  -3   0  -12.40   11.00
 -49  -3   0  -24.00   11.10
  49  -5   0   17.90   14.00
  49   5   0    3.30   12.80
  49  -5   0    4.10    9.10
 -49  -5   0   10.70   13.40
 -49   5   0   -7.90   11.50
 -49   5   0    2.40   15.30
  49  -5   0    6.50   10.90
  49  -5   0   -4.50   11.90
 -49  -5   0   12.80   12.80
 -49   5   0   10.70    9.20
  49  -7   0    8.20   12.30
  49  -7   0    0.40   16.00
 -49  -7   0   -0.10   14.40
  49   7   0   -9.30   13.00
 -49   7   0   10.40   17.20
  50   0   0  440.16   37.10
 -50   0   0  434.96   37.00
  50   0   0  453.65   38.50
 -50   0   0  394.56   39.60
 -50   0   0  427.56   38.50
 -50   0   0  414.86   39.40
  50   0   0  416.36   38.60
  50  -2   0  177.38   19.40
 -50   2   0  192.98   19.80
 -50   2   0  181.18   21.40
  50   2   0  186.28   20.10
 -50  -2   0  153.38   20.40
 -50   2   0  173.38   19.80
  50  -2   0  189.98   19.50
  50  -2   0  174.48   18.60
 -50  -2   0  179.48   19.10
 -50   2   0  196.28   19.40
  50  -4   0  206.58   20.70
 -50  -4   0  202.48   20.30
  50  -4   0  196.08   20.60
  50  -4   0  188.48   20.10
 -50   4   0  162.98   32.40
 -50  -4   0  179.38   21.70
 -50   4   0  137.59   18.80
  50  -4   0  101.79   29.90
  50   4   0  170.68   20.30
 -50   4   0  231.38   24.80
 -50   4   0  171.28   18.50
  50  -4   0  172.08   19.20
  50   6   0   73.59   15.50
 -50  -6   0   77.29   15.40
 -50   6   0   68.19   18.70
  50  -6   0  100.99   15.20
  50  -6   0   59.39   17.10
 -50   6   0   57.99   12.20
  50  -6   0   75.89   13.80
 -50   6   0   60.09   14.10
 -50  -6   0   71.19   16.40
  51  -1   0   -0.40    9.40
  51  -1   0  -10.80    9.60
 -51   1   0  -12.30    9.90
 -51  -1   0  -13.20   10.30
 -51   1   0  -15.00   10.20
 -51   1   0    3.60   10.70
 -51  -1   0   -6.20   11.40
  51  -1   0   -2.40   10.30
  51   1   0    6.00   10.60
 -51   1   0    0.60   11.10
  51   3   0  -11.40   11.00
 -51  -3   0    1.30   12.30
  51  -3   0    4.00   10.70
 -51   3   0   21.60   12.40
 -51   3   0    5.50    9.90
 -51   3   0   16.90   11.50
 -51  -3   0  -11.40   11.90
  51  -3   0   13.40    9.70
 -51   3   0    5.50   10.40
 -51   3   0    2.70    9.70
  51  -3   0   24.20   12.20
 -51   5   0    6.90   11.60
  51  -5   0    2.40   13.90
 -51  -5   0   -0.10   12.50
  51  -5   0   12.90    9.60
  51   5   0    0.40   12.50
 -51  -5   0   20.20   13.50
 -51   5   0   -8.30    9.40
  51  -5   0   26.30   14.70
  51  -5   0    4.70   12.30
 -51   5   0    2.20   15.60
  51   7   0   -9.20   14.30
  51  -7   0   11.30   16.50
  51  -7   0  -12.40   12.30
 -51  -7   0   23.50   15.10
 -51   7   0   32.60   17.70
 -52   0   0  401.66   36.20
  52   0   0  429.76   34.80
  52   0   0  360.96   37.90
 -52   0   0  325.67   39.40
 -52   0   0  427.56   34.90
  52   0   0  365.26   35.60
 -52   2   0   48.20   13.30
  52  -2   0   33.80   13.00
  52   2   0   75.79   14.10
  52  -2   0   68.89   14.30
 -52   2   0   85.69   12.90
 -52  -2   0   81.49   15.30
 -52   2   0   93.59   13.40
  52  -2   0   75.69   12.40
 -52   2   0   56.29   13.50
 -52  -2   0   93.69   13.50
  52  -4   0  125.79   14.50
  52  -4   0  123.89   18.20
 -52  -4   0  154.98   17.40
  52  -4   0  120.59   17.20
 -52  -4   0  104.49   18.00
 -52   4   0   98.09   16.10
 -52   4   0  108.79   18.50
  52   4   0  120.49   17.00
 -52   4   0  109.29   15.00
 -52   6   0   32.60   13.70
  52  -6   0   88.69   16.20
  52   6   0   66.89   15.40
 -52  -6   0   15.10   14.90
  52  -6   0   12.80   16.00
 -52  -6   0   51.89   15.50
 -52   6   0   53.09   11.70
 -52   6   0   19.30   17.40
  52  -6   0   52.99   13.50
  53  -1   0   19.00   11.20
 -53   1   0    5.40   11.00
  53  -1   0    3.70   10.00
 -53   1   0   19.00   12.70
 -53  -1   0   -2.20   11.60
 -53   1   0   15.10   10.30
  53  -1   0   -7.30   11.00
  53   1   0   -5.90   10.60
 -53  -1   0  -14.30   10.70
  53   3   0    0.20   12.30
  53  -3   0   14.70   10.50
  53  -3   0    4.80   12.80
 -53   3   0   16.90   12.20
 -53   3   0   23.90   13.00
 -53   3   0   18.10   10.60
 -53  -3   0   33.00   12.80
 -53  -3   0    5.60   13.20
  53  -3   0   -3.40   13.80
 -53   3   0   -3.70    9.60
  53  -5   0   14.50   10.30
  53  -5   0    7.30   11.50
  53   5   0    2.60   13.40
 -53  -5   0  -17.30   12.90
 -53   5   0   -0.30   15.40
 -53   5   0  -16.10    9.80
  53  -5   0   -9.80   14.70
 -53  -5   0  -12.90   13.70
 -53   5   0   -1.90   14.10
 -53  -7   0    3.10   15.80
  53   7   0   21.60   14.90
  53  -7   0  -28.60   16.30
 -53   7   0  -14.00   17.10
  53  -7   0   -0.80   12.70
 -54   0   0   19.00   12.40
  54   0   0   16.20    9.60
 -54   0   0   15.20    9.50
  54   0   0   27.30   12.40
  54   0   0   13.60   10.80
 -54   0   0   -1.70   10.80
 -54   2   0   28.30   12.10
  54   2   0   26.90   12.40
 -54   2   0   39.10   12.10
 -54   2   0   20.00   11.10
  54  -2   0   10.90   11.90
  54  -2   0   62.59   12.70
  54  -2   0   16.20   10.90
 -54  -2   0   30.40   13.90
 -54  -2   0   27.90   12.00
 -54  -4   0   -4.90   12.50
 -54   4   0   11.60   11.00
  54  -4   0   -5.60   11.80
 -54   4   0  -17.30   14.20
  54   4   0  -11.70   12.30
 -54  -4   0   20.60   14.70
  54  -4   0   25.40   14.00
  54  -6   0  -10.00   12.20
 -54   6   0   26.80   16.60
 -54   6   0   22.40   13.10
  54   6   0   -0.90   13.90
  54  -6   0   19.70   16.10
 -54  -6   0   -4.50   14.20
 -55  -1   0   11.10   11.40
  55  -1   0   19.50   10.70
 -55   1   0  -14.30   10.30
  55   1   0   20.20   11.70
 -55   1   0    5.00   10.90
 -55  -1   0  -20.90   12.50
  55  -1   0    2.00   10.40
  55  -1   0   -3.60   11.30
 -55   1   0    5.40   12.00
 -55   3   0   20.70   11.10
 -55   3   0    4.20   10.20
  55  -3   0   -4.50    9.90
 -55   3   0    8.10   11.10
 -55  -3   0    0.10   13.40
  55   3   0   19.70   13.20
 -55  -3   0    7.80   13.20
  55  -3   0   -4.00   11.20
  55  -3   0    8.10   12.60
 -55   3   0   23.60   13.40
 -55  -5   0   -0.50   13.20
  55   5   0   10.20   13.60
 -55   5   0   -0.40   15.10
 -55  -5   0   23.00   15.20
  55  -5   0   31.00   14.70
  55  -5   0  -14.10   11.90
 -55   5   0   14.60   11.70
  55  -5   0    0.10   10.20
 -55   5   0   10.00   10.50
 -56   0   0  -12.80   11.50
  56   0   0    2.70   11.10
 -56   0   0   -9.60   11.40
  56   0   0    8.00   11.70
 -56   2   0  -12.20   10.90
  56   2   0   -9.80   12.10
 -56   2   0   15.50   11.60
  56  -2   0   19.40   10.90
 -56   2   0    9.50   12.10
  56  -2   0    6.70   11.60
  56  -2   0   11.70   12.10
 -56  -2   0  -25.60   13.10
 -56  -2   0  -12.60   11.80
 -56   4   0   -5.00   10.60
  56  -4   0   -0.90   10.00
  56   4   0   -9.90   12.80
 -56  -4   0  -12.50   14.10
  56  -4   0   17.70   14.40
 -56   4   0  -17.30   14.10
 -56   4   0   -3.00   11.50
 -56  -4   0  -15.10   13.00
  56  -4   0   -1.50   11.90
 -56   6   0    3.60   11.50
  56  -6   0    0.80   15.80
  56  -6   0  -23.10   12.90
  56   6   0    7.30   15.10
 -56  -6   0   -7.00   14.90
 -56   6   0   10.80   16.10
 -57  -1   0   -4.60   11.90
  57  -1   0   21.90   11.10
  57  -1   0  -29.70   10.60
 -57   1   0   -8.20   12.40
 -57   1   0    2.10   11.20
 -57   1   0  -16.10   11.10
  57  -1   0    7.60   12.40
  57   1   0    6.40   11.90
 -57  -1   0   -5.20   12.70
  57  -3   0    8.60   21.90
 -57  -3   0   13.40   14.10
 -57   3   0    6.80   21.30
 -57  -3   0   19.20   13.60
 -57   3   0   25.90   11.60
  57  -3   0    1.60   12.10
  57   3   0   25.70   13.60
  57  -3   0   23.90   11.10
 -57   3   0   13.40   11.90
  57  -5   0   -5.40   10.80
  57   5   0   -0.40   14.30
  57  -5   0    0.40   15.30
 -57   5   0   40.70   15.90
  57  -5   0   -0.90   12.70
 -57  -5   0   13.40   13.40
 -57   5   0   -1.30   11.10
 -57  -5   0   13.20   15.00
 -57   5   0    2.30   12.10
  58   0   0   36.10   13.10
 -58   0   0   15.60   12.60
 -58   0   0   32.20   12.70
  58   0   0   10.60   11.60
 -58   2   0   -1.40   12.50
  58  -2   0   -0.70   10.80
  58  -2   0   18.90   13.00
 -58  -2   0   24.30   13.60
 -58   2   0    4.70   12.60
  58  -2   0   12.80   12.90
 -58  -2   0   23.80   14.70
  58   2   0   28.40   13.10
 -58   2   0   22.60   12.20
 -58   4   0  -16.20   14.80
 -58   4   0    3.20   12.10
 -58   4   0   26.80   11.90
  58  -4   0   40.30   11.40
  58  -4   0   30.40   12.90
  58  -4   0   28.30   14.90
 -58  -4   0   25.60   15.90
  58   4   0   26.60   15.00
 -58  -4   0   39.80   14.10
 -58   6   0    5.90   13.20
  58  -6   0   42.00   17.00
  58   6   0    5.00   14.70
 -58   6   0    5.10   11.80
 -58   6   0   27.70   16.40
 -59   1   0    6.90   13.30
  59   1   0    2.50   12.00
  59  -1   0    3.60   12.70
 -59  -1   0    1.40   12.60
 -59   1   0   -3.40   11.70
 -59   1   0   16.30   12.10
  59  -1   0    1.60   11.10
  59  -1   0  -13.90   11.90
 -59  -1   0    8.90   13.80
  59  -3   0    4.90   12.80
 -59   3   0   10.20   12.50
 -59  -3   0   23.40   13.70
 -59  -3   0   14.80   14.50
 -59   3   0   -4.40   13.60
  59  -3   0    3.40   11.00
  59   3   0   10.00   14.00
  59  -3   0   -7.50   13.60
 -59   3   0  -19.20   11.20
 -59   5   0   12.90   11.90
 -59   5   0  -34.40   12.20
  59  -5   0    7.70   11.50
 -59  -5   0   10.70   16.50
 -59   5   0   -2.50   15.50
  59  -5   0   -4.00   13.10
  59  -5   0  -22.10   15.10
  59   5   0  -15.60   14.10
 -60   0   0    0.60   12.20
 -60   0   0  -32.20   12.30
  60   0   0    3.50   11.50
 -60   2   0    0.20   13.00
 -60  -2   0   -4.50   13.70
 -60  -2   0   25.90   14.70
 -60   2   0    8.00   12.80
  60  -2   0    5.90   11.10
  60   2   0   13.00   12.90
  60  -2   0   -5.00   13.00
  60  -2   0    9.30   13.00
 -60   4   0   20.60   12.00
 -60   4   0    2.20   14.50
  60   4   0    5.20   14.00
  60  -4   0    9.60   14.90
  60  -4   0   -6.50   10.70
 -60   4   0   11.50   13.00
 -60  -4   0    5.90   15.80
 -60  -4   0   -4.30   17.90
  60  -4   0   -4.10   13.10
 -61  -1   0   -9.80   12.80
 -61  -1   0  -10.40   13.80
  61  -1   0  -16.60   11.00
 -61   1   0   12.50   13.40
 -61   1   0   -4.90   11.80
  61   1   0   24.00   12.90
  61  -1   0   -6.80   12.90
 -61   3   0  -22.70   12.50
 -61   3   0   23.70   12.30
 -61  -3   0  -20.20   13.30
  61  -3   0    4.00   12.80
  61  -3   0    3.50   11.70
  61  -3   0  -24.70   13.80
 -61   3   0   -3.20   13.80
 -61  -3   0    0.20   15.00
  61   3   0    7.90   13.50
 -61  -5   0  -10.50   16.40
 -61   5   0   -4.40   13.40
  61   5   0    8.10   15.80
  61  -5   0    8.30   15.70
 -61   5   0  -39.50   14.40
  61  -5   0   39.70   14.30
  61  -5   0    6.30   12.20
 -61   5   0   27.60   12.50
 -62   0   0   -5.40   13.90
 -62   0   0    7.50   13.40
  62   0   0   -9.60   11.80
  62  -2   0  -24.10   12.70
 -62  -2   0   -1.80   14.10
  62  -2   0    8.20   13.90
 -62   2   0  -23.00   13.30
 -62   2   0   21.40   13.30
  62   2   0   -2.30   13.20
 -62  -2   0    2.10   13.50
  62  -2   0    0.00   11.10
  62  -4   0   -0.50   11.50
 -62   4   0   20.60   12.50
 -62   4   0   14.50   14.90
 -62  -4   0    8.70   16.20
  62  -4   0    5.20   15.20
  62  -4   0   17.80   13.80
 -62   4   0   24.50   14.00
  62   4   0   24.60   15.00
 -63  -1   0    5.50   14.60
  63  -1   0   -9.80   13.10
 -63   1   0    9.40   13.70
 -63  -1   0    3.60   13.20
  63  -1   0   22.90   12.70
  63   1   0   -1.90   12.20
 -63  -3   0   -4.10   15.50
  63  -3   0    9.80   15.10
 -63   3   0   19.30   12.80
 -63   3   0  -12.70   13.20
  63  -3   0   -0.10   12.00
 -63   3   0   20.00   13.90
  63   3   0   -9.80   13.90
  63  -3   0   -7.70   13.50
 -64   0   0    4.10   19.90
 -64   0   0   36.60   14.70
  64   0   0  -28.50   12.20
 -64  -2   0    0.90   14.90
  64   2   0  -37.30   12.50
  64  -2   0   -9.90   11.50
  64  -2   0   16.00   13.90
 -64   2   0   14.50   14.30
 -64   2   0  -16.50   12.50
  64   4   0  -11.40   15.50
 -64   4   0    3.00   14.10
 -64   4   0    6.80   14.80
  64  -4   0    7.30   11.70
 -64   4   0  -25.90   12.40
  64  -4   0   12.80   15.50
 -65  -1   0   -4.90   15.20
  65  -1   0    2.90   14.00
 -65   1   0   -2.80   13.80
  65   1   0   12.80   12.80
  65  -1   0   -8.10   12.20
 -65  -1   0   19.30   14.80
 -65   3   0  -18.60   12.80
  65  -3   0    3.20   14.80
  65  -3   0   -2.30   12.60
  65  -3   0   37.60   16.00
 -65   3   0   21.40   14.90
 -65   3   0   -0.30   14.20
  65   3   0  -18.50   14.70
 -65  -3   0   23.30   17.00
  66   0   0   28.50   13.90
 -66   0   0   21.60   15.20
 -66   2   0   34.10   15.50
  66   2   0    9.70   14.50
 -66  -2   0   18.10   16.00
  66  -2   0   41.10   13.40
  66  -2   0   -6.90   14.30
  67  -1   0    6.60   14.70
 -67   1   0  -30.00   14.00
 -67  -1   0   -8.90   15.30
  67   1   0   20.70   13.60
  67  -1   0   -7.10   13.30
  68   0   0  105.39   17.70
 -68   0   0  112.39   19.50
   0   0   1   -2.10    1.20
   0   0   1   -0.30    1.40
   0  -2   1  124.49   12.90
   0  -2  -1  130.99   13.10
   0  -2   1  145.39   12.70
   0   2   1  125.49   11.50
   0  -2  -1  146.69   11.40
   0   4  -1  177.88   18.50
   0   4   1  187.38   18.90
   0  -4   1  187.78   17.90
   0  -4  -1  170.78   19.10
   0  -4  -1  193.08   18.40
   0  -4   1  195.58   18.10
   0  -4  -1  202.78   16.40
   0   6  -1   69.99    9.70
   0  -6  -1   98.59   11.90
   0  -6  -1   72.39   10.00
   0  -6   1   85.09   10.70
   0  -6  -1   83.49    9.10
   0  -6  -1   64.99   11.50
   0  -6   1   59.09   10.90
   0   6  -1   81.89   12.00
   0   6   1   82.59   10.60
   0  -6   1   47.00   11.50
   0   6   1   99.49   12.40
   0   8  -1   16.20    9.00
   0  -8   1   18.90   10.60
   0  -8  -1   25.20    9.50
   0   8   1   44.80   10.90
   0  -8  -1   38.00   12.30
   0  -8  -1   39.20   11.40
   0   8   1   15.20   10.40
   0  -8   1   10.60   11.60
   0  -8   1   29.40    9.20
   0  -8  -1   26.50    7.70
   0   8  -1   36.60   11.80
   0  10   1   19.40   14.40
   0  10  -1   -6.00   12.30
   0  10  -1   -9.20   12.80
   0  10   1    5.00   13.30
   0 -10  -1   -6.70   10.50
   0 -10   1   -0.50   10.40
   0 -10   1    9.40   11.20
   1   1   1 2106.19  156.88
  -1  -1   1 2009.40  156.98
  -1  -1   1 1907.11  156.98
   1  -1  -1 1933.31  156.98
   1  -1   1 1953.20  156.98
  -1   1   1 2193.88  156.78
  -1  -1  -1 1928.71  156.78
  -1  -1  -1 1964.40  157.08
   1  -1   1 2281.67  156.98
   1  -3  -1 2606.54  192.88
  -1  -3   1 2245.18  193.28
   1  -3  -1 2525.95  193.58
  -1  -3   1 2247.18  193.28
  -1  -3  -1 2778.12  193.58
   1  -3   1 2467.35  193.38
   1  -3   1 2388.86  193.38
  -1  -3  -1 2710.03  192.98
   1  -5  -1  659.93   48.70
   1  -5  -1  664.03   48.80
  -1  -5   1  532.95   47.90
  -1  -5   1  491.35   48.10
  -1   5  -1  582.84   48.90
   1  -5  -1  623.44   47.20
   1  -5  -1  531.65   47.90
   1   5   1  684.23   48.50
  -1  -5   1  579.24   48.40
   1   5   1  639.24   48.00
  -1  -5  -1  653.63   48.60
  -1   5   1  661.13   47.90
   1  -5   1  485.95   47.80
  -1  -5  -1  598.44   47.10
   1   5  -1  564.14   48.70
  -1  -5  -1  606.74   48.60
  -1  -5  -1  608.54   47.70
  -1   5   1  675.13   48.50
   1  -5   1  575.44   48.40
   1  -5   1  532.05   48.10
   1   7   1  555.34   46.10
  -1  -7   1  538.15   46.40
  -1  -7   1  514.55   45.50
   1  -7  -1  574.34   46.30
  -1   7  -1  457.95   46.30
  -1  -7   1  520.35   46.70
  -1   7  -1  508.95   44.90
   1  -7  -1  617.34   46.80
   1   7   1  605.24   46.00
   1  -7  -1  567.04   46.10
   1  -7  -1  594.14   45.20
   1  -7   1  582.84   47.50
   1   7  -1  474.05   46.60
  -1   7   1  552.54   46.40
  -1  -7  -1  592.24   46.70
   1  -7   1  522.25   46.70
   1  -7   1  492.75   45.10
  -1  -7  -1  578.54   46.40
  -1   7   1  544.85   45.40
  -1  -7  -1  571.24   44.50
  -1  -7  -1  585.54   45.40
   1   7  -1  485.25   45.00
   1   9   1  103.59   16.60
   1   9   1  134.79   15.60
   1  -9  -1  122.49   12.60
   1  -9  -1   99.79   14.30
   1  -9  -1   55.99   23.30
  -1   9  -1  113.99   14.10
  -1   9  -1   68.19   15.80
  -1  -9   1   89.09   14.00
  -1   9   1  121.69   15.20
  -1  -9  -1  128.19   12.70
   1   9  -1  111.49   14.40
   1   9  -1  101.79   15.70
  -1  -9  -1  124.39   14.50
   1  -9   1  101.89   13.70
  -1   9   1   74.09   23.10
   1 -11  -1   42.60   12.80
   1  11   1   24.70   14.20
  -1 -11   1   28.40   13.50
  -1  11  -1   50.69   16.80
   1  11   1   49.50   16.70
  -1 -11  -1   40.60   13.20
  -1  11   1   52.89   14.90
  -1  11   1   14.70   16.10
   1 -11   1   68.09   14.10
   1  11  -1   18.40   15.10
   2   0   1   -1.90    1.30
  -2   0   1    0.80    1.20
  -2   0   1    1.30    1.30
   2  -2  -1  114.19   12.70
  -2  -2   1  116.89   12.10
  -2  -2   1  119.39   12.40
   2  -2   1  131.69   12.50
   2  -2   1  137.89   12.30
  -2  -2  -1  138.79   13.10
  -2  -2  -1  152.58   11.40
   2  -4  -1  176.28   15.70
  -2  -4   1   86.49   12.50
  -2  -4   1  110.59   13.60
  -2   4  -1  142.49   14.90
   2  -4  -1  118.69   14.40
   2  -4  -1  145.09   11.70
  -2  -4   1  103.49   12.20
   2   4   1  123.49   13.80
  -2  -4  -1  154.48   14.30
   2   4  -1  139.09   14.70
   2  -4   1  107.09   12.20
   2  -4   1  127.39   13.40
  -2  -4  -1  164.08   12.50
   2  -4   1   97.39   12.40
  -2   6  -1   51.09   11.40
  -2  -6   1   58.09   10.70
  -2  -6   1   37.70    9.60
   2  -6  -1   60.59   10.90
   2  -6  -1   52.39    7.70
   2   6   1   60.39    9.70
  -2  -6   1   52.79    9.90
   2   6   1   70.49   10.60
   2  -6  -1   57.39   11.00
   2  -6  -1   54.69    8.70
  -2  -6  -1   74.19    9.20
  -2   6   1   53.69    9.50
  -2  -6  -1   66.79   10.50
   2  -6   1   67.69   10.70
  -2  -6  -1   66.59   10.80
   2  -6   1   44.50    9.00
  -2  -6  -1   73.09    8.20
  -2   6   1   45.80   10.90
   2  -6   1   32.20   10.80
   2   6  -1   63.19    9.00
   2   6  -1   57.69   10.70
  -2  -8   1   -1.40   10.10
   2  -8  -1   21.50    9.20
  -2   8  -1   19.60   11.60
   2   8   1    3.80   10.30
  -2  -8   1   19.20    9.30
   2   8   1   34.40   10.60
   2  -8  -1   15.00   11.10
  -2  -8   1   21.00   11.50
  -2   8  -1    0.00    8.70
   2  -8  -1    3.50   11.00
   2  -8  -1    5.90    7.00
  -2   8   1    5.60   10.10
   2   8  -1   13.20   10.80
  -2   8   1   29.30    9.90
   2  -8   1    4.50   11.80
   2  -8   1   10.10   10.20
   2  -8   1   15.30    8.60
  -2  -8  -1   18.50    7.80
  -2  -8  -1    4.90   10.10
  -2  -8  -1    1.40    8.70
   2   8  -1   11.10    9.10
  -2  -8  -1   18.60   10.90
  -2  10  -1  -13.30   13.60
   2  10   1   26.00   13.30
  -2 -10   1   -4.50   11.20
  -2 -10   1    4.00   11.00
   2 -10  -1    3.90   10.00
  -2  10   1    7.90   13.20
   2  10  -1   12.60   13.60
   2  10  -1   20.20   12.40
   2 -10   1   16.10   11.00
   2 -10   1  -10.00    9.90
  -2  10   1   19.60   12.40
   3  -1  -1   36.60    4.10
  -3  -1   1   32.00    3.90
  -3  -1   1   39.60    4.10
   3   1   1   37.00    4.20
  -3   1  -1   54.69    5.00
  -3  -1  -1   34.20    4.20
   3  -1   1   46.60    4.80
   3  -1   1   26.80    4.00
  -3  -1  -1   39.20    3.90
   3   1  -1   30.80    3.60
  -3  -3   1   26.70    5.90
   3  -3  -1   30.20    6.60
   3  -3  -1   21.70    3.90
  -3  -3   1   22.30    5.90
   3  -3   1   16.50    5.90
  -3  -3  -1   30.20    4.90
  -3  -3  -1   29.10    6.40
   3  -3   1   29.80    5.70
   3   5   1    6.20    6.70
  -3  -5   1    6.10    7.50
   3   5   1    4.80    7.30
  -3  -5   1   -7.20    6.40
   3  -5  -1    3.80    7.50
   3  -5  -1  -10.20    7.10
  -3   5  -1   -1.40    8.30
  -3  -5   1    0.30    7.20
   3  -5  -1   -1.60    4.60
   3  -5   1   -2.50    7.10
   3  -5   1    8.40    6.40
   3   5  -1   10.00    7.10
   3  -5   1    2.10    7.00
  -3  -5  -1    4.20    5.00
  -3   5   1   -2.10    7.10
  -3  -5  -1    2.50    7.20
  -3   5   1    2.00    6.00
  -3  -5  -1   -2.80    5.90
  -3  -5  -1    4.40    6.90
   3  -7  -1    2.00   10.50
  -3   7  -1   -1.50    7.60
  -3  -7   1   -0.70   10.70
  -3  -7   1   -7.20    8.70
  -3  -7   1    2.20    9.50
   3  -7  -1    9.20    6.20
   3  -7  -1   -2.80   10.50
   3   7   1    9.80    9.30
   3   7   1   -6.00    8.70
  -3   7  -1    0.40   10.50
   3  -7  -1   10.10    8.30
   3  -7   1    5.60    7.90
   3  -7   1   12.60    9.50
   3   7  -1   -2.00    9.70
  -3  -7  -1    8.20    8.40
  -3   7   1    3.00    8.60
  -3  -7  -1    8.60    7.30
  -3   7   1    4.90   10.40
  -3  -7  -1  -10.90    9.00
   3   7  -1    5.40    8.30
  -3  -7  -1   -2.00    9.90
   3  -7   1   12.30   11.10
   3   9   1    8.90   11.60
  -3  -9   1    7.80   11.60
   3  -9  -1   21.70   12.30
  -3   9  -1   23.40   12.90
   3  -9  -1  -18.20    7.90
  -3   9  -1   -2.10    9.60
  -3  -9   1   14.90   10.20
   3   9   1   18.20   11.40
   3  -9  -1    8.30    9.10
   3  -9   1    9.20   11.90
   3   9  -1   -9.90    9.70
  -3   9   1    3.30   11.70
  -3  -9  -1    5.00    9.90
   3   9  -1    5.80   12.10
  -3  -9  -1   -2.60    8.60
   3  -9   1    4.60    8.90
  -3   9   1    4.40   11.00
   3  11   1   33.30   15.90
  -3 -11   1   10.30   13.20
  -3  11  -1   -2.90   15.10
   3  11   1    6.80   13.70
   3 -11  -1    9.50   11.60
  -3  11   1  -14.10   14.40
  -3 -11  -1  -17.40   12.20
  -3  11   1   -4.30   13.00
   3  11  -1   10.20   14.80
   3 -11   1   14.80   12.80
  -4   0   1    1.60    1.10
   4   0   1    1.90    1.80
  -4   0   1    2.40    1.70
  -4   0  -1    4.70    2.10
  -4  -2   1  307.47   27.70
  -4  -2   1  322.77   28.30
   4  -2  -1  331.07   28.20
   4  -2   1  328.27   28.00
   4  -2   1  368.36   28.30
  -4  -2  -1  392.76   27.70
  -4  -2  -1  379.86   28.40
  -4  -4   1  726.03   61.29
  -4  -4   1  702.03   61.29
  -4  -4   1  676.93   61.09
   4   4   1  765.12   61.09
   4  -4  -1  743.83   61.49
   4  -4  -1  850.41   60.29
  -4   4  -1  741.53   61.89
   4  -4  -1  784.52   61.79
   4   4  -1  764.52   61.29
   4  -4   1  788.52   61.29
  -4  -4  -1  858.41   60.69
  -4  -4  -1  896.81   61.59
   4  -4   1  789.02   61.39
   4  -4   1  729.43   60.99
  -4  -6   1  421.96   39.00
   4   6   1  485.95   39.40
   4  -6  -1  518.15   40.90
  -4  -6   1  421.06   40.30
   4  -6  -1  474.65   38.80
   4  -6  -1  460.15   40.10
  -4  -6   1  458.25   40.00
   4   6   1  488.95   39.40
  -4   6  -1  384.66   40.70
   4  -6  -1  512.45   37.70
   4  -6   1  436.06   39.50
   4   6  -1  447.66   39.70
   4  -6   1  447.96   40.00
  -4  -6  -1  486.85   38.20
  -4   6   1  509.85   39.10
  -4   6   1  493.75   40.60
   4  -6   1  402.86   38.70
  -4  -6  -1  497.45   40.00
  -4  -6  -1  505.05   38.80
  -4  -6  -1  475.95   39.40
   4   6  -1  462.15   38.90
   4  -8  -1  140.29   13.60
  -4  -8   1  130.59   14.80
   4  -8  -1  103.09   12.00
  -4  -8   1  124.59   15.00
   4  -8  -1   78.29   15.80
   4  -8  -1  132.79   16.20
  -4  -8   1  122.39   16.20
   4   8   1  142.59   15.40
  -4   8  -1  120.49   13.40
   4   8   1  139.19   15.10
  -4   8  -1   86.29   16.30
   4   8  -1  100.19   14.20
  -4   8   1  101.79   15.00
   4  -8   1   89.09   16.30
   4   8  -1   90.49   15.10
  -4  -8  -1  109.89   15.80
   4  -8   1  112.59   14.30
  -4  -8  -1  126.49   14.10
  -4  -8  -1  147.99   13.60
   4  -8   1  119.89   13.60
  -4  -8  -1  134.89   15.10
  -4   8   1  145.89   14.70
  -4  10  -1   -5.10   13.80
   4  10   1   24.50   12.60
   4  10   1   20.00   13.50
   4 -10  -1   19.50   10.00
  -4 -10   1   17.70   11.10
  -4 -10   1    5.70   12.70
  -4  10   1   19.40   12.30
   4  10  -1   28.70   13.60
   4 -10   1  -11.50   10.80
   4  10  -1   34.60   11.50
   4 -10   1   13.90   10.60
  -4  10   1    0.00   12.70
  -4 -10  -1   17.10   12.00
   5  -1  -1   31.10    3.60
  -5   1  -1   33.60    4.30
   5   1   1   27.50    3.60
   5  -1  -1   35.20    3.80
  -5  -1   1   38.10    3.80
  -5  -1   1   27.40    4.10
   5   1  -1   36.80    3.90
  -5  -1  -1   28.20    3.90
   5  -1   1   30.80    3.80
  -5  -1  -1   32.90    4.20
   5  -1   1   24.70    4.00
  -5   1   1   32.30    3.40
  -5  -3   1   28.30    6.70
  -5  -3   1   30.20    6.30
   5  -3  -1   44.70    4.30
   5  -3  -1   32.70    7.00
  -5  -3  -1   48.60    5.50
  -5  -3  -1   41.30    7.10
   5  -3   1   33.30    6.10
   5  -3   1   31.10    6.70
  -5  -5   1   20.40    7.20
   5  -5  -1   35.10    8.80
  -5   5  -1   38.80    9.10
  -5  -5   1   32.20    8.10
   5   5   1   22.40    7.70
  -5  -5   1   29.90    8.00
   5  -5  -1   21.00    8.00
   5  -5  -1   22.90    5.10
   5   5   1   27.60    7.40
   5  -5   1   30.80    8.30
   5  -5   1   32.50    8.10
  -5  -5  -1   16.10    8.00
  -5  -5  -1   25.90    6.10
  -5  -5  -1   22.80    6.90
   5   5  -1   23.80    7.50
  -5  -5  -1   39.70    7.70
   5  -5   1   34.30    7.40
  -5   5   1   25.90    6.80
  -5   5   1   34.20    8.60
  -5  -7   1   45.10   11.80
   5   7   1   53.79   10.90
   5   7   1   49.40   10.60
   5  -7  -1   71.59   12.70
  -5   7  -1   44.60   12.50
  -5  -7   1   60.19   10.90
  -5  -7   1   35.40   10.50
   5  -7  -1   52.89    9.60
   5  -7  -1   69.99   12.60
  -5   7  -1   42.30    8.90
   5  -7  -1   72.89    7.80
   5   7  -1   47.00   10.10
  -5   7   1   20.80   11.70
  -5   7   1   64.49   10.30
  -5  -7  -1   45.20   12.00
   5  -7   1   58.19    9.50
   5  -7   1   56.59   10.50
  -5  -7  -1   68.79    9.30
   5  -7   1   19.20   12.30
  -5  -7  -1   64.59   10.10
  -5  -7  -1   56.99   11.00
   5   7  -1   66.19   11.60
  -5  -9   1   17.40   10.90
   5  -9  -1   18.80    9.10
  -5   9  -1   15.60    9.40
   5   9   1   11.40   11.90
   5   9   1   -4.90   10.60
  -5   9  -1   15.20   13.50
  -5  -9   1   13.40   11.60
   5  -9  -1   20.60   12.70
   5  -9   1   22.70    9.30
  -5  -9  -1   23.10   10.20
  -5   9   1   25.10   12.00
   5  -9   1   12.30   10.10
   5   9  -1   13.80   10.10
  -5   9   1    8.60   10.80
  -5  -9  -1   23.20    9.30
  -5 -11   1   -3.90   12.90
  -5  11  -1   33.60   15.70
   5  11   1   35.40   14.20
   5  11   1  -13.30   14.80
   5 -11  -1   17.40   12.60
   5  11  -1   -3.90   14.70
  -5 -11  -1   10.60   13.80
  -5  11   1   -7.90   15.10
   5 -11   1  -17.00   12.40
  -5  11   1   20.70   13.50
  -6   0   1    1.70    2.20
   6   0   1    2.80    2.20
  -6   0  -1    0.10    2.50
  -6   0   1    0.70    1.20
  -6  -2   1  215.28   18.50
  -6  -2   1  214.28   19.30
   6  -2  -1  197.98   18.90
   6  -2   1  222.68   18.80
   6  -2   1  207.98   19.00
  -6  -2  -1  253.57   19.40
  -6  -2  -1  240.98   18.60
  -6  -4   1  190.18   20.40
   6  -4  -1  206.28   21.00
   6  -4  -1  249.88   18.80
  -6   4  -1  227.18   21.90
  -6  -4   1  200.38   20.40
   6  -4  -1  228.58   22.00
   6   4   1  234.08   20.50
  -6  -4   1  229.98   21.10
   6  -4   1  197.48   20.20
   6  -4   1  224.98   21.10
   6   4  -1  232.68   20.90
  -6  -4  -1  273.57   21.00
   6  -4   1  220.58   20.90
  -6  -4  -1  283.67   19.90
   6  -6  -1  166.98   20.50
   6   6   1  182.58   18.70
  -6  -6   1  183.88   19.70
   6  -6  -1  183.48   16.20
   6  -6  -1  184.58   18.10
  -6  -6   1  176.08   20.90
   6   6   1  198.78   19.90
  -6   6  -1  156.88   18.60
   6  -6  -1  136.49   18.10
  -6  -6   1  140.39   17.60
   6  -6   1  159.98   18.70
   6   6  -1  181.28   19.80
  -6  -6  -1  176.08   19.00
   6   6  -1  185.68   19.00
  -6  -6  -1  184.58   18.90
  -6   6   1  180.48   18.20
  -6   6   1  192.18   21.40
   6  -6   1  166.08   18.10
  -6  -6  -1  186.38   19.70
   6  -6   1  187.98   21.80
  -6  -6  -1  205.28   20.30
   6   8   1   30.20   10.80
  -6  -8   1   29.10   11.60
  -6   8  -1   33.20    9.10
  -6  -8   1   34.40   10.50
  -6  -8   1   15.00   10.20
   6  -8  -1   30.50   13.50
   6  -8  -1   23.70   11.90
   6   8   1   32.40   10.70
   6  -8  -1   43.10    7.20
  -6   8  -1    1.70   11.70
   6  -8  -1   14.80    8.60
   6  -8   1   42.40    9.90
  -6  -8  -1   48.60   10.20
  -6   8   1   11.50    9.60
  -6   8   1   19.50   10.80
   6   8  -1   29.10    9.80
  -6  -8  -1   25.40    8.70
  -6  -8  -1   22.30   11.00
   6  -8   1   34.40   12.90
   6  -8   1    4.50    8.50
   6   8  -1   17.10   11.00
   6 -10  -1   10.30   10.30
  -6  10  -1   10.50   13.90
   6  10   1    9.00   11.90
   6  10   1    5.40   13.00
  -6 -10   1  -23.10   10.80
  -6 -10   1    7.40   12.50
   6 -10   1   22.70   10.30
   6  10  -1  -11.60   11.00
  -6 -10  -1    7.60   11.50
   6 -10   1  -20.30   10.80
  -6  10   1    8.50   12.20
  -6  10   1  -14.40   12.70
   6  10  -1   13.40   13.00
   7  -1  -1  275.27   20.90
  -7  -1   1  258.07   21.60
  -7  -1   1  258.27   20.70
   7   1   1  236.38   21.30
  -7   1  -1  261.97   21.40
   7  -1  -1  253.37   21.10
   7  -1   1  258.07   21.30
   7   1  -1  305.07   20.90
  -7   1   1  249.08   20.80
  -7  -1  -1  264.57   21.40
   7  -1   1  267.17   21.40
  -7   1   1  271.67   20.90
  -7  -3   1  314.87   27.90
   7  -3  -1  300.47   27.60
  -7  -3   1  287.37   27.30
   7  -3  -1  369.06   26.10
  -7  -3  -1  365.96   28.00
   7  -3   1  315.77   27.60
   7  -3   1  294.97   27.10
  -7  -3  -1  374.46   26.90
   7  -5  -1   56.59    6.10
  -7  -5   1   52.99    8.40
  -7   5  -1   43.90   10.10
   7   5   1   51.69    8.80
  -7  -5   1   46.50    8.80
  -7  -5   1   44.30    8.90
   7  -5  -1   41.80    9.40
   7   5   1   53.79    8.30
   7  -5  -1   55.49   10.10
  -7  -5  -1   61.49    7.60
  -7  -5  -1   49.20    8.20
  -7   5   1   37.60    9.50
   7  -5   1   41.20    8.90
   7  -5   1   52.59    9.60
   7   5  -1   48.80    8.10
   7  -5   1   55.89    8.20
  -7  -5  -1   55.79    9.50
   7   5  -1   40.60    8.50
  -7  -5  -1   56.49    8.20
  -7   5   1   56.19    8.00
   7   7   1  176.58   17.90
   7  -7  -1   99.39   15.20
  -7  -7   1  115.29   13.70
   7  -7  -1  117.29   13.10
  -7   7  -1   86.79   15.30
   7   7   1  122.79   13.60
  -7  -7   1  111.99   14.10
  -7  -7   1  113.49   15.20
  -7   7  -1   95.99   12.00
   7  -7  -1  119.79   12.30
   7  -7  -1   93.09   15.30
  -7  -7  -1  111.19   12.20
  -7  -7  -1  133.39   14.80
   7   7  -1   90.99   13.90
  -7  -7  -1   97.69   12.90
   7   7  -1  112.09   13.30
  -7   7   1  106.69   15.30
   7  -7   1  118.49   15.90
  -7  -7  -1  111.49   13.40
   7  -7   1  116.09   13.30
  -7   7   1  107.19   13.10
   7  -7   1   91.89   12.30
  -7  -9   1   33.20   11.80
   7  -9  -1   38.80   13.60
  -7   9  -1   29.20    9.70
  -7   9  -1   34.00   14.40
  -7  -9   1   28.80   11.40
   7  -9  -1   16.20    9.50
   7   9   1   42.20   12.10
   7   9   1   34.60   11.80
  -7   9   1   54.19   11.50
   7  -9   1   35.70    9.40
  -7  -9  -1   38.40   11.00
  -7  -9  -1   26.10   10.00
  -7   9   1    3.20   12.00
   7   9  -1   23.50   10.80
   7  -9   1   25.20   11.10
   7   9  -1    4.90   12.00
   7  11   1   47.20   15.80
  -7 -11   1    4.80   14.50
   7  11   1   11.00   13.60
  -7  11  -1   38.60   16.20
   7 -11   1    1.70   12.90
  -7  11   1   22.10   16.00
   7  11  -1   17.00   15.00
  -7  11   1   28.80   14.00
  -7 -11  -1   41.00   14.40
   8   0   1    3.20    2.60
  -8   0   1    0.40    1.30
  -8   0  -1    1.00    3.10
  -8   0   1    1.30    2.60
   8  -2  -1   52.69    6.90
  -8  -2   1   55.99    7.20
   8  -2  -1   57.49    6.10
  -8  -2   1   59.69    6.40
  -8  -2  -1   58.49    6.80
   8  -2   1   43.80    6.90
  -8  -2  -1   57.99    7.70
  -8   2   1   69.89    5.90
   8  -2   1   59.89    6.70
  -8  -4   1   76.19   12.80
   8   4   1   75.09    9.50
   8  -4  -1   90.29    8.50
  -8  -4   1   78.09   10.00
   8  -4  -1   98.09   11.10
  -8   4  -1   90.89   11.10
  -8  -4   1   85.39    9.50
   8  -4  -1   67.59    9.90
  -8  -4  -1   86.89   10.50
   8  -4   1   75.89    9.00
   8  -4   1   81.29    9.90
  -8  -4  -1   81.79    9.90
  -8  -4  -1   96.19   10.60
   8  -4   1  100.29    9.80
   8  -4   1   72.99   10.50
  -8  -6   1   80.09   10.90
  -8   6  -1   90.69   13.00
  -8  -6   1   69.59   11.50
  -8  -6   1   57.19   10.20
   8   6   1   81.79   10.70
   8   6   1   69.19    9.90
   8  -6  -1   55.09    7.60
   8  -6  -1   63.89   11.70
   8  -6  -1   74.69    9.00
   8  -6  -1   66.29   12.20
  -8   6   1   46.60   11.80
  -8  -6  -1   69.79   11.10
  -8  -6  -1   84.89   10.30
  -8   6   1   64.39    9.70
   8  -6   1   64.09   10.40
  -8  -6  -1   68.59    9.30
  -8  -6  -1   73.59   10.00
   8  -6   1   62.29   11.80
   8   6  -1   56.39   10.60
   8   6  -1   71.29   10.10
   8  -6   1   63.49    9.50
   8   8   1   10.70   10.40
  -8  -8   1    7.30   11.00
   8  -8  -1   25.80    8.30
   8   8   1   16.70   10.10
  -8   8  -1   10.30    8.50
  -8   8  -1    9.00   12.00
  -8  -8   1   18.00    9.90
  -8  -8   1   26.10   10.50
   8  -8  -1   22.90   12.20
  -8   8   1   17.20    9.50
   8   8  -1    8.90   10.70
  -8  -8  -1   20.70    8.60
   8  -8   1    2.00    8.00
   8  -8   1    5.70    9.60
  -8  -8  -1   27.90    9.50
  -8   8   1    8.20   11.20
  -8  -8  -1    8.30   10.60
   8   8  -1   18.90    9.60
   8  -8   1   30.10   12.80
  -8  10  -1  -10.40   14.20
  -8 -10   1  -25.40   11.90
   8  10   1   -5.10   13.40
   8  10   1   14.00   12.30
   8 -10  -1    2.10   10.20
   8 -10  -1   -6.10   14.50
  -8 -10   1  -12.60   11.70
   8  10  -1    2.20   11.50
  -8  10   1   27.60   13.90
   8 -10   1   -3.60   11.30
   8  10  -1    5.60   12.50
  -8 -10  -1   27.20   11.50
   8 -10   1   16.40   10.60
  -8  10   1  -16.60   11.80
   9   1   1   44.20    5.80
  -9  -1   1   55.79    5.40
  -9  -1   1   47.20    5.80
  -9   1  -1   37.10    5.70
   9  -1  -1   53.89    6.00
   9  -1   1   52.39    5.70
  -9  -1  -1   37.60    5.90
  -9  -1  -1   45.20    6.00
  -9   1   1   54.19    6.00
   9   1  -1   46.00    5.50
   9  -1   1   48.00    5.50
  -9   3  -1  328.97   31.10
   9  -3  -1  372.46   29.70
   9  -3  -1  396.56   28.20
  -9  -3   1  378.46   29.30
  -9  -3   1  344.07   30.10
   9  -3  -1  279.97   32.30
  -9  -3   1  321.37   31.20
   9  -3   1  342.67   29.60
   9  -3   1  312.47   30.90
  -9  -3  -1  402.66   29.90
  -9  -3  -1  378.96   29.10
   9  -3   1  355.96   29.30
   9  -5  -1   47.80    9.10
   9  -5  -1   45.60   10.00
   9   5   1   50.69    8.30
  -9   5  -1   43.60   10.30
   9  -5  -1   31.50    5.40
   9   5   1   54.79    7.40
  -9  -5   1   50.29    8.40
  -9  -5   1   33.10    8.50
  -9  -5   1   50.39    8.40
   9  -5   1   45.80    9.80
   9  -5   1   41.70    7.70
  -9  -5  -1   43.20    7.50
  -9  -5  -1   49.90    7.80
  -9  -5  -1   29.80    7.20
   9   5  -1   42.70    8.00
  -9  -5  -1   38.50    8.70
  -9   5   1   55.99    9.50
   9  -5   1   61.89    8.70
  -9   5   1   41.00    7.40
   9   5  -1   27.30    7.70
   9  -5   1   50.49    9.00
   9   7   1  275.87   27.50
   9  -7  -1  288.47   25.10
   9  -7  -1  307.47   26.60
  -9   7  -1  287.27   31.40
  -9  -7   1  272.97   28.40
   9  -7  -1  298.67   31.30
  -9   7  -1  253.87   26.40
  -9  -7   1  312.17   28.80
  -9  -7   1  282.07   29.20
   9   7   1  272.17   28.40
   9  -7  -1  325.77   29.80
  -9  -7  -1  375.86   28.10
  -9  -7  -1  329.27   27.20
   9   7  -1  301.97   27.90
  -9  -7  -1  306.97   28.90
   9  -7   1  273.97   30.10
  -9   7   1  310.07   27.30
   9   7  -1  295.07   28.80
  -9   7   1  303.57   31.10
   9  -7   1  309.67   28.30
   9  -7   1  258.17   26.40
   9  -9  -1   83.99   12.30
  -9  -9   1   77.79   13.60
  -9   9  -1   77.99   16.40
  -9  -9   1  100.49   14.40
   9   9   1   89.09   14.20
   9  -9  -1   74.09   16.30
   9   9   1  106.09   14.60
  -9  -9  -1  130.99   13.40
   9   9  -1   79.89   14.20
   9  -9   1   85.09   13.60
  -9   9   1   99.69   13.40
   9  -9   1   70.89   11.70
  -9   9   1   43.60   13.90
  -9  -9  -1   98.59   13.70
   9   9  -1   71.39   13.00
  -9 -11   1   39.30   15.60
   9  11   1   45.40   15.00
  -9  11  -1   35.90   17.10
   9  11   1   22.70   15.40
  -9  11   1   17.60   13.90
   9 -11   1   14.20   12.90
  -9  11   1   11.60   16.40
   9  11  -1   44.80   15.50
  -9 -11  -1   69.79   14.50
 -10   0  -1    3.70    3.50
  10   0   1    1.50    3.20
 -10   0   1    2.00    1.90
 -10   0   1    2.90    3.30
 -10   0   1    0.10    1.90
  10   0  -1    2.80    2.00
 -10  -2   1    0.60    4.30
 -10  -2   1   12.40    5.70
  10  -2  -1    0.30    4.70
  10  -2  -1    1.40    3.30
  10  -2   1    6.50    4.40
 -10  -2  -1    7.00    5.10
  10  -2   1    2.20    5.00
 -10   2   1    2.50    3.30
 -10  -2  -1   -0.80    6.00
 -10  -4   1   -2.90    6.00
  10  -4  -1    5.30    3.30
  10   4   1    9.10    6.30
  10  -4  -1   11.80    8.00
  10  -4  -1   14.40    6.60
 -10   4  -1   10.80    8.00
 -10  -4   1   10.20    6.80
 -10  -4   1   -0.40    5.90
  10  -4   1    4.30    6.20
 -10  -4  -1    0.80    5.00
  10  -4   1   -0.70    4.90
  10  -4   1   -7.10    7.30
 -10  -4  -1    0.40    5.80
  10  -4   1   -2.70    6.10
 -10  -4  -1    9.80    6.70
  10  -6  -1   -0.20    9.80
 -10  -6   1   -4.20    7.90
 -10  -6   1   -1.70    8.70
 -10  -6   1   -7.90    9.00
  10   6   1    7.80    8.50
  10  -6  -1   -7.10    4.70
 -10   6  -1    3.60   10.90
  10  -6  -1   11.10    6.80
  10  -6  -1   -3.70    9.30
  10   6   1   -0.20    7.20
  10  -6   1   -4.20    6.70
 -10   6   1   -5.40    9.20
  10  -6   1    7.20    9.40
  10   6  -1    4.10    7.90
 -10  -6  -1    6.60    7.90
 -10   6   1    8.90    7.80
 -10  -6  -1   -1.30    8.70
 -10  -6  -1   -8.70    7.30
  10  -6   1    6.20    8.00
  10   6  -1    6.60    7.80
 -10  -6  -1   -1.20    7.10
  10  -8  -1    0.90   10.10
 -10  -8   1   12.80    9.90
  10  -8  -1  -10.40   11.50
 -10   8  -1   14.00   19.50
 -10  -8   1   13.60   10.40
 -10  -8   1  -18.60   10.40
  10   8   1   -6.00   10.00
  10   8   1    1.80    9.70
  10  -8  -1  -10.80    8.10
 -10   8  -1    0.70    8.10
 -10  -8  -1   -5.90    8.90
  10   8  -1   11.10    9.60
 -10  -8  -1   22.50   11.30
 -10  -8  -1   10.90    8.20
  10   8  -1  -14.50    9.60
 -10   8   1   17.90    9.20
  10  -8   1    5.80    7.70
 -10   8   1   -2.00   11.50
  10  -8   1   -3.80    9.50
  10  -8   1   -8.80   14.80
  10  10   1   27.60   12.70
 -10 -10   1    8.80   12.40
  10 -10  -1   -2.50   14.50
 -10  10  -1    1.20   14.80
  10 -10  -1  -11.80    9.50
  10  10   1   22.50   13.20
  10  10  -1   11.30   11.70
  10  10  -1   10.60   12.80
 -10  10   1  -10.40   13.40
 -10  10   1   10.90   11.60
 -10 -10  -1   -5.90   11.20
  10 -10   1    4.30   11.10
 -11   1  -1   60.59    7.10
 -11  -1   1   61.79    6.60
  11  -1  -1   76.29    7.70
  11   1   1   50.19    7.00
 -11  -1   1   61.79    7.00
  11  -1   1   61.09    6.60
  11   1  -1   54.99    6.70
 -11  -1  -1   62.29    7.20
 -11  -1  -1   65.89    7.20
  11  -1   1   54.39    6.90
 -11   1   1   68.39    7.70
  11  -3  -1   35.40    6.40
 -11   3  -1   36.70    8.00
  11   3   1   34.40    6.70
  11  -3  -1   45.40    8.60
 -11  -3   1   36.20    7.00
 -11  -3   1   35.70    6.70
 -11  -3   1   34.10    6.00
  11  -3  -1   40.20    4.20
  11  -3   1   27.50    6.50
 -11  -3  -1   34.50    6.00
  11  -3   1   28.30    5.70
 -11  -3  -1   24.40    7.00
  11  -3   1   38.60    7.90
 -11   5  -1   11.40    9.60
  11  -5  -1    3.40    4.10
 -11  -5   1   15.90    7.30
 -11  -5   1   21.80    8.30
  11   5   1   20.00    7.30
  11  -5  -1   10.70    9.50
  11  -5  -1   11.30    8.10
 -11  -5   1   18.00    7.30
  11  -5   1    4.60    7.90
 -11   5   1   34.20    7.00
 -11  -5  -1    5.10    7.70
  11   5  -1   14.40    7.10
 -11  -5  -1    7.60    6.60
  11   5  -1   11.50    6.90
 -11  -5  -1    6.80    7.40
  11  -5   1    5.10    9.00
  11  -5   1   14.80    7.00
  11  -5   1   14.10    6.10
  11  -7  -1   24.40    7.80
  11  -7  -1    2.70   10.80
  11   7   1    4.70    8.80
 -11   7  -1    7.60    7.10
 -11  -7   1   10.80    9.40
  11  -7  -1   24.10   12.10
  11   7   1    7.80    9.50
 -11  -7   1    6.40   10.10
  11  -7  -1    5.00    5.50
 -11  -7   1   -1.00    8.80
 -11   7  -1   -0.10   12.00
  11  -7   1    9.80    9.20
 -11  -7  -1   -7.00    9.60
 -11  -7  -1   -2.10    8.60
  11  -7   1    4.20   11.10
 -11  -7  -1    5.10    7.80
  11   7  -1   -5.60    8.80
 -11   7   1    8.40    8.10
 -11   7   1    3.60   11.30
  11  -7   1   -5.80    7.00
  11   7  -1   22.10    9.50
  11   9   1  -16.00   10.90
 -11  -9   1    1.40   11.30
 -11   9  -1   -0.80   13.50
  11  -9  -1   -3.80    8.40
  11  -9  -1  -15.00   13.10
  11   9   1    5.20   11.30
 -11  -9   1    0.90   10.50
  11  -9   1   -4.10    8.50
  11   9  -1    3.90   11.30
 -11   9   1    4.20   10.00
  11  -9   1   14.40   10.30
 -11   9   1    2.90   12.10
  11   9  -1   -3.10   10.40
 -11  -9  -1  -17.20   10.00
 -11  -9  -1   -0.80    9.50
  11  11   1    6.30   14.00
 -11 -11   1  -21.60   13.90
  11  11   1    1.90   14.80
 -11  11  -1   -2.10   16.10
  11 -11   1  -26.20   11.70
 -11 -11  -1   29.90   13.40
  11  11  -1   -0.50   14.20
  11  11  -1   13.20   14.10
 -11  11   1    3.40   15.60
  12   0   1    4.60    3.90
 -12   0   1    2.90    2.60
  12   0  -1    3.80    2.50
 -12   0   1    1.60    2.30
 -12   0  -1    5.20    4.20
 -12   0   1   -0.90    4.00
 -12  -2   1  322.47   25.20
  12  -2  -1  325.47   25.00
  12  -2  -1  296.07   25.50
 -12  -2   1  304.67   26.10
  12  -2   1  296.57   25.80
 -12   2   1  304.57   24.80
 -12  -2  -1  293.37   26.40
  12  -2   1  317.37   25.40
 -12  -2  -1  300.17   26.10
  12  -4  -1  380.86   31.60
  12  -4  -1  352.16   32.40
 -12   4  -1  392.86   32.20
 -12  -4   1  373.36   30.80
 -12  -4   1  347.27   31.40
 -12  -4   1  368.06   31.40
  12  -4  -1  381.46   29.30
  12   4   1  351.76   30.90
  12  -4   1  404.66   31.00
  12   4  -1  379.16   31.10
 -12  -4  -1  353.46   31.20
  12  -4   1  354.56   31.00
 -12  -4  -1  377.66   30.40
  12  -4   1  343.47   30.30
 -12   4   1  374.26   30.50
 -12  -4  -1  388.96   31.00
  12  -4   1  351.56   31.90
  12  -6  -1  285.27   24.20
 -12  -6   1  284.17   26.30
  12  -6  -1  272.57   22.50
  12  -6  -1  231.28   26.30
  12   6   1  264.57   25.80
 -12  -6   1  239.58   25.60
 -12   6  -1  259.37   28.70
 -12  -6   1  254.77   26.50
  12  -6  -1  257.37   27.40
  12   6   1  306.47   24.50
  12  -6   1  279.27   28.00
 -12   6   1  264.57   24.50
  12  -6   1  242.28   23.80
  12   6  -1  271.07   25.20
 -12  -6  -1  245.78   26.10
  12   6  -1  281.27   25.10
 -12  -6  -1  239.28   24.30
 -12  -6  -1  298.67   25.50
 -12   6   1  242.58   27.40
  12  -6   1  311.47   26.60
  12  -6   1  281.97   25.60
  12   8   1   82.39   12.20
  12  -8  -1   64.29   10.10
  12  -8  -1   73.99    8.40
 -12   8  -1   55.99   15.40
  12  -8  -1   45.60   20.70
 -12   8  -1   41.00    9.60
  12   8   1   58.19   11.50
 -12  -8   1   57.09   11.50
 -12  -8   1   59.29   13.20
 -12  -8   1   62.79   12.40
 -12   8   1   44.10   20.50
  12   8  -1   46.30   11.60
 -12  -8  -1   65.49   11.40
 -12   8   1   81.69   11.00
  12  -8   1   55.89   11.10
 -12  -8  -1   66.69   10.40
  12   8  -1   46.10   11.80
  12  -8   1   38.00    9.50
 -12  -8  -1   36.10   11.90
  12 -10  -1    7.00   10.10
 -12 -10   1  -14.40   12.20
 -12  10  -1   17.90   15.00
  12  10   1   25.50   12.60
  12  10   1   10.50   18.20
  12 -10  -1   22.70   15.80
 -12  10   1  -15.30   13.10
  12 -10   1   12.50   11.10
 -12 -10  -1   -5.00   11.80
  12  10  -1   13.70   12.00
 -12  10   1   -8.40   11.30
  12  10  -1   -1.80   12.50
 -13  -1   1  151.88   13.50
  13  -1  -1  168.28   13.90
 -13   1  -1  144.79   14.60
 -13  -1   1  157.88   15.30
  13   1   1  157.28   15.40
 -13   1   1  153.78   14.40
  13  -1   1  159.68   15.20
 -13  -1  -1  165.08   15.60
 -13  -1  -1  180.08   15.70
  13  -1   1  152.28   14.70
 -13  -3   1  124.99   13.30
  13  -3  -1  146.39   16.00
  13   3   1  147.89   13.80
 -13  -3   1  117.29   14.30
 -13  -3   1  104.29   12.40
 -13   3  -1  155.68   15.60
  13  -3  -1  132.39   13.30
  13  -3  -1  132.29   11.60
 -13  -3  -1  127.69   13.80
 -13  -3  -1  120.19   13.40
  13  -3   1  125.89   12.70
  13  -3   1  144.99   15.20
 -13  -5   1   24.60    8.50
  13  -5  -1   12.40   10.30
 -13   5  -1   38.90   10.30
  13  -5  -1   19.80    4.70
  13  -5  -1   21.50    8.50
 -13  -5   1   25.10    7.80
 -13  -5   1   17.50    7.90
  13   5   1   33.80    7.80
  13   5  -1   45.90    8.20
 -13  -5  -1   20.60    6.90
  13  -5   1   30.40    8.00
  13   5  -1   14.10    7.20
 -13   5   1   30.60    6.90
 -13  -5  -1   27.30    8.30
  13  -5   1   32.30    6.60
 -13  -5  -1   23.70    7.60
  13  -5   1   24.90    8.00
  13  -5   1   18.50    9.60
  13   7   1   17.10    9.80
 -13   7  -1   34.30   13.10
 -13   7  -1   23.90    8.10
  13  -7  -1   20.20   12.30
 -13  -7   1   30.70    9.80
  13   7   1   37.20    9.20
 -13  -7   1   26.30   10.40
  13  -7  -1   32.90   11.70
  13  -7  -1   15.70    6.20
 -13  -7   1   44.40   11.20
  13  -7  -1   39.00    8.30
  13  -7   1   43.20   11.70
 -13  -7  -1   22.20    8.70
  13  -7   1   29.10    8.00
 -13  -7  -1   15.90   10.70
 -13   7   1   31.60    9.10
  13   7  -1   22.20    9.90
  13  -7   1   32.70    9.60
 -13   7   1   31.60   12.30
 -13  -7  -1   36.30    9.60
  13   7  -1   30.30    9.90
  13   9   1    4.90   10.90
 -13  -9   1   -0.80   11.30
 -13   9  -1   -7.20   13.20
  13  -9  -1   12.10   14.30
  13  -9  -1    5.00    8.90
 -13  -9   1   -3.00   11.10
  13  -9   1   -2.60   10.20
  13   9  -1  -13.40   10.60
  13  -9   1    1.20    8.70
 -13   9   1   -0.50    9.80
 -13   9   1   10.30   12.00
  13   9  -1   10.60   11.00
 -13  -9  -1   11.20   12.30
 -13  -9  -1   15.40    9.90
  13  11   1   -0.40   15.00
 -13  11  -1   30.30   17.20
  13  11   1    7.90   14.10
 -13 -11   1   10.30   14.40
 -13 -11  -1   17.90   13.60
 -13  11   1   18.10   15.70
  13 -11   1   42.90   12.60
  13  11  -1   -2.10   13.30
  13  11  -1    9.10   15.40
 -14   0   1    5.10    2.90
  14   0   1   -4.50    4.30
 -14   0   1    4.10    4.80
 -14   0  -1    6.80    4.80
 -14  -2   1  161.38   17.00
  14  -2  -1  193.78   16.50
 -14   2  -1  182.28   16.90
 -14  -2   1  176.18   16.00
  14  -2  -1  192.08   16.20
  14  -2   1  175.88   16.80
 -14  -2  -1  175.08   17.80
  14  -2   1  177.18   16.20
 -14  -2  -1  178.58   17.60
 -14   2   1  181.08   15.90
  14  -4  -1  418.86   34.30
  14  -4  -1  388.96   35.60
 -14  -4   1  401.06   33.90
 -14   4  -1  426.06   36.00
 -14  -4   1  383.56   34.20
  14   4   1  421.26   34.20
 -14  -4   1  396.16   34.40
  14  -4  -1  405.16   32.70
 -14  -4  -1  366.16   35.10
  14  -4   1  436.66   35.70
  14  -4   1  394.16   34.40
  14   4  -1  438.26   34.30
  14  -4   1  424.86   34.00
 -14   4   1  434.56   33.60
 -14  -4  -1  426.76   34.70
  14  -4   1  409.66   33.40
 -14  -4  -1  428.16   34.30
 -14   6  -1  170.48   19.10
  14   6   1  191.18   17.70
 -14  -6   1  213.18   19.40
 -14  -6   1  173.68   19.60
  14  -6  -1  190.08   17.20
  14  -6  -1  157.08   18.00
  14  -6  -1  139.09   18.60
  14   6   1  167.18   20.10
  14  -6  -1  162.38   15.60
 -14  -6   1  155.08   17.00
  14  -6   1  179.48   20.80
  14   6  -1  170.18   19.40
  14   6  -1  185.48   18.70
  14  -6   1  169.98   18.50
 -14   6   1  176.38   18.70
 -14   6   1  142.79   18.40
  14  -6   1  180.28   19.50
 -14  -6  -1  153.38   16.20
 -14  -6  -1  163.08   19.50
 -14  -6  -1  153.18   17.70
  14  -6   1  168.98   17.40
 -14   8  -1   50.49   14.90
  14  -8  -1   48.50   15.30
  14   8   1   52.99   11.80
  14  -8  -1   50.59    8.00
 -14  -8   1   57.39   13.10
 -14   8  -1   47.40    9.10
  14   8   1   99.59   11.90
  14  -8  -1   65.29    9.90
 -14  -8   1   57.09   11.70
 -14  -8   1   46.20   11.90
 -14   8   1   69.69   10.40
 -14  -8  -1   44.50   12.60
 -14   8   1   55.59   14.60
  14  -8   1   58.59   11.20
  14  -8   1   60.29    9.60
  14   8  -1   40.80   11.40
  14   8  -1   32.40   11.40
 -14  -8  -1   49.70   10.80
 -14  -8  -1   42.50   10.40
  14  10   1   23.60   12.80
  14 -10  -1    8.10   15.40
  14  10   1   14.90   13.20
 -14  10  -1    9.90   15.60
 -14 -10   1   27.80   12.30
  14 -10  -1   -1.40   10.00
 -14  10   1    1.40   13.30
  14  10  -1    6.50   21.20
 -14 -10  -1   -7.40   12.10
  14 -10   1  -24.60   10.40
 -14  10   1   29.80   11.60
  14  10  -1   -7.60   12.50
 -15  -1   1  236.28   19.40
 -15  -1   1  235.08   20.70
 -15   1  -1  219.18   20.40
  15   1   1  233.38   21.20
  15  -1  -1  240.08   19.70
 -15   1   1  234.08   20.40
 -15  -1  -1  266.77   21.40
  15  -1   1  236.38   20.40
 -15  -1  -1  269.77   21.20
  15  -1   1  206.08   20.30
 -15   3  -1  319.97   28.30
  15   3   1  379.46   27.30
  15  -3  -1  315.67   26.70
 -15  -3   1  291.57   26.20
 -15  -3   1  277.77   27.40
  15  -3  -1  329.17   28.50
 -15  -3   1  310.57   27.30
  15  -3  -1  336.37   25.80
  15  -3   1  338.27   28.30
  15  -3   1  313.87   26.30
 -15  -3  -1  326.07   27.10
 -15  -3  -1  331.47   27.00
  15  -3   1  298.37   26.90
 -15  -3  -1  330.27   27.10
  15  -3   1  319.97   26.90
  15   3  -1  286.97   27.30
 -15  -5   1  135.09   14.40
 -15  -5   1  165.28   17.60
 -15  -5   1  127.89   14.60
  15  -5  -1  150.88   13.40
  15   5   1  158.08   17.20
 -15   5  -1  174.48   16.90
  15  -5  -1  160.48   17.60
  15  -5  -1  132.19   16.30
 -15   5   1  148.89   15.30
 -15  -5  -1  130.49   15.70
  15  -5   1  126.19   16.00
  15  -5   1  142.59   15.00
  15  -5   1  120.19   14.50
  15  -5   1  156.58   16.60
  15   5  -1  149.39   16.30
 -15  -5  -1  127.89   14.80
 -15  -5  -1  149.39   17.10
  15   5  -1  148.39   17.20
 -15  -7   1  122.09   14.80
  15   7   1  122.89   15.00
 -15  -7   1  127.69   15.60
  15  -7  -1  140.99   13.60
  15  -7  -1   96.49   17.00
  15  -7  -1  135.69   16.60
 -15   7  -1   89.19   15.00
  15  -7  -1  147.79   15.80
 -15  -7   1   99.09   14.90
  15   7   1  146.99   14.10
 -15   7  -1  126.49   17.60
  15  -7   1  122.29   13.20
  15   7  -1  123.69   14.30
 -15  -7  -1  121.89   14.10
 -15   7   1  107.49   17.00
 -15  -7  -1  132.59   15.80
  15  -7   1  118.39   15.80
  15   7  -1  129.49   14.80
 -15   7   1  127.59   13.90
  15  -7   1  144.49   14.60
 -15  -7  -1  123.19   14.70
  15   9   1   61.09   12.30
  15  -9  -1   58.29   15.80
 -15  -9   1   36.60   12.30
 -15  -9   1   50.39   13.00
  15  -9  -1   57.09   10.30
  15   9   1   37.80   12.30
 -15   9  -1   35.70   14.80
 -15  -9  -1   42.00   13.50
 -15   9   1   35.60   13.50
  15   9  -1   40.10   11.90
  15  -9   1   53.59   11.60
 -15   9   1   55.79   11.30
  15  -9   1   16.60    9.80
  15   9  -1   59.39   12.40
 -15  -9  -1   52.89   11.20
 -15  11  -1   -9.10   16.70
  15  11   1   36.80   14.40
  15  11  -1   32.90   15.70
  15  11  -1   37.10   14.70
 -15  11   1    8.00   16.30
 -16   0   1    0.70    3.30
 -16   0   1   -4.60    5.30
 -16   0  -1    1.90    5.10
  16   0   1   -0.80    4.80
 -16   0  -1   -0.40    5.20
  16   2   1    6.60    7.00
 -16   2  -1   13.90    5.90
 -16  -2   1   14.00    4.70
  16  -2  -1   16.20    5.20
  16  -2  -1    7.60    4.70
 -16  -2   1   15.30    5.70
  16  -2   1    6.90    5.50
 -16  -2  -1   13.40    6.30
 -16   2   1   19.70    5.10
 -16  -2  -1    8.60    6.40
  16  -2   1    6.70    4.90
 -16  -4   1    8.80    6.80
  16  -4  -1   10.20    9.10
  16  -4  -1    4.00    6.50
 -16   4  -1  -10.10    8.80
  16   4   1    5.10    6.40
  16  -4  -1   -3.20    3.70
 -16  -4   1    7.90    6.00
 -16  -4   1    1.50    6.90
 -16   4   1   -3.80    5.10
  16  -4   1   10.20    6.50
  16   4  -1    7.60    6.60
 -16  -4  -1   14.00    6.00
  16  -4   1    7.80    5.30
 -16  -4  -1    4.00    6.80
 -16  -4  -1   -2.50    6.10
  16  -4   1    7.50    8.50
  16  -4   1   14.40    6.30
  16  -6  -1   -1.10    9.40
  16  -6  -1   13.90   11.00
 -16  -6   1    0.10    9.10
 -16  -6   1    0.00    8.50
  16   6   1   -5.60    8.60
  16  -6  -1   -0.70    6.50
  16   6   1    0.70    7.00
  16  -6  -1   -0.10    5.00
 -16   6  -1  -15.40   10.90
 -16  -6   1   16.50    9.50
 -16  -6  -1    0.10    9.10
  16  -6   1   -2.00    9.00
  16  -6   1   -9.80   10.60
 -16  -6  -1    9.50    7.90
 -16   6   1   -0.20   10.60
  16   6  -1    4.50    8.20
 -16   6   1    2.00    7.80
  16   6  -1    6.60    8.80
  16  -6   1   -5.20    6.30
  16  -6   1   -2.80    7.70
 -16  -6  -1   10.50    8.00
  16   8   1  -17.40    9.50
  16  -8  -1   -8.20    7.80
  16  -8  -1   -3.50   12.90
 -16   8  -1   14.70    7.40
 -16  -8   1   11.60   10.00
 -16  -8   1   -6.50   10.80
  16  -8  -1    2.50    6.10
  16   8   1    1.20    9.10
 -16   8  -1   15.20   13.10
  16  -8   1    6.50    7.70
 -16  -8  -1    9.60    9.30
  16  -8   1   17.50    9.50
  16   8  -1    6.40   10.20
  16   8  -1   17.20   10.00
 -16   8   1   16.50   12.80
 -16  -8  -1    6.00    9.00
 -16  -8  -1  -11.20   10.70
 -16   8   1    9.40    8.60
  16 -10  -1  -14.90   15.40
  16  10   1   10.90   12.90
 -16 -10   1   -3.10   12.20
 -16  10  -1    5.90   14.40
  16  10   1   -4.20   12.10
 -16 -10  -1   -9.50   11.90
  16 -10   1   -1.10   10.80
 -16  10   1   -4.60   13.00
 -16  10   1   -0.90   11.10
 -16 -10  -1  -12.60   14.00
  16  10  -1  -15.50   12.80
  16  10  -1    5.40   12.40
 -17  -1   1 2517.05  202.68
 -17   1  -1 2631.14  203.18
 -17  -1   1 2525.45  203.18
  17   1   1 2609.24  203.28
  17  -1  -1 2749.62  202.88
 -17  -1  -1 2703.23  203.38
  17  -1   1 2533.05  203.08
  17  -1   1 2487.35  203.08
 -17   1   1 2626.54  203.08
 -17  -1  -1 2841.62  203.18
 -17  -3   1 2301.67  182.18
  17  -3  -1 2353.16  182.78
 -17  -3   1 2311.17  182.28
 -17   3  -1 2369.76  182.78
  17  -3  -1 2358.16  181.68
  17  -3  -1 2085.59  182.88
  17   3   1 2653.23  182.18
 -17  -3   1 2365.96  181.88
 -17  -3  -1 2425.96  182.08
  17  -3   1 2386.56  182.58
 -17  -3  -1 2282.07  182.48
  17  -3   1 2263.87  181.88
  17  -3   1 2489.95  182.08
 -17   3   1 2266.17  181.58
  17   3  -1 2403.16  182.18
  17  -3   1 2225.28  182.18
 -17  -5   1  496.65   39.70
 -17   5  -1  493.65   42.10
  17  -5  -1  503.35   40.30
 -17  -5   1  452.25   40.00
  17  -5  -1  484.25   38.10
  17   5   1  466.55   39.70
  17  -5  -1  458.85   41.70
 -17  -5   1  461.45   39.80
  17  -5   1  436.46   40.10
 -17   5   1  490.05   38.90
  17  -5   1  441.56   41.10
  17   5  -1  493.05   40.10
 -17  -5  -1  476.75   39.90
 -17  -5  -1  495.25   40.20
  17  -5   1  459.85   38.90
  17  -5   1  496.15   39.70
  17   5  -1  493.75   39.40
 -17  -5  -1  483.15   39.40
 -17  -7   1  373.86   33.50
  17   7   1  445.56   32.40
  17  -7  -1  371.26   36.20
 -17   7  -1  279.67   33.00
  17   7   1  334.87   33.50
 -17  -7   1  427.26   34.50
 -17   7  -1  350.56   36.20
  17  -7  -1  384.66   30.60
  17  -7  -1  372.56   31.90
 -17  -7   1  376.96   34.30
  17  -7  -1  357.26   34.90
 -17  -7  -1  328.07   32.80
 -17   7   1  355.76   32.50
  17   7  -1  373.36   33.20
  17  -7   1  362.56   34.40
 -17  -7  -1  371.16   33.60
 -17  -7  -1  353.06   33.90
  17   7  -1  353.56   34.00
  17  -7   1  384.06   32.00
  17  -7   1  386.06   35.50
  17  -7   1  402.16   33.00
 -17   7   1  345.77   35.50
 -17  -9   1   86.29   14.00
  17   9   1   69.29   13.80
 -17  -9   1   68.09   15.20
 -17   9  -1   85.69   17.50
  17   9   1   87.79   13.50
  17  -9  -1   92.59   12.00
  17  -9  -1   75.09   17.30
 -17  -9  -1   88.49   13.40
  17  -9   1   84.09   11.90
 -17  -9  -1   69.69   12.90
  17   9  -1   76.09   13.90
  17  -9   1   68.59   14.40
  17   9  -1   92.99   14.10
 -17   9   1   42.00   14.80
 -17   9   1   75.29   12.80
  18   0   1    5.60    5.20
 -18   0   1    5.60    5.60
 -18   0  -1    0.30    5.60
 -18   0   1    0.40    3.40
 -18   0  -1   -1.80    5.50
 -18  -2   1   -1.00    6.00
  18  -2  -1    0.70    5.40
 -18   2  -1   12.60    5.80
  18   2   1   14.10    5.90
  18  -2  -1   -6.90    7.20
  18  -2  -1    2.40    4.60
  18   2   1   21.90    6.30
 -18  -2   1    0.50    4.30
 -18  -2   1   -1.20    6.00
 -18  -2  -1    7.40    6.40
  18  -2   1    3.50    5.50
  18  -2   1    3.20    4.80
 -18  -2  -1    7.30    6.00
 -18   2   1   -1.00    5.00
 -18  -2  -1   -3.30    5.80
  18   2  -1    4.90    6.20
 -18  -4   1   11.90    7.50
  18  -4  -1    8.20    9.20
  18  -4  -1   13.10    7.30
 -18  -4   1   16.30    6.50
 -18   4  -1   28.40   10.10
  18  -4  -1   21.50    4.90
  18   4   1   27.90    7.20
 -18  -4   1   24.20    7.60
  18   4  -1    7.90    7.70
  18  -4   1   22.60    7.20
  18  -4   1   16.80    6.80
 -18  -4  -1   39.30    7.20
  18  -4   1   28.00    8.80
 -18  -4  -1   18.60    6.70
 -18   4   1    7.90    5.50
 -18  -4  -1   16.60    7.70
  18  -4   1   18.30    6.30
 -18   6  -1    7.60   11.80
  18  -6  -1   13.70    5.30
  18  -6  -1   13.10    6.50
  18  -6  -1   20.10   11.80
 -18  -6   1    8.70    8.80
  18  -6  -1   16.10   10.50
 -18  -6   1   11.30    9.00
  18   6   1   16.40    8.70
 -18  -6   1   10.40    9.60
  18   6   1   15.00    6.70
 -18   6   1    2.90   10.90
  18   6  -1   -1.60    7.90
  18  -6   1    5.70    9.60
 -18  -6  -1    9.20    8.30
  18   6  -1    8.60    9.00
  18  -6   1   14.50    8.40
 -18  -6  -1   -2.00    8.70
  18  -6   1   12.00   11.30
 -18   6   1   10.40    7.50
 -18  -6  -1    6.00    8.20
  18  -6   1    5.30    6.70
 -18  -8   1    4.60   11.30
  18  -8  -1   -7.50   13.50
 -18   8  -1    0.50   13.40
  18  -8  -1   -0.50    6.50
 -18  -8   1   -1.80    9.90
  18   8   1    7.30   10.40
  18   8   1   -2.60    8.90
 -18  -8   1    0.70    9.80
  18  -8  -1    4.00    7.90
 -18   8   1    6.90    8.70
  18  -8   1   -0.70    8.80
 -18   8   1   16.30   13.30
 -18  -8  -1    8.80    9.40
 -18  -8  -1    4.60   17.10
 -18  -8  -1   -2.10    9.30
  18   8  -1   18.50   10.50
  18  -8   1    8.00    7.80
  18   8  -1   11.10    9.90
 -18 -10   1  -29.00   12.40
  18  10   1    2.70   12.30
  18 -10  -1    1.60   15.70
 -18  10  -1    4.80   15.30
  18  10   1    6.80   12.90
  18  10  -1   21.90   13.00
 -18  10   1   15.40   10.90
 -18 -10  -1   -6.40   11.50
  18 -10   1   -3.80   11.10
 -18 -10  -1   -7.90   11.60
  18  10  -1   -6.30   12.80
 -18  10   1   -3.90   13.90
  19  -1  -1   75.69    8.60
 -19   1  -1   70.79    8.20
  19   1   1   58.89    8.50
  19   1   1   55.79   10.00
 -19  -1   1   61.19    8.40
 -19  -1   1   70.69    7.00
 -19   1   1   69.39    8.30
  19  -1   1   68.89    8.10
 -19  -1  -1   69.09    8.90
  19  -1   1   58.29    7.80
 -19  -1  -1   66.09    8.50
 -19   1   1   72.29    7.10
  19   1  -1   48.60    9.80
 -19  -3   1  196.48   20.30
 -19   3  -1  233.38   22.60
 -19  -3   1  220.08   19.00
  19  -3  -1  183.98   20.40
  19   3   1  234.88   19.90
  19  -3  -1  213.38   21.90
 -19  -3   1  209.38   20.20
  19  -3  -1  209.88   18.70
  19  -3  -1  216.38   18.60
  19  -3   1  218.28   19.80
 -19   3   1  198.38   18.30
  19   3  -1  213.48   20.10
  19  -3   1  221.58   20.90
 -19   3   1  216.48   18.80
 -19  -3  -1  225.78   20.20
  19  -3   1  181.88   19.00
 -19  -3  -1  198.48   19.80
  19  -3   1  228.28   19.70
 -19  -3  -1  240.78   20.60
  19   5   1   69.79   10.40
  19  -5  -1   81.99   11.30
 -19   5  -1   93.89   13.50
 -19  -5   1   60.29   10.70
  19  -5  -1   68.49    8.80
 -19  -5   1   66.89   10.30
 -19  -5   1   70.69   10.50
  19  -5  -1   82.39    7.90
  19  -5  -1   64.89   13.10
  19   5  -1   76.59   10.90
 -19  -5  -1   78.59   11.40
  19  -5   1   92.99   13.00
 -19  -5  -1   68.19   10.20
 -19  -5  -1   68.19   10.00
  19  -5   1   70.69    9.90
  19  -5   1   64.99    8.90
 -19   5   1   65.59    9.20
  19  -5   1   63.09   10.40
  19   5  -1   86.49    9.90
  19   7   1   89.19   10.70
 -19  -7   1   77.49   12.30
  19  -7  -1   54.99   15.00
  19  -7  -1   82.59   14.40
  19   7   1   82.19   12.50
  19  -7  -1   73.69    9.10
 -19   7  -1   89.49   15.90
 -19  -7   1  109.99   13.20
  19  -7  -1  103.49   10.50
 -19  -7   1   72.49   12.40
 -19   7  -1   53.99   10.60
  19   7  -1   74.49   12.70
 -19  -7  -1   71.29   11.80
 -19  -7  -1   62.39   11.40
  19  -7   1   74.89   14.80
  19   7  -1   87.69   11.70
  19  -7   1   80.89   13.70
 -19   7   1   62.49   10.90
  19  -7   1   89.89   10.70
 -19  -7  -1   95.39   13.50
 -19   7   1  107.59   15.30
  19  -7   1   81.49   11.80
 -19   9  -1   33.90   15.70
  19   9   1   10.90   10.50
 -19  -9   1    3.10   11.10
  19  -9  -1   12.20   15.70
  19   9   1   31.80   12.10
  19  -9  -1   35.60    9.40
 -19   9   1   29.00   10.40
 -19  -9  -1    5.10   11.00
  19  -9   1   14.90    9.00
  19   9  -1   20.80   11.60
  19  -9   1   11.70   17.20
  19   9  -1   11.70   11.20
 -19  -9  -1   28.80   11.10
 -19   9   1   17.50   13.70
  20   0   1    3.70    5.00
 -20   0  -1    2.50    5.60
 -20   0  -1   -3.70    5.40
 -20   0   1   -1.80    3.50
 -20   0   1    0.40    5.70
 -20  -2   1   76.29    8.00
  20  -2  -1   59.99    9.20
  20  -2  -1   86.09    9.00
  20   2   1   81.69    9.40
 -20  -2   1   59.29    9.00
  20  -2  -1   86.79   10.30
 -20  -2   1   86.79    9.60
  20   2   1   72.09    8.90
  20  -2  -1   78.49    8.10
 -20  -2  -1   76.19    9.30
 -20   2   1   81.69    9.40
 -20  -2  -1   69.79    9.50
  20  -2   1   86.69    8.70
  20  -2   1   69.89   11.60
  20  -2   1   66.99    8.30
 -20   2   1   79.69    8.60
  20  -2   1   68.39   12.20
  20   2  -1   79.29    9.30
  20  -4  -1  200.68   19.40
  20  -4  -1  205.68   22.30
 -20  -4   1  185.68   20.90
  20  -4  -1  191.08   17.80
  20   4   1  208.88   19.90
 -20  -4   1  177.18   20.60
 -20  -4   1  202.28   18.80
 -20   4  -1  224.48   24.10
  20  -4   1  174.48   19.30
 -20  -4  -1  208.48   20.00
 -20   4   1  218.08   18.30
 -20  -4  -1  189.58   19.80
  20  -4   1  215.98   18.30
 -20  -4  -1  193.78   19.90
  20  -4   1  214.58   22.30
  20  -4   1  200.38   19.70
  20   4  -1  197.98   20.00
 -20  -6   1   93.09   13.70
  20  -6  -1  121.59   11.90
 -20  -6   1   92.69   13.50
  20   6   1  113.29   13.60
  20  -6  -1   93.59   14.40
 -20  -6   1  131.69   13.70
 -20   6  -1  104.19   16.30
  20   6   1  103.89   12.50
  20  -6  -1  124.19   12.90
  20  -6  -1  104.99   16.20
  20   6  -1  101.39   12.70
 -20  -6  -1  104.39   13.50
 -20   6   1  109.59   12.10
  20  -6   1  138.69   13.10
 -20  -6  -1  118.39   14.00
 -20  -6  -1   94.69   12.90
 -20   6   1  125.89   15.90
  20  -6   1  109.59   16.10
  20   6  -1  114.09   13.90
  20  -6   1  115.79   12.00
  20  -6   1  114.39   14.40
  20  -8  -1   25.70   14.80
 -20  -8   1   13.50   10.40
  20   8   1   23.20   12.20
 -20  -8   1   35.70   11.90
 -20  -8   1   34.20   11.10
  20   8   1   50.89    9.30
  20  -8  -1   27.70    8.40
 -20   8  -1   11.70   14.50
 -20   8   1   22.20    9.40
  20   8  -1   20.60   11.00
 -20  -8  -1   26.60   10.20
  20  -8   1   22.40    8.20
  20  -8   1    3.10    9.40
  20   8  -1   35.00   10.40
 -20  -8  -1   39.60   10.70
 -20   8   1   33.10   14.70
 -20 -10   1   21.00   13.30
 -20  10  -1    5.80   16.20
  20 -10  -1    1.40   17.00
  20  10   1  -16.30   12.20
 -20 -10  -1    4.80   12.10
  20  10  -1   31.70   13.50
 -20  10   1    0.30   13.90
  20  10  -1   30.40   13.70
  20 -10   1   -3.30   11.00
 -20  10   1   15.70   10.90
  21  -1  -1  103.29   11.80
  21   1   1   90.39    9.90
  21   1   1   68.59   11.20
 -21  -1   1  101.19   10.30
  21  -1  -1  116.59   10.50
 -21   1  -1   97.39   10.20
 -21  -1   1  101.09   10.60
 -21  -1   1   79.09   11.40
  21   1   1   92.89   10.20
 -21  -1  -1   99.79   10.50
 -21   1   1  102.39   10.30
 -21  -1  -1   90.99   10.20
  21  -1   1   90.89    9.80
 -21   1   1  119.59   10.10
  21  -1   1   88.09    9.80
 -21  -1  -1   87.29   11.20
  21   1  -1  100.49   10.50
 -21   3  -1   92.39   10.90
  21  -3  -1  107.69   12.60
  21   3   1  100.59   10.80
 -21  -3   1  103.19   11.10
 -21   3  -1   92.59   13.40
  21  -3  -1   97.19   11.60
 -21  -3   1   76.89   10.70
  21  -3  -1   96.59   11.40
  21  -3  -1  115.09   11.70
 -21  -3   1  106.09   11.80
 -21  -3  -1  102.59   11.40
  21  -3   1  111.79   12.80
 -21  -3  -1   93.99   11.00
  21  -3   1   94.29   12.10
 -21   3   1   90.19   11.00
  21   3  -1  103.69   11.20
  21  -3   1   73.99   12.40
 -21  -3  -1   99.09   11.20
  21  -3   1  102.39   10.30
 -21   3   1   91.59    9.70
 -21  -5   1   14.50    8.60
  21  -5  -1   25.80    6.40
  21  -5  -1   29.70    6.00
 -21  -5   1   11.50    8.60
 -21   5  -1    8.70   11.80
 -21  -5   1   30.30    8.40
  21  -5  -1   24.90   11.40
  21   5   1    7.90    8.50
  21  -5  -1   22.20    8.70
  21  -5   1   15.10    7.80
  21   5  -1   33.90    9.10
  21   5  -1   23.10    7.40
 -21  -5  -1   22.00    9.20
  21  -5   1   21.30    6.60
  21  -5   1   19.60    8.70
  21  -5   1   19.30   10.70
 -21  -5  -1   21.10    7.90
 -21  -5  -1   28.80    8.80
 -21   5   1   26.00    6.90
  21  -7  -1    9.90   11.50
  21  -7  -1   50.89   14.20
 -21  -7   1   20.50   10.20
  21  -7  -1   26.00    6.80
 -21  -7   1   22.60   10.30
 -21   7  -1   27.60    6.90
  21   7   1   31.90   10.30
 -21   7  -1   34.40   13.80
  21  -7  -1   21.90    7.90
  21   7   1   31.80    7.70
 -21  -7   1   40.60   10.80
  21  -7   1   -3.20   10.60
 -21   7   1   27.20   13.10
 -21  -7  -1   25.40   11.50
 -21  -7  -1    5.50    9.40
 -21   7   1   41.10    9.20
 -21  -7  -1   25.60    9.80
  21  -7   1   33.50    8.00
  21  -7   1   17.20   12.80
  21   7  -1   32.40   10.50
  21  -7   1   28.60    9.20
  21   7  -1   24.90    9.30
 -21   9  -1   20.80   15.80
 -21  -9   1   16.80   10.90
  21   9   1    7.80   11.00
  21   9   1   -2.90   10.50
  21  -9  -1   -0.20    8.90
  21  -9  -1   -1.90   15.20
 -21  -9  -1   18.10   10.70
  21   9  -1    0.70   10.50
  21  -9   1   10.80    8.90
 -21  -9  -1  -13.80   10.30
 -21   9   1   -0.80    9.30
 -21   9   1    0.00   13.60
  21   9  -1    9.40   21.10
 -22   0  -1   -5.10    5.60
  22   0   1   -2.70    6.20
 -22   0   1   -1.90    5.90
 -22   0  -1   -9.00    5.90
 -22   0   1   -1.00    3.70
  22   0  -1   -0.90    5.60
  22   0   1   -7.20    5.50
  22  -2  -1  155.88   17.60
  22   2   1  155.98   16.10
 -22  -2   1  137.19   14.30
  22  -2  -1  135.39   14.80
 -22   2  -1  159.58   15.80
 -22   2  -1  147.69   16.10
  22  -2  -1  151.08   14.30
  22  -2  -1  172.08   15.80
 -22  -2   1  160.78   16.30
 -22  -2   1  129.19   16.00
  22   2   1  144.19   15.40
  22  -2   1  153.78   16.70
  22  -2   1  156.88   15.00
  22   2  -1  156.18   16.00
 -22  -2  -1  132.09   16.20
 -22  -2  -1  158.98   16.40
 -22  -2  -1  145.39   16.80
  22  -2   1  135.89   15.60
 -22   2   1  157.58   14.70
 -22   2   1  148.59   15.10
  22  -2   1  107.79   16.40
 -22  -4   1  215.08   23.70
  22  -4  -1  247.18   21.50
  22  -4  -1  243.28   26.50
 -22  -4   1  254.17   23.50
  22  -4  -1  227.58   22.60
 -22   4  -1  246.28   27.50
  22   4   1  270.17   23.30
 -22  -4   1  240.28   23.70
 -22  -4  -1  231.88   24.00
  22  -4   1  277.27   22.00
 -22   4   1  241.88   21.60
 -22  -4  -1  241.98   23.90
  22  -4   1  276.37   25.60
 -22  -4  -1  234.68   23.50
  22   4  -1  251.47   23.50
 -22   4   1  248.68   21.40
  22  -4   1  250.87   23.20
  22  -4   1  253.77   22.80
 -22   6  -1  138.19   19.20
 -22  -6   1  183.48   19.70
 -22  -6   1  144.99   16.70
  22   6   1  152.78   16.70
 -22  -6   1  153.48   16.70
  22  -6  -1  163.68   18.80
  22  -6  -1  167.68   17.60
  22  -6  -1  175.78   16.60
  22  -6  -1  165.28   16.00
  22  -6   1  160.28   16.90
  22  -6   1  167.58   19.10
  22   6  -1  155.08   17.00
 -22  -6  -1  141.99   16.30
 -22   6   1  145.69   18.00
  22  -6   1  135.79   18.70
  22   6  -1  178.68   18.10
 -22  -6  -1  164.08   17.10
 -22   6   1  141.19   15.20
 -22  -6  -1  169.48   18.80
  22  -6   1  149.88   17.00
 -22  -8   1    7.00   10.50
  22   8   1   18.00    8.80
 -22  -8   1   34.90   11.80
 -22  -8   1   42.20   11.20
 -22   8  -1   61.29   15.90
  22   8   1   39.10   11.90
  22  -8  -1   30.50   15.40
  22  -8  -1   40.00    9.00
  22   8  -1   32.90   11.50
  22   8  -1   33.80   10.80
  22  -8   1   28.90    8.50
 -22   8   1   40.30   14.80
 -22  -8  -1   28.40   10.80
  22  -8   1   32.70    9.80
 -22   8   1   40.80    9.80
 -22 -10   1   -6.60   11.90
 -22  10  -1    5.40   16.30
  22 -10  -1    2.40   17.00
  22  10   1   14.30   12.60
 -22 -10  -1   13.10   12.50
 -22  10   1    0.50   10.50
  22 -10   1   -1.20   10.70
 -22  10   1   17.60   14.90
  22  10  -1   -5.60   13.30
  23  -1  -1  133.69   12.00
  23  -1  -1  139.49   13.80
 -23  -1   1  106.89   12.30
  23   1   1  123.89   14.00
 -23  -1   1  130.69   14.90
 -23   1  -1  127.89   13.80
 -23  -1   1  114.89   11.80
  23   1   1  115.49   13.20
  23   1   1  104.19   12.10
  23  -1   1  100.49   14.10
 -23   1   1  120.09   12.00
 -23  -1  -1  125.69   13.70
  23   1  -1  139.69   14.10
 -23   1   1  117.69   13.90
 -23  -1  -1  100.09   12.30
 -23  -1  -1  130.29   14.30
  23  -1   1  121.39   13.80
 -23  -3   1   41.10    8.60
 -23  -3   1   49.20    8.80
  23  -3  -1   50.09    7.20
 -23   3  -1   41.00    8.20
 -23  -3   1   57.29    7.40
  23  -3  -1   50.09    7.30
  23   3   1   52.29    8.40
  23  -3  -1   42.30   10.50
  23  -3  -1   60.89    7.60
 -23   3  -1   30.20   11.50
 -23  -3  -1   45.50    8.60
 -23   3   1   44.80    6.90
  23  -3   1   53.39    7.40
  23   3  -1   58.29    9.10
  23  -3   1   35.70    9.70
 -23  -3  -1   54.89    8.80
 -23  -3  -1   52.29    8.80
  23  -3   1   56.19    7.80
  23  -3   1   55.29    8.20
 -23   3   1   49.10    7.10
  23  -5  -1   31.40    6.20
  23   5   1   11.30    8.50
  23  -5  -1   27.40   11.50
 -23  -5   1   10.00    9.20
  23  -5  -1    8.70    8.50
 -23   5  -1   13.80   12.40
  23  -5  -1   17.00    6.40
 -23  -5   1   10.80    8.30
 -23  -5   1    5.30    8.90
 -23  -5  -1   33.10    8.60
 -23   5   1   17.20    6.80
 -23  -5  -1   20.40    8.50
  23   5  -1   18.20    9.30
  23  -5   1   13.50    8.20
  23   5  -1   12.80    7.20
  23  -5   1   11.10    6.50
  23  -5   1   12.10    7.60
  23  -5   1   20.90   11.00
 -23  -5  -1   18.00    9.20
 -23   7  -1    1.10    6.40
  23  -7  -1   16.50   10.80
  23   7   1    5.30    7.00
 -23  -7   1   -6.00    9.50
 -23  -7   1   -0.20   10.00
  23  -7  -1    9.50    6.50
  23   7   1    2.40    9.80
  23  -7  -1   10.30    7.40
 -23  -7   1   17.20   10.30
  23   7  -1    5.10   10.10
  23  -7   1   11.70    8.90
  23   7  -1    0.00    8.90
 -23  -7  -1    2.10    9.20
 -23  -7  -1   18.70   10.50
  23  -7   1   -6.50    9.60
 -23  -7  -1    0.20    9.50
 -23   7   1    0.40    8.40
  23  -7   1   14.90    7.30
 -23  -9   1   -8.60   10.70
  23  -9  -1  -12.60   14.50
 -23   9  -1    1.70   15.70
  23   9   1   11.00   11.60
  23  -9  -1    7.80    9.00
  23  -9   1   14.70   10.80
  23   9  -1   -8.90   10.90
  23  -9   1    6.40    8.80
 -23  -9  -1   -9.40   10.40
 -23   9   1   10.80    9.40
  23   9  -1  -14.90   11.70
 -23   9   1   17.50   14.00
 -23  -9  -1   -8.90   10.60
 -24   0  -1   -3.80    5.60
  24   0  -1  -12.40    6.50
  24   0  -1    9.90    6.00
  24   0   1   -0.40    5.80
 -24   0   1    6.50    6.30
 -24   0   1    8.30    7.70
  24   0   1   -1.80    5.80
  24   0   1   -1.30    5.60
 -24   0  -1    1.90    6.10
 -24   0   1   -2.60    4.00
 -24  -2   1    9.00    6.90
  24  -2  -1   11.00    7.80
 -24   2  -1   12.80    9.80
  24  -2  -1   11.50    6.70
  24  -2  -1    7.10    5.30
 -24  -2   1    9.60    6.60
 -24  -2   1    9.80    5.30
  24  -2  -1    2.10    5.60
 -24   2  -1    5.40    6.30
  24   2   1    9.70    6.70
  24   2   1    7.90    6.40
 -24   2   1    7.30    6.10
  24  -2   1   -7.00    7.20
 -24  -2  -1   10.30    7.10
 -24  -2  -1    5.50    6.90
  24  -2   1    3.50    5.60
  24  -2   1    0.80    5.50
  24  -2   1   14.10    6.20
 -24   2   1   17.10    5.60
  24   2  -1   20.70    7.00
 -24  -2  -1   -5.60    8.00
  24  -4  -1   -4.10    5.70
 -24  -4   1    1.50   11.50
  24  -4  -1    8.90    5.80
 -24   4  -1   -2.60   11.70
 -24  -4   1    2.00    7.80
  24  -4  -1   19.00    6.90
  24   4   1    1.90    7.50
 -24  -4   1   -0.90    7.90
  24  -4  -1    8.90   10.30
  24  -4   1   10.10    9.90
  24  -4   1    6.90    7.40
  24   4  -1    8.60    8.30
  24  -4   1   10.20    7.00
 -24   4   1   -8.70    5.20
 -24  -4  -1   -3.90    7.70
 -24   4   1   -1.70    5.70
 -24  -4  -1  -10.10    7.40
  24  -4   1    5.10    6.10
 -24  -4  -1    8.70    8.00
 -24  -6   1   13.00    9.30
  24  -6  -1    9.90    6.40
 -24  -6   1    6.90    9.10
  24  -6  -1   -2.70    9.50
  24   6   1    9.50    9.10
  24  -6  -1   15.20    7.00
 -24  -6   1    5.70    9.60
  24  -6  -1   -0.80   11.80
 -24   6  -1   -7.10   12.70
 -24  -6  -1   11.70    8.90
  24   6  -1    9.00   10.00
 -24  -6  -1   19.60   10.50
 -24  -6  -1   13.70    9.40
  24  -6   1   13.30    7.10
 -24   6   1   -3.20   11.20
  24  -6   1    4.10    8.20
  24  -6   1   -0.30    9.10
 -24   6   1    9.30    7.20
  24   6  -1    4.60    7.70
  24  -6   1   -4.00   11.80
  24   8   1    2.30   10.20
  24  -8  -1   -8.40    7.90
 -24  -8   1    8.90   11.80
  24   8   1    7.90    9.00
  24  -8  -1    4.60   14.90
 -24  -8   1    1.00   10.10
 -24   8  -1   -2.70   14.20
 -24  -8   1   17.30   11.20
 -24  -8  -1   19.30   10.20
  24  -8   1    0.80   13.30
  24   8  -1   -2.40    9.70
 -24   8   1   -9.60    8.70
  24  -8   1   19.00    9.70
 -24  -8  -1  -10.40   10.00
  24   8  -1    5.90   11.10
 -24   8   1   20.80   14.90
  24  -8   1  -16.30    7.30
 -24 -10   1  -13.40   11.90
  24 -10  -1   -8.70   17.10
 -24  10  -1   -6.30   16.40
  24  10   1   19.90   13.30
 -24  10   1   13.00   14.50
  24 -10   1    9.40   11.40
 -24 -10  -1    0.30   12.50
  24  10  -1  -12.00   13.60
 -25  -1   1   28.80    7.60
  25  -1  -1   27.20    5.20
  25  -1  -1   25.80    7.80
 -25  -1   1   23.40    7.40
  25   1   1   15.80    6.60
 -25   1  -1   21.40    6.60
  25   1   1   20.10    6.90
 -25  -1   1   27.10    5.40
  25  -1  -1   16.20    6.30
 -25   1  -1   38.10    6.60
  25   1   1   39.10    6.90
  25  -1   1   18.50    6.50
 -25  -1  -1   18.00    7.20
 -25  -1  -1   29.20    6.80
 -25   1   1   12.40    6.80
  25   1  -1   19.60    7.10
 -25  -1  -1   24.30    7.10
  25  -1   1   26.10    6.40
 -25   1   1   23.30    5.20
  25  -3  -1  199.58   18.90
 -25  -3   1  210.08   19.00
  25  -3  -1  214.18   19.30
 -25  -3   1  171.58   20.70
 -25  -3   1  208.18   21.40
 -25   3  -1  192.08   19.70
 -25   3  -1  175.58   20.80
  25  -3  -1  218.38   19.80
  25  -3  -1  186.58   22.60
  25   3   1  220.08   20.10
  25   3  -1  171.68   20.40
  25  -3   1  213.58   19.20
 -25  -3  -1  200.98   20.50
 -25  -3  -1  219.98   20.30
 -25  -3  -1  213.98   20.80
  25  -3   1  219.88   20.00
 -25   3   1  203.18   18.70
  25  -3   1  209.98   19.10
 -25   3   1  207.38   19.10
  25  -3   1  225.08   22.10
 -25   5  -1   50.09   14.10
  25  -5  -1   63.39   13.80
 -25  -5   1   79.09   10.40
 -25  -5   1   56.59   11.20
  25  -5  -1   66.49    8.80
  25   5   1   71.59   11.00
 -25  -5   1   53.39   11.40
  25  -5  -1   86.69    8.90
  25  -5  -1   75.59   10.70
 -25  -5  -1   72.09   11.70
  25  -5   1   48.50   10.70
  25  -5   1   52.69    9.10
 -25   5   1   63.99    8.50
  25   5  -1   74.29    9.60
  25  -5   1   63.39   12.90
  25  -5   1   70.39   10.10
  25   5  -1   69.19   11.50
 -25  -5  -1   77.39   11.10
 -25   5   1   46.70    9.10
 -25  -5  -1   78.59   10.90
  25  -7  -1  168.58   20.90
  25   7   1  153.38   17.60
  25  -7  -1  190.98   18.30
  25  -7  -1  147.49   18.80
 -25  -7   1  170.18   18.10
 -25   7  -1  162.68   21.10
  25  -7  -1  175.78   18.80
 -25  -7   1  219.58   22.50
  25   7   1  149.29   17.60
 -25   7  -1  167.98   17.30
  25  -7   1  184.88   21.10
 -25   7   1  153.08   20.30
 -25  -7  -1  156.08   17.80
 -25   7   1  155.08   18.90
  25  -7   1  168.88   18.30
  25  -7   1  163.68   20.10
 -25  -7  -1  177.48   18.70
  25   7  -1  175.18   18.30
 -25  -7  -1  163.78   17.60
  25   7  -1  165.88   19.60
  25  -9  -1   68.09   15.00
 -25  -9   1   50.59   13.60
  25  -9  -1   46.40   17.50
 -25   9  -1   87.29   18.20
  25   9   1   57.59   13.70
 -25   9   1   57.79   16.70
  25   9  -1   77.99   14.70
 -25   9   1   46.90   11.30
  25  -9   1   80.19   12.60
  25  -9   1   19.80   16.90
  25   9  -1   75.49   13.00
 -25  -9  -1   61.39   12.80
 -26   0   1   -1.10    6.60
 -26   0   1    7.00    6.90
 -26   0  -1    1.90    6.30
  26   0   1    3.40    6.10
  26   0   1    3.20    5.70
 -26   0   1    4.10    4.30
  26   0   1    3.60    6.10
  26   0  -1   -1.10    6.80
  26   0  -1    1.70    6.10
  26   2   1   36.40    7.30
  26  -2  -1   30.70    6.80
  26  -2  -1   24.40    6.20
  26  -2  -1   36.60    7.90
  26   2   1   23.70    7.90
  26  -2  -1   29.10    9.00
 -26  -2   1   31.90    8.00
 -26  -2   1   21.20    6.20
 -26  -2   1   27.10    7.90
 -26   2  -1   32.30    7.10
 -26   2  -1   19.40   10.40
 -26   2   1   38.20    6.20
  26   2  -1   30.60    7.80
  26  -2   1   32.20    8.50
 -26  -2  -1   35.00    8.50
 -26  -2  -1   31.70    8.30
  26  -2   1   30.20    6.80
  26  -2   1   26.40    6.80
  26  -2   1   31.90    7.00
 -26   2   1   35.00    6.70
 -26   2   1   34.40    7.20
 -26  -2  -1   10.80    7.20
  26  -4  -1   35.00   11.30
  26  -4  -1   33.40    7.10
 -26  -4   1   35.70    9.60
  26  -4  -1   36.30    7.60
 -26  -4   1   16.30    9.00
  26  -4  -1   39.40    8.00
  26   4   1   43.10    9.10
 -26   4  -1   36.90   13.00
 -26   4  -1   46.20    9.40
 -26  -4   1   44.80    8.40
  26  -4   1   20.10   10.60
  26   4  -1   32.40    9.40
 -26   4   1   23.90    7.10
 -26   4   1   44.20    7.10
 -26  -4  -1   41.00    9.20
 -26  -4  -1   39.00    9.50
  26  -4   1   53.09    9.20
  26  -4   1   51.39    8.50
  26  -4   1   26.80    7.60
 -26  -4  -1   52.59    9.90
 -26  -6   1   19.80   10.20
  26  -6  -1   34.00    7.90
  26  -6  -1   26.20   10.20
  26  -6  -1   43.90    7.60
 -26  -6   1   36.30   10.60
  26  -6  -1   36.50   13.10
 -26  -6   1   31.70    9.90
 -26   6  -1   19.30   13.40
  26   6   1   36.60   10.10
 -26   6  -1   29.10    7.40
  26  -6   1   38.30    9.20
  26   6  -1   30.20   11.10
  26  -6   1   26.20    8.00
  26  -6   1   10.60   12.40
 -26   6   1   42.80    8.20
  26   6  -1   48.30    8.60
 -26  -6  -1   27.20    9.80
  26  -6   1   20.00   10.30
 -26  -6  -1   35.20   10.00
 -26   6   1   36.70   12.70
 -26  -6  -1   40.40   11.30
 -26  -8   1   15.70   10.90
  26  -8  -1   -2.40   15.10
 -26   8  -1  -11.00   14.80
  26  -8  -1  -21.50    7.80
  26   8   1   31.20   11.20
 -26  -8   1   -4.80   10.80
  26  -8   1   -4.30    9.30
  26  -8   1    3.70    8.30
 -26  -8  -1    9.50   10.10
  26  -8   1    9.20   14.30
 -26   8   1   13.70   14.50
 -26   8   1   17.00    9.00
 -26  -8  -1    0.60    9.70
  26   8  -1    5.90    9.70
  26  10   1  -44.00   12.50
 -26  10  -1   14.50   17.80
  26 -10  -1   -4.50   18.00
 -26 -10   1   15.10   12.90
 -26 -10  -1    4.00   12.10
  26 -10   1   -4.80   11.40
  26  10  -1   -8.50   13.50
 -26  10   1   13.40   15.50
 -27   1  -1   21.90    6.60
  27  -1  -1    8.70    6.50
 -27   1  -1    4.90    6.20
  27  -1  -1   12.70    4.90
  27   1   1   11.50    6.30
 -27  -1   1   16.40    5.10
  27   1   1   21.50    7.10
  27   1   1    6.50    6.80
 -27  -1   1   10.80    7.30
  27  -1  -1   12.70    6.60
 -27  -1   1   12.60    7.50
  27  -1  -1   12.40    7.40
 -27   1   1   22.70    5.10
 -27   1   1    0.50    6.40
  27   1  -1    5.40    7.00
  27  -1   1   16.60    6.40
 -27  -1  -1   16.90    6.70
 -27  -1  -1   12.80    7.30
  27  -1   1   23.80    6.50
  27  -1   1   18.90    6.10
 -27   1   1   16.10   11.60
 -27  -1  -1   11.90    7.30
 -27  -3   1   61.09   10.00
 -27  -3   1   65.89    8.20
  27  -3  -1   68.99   11.60
  27  -3  -1   54.39    8.20
 -27  -3   1   60.69    9.80
  27  -3  -1   61.59    9.20
 -27   3  -1   38.70   12.90
  27  -3  -1   71.39    8.30
  27  -3  -1   63.69    8.40
  27   3   1   55.99    9.40
 -27   3  -1   59.79    9.40
  27  -3   1   44.00    9.30
 -27   3   1   51.79    7.90
 -27  -3  -1   71.09   10.40
  27  -3   1   54.49    8.70
  27   3  -1   62.49    9.90
 -27  -3  -1   58.19   10.00
  27  -3   1   53.59    8.50
  27  -3   1   46.90   10.50
 -27   3   1   54.09    8.50
 -27  -3  -1   62.19    9.90
  27  -5  -1   11.70    8.80
  27   5   1   12.30    8.60
 -27  -5   1    1.20    9.30
  27  -5  -1   14.50    6.80
  27  -5  -1   11.20    6.90
 -27  -5   1   18.00    8.40
 -27  -5   1   14.20    9.50
 -27   5  -1    9.80   12.70
  27  -5  -1   33.60   12.70
 -27  -5  -1    9.60   10.00
 -27  -5  -1   10.90    9.10
 -27   5   1   12.60    6.90
  27  -5   1   14.70    8.90
 -27  -5  -1    3.70    8.90
  27  -5   1    3.10    6.90
  27   5  -1    9.70    8.20
 -27   5   1   14.30    6.40
  27  -5   1    8.00   11.50
  27   5  -1   12.40    9.20
  27  -5   1   27.10    8.30
  27  -7  -1   25.10   14.00
  27  -7  -1   30.10   13.20
  27   7   1   24.90   12.70
 -27   7  -1   50.79   15.80
  27  -7  -1   36.50    8.20
 -27  -7   1   18.50   10.50
 -27  -7   1   33.70   10.70
 -27  -7   1   24.80   11.10
  27  -7  -1   20.30   13.80
 -27   7  -1   23.60    7.00
  27  -7   1    7.40   13.50
 -27  -7  -1   39.70   11.70
 -27   7   1   21.60    8.30
 -27  -7  -1   28.50   11.10
  27   7  -1   26.20   11.50
 -27   7   1   42.10   13.60
  27  -7   1   29.90    9.60
 -27  -7  -1   21.10    9.90
  27  -7   1   28.50    8.20
  27   7  -1   26.80    8.80
 -27  -9   1    4.10   11.50
 -27   9  -1   42.10   16.60
  27   9   1    8.30   12.30
  27  -9  -1   26.30   16.80
  27  -9   1   -2.90   10.30
 -27   9   1    6.80   10.20
 -27   9   1   38.00   15.30
 -27  -9  -1    8.50   12.10
  27   9  -1   25.20   13.00
  28   0   1    3.30    6.00
  28   0   1   -5.00    6.40
 -28   0   1    1.90    4.70
 -28   0   1   -2.30    7.00
 -28   0  -1   -4.80    6.50
  28   0  -1    1.60    6.30
  28   0   1    1.30    6.50
 -28   0  -1   -1.70    6.40
  28   0  -1    9.60    7.40
 -28   0  -1   -0.30    6.80
 -28   0   1   -5.80    7.10
  28  -2  -1   27.80    9.10
  28   2   1   19.70    7.60
 -28   2  -1   22.30    7.30
  28   2   1   16.80    7.90
 -28  -2   1   16.60    8.10
 -28  -2   1   28.00    8.40
  28  -2  -1   22.90    7.10
 -28  -2   1   29.40    6.60
  28  -2  -1   19.10    7.60
  28  -2  -1   30.50    6.70
 -28   2  -1   35.20   11.10
  28  -2   1   24.10    8.40
  28   2  -1   26.60    7.90
  28  -2   1   36.30    7.50
 -28  -2  -1   17.30    8.50
 -28  -2  -1   10.60    7.90
  28  -2   1   26.50    6.10
 -28   2   1   26.50    6.90
 -28   2   1   17.50    9.20
 -28  -2  -1   22.80    8.40
 -28   2   1   26.10   12.20
  28  -2   1   44.90    7.30
  28  -2   1   53.59    7.50
 -28  -4   1   54.39    9.40
 -28   4  -1   63.09   10.50
 -28  -4   1   58.19   10.60
  28  -4  -1   51.69    8.70
  28  -4  -1   46.30    9.10
 -28  -4   1   76.89   11.10
  28  -4  -1   56.29   12.30
  28   4   1   63.09    9.90
 -28   4  -1   31.90   14.40
  28  -4  -1   72.69    8.40
  28  -4   1   52.79    9.70
 -28  -4  -1   50.59   10.70
  28   4  -1   53.99   11.00
  28  -4   1   61.99    9.20
  28  -4   1   49.99    8.60
 -28  -4  -1   58.09   10.30
 -28   4   1   43.10    8.20
 -28   4   1   57.29    8.30
 -28  -4  -1   43.40   10.80
  28  -4   1   47.80    8.60
  28  -4   1   51.49   12.10
  28  -6  -1   18.90    7.50
  28  -6  -1   42.60   13.30
  28  -6  -1    3.40    9.60
  28   6   1   14.60    9.80
 -28  -6   1   17.10    9.70
 -28   6  -1   19.30    6.40
 -28  -6   1   13.50   10.30
 -28  -6   1   19.40   10.00
 -28   6  -1   10.30   13.50
  28  -6   1   15.20   10.20
  28   6  -1   37.90   10.80
 -28  -6  -1   -4.00    9.50
  28  -6   1   29.80    7.80
 -28   6   1   13.00    7.70
  28   6  -1   19.10    8.20
 -28   6   1   16.00   11.50
 -28   6   1   23.20   12.10
  28  -6   1   11.80   12.60
 -28  -6  -1   27.90   11.40
 -28  -6  -1   26.20   10.20
  28  -6   1   13.50    9.00
  28   8   1    0.50   10.40
 -28  -8   1   10.40   11.50
  28  -8  -1   15.10    8.50
 -28   8  -1    1.30   15.20
  28  -8  -1   -0.40   14.80
 -28  -8   1  -13.50   10.20
 -28   8   1    8.50    9.30
 -28   8   1  -11.70   14.20
  28   8  -1  -12.00   11.20
 -28  -8  -1    5.70   10.50
  28  -8   1    2.70    9.60
  28  -8   1    0.80   14.00
 -28  -8  -1    2.20   10.40
  28   8  -1   -5.70    9.50
  28  -8   1   -2.70    8.40
 -28  10  -1    5.30   17.40
  28 -10  -1   -6.00   18.00
  28  10   1   27.60   13.80
 -28 -10   1    2.00   12.90
 -28 -10  -1   -2.20   12.70
  28 -10   1    4.90   11.50
  28  10  -1   -8.30   13.90
 -28  10   1    1.80   14.90
  29   1   1   -6.60    6.70
 -29  -1   1   11.20    7.90
  29   1   1    2.00    7.00
 -29  -1   1   10.90    7.80
  29  -1  -1    8.80    6.80
  29  -1  -1   11.10    6.60
  29  -1  -1    8.00    5.10
 -29   1  -1    8.50    6.40
  29   1   1   15.80    6.70
 -29  -1   1    1.80    5.10
 -29   1  -1   14.70    6.50
  29  -1  -1    9.40    7.50
 -29  -1  -1    8.50    7.20
  29   1  -1    2.80    7.00
  29  -1   1    1.50    6.50
 -29   1   1   -2.10    6.60
 -29  -1  -1    2.70    7.30
 -29   1   1   12.30    5.20
 -29  -1  -1   -3.70    6.60
 -29   1   1   -1.20    7.10
  29  -1   1   12.40    6.10
  29  -1   1    4.70    6.30
  29  -3  -1   32.40   10.60
  29  -3  -1   17.40   11.90
 -29  -3   1   18.90    9.20
  29  -3  -1   21.50    6.90
 -29  -3   1   19.80    9.20
 -29   3  -1   30.00   12.50
  29  -3  -1   27.80    7.20
  29  -3  -1   16.90    6.90
 -29   3  -1   24.00    8.20
  29   3   1   19.60    8.00
 -29  -3   1   33.90    7.20
  29  -3   1   24.90    6.10
  29  -3   1   38.60   10.10
 -29  -3  -1   29.40    9.40
  29  -3   1   20.30    7.30
  29   3  -1   24.50    8.80
 -29  -3  -1   16.80    9.10
 -29   3   1   40.10    6.90
  29  -3   1   23.90    7.40
 -29  -3  -1   29.10    9.60
  29  -3   1   15.40    7.90
 -29   5  -1   29.90   10.50
 -29   5  -1   29.30    6.10
 -29  -5   1   32.30   10.40
  29  -5  -1   27.30   12.60
  29  -5  -1   21.70    8.90
 -29  -5   1   44.20    9.50
 -29   5  -1   22.60   13.70
  29  -5  -1   14.70    7.30
 -29  -5   1   26.70   10.20
  29   5   1   16.80    9.10
 -29  -5  -1   36.40   10.30
  29  -5   1   28.30    9.40
  29  -5   1   36.50    8.30
  29  -5   1   12.60   11.10
  29   5  -1   24.30   10.30
 -29  -5  -1   18.90    9.70
 -29  -5  -1   27.40   10.90
 -29   5   1   41.80    7.80
  29  -5   1   32.90    9.00
 -29   7  -1   14.40   15.00
 -29  -7   1   29.90   10.90
 -29  -7   1   29.00   11.30
 -29   7  -1   32.50    9.70
  29  -7  -1   44.80   14.90
  29   7   1   32.30   10.90
  29  -7  -1   34.80    8.70
  29  -7  -1   42.00    8.70
 -29  -7   1   29.20   11.00
 -29  -7  -1   36.90   11.90
  29  -7   1   42.80    9.90
 -29   7   1   36.60   14.00
  29   7  -1   36.70    9.50
  29   7  -1   33.00   11.50
 -29   7   1   25.90    8.60
 -29   7   1   25.50    8.00
  29  -7   1   46.80   14.30
 -29  -7  -1   19.80   10.70
  29  -7   1   28.00    8.60
  29   9   1   -9.00   12.20
  29  -9  -1   14.10   16.10
 -29  -9   1   13.30   11.80
 -29   9  -1    3.30   16.50
 -29   9   1   12.10   10.20
 -29  -9  -1   16.50   11.70
  29   9  -1    9.40   13.20
  29  -9   1   -6.60   10.20
 -29   9   1    6.00   14.80
 -30   0  -1   -4.00    6.20
 -30   0  -1    4.50    7.20
 -30   0   1    2.80    7.70
  30   0  -1   -3.60    6.70
  30   0   1    1.40    7.10
 -30   0   1   -0.20    5.10
 -30   0  -1    2.20    7.30
 -30   0   1   -5.00    7.20
  30   0   1    2.80    6.40
  30   0   1    3.00    7.00
  30   0  -1   -6.70    7.40
  30   2   1   83.89   10.30
 -30  -2   1   70.09    9.20
 -30  -2   1   83.69   10.90
 -30   2  -1   67.69   13.40
  30  -2  -1   69.59    9.70
  30  -2  -1   89.49   11.50
 -30   2  -1   72.89   10.00
 -30   2  -1   79.29   10.10
 -30  -2   1   75.09   11.40
  30   2   1   71.49   10.60
  30  -2  -1   84.49    9.70
  30  -2  -1   63.49    9.00
 -30  -2  -1   65.79   11.10
 -30   2   1   91.89    9.70
  30  -2   1   67.09    9.80
 -30  -2  -1   78.19   10.60
  30   2  -1   78.19   10.90
  30  -2   1   67.69    9.00
 -30   2   1   83.89    9.00
  30  -2   1   86.49   10.10
 -30  -2  -1   46.20   10.50
  30  -2   1   77.59   11.10
 -30   2   1   68.49    9.60
  30  -2   1   91.49   10.10
 -30   2   1   77.49   10.30
 -30   4  -1  126.29   13.60
 -30   4  -1  130.39   14.50
  30  -4  -1  144.39   16.70
  30  -4  -1  117.39   13.40
 -30  -4   1  118.59   13.50
 -30  -4   1  118.89   14.80
  30  -4  -1  125.19   13.10
 -30  -4   1  127.39   15.10
  30  -4  -1  150.28   16.40
  30  -4  -1  153.58   15.40
 -30   4  -1   90.09   17.80
  30   4   1  123.39   14.10
  30   4  -1  112.39   14.60
 -30   4   1  124.09   12.90
 -30  -4  -1  151.28   15.50
  30  -4   1  148.79   13.90
 -30  -4  -1  129.79   15.20
  30  -4   1  127.09   14.40
  30  -4   1  120.79   15.70
  30  -4   1  129.89   13.80
 -30  -4  -1  130.79   15.00
 -30   4   1  135.59   15.80
  30  -4   1  110.29   13.20
 -30  -6   1   63.49   12.30
  30  -6  -1   80.79   12.20
  30  -6  -1   82.79   10.60
  30  -6  -1   63.99   14.80
  30   6   1   63.49   12.00
  30  -6  -1   73.99   10.30
 -30  -6   1   65.19   13.10
 -30   6  -1   71.09    9.10
 -30  -6   1   88.19   12.50
 -30   6  -1   49.70   16.30
  30  -6   1   69.19   10.70
 -30  -6  -1   85.59   13.60
 -30  -6  -1   83.79   12.80
  30  -6   1   86.99   12.90
  30  -6   1   89.89   11.60
 -30   6   1   67.19   10.40
  30  -6   1  101.69   15.60
 -30   6   1   81.09    9.90
  30   6  -1   85.39   10.40
 -30  -6  -1   91.09   12.70
  30   6  -1   74.79   13.00
 -30   6   1   73.09   14.60
 -30  -8   1   34.40   12.20
  30  -8  -1   12.60    8.90
 -30   8  -1   19.90   16.70
  30   8   1   30.90   11.20
 -30  -8   1    4.10   11.10
  30  -8  -1   -5.90   15.20
 -30   8   1    2.00   15.20
  30   8  -1    6.00   11.70
 -30  -8  -1   13.80   10.80
  30  -8   1   14.50   15.10
  30  -8   1   25.70   10.00
  30  -8   1   26.50    9.40
 -30   8   1   -4.00    9.70
  30  10   1   21.80   13.80
  30 -10  -1  -30.40   17.50
 -30 -10   1   -3.40   12.70
 -30  10  -1    1.10   18.50
 -30  10   1    3.80   15.70
 -30 -10  -1  -16.80   12.50
  30 -10   1   -0.90   11.80
  30  10  -1   -5.80   14.20
  31  -1  -1    3.20    6.90
 -31   1  -1    1.30   10.30
  31   1   1   -2.90    7.00
  31  -1  -1    0.30    7.00
 -31  -1   1    2.90    7.90
 -31   1  -1    7.70    7.10
 -31  -1   1   10.20    5.70
 -31   1  -1    5.00    6.60
  31  -1  -1    2.20    8.00
 -31  -1   1    2.80    8.00
  31   1   1    0.60    7.40
 -31   1   1    9.80    7.80
 -31  -1  -1   10.50    8.00
 -31   1   1   12.30    5.50
 -31   1   1    0.00    7.00
  31  -1   1    7.80    7.10
  31  -1   1   -0.30    7.50
  31  -1   1   -2.60    6.90
 -31  -1  -1   -2.30    7.20
  31  -1   1   -1.60    6.20
 -31  -1  -1   14.70    8.30
  31   1  -1    2.20    7.30
 -31   3  -1   -5.60   12.10
  31  -3  -1   13.30    7.00
  31   3   1    0.90    7.80
  31  -3  -1    8.80    6.90
 -31   3  -1    8.20    8.20
 -31  -3   1   -1.00    9.10
  31  -3  -1    6.60    8.20
 -31  -3   1   13.90    7.30
  31  -3  -1    1.50    6.70
 -31  -3   1   18.60    9.30
  31  -3  -1   10.80   10.40
 -31  -3  -1    0.30    9.10
  31  -3   1    0.80    7.10
 -31  -3  -1    4.60    9.30
  31  -3   1    3.20    9.60
 -31   3   1   11.10    7.10
 -31   3   1    4.30    7.60
 -31  -3  -1    0.40    9.00
  31   3  -1    4.30    8.90
  31  -3   1    5.80    7.60
 -31   3   1    9.50    6.70
  31  -3   1    5.70    7.90
  31  -3   1    9.60    6.10
  31   5   1   16.50    9.70
  31  -5  -1   15.40    7.40
 -31  -5   1    9.30    9.10
  31  -5  -1    4.50    8.70
  31  -5  -1   35.90   13.30
 -31  -5   1   10.40   10.20
 -31   5  -1   12.10    6.10
  31  -5  -1   -1.40    7.90
 -31  -5   1   -1.20   10.10
 -31   5  -1    6.10    9.90
 -31   5  -1   17.40   13.40
 -31  -5  -1   28.40   10.90
  31  -5   1   28.40   11.70
 -31   5   1   32.90    7.50
  31  -5   1    8.40    7.40
 -31   5   1   13.90    7.40
  31  -5   1   -3.10    8.60
 -31  -5  -1   15.70   10.00
  31   5  -1    3.50   10.40
  31  -5   1    8.50    8.40
 -31  -5  -1   17.40   10.00
  31  -7  -1   23.40    8.70
 -31  -7   1   19.70   10.80
  31  -7  -1   -0.20   14.00
  31  -7  -1    6.30    8.10
 -31   7  -1    7.90   15.30
 -31  -7   1   12.90   10.70
  31   7   1   10.10   10.20
 -31   7   1   19.40   14.20
 -31  -7  -1   14.10   10.50
 -31   7   1   15.10    7.60
  31   7  -1    9.20    8.80
 -31  -7  -1    1.00   10.00
  31  -7   1   13.30    8.60
 -31  -7  -1   11.70   11.00
  31  -7   1  -15.30    8.80
 -31   7   1   10.20    8.30
  31  -7   1   32.50   14.20
 -31   9  -1    1.40   17.80
  31  -9  -1   34.00   17.00
 -31  -9   1   -1.30   12.10
  31   9   1   -5.50   12.40
  31  -9   1   17.20   11.00
 -31   9   1    0.40   15.20
  31   9  -1   -3.60   12.90
 -31   9   1   -1.90    9.90
 -31  -9  -1   -9.10   11.20
  32   0   1    1.10    7.30
 -32   0  -1    7.40    7.30
 -32   0   1   12.90    8.10
  32   0   1   -2.00    6.80
 -32   0   1   12.90    8.40
  32   0  -1    5.50    8.10
  32   0   1   -7.00    7.40
  32   0  -1    7.70    7.10
 -32   0  -1   -6.00    7.50
  32   0  -1  -13.20    6.90
 -32   0  -1    7.70    7.60
 -32   0   1   -0.10    5.50
  32   2   1   11.60    8.30
 -32   2  -1   15.20   11.80
  32  -2  -1    8.80    7.60
  32  -2  -1   27.40    7.70
 -32  -2   1   22.20    7.10
  32  -2  -1   18.60    6.80
  32  -2  -1   21.00    9.40
  32   2   1   26.00    8.50
 -32   2  -1   25.70    7.90
 -32  -2   1   23.50    9.60
 -32  -2   1   19.70    9.10
 -32   2  -1   17.30    7.70
 -32  -2  -1   22.90    8.80
  32  -2   1   29.00    9.30
  32  -2   1   28.00    7.90
 -32  -2  -1   16.10    8.70
 -32   2   1   39.20    8.60
 -32  -2  -1   24.10    9.30
 -32   2   1   25.00    7.50
 -32   2   1   30.10    6.90
  32  -2   1    9.40    7.50
  32  -2   1   19.50    8.00
  32   2  -1   28.80    9.00
  32  -2   1   21.50    6.70
  32  -4  -1   68.19   13.80
  32  -4  -1   79.49    9.70
  32  -4  -1   57.99   10.30
  32  -4  -1   69.49    9.80
 -32   4  -1   57.59   15.40
 -32  -4   1   55.69   12.00
 -32   4  -1   71.29   11.40
 -32  -4   1   69.19   10.40
  32  -4  -1   61.39   10.50
  32   4   1   47.20   10.90
 -32  -4   1   85.89   12.10
 -32   4  -1   63.29    8.50
  32  -4   1   80.19    8.70
  32  -4   1   66.39   10.50
 -32  -4  -1   78.09   12.00
  32  -4   1   55.19   10.00
  32  -4   1   61.29   11.00
  32  -4   1   84.69   12.90
 -32  -4  -1   70.59   12.50
 -32  -4  -1   66.89   12.00
 -32   4   1   60.09    9.90
 -32   4   1   66.99    9.40
  32   4  -1   84.39   12.20
  32  -6  -1   30.70    8.50
  32   6   1    2.10    9.80
  32  -6  -1    7.50    9.70
 -32  -6   1    3.90   10.60
  32  -6  -1   27.10    8.00
 -32  -6   1    9.20   10.10
 -32   6  -1   20.00   14.80
 -32   6  -1   32.60    6.70
  32  -6  -1   -3.50   21.50
 -32  -6  -1   -2.10    9.80
  32   6  -1   10.50   10.90
 -32  -6  -1   12.70   10.40
 -32   6   1   18.20    7.70
  32   6  -1   32.70    7.40
  32  -6   1   22.00   13.10
 -32  -6  -1   33.50   12.10
  32  -6   1   17.30    8.20
  32  -6   1   25.00    9.20
  32  -6   1    3.70    9.50
 -32   6   1   19.00    8.00
 -32   6   1    9.40   19.90
  32   8   1    3.80   11.40
 -32  -8   1   16.40   11.80
 -32   8  -1   28.10   17.30
  32  -8  -1    9.50   15.70
 -32  -8   1  -11.40   11.00
  32  -8  -1   10.90    9.00
  32  -8   1  -11.60   14.80
 -32   8   1    6.40   15.10
  32   8  -1   21.50   12.70
 -32   8   1   10.20    9.50
  32  -8   1   15.90   12.10
  32  -8   1   31.40    9.90
 -32  -8  -1    7.60   10.80
 -32  10  -1    4.30   18.50
 -32  10   1  -19.30   15.00
  33   1   1  792.02   63.79
 -33  -1   1  852.21   64.79
 -33   1  -1  733.03   63.79
  33  -1  -1  846.92   64.29
  33  -1  -1  818.92   64.09
  33  -1  -1  791.42   63.99
  33   1   1  828.32   64.49
 -33  -1   1  787.02   64.89
 -33  -1   1  768.52   62.99
 -33   1  -1  778.42   63.59
 -33  -1  -1  805.32   64.49
 -33   1   1  768.42   63.99
 -33  -1  -1  791.72   63.89
 -33   1   1  835.92   64.39
  33  -1   1  798.42   63.59
 -33  -1  -1  804.72   64.69
  33  -1   1  786.62   64.19
 -33   1   1  774.52   64.29
  33  -1   1  796.12   63.79
  33  -1   1  805.62   64.19
  33   1  -1  837.62   64.39
 -33  -3   1  724.83   56.89
 -33  -3   1  585.04   56.39
  33  -3  -1  683.43   55.59
  33  -3  -1  705.03   56.29
 -33  -3   1  693.83   56.89
  33  -3  -1  697.43   55.39
  33  -3  -1  695.13   55.49
  33  -3  -1  638.04   56.99
 -33   3  -1  698.13   55.99
 -33   3  -1  543.25   58.49
 -33   3  -1  698.83   55.79
  33   3   1  701.23   55.99
  33   3  -1  685.33   56.49
  33  -3   1  652.43   55.69
  33  -3   1  702.83   54.99
 -33   3   1  716.23   55.89
 -33   3   1  737.63   55.39
 -33  -3  -1  760.22   56.69
  33  -3   1  711.53   56.09
 -33  -3  -1  702.23   57.19
 -33   3   1  672.63   55.39
 -33  -3  -1  689.73   56.79
  33  -3   1  679.93   55.99
  33  -3   1  719.53   56.99
  33  -5  -1  242.08   23.40
  33  -5  -1  244.48   28.30
  33  -5  -1  248.28   24.50
 -33  -5   1  278.57   24.40
 -33  -5   1  225.78   26.80
 -33   5  -1  245.98   21.80
 -33  -5   1  199.58   23.40
  33   5   1  260.17   24.90
 -33   5  -1  188.68   25.30
  33  -5  -1  261.17   23.90
 -33   5  -1  258.87   26.20
  33  -5   1  229.98   24.90
  33   5  -1  248.18   25.70
 -33   5   1  224.58   23.00
 -33  -5  -1  290.77   27.10
  33  -5   1  229.08   26.80
 -33   5   1  238.28   23.20
  33  -5   1  233.08   25.50
 -33  -5  -1  251.17   26.60
  33  -5   1  205.88   23.30
 -33  -5  -1  341.07   27.10
  33  -7  -1  157.88   15.60
  33  -7  -1  129.89   20.00
 -33  -7   1  112.09   16.80
  33   7   1  128.19   16.80
 -33  -7   1  129.19   16.70
  33  -7  -1  147.59   15.00
 -33   7  -1  140.29   21.40
  33   7  -1  145.09   17.60
 -33   7   1  160.48   17.20
  33  -7   1  134.19   20.10
 -33  -7  -1  115.79   16.60
  33  -7   1  146.29   15.30
 -33   7   1  156.78   15.20
 -33  -7  -1  144.59   17.10
 -33  -7  -1  132.59   17.20
 -33   7   1  145.29   19.80
  33  -7   1  151.68   15.90
  33   9   1   57.39   14.50
 -33   9  -1   30.10   18.90
 -33  -9   1   32.50   13.20
  33  -9  -1   56.49   17.90
  33   9  -1   15.70   14.30
  33  -9   1   51.99   12.00
 -33  -9  -1   42.50   12.90
 -33   9   1   33.00   10.50
 -33   9   1    4.30   15.90
 -34   0  -1   -3.80    7.40
 -34   0   1   -7.10    8.30
 -34   0  -1   -8.60    8.40
 -34   0   1    2.10    8.10
  34   0   1   -3.60    7.80
 -34   0   1   -9.80    5.90
  34   0   1    4.70    8.30
  34   0   1    0.70    7.00
  34   0  -1    8.00    8.50
 -34   0  -1    0.40    8.10
  34   0  -1    2.00    7.80
  34   0  -1    0.70    7.50
  34  -2  -1    6.00    9.40
  34  -2  -1   21.50    7.70
 -34  -2   1   15.60    7.20
 -34   2  -1    8.00    7.80
  34  -2  -1   14.40    7.70
  34   2   1    5.20    8.70
  34   2   1   20.10    8.20
 -34  -2   1   22.50    9.80
 -34   2  -1   30.30    8.00
 -34   2  -1   45.40   12.50
  34  -2  -1    8.00    6.80
 -34  -2   1   28.50    9.50
  34  -2   1    8.30    7.70
 -34   2   1   12.20    7.00
  34  -2   1    8.00    8.20
  34  -2   1   11.30    6.90
 -34  -2  -1   19.90    9.20
  34  -2   1    2.10    8.90
 -34  -2  -1   15.80    9.50
 -34   2   1    9.10    7.50
 -34   2   1   15.70    8.70
 -34  -2  -1   11.20    9.10
  34   2  -1    3.40    8.90
  34  -4  -1   13.50   11.90
 -34  -4   1   15.90    8.80
 -34   4  -1   35.70    6.90
 -34   4  -1   35.10   14.80
  34  -4  -1   20.10    9.30
  34  -4  -1   16.90    8.00
 -34  -4   1   19.70   10.70
  34   4   1   29.10    9.50
  34  -4  -1   21.20    8.70
 -34   4  -1   35.70   10.00
  34  -4  -1    2.90    7.70
 -34  -4   1   13.50   10.30
 -34   4   1   26.40    8.90
  34  -4   1   10.50    6.50
  34  -4   1   22.10    9.30
 -34  -4  -1   33.50   11.00
  34   4  -1   39.00   10.40
  34  -4   1   36.00    9.00
 -34  -4  -1   26.70   10.10
 -34  -4  -1    4.40   10.40
 -34   4   1   22.90    7.50
  34  -4   1    6.90   11.30
  34  -4   1   12.50    8.30
  34  -6  -1   23.70    8.10
 -34   6  -1   11.80    6.40
  34  -6  -1   14.40    8.60
 -34   6  -1   -0.80   18.10
  34  -6  -1   34.40   13.40
 -34  -6   1    4.70   10.40
  34   6   1   -0.90   10.00
 -34  -6   1    3.80   11.00
 -34   6  -1   -4.70   13.20
 -34  -6   1   -4.40    9.60
  34  -6  -1   10.00    9.50
  34  -6   1   17.80    8.40
 -34   6   1   10.20    7.90
  34   6  -1    4.40    7.10
 -34   6   1   13.00   12.30
  34   6  -1   11.50   10.70
 -34   6   1    2.70    7.90
  34  -6   1  -12.80   11.70
  34  -6   1    6.70    8.70
 -34  -6  -1   11.20   11.40
 -34  -6  -1    0.10   10.40
  34  -6   1   -1.80   15.70
 -34   8  -1    1.30   17.10
  34   8   1    8.20   12.00
 -34  -8   1    3.00   11.60
  34  -8  -1   10.90   16.10
  34  -8  -1   -1.40    9.40
 -34  -8   1   10.10   11.60
  34   8  -1  -13.30   12.00
  34  -8   1   22.60   12.00
  34  -8   1   29.80   15.90
 -34   8   1   22.30    9.50
  34  -8   1    1.20    9.40
 -34   8   1    5.60   16.10
 -34  -8  -1   -3.30   11.20
  35  -1  -1  613.34   49.70
 -35  -1   1  576.64   48.10
 -35  -1   1  632.04   50.49
 -35   1  -1  591.94   49.40
 -35  -1   1  610.74   50.29
  35   1   1  601.04   49.00
  35   1   1  586.94   49.40
  35  -1  -1  595.74   49.20
  35  -1  -1  629.74   49.40
 -35   1  -1  608.24   48.70
 -35   1   1  635.04   49.50
 -35  -1  -1  624.34   49.80
  35   1  -1  611.24   49.40
 -35  -1  -1  592.14   49.80
  35  -1   1  597.54   48.70
 -35  -1  -1  555.74   49.10
  35  -1   1  577.04   49.00
 -35   1   1  626.14   49.70
  35  -1   1  602.34   49.40
  35  -1   1  557.34   49.50
 -35   1   1  576.14   48.10
 -35   3  -1  580.74   49.00
  35  -3  -1  645.44   49.50
  35  -3  -1  573.54   48.40
 -35   3  -1  531.85   51.89
 -35  -3   1  556.44   48.70
  35   3   1  582.74   49.30
 -35  -3   1  555.34   49.70
 -35  -3   1  579.54   49.99
 -35   3  -1  579.94   48.60
  35  -3  -1  603.04   50.49
  35  -3  -1  595.04   48.30
  35  -3  -1  617.14   48.30
  35  -3   1  577.24   48.60
  35  -3   1  592.64   49.20
  35   3  -1  549.54   49.30
 -35  -3  -1  593.94   49.80
 -35   3   1  594.64   48.10
  35  -3   1  620.94   48.70
 -35  -3  -1  628.04   49.20
  35  -3   1  565.64   49.90
 -35   3   1  578.14   48.30
 -35   3   1  662.33   49.00
 -35  -3  -1  572.34   50.19
  35  -3   1  610.84   47.70
 -35  -5   1  100.19   15.90
 -35   5  -1  118.09   18.90
  35  -5  -1  145.99   14.00
  35  -5  -1  101.49   17.30
 -35  -5   1  145.49   15.30
 -35   5  -1  120.29   15.90
 -35   5  -1  153.38   15.10
  35   5   1  139.59   15.40
 -35  -5   1  108.89   16.30
  35  -5  -1  142.39   15.00
  35  -5  -1  133.39   14.60
 -35  -5  -1   96.99   16.00
  35  -5   1  159.28   17.70
  35  -5   1  111.29   16.80
  35  -5   1  115.59   15.60
 -35   5   1  119.99   13.90
  35  -5   1  147.99   14.90
 -35  -5  -1  114.59   16.10
 -35  -5  -1  144.79   16.40
  35   5  -1  149.69   16.60
 -35   5   1  137.89   14.00
  35  -7  -1   96.49   18.50
  35  -7  -1  114.79   12.30
 -35  -7   1  104.39   14.50
 -35   7  -1  100.49   19.50
  35   7   1   61.69   14.00
 -35  -7   1   76.69   14.50
  35  -7   1  108.79   13.00
  35  -7   1   85.39   17.70
  35  -7   1   89.19   13.00
 -35  -7  -1   76.39   15.00
  35   7  -1   86.59   15.10
 -35   7   1   83.39   12.10
 -35   7   1  116.89   12.00
 -35  -7  -1   96.59   15.00
 -35   7   1   81.79   17.80
  35   9   1   35.10   14.20
 -35   9  -1   45.50   20.10
  35  -9  -1   12.60   17.30
 -35  -9   1   22.60   12.80
  35  -9   1   43.10   12.10
 -35   9   1    5.30   16.00
  35   9  -1   30.00   14.00
 -35  -9  -1   33.70   13.00
 -35   9   1   16.30   13.30
 -36   0  -1   12.40    8.50
 -36   0  -1    7.20    7.70
  36   0  -1    9.50    8.30
  36   0   1    4.90    8.50
 -36   0   1    4.60    9.60
 -36   0  -1   11.20    8.90
 -36   0   1   -1.30    6.30
  36   0  -1    4.30    9.20
  36   0  -1    0.60    8.10
  36   0   1    1.20    7.70
 -36   0   1    2.30    9.00
  36   0   1    0.30    7.70
 -36  -2   1    5.20    9.80
  36  -2  -1    3.70    9.60
 -36  -2   1    1.80   10.20
  36   2   1    1.00    8.80
  36   2   1    2.90    8.70
 -36   2  -1    9.90   12.20
  36  -2  -1    5.60    8.10
 -36   2  -1    1.40    8.70
  36  -2  -1   12.10    7.00
 -36   2  -1   -2.90    7.90
  36  -2  -1   -1.90    7.80
 -36  -2   1    1.20    7.50
 -36  -2  -1   20.20    9.90
  36  -2   1   27.20    9.00
 -36  -2  -1   -1.70    9.20
  36   2  -1   15.60    9.30
 -36   2   1   18.30    7.00
 -36   2   1   19.00    9.20
 -36   2   1    9.00    7.90
 -36  -2  -1   27.60    9.80
  36  -2   1    5.00    7.10
  36  -2   1    7.50    8.10
  36  -2   1   13.10    9.30
 -36   4  -1    8.10   13.90
 -36  -4   1    4.60   10.80
  36  -4  -1    6.70    9.40
  36  -4  -1   -0.80    7.70
  36   4   1   -2.80    9.20
  36  -4  -1   -2.60   11.90
 -36  -4   1    6.80   10.50
 -36  -4   1   11.50    9.10
 -36   4  -1    6.40    9.30
 -36   4  -1   14.60    6.70
  36  -4  -1   -0.20    8.40
  36  -4  -1   11.00    8.00
  36   4  -1    5.60   10.40
  36  -4   1    7.80    9.20
 -36  -4  -1   -1.60   10.90
  36  -4   1    1.80    6.30
  36  -4   1    6.90    8.40
 -36   4   1   -4.10    7.20
  36  -4   1    7.80    8.80
 -36   4   1   12.80    8.90
 -36   4   1   -3.40    9.00
 -36  -4  -1    4.00   10.00
  36  -4   1    3.90   11.40
 -36  -4  -1    6.20   11.30
 -36  -6   1   14.40   10.80
  36  -6  -1   10.20    8.40
  36  -6  -1   12.20    9.60
 -36  -6   1    8.10    9.90
 -36   6  -1    8.00    7.00
 -36   6  -1    3.50   14.40
  36   6   1   -1.20   10.10
  36  -6  -1    4.20    9.30
  36  -6  -1   17.70   13.50
  36  -6   1    3.00   12.30
 -36  -6  -1    0.20   10.40
 -36   6   1    9.30    8.10
 -36   6   1   10.50    8.60
  36  -6   1   18.50    9.30
  36  -6   1   10.70    8.80
 -36  -6  -1    5.70   10.40
 -36   6   1    7.30   12.90
 -36  -6  -1   -0.70   11.50
  36   6  -1   -2.20   11.40
  36   8   1    8.40   11.90
 -36  -8   1   -1.90   11.40
 -36  -8   1   23.80   12.00
 -36   8  -1  -10.20   16.70
  36  -8  -1   15.70   16.80
 -36   8   1  -16.40    8.60
  36   8  -1   -2.90   12.80
  36  -8   1    3.90   15.00
 -36  -8  -1   14.90   11.50
  36  -8   1    9.80   10.30
  36  -8   1    5.60   10.10
 -36   8   1   -4.60   16.30
  37   1   1   38.30   10.10
  37  -1  -1   64.39   10.40
  37   1   1   69.29   10.10
 -37  -1   1   41.70    8.70
  37  -1  -1   60.99   10.10
 -37   1  -1   53.79   12.30
 -37   1  -1   56.79   10.30
 -37  -1   1   35.30   11.30
 -37  -1   1   46.40   11.90
 -37   1  -1   55.19   10.50
  37  -1  -1   70.79   11.00
 -37   1   1   58.69    8.40
 -37   1   1   56.99   11.00
  37   1  -1   73.39    9.40
 -37   1   1   41.40   10.40
  37   1  -1   48.90   10.20
 -37  -1  -1   42.20   10.10
 -37  -1  -1   44.40   10.80
  37  -1   1   57.59   10.50
 -37  -1  -1   60.69   11.40
  37  -1   1   58.39   10.00
  37  -1   1   50.79    9.90
  37  -1   1   66.59    9.50
  37   3   1    7.90    9.20
 -37   3  -1   19.50    8.80
  37  -3  -1   13.20    8.10
  37  -3  -1   11.20   10.80
 -37   3  -1   24.00    9.20
 -37  -3   1   15.80   10.70
 -37  -3   1    2.20    8.70
  37  -3  -1   12.10    8.20
 -37  -3   1    4.00   10.30
 -37   3  -1   28.80   13.70
  37  -3  -1    8.50    8.40
  37  -3   1   19.50   10.70
 -37   3   1   12.00    8.10
 -37  -3  -1   26.80   10.40
  37  -3   1   27.00    7.40
  37   3  -1   -1.30    9.70
  37  -3   1   19.50    8.80
 -37   3   1   22.20    9.50
 -37  -3  -1    9.20   10.70
 -37  -3  -1   -1.50    9.90
  37  -3   1   31.20    9.40
  37  -3   1   10.10    9.10
 -37   3   1   22.40    8.20
 -37   5  -1    3.90   10.50
  37   5   1    1.60   10.90
 -37   5  -1   38.50   15.10
 -37  -5   1   16.10   13.50
  37  -5  -1   12.50    8.50
  37  -5  -1    5.50    9.30
 -37   5  -1   23.80    6.70
 -37  -5   1   -1.60   11.20
  37  -5  -1   16.10   12.80
  37  -5  -1   20.10    9.40
 -37  -5   1    8.20   10.10
  37  -5   1    7.10    9.00
 -37   5   1   11.70    8.20
 -37  -5  -1   12.00   11.20
 -37  -5  -1   13.80   10.90
 -37  -5  -1   16.80   11.20
  37   5  -1   12.70   10.80
 -37   5   1    5.90    8.70
  37  -5   1    2.30    9.80
  37  -5   1   12.00    8.70
  37  -5   1   13.80   12.10
  37   7   1    4.70   11.40
  37  -7  -1  -11.70   14.40
 -37   7  -1   -9.40   16.30
 -37  -7   1   18.90   11.90
 -37  -7   1   -6.80   11.00
  37  -7  -1   12.70    9.10
 -37   7   1    0.10   14.40
  37  -7   1   -0.60    9.50
 -37   7   1   -3.70    8.60
 -37   7   1   -2.70    8.20
  37  -7   1   11.40   14.80
  37   7  -1  -20.30   11.70
  37  -7   1   -4.40    9.20
 -37  -7  -1    6.40   11.20
 -37   9  -1   26.40   19.70
  37   9   1   17.10   13.50
  37  -9  -1    3.50   17.90
 -37  -9   1   -1.50   12.20
 -37   9   1   -7.30   16.30
 -37  -9  -1  -10.10   12.30
  37  -9   1   17.20   11.70
  37   9  -1  -37.30   13.20
 -38   0   1   -4.10    9.70
 -38   0  -1   13.20    9.10
 -38   0  -1   -5.20    8.30
 -38   0   1    0.20    6.80
 -38   0   1   -7.20    9.50
  38   0   1   -0.10    8.30
  38   0   1    9.20    8.40
  38   0  -1    1.50    8.30
  38   0   1   -3.70    9.10
 -38   0  -1    0.40    9.40
  38   0  -1  -19.10    8.00
  38   0  -1    3.70    9.60
 -38   2  -1   11.50    9.10
  38   2   1   25.40   10.00
 -38  -2   1   19.00   10.50
  38   2   1   24.60    9.50
  38  -2  -1   20.70    8.70
 -38  -2   1   20.20   10.90
  38  -2  -1   29.60   10.60
  38  -2  -1   19.50    7.60
 -38   2  -1   16.00    9.00
  38  -2  -1   31.60    8.90
 -38   2  -1   14.60   12.70
 -38  -2   1    4.60   13.20
 -38   2   1   16.50    7.40
 -38  -2  -1   38.90   10.10
  38  -2   1   28.10    9.30
 -38  -2  -1   25.50   10.50
 -38  -2  -1   24.20   10.50
 -38   2   1   36.60    8.70
  38  -2   1   29.40    9.90
  38  -2   1   26.30    9.50
  38  -2   1   27.90    7.90
 -38   2   1   23.80   10.00
  38   2  -1   23.40    9.90
 -38  -4   1   60.19   13.00
  38  -4  -1   63.89   11.80
  38  -4  -1   56.39   10.70
  38  -4  -1   54.59   10.10
  38  -4  -1   52.19   13.80
 -38  -4   1   34.30   12.60
  38   4   1   51.09   11.50
  38  -4  -1   68.19   10.40
 -38   4  -1   74.59   15.50
 -38   4  -1   71.39   11.30
 -38   4  -1   68.59   12.20
 -38   4  -1   65.59    9.20
 -38  -4   1   63.59   11.20
  38  -4   1   49.99   11.70
  38  -4   1   62.79    8.80
 -38   4   1   58.39   10.90
  38  -4   1   48.60   10.50
 -38   4   1   58.19    9.80
  38  -4   1   69.59   13.10
 -38   4   1   72.79   11.10
 -38  -4  -1   75.99   13.10
 -38  -4  -1   53.69   12.10
  38  -4   1   51.79   11.00
 -38  -4  -1   24.80   12.70
  38   4  -1   61.99   12.40
  38  -6  -1   42.90   11.10
 -38   6  -1   32.70   15.90
  38  -6  -1   17.50   13.80
  38  -6  -1   13.40   11.10
  38   6   1   36.40   11.00
  38  -6  -1   29.60    9.20
 -38  -6   1   29.90   11.90
 -38  -6   1   30.60   10.80
 -38   6  -1   16.40    7.60
 -38  -6  -1   35.10   12.40
 -38   6   1   11.00   13.80
  38  -6   1   34.70   10.00
 -38   6   1   35.30    9.80
  38  -6   1   23.50   14.00
  38  -6   1   15.60    9.60
 -38  -6  -1   31.10   11.50
  38   6  -1   35.10   12.10
 -38   6   1   31.40    9.00
  38  -8  -1    5.60   16.40
 -38   8  -1   19.10   17.90
  38   8   1    1.70   12.40
 -38  -8   1   10.10   12.50
 -38  -8   1   -8.30   15.30
 -38   8   1    2.30   16.90
 -38   8   1    3.30    9.30
  38   8  -1   -7.40   13.10
  38  -8   1   -1.70   10.30
  38  -8   1    1.90   15.90
 -38  -8  -1   13.60   12.30
  38  -8   1   -1.00   12.00
 -39  -1   1   -6.00    8.70
 -39   1  -1   -2.40    9.10
 -39  -1   1    3.80   10.50
 -39   1  -1    8.50    8.30
 -39   1  -1    1.40   10.80
  39   1   1    5.50    8.50
 -39   1  -1   -8.50    8.40
  39   1   1    2.80    8.90
  39  -1  -1   21.20    8.50
 -39  -1   1   -1.30   10.50
  39  -1  -1    3.60    9.40
  39  -1  -1   -0.50    8.80
  39   1  -1    3.70    7.80
 -39   1   1   11.70    6.90
  39   1  -1    5.00    8.80
 -39   1   1   -3.80    8.90
 -39  -1  -1  -10.90    9.60
  39  -1   1    9.00    9.40
 -39  -1  -1    6.00    9.10
 -39   1   1    7.20    9.90
  39  -1   1    4.60    8.70
  39  -1   1    4.50    8.30
 -39  -1  -1  -12.60    9.30
  39  -1   1    6.30    7.90
  39  -3  -1    9.40    8.60
  39  -3  -1    5.00    8.40
  39  -3  -1    0.90    7.90
 -39  -3   1   17.70   11.20
  39   3   1  -17.00    8.70
 -39   3  -1    1.40   13.50
 -39  -3   1   18.80    9.10
  39  -3  -1    2.60   11.30
 -39   3  -1    6.00    8.70
 -39   3  -1    2.70    8.70
 -39  -3   1   -8.50   10.40
  39  -3   1    5.10    8.60
  39   3  -1    5.40   10.20
  39  -3   1   -4.90    7.00
 -39  -3  -1    5.00   10.50
 -39   3   1   -5.20    8.00
 -39  -3  -1    0.80   10.30
 -39   3   1    7.40    9.40
 -39  -3  -1    2.90   10.20
 -39   3   1   -3.60    8.20
  39  -3   1    9.10    8.90
  39  -3   1    5.90   10.50
 -39   3   1   -3.40    7.80
  39  -3   1   -1.90    8.90
 -39  -5   1   -0.70   10.60
  39  -5  -1    9.50    8.80
  39  -5  -1    4.30   12.70
 -39  -5   1    5.90   18.20
 -39   5  -1    7.70   14.30
  39  -5  -1   -5.40    9.10
 -39   5  -1   -1.70   10.60
 -39   5  -1    5.20    9.70
  39   5   1   20.10   10.70
 -39   5  -1    5.90    6.70
 -39  -5   1    4.20   10.10
  39  -5  -1   -3.20   10.10
 -39  -5  -1  -10.70   10.30
 -39  -5  -1   23.30   11.20
 -39  -5  -1    6.70   12.40
  39  -5   1   11.70    7.10
  39  -5   1    6.20    8.60
 -39   5   1   -0.90    9.50
  39  -5   1   11.80    9.50
  39  -5   1    4.80   12.10
  39  -5   1   -6.00    9.30
 -39   5   1    9.90    8.20
 -39   5   1    2.70   11.60
 -39   5   1    4.90   10.10
  39   7   1   33.10   12.30
  39  -7  -1    0.10    9.30
  39  -7  -1   15.40   16.00
 -39   7  -1   -1.20   16.50
 -39  -7   1   -6.00   11.40
 -39  -7   1    2.80   11.80
  39  -7   1    7.50   10.00
 -39  -7  -1   22.00   11.90
 -39   7   1   -0.90   10.00
  39  -7   1   -1.30   14.70
  39   7  -1  -27.40   12.10
 -39   7   1   -2.60    8.80
 -39   7   1    7.20   15.50
  39   9   1   -3.90   13.20
 -39   9  -1   -2.50   19.20
 -39  -9   1    5.40   13.80
  39  -9  -1   18.10   18.40
  39  -9   1    8.20   11.80
 -39   9   1   19.90   17.30
  39   9  -1    5.30   14.90
 -39  -9  -1   -6.10   12.90
 -40   0  -1    5.50    8.90
 -40   0  -1  -24.40    9.10
  40   0  -1    8.20   10.00
 -40   0   1    7.10    9.90
 -40   0  -1  -12.10    8.70
 -40   0   1   -4.20    9.80
  40   0  -1    6.80    8.80
  40   0  -1    4.20    8.30
  40   0   1    2.60    9.30
  40   0   1    4.60    8.60
  40   0   1   -6.90    8.50
 -40   0   1   -2.50    7.10
 -40  -2   1   15.80    9.10
 -40  -2   1   40.90   11.80
  40  -2  -1   38.70    9.80
  40  -2  -1   45.30   11.40
 -40  -2   1   68.39   12.30
  40  -2  -1   25.60    9.30
  40   2   1   34.70    9.80
  40   2   1   42.20   10.70
  40  -2  -1   29.50    8.40
 -40   2  -1   41.20   13.30
 -40   2  -1   20.20    9.60
 -40   2  -1   34.60    9.40
 -40  -2  -1   39.90   11.20
  40  -2   1   29.20    9.60
 -40  -2  -1   12.80   10.20
 -40  -2  -1   20.80   10.80
 -40   2   1   24.50   10.40
 -40   2   1   36.00    9.50
  40  -2   1   37.10    9.80
 -40   2   1   30.10    8.40
  40  -2   1   20.90   10.00
  40   2  -1   30.80   10.80
  40  -2   1   43.50    8.90
  40   4   1   36.40   10.50
 -40  -4   1   34.60   10.40
 -40   4  -1   45.60   15.20
  40  -4  -1   23.30   11.10
  40  -4  -1   22.20    9.20
 -40  -4   1   27.10   12.10
 -40   4  -1   48.20   10.30
 -40   4  -1   26.00    8.30
  40  -4  -1   36.40    9.90
  40  -4  -1   24.10    9.40
 -40   4  -1   55.29   10.70
  40  -4  -1   20.50   12.30
 -40  -4   1   34.80   12.40
  40   4  -1   20.70   11.20
 -40  -4  -1   35.50   11.80
 -40   4   1   30.40    9.80
 -40  -4  -1   44.80   12.50
  40  -4   1   26.20   10.20
  40  -4   1   43.80    8.10
  40  -4   1   64.49   10.50
  40  -4   1   38.00   10.20
  40  -4   1   30.20   12.30
 -40   4   1   23.60    9.00
 -40   4   1   53.69   10.70
 -40  -4  -1   37.00   12.50
 -40  -6   1   20.60   12.60
 -40   6  -1   47.90   16.10
  40  -6  -1   34.00   10.10
 -40  -6   1   45.20   11.60
  40  -6  -1   25.60   14.10
  40  -6  -1   44.60   11.90
 -40   6  -1   27.00    7.50
  40   6   1   31.10   11.70
 -40   6   1   20.80   14.20
  40  -6   1    6.00    9.70
  40  -6   1   31.50   10.30
 -40   6   1   19.40    9.20
  40  -6   1   45.10   14.30
 -40   6   1   31.20   10.60
 -40  -6  -1   21.50   12.10
  40   6  -1   26.60   13.00
 -40  -6  -1   63.29   13.20
  40  -8  -1  -36.00   16.30
 -40   8  -1   21.50   19.30
 -40  -8   1   11.60   12.30
  40   8   1   13.80   12.90
  40  -8   1  -11.90   10.50
 -40   8   1   -6.10    9.50
 -40   8   1   12.10   16.80
  40  -8   1    7.70   16.20
  40   8  -1    0.20   13.20
 -40  -8  -1    0.30   12.00
  41  -1  -1   83.79   10.90
 -41  -1   1   55.59    9.60
  41   1   1   70.09   11.00
 -41  -1   1   55.59   12.60
 -41   1  -1   57.89   12.90
 -41  -1   1   54.59   12.30
 -41   1  -1   67.19   11.60
 -41   1  -1   68.79   11.30
  41  -1  -1   58.39   11.30
  41   1   1   60.69   11.20
  41  -1  -1   66.59   11.60
 -41   1  -1   52.99   11.90
 -41  -1  -1   72.29   11.50
  41  -1   1   36.60   11.10
  41  -1   1   64.79   11.80
  41  -1   1   51.99   10.30
 -41   1   1   56.79   11.50
 -41   1   1   56.19    9.30
  41   1  -1   51.79   10.30
 -41  -1  -1   62.99   12.20
  41  -1   1   80.59   10.70
 -41  -1  -1   57.39   11.90
  41   1  -1   66.69   11.30
 -41   1   1   46.80   12.00
 -41   3  -1   63.89   11.70
  41  -3  -1   74.19   11.00
 -41  -3   1   72.39   13.80
  41   3   1   63.19   12.30
 -41   3  -1   78.09   12.20
 -41  -3   1   50.49   13.60
 -41  -3   1   95.49   12.10
  41  -3  -1   72.89   11.60
 -41   3  -1   83.69   15.80
  41  -3  -1   58.79   11.10
  41  -3  -1   91.79   14.00
 -41  -3  -1   57.09   13.10
 -41   3   1   80.49   11.30
  41  -3   1   76.99   10.30
 -41   3   1   57.49   11.20
  41  -3   1   89.39   12.50
 -41  -3  -1   67.39   13.40
  41  -3   1   68.29   11.90
  41  -3   1   70.49   13.20
  41   3  -1   48.00   12.70
  41  -3   1   76.79   11.80
 -41   3   1  109.59   12.90
 -41   3   1   83.79   11.10
 -41  -3  -1   74.09   12.90
  41  -5  -1   48.90   10.60
 -41  -5   1   25.90   10.90
 -41   5  -1   38.00    8.30
 -41  -5   1   32.20   12.20
  41   5   1   39.30   11.40
 -41   5  -1   35.60   10.90
  41  -5  -1   32.60   15.90
 -41   5  -1   37.40   15.60
  41  -5  -1   43.40   11.40
 -41   5  -1   25.90   11.90
  41  -5  -1   44.60   10.10
  41  -5   1   74.79   13.40
 -41   5   1   42.70   10.80
  41  -5   1   37.40   13.30
  41  -5   1   34.50   10.60
 -41   5   1    3.80   15.60
 -41  -5  -1   44.80   12.80
 -41   5   1   38.40    9.40
 -41  -5  -1   66.69   12.30
 -41   5   1   32.40   10.90
  41  -5   1   47.00   10.40
  41   5  -1   41.20   12.20
  41  -5   1   40.10    8.40
 -41  -7   1   33.90   12.70
  41  -7  -1   14.90   15.80
  41  -7  -1   46.60   10.50
 -41   7  -1   -0.60   16.90
 -41  -7   1   42.70   12.90
  41   7   1   30.40   12.90
 -41  -7  -1   41.50   13.00
  41   7  -1   16.20   13.30
 -41   7   1   25.00    9.80
  41  -7   1   15.30   10.90
  41  -7   1   27.10   15.60
 -41   7   1   48.60   16.50
  41  -7   1   13.40   10.70
  41   9   1   18.90   14.50
 -41   9  -1   28.10   21.00
  41  -9  -1    7.80   18.10
 -41   9   1   20.70   17.80
  41   9  -1   -2.70   15.40
 -42   0  -1    3.90   10.00
  42   0   1   19.00    7.80
 -42   0   1    1.80    7.50
  42   0  -1  -10.40   10.10
  42   0  -1  -12.70    8.30
  42   0  -1   -2.50    8.90
 -42   0   1   -2.80   10.30
  42   0   1    5.70    9.40
  42   0   1    1.50    9.90
 -42   0  -1    8.80   10.10
 -42   0   1   -9.90   10.00
  42   0   1   -2.60    8.50
 -42   0  -1   -8.70    9.60
 -42   0  -1    4.60    9.20
 -42  -2   1   23.40   11.70
 -42   2  -1    7.70   12.50
 -42   2  -1    3.70    9.40
  42  -2  -1    6.00    9.20
  42   2   1   -0.30    9.60
 -42  -2   1    6.40   11.30
  42  -2  -1    6.70   10.80
 -42   2  -1    9.80    8.60
  42   2   1   -2.60    9.00
 -42  -2   1   -2.50    8.90
  42  -2  -1    8.80    8.70
 -42   2   1   -0.10    7.70
  42  -2   1    2.10    8.30
 -42   2   1   -8.60    8.70
 -42  -2  -1   13.90   11.20
  42  -2   1  -12.60    9.40
 -42  -2  -1    1.90   10.20
  42   2  -1   17.70   10.30
 -42  -2  -1    1.60   10.30
 -42   2   1    6.50   10.20
  42  -2   1   13.60    9.70
  42  -2   1   10.30    9.60
  42  -4  -1    9.00    8.90
 -42   4  -1   10.80    9.70
 -42  -4   1   12.50   11.90
  42   4   1    0.10   12.80
  42  -4  -1   20.50   12.70
 -42   4  -1   19.30   14.30
  42  -4  -1   12.70    9.10
 -42  -4   1   16.30    9.80
 -42   4  -1    7.10    9.50
 -42   4  -1   13.00    8.00
  42  -4  -1    4.40    8.40
  42  -4   1    2.50   11.20
 -42  -4  -1    2.20   11.40
 -42   4   1   26.10    9.30
  42  -4   1    3.20    9.60
  42  -4   1   16.30    9.90
  42  -4   1   -5.20    9.30
 -42   4   1    6.90   10.00
 -42   4   1   16.10    8.40
  42  -4   1   -3.30    7.30
 -42  -4  -1   15.90   12.10
  42  -6  -1   -4.50   11.40
  42  -6  -1  -14.00   13.30
 -42  -6   1   16.50   12.90
 -42   6  -1  -23.20   14.70
 -42   6  -1   10.70   10.90
  42  -6  -1   12.10    9.60
 -42  -6   1   -0.60   10.90
  42   6   1   -1.40   11.10
 -42   6  -1   -9.20    7.10
  42  -6   1  -20.10   13.30
 -42  -6  -1    8.00   12.10
  42  -6   1   12.70   10.10
 -42   6   1   16.50   13.50
 -42  -6  -1   16.80   12.30
  42   6  -1    5.30   11.90
 -42   6   1  -17.50    9.80
  42  -6   1   -1.70    9.90
 -42   6   1   10.30    8.90
  42   8   1    5.40   12.80
 -42  -8   1   22.80   12.90
 -42   8  -1  -19.60   18.20
  42  -8  -1   -4.10   16.70
  42  -8   1    2.50   10.90
 -42   8   1   33.60   10.40
 -42  -8  -1  -13.50   12.00
 -42   8   1  -21.10   16.30
  42  -8   1  -26.20   15.60
  42   8  -1   31.10   14.70
 -43   1  -1    4.50   10.10
 -43   1  -1    7.70   10.80
  43  -1  -1   17.60   10.10
  43  -1  -1   10.60    9.70
  43  -1  -1   -2.60    9.00
 -43   1  -1   -0.10    9.60
 -43  -1   1    5.30    8.30
 -43   1  -1    6.50    9.60
  43   1   1   -6.30    8.80
 -43  -1   1    3.10   11.10
 -43  -1   1  -23.30   11.10
  43   1   1    2.40    9.50
 -43  -1  -1  -18.60   10.20
  43  -1   1   12.60    8.80
 -43   1   1   -4.90   10.10
  43  -1   1   17.90   10.10
  43   1  -1   10.90    8.80
 -43  -1  -1    6.20    9.90
  43   1  -1   12.80    9.90
 -43   1   1   -0.80   10.60
 -43  -1  -1   -3.70   10.20
  43  -1   1    8.80   10.10
 -43   1   1    4.80    7.70
  43  -1   1   -2.90    8.50
 -43   3  -1   21.30   10.40
 -43   3  -1   43.50   10.60
 -43  -3   1   16.10   11.80
  43   3   1   21.80   10.50
 -43   3  -1   24.10   13.60
  43  -3  -1   44.40   10.00
 -43  -3   1   21.30   10.40
 -43  -3   1   19.60   12.30
  43  -3  -1   38.80    9.40
  43  -3  -1   18.20   11.60
  43  -3  -1   27.10    9.10
 -43   3   1   27.50    9.60
 -43   3   1   24.30    8.90
  43  -3   1   17.70    8.20
  43  -3   1   24.30   11.40
 -43  -3  -1   36.50   11.70
 -43   3   1   27.80    9.50
  43  -3   1   16.60   10.30
 -43   3   1   27.90   10.70
  43   3  -1   46.50   11.90
 -43  -3  -1   41.20   12.30
  43  -3   1   17.50   10.10
 -43  -3  -1   26.70   12.10
  43  -5  -1   25.80   11.20
 -43  -5   1   32.20   11.30
 -43   5  -1   21.10   10.10
 -43   5  -1   23.60   19.90
  43  -5  -1   -7.10   12.10
  43  -5  -1    5.00    9.40
 -43  -5   1    0.10   12.10
 -43   5  -1    8.80    7.50
  43   5   1   28.90   11.10
  43  -5  -1   -2.10   10.00
 -43   5   1   11.10    8.70
 -43   5   1    3.20   10.00
  43   5  -1   -9.30   11.10
  43  -5   1    8.90    7.50
  43  -5   1   34.60   18.90
 -43   5   1   14.60   10.20
 -43  -5  -1    4.40   11.60
  43  -5   1   13.80   10.20
 -43  -5  -1   15.80   11.90
  43  -5   1    8.50   10.00
 -43   5   1   17.00   12.40
  43   7   1   28.40   13.40
 -43  -7   1   38.60   13.20
 -43   7  -1   44.30   12.60
  43  -7  -1   47.60   11.60
 -43  -7   1   37.20   13.40
  43  -7  -1   44.00   16.70
 -43   7  -1   67.59   19.30
 -43   7   1   58.99   17.80
 -43   7   1   43.80   10.90
  43  -7   1   47.40   16.80
  43   7  -1   26.20   14.30
  43  -7   1   38.20   11.90
  43  -7   1   42.40   11.60
 -43  -7  -1   47.60   13.40
 -44   0   1   -1.10   10.80
 -44   0  -1    1.40    9.70
 -44   0   1  -16.30   10.30
  44   0   1   -2.10    9.40
  44   0   1   -6.20    9.90
  44   0   1  -12.30    7.20
  44   0  -1    5.30    9.50
 -44   0   1    2.10    8.30
 -44   0  -1   13.00    9.20
  44   0  -1    0.20    9.10
 -44   0  -1   -1.60   10.20
 -44   0  -1   -9.30   10.00
  44  -2  -1    4.70    8.50
 -44   2  -1  -13.30    8.50
 -44  -2   1   14.50   11.70
  44   2   1  -13.30    9.70
  44   2   1  -11.90    9.00
 -44  -2   1   -8.30   11.60
  44  -2  -1   -6.20    9.50
  44  -2  -1   15.60   10.90
 -44  -2   1   -3.10    9.20
 -44   2  -1    4.60    9.90
 -44   2  -1   18.60   12.40
 -44  -2  -1    1.60   10.80
 -44   2   1   -1.40    8.00
 -44  -2  -1   -6.70   10.90
 -44   2   1   -6.10    9.10
  44  -2   1   -8.60   10.00
  44  -2   1   -7.40    9.50
  44   2  -1   -4.70    9.70
  44  -2   1   -4.60    8.30
  44  -2   1   -2.40    9.80
 -44   2   1  -15.30   10.20
 -44  -2  -1  -16.90   10.40
  44   2  -1    1.70    8.40
 -44   4  -1    8.30    9.60
  44   4   1    0.20   10.20
 -44  -4   1   10.70    9.70
  44  -4  -1   -6.80   11.90
  44  -4  -1   -1.70    9.30
 -44   4  -1    5.80    8.10
 -44   4  -1    5.90   13.70
  44  -4  -1    2.90    9.40
 -44   4  -1    1.50    9.40
 -44  -4   1    9.30   11.80
  44  -4  -1   -1.10    8.60
 -44   4   1   -9.00    8.30
  44  -4   1   -0.80    9.80
  44  -4   1   12.60   11.30
 -44   4   1  -11.90    8.30
  44  -4   1   15.40   10.10
 -44   4   1   -9.70    9.90
  44  -4   1    3.70    7.70
  44   4  -1   -0.40   10.80
  44  -4   1   -7.70    9.90
 -44  -4  -1    4.40   12.00
 -44   4   1    7.20    9.30
 -44  -4  -1    1.80   11.40
 -44   6  -1   10.10    7.60
 -44   6  -1    1.40   10.50
 -44  -6   1  -11.20   12.70
  44  -6  -1   -5.80   11.90
  44   6   1   15.30   11.50
 -44   6  -1  -10.20   14.50
  44  -6  -1   -2.40   13.80
  44  -6  -1   -5.90    9.50
 -44  -6   1   -6.60   11.10
 -44  -6  -1    3.50   12.30
 -44   6   1   17.80   13.90
  44  -6   1  -13.20   13.80
  44   6  -1  -34.60   11.90
 -44  -6  -1   -4.60   12.30
  44  -6   1   -8.00   10.50
 -44   6   1   -6.10   10.60
 -44   6   1   -2.60    8.90
 -44  -8   1  -10.70   13.20
  44  -8  -1   18.20   18.20
  44   8   1  -21.50   12.60
 -44   8  -1   -9.10   18.10
 -44  -8  -1   17.80   13.50
  44  -8   1  -22.50   15.60
  44  -8   1  -19.10   10.80
 -44   8   1   20.60   18.30
  44   8  -1  -20.50   14.30
  45  -1  -1   -2.70   10.00
 -45  -1   1    2.20    8.70
  45   1   1   -1.90    9.80
 -45   1  -1   -5.00   10.70
  45  -1  -1    4.80    9.20
 -45   1  -1   11.50    9.80
  45  -1  -1   15.10   10.10
  45   1   1    3.50    9.70
 -45   1  -1    5.20   10.30
 -45   1  -1    9.50   10.60
 -45  -1   1   -8.10   10.70
 -45  -1   1   -6.40   11.70
  45   1  -1    1.00    9.70
 -45  -1  -1   14.50   10.20
  45  -1   1    7.90    8.80
 -45   1   1   -2.50   10.80
 -45   1   1    5.40   10.20
 -45   1   1  -17.80    8.10
 -45  -1  -1   -6.10   10.60
  45  -1   1  -10.40    8.30
  45  -1   1   -2.50   10.10
  45   1  -1   13.40    8.90
  45  -1   1   -5.90    9.20
 -45  -1  -1  -17.70   10.80
  45  -3  -1    5.90   11.40
  45  -3  -1   -8.10    8.40
  45  -3  -1    2.60    8.90
 -45   3  -1   17.80    9.90
 -45  -3   1    5.60    9.90
  45  -3  -1   20.30    9.60
 -45   3  -1    0.60    9.40
 -45   3  -1   -7.50   12.90
 -45  -3   1   16.90   12.10
 -45  -3   1   11.90   13.90
  45  -3   1    7.60    8.00
 -45   3   1   32.50    9.60
 -45   3   1   -4.40   10.50
  45  -3   1  -12.30    9.50
  45  -3   1   -4.60    9.90
 -45  -3  -1   13.00   15.50
  45   3  -1    0.90   13.60
 -45  -3  -1    1.20   11.40
 -45  -3  -1   -7.20   11.10
  45  -3   1    3.00   10.80
 -45   3   1   18.60    9.20
 -45   3   1   15.50    8.70
 -45  -5   1   10.20   11.30
 -45  -5   1   11.40   12.60
 -45   5  -1   24.40   10.90
  45  -5  -1   13.50   10.20
 -45   5  -1   22.40   15.30
 -45   5  -1   21.20    8.30
  45  -5  -1   31.10   13.30
  45  -5  -1   21.50   10.70
  45   5   1   17.80   11.30
  45  -5  -1   30.50    9.70
 -45   5   1   13.40   10.60
 -45   5   1   31.40   11.20
 -45   5   1   14.50    9.40
 -45  -5  -1   36.70   12.70
  45  -5   1   14.80   10.30
  45  -5   1   26.50   13.20
 -45   5   1    8.10   12.80
 -45  -5  -1   23.50   12.30
  45  -5   1   16.30    8.30
  45  -5   1   34.50   11.10
  45   5  -1   18.40   12.80
 -45  -7   1    4.70   12.70
  45  -7  -1    9.20   13.30
 -45   7  -1   -5.70   11.10
  45  -7  -1  -15.70   15.70
 -45  -7   1    3.50   12.70
 -45   7  -1   28.40   17.60
  45   7   1    8.20   12.80
  45  -7   1   22.80   11.40
 -45   7   1   10.30    9.90
  45   7  -1   12.30   14.00
  45  -7   1   13.20   15.40
 -45   7   1  -11.80   15.90
  45  -7   1  -11.80   10.90
 -45  -7  -1  -11.40   12.70
 -46   0  -1   -0.20   10.00
 -46   0   1   18.30   11.80
 -46   0  -1   -7.20   10.70
  46   0   1    3.80    9.40
  46   0  -1   18.10    9.70
 -46   0  -1   12.90    8.80
  46   0   1   -4.60   10.10
 -46   0   1    1.40   10.60
 -46   0   1    2.50    8.60
 -46   0  -1   13.00   10.90
  46   0   1  -18.10    7.40
  46   0  -1   18.60    9.60
 -46  -2   1   -2.00   11.70
 -46  -2   1   16.90    9.80
  46  -2  -1   30.40   11.40
  46   2   1    4.00    9.90
 -46   2  -1   19.10    9.70
 -46  -2   1    9.90   11.50
  46  -2  -1   32.80   10.60
  46  -2  -1   28.90    9.40
 -46   2  -1    2.50   10.30
 -46   2  -1   15.10   12.30
  46   2  -1   -7.40   10.40
 -46  -2  -1    2.20   11.00
 -46   2   1   17.40   11.20
 -46  -2  -1   17.20   11.00
  46  -2   1    3.10   10.70
  46  -2   1   -0.20    9.70
  46  -2   1    6.20   10.00
  46   2  -1    5.40    8.40
 -46   2   1    5.60    8.40
 -46  -2  -1   18.20   11.40
  46  -2   1   10.30    8.70
 -46   2   1   21.00   10.10
  46  -4  -1    5.90   12.60
 -46   4  -1   16.80   13.70
  46  -4  -1   30.70    9.70
  46   4   1   24.30   11.20
 -46   4  -1   30.40   10.50
  46  -4  -1   14.90   10.30
 -46  -4   1    0.30   12.50
  46  -4  -1   23.30   10.20
 -46   4  -1   15.20   10.30
 -46  -4   1   -0.40   10.10
 -46   4  -1   32.10    9.10
 -46  -4  -1   42.50   13.00
 -46   4   1   16.60    9.20
  46  -4   1   14.50   10.70
 -46   4   1   26.30   10.00
 -46   4   1   -3.70   10.60
  46  -4   1   20.80   10.60
  46   4  -1   20.30   12.00
  46  -4   1   17.70   11.60
 -46   4   1   26.10    9.60
  46  -4   1   15.00    8.50
  46  -4   1   20.70   10.80
 -46  -4  -1   40.50   12.40
 -46   6  -1   17.60   16.80
  46  -6  -1   19.40   14.50
 -46   6  -1   20.50   10.80
 -46  -6   1  -15.30   12.50
 -46  -6   1   14.60   12.00
  46  -6  -1   34.90   11.00
 -46   6  -1    9.30    8.30
  46   6   1    8.40   11.70
 -46  -6  -1   10.30   13.40
 -46   6   1   15.80    9.90
  46  -6   1   25.90   11.40
  46  -6   1   19.10   14.90
  46   6  -1   17.60   13.60
 -46   6   1   19.80   11.10
 -46   6   1   28.20   14.50
  46  -6   1   15.30   11.00
  46  -8  -1   -3.30   17.50
 -46   8  -1  -21.30   18.60
  46   8   1    2.40   13.70
 -46  -8   1    6.30   14.10
  46  -8   1   -1.00   11.80
  46  -8   1   23.20   17.90
 -46   8   1   21.60   18.00
 -46   8   1   -4.90   10.40
 -46  -8  -1   -2.10   14.20
  46   8  -1   12.70   14.90
 -47   1  -1  -13.30   10.50
  47  -1  -1   11.50   10.50
  47  -1  -1   21.20    9.70
 -47  -1   1   11.30   11.80
 -47   1  -1   -5.80   10.50
 -47  -1   1    1.30   11.60
 -47   1  -1    5.00   10.30
 -47  -1   1   11.40    9.00
 -47   1  -1   -9.20   10.50
  47  -1  -1   -0.70   10.00
  47   1   1   -0.30   10.00
  47   1   1    7.70    9.80
  47  -1   1    3.70    8.90
 -47   1   1   -0.10    9.00
  47   1  -1   17.20   10.50
  47  -1   1   20.50    9.20
 -47   1   1  -15.70   10.80
  47   1  -1    6.90    8.80
  47  -1   1    4.30   10.80
 -47  -1  -1   -7.70   10.80
  47  -1   1   -5.80    9.80
 -47  -1  -1   14.00   10.30
 -47  -1  -1    7.80   11.10
 -47   1   1    4.80   10.40
 -47  -3   1    5.00   12.30
  47  -3  -1  -10.80   11.50
  47  -3  -1   10.50   10.00
  47   3   1   -5.90   10.40
 -47  -3   1    6.30   10.40
 -47   3  -1   22.90   10.30
 -47   3  -1   -0.30   12.70
  47  -3  -1    0.60    8.90
 -47   3  -1   -1.50    9.80
  47  -3  -1    2.50    9.00
  47   3  -1   17.10   11.30
 -47  -3  -1   15.90   12.00
  47  -3   1    0.70   10.80
  47  -3   1    4.80    8.40
 -47   3   1   -3.50    8.90
 -47   3   1   11.20    9.30
  47  -3   1   15.60   10.00
  47  -3   1   12.60   10.50
 -47   3   1   -4.40    8.60
 -47   3   1   10.20   11.00
 -47  -3  -1    6.60   11.60
 -47  -5   1   15.80   13.10
  47  -5  -1   -1.90    9.10
  47  -5  -1    3.90   10.20
 -47   5  -1    2.20   10.50
 -47   5  -1    2.70   15.10
 -47   5  -1  -18.60    7.80
 -47  -5   1   -1.60   11.30
  47  -5  -1   13.50   13.80
  47  -5  -1   -4.00   15.30
  47   5   1   -6.50   11.00
  47  -5   1   -1.50   12.70
  47  -5   1    3.40   10.60
 -47   5   1   -0.20   13.00
  47  -5   1   14.70    8.20
  47  -5   1    1.80   17.50
 -47  -5  -1   -3.90   12.10
 -47   5   1    7.50    9.60
 -47  -5  -1    4.70   12.10
  47   5  -1   14.20   12.50
 -47   5   1   26.20   11.30
 -47   5   1   18.30   12.60
 -47  -7   1    2.90   13.50
 -47   7  -1    0.80   17.70
  47   7   1   -1.00   13.00
  47  -7  -1    9.40   17.10
 -47  -7   1  -14.30   12.30
  47  -7   1   -2.20   11.30
 -47   7   1   22.50   17.30
  47   7  -1   28.80   14.70
 -47  -7  -1   16.60   13.30
  47  -7   1    8.50   15.80
 -47   7   1    5.50   16.50
 -48   0  -1    1.50   10.40
  48   0   1  -13.90   10.20
  48   0   1    6.30    9.40
 -48   0  -1   -9.10   10.80
  48   0  -1  -10.10    9.50
  48   0   1    5.90    7.80
 -48   0  -1   13.70   11.40
 -48   0   1  -11.40    9.00
 -48   0  -1    5.50    8.60
  48   0  -1  -17.80    9.30
 -48   0   1   -7.80   10.40
 -48   0   1   -0.10   11.40
 -48  -2   1   18.00   14.90
 -48   2  -1   -0.50   10.50
 -48  -2   1    0.90    9.80
 -48   2  -1  -10.00    9.50
  48  -2  -1    6.60   11.50
 -48   2  -1   -0.70    9.90
  48  -2  -1   15.80   10.30
 -48  -2   1    7.90   13.20
  48  -2  -1    4.10    9.50
 -48   2  -1   16.50   12.10
 -48   2   1    9.50   11.20
  48  -2   1    8.30   11.10
  48  -2   1   14.20    9.10
  48   2  -1   10.30    8.70
 -48  -2  -1    7.30   11.00
  48   2  -1    8.90   10.60
 -48   2   1   29.50    8.70
 -48  -2  -1    5.10   11.00
  48  -2   1   -8.60   10.00
 -48   2   1    1.40   10.00
  48  -2   1   17.30   10.20
 -48   4  -1   29.10   11.20
 -48   4  -1   37.80    9.80
 -48  -4   1   19.20   13.50
 -48   4  -1   29.10   14.10
  48  -4  -1   23.10   10.00
  48   4   1   38.50   12.00
  48  -4  -1   14.70   10.50
  48  -4  -1   35.80   18.60
 -48  -4   1   14.80   10.90
  48  -4  -1   24.30   10.80
  48  -4   1   33.90   12.60
 -48  -4  -1   28.40   13.00
  48  -4   1   46.20    9.30
 -48   4   1   28.00   10.00
 -48   4   1   17.60    9.90
  48   4  -1   24.70   12.90
  48  -4   1   23.60   14.00
 -48   4   1   30.70   11.90
 -48  -4  -1   57.49   13.90
  48  -4   1   37.00   11.30
 -48   4   1   36.10   10.30
 -48   6  -1   10.90    8.90
 -48   6  -1    9.10   11.20
  48   6   1   20.30   12.60
  48  -6  -1    4.30   14.40
 -48  -6   1   25.70   13.80
 -48  -6   1   -4.30   12.10
 -48   6  -1   12.40   16.90
  48  -6  -1   19.50   11.10
 -48   6   1   21.40   11.60
  48  -6   1   27.90   11.40
  48  -6   1    1.40   14.60
  48   6  -1    3.40   13.10
 -48   6   1   21.10   14.60
 -48   6   1   22.60   11.40
  48  -6   1   10.80   14.60
 -48  -6  -1  -19.20   12.80
  48  -8  -1   28.20   18.00
 -48   8  -1   38.40   20.80
  48   8   1   25.40   15.00
 -48   8   1   15.90   18.30
  48   8  -1    5.70   15.10
  48  -8   1    0.30   17.20
  49  -1  -1   41.70   11.10
  49   1   1   30.60   11.60
 -49   1  -1   34.60   11.40
 -49  -1   1   54.79   10.50
 -49  -1   1   68.19   13.70
 -49   1  -1   33.40   11.50
 -49   1  -1   48.80   11.40
  49   1   1   37.10   13.80
 -49   1  -1   31.20   11.90
  49  -1  -1   32.30   11.70
 -49  -1   1   52.89   13.50
  49  -1  -1   48.70   11.90
  49  -1   1   37.40   10.80
 -49   1   1   38.40   10.70
 -49   1   1   43.20   12.00
  49   1  -1   43.70   12.30
  49  -1   1   22.90   11.80
 -49  -1  -1   37.40   19.60
 -49   1   1   40.50   12.50
 -49  -1  -1   25.10   16.50
  49  -1   1   38.10   11.40
  49   1  -1   44.20   10.40
 -49  -1  -1   53.69   12.20
  49  -1   1   40.00   10.20
  49  -3  -1   42.70   13.40
  49  -3  -1   73.29   11.40
 -49  -3   1   48.50   12.00
 -49   3  -1   43.30   11.30
  49   3   1   49.40   12.80
  49  -3  -1   48.20   11.70
 -49   3  -1   47.50   12.00
 -49   3  -1   42.00   14.20
 -49  -3   1   32.20   14.00
 -49  -3  -1   35.50   13.10
  49   3  -1   44.10   12.90
 -49   3   1   73.29   11.00
  49  -3   1   51.99   12.60
  49  -3   1   54.99   10.40
  49  -3   1   37.00   13.10
 -49   3   1   43.70   12.60
 -49   3   1   78.39   11.90
  49  -3   1   50.99   12.70
 -49  -3  -1   33.30   13.30
 -49   3   1   32.30   11.10
 -49   5  -1   36.80   11.70
 -49  -5   1   63.89   13.10
 -49  -5   1   55.39   14.90
  49   5   1   41.80   13.00
  49  -5  -1   43.50   15.10
  49  -5  -1   32.50   11.10
 -49   5  -1   23.50   16.00
 -49   5  -1   49.50   10.10
  49  -5  -1   55.29   12.10
  49  -5   1   50.59    9.90
 -49   5   1   34.70   11.00
 -49   5   1   54.89   12.90
 -49   5   1   16.40   13.80
  49  -5   1   27.90   14.30
 -49  -5  -1   45.40   13.40
  49  -5   1   48.90   12.50
  49   5  -1   57.09   14.60
 -49   5   1   47.90   11.30
  49  -5   1   53.39   12.50
 -49  -5  -1   42.30   14.20
 -49   7  -1   26.60   18.90
  49  -7  -1   32.80   18.40
 -49  -7   1   70.49   15.40
  49   7   1   47.50   14.10
  49  -7   1   26.80   12.60
  49   7  -1   33.40   15.50
 -49   7   1   27.80   18.30
 -49  -7  -1   33.40   15.00
  49  -7   1   26.60   16.60
 -49   7   1   26.60   11.80
  50   0   1   -8.00    7.90
 -50   0  -1  -23.40   10.60
  50   0   1  -10.30   16.50
 -50   0   1  -14.80    9.10
 -50   0  -1   -3.40    8.40
 -50   0   1   29.60   11.80
  50   0   1    3.90    9.60
 -50   0  -1   -2.40   14.80
  50   0  -1  -15.50   14.90
 -50   0   1   13.50   11.50
  50   0  -1   -4.00    9.80
  50  -2  -1   17.50    9.50
 -50  -2   1   24.90   12.80
 -50  -2   1  -11.80   10.00
 -50   2  -1  -15.60   13.10
 -50   2  -1    1.90   11.30
  50  -2  -1    0.40   10.60
  50  -2  -1    3.80   11.70
 -50   2  -1    4.00   10.40
  50   2   1   -8.50   10.50
 -50   2  -1    7.30   10.40
 -50  -2  -1   -2.80   11.40
 -50   2   1    9.20   11.70
  50  -2   1    7.00    9.30
 -50  -2  -1    1.70   11.90
  50   2  -1   -2.90   11.00
 -50   2   1   -4.00   10.40
  50  -2   1    4.60   18.60
  50  -2   1    2.50   10.20
  50  -2   1   -6.30   10.90
 -50   2   1    1.50    8.90
 -50  -4   1  -22.30   13.20
 -50   4  -1  -10.80    9.40
 -50   4  -1   19.80   10.80
  50  -4  -1   -7.00   10.20
 -50  -4   1  -26.00   10.50
 -50   4  -1   14.90   15.30
  50  -4  -1   12.10   10.20
  50  -4  -1  -12.20   12.60
  50   4   1    7.70   11.50
  50  -4  -1   17.60   10.80
 -50   4   1   15.50    9.90
  50  -4   1   -0.50   11.30
 -50   4   1   -8.40    9.90
  50   4  -1   12.00   12.60
 -50   4   1    2.10   11.60
  50  -4   1   -6.40    8.60
 -50   4   1   14.80   10.20
 -50   4   1    7.00   11.60
 -50  -4  -1  -21.70   12.60
 -50  -4  -1   11.80   12.70
  50  -4   1    1.10   11.20
  50  -4   1  -10.80   14.00
  50  -6  -1    1.70   11.10
 -50  -6   1    0.40   14.30
  50  -6  -1  -19.60   14.70
  50   6   1    3.30   12.40
 -50   6  -1   10.80   16.80
 -50  -6   1  -33.10   11.70
 -50  -6  -1   -7.90   13.10
  50  -6   1    2.10   11.60
  50  -6   1  -13.40   13.90
 -50   6   1    1.90   15.20
  50   6  -1   -7.40   13.20
 -50   6   1   19.50   10.90
 -50   6   1  -13.20   11.40
 -51  -1   1  401.36   35.20
 -51   1  -1  297.97   38.20
  51  -1  -1  462.05   36.30
  51   1   1  383.66   36.30
  51   1   1  387.06   35.70
  51  -1  -1  318.27   39.30
  51  -1  -1  374.46   36.50
 -51   1  -1  416.66   35.60
 -51   1  -1  397.76   36.30
 -51   1   1  341.77   36.80
 -51   1   1  455.15   35.60
 -51   1   1  397.86   36.80
  51  -1   1  357.26   36.50
 -51  -1  -1  379.56   37.50
  51   1  -1  395.06   34.70
  51   1  -1  354.86   35.70
 -51  -1  -1  402.16   36.10
  51  -1   1  380.76   35.20
  51  -1   1  397.56   34.80
 -51  -3   1  283.27   32.10
  51  -3  -1  264.27   30.90
 -51   3  -1  306.47   32.10
 -51   3  -1  251.27   28.40
 -51  -3   1  355.06   29.80
 -51   3  -1  197.58   30.30
  51  -3  -1  336.17   29.90
  51   3   1  284.77   30.90
 -51   3   1  197.58   31.90
 -51   3   1  310.77   30.50
  51  -3   1  325.97   30.20
  51  -3   1  287.97   28.00
 -51   3   1  266.27   29.20
  51  -3   1  293.67   30.40
 -51  -3  -1  301.27   31.90
  51   3  -1  286.57   30.60
 -51   3   1  300.07   28.00
 -51  -3  -1  324.37   31.70
 -51   5  -1  126.79   18.50
 -51   5  -1   86.69   12.40
  51  -5  -1   92.59   14.40
  51  -5  -1   82.39   13.30
 -51  -5   1  102.29   14.90
 -51  -5   1   75.89   17.30
  51  -5  -1   72.49   17.00
  51   5   1   79.29   15.20
  51   5  -1   84.19   16.70
 -51  -5  -1   53.79   17.00
 -51   5   1   86.09   13.50
 -51   5   1   74.09   15.20
 -51  -5  -1  100.99   16.70
 -51   5   1   75.19   16.90
 -51   5   1   96.79   13.80
  51  -5   1   89.89   12.30
  51  -5   1   80.29   14.80
  51  -5   1   89.59   16.60
 -51  -7   1   25.00   15.40
  51   7   1   32.40   14.80
 -51   7  -1   50.39   19.90
  51  -7  -1   41.80   18.60
  51  -7   1   62.69   13.90
 -51   7   1   47.30   12.90
 -51   7   1   78.09   19.60
  51  -7   1   39.90   17.40
 -51  -7  -1   34.10   15.00
  51   7  -1   38.80   16.50
  52   0   1   -4.70   10.90
 -52   0   1  -15.30    9.60
  52   0  -1   10.10   10.40
  52   0   1    8.10   11.20
 -52   0  -1    2.30   11.90
  52   0  -1   14.50   10.40
 -52   0   1    6.60   12.30
 -52   0  -1    2.70   11.20
 -52   0  -1    9.00    9.60
  52   2   1    4.30   10.70
 -52   2  -1   -8.50   10.90
 -52   2  -1   -5.30   10.20
 -52  -2   1   -9.30   12.20
 -52  -2   1    2.10   10.50
 -52   2  -1   16.20   11.80
  52  -2  -1    1.70    9.80
  52  -2  -1   26.50   12.20
  52  -2  -1    8.00   10.70
 -52   2   1    9.70   11.10
 -52   2   1   14.30   11.60
  52  -2   1   -0.30   10.90
 -52  -2  -1   -9.80   11.80
  52  -2   1   -2.00    9.60
 -52   2   1   -6.40    9.40
  52  -2   1   -4.20   10.40
  52   2  -1   -0.10   11.80
 -52  -2  -1   21.30   12.30
 -52  -4   1   15.10   11.30
  52   4   1    6.50   11.60
 -52  -4   1    3.30   14.20
  52  -4  -1   15.70   10.20
 -52   4  -1   23.20   14.60
 -52   4  -1    2.30   10.10
  52  -4  -1   32.80   13.50
  52  -4  -1   -6.40   10.80
  52  -4  -1   15.30   10.60
  52  -4   1   -4.30   11.10
  52   4  -1  -13.50   13.00
 -52  -4  -1  -19.50   12.90
 -52   4   1   23.20   10.80
  52  -4   1   16.60   12.80
 -52   4   1  -14.50    9.30
 -52   4   1   17.30   10.40
  52  -4   1    7.20    9.20
 -52  -4  -1    1.10   12.80
 -52   4   1   19.20   12.50
 -52   4   1   -3.30   11.60
  52  -6  -1   12.30   16.40
  52  -6  -1   11.50   12.60
 -52   6  -1    4.90   16.80
 -52  -6   1    8.80   14.30
  52   6   1    5.80   13.30
 -52   6   1    5.80   11.20
  52   6  -1    4.00   14.50
 -52   6   1    3.10   15.60
 -52  -6  -1   -6.40   13.80
  52  -6   1    3.90   12.20
  52  -6   1  -17.20   14.10
 -52   6   1   40.70   11.50
  53  -1  -1   40.30   12.20
  53   1   1   17.10   12.00
 -53   1  -1    9.60   11.30
  53  -1  -1   28.50   11.70
  53  -1  -1    6.70   10.80
 -53  -1   1    0.00   12.50
  53   1   1    5.40   11.40
 -53   1  -1   26.40   10.60
 -53  -1   1    5.10   10.40
 -53   1  -1    9.00   11.60
 -53   1   1   11.20   11.30
  53  -1   1   21.80   10.40
  53   1  -1   24.10   10.20
 -53  -1  -1   13.70   12.70
 -53   1   1   23.30   12.50
  53  -1   1   10.20   11.30
 -53  -1  -1    5.40   11.90
  53  -1   1    0.70    9.80
  53   1  -1   10.90   11.10
 -53   1   1    7.30   10.60
 -53   3  -1   34.50   11.90
  53  -3  -1   41.30   13.60
 -53   3  -1   25.80   13.30
  53  -3  -1   19.80   12.00
 -53  -3   1   28.60   12.30
  53   3   1   33.50   12.40
 -53  -3   1   -6.50   13.80
  53  -3  -1    7.20   11.60
  53  -3   1   23.80   12.00
 -53   3   1   24.50   11.40
 -53  -3  -1   13.70   13.30
 -53  -3  -1   20.80   13.00
 -53   3   1   23.90   11.20
  53   3  -1   23.70   12.80
  53  -3   1   14.50    9.90
 -53   3   1   43.20   12.50
 -53   3   1   22.30   10.50
  53  -3   1   30.60   12.20
  53  -5  -1   -4.20   10.40
 -53   5  -1   17.10   10.10
 -53   5  -1    4.00   15.30
  53  -5  -1    3.90   14.40
 -53  -5   1    6.00   14.60
  53   5   1   12.20   13.20
 -53  -5   1   -3.80   14.20
  53  -5  -1    8.00   11.50
 -53   5   1  -10.00   10.30
  53  -5   1    8.30   14.00
 -53  -5  -1  -11.40   13.10
  53  -5   1   -1.20    9.60
 -53   5   1    1.10   13.50
 -53   5   1   26.10   11.20
  53  -5   1   28.40   12.40
  53   5  -1  -12.60   14.10
 -53   5   1    7.10   12.60
  53  -7  -1   28.30   18.00
  53   7   1    3.50   14.50
 -53  -7   1   19.80   15.60
 -53   7  -1    3.90   18.40
 -53   7   1   -4.80   17.00
 -53   7   1    8.10   12.20
  53  -7   1    2.70   16.10
  53   7  -1  -25.30   15.70
  53  -7   1   28.30   13.70
 -53  -7  -1   -9.40   14.70
  54   0   1  -16.30   11.20
 -54   0  -1    5.00   11.60
 -54   0  -1  -24.50   11.80
  54   0  -1   17.30   11.20
  54   0   1    4.60   10.90
  54   0  -1   -7.20   10.70
 -54   0   1    0.30   10.40
 -54   0   1   16.30   12.10
 -54   2  -1   10.90   11.90
  54   2   1   10.90   11.80
 -54  -2   1    3.40   10.80
 -54   2  -1   22.60   11.30
  54  -2  -1   14.70   11.80
  54  -2  -1   29.60   12.90
 -54  -2   1    2.70   13.10
 -54   2  -1   29.60   12.30
  54  -2  -1   -7.40    9.80
  54  -2   1   13.80   11.70
 -54  -2  -1    3.90   12.40
  54  -2   1    2.10    9.90
 -54   2   1   17.40   12.70
  54   2  -1    2.10   11.50
  54  -2   1   -4.60   10.70
 -54   2   1   21.90   12.20
 -54  -2  -1   -7.20   12.50
 -54   2   1   -6.70    9.80
  54  -4  -1    2.80   10.40
 -54  -4   1   -4.70   11.10
 -54   4  -1   18.20   10.70
 -54  -4   1    9.30   14.80
  54  -4  -1   25.40   13.80
  54  -4  -1    8.60   11.90
 -54   4  -1   12.10   13.80
  54   4   1   22.70   13.00
 -54   4   1   18.50   10.70
  54   4  -1   22.60   14.00
 -54   4   1   -2.90   10.60
  54  -4   1    2.80   12.80
 -54  -4  -1   11.90   13.40
 -54   4   1   -1.40   11.80
  54  -4   1    1.60    9.30
 -54   4   1   27.00   13.10
 -54  -4  -1    4.90   13.40
  54  -4   1   24.30   12.30
  54  -6  -1    0.10   13.00
 -54  -6   1   -1.90   15.50
  54  -6  -1   -5.50   15.70
  54   6   1    6.70   13.70
 -54   6  -1   -5.40   16.80
  54  -6   1   18.30   14.90
 -54   6   1   11.20   11.90
  54  -6   1   10.30   13.00
 -54  -6  -1    4.80   14.50
  54   6  -1    2.40   15.60
 -54   6   1    5.90   15.70
 -54   6   1   12.10   11.80
  55   1   1    6.90   12.10
  55  -1  -1   32.50   11.80
 -55  -1   1   13.30   13.30
 -55   1  -1   23.60   12.80
 -55   1  -1    8.60   11.50
 -55  -1   1   16.40   10.90
  55  -1  -1    9.80   12.00
 -55   1  -1   11.20   10.40
  55  -1  -1   20.10   12.00
  55   1   1   16.30   11.20
 -55   1   1   16.00   11.80
  55  -1   1   17.70   10.50
 -55   1   1    4.10   10.70
  55  -1   1   25.40   12.40
 -55  -1  -1    9.50   12.20
  55   1  -1    9.20   11.20
 -55  -1  -1    0.30   12.30
  55  -1   1    2.90   10.10
 -55  -3   1   21.90   11.90
 -55   3  -1   27.40   11.60
 -55   3  -1   19.50   12.80
  55   3   1   -8.20   11.70
  55  -3  -1   15.60   16.00
  55  -3  -1    7.70   10.50
 -55  -3   1   13.70   13.90
 -55   3   1   -2.40   19.90
 -55   3   1   14.00   15.80
  55  -3   1   15.00   10.20
 -55   3   1    8.30   14.60
  55  -3   1   16.50   12.00
  55   3  -1  -19.40   12.50
 -55   3   1   26.20   11.40
 -55  -3  -1   -4.30   13.50
  55  -3   1   14.60   12.20
 -55  -3  -1   16.80   13.20
 -55   3   1    1.00    9.50
  55  -5  -1   15.00   12.40
  55  -5  -1   12.20   15.10
  55   5   1    7.10   12.50
  55  -5  -1   13.40   10.90
 -55   5  -1    5.90   10.20
 -55   5  -1  -10.70   14.90
 -55  -5   1   -4.70   14.90
  55  -5   1    5.90   10.10
 -55   5   1    3.20   12.90
  55   5  -1   33.50   15.60
 -55   5   1    6.30   14.30
 -55   5   1    9.10   12.30
  55  -5   1   -5.30   13.90
 -55   5   1   20.20   11.40
  55  -5   1   -3.80   12.00
 -55  -5  -1   10.50   14.70
 -56   0   1  -10.60   12.30
 -56   0  -1   -8.60   12.50
  56   0   1  -14.90   11.30
  56   0  -1   -5.50   11.00
  56   0  -1    2.50   10.80
 -56   0  -1    2.40   11.80
 -56   0   1   17.60   10.80
  56   0   1    7.60   11.20
 -56   2  -1   10.20   12.20
  56   2   1   -2.60   12.30
 -56  -2   1   -8.70   13.90
  56  -2  -1   12.30   11.10
  56  -2  -1    6.60   12.70
 -56  -2   1   15.10   11.40
 -56   2  -1    6.30   11.60
  56  -2  -1   -8.00   11.90
 -56  -2  -1   -5.90   13.40
  56  -2   1    1.00   11.90
  56  -2   1    2.80   11.20
 -56   2   1    8.30   11.80
 -56   2   1   -9.20   10.60
  56   2  -1   -6.70   11.90
 -56  -2  -1    6.80   12.40
  56  -2   1   15.10   10.60
  56  -4  -1   -8.60   13.80
 -56   4  -1    8.90   14.00
 -56  -4   1   -1.00   14.40
  56   4   1   -2.80   12.20
 -56   4  -1    9.80   11.00
  56  -4  -1  -24.80   11.80
  56  -4  -1    7.50   10.80
 -56  -4  -1    6.80   13.90
 -56   4   1   22.90   11.80
 -56   4   1    1.20   13.10
  56  -4   1    3.80   12.30
  56   4  -1   11.90   14.00
  56  -4   1   17.70   13.40
  56  -4   1   10.30   11.70
 -56   4   1  -16.50   10.40
  56  -6  -1   39.70   17.40
 -56  -6   1   21.80   16.30
 -56   6  -1  -12.10   17.30
  56   6   1   -1.70   14.10
 -56   6   1   -2.30   12.40
  56  -6   1   19.90   16.00
  56  -6   1   26.30   13.50
 -56   6   1    9.10   16.70
  56   6  -1   28.30   16.50
 -56   6   1   24.60   12.10
 -56  -6  -1   12.20   15.00
  57   1   1   21.80   12.90
 -57   1  -1   29.20   12.60
 -57  -1   1   10.90   11.40
  57   1   1   30.30   12.50
 -57   1  -1   31.90   13.00
 -57   1  -1   39.70   11.40
 -57  -1   1   12.30   14.00
  57  -1  -1   23.60   12.00
  57  -1  -1   35.40   12.90
 -57  -1  -1   28.00   13.60
  57   1  -1   31.20   12.70
  57  -1   1   24.40   13.00
 -57   1   1    8.60   11.00
 -57   1   1   48.80   13.30
 -57  -1  -1   32.30   13.00
  57  -1   1   26.70   11.60
 -57   3  -1   12.00   12.80
  57  -3  -1   17.70   12.50
 -57  -3   1    9.60   15.10
  57   3   1   -2.10   12.90
  57  -3  -1   10.50   13.50
  57  -3  -1    4.70   11.00
 -57  -3   1    3.50   13.50
 -57   3  -1   -2.50   11.50
  57   3  -1   40.10   14.10
 -57  -3  -1   24.30   14.30
 -57  -3  -1   27.40   13.60
 -57   3   1    9.90   12.20
 -57   3   1   34.00   11.90
  57  -3   1   18.50   12.60
 -57   3   1    2.80    9.90
  57  -3   1   29.90   10.70
  57  -3   1   16.00   12.60
 -57   3   1   -4.80   11.40
 -57   5  -1   19.00   15.80
  57   5   1    7.20   13.10
  57  -5  -1   11.30   11.40
  57  -5  -1    7.60   15.50
  57  -5  -1   15.50   13.10
 -57  -5   1    4.90   15.90
  57  -5   1   12.00   15.20
 -57   5   1   27.40   14.90
 -57   5   1   15.60   11.90
  57  -5   1   22.10   13.10
 -57   5   1   -1.10   11.40
 -57  -5  -1   -8.40   14.70
  57   5  -1   -7.30   15.00
 -58   0  -1  -19.20   11.40
  58   0   1   -1.00   11.30
  58   0   1   12.70   12.60
 -58   0   1  -21.60   12.70
 -58   0  -1    7.00   13.50
 -58   0   1  -10.20   11.30
  58   0  -1   23.40   11.40
  58   2   1   10.40   12.40
  58  -2  -1   -1.20   12.20
 -58  -2   1   -4.80   13.80
  58  -2  -1    3.60   12.80
  58  -2  -1   -5.50   10.90
 -58  -2   1    7.00   11.80
 -58   2  -1   12.90   12.10
 -58   2  -1   10.30   12.00
  58   2  -1    2.70   12.30
 -58   2   1  -15.50   11.30
  58  -2   1    2.40   10.70
 -58   2   1   11.20   12.30
 -58  -2  -1   -1.40   12.50
  58  -2   1    1.90   11.50
  58  -2   1    5.30   12.20
 -58  -2  -1  -14.50   13.10
 -58   4  -1  -19.60   10.80
  58   4   1  -10.90   12.60
  58  -4  -1   25.90   13.20
  58  -4  -1   11.00   14.70
 -58   4  -1  -14.70   12.30
 -58  -4   1   27.70   15.70
 -58   4  -1   -7.30   13.90
  58  -4  -1   -8.50   11.00
 -58   4   1   -1.60   12.80
  58  -4   1  -11.00   12.50
  58  -4   1    9.80   10.70
  58  -4   1   10.60   13.50
 -58  -4  -1   -4.90   14.50
  58   4  -1    6.30   14.30
 -58   4   1   21.10   12.00
 -58   4   1    6.00   12.30
 -58   6   1    7.60   13.10
  59   1   1   -7.70   13.00
 -59   1  -1   25.00   13.50
  59   1   1    1.70   11.90
  59  -1  -1   39.80   12.20
 -59  -1   1    5.80   14.40
  59  -1  -1   15.80   12.60
 -59  -1   1  -11.00   11.40
 -59  -1  -1    3.00   12.60
 -59   1   1   11.60   13.10
  59   1  -1  -18.60   11.10
  59  -1   1   16.00   11.50
  59  -1   1   19.40   13.10
 -59  -1  -1    1.70   13.70
 -59   1   1   -6.90   11.60
 -59  -3   1    5.70   14.70
 -59   3  -1   18.70   12.60
  59   3   1    5.80   13.00
  59  -3  -1   22.60   11.40
  59  -3  -1   14.30   12.60
  59  -3  -1   13.00   13.70
  59  -3   1   27.30   11.10
 -59   3   1   16.60   12.60
  59  -3   1   26.60   13.00
 -59  -3  -1   -4.60   14.00
 -59   3   1    7.20   12.40
  59   3  -1    9.40   14.00
 -59   3   1    3.60   12.00
 -59   3   1    9.90   12.00
  59  -5  -1    7.90   11.80
 -59  -5   1   29.80   17.40
 -59   5  -1   -1.70   16.50
  59  -5  -1   -7.50   13.60
  59   5   1   12.70   14.60
  59  -5  -1   -7.40   15.70
 -59   5  -1   17.00   11.50
 -59   5   1   18.80   16.00
  59   5  -1   -0.40   15.70
  59  -5   1    3.20   15.40
 -59   5   1    9.80   12.20
  59  -5   1   18.70   13.60
 -59   5   1  -33.50   11.80
 -59  -5  -1   17.30   16.00
 -60   0   1   10.60   11.90
 -60   0   1   -9.10   13.10
  60   0  -1    2.70   12.30
  60   0   1   14.10   11.90
  60   0   1    4.10   13.00
 -60   0  -1    0.40   13.80
 -60   2  -1   19.80   12.50
  60  -2  -1   -1.80   11.30
 -60  -2   1   13.20   14.60
  60  -2  -1    8.70   13.30
  60  -2  -1   -1.30   12.50
  60   2   1  -10.20   12.90
 -60   2  -1    2.20   12.90
 -60   2   1    2.20   12.20
  60   2  -1    2.40   12.90
 -60   2   1   13.80   11.30
  60  -2   1    9.70   12.20
  60  -2   1    2.30   11.40
 -60   2   1   -7.10   12.40
  60  -2   1   -1.90   12.80
 -60  -2  -1   -1.70   13.90
  60  -4  -1    2.60   11.70
 -60   4  -1    3.60   12.80
  60   4   1   -9.20   14.10
 -60   4  -1   -0.40   15.00
 -60  -4   1  -27.70   15.60
 -60   4  -1    6.90   12.00
  60  -4  -1   17.50   15.20
  60  -4  -1    5.90   13.40
 -60   4   1    7.50   12.90
  60  -4   1   14.30   11.20
 -60   4   1    9.40   12.30
  60   4  -1    7.60   14.50
 -60  -4  -1  -17.80   14.80
  60  -4   1  -26.90   12.80
 -60   4   1  -16.00   13.00
  60  -4   1   25.00   14.50
  61  -1  -1    2.30   12.70
  61  -1  -1   18.30   12.00
 -61   1  -1   15.30   14.50
 -61  -1   1    0.30   14.40
  61   1   1  -12.40   11.90
  61  -1   1  -12.00   13.10
  61   1  -1    3.30   12.40
 -61   1   1  -24.30   12.80
  61  -1   1   -4.70   11.40
 -61   1   1    5.00   12.40
 -61  -1  -1  -19.30   13.10
  61   3   1  -17.40   13.40
  61  -3  -1   -2.30   13.00
 -61   3  -1   18.20   13.50
 -61  -3   1    4.50   15.80
  61  -3  -1  -18.80   14.00
  61  -3  -1    0.80   11.60
 -61   3  -1   10.40   13.00
  61  -3   1   33.70   14.10
 -61   3   1  -21.10   12.80
 -61   3   1   -9.90   12.10
  61  -3   1    1.50   12.50
  61   3  -1  -20.80   13.80
 -61  -3  -1   -1.90   14.30
  61  -3   1  -13.80   10.90
 -61   3   1  -10.60   12.70
  61  -5  -1   24.30   19.40
 -61  -5   1   -5.80   16.50
 -61   5  -1   -2.40   11.40
  61  -5  -1   16.00   12.30
  61   5   1    0.80   14.00
 -61   5  -1   -0.60   16.50
 -61   5  -1   15.80   14.00
 -61   5   1  -21.10   13.40
  61   5  -1  -16.40   14.90
  61  -5   1  -21.80   15.20
 -61  -5  -1    1.70   16.20
 -61   5   1    1.30   15.60
 -61   5   1  -10.90   12.40
  62   0   1    0.40   11.90
  62   0   1    0.60   13.30
 -62   0  -1    6.90   14.00
 -62   0   1   21.30   14.00
 -62   0   1   21.30   14.40
  62   0  -1   -5.50   11.90
  62  -2  -1   14.10   13.30
 -62   2  -1    5.20   12.50
 -62  -2   1    6.50   15.00
  62  -2  -1   -6.70   11.40
  62   2   1  -29.20   12.30
  62  -2  -1    2.30   15.10
 -62   2  -1  -36.40   12.90
  62  -2   1   -8.40   11.50
  62  -2   1  -39.20   12.90
 -62   2   1    6.20   12.40
  62   2  -1    2.20   13.50
 -62  -2  -1   14.60   15.20
 -62   2   1   -3.40   12.70
 -62   2   1   23.20   15.40
  62  -4  -1   15.40   14.20
 -62   4  -1  -17.40   15.00
  62  -4  -1   -2.00   15.90
 -62   4  -1   -5.70   12.20
 -62  -4   1   14.40   17.00
 -62   4  -1  -19.60   13.80
  62   4   1   -3.10   14.10
  62  -4  -1   19.50   12.40
 -62   4   1   17.00   13.90
 -62  -4  -1    3.90   15.40
  62   4  -1   15.90   15.20
  62  -4   1   13.30   11.90
  62  -4   1    2.00   14.80
 -62   4   1   -6.70   13.60
  62  -4   1  -11.50   13.60
 -62   4   1   11.60   12.90
  63   1   1  -12.40   12.60
 -63  -1   1  -11.90   14.00
  63  -1  -1   13.30   12.00
 -63   1  -1   18.60   14.30
 -63   1   1  -12.30    9.90
 -63  -1  -1   -8.40   13.80
  63   1  -1    8.20   13.30
  63  -1   1   24.50   13.40
 -63   1   1  -15.50   13.40
  63  -1   1   30.70   12.00
 -63   1   1    0.30   12.50
 -63  -3   1    7.30   16.30
 -63   3  -1   -9.60   13.50
  63   3   1    0.80   14.00
  63  -3  -1  -24.70   14.40
 -63   3  -1    2.10   13.40
  63  -3  -1    4.10   14.00
  63  -3  -1   11.50   12.10
  63   3  -1   -6.20   14.60
 -63  -3  -1   23.50   15.40
 -63   3   1   26.00   13.80
  63  -3   1   15.00   14.00
  63  -3   1   12.70   12.00
  63  -3   1    1.50   14.10
 -63   3   1    5.50   13.00
 -63   3   1   -9.30   12.60
  64   0   1   -3.40   11.70
 -64   0   1  -13.30   13.90
  64   0  -1    4.70   13.10
 -64   0  -1    7.90   14.50
  64   0   1   -4.90   14.00
  64  -2  -1   12.50   12.30
  64   2   1   -1.10   13.60
  64  -2  -1    0.00   14.50
 -64   2  -1  -12.10   13.90
 -64  -2   1   -0.50   15.30
  64  -2   1    5.20   14.00
 -64   2   1   -0.50   15.80
 -64   2   1  -12.00   11.50
  64  -2   1    3.80   12.10
  64   2  -1  -11.80   13.50
 -64  -2  -1    3.60   15.30
 -64   2   1  -13.00   13.00
 -64   2   1    4.80   13.70
 -64   4  -1  -11.60   12.50
 -64   4   1   -9.00   13.00
  65  -1  -1    2.40   12.40
  65   1   1   -0.20   13.70
 -65  -1   1   -7.70   14.90
 -65   1  -1   -7.40   14.20
 -65  -1  -1  -23.50   15.00
  65  -1   1   -2.60   14.30
  65   1  -1    4.50   13.00
  65  -1   1   -9.80   12.20
 -65   1   1    4.50   14.20
 -65   3  -1   -0.60   14.10
  65  -3  -1    3.90   12.40
  65  -3  -1   30.20   15.20
  65   3   1    5.50   15.10
 -65   3  -1  -10.30   14.40
 -65   3  -1    2.90   12.70
  65  -3  -1  -11.30   16.00
 -65  -3   1    1.00   16.00
  65  -3   1   20.10   12.90
 -65  -3  -1   -1.90   15.70
  65   3  -1  -10.90   15.00
 -65   3   1    4.70   13.60
  65  -3   1    6.00   14.70
 -65   3   1    2.30   13.80
 -65   3   1  -19.80   13.40
  66   0   1    1.80   14.70
  66   0   1  -17.80   12.40
 -66   0   1    1.20   15.00
 -66   0  -1    8.30   15.30
  66   0  -1    1.60   13.20
  66   2   1   -5.20   14.10
 -66   2  -1   14.00   15.40
  66  -2  -1   28.80   13.20
 -66  -2   1    2.60   15.90
 -66   2   1   14.10   12.30
  66  -2   1    8.40   15.50
 -66  -2  -1  -10.10   15.90
 -66   2   1   14.60   14.80
  66  -2   1   -3.60   12.40
 -66   2   1   14.50   13.60
  66   2  -1   -0.90   14.20
 -67   1  -1   73.59   17.90
  67  -1  -1   49.80   15.20
 -67  -1   1   82.09   18.20
  67   1   1   62.89   16.20
 -67   1   1   47.70   16.60
 -67  -1  -1   46.10   17.40
  67  -1   1   55.89   14.80
  67  -1   1   62.29   17.20
  67   1  -1   60.59   15.70
 -68   0  -1  -13.40   15.30
  68   0   1    8.30   13.90
 -68   0   1   -9.30   15.70
  68   0  -1   -2.80   14.60
   0   0   2 1372.16  106.69
   0   0  -2 1381.86  106.69
   0  -2   2 8561.84  702.43
   0   2   2 9456.35  702.03
   0  -2   2 9044.79  702.33
   0  -2  -2 8420.56  702.43
   0  -2  -2 9999.00  702.03
   0   4  -2  647.34   52.59
   0   4   2  648.64   51.99
   0  -4  -2  743.73   50.99
   0  -4   2  612.84   52.29
   0  -4   2  576.74   52.89
   0  -4  -2  624.84   52.19
   0  -4   2  678.53   52.59
   0  -6  -2  743.63   59.19
   0  -6  -2  829.02   60.89
   0  -6   2  707.63   60.79
   0  -6  -2  761.62   58.49
   0   6  -2  686.53   60.59
   0  -6   2  733.63   60.69
   0   6   2  742.33   60.29
   0  -6   2  696.13   60.19
   0   6   2  783.92   60.09
   0  -6  -2  763.22   60.59
   0  -8   2  321.97   33.20
   0  -8  -2  399.66   35.90
   0   8  -2  349.07   35.10
   0  -8  -2  385.36   30.70
   0  -8   2  323.07   33.90
   0   8   2  347.87   35.00
   0   8   2  407.56   34.20
   0  -8   2  400.16   35.40
   0  -8  -2  384.96   32.20
   0   8  -2  348.57   33.50
   0  10  -2   27.90   14.20
   0 -10   2   23.20   12.50
   0 -10  -2   39.90   14.50
   0  10   2   34.90   13.60
   0  10   2   34.90   14.10
   0 -10  -2   29.40   10.70
   1   1   2   16.10    3.30
   1  -1  -2   19.80    4.80
  -1  -1   2   16.00    4.60
  -1   1  -2   14.80    4.20
   1  -1   2   13.40    4.50
   1  -1   2   15.00    4.00
  -1   1   2   18.50    3.20
  -1  -1  -2   24.20    5.20
  -1  -3   2    2.80    4.90
  -1  -3   2    9.00    5.70
  -1  -3   2    5.80    5.70
   1   3   2    4.90    5.80
  -1   3  -2    2.40    6.10
   1  -3  -2    3.90    5.60
  -1  -3  -2    9.80    6.00
   1  -3   2    5.00    5.10
  -1  -3  -2    3.90    3.00
   1  -3   2   -4.50    5.50
   1  -3   2    8.90    5.90
  -1   3   2    2.70    5.90
   1   3  -2   13.20    6.60
   1   5   2    9.60    6.90
   1  -5  -2   -2.00    8.20
  -1  -5   2   14.90    7.80
   1  -5  -2    8.80    4.00
  -1  -5   2   -2.40    7.60
  -1   5  -2    9.90    8.20
   1  -5  -2   -2.40    7.80
  -1  -5   2   10.60    7.70
  -1   5   2   -1.00    7.00
  -1  -5  -2   10.20    7.80
   1  -5   2    4.90    7.90
  -1  -5  -2    4.00    7.90
   1  -5   2    2.70    7.30
   1   5  -2    5.80    8.00
  -1  -5  -2   -2.20    4.40
   1  -5   2    9.80    7.20
  -1   7  -2  -21.20   10.20
  -1  -7   2   -3.50    9.00
   1   7   2    7.00    9.60
  -1  -7   2   -9.40   10.60
   1  -7  -2   -1.60    7.10
  -1  -7   2    9.60   10.80
   1  -7  -2   -4.30   10.10
   1  -7  -2    0.00    5.70
   1  -7  -2   -7.90    9.80
  -1   7  -2   15.30   11.20
   1   7   2    1.00    9.70
   1  -7   2  -11.30   10.30
   1   7  -2   -3.70    9.90
  -1  -7  -2   11.50    7.80
  -1   7   2   -0.60    9.60
   1   7  -2   -9.70    8.90
   1  -7   2    5.40    9.00
   1  -7   2    6.40    9.80
  -1  -7  -2   -2.80    6.00
  -1   7   2   -7.60    9.40
  -1  -7  -2   -4.00    9.90
  -1  -7  -2   -5.70    9.90
  -1   9  -2    2.70   12.20
  -1  -9   2   -6.60   10.60
   1  -9  -2  -29.70   13.40
   1  -9  -2   21.60    9.80
  -1  -9   2    9.30   10.50
   1   9   2    2.80   12.10
   1   9   2    7.60   13.20
   1  -9   2    7.60   11.30
   1  -9   2   -7.30   10.40
  -1  -9  -2   -6.40   13.70
  -1   9   2   12.80   11.70
  -1   9   2    9.00   13.40
  -1  -9  -2    4.10    9.30
   1   9  -2   15.90   12.40
   1  11   2    8.80   15.30
  -1 -11   2   -1.60   13.20
  -1  11  -2    9.30   15.70
   1  11   2   19.40   15.00
  -1  11   2  -12.50   14.80
  -1  11   2    0.00   15.30
   1  11  -2   -8.20   14.80
   1 -11   2  -17.50   12.90
  -2   0   2   12.80    3.50
   2   0  -2   14.10    3.70
   2   0   2   13.30    3.50
   2  -2  -2  701.53   56.99
  -2  -2   2  731.43   56.39
  -2  -2   2  708.23   56.79
   2  -2   2  755.72   56.59
   2  -2   2  717.03   56.79
  -2  -2  -2  702.93   56.89
  -2  -4   2   90.99   10.00
   2  -4  -2   74.89   10.20
   2  -4  -2   71.69   10.50
  -2  -4   2   67.49   10.90
   2  -4  -2   80.89    7.80
  -2  -4   2   61.69    9.60
   2   4   2   84.49    9.50
   2  -4   2   63.49    9.40
  -2  -4  -2  111.49    9.30
  -2  -4  -2   75.29    9.50
   2  -4   2   74.59    9.60
   2  -4   2   90.59    9.60
   2   4  -2   66.29    9.90
  -2  -4  -2   96.59   10.60
  -2   4   2   82.99    9.70
   2  -6  -2  159.58   17.10
  -2  -6   2  147.09   17.40
   2  -6  -2  135.79   17.30
   2   6   2  186.08   19.90
   2   6   2  224.08   18.80
   2  -6  -2  167.88   15.30
  -2  -6   2  135.59   17.10
  -2  -6   2  150.68   16.80
   2  -6  -2  116.39   16.80
  -2   6   2  168.08   18.80
  -2  -6  -2  197.68   20.10
   2  -6   2  222.98   19.60
  -2  -6  -2  168.28   20.00
  -2  -6  -2  189.28   17.30
   2   6  -2  119.49   16.80
   2  -6   2  182.48   20.00
  -2  -6  -2  198.58   16.00
   2  -6   2  187.18   20.00
   2  -8  -2   74.39   15.40
  -2  -8   2   76.59   13.60
   2  -8  -2   97.09   10.70
   2  -8  -2   90.59   12.30
  -2   8  -2  133.39   13.60
  -2  -8   2   80.39   15.60
   2   8   2  124.69   14.70
   2   8   2  108.39   14.70
  -2   8  -2  127.89   15.80
  -2  -8   2   93.29   15.10
  -2  -8  -2  121.59   12.70
  -2  -8  -2   97.49   14.80
   2  -8   2  110.49   15.40
   2   8  -2  101.59   13.80
  -2   8   2  112.69   14.20
   2   8  -2   69.79   14.50
   2  -8   2  187.08   18.70
   2  -8   2   99.99   14.00
  -2   8   2  104.79   15.80
  -2 -10   2   11.40   12.20
   2 -10  -2   -1.40    9.80
   2  10   2   36.80   13.80
   2 -10  -2   23.10   14.70
   2  10   2    9.10   12.90
  -2  10  -2   20.60   14.10
  -2 -10  -2    2.30   11.30
  -2 -10  -2   28.80   13.50
  -2  10   2   21.30   13.60
   2 -10   2   17.10   12.20
  -2  10   2    0.70   12.40
   2  10  -2    3.90   13.30
  -3  -1   2  295.87   26.50
   3   1   2  316.37   26.10
  -3  -1   2  347.97   26.10
  -3   1  -2  352.96   26.60
   3  -1  -2  309.07   26.50
   3  -1   2  333.67   26.50
  -3   1   2  318.87   25.90
   3  -1   2  327.97   26.70
  -3  -1  -2  314.67   26.90
   3   1  -2  351.66   26.00
  -3  -3   2  104.39   10.30
  -3  -3   2   84.09    9.40
   3  -3  -2   99.09   11.20
  -3   3  -2   90.69    9.60
   3   3   2   89.59    9.30
  -3  -3   2   86.19    9.40
  -3   3   2   72.19    9.30
   3  -3   2   76.69    8.90
  -3  -3  -2   88.79    8.80
   3  -3   2   86.19    9.30
  -3  -3  -2   69.79    9.40
   3   3  -2   78.39   11.50
   3  -3   2   74.79    9.00
   3  -5  -2   86.49   11.30
   3  -5  -2   92.29    9.10
  -3  -5   2   82.89   10.70
   3  -5  -2   73.49   12.00
   3   5   2   91.59   10.90
  -3   5  -2   83.09   11.60
  -3  -5   2   78.09   11.10
  -3  -5   2   97.59   11.40
   3  -5   2   72.99   10.50
  -3   5   2   97.89   11.00
   3  -5   2   78.19   10.60
  -3  -5  -2   88.49    8.90
  -3  -5  -2   91.99   11.10
  -3  -5  -2   83.29   11.20
   3   5  -2   94.19   11.20
   3  -5   2   78.79   10.90
  -3  -7   2   24.40   10.30
  -3   7  -2   46.50   11.70
   3  -7  -2   18.30    7.80
   3   7   2   38.40   10.70
  -3  -7   2   33.80   10.60
   3  -7  -2   43.60    6.10
   3  -7  -2   20.80   11.20
   3   7   2   26.50   10.30
  -3  -7   2   44.00   11.60
   3  -7  -2   11.80   10.90
   3  -7   2   16.20    9.40
   3  -7   2   28.60   11.60
   3   7  -2   29.50    9.90
  -3   7   2   13.90   10.20
  -3   7   2    8.90   10.30
  -3  -7  -2   28.30    8.40
   3   7  -2   25.70   10.70
  -3  -7  -2   30.40   10.70
  -3  -7  -2   33.30    6.90
  -3  -7  -2   18.50   10.50
   3  -7   2   57.39   10.70
  -3   9  -2   18.80   12.90
   3  -9  -2   16.10    8.90
  -3  -9   2    8.40   10.80
   3   9   2    6.60   11.10
   3  -9  -2   21.10   12.60
  -3  -9   2    0.50   12.00
   3   9   2   -8.70   20.20
   3   9  -2   29.20   11.60
   3  -9   2   12.10   10.50
  -3  -9  -2   12.60   11.80
   3  -9   2   -2.90   10.50
  -3   9   2   11.40   11.40
   3   9  -2    3.50   12.00
  -3  -9  -2   14.10    9.40
  -3   9   2   -1.90   11.90
   3  11   2   12.70   14.90
  -3  11  -2    1.70   15.20
  -3 -11   2   -5.30   13.10
   3  11   2    3.40   15.30
  -3  11   2  -18.60   14.70
  -3  11   2    0.50   15.10
   3  11  -2  -33.50   14.50
   3 -11   2   30.30   13.80
   4   0   2   -0.20    3.40
  -4   0   2    2.50    3.40
   4   0  -2   10.10    3.30
  -4   0  -2    9.90    4.40
   4   2   2  566.04   37.80
   4  -2  -2  463.25   38.30
  -4  -2   2  457.85   37.90
  -4  -2   2  451.05   38.40
  -4   2  -2  457.35   38.30
   4  -2   2  486.15   38.40
   4  -2   2  449.66   38.30
  -4  -2  -2  484.45   38.70
  -4   4  -2   15.30    7.30
  -4  -4   2   15.20    7.00
   4  -4  -2   10.90    6.60
  -4  -4   2    8.40    6.60
   4  -4  -2   12.60    7.70
  -4  -4   2   12.90    6.00
   4   4   2   10.40    6.30
   4  -4   2   10.40    6.10
   4  -4   2    4.90    6.10
  -4  -4  -2    8.80    6.60
   4   4  -2   13.20    7.00
  -4  -4  -2    1.70    4.10
  -4   4   2   15.50    6.20
   4  -4   2   10.50    6.10
  -4  -6   2   35.50   10.20
   4  -6  -2   58.29    6.00
   4   6   2   53.49    9.90
  -4  -6   2   31.90   10.30
   4   6   2   52.09    9.60
  -4  -6   2   52.39   10.20
   4  -6  -2   57.39    7.80
   4  -6  -2   19.60   10.90
   4  -6  -2   42.20   10.50
  -4   6  -2   56.79   11.20
  -4  -6  -2   55.29   10.50
   4   6  -2   12.40   10.00
  -4  -6  -2   55.59    7.30
  -4  -6  -2   47.20    9.80
  -4   6   2   34.80    9.30
  -4  -6  -2   55.09    8.40
   4  -6   2   60.99   10.90
   4  -6   2   39.80    9.30
   4   6  -2   19.50    9.90
   4  -6   2   39.80    9.90
   4  -8  -2   31.20    6.30
  -4  -8   2   22.90   10.80
   4  -8  -2   18.80    8.20
   4   8   2   20.10   10.70
  -4   8  -2   29.10    9.60
  -4   8  -2   14.00   12.30
   4  -8  -2    9.60   11.90
  -4  -8   2   10.40   11.60
  -4  -8   2   26.40   12.80
   4   8   2    6.60   11.30
  -4  -8  -2   17.10    7.60
  -4  -8  -2   25.80   10.60
  -4  -8  -2   32.50    9.40
   4  -8   2   26.90   11.70
   4   8  -2   28.70   10.90
  -4   8   2   15.70   12.30
   4  -8   2   16.30    9.50
  -4   8   2   29.70   10.60
   4   8  -2   19.00   10.50
   4  -8   2   27.80   10.00
   4  10   2    3.60   13.20
   4  10   2   15.80   13.90
  -4  10  -2    3.10   13.70
  -4 -10   2    9.30   12.20
   4 -10  -2    4.30   14.70
   4  10  -2    9.90   13.60
  -4  10   2    6.60   12.50
   4 -10   2   -4.30   11.70
  -4  10   2   12.70   13.40
  -4 -10  -2   -5.00   10.90
  -5  -1   2  256.57   23.10
   5   1   2  266.27   22.50
   5  -1  -2  260.27   22.60
  -5   1  -2  288.27   23.10
  -5  -1   2  292.47   22.00
  -5   1   2  278.67   22.00
   5  -1   2  280.37   22.80
   5   1  -2  294.07   22.00
  -5  -1  -2  283.27   23.60
   5  -1   2  254.57   23.00
  -5  -3   2  128.29   12.50
  -5  -3   2  137.29   14.00
  -5  -3   2  121.79   13.90
   5  -3  -2  104.49   13.10
   5   3   2  120.49   12.80
   5  -3  -2   97.29   14.20
  -5   3  -2  132.89   14.10
   5  -3   2  125.79   13.80
  -5  -3  -2  114.29   13.60
   5  -3   2  116.59   13.20
   5  -3   2  120.59   13.10
  -5  -3  -2  120.59   11.50
  -5   3   2  103.69   13.00
  -5  -5   2    1.30    7.40
   5  -5  -2    1.40    7.80
   5   5   2    6.60    7.80
  -5  -5   2    9.40    7.30
  -5   5  -2   13.90    8.70
  -5  -5   2   16.00    8.30
   5  -5  -2   15.10    9.00
   5  -5   2   16.70    7.90
   5   5  -2    9.90    7.60
  -5  -5  -2   21.40    5.50
  -5   5   2   13.60    7.60
   5  -5   2   10.70    7.10
  -5  -5  -2    8.40    7.50
  -5  -5  -2    5.00    5.90
   5  -5   2   -6.10    7.50
  -5  -5  -2   14.30    7.50
   5  -7  -2   16.40    7.70
   5   7   2   22.90   10.40
  -5  -7   2   12.70   11.00
  -5  -7   2   22.10    9.90
   5   7   2   17.70   10.20
   5  -7  -2   19.40   10.80
   5  -7  -2   10.70    5.30
  -5   7  -2   19.60   11.30
   5  -7  -2   26.60   11.20
  -5  -7   2   11.60   10.20
   5  -7   2   26.70   11.30
  -5  -7  -2   13.20    9.90
  -5   7   2   20.20    9.40
   5   7  -2   11.10    9.90
   5  -7   2   -3.90    9.00
   5   7  -2   25.10    9.70
   5  -7   2   25.00    9.10
  -5   7   2   20.80   10.40
  -5  -7  -2    3.80   10.40
  -5  -7  -2   19.10    9.40
  -5  -7  -2   25.30    8.20
   5   9   2   -5.10   15.80
  -5   9  -2   14.30   12.90
   5   9   2    2.40   10.90
  -5  -9   2    3.30   12.70
   5  -9  -2    7.30   12.90
  -5  -9   2   24.20   11.30
   5  -9  -2   11.90    8.40
  -5   9   2    2.00   12.20
  -5  -9  -2   26.10   12.00
  -5   9   2    4.90   11.20
  -5  -9  -2   15.10   10.00
   5  -9   2   -0.70   10.40
   5   9  -2    6.10   12.20
   5  -9   2   10.90   10.40
   5   9  -2    4.60   11.70
   5  11   2  -16.00   14.70
   5  11   2    2.80   14.80
   5 -11  -2   13.60   16.50
  -5 -11   2    4.50   13.30
  -5  11  -2    7.40   15.70
   5  11  -2    7.00   15.30
   5 -11   2   10.00   13.60
  -5  11   2   -9.20   14.70
  -5  11   2   -4.10   14.80
  -6   0  -2   32.80    5.50
   6   0   2   31.10    5.00
  -6   0   2   33.20    4.80
   6   0  -2   45.60    4.30
   6  -2  -2  126.29   12.80
   6   2   2  124.09   12.30
  -6  -2   2  130.49   14.10
  -6  -2   2  128.39   11.90
  -6   2  -2  110.99   12.00
   6  -2   2  119.29   13.30
  -6  -2  -2  157.48   12.60
   6  -2   2  113.19   12.90
  -6  -2  -2  122.09   14.30
   6   4   2   -3.40    6.30
   6  -4  -2    8.60    8.00
  -6  -4   2    2.70    6.60
  -6  -4   2  -12.30    6.90
  -6   4  -2   -2.30    7.00
  -6  -4   2   -2.10    5.40
   6  -4  -2   -0.40    6.80
  -6  -4  -2    3.90    6.70
   6  -4   2   -4.70    6.10
   6  -4   2   -8.30    6.20
   6  -4   2    5.50    5.90
  -6  -4  -2    2.70    4.20
  -6   4   2    5.20    6.10
   6   4  -2   -7.50    6.80
  -6   6  -2    3.60    9.90
   6  -6  -2  -11.90    9.30
  -6  -6   2    8.50    8.70
   6  -6  -2   14.10   10.30
  -6  -6   2   18.40    9.20
  -6  -6   2   13.80    9.10
   6   6   2    8.60    7.80
   6   6   2   -3.70    8.40
   6  -6  -2    7.20    4.00
   6  -6   2   -1.80    7.60
   6  -6   2   -7.70    9.00
  -6  -6  -2    5.70    8.10
   6   6  -2    9.40    8.60
  -6  -6  -2    2.50    6.10
   6  -6   2   -4.70    8.10
  -6  -6  -2   13.50    7.40
   6   6  -2    5.90    8.90
  -6  -6  -2   -4.20    8.90
  -6   6   2    8.20    8.20
  -6  -8   2   33.40   11.20
  -6  -8   2   27.90   12.20
   6  -8  -2   -3.60   11.70
  -6  -8   2   19.50   11.10
   6  -8  -2   -3.40    5.50
   6   8   2   -6.30    9.50
   6   8   2    5.60   11.20
   6  -8  -2   -1.40    7.50
   6   8  -2   -8.00   10.30
  -6  -8  -2   19.70   10.10
   6  -8   2    7.60    9.10
   6  -8   2   10.30   10.10
  -6   8   2   16.80   10.20
   6   8  -2   12.10   11.00
  -6   8   2    5.10   11.60
   6  -8   2   -0.10   11.40
  -6  -8  -2    1.70    7.20
  -6  -8  -2   11.50    8.80
   6 -10  -2   -4.80   14.60
  -6 -10   2    7.80   13.50
   6  10   2   22.80   13.60
   6  10   2   12.40   13.40
  -6  10  -2   -3.10   14.30
  -6  10   2    6.40   12.70
   6 -10   2   11.80   16.20
  -6  10   2   -5.30   12.30
   6  10  -2   -9.80   12.90
  -6 -10  -2    5.30   10.90
   6 -10   2   -3.10   11.80
  -7  -1   2   24.20    5.70
   7  -1  -2   37.70    5.10
  -7   1  -2   28.10    5.90
  -7  -1   2   30.80    3.70
   7   1   2   38.10    4.90
  -7   1   2   33.70    4.10
   7  -1   2   34.80    5.40
   7   1  -2   34.30    3.80
   7  -1   2   20.50    5.60
  -7  -1  -2   38.30    6.60
   7   1  -2   30.50    3.80
  -7  -3   2    1.40    6.00
  -7  -3   2   -2.80    4.40
  -7  -3   2   -6.90    5.90
  -7   3  -2   -6.40    6.10
   7  -3  -2    7.50    7.50
   7   3   2   -0.20    5.60
   7  -3  -2  -11.40    5.50
   7  -3   2   -2.90    5.50
  -7  -3  -2  -12.50    9.60
  -7   3   2    2.70    5.00
   7  -3   2    0.60    5.30
   7  -3   2   -5.40    5.40
  -7  -3  -2   -1.80    4.20
   7   5   2    5.50    7.60
   7  -5  -2    8.40    9.50
  -7   5  -2    1.00    8.50
   7  -5  -2    1.40    7.90
  -7  -5   2   -5.40    8.10
  -7  -5   2   -1.30    7.50
  -7  -5   2    5.50    7.00
  -7  -5  -2    3.00    5.40
  -7  -5  -2   -5.70    6.70
   7  -5   2    6.70    7.40
   7  -5   2   -9.20    6.60
   7  -5   2   -5.50    7.30
  -7   5   2   -0.40    6.70
   7   5  -2   25.40    8.10
  -7  -5  -2    9.80    7.40
  -7  -5  -2    1.60    5.90
   7  -7  -2   -0.60    6.80
   7   7   2    9.90   10.30
   7  -7  -2   -8.00   10.40
  -7   7  -2   -9.10   11.20
   7  -7  -2   -7.60   11.10
  -7  -7   2   -8.00    9.90
   7   7   2    6.10    9.60
   7  -7  -2    2.20    4.50
  -7  -7   2    2.70   10.40
  -7  -7   2   -0.50   10.40
   7   7  -2   -3.70    9.50
  -7   7   2    0.90    8.80
   7   7  -2   -7.00    9.40
   7  -7   2   -6.80    8.30
  -7  -7  -2    2.90    8.10
   7  -7   2   19.30    9.40
  -7  -7  -2  -10.30    9.10
  -7  -7  -2   -2.50    9.90
   7  -7   2    5.00   10.60
  -7  -7  -2    6.40    7.10
  -7   7   2    9.30   10.10
  -7  -9   2  -23.10   11.30
   7   9   2   11.80   12.10
  -7   9  -2   16.80   13.10
  -7  -9   2   -8.60   11.90
   7  -9  -2   17.40    8.60
   7   9   2   -3.30   10.70
   7  -9  -2   -2.40   13.40
  -7  -9  -2   -2.00    9.90
   7   9  -2   -3.00   12.00
  -7   9   2   16.30   12.30
   7  -9   2    2.20   10.90
  -7  -9  -2   14.10   11.30
  -7   9   2   -0.40   10.90
   7   9  -2   11.60   11.90
   7  -9   2   -1.30    9.60
  -7 -11   2   -5.30   13.90
   7 -11  -2    0.00   16.70
  -7  11  -2    7.00   15.90
   7  11   2  -17.80   14.70
   7  11   2    7.30   15.10
  -7  11   2   53.69   15.60
   7  11  -2   28.20   15.80
  -7  11   2   21.60   15.30
   7 -11   2    5.50   15.30
  -7 -11  -2  -26.80   15.30
   8   0   2  889.71   68.49
  -8   0   2  868.71   67.99
  -8   0   2  920.01   68.49
  -8   0  -2  837.52   68.59
   8   0  -2  871.41   67.99
   8   2   2 1276.67   99.59
  -8   2  -2 1310.67  100.09
  -8  -2   2 1277.27  100.09
  -8  -2   2 1288.97   99.39
   8  -2  -2 1297.27   99.79
  -8  -2  -2 1286.77   99.69
  -8  -2  -2 1305.07  100.09
   8  -2   2 1271.07   99.99
   8  -2   2 1219.48   99.79
  -8   4  -2    6.90    7.30
   8  -4  -2    6.50    6.90
   8   4   2   11.20    6.90
   8  -4  -2   -1.90    8.30
  -8  -4   2   13.10    5.60
  -8  -4   2    8.40    6.90
  -8  -4   2    8.90    6.50
   8  -4   2    2.70    6.10
  -8   4   2    5.90    5.80
   8  -4   2    3.40    6.00
  -8  -4  -2    2.10    6.90
   8   4  -2    1.80    7.10
  -8  -4  -2    7.00    4.60
   8  -4   2    5.20    6.80
   8   6   2  279.67   27.10
   8   6   2  317.97   26.00
  -8  -6   2  246.58   28.10
   8  -6  -2  246.98   29.20
  -8   6  -2  312.57   29.20
  -8  -6   2  295.97   26.90
  -8  -6   2  269.37   27.00
   8  -6  -2  251.97   27.00
  -8  -6  -2  335.57   25.90
  -8  -6  -2  277.47   26.20
  -8  -6  -2  291.67   27.30
  -8   6   2  273.97   26.30
   8  -6   2  277.07   27.20
   8  -6   2  274.67   27.30
   8   6  -2  260.67   26.60
   8   6  -2  225.68   26.80
  -8  -6  -2  301.77   24.50
   8  -6   2  266.77   25.80
   8   8   2  277.27   27.70
   8  -8  -2  264.77   24.20
   8  -8  -2  256.27   30.20
  -8   8  -2  189.68   25.90
  -8  -8   2  283.77   27.80
  -8  -8   2  282.97   27.70
  -8  -8   2  190.08   30.60
   8   8   2  277.37   26.30
  -8   8   2  225.98   28.50
   8  -8   2  269.77   27.50
  -8  -8  -2  257.97   26.80
  -8  -8  -2  329.07   25.80
   8   8  -2  252.77   27.70
  -8   8   2  247.18   26.20
   8  -8   2  265.37   25.60
  -8  -8  -2  309.57   24.40
   8   8  -2  209.38   27.20
   8  -8   2  194.38   27.80
   8 -10  -2   26.90   15.00
  -8 -10   2   34.30   14.40
   8  10   2   17.60   13.80
  -8  10  -2   30.10   15.50
   8  10   2   -2.30   13.30
   8 -10   2   12.70   12.50
  -8  10   2    0.20   12.70
  -8  10   2    6.80   12.70
   8  10  -2   19.20   13.40
   8 -10   2   27.40   13.10
   9   1   2   68.19    7.10
   9  -1  -2   65.19    6.70
  -9  -1   2   57.79    7.70
  -9   1  -2   66.79    7.70
  -9   1   2   62.29    6.50
   9   1  -2   64.79    5.90
  -9  -1  -2   68.69    8.40
   9  -1   2   54.99    7.20
  -9  -3   2   29.00    8.50
   9  -3  -2   52.29    7.20
   9  -3  -2   37.50    8.50
  -9  -3   2   40.50    5.80
  -9   3  -2   50.89    7.90
   9   3   2   44.40    7.30
  -9  -3   2   41.50    7.70
   9  -3   2   41.10   11.60
   9  -3   2   54.09    7.40
   9  -3   2   38.30    6.70
  -9  -3  -2   39.50    6.20
  -9   3   2   45.80    6.60
  -9  -3  -2   39.70    8.00
   9   5   2   32.60    8.60
  -9  -5   2   35.70    8.00
  -9  -5   2   37.30    8.70
  -9   5  -2   28.20    9.90
   9  -5  -2   37.40    9.00
  -9  -5   2   35.00    9.00
   9   5   2   39.20    7.10
   9  -5  -2   40.90   10.50
   9  -5   2   39.70    8.10
  -9  -5  -2   22.10    6.40
  -9  -5  -2   30.00    8.80
  -9  -5  -2   19.50    7.00
   9  -5   2   33.30    8.30
   9   5  -2   20.10    8.90
   9   5  -2   31.90    8.20
  -9  -5  -2   24.50    7.30
   9  -5   2   28.70    8.40
  -9   5   2   31.80    8.00
   9   7   2   17.10    9.10
   9   7   2   15.80   10.40
  -9  -7   2   -1.90   10.10
  -9  -7   2    9.90   10.40
   9  -7  -2    4.10    6.80
  -9  -7   2   16.50   10.10
  -9   7  -2    9.30   11.70
   9  -7  -2    4.10   10.60
   9  -7  -2    7.40   11.30
  -9   7   2    4.40   10.00
  -9  -7  -2    5.80   10.20
   9  -7   2   24.10   11.00
  -9   7   2   11.60    9.10
   9   7  -2   19.70   10.40
  -9  -7  -2   14.30    7.50
   9   7  -2   11.30   10.10
   9  -7   2   14.80    9.90
  -9  -7  -2   27.10    8.70
   9  -7   2    9.00    8.50
  -9  -7  -2    5.20    8.70
   9   9   2   -5.70   11.00
   9  -9  -2   11.40   14.10
  -9  -9   2   10.30   11.80
  -9   9  -2   -2.80   13.00
   9   9   2  -14.90   11.60
  -9  -9   2   25.80   12.10
   9  -9  -2   -3.10    8.50
  -9  -9  -2  -11.40    9.80
  -9   9   2    2.20   13.00
   9   9  -2  -19.40   11.30
   9  -9   2    9.00    9.60
   9  -9   2   15.70   11.30
  -9   9   2    4.90   10.90
   9   9  -2   -0.80   11.90
  -9  -9  -2    9.60   10.50
  -9  11  -2   -5.40   15.90
  -9 -11   2   16.70   14.50
   9  11   2    2.20   15.80
   9 -11  -2   27.80   17.50
   9  11   2   -0.70   14.80
  -9  11   2   -8.20   14.50
  -9 -11  -2   23.70   13.60
   9 -11   2    8.90   14.20
   9  11  -2  -22.80   15.30
  -9  11   2   -6.70   14.40
  10   0   2  348.07   28.00
 -10   0  -2  360.26   28.30
 -10   0   2  330.17   26.90
 -10   0   2  339.47   28.00
 -10  -2   2  589.94   46.30
 -10  -2   2  571.34   47.30
  10   2   2  578.44   46.80
  10  -2  -2  604.34   46.80
 -10   2  -2  608.64   47.30
  10  -2  -2  624.64   46.00
  10  -2   2  573.24   47.20
  10  -2   2  566.44   47.00
 -10  -2  -2  583.04   46.90
 -10   2   2  595.64   46.00
 -10  -2  -2  596.34   47.60
  10  -4  -2   -4.70    8.30
 -10  -4   2   -6.70    6.50
 -10   4  -2   26.30    8.80
  10  -4  -2   -2.90    6.70
  10   4   2   -9.20    6.40
 -10  -4   2    6.00    5.50
 -10  -4   2   -2.90    7.10
  10  -4   2   15.40    6.60
  10  -4   2    1.10    6.40
 -10  -4  -2    7.10    7.00
  10  -4   2   -5.40    5.60
 -10  -4  -2    5.10    4.80
  10   4  -2   19.70    7.10
 -10  -4  -2   16.30    5.70
 -10   4   2    9.40    6.20
  10  -6  -2   41.20   12.30
 -10  -6   2   63.19   11.20
  10   6   2   67.19   10.80
  10  -6  -2   49.99   11.20
 -10   6  -2   40.70   12.40
  10   6   2   53.49    9.90
 -10  -6   2   47.20   10.60
 -10  -6   2   60.09   10.50
 -10  -6  -2   58.89    9.10
 -10   6   2   31.00    9.60
 -10  -6  -2   46.70    9.40
  10  -6   2   53.29   10.60
  10   6  -2   66.29   10.70
  10  -6   2   55.29   10.30
 -10  -6  -2   45.00    8.70
  10   6  -2   40.40   10.90
  10  -6   2   57.69    9.50
 -10  -6  -2   30.60   10.70
  10  -8  -2   53.09    9.10
 -10   8  -2   48.80   14.20
  10  -8  -2   21.60   14.00
  10   8   2   66.19   12.50
 -10  -8   2   47.20   12.70
  10   8   2   41.10   11.10
 -10  -8   2   50.39   13.10
 -10  -8   2   75.89   18.60
 -10  -8  -2   66.99    9.60
 -10  -8  -2   44.50   11.20
 -10  -8  -2   72.19   10.80
  10  -8   2   47.60   10.40
 -10   8   2   39.10   13.30
 -10   8   2   41.40   10.80
  10   8  -2   47.70   12.40
  10   8  -2   49.10   12.20
  10  -8   2   70.69   11.90
  10 -10  -2   -3.20   15.20
  10  10   2  -17.80   13.10
  10  10   2   25.30   13.20
 -10  10  -2   10.10   15.00
 -10 -10   2   -7.50   12.40
 -10 -10  -2   -2.20   11.50
 -10  10   2   -4.70   12.90
 -10  10   2  -12.60   12.20
  10 -10   2   -9.90   11.40
  10  10  -2   -0.10   13.40
  10 -10   2  -20.10    9.90
 -11  -1   2   83.29    9.30
  11  -1  -2   86.19    9.00
  11   1   2   89.29   10.40
 -11   1  -2   73.79    9.00
 -11   1   2  105.59    9.70
 -11  -1  -2   82.99    9.60
  11  -1   2   70.99    8.60
 -11  -3   2  122.59   11.90
  11   3   2  104.59   11.30
 -11  -3   2  105.09   11.60
 -11  -3   2  108.49   11.30
  11  -3  -2  114.89   12.80
 -11   3  -2  125.29   14.50
  11  -3  -2  112.49   13.10
  11  -3   2  101.59   11.40
  11  -3   2  122.19   13.00
  11  -3   2  107.09   13.10
 -11   3   2  127.09   12.70
 -11  -3  -2  106.09   11.90
 -11  -3  -2  126.49   12.50
 -11  -5   2   23.40    7.20
 -11  -5   2   -0.90    7.60
  11   5   2    5.40    7.60
 -11  -5   2    9.70    8.50
 -11   5  -2   14.10    9.70
  11  -5  -2    5.30   10.00
  11  -5  -2    4.70    8.20
  11   5   2    1.90    8.10
  11   5  -2    8.50    7.90
 -11  -5  -2    4.70    8.30
  11   5  -2   11.30    8.20
 -11  -5  -2    9.60    5.80
 -11   5   2   10.10    7.20
  11  -5   2   14.40    7.70
 -11  -5  -2   12.70    8.00
 -11  -5  -2   18.80    6.90
  11  -5   2   12.30    7.10
  11  -5   2    7.70    8.00
  11  -7  -2   -2.10   10.80
  11  -7  -2   16.80   11.50
  11   7   2    2.40    8.10
  11   7   2    6.60    9.80
 -11  -7   2    8.80   10.10
 -11  -7   2   25.20   10.60
  11  -7  -2   10.70    6.90
 -11  -7   2    9.00    9.80
 -11   7  -2   15.40   12.50
  11   7  -2   18.80   10.50
  11  -7   2   19.50    8.30
 -11  -7  -2    6.50    8.60
 -11  -7  -2    7.00    8.60
  11  -7   2   -3.20   10.70
 -11   7   2   12.60    9.40
 -11  -7  -2   11.90    7.90
  11   7  -2    0.80   10.10
  11  -7   2   17.80   10.10
 -11  -7  -2    2.10   10.40
 -11   7   2    5.00   10.40
  11  -9  -2   -8.80   14.00
 -11  -9   2   -3.00   11.10
  11  -9  -2    9.50    8.60
 -11   9  -2   21.70   13.90
  11   9   2   -4.40   11.10
  11   9   2  -17.20   11.80
 -11  -9  -2   13.40    9.30
  11   9  -2   13.60   14.90
 -11   9   2   -1.50   11.20
 -11   9   2   -4.90   12.90
 -11  -9  -2   -1.00    9.90
  11  -9   2   14.60   11.20
  11  -9   2   19.90    9.80
  11   9  -2   10.20   12.40
 -11  11  -2   30.60   16.90
  11  11   2   10.60   16.00
  11  11   2   23.60   15.40
 -11  11   2  -25.10   14.10
  11  11  -2   -2.50   15.10
 -11  11   2    0.20   14.30
  12   0   2   25.00    6.10
 -12   0  -2   43.70    6.80
 -12   0   2   52.79    6.40
 -12  -2   2   87.99    9.00
  12   2   2   74.19    8.20
  12  -2  -2   66.99    7.60
 -12   2  -2   66.69    8.60
  12   2   2   57.19   11.50
  12  -2  -2   49.30    9.70
 -12  -2   2   68.19    7.60
  12  -2   2   61.79    8.30
 -12  -2  -2   65.09    9.30
 -12  -2  -2   71.99    8.30
 -12   2   2   79.89    7.60
  12  -2   2   63.29   11.00
  12  -2   2   72.19    8.10
 -12  -4   2    5.60    5.50
 -12  -4   2    1.70    6.90
 -12   4  -2   -0.90    8.70
  12  -4  -2   15.30    8.80
  12  -4  -2   11.70    7.00
  12   4   2   12.30    6.90
 -12  -4   2    7.30    7.40
 -12  -4  -2    8.70    5.40
  12  -4   2    9.90    6.60
 -12   4   2   10.50    6.00
  12  -4   2   -0.90    5.80
  12  -4   2    5.00    6.80
  12   4  -2    3.10    6.90
 -12  -4  -2   -2.80    5.70
  12   4  -2  -15.50    6.80
 -12  -4  -2   12.10    7.50
  12  -6  -2   54.39   11.60
 -12  -6   2   45.60   10.80
  12   6   2   65.59   10.90
  12   6   2   61.29    9.50
  12  -6  -2   42.90   12.60
 -12  -6   2   54.59   10.30
 -12  -6   2   52.59   11.00
 -12   6  -2   48.10   13.20
 -12  -6  -2   70.89    9.50
  12   6  -2   59.79   11.10
 -12  -6  -2   47.10    9.00
  12  -6   2   63.59    9.60
 -12  -6  -2   36.60   10.80
  12  -6   2   38.40   10.80
  12   6  -2   49.50   10.90
 -12  -6  -2   62.29    9.40
 -12   6   2   57.09    9.90
  12  -6   2   68.99   10.70
 -12   8  -2   33.30   13.70
 -12  -8   2   18.20   11.30
 -12  -8   2   38.60   11.60
  12   8   2   24.90   10.40
  12  -8  -2   25.20   16.50
  12  -8  -2   37.00    8.20
  12   8   2   36.20   11.70
 -12  -8   2   26.60   11.90
 -12  -8  -2   38.60    9.90
 -12  -8  -2   40.60   10.10
  12   8  -2   30.90   11.90
 -12   8   2   12.70    9.70
  12   8  -2   28.00   11.60
  12  -8   2   31.40   10.80
 -12   8   2   18.70   14.80
 -12  -8  -2   25.90    9.20
  12  -8   2   18.10    9.30
  12  10   2  -25.80   19.40
 -12  10  -2   14.50   15.10
 -12 -10   2    8.30   13.20
  12  10   2   25.70   13.80
  12 -10  -2   -5.80   15.30
 -12  10   2   -2.70   12.70
  12  10  -2   11.60   13.60
  12 -10   2   14.10   11.30
 -12 -10  -2   -4.40   11.40
 -12  10   2    1.40   12.30
  12 -10   2    0.60   11.90
  12  10  -2   -7.10   13.20
  13   1   2  278.57   25.20
  13  -1  -2  302.27   24.20
 -13  -1   2  305.97   25.70
 -13   1  -2  306.87   25.50
  13  -1   2  300.17   25.10
 -13   1   2  322.97   24.70
 -13  -1  -2  281.77   26.00
 -13  -3   2   42.70    8.20
 -13  -3   2   46.90    6.10
 -13  -3   2   37.80    7.80
  13  -3  -2   53.49    9.40
  13  -3  -2   46.40    7.30
  13   3   2   45.10    7.50
 -13   3  -2   41.00    8.00
 -13   3  -2   59.49    9.20
  13  -3   2   33.80    9.80
 -13  -3  -2   46.10    7.20
  13  -3   2   38.80    7.50
 -13   3   2   55.79    7.00
  13  -3   2   52.79    7.60
 -13  -3  -2   52.89    8.60
 -13  -5   2    7.10    7.20
  13   5   2   11.70    8.10
 -13  -5   2   12.20    8.60
  13  -5  -2    0.30    7.90
  13  -5  -2   23.70   10.80
 -13   5  -2    0.70   10.30
 -13  -5   2   18.30    8.90
 -13   5   2   16.90    7.10
  13   5  -2    1.80    7.90
  13  -5   2   12.50    6.90
  13  -5   2    4.00    8.10
 -13  -5  -2   15.90    6.50
 -13  -5  -2   17.10    7.00
  13  -5   2    0.30    7.60
  13   5  -2    8.70    8.40
 -13  -5  -2   10.90    8.60
 -13  -7   2    9.40   10.10
  13  -7  -2    4.70   11.40
 -13  -7   2   22.10   10.30
  13   7   2   22.90   10.80
  13  -7  -2   20.40   11.20
  13   7   2    7.30    8.20
 -13  -7   2    2.30   10.00
  13  -7  -2   14.60    6.70
 -13   7  -2   23.80   12.70
  13   7  -2   14.90   10.40
 -13   7   2    9.20   10.20
  13  -7   2   15.30   10.10
  13   7  -2  -18.00   10.40
 -13  -7  -2   18.80    8.80
 -13   7   2   21.30    9.30
 -13  -7  -2   46.70   11.60
 -13  -7  -2   15.30    9.00
  13  -7   2   23.00   10.70
  13  -7   2   21.90    8.30
 -13  -7  -2   20.80    8.10
 -13   9  -2    8.60   14.20
  13   9   2   25.20   11.70
  13  -9  -2    8.40   14.80
  13   9   2   18.50   12.40
 -13  -9   2   14.20   12.00
 -13   9   2    8.10   11.00
 -13   9   2    9.40   13.80
  13  -9   2   17.40   10.10
 -13  -9  -2   20.50   10.20
  13  -9   2    3.00   11.20
  13   9  -2   25.40   12.90
 -13  -9  -2   27.20   10.00
  14   0   2   45.90    6.70
 -14   0   2   48.60    5.60
 -14   0  -2   47.30    7.50
 -14   0   2   40.80    6.80
  14   0  -2   45.20    5.20
  14   2   2   60.49    7.40
 -14   2  -2   44.40    7.70
  14  -2  -2   71.59    6.70
 -14  -2   2   22.60    7.50
 -14  -2   2   42.20    7.90
 -14  -2   2   50.79    5.30
  14   2   2   60.79    7.30
  14  -2  -2   57.49    8.20
  14  -2   2   40.70    6.80
 -14   2   2   49.30    6.70
  14  -2   2   41.90    7.30
 -14  -2  -2   75.59    7.70
  14  -2   2   49.30    7.10
 -14   2   2   49.40    5.60
 -14  -2  -2   44.10    8.30
  14  -4  -2    8.60    6.80
 -14  -4   2    0.70    5.60
  14  -4  -2   -3.30    8.70
  14   4   2    6.30    6.70
 -14  -4   2  -11.40    6.90
 -14  -4   2    7.60    7.80
 -14   4  -2    2.50    9.20
 -14   4   2    9.90    6.10
  14   4  -2  -11.10    7.20
 -14  -4  -2    8.20    5.70
  14  -4   2   -4.10    5.70
 -14  -4  -2    3.70    6.10
 -14  -4  -2    0.30    7.40
  14  -4   2    5.40    6.40
  14  -4   2    9.80    6.80
  14   4  -2   10.90    7.20
  14   6   2   -0.20    8.90
  14   6   2    9.20    7.00
 -14  -6   2  -10.20    9.20
  14  -6  -2   10.10   10.10
 -14  -6   2   -6.60    8.70
 -14  -6   2   -0.20    9.20
  14  -6  -2    5.30   11.40
 -14   6  -2   14.40   12.20
  14  -6   2    3.70    8.70
 -14  -6  -2    1.40    7.20
 -14  -6  -2   -3.70    7.90
  14  -6   2    8.00    9.00
 -14  -6  -2   12.30    9.10
 -14  -6  -2    1.10    7.10
  14   6  -2    1.00    8.90
 -14   6   2    1.60    8.50
  14   6  -2  -11.60    9.10
  14  -6   2    8.70    7.80
 -14  -8   2  -14.30   11.00
 -14  -8   2  -16.20   10.60
 -14   8  -2   -3.20   13.10
  14   8   2   -8.50   10.30
  14   8   2    9.60    9.40
  14  -8  -2   23.90   13.10
 -14  -8   2   18.10   11.10
  14  -8  -2   16.40    7.40
 -14  -8  -2    4.50    8.80
 -14   8   2    7.90    9.50
  14   8  -2   23.60   10.80
  14  -8   2    8.80    8.80
  14  -8   2    1.30   10.20
 -14  -8  -2    3.00    9.40
 -14   8   2  -10.10   11.10
  14   8  -2    1.60   11.40
  14  10   2   -8.20   12.90
 -14  10  -2    5.50   15.60
  14 -10  -2   -2.80   16.10
  14  10   2    2.90   13.40
 -14 -10   2   -8.30   12.30
 -14  10   2   26.10   13.70
  14  10  -2   -0.80   13.10
 -14  10   2    3.50   12.00
  14 -10   2   12.80   10.90
  14 -10   2   -2.60   11.60
  14  10  -2   11.90   14.10
 -14 -10  -2    8.10   11.80
  15  -1  -2   39.50    4.80
 -15  -1   2   33.00    6.70
  15   1   2   27.70    6.10
 -15   1  -2   36.20    6.80
  15  -1   2   29.40    6.00
 -15  -1  -2   32.10    6.60
 -15   1   2   33.10    5.50
 -15  -1  -2   29.60    7.30
  15   3   2   87.29   10.20
 -15  -3   2   89.29   10.80
 -15   3  -2  101.39   10.80
 -15  -3   2   91.09   10.80
 -15  -3   2   92.59   10.40
 -15   3  -2  118.29   12.30
  15  -3  -2   95.99   10.10
  15  -3  -2  105.39   12.10
  15  -3   2  106.29   10.40
 -15  -3  -2   76.39   11.20
  15   3  -2   99.99   10.70
 -15   3   2  102.59    9.10
  15  -3   2   85.19   10.00
 -15   3   2   90.49    9.80
  15  -3   2   89.99   10.40
 -15  -3  -2   97.29   10.40
 -15  -3  -2   93.39   10.10
  15  -5  -2   42.00   11.10
 -15  -5   2   18.10    9.10
 -15  -5   2    9.60    8.50
  15   5   2   27.30    8.60
 -15  -5   2   31.00    7.60
 -15   5  -2   26.70   11.30
  15  -5  -2   13.40    9.10
  15  -5   2   19.70    8.20
 -15  -5  -2    9.30    7.70
  15  -5   2   26.70    7.50
 -15  -5  -2   11.90    6.80
  15   5  -2   12.80    8.60
 -15  -5  -2   28.40    9.80
 -15   5   2   13.30    7.30
  15  -5   2   17.50    8.20
  15   5  -2   14.70    9.00
  15  -7  -2   -8.50   10.90
 -15  -7   2   -0.40    9.80
  15  -7  -2    9.10    6.60
  15   7   2   22.80    8.40
  15  -7  -2   11.70   12.00
 -15   7  -2    0.00   13.10
  15   7   2    5.80    9.70
 -15  -7   2   12.40    9.80
 -15  -7   2   16.40   10.10
  15  -7   2    0.10    8.40
 -15  -7  -2   26.00    9.00
  15  -7   2   20.30   10.60
  15  -7   2    9.20    9.70
  15   7  -2   16.90   10.00
 -15   7   2   -0.90    8.90
  15   7  -2   18.80   10.80
 -15  -7  -2   19.50    8.30
 -15   7   2    1.30   10.40
 -15  -7  -2   16.70    8.40
 -15  -7  -2   26.60   11.10
  15   9   2   20.10   12.30
 -15  -9   2   14.50   11.70
 -15   9  -2    0.60   14.50
  15  -9  -2   26.50   15.40
  15   9   2  -26.20   10.30
  15   9  -2   11.60   13.10
 -15  -9  -2    1.80    9.70
  15  -9   2    8.30    9.70
 -15   9   2   -2.40   10.30
 -15   9   2   10.00   13.80
 -15  -9  -2    3.90   10.40
  15  -9   2    4.60   10.90
  15   9  -2    2.50   12.70
 -16   0   2  440.56   34.10
  16   0  -2  458.15   34.10
  16   0   2  427.36   35.40
 -16   0   2  439.06   34.10
 -16   0   2  439.66   35.40
 -16   0  -2  400.06   35.60
 -16  -2   2 3200.28  241.08
  16   2   2 3206.08  241.68
  16   2   2 3311.17  241.68
 -16  -2   2 3254.97  241.78
  16  -2  -2 3194.78  241.48
  16   2   2 3177.28  241.68
 -16   2  -2 2649.33  242.48
  16  -2  -2 3359.76  242.08
  16  -2  -2 3180.68  241.38
 -16   2  -2 2814.32  243.68
  16  -2   2 3335.57  241.68
 -16  -2  -2 3198.38  241.78
 -16   2   2 3206.08  241.48
  16   2  -2 3062.69  241.88
 -16  -2  -2 3204.98  241.78
  16  -2   2 2859.41  241.98
 -16   2   2 3162.78  241.18
  16  -2   2 2730.33  241.78
 -16  -4   2  369.86   30.80
 -16   4  -2  412.86   34.50
 -16  -4   2  348.47   32.30
 -16  -4   2  342.37   32.20
  16  -4  -2  369.76   33.70
  16   4   2  359.46   31.80
  16  -4  -2  388.06   31.60
 -16   4   2  397.16   31.20
  16  -4   2  375.36   32.00
  16   4  -2  371.16   31.60
 -16  -4  -2  389.66   31.60
 -16  -4  -2  369.26   31.50
  16   4  -2  372.56   32.30
  16  -4   2  349.57   31.30
 -16  -4  -2  376.76   32.20
  16  -4   2  391.96   31.70
 -16  -6   2  429.16   34.80
  16  -6  -2  369.06   37.50
  16   6   2  385.36   34.50
  16   6   2  410.96   32.90
 -16  -6   2  329.87   34.60
  16  -6  -2  437.36   36.20
 -16  -6   2  347.77   35.00
 -16   6  -2  397.76   37.40
 -16  -6  -2  381.96   33.50
  16  -6   2  392.96   35.60
 -16  -6  -2  431.36   34.40
  16   6  -2  414.86   34.60
  16  -6   2  346.47   33.40
 -16  -6  -2  385.76   35.10
  16   6  -2  410.76   35.70
 -16   6   2  400.76   34.30
 -16  -6  -2  400.76   33.20
  16  -6   2  386.36   34.70
  16  -8  -2  187.78   19.40
 -16  -8   2  170.88   19.70
  16   8   2  227.18   21.40
 -16  -8   2  192.38   20.30
  16  -8  -2  188.38   21.80
 -16  -8   2  175.88   19.80
 -16   8  -2  200.08   23.20
 -16  -8  -2  203.88   21.80
 -16  -8  -2  174.58   18.90
  16  -8   2  175.28   21.00
  16  -8   2  194.08   23.00
  16   8  -2  195.18   19.60
 -16   8   2  168.58   20.70
 -16   8   2  176.48   18.90
  16   8  -2  194.78   20.30
  16  10   2    2.70   13.50
  16  10   2    9.50   17.30
  16 -10  -2   41.40   16.90
 -16  10  -2   18.20   16.10
 -16 -10   2    6.90   12.60
  16  10  -2   44.80   14.90
  16 -10   2   10.90   11.80
 -16 -10  -2   23.40   12.10
 -16  10   2    7.60   13.90
  16 -10   2   21.80   11.60
  16  10  -2   25.70   13.20
 -16  10   2   16.20   12.30
 -17   1  -2   22.40    6.40
 -17  -1   2   30.50    6.80
  17   1   2   25.40    6.80
  17  -1  -2   30.30    4.50
  17   1   2   27.20    6.10
  17  -1  -2   27.80    5.90
 -17  -1  -2   24.40    6.60
  17  -1   2   34.60    5.80
 -17   1   2   36.20    6.30
 -17  -1  -2   24.80    6.80
  17  -1   2   30.10    6.00
  17   1  -2   28.40    6.50
 -17   1   2   36.30    5.50
 -17  -3   2   32.80    6.90
  17  -3  -2   10.90    8.50
 -17  -3   2   24.50    5.10
  17  -3  -2   19.90    6.60
  17   3   2   16.90    6.50
 -17  -3   2   20.80    7.10
 -17   3  -2   22.70    7.20
 -17   3  -2   29.00    8.90
 -17  -3  -2   20.10    6.70
 -17  -3  -2   22.20    8.00
 -17   3   2   21.10    4.30
  17  -3   2   27.80    6.60
 -17   3   2   28.10    5.90
  17  -3   2   20.00    6.00
  17  -3   2   18.50    6.90
  17   3  -2   26.40    7.30
 -17  -3  -2   28.60   10.80
 -17  -5   2   10.70    8.80
  17   5   2   14.30    8.50
  17  -5  -2   26.50    9.10
  17  -5  -2   26.10   11.10
 -17  -5   2   16.40    8.90
 -17  -5   2    9.00    7.40
 -17   5  -2   45.30   12.10
  17   5  -2   19.60    8.60
  17  -5   2   19.80    8.60
 -17  -5  -2   36.90    9.80
 -17   5   2   13.00    7.40
 -17  -5  -2   17.70    8.10
  17   5  -2   14.50    9.30
 -17  -5  -2   20.90    7.10
  17  -5   2    7.10    8.20
  17  -5   2   22.60    7.40
 -17  -7   2   13.70   10.10
  17  -7  -2   11.40    6.40
  17  -7  -2    4.00   10.80
 -17   7  -2    9.40   13.20
  17   7   2   14.20    7.80
  17   7   2   19.60   10.40
 -17  -7   2  -15.30    9.60
  17  -7  -2   -2.60   12.60
 -17  -7   2   -2.80    9.60
  17  -7   2   16.10   10.20
  17   7  -2   -6.00   10.30
  17  -7   2   -1.80    7.70
  17  -7   2   -8.90    9.10
 -17  -7  -2  -10.30   10.00
 -17   7   2    2.30    8.60
 -17  -7  -2  -10.80    8.40
  17   7  -2    5.40    9.80
 -17  -7  -2   11.20    8.90
 -17   7   2   -1.70   10.70
 -17  -9   2  -10.20   11.70
  17   9   2  -22.10   11.80
 -17   9  -2   18.60   16.00
  17   9   2    1.60   11.00
  17  -9  -2   33.00   16.40
  17   9  -2  -17.90   12.20
  17  -9   2   15.80    9.60
 -17   9   2   18.70   10.30
 -17   9   2    6.50   14.30
  17   9  -2    8.90   11.20
 -17  -9  -2   13.50   18.40
 -17  -9  -2   -1.30   10.10
  17  -9   2    4.10   10.60
  18   0   2  252.97   23.30
 -18   0   2  263.17   23.20
  18   0   2  244.28   23.30
  18   0  -2  281.07   23.40
  18   0  -2  297.87   21.50
 -18   0   2  256.47   21.50
 -18   0  -2  296.67   23.60
 -18  -2   2 3052.19  232.38
  18  -2  -2 3207.98  232.68
  18   2   2 3017.50  232.28
 -18  -2   2 2995.60  232.48
  18  -2  -2 3044.10  232.18
 -18   2  -2 3225.38  232.78
  18  -2  -2 3130.79  232.08
 -18   2  -2 2959.10  232.48
  18   2   2 3031.90  232.28
  18   2   2 2721.63  232.68
 -18  -2   2 3041.00  231.58
  18  -2   2 2858.31  232.38
 -18   2   2 2954.50  231.88
 -18  -2  -2 3035.00  232.58
 -18  -2  -2 2978.80  232.38
 -18   2   2 3012.40  232.18
  18  -2   2 3057.69  232.28
  18   2  -2 2955.90  232.38
  18  -2   2 2831.92  232.28
 -18  -2  -2 2848.22  232.78
  18  -4  -2  292.97   25.40
 -18  -4   2  283.07   24.80
  18  -4  -2  294.87   28.70
 -18   4  -2  296.57   29.30
 -18  -4   2  274.87   27.00
 -18  -4   2  287.17   26.40
  18   4   2  311.47   25.80
  18   4  -2  329.67   26.00
  18   4  -2  292.17   26.70
 -18  -4  -2  304.17   25.40
 -18  -4  -2  273.87   26.40
 -18   4   2  271.27   23.50
  18  -4   2  271.27   25.80
  18  -4   2  316.87   26.10
 -18  -4  -2  286.17   25.40
  18  -4   2  252.17   25.20
 -18   4   2  279.47   25.10
  18  -6  -2  344.77   29.20
 -18   6  -2  276.97   32.50
  18   6   2  327.47   25.40
  18   6   2  257.37   27.30
 -18  -6   2  282.87   28.20
  18  -6  -2  283.77   30.30
 -18  -6   2  246.58   27.90
 -18  -6   2  330.47   27.20
  18  -6   2  280.37   27.70
 -18  -6  -2  281.47   27.30
 -18  -6  -2  278.77   28.30
  18   6  -2  273.17   29.10
 -18  -6  -2  254.07   26.40
 -18   6   2  269.27   26.20
  18  -6   2  305.77   28.00
  18   6  -2  304.07   27.30
  18  -6   2  274.87   26.20
  18  -8  -2  154.48   17.40
 -18  -8   2  175.38   18.70
  18   8   2  156.18   18.00
  18  -8  -2  157.18   20.40
  18   8   2  199.08   20.40
 -18   8  -2  132.79   20.80
 -18  -8   2  113.49   17.30
 -18  -8   2  149.69   17.70
  18  -8   2  170.58   17.40
  18   8  -2  182.98   17.80
 -18   8   2  148.99   16.90
  18  -8   2  144.89   16.30
 -18   8   2  123.39   18.90
  18   8  -2  169.58   18.60
 -18  -8  -2  138.49   16.60
 -18  -8  -2  176.18   17.20
 -18  10  -2  -11.00   16.00
 -18 -10   2    9.80   12.80
  18  10   2   -8.80   13.20
  18 -10  -2   34.20   17.60
 -18  10   2   14.10   12.40
  18  10  -2   -1.60   17.30
 -18 -10  -2   20.60   12.00
 -18  10   2   13.30   14.50
  18 -10   2   16.50   11.90
  18  10  -2   -6.80   13.10
 -19  -1   2   65.19    8.20
  19   1   2   38.70    9.00
  19  -1  -2   71.39    8.60
 -19   1  -2   36.90   11.50
  19  -1  -2   72.39    7.90
  19   1   2   67.29    7.80
  19   1   2   53.39    7.80
  19  -1  -2   69.59    7.40
  19  -1   2   53.19   10.30
 -19   1   2   57.59    7.10
  19   1  -2   57.39    8.00
 -19   1   2   60.29    7.90
 -19  -1  -2   46.20    8.50
 -19  -1  -2   41.00    9.30
  19  -1   2   63.59    7.80
 -19   3  -2   -1.40    6.90
 -19  -3   2   -5.40    6.60
 -19   3  -2   -4.50    8.70
 -19  -3   2    4.80    4.40
  19  -3  -2   15.60    8.30
  19   3   2   -1.20    6.30
 -19  -3   2    3.30    6.60
  19  -3   2   -1.10    5.50
  19   3  -2    4.30    7.10
 -19  -3  -2   -5.80    7.30
 -19  -3  -2    1.80    6.70
 -19   3   2   -0.90    5.20
  19  -3   2    8.60    6.90
 -19   3   2   -3.00    4.10
 -19  -3  -2   -3.70    6.40
  19  -3   2    2.60    5.90
  19  -5  -2   30.40   11.70
 -19  -5   2   36.60    9.90
  19  -5  -2   43.00    7.20
 -19   5  -2    9.70   12.30
 -19  -5   2   27.70    8.00
  19  -5  -2   31.40    9.30
  19   5   2   41.00    9.60
 -19  -5   2   33.90    9.60
  19   5  -2   35.10    9.00
 -19  -5  -2   30.90    9.90
  19   5  -2   30.40   10.20
 -19  -5  -2   26.40    8.60
  19  -5   2   30.20    9.70
 -19   5   2   31.80    7.80
  19  -5   2   52.39    9.30
 -19  -5  -2   31.90    8.10
  19  -5   2   33.20    8.20
  19   7   2    0.40   10.20
  19  -7  -2   15.00   12.60
  19  -7  -2   -3.40   10.70
 -19  -7   2   -2.00    9.60
  19   7   2   15.20    7.80
  19  -7  -2    2.40    6.30
 -19  -7   2    0.60    9.50
 -19  -7   2    1.60    9.90
 -19   7  -2   14.20   15.30
 -19  -7  -2   13.70    8.90
 -19  -7  -2    1.30    9.80
  19  -7   2   18.70    8.20
  19   7  -2    4.60   10.00
  19  -7   2   -7.60   10.40
 -19  -7  -2    3.00    8.60
 -19   7   2   -2.40   10.50
  19   7  -2   11.10   10.90
  19  -7   2    5.80    9.30
 -19   7   2   11.80    9.20
  19   9   2  -21.10   11.00
 -19  -9   2   24.10   12.60
  19  -9  -2   27.60   16.30
 -19   9  -2    7.20   15.60
  19   9   2   21.70   12.30
 -19  -9  -2  -18.30   10.30
 -19  -9  -2   -3.60   10.50
  19   9  -2    4.50   13.10
 -19   9   2    7.30   14.30
  19  -9   2  -13.40    9.20
 -19   9   2   -2.20   10.10
  19  -9   2   13.40   10.90
  19   9  -2  -20.60   11.20
  20   0   2   55.39    7.10
 -20   0   2   55.29    6.00
 -20   0   2   51.09    7.20
  20   0   2   39.80    8.30
  20   0  -2   51.79    7.70
 -20   0  -2   28.60   10.40
  20  -2  -2   73.69    8.30
  20  -2  -2   78.59    9.70
 -20  -2   2   69.09    8.90
 -20   2  -2   42.70    8.60
 -20  -2   2   66.69    6.50
  20  -2  -2   90.19    9.40
  20   2   2   46.80    8.80
  20   2   2   69.19    8.60
 -20   2  -2  100.89   10.50
  20   2   2   66.59    8.60
 -20  -2   2   71.19    8.90
  20   2  -2   79.39    9.20
  20  -2   2   52.49    8.40
  20  -2   2   57.59    8.30
 -20  -2  -2   76.89    8.90
 -20  -2  -2   43.90    9.20
 -20   2   2   58.79    7.30
 -20  -2  -2   60.49    9.50
  20  -2   2   43.30    8.00
 -20   2   2   62.79    8.00
  20   4   2   18.30    7.70
 -20   4  -2   -4.50   10.60
 -20  -4   2    5.40    5.90
 -20   4  -2   10.40    8.20
  20  -4  -2   -2.60    7.00
 -20  -4   2    3.20    7.60
  20  -4  -2   -4.30    9.60
 -20  -4   2    0.50    8.00
  20  -4   2   27.40    7.60
 -20   4   2   18.50    6.50
  20  -4   2    8.20    6.40
 -20  -4  -2   -3.30    8.80
  20   4  -2   12.50    8.40
 -20  -4  -2   14.10    7.30
 -20  -4  -2   12.90    7.50
  20   4  -2   -3.90    7.40
 -20   4   2    4.40    4.70
  20  -4   2   -7.10    7.40
 -20   6  -2    2.00   12.90
  20  -6  -2  -16.50    9.70
 -20  -6   2    1.30    9.00
  20   6   2   -2.10    9.40
 -20  -6   2    4.10    8.90
 -20  -6   2    9.30    9.50
  20  -6  -2    1.40   11.70
  20  -6   2    9.30    7.90
  20   6  -2    4.80    9.00
  20  -6   2   -6.80    9.30
 -20  -6  -2    7.00    9.90
  20   6  -2   24.70   10.50
 -20  -6  -2    6.60    8.00
 -20   6   2    8.40    7.90
 -20  -6  -2   -4.50    8.40
  20  -6   2    7.50    8.60
 -20  -8   2   -8.50   11.00
  20   8   2   -8.00   10.50
  20  -8  -2   -9.20    7.90
  20  -8  -2    5.70   13.60
 -20   8  -2  -21.10   14.20
 -20  -8   2   -3.30   10.30
  20   8   2  -17.80    8.60
 -20   8   2    3.10   12.10
 -20  -8  -2    5.10    9.70
  20   8  -2   -7.40   11.70
  20  -8   2   -5.10    8.50
 -20   8   2    1.20    9.40
  20   8  -2   -6.30   10.70
 -20  -8  -2   -1.70    9.50
  20  -8   2  -11.40    9.30
  20 -10  -2    7.20   17.10
 -20 -10   2  -13.30   12.70
 -20  10  -2    9.40   16.90
  20  10   2    6.30   13.70
 -20  10   2    7.40   15.50
  20 -10   2    8.10   11.90
 -20  10   2    4.30   12.20
  20  10  -2   -2.80   14.40
 -20 -10  -2   -1.20   11.90
  20  10  -2    3.90   13.60
 -21  -1   2  118.19   13.40
  21  -1  -2  167.78   15.20
  21   1   2  143.59   14.90
 -21   1  -2  126.19   15.00
 -21  -1   2  145.99   12.40
  21  -1  -2  150.88   15.40
  21   1   2  150.38   15.90
  21  -1  -2  159.98   13.10
  21   1   2  143.19   15.10
 -21  -1   2  132.89   14.90
 -21  -1   2  146.59   15.50
  21  -1   2  143.59   14.70
  21  -1   2  161.98   15.10
 -21   1   2  161.38   14.90
 -21   1   2  147.79   14.50
  21   1  -2  151.28   15.40
 -21  -1  -2  117.69   15.40
 -21  -1  -2  148.79   15.00
  21   3   2   50.79    8.20
 -21  -3   2   38.30    8.60
 -21  -3   2   48.90    6.20
  21  -3  -2   41.00    7.50
 -21   3  -2   54.79   10.70
 -21  -3   2   48.10    8.90
  21  -3  -2   36.30   10.10
 -21   3  -2   60.89    8.60
 -21  -3  -2   56.99    8.50
 -21  -3  -2   45.90    9.20
 -21   3   2   34.60    6.90
  21  -3   2   42.00    7.30
  21  -3   2   46.30    8.40
  21   3  -2   46.50    9.40
  21  -3   2   38.80    7.70
 -21   3   2   32.90    6.10
 -21  -3  -2   38.70    8.50
  21   3  -2   56.69    9.00
 -21  -5   2    2.20    7.10
 -21  -5   2    7.30    9.20
 -21  -5   2   26.40    9.40
  21  -5  -2   11.00    8.70
  21   5   2    6.50    8.40
  21  -5  -2   16.80   11.80
 -21   5  -2   20.20   12.80
  21  -5   2   12.10    8.70
 -21  -5  -2    9.00    8.40
  21   5  -2   13.70    8.40
 -21  -5  -2   14.10   10.00
 -21   5   2   14.60    5.20
  21  -5   2    6.00    8.00
  21  -5   2   16.90    7.20
 -21  -5  -2   21.40    8.10
  21   5  -2   16.90    9.70
 -21   5   2   14.20    7.10
 -21  -7   2   -6.60   10.20
  21  -7  -2    1.80   11.30
 -21   7  -2    9.80   23.50
  21   7   2    7.00   10.10
 -21  -7   2    2.80    9.90
 -21  -7   2   -0.70   15.50
  21   7   2   14.30    7.60
  21  -7  -2   18.90    6.50
 -21  -7  -2   19.20    9.50
 -21   7   2   12.40    9.10
  21  -7   2   18.50   10.20
  21  -7   2    9.30    8.00
 -21  -7  -2    6.30   10.10
  21  -7   2   12.40    9.10
 -21  -7  -2    3.30    9.20
  21   7  -2    5.70   11.00
  21   7  -2   14.90    9.80
 -21   9  -2    7.20   16.00
  21  -9  -2    2.80   15.80
 -21  -9   2    9.00   12.10
  21   9   2  -17.50   11.60
  21   9  -2   15.60   12.10
 -21  -9  -2   19.00   11.10
 -21  -9  -2   -0.10   10.90
 -21   9   2   -2.40   10.20
  21  -9   2   26.80    9.90
  21   9  -2    1.20   13.00
 -21   9   2    7.80   13.90
  21  -9   2    7.50   10.70
  22   0   2   10.30    5.80
 -22   0  -2   12.50    6.40
 -22   0   2   12.50    5.90
  22   0  -2   11.30    7.30
  22   0  -2   20.10    6.40
  22   0   2   15.30    6.00
 -22   0   2   15.60    3.20
  22   2   2   47.80    8.30
  22   2   2   55.99    8.40
 -22  -2   2   61.49    8.70
  22   2   2   55.39    8.00
  22  -2  -2   41.40    7.40
  22  -2  -2   46.20    9.20
 -22   2  -2   57.39    9.90
 -22  -2   2   55.19    8.60
  22  -2  -2   54.09    6.70
 -22  -2   2   63.39    6.00
 -22   2  -2   51.69    8.30
 -22  -2  -2   60.89    9.10
  22  -2   2   46.50    8.00
 -22   2   2   55.89    7.60
  22  -2   2   50.09    7.70
 -22   2   2   54.99    7.10
  22  -2   2   49.00    7.70
 -22  -2  -2   39.10    8.60
 -22  -2  -2   48.40    8.60
  22   2  -2   37.20    8.40
  22  -4  -2   -0.80    7.50
 -22   4  -2   14.90   11.70
  22   4   2    2.10    7.40
 -22  -4   2    1.50    5.80
 -22   4  -2   -1.90    8.10
  22  -4  -2   -6.90    9.70
 -22  -4   2    3.40    7.80
 -22  -4   2   -2.20    8.20
  22  -4   2   -1.60    6.30
  22   4  -2    4.30    8.90
 -22  -4  -2   -2.70    7.30
 -22   4   2    4.10    5.20
 -22   4   2   10.60    6.50
  22  -4   2    1.60    7.00
  22  -4   2  -15.10    7.20
 -22  -4  -2    5.10    7.90
  22   4  -2    6.00    7.30
 -22  -4  -2    2.30    9.20
 -22  -6   2    7.60    9.80
  22  -6  -2    7.60   12.20
 -22  -6   2   32.00    9.40
 -22  -6   2    2.90    9.80
  22  -6  -2    5.20   10.70
 -22   6  -2   10.60   14.30
  22   6   2   20.50    9.50
  22  -6   2   16.30    7.80
 -22  -6  -2    4.10    8.20
  22  -6   2   13.70    8.60
  22   6  -2    5.10   10.70
 -22  -6  -2   11.20   11.10
  22  -6   2   17.10    9.90
 -22  -6  -2   11.70    8.90
 -22   6   2   24.90    8.30
  22   6  -2   21.70    9.20
 -22  -8   2   12.40   10.80
  22  -8  -2   24.50   14.90
 -22   8  -2   -2.80   15.30
  22   8   2   18.80   13.60
 -22  -8   2   25.60   11.50
  22   8   2   14.90   11.50
 -22   8   2    0.00    9.50
 -22  -8  -2    7.00    9.90
 -22   8   2   27.70   13.10
  22  -8   2   30.20   18.70
 -22  -8  -2    8.60    9.80
  22  -8   2    7.80    8.70
  22   8  -2   43.50   11.20
  22   8  -2    1.90   12.20
 -22 -10   2    5.30   13.30
  22 -10  -2   39.90   17.90
 -22  10  -2   16.50   17.70
  22  10   2  -11.60   13.40
 -22  10   2  -19.00   14.50
 -22 -10  -2    2.10   12.60
  22  10  -2    2.10   14.90
  22 -10   2   10.30   11.70
  22  10  -2   13.00   13.60
 -22  10   2   18.70   11.90
  23  -1  -2  112.39   11.30
  23  -1  -2  130.79   14.70
 -23  -1   2  117.69   12.00
 -23  -1   2  137.29   14.50
  23   1   2  117.49   13.60
 -23  -1   2  118.69   10.70
  23  -1  -2  119.69   13.70
  23   1   2   99.59   11.70
  23   1   2  119.49   13.90
 -23   1  -2   90.29   11.70
 -23  -1  -2  113.39   12.00
  23  -1   2  133.29   13.80
  23   1  -2  130.59   14.80
 -23   1   2  119.49   13.50
 -23  -1  -2  109.49   12.00
 -23  -1  -2  121.19   14.20
 -23   1   2  120.89   11.10
  23  -1   2  120.99   13.40
 -23   1   2  117.59   13.30
 -23  -3   2   44.80    8.70
  23   3   2   44.30    8.10
 -23  -3   2   33.90    8.40
  23  -3  -2   38.40    7.00
 -23   3  -2   52.69    8.70
  23  -3  -2   33.00    7.00
 -23   3  -2   19.90   10.90
 -23  -3   2   36.30    6.10
  23  -3  -2   28.90    9.70
 -23   3   2   37.60    7.20
 -23  -3  -2   38.70    9.60
 -23  -3  -2   39.80    8.60
  23   3  -2   51.29    9.40
 -23   3   2   47.80    6.40
  23  -3   2   37.60    7.50
  23  -3   2   25.00    8.00
  23   3  -2   37.80    7.90
 -23  -3  -2   41.10    8.60
  23  -3   2   24.90    7.60
 -23  -5   2   55.39    8.80
 -23  -5   2   54.39   10.40
  23  -5  -2   52.39   12.70
  23   5   2   29.60    9.90
 -23   5  -2   44.60   10.80
  23  -5  -2   39.90   10.30
 -23   5  -2   19.80   14.40
 -23  -5   2   40.90   10.20
  23   5  -2   39.90    9.60
 -23   5   2   38.90    8.50
  23  -5   2   59.19    9.90
 -23  -5  -2   45.80    9.60
  23  -5   2   32.10    8.20
 -23  -5  -2   32.30   10.80
 -23   5   2   42.60    6.80
  23  -5   2   35.20    9.70
 -23  -5  -2   59.49    9.50
  23   5  -2   56.69   11.10
 -23   7  -2   27.80   14.50
 -23  -7   2    5.80   10.00
  23  -7  -2   12.10    6.60
  23  -7  -2   11.00   13.30
 -23  -7   2  -12.00    9.80
  23   7   2   14.20   10.80
  23   7   2    3.50    6.80
  23  -7  -2    4.50   11.80
 -23  -7   2   -0.80   11.30
  23   7  -2   10.60   11.40
 -23  -7  -2   19.30    9.00
  23  -7   2   10.70    8.00
 -23   7   2   -1.80    8.40
  23   7  -2   20.50    9.90
 -23  -7  -2    6.90    9.70
  23  -7   2    8.10    9.30
 -23  -7  -2   28.40   10.70
  23   9   2   -5.50   12.50
  23  -9  -2   -2.90   15.40
 -23  -9   2   20.80   11.60
 -23   9  -2    0.70   16.50
  23   9  -2    7.20   11.80
 -23  -9  -2   -7.80   11.20
 -23  -9  -2    4.90   11.20
 -23   9   2    0.50   10.70
  23  -9   2   -6.70    9.30
 -23   9   2    8.60   14.40
  23   9  -2   30.80   24.20
  23  -9   2    0.80   10.40
  24   0   2   23.30    5.70
 -24   0  -2    8.00    6.40
  24   0  -2    9.60    6.20
  24   0   2   10.90    6.50
  24   0   2   13.10    6.30
  24   0  -2   13.30    6.50
 -24   0   2   19.60    3.70
 -24   0  -2   12.70    6.70
 -24   0   2   10.00   10.90
  24   2   2  452.85   36.90
 -24  -2   2  404.46   37.10
 -24  -2   2  454.05   37.30
  24  -2  -2  456.05   37.80
  24  -2  -2  463.15   36.50
 -24  -2   2  439.46   35.20
  24   2   2  417.76   36.80
 -24   2  -2  457.85   38.00
  24  -2  -2  458.35   35.60
 -24   2  -2  451.15   36.80
  24   2   2  438.56   36.50
 -24  -2  -2  474.15   37.10
  24  -2   2  454.85   36.80
  24  -2   2  411.56   36.70
  24   2  -2  429.06   36.90
 -24   2   2  440.66   36.00
  24  -2   2  429.06   36.50
 -24  -2  -2  454.75   37.20
 -24   2   2  446.86   36.40
 -24  -2  -2  422.86   37.00
  24  -4  -2   26.60    7.90
 -24  -4   2   22.40    9.00
  24  -4  -2   23.70   11.10
 -24  -4   2   14.80    8.70
 -24   4  -2   22.80   12.60
 -24   4  -2   51.69    9.30
  24   4   2   13.70    8.30
 -24  -4   2   31.60    6.90
  24   4  -2   39.40    9.80
 -24   4   2   33.20    7.30
 -24  -4  -2   28.80    8.60
  24  -4   2   27.80    9.10
  24   4  -2   32.70    7.80
 -24  -4  -2   33.00   10.10
 -24   4   2   35.00    6.50
  24  -4   2   28.50    8.50
 -24  -4  -2   24.00    8.60
  24  -4   2   18.40    7.30
  24  -6  -2   78.19   13.00
  24  -6  -2   62.69    8.50
  24   6   2   73.29   11.50
  24  -6  -2   65.39   14.40
 -24  -6   2   57.19   11.80
 -24  -6   2   65.79   11.90
 -24   6  -2   59.79   16.30
  24  -6  -2  104.09   10.30
 -24  -6   2   61.99   11.10
 -24   6   2   75.59    8.40
  24  -6   2   68.19   11.10
 -24   6   2   51.99   10.20
 -24  -6  -2   66.09   11.00
  24  -6   2   54.69   11.90
 -24  -6  -2   69.59   11.50
  24   6  -2   68.39   11.30
 -24  -6  -2   80.29   13.30
  24  -6   2   43.30    9.90
  24   6  -2   94.09   13.60
 -24   8  -2   51.49   17.50
  24   8   2   58.19   12.50
 -24  -8   2   57.69   12.90
 -24  -8   2   54.89   12.40
  24  -8  -2   42.00   16.10
 -24  -8  -2   19.90   18.80
  24   8  -2   37.20   12.00
  24   8  -2   52.39   13.80
  24  -8   2   62.69   14.70
 -24   8   2   55.19   14.30
 -24   8   2   40.20   10.90
  24  -8   2   53.19   10.30
 -24  -8  -2   57.39   12.30
 -24 -10   2    1.80   13.00
  24  10   2   12.50   13.40
 -24  10  -2  -10.80   17.40
  24 -10  -2    2.40   17.90
  24  10  -2  -17.30   15.30
  24 -10   2   11.00   12.00
  24  10  -2   29.20   13.80
 -24 -10  -2    0.60   12.50
 -24  10   2   -8.80   15.70
 -24  10   2   15.40   11.50
  25  -1  -2    5.30    6.40
  25  -1  -2    1.40    4.20
 -25   1  -2    4.40    6.30
  25   1   2    5.40    6.10
 -25  -1   2   -0.70    6.50
 -25  -1   2    4.70    3.80
  25   1   2    4.50    6.40
  25   1   2   -4.80    6.20
 -25  -1   2   -1.00    6.60
  25  -1  -2   10.20    6.60
 -25  -1  -2    8.60    6.70
  25   1  -2    2.00    6.60
 -25   1   2    5.20    6.00
 -25   1   2    9.00    6.30
  25  -1   2   -6.30    5.80
 -25  -1  -2    1.90    6.50
 -25   1   2    9.10    4.20
  25  -1   2    2.50    6.00
  25   1  -2    5.20    7.10
 -25  -1  -2    0.70    7.10
  25   3   2   29.90    8.10
  25  -3  -2   37.60    7.50
 -25  -3   2   40.90    6.30
 -25   3  -2   35.40   11.80
 -25  -3   2   43.30    9.00
 -25  -3   2   44.80    9.00
  25   3   2   21.60    8.40
  25  -3  -2   39.60    7.00
  25  -3  -2   24.30   10.40
 -25   3  -2   37.30    8.80
  25  -3   2   39.90    7.50
 -25   3   2   36.90    7.40
 -25  -3  -2   57.09    9.60
 -25  -3  -2   57.09    9.00
 -25  -3  -2   38.50    9.70
  25   3  -2   39.70    9.60
  25   3  -2   55.59    7.70
 -25   3   2   22.90    6.70
  25  -3   2   34.70    8.70
  25  -3   2   36.80    8.20
 -25   5  -2    8.50    9.60
 -25  -5   2   15.40    7.60
 -25  -5   2    6.40    9.00
  25  -5  -2   -8.60   11.10
 -25   5  -2   27.50   14.50
 -25  -5   2   20.90    9.50
  25  -5  -2   -5.90    8.50
  25   5   2    9.10    8.70
 -25  -5  -2   12.90    8.80
  25   5  -2   18.10   10.40
 -25  -5  -2    2.70   10.00
 -25   5   2   12.30    7.50
  25  -5   2   13.50    7.30
  25  -5   2   24.10    8.90
  25   5  -2   17.50    8.40
 -25  -5  -2    6.90    8.50
 -25   5   2    0.40    6.10
  25  -5   2   11.90    9.10
  25  -7  -2    5.80   10.70
 -25   7  -2   -5.50   14.80
 -25  -7   2    3.30   10.20
  25  -7  -2   -3.70   13.20
  25  -7  -2   -9.80    6.40
 -25  -7   2  -13.50    9.50
 -25  -7   2  -10.10   10.10
  25   7   2   10.40   12.40
  25   7  -2    6.00   11.50
 -25   7   2    9.50    8.30
 -25  -7  -2    6.10   10.60
  25  -7   2    5.20    8.00
 -25  -7  -2   -8.00    8.90
  25   7  -2   13.70    9.60
 -25  -7  -2  -14.50    9.00
  25  -7   2   12.50    9.70
  25  -9  -2   10.70   17.20
 -25  -9   2   -3.00   11.30
  25   9   2    0.70   12.30
 -25   9  -2    6.90   17.30
 -25   9   2   -4.10   10.80
  25  -9   2   24.60   11.20
 -25   9   2   21.00   15.40
 -25  -9  -2   12.20   11.50
  25   9  -2  -18.00   13.30
 -25  -9  -2    4.50   11.60
  25  -9   2  -13.90    9.00
  25   9  -2   18.70   12.00
 -26   0  -2  284.27   26.30
  26   0   2  276.57   26.40
  26   0   2  320.17   25.70
  26   0  -2  317.27   26.50
 -26   0  -2  280.87   26.50
 -26   0   2  291.57   26.50
 -26   0   2  316.77   26.40
  26   0  -2  332.47   26.50
  26   0   2  321.87   26.50
 -26   0   2  285.77   24.40
 -26  -2   2  401.86   33.40
  26   2   2  353.66   32.80
 -26   2  -2  414.56   34.50
  26  -2  -2  394.16   33.80
  26   2   2  415.96   33.30
  26  -2  -2  398.76   31.30
 -26   2  -2  383.46   32.80
  26   2   2  374.36   32.70
 -26  -2   2  437.16   33.50
  26  -2  -2  390.16   32.40
 -26  -2   2  410.06   31.00
  26   2  -2  293.17   34.60
  26  -2   2  383.36   32.40
 -26  -2  -2  383.56   33.10
 -26   2   2  372.76   32.10
 -26   2   2  393.46   32.40
 -26  -2  -2  370.06   33.50
 -26  -2  -2  382.76   33.10
  26  -2   2  362.66   32.60
  26   2  -2  368.06   33.30
  26  -2   2  366.66   32.20
  26  -4  -2   -4.70    7.10
  26   4   2   13.60    8.30
 -26  -4   2   20.10    9.10
 -26   4  -2   19.20    9.10
  26  -4  -2   16.40   11.30
 -26   4  -2   -8.80   12.30
 -26  -4   2    6.20    8.80
 -26  -4   2    5.70    6.50
  26   4  -2    4.80    7.20
  26  -4   2   16.10    7.20
 -26  -4  -2    5.20    8.80
 -26   4   2    5.10    6.20
 -26   4   2    0.10    6.70
 -26  -4  -2    1.70    8.40
  26  -4   2   11.40    8.90
 -26  -4  -2   17.30   10.30
  26   4  -2   -7.80    9.00
  26  -4   2   11.90    7.90
  26  -6  -2   86.99   10.10
 -26  -6   2  104.49   12.70
 -26  -6   2   84.89   13.40
  26   6   2   85.59   13.00
 -26  -6   2   72.79   13.30
 -26   6  -2   84.89   17.70
  26  -6  -2  102.69   13.90
  26  -6  -2   88.09   16.10
  26  -6   2   98.29   11.40
 -26  -6  -2   98.59   12.60
  26   6  -2  110.69   12.70
  26  -6   2   70.29   12.90
  26  -6   2   84.79   12.40
  26   6  -2   93.69   14.50
 -26   6   2   84.99   11.50
 -26  -6  -2   90.59   12.70
 -26  -6  -2  112.79   14.60
 -26   6   2   93.39   10.00
 -26  -8   2   91.39   15.30
  26   8   2   92.99   16.00
  26  -8  -2  117.79   19.20
 -26   8  -2   91.89   20.40
 -26  -8   2  130.79   16.20
 -26   8   2   80.59   16.80
  26   8  -2  139.09   17.60
 -26  -8  -2  107.19   16.90
  26  -8   2  150.08   15.60
 -26  -8  -2  138.09   16.00
 -26   8   2  118.69   14.80
  26   8  -2  118.69   15.10
  26  -8   2  115.59   13.70
  26 -10  -2   36.60   19.10
 -26 -10   2   12.50   13.70
 -26  10  -2   10.20   18.20
  26  10   2  -23.30   12.90
 -26  10   2    4.60   11.40
 -26 -10  -2   17.10   13.10
  26 -10   2    5.30   12.60
 -26  10   2    5.80   16.00
  26  10  -2   10.40   15.60
  27  -1  -2   17.90    4.70
  27   1   2   22.00    7.40
  27  -1  -2   22.40    7.50
  27   1   2   16.80    7.20
 -27  -1   2   19.80    7.60
 -27   1  -2   18.10    7.10
  27  -1  -2   17.00    7.10
 -27  -1   2   17.80    4.50
 -27  -1   2   23.90    7.50
  27   1   2   19.60    6.70
  27   1  -2    3.90    7.20
  27  -1   2   17.60    5.80
 -27  -1  -2   17.80    7.50
  27   1  -2   13.00    6.10
  27  -1   2   14.80    6.80
 -27   1   2   19.20    4.70
 -27  -1  -2    1.40    7.10
  27  -1   2   17.60    6.90
 -27  -1  -2   22.90    7.40
  27  -3  -2    1.20    9.30
  27   3   2   15.90    8.20
  27   3   2    7.90    7.60
 -27  -3   2   15.90    5.90
 -27  -3   2   15.40    8.40
 -27  -3   2   23.50    8.90
  27  -3  -2    9.00    6.10
 -27   3  -2   11.20    8.20
 -27   3  -2   10.20   11.70
  27  -3  -2   17.80    7.20
  27  -3   2   19.20    7.90
  27  -3   2    1.00    7.00
 -27  -3  -2   12.90    8.50
 -27  -3  -2    3.50    8.60
  27   3  -2   15.30    9.20
  27  -3   2   17.90    7.40
 -27  -3  -2   11.00    9.00
 -27   3   2    9.30    6.50
  27   3  -2   20.00    7.00
 -27   3   2   12.70    6.40
 -27   5  -2   -9.10   14.30
 -27  -5   2    0.90    7.50
  27  -5  -2    3.80   11.50
 -27  -5   2    5.80    9.20
  27   5   2   -5.60    8.70
 -27   5  -2   21.60   10.00
  27  -5  -2    0.50    8.10
 -27  -5   2    6.70    9.30
  27   5  -2   10.50   10.50
 -27   5   2    2.50    6.50
 -27  -5  -2   10.70   10.30
 -27  -5  -2   10.30    9.00
  27  -5   2    2.60    9.40
  27   5  -2   -0.40    7.60
 -27   5   2   15.10    7.70
  27  -5   2    8.00    8.90
  27  -5   2   13.40    7.50
 -27  -5  -2   -9.00    8.90
 -27  -7   2   -9.60   10.10
  27   7   2    2.30   10.30
  27  -7  -2    0.00    6.60
 -27  -7   2  -27.90    9.30
  27  -7  -2  -16.30   12.40
  27  -7  -2   13.80   13.60
 -27   7  -2  -17.30   15.30
 -27   7   2   -9.20    8.30
 -27   7   2   13.30   11.60
 -27  -7  -2   -7.00   10.60
  27   7  -2   20.20   11.90
  27   7  -2  -23.10    9.20
  27  -7   2    2.50    9.20
  27  -7   2   10.20    8.10
 -27   7   2   -4.60    6.60
 -27  -7  -2  -22.20    9.20
 -27  -7  -2  -10.00    9.80
  27  -9  -2   16.10   17.30
 -27  -9   2    3.20   11.00
  27   9   2  -11.10   11.70
 -27   9  -2    5.00   17.60
  27  -9   2    1.30   11.10
  27  -9   2  -11.80    9.30
 -27   9   2   -0.90   14.90
  27   9  -2  -16.10   13.90
 -27  -9  -2  -21.80   10.90
  27   9  -2  -18.00   11.30
 -28   0   2   48.70    8.50
 -28   0  -2   55.69    8.70
  28   0  -2   44.60    8.60
  28   0   2   35.50    8.30
  28   0   2   50.29    8.00
  28   0   2   53.49    8.50
 -28   0   2   53.29    8.60
 -28   0   2   54.59    6.00
 -28   0  -2   41.30    8.60
  28   0  -2   55.09    8.20
  28  -2  -2   12.80    8.70
 -28  -2   2   24.80    5.10
  28   2   2   16.70    8.20
  28   2   2   17.40    7.20
  28   2   2    8.70    7.90
  28  -2  -2   12.70    6.80
 -28   2  -2   18.00    9.80
  28  -2  -2   20.00    5.70
 -28  -2   2   17.40    8.20
 -28   2  -2    6.10    8.00
 -28  -2   2    5.70    7.80
  28  -2   2   24.60    7.40
 -28   2   2   18.50    7.00
  28   2  -2   19.10    6.60
  28  -2   2   23.50    7.40
 -28   2   2   15.00    6.80
  28   2  -2   22.10    8.10
 -28  -2  -2    1.90    8.00
 -28  -2  -2   12.90    8.60
 -28  -2  -2   17.60    8.50
 -28   4  -2   16.10    9.40
 -28  -4   2   11.60    9.50
 -28  -4   2   10.70    6.70
  28   4   2    6.40    8.10
  28  -4  -2   20.40   11.50
 -28   4  -2    7.80   13.30
 -28  -4   2   21.80    9.40
  28  -4  -2    8.20    7.00
  28  -4   2   10.90    8.30
  28   4  -2   18.30   10.20
  28   4  -2    8.80    7.40
 -28   4   2   20.60    7.60
  28  -4   2    2.20    7.30
 -28  -4  -2   27.50   10.70
 -28   4   2   13.40    6.80
 -28  -4  -2   19.40    9.40
 -28  -4  -2    4.80    8.70
  28  -4   2   13.80    9.20
  28  -6  -2   13.80    6.70
 -28  -6   2    3.90    8.80
 -28  -6   2   15.00   10.70
  28  -6  -2   16.50   12.80
  28   6   2   12.20   10.00
  28  -6  -2   21.40   10.20
 -28  -6   2    5.30   10.10
 -28   6  -2    2.00   10.90
 -28   6  -2   -0.40   15.30
 -28  -6  -2   -1.40    9.30
  28  -6   2  -13.80    8.80
  28   6  -2   -9.60   11.20
 -28   6   2   14.10    6.80
 -28  -6  -2   -1.40    9.30
 -28   6   2   -4.40    7.80
 -28  -6  -2    3.70   11.00
  28  -6   2   20.90   10.10
  28   6  -2    3.70    9.00
  28  -6   2    6.70    8.00
 -28   8  -2   -9.80   16.90
 -28  -8   2   -3.80   10.60
  28   8   2   12.50   11.10
  28  -8  -2    1.50   15.10
 -28  -8   2    6.90   11.50
 -28   8   2   18.10   13.30
  28  -8   2   -5.50   10.00
 -28  -8  -2  -21.80   11.10
  28  -8   2    8.30    9.40
 -28  -8  -2    3.30   10.00
  28   8  -2    2.20   10.60
  28   8  -2    0.00   15.90
 -28   8   2   11.00   10.30
 -28  10  -2   23.00   20.70
  28 -10  -2   -4.60   17.90
  28  10   2  -39.20   12.70
 -28 -10   2    4.50   13.50
 -28  10   2    8.50   11.50
  28 -10   2   -8.00   11.80
  28  10  -2    6.00   16.00
 -28 -10  -2   -2.70   12.70
 -28  10   2   20.30   16.60
  29   1   2   53.19    8.90
 -29  -1   2   46.60    6.40
  29  -1  -2   54.79    6.70
  29   1   2   54.99    8.30
 -29  -1   2   53.49    9.30
  29   1   2   42.50    8.90
 -29   1  -2   51.19    9.00
  29  -1  -2   49.20    8.90
  29  -1  -2   68.99    9.20
 -29  -1   2   49.80    9.20
 -29  -1  -2   57.89    9.10
  29   1  -2   50.49    8.00
  29   1  -2   39.10    9.00
  29  -1   2   27.80    8.40
 -29   1   2   45.00    8.60
 -29  -1  -2   58.09    9.20
 -29   1   2   58.79    8.60
  29  -1   2   56.39    8.80
 -29   1   2   44.40    6.50
 -29  -1  -2   41.70    9.10
  29  -1   2   55.59    7.70
  29  -3  -2   56.59    8.20
 -29  -3   2   53.79    7.70
  29   3   2   46.60    9.30
  29  -3  -2   53.49   11.80
  29   3   2   72.99   10.40
 -29   3  -2   41.10   10.00
  29  -3  -2   39.30    8.90
 -29  -3   2   49.99   10.10
 -29  -3   2   48.70   10.70
 -29   3  -2   61.39   13.50
 -29  -3  -2   60.19   10.50
  29   3  -2   43.70   10.80
 -29   3   2   51.29    8.60
  29  -3   2   48.80    9.10
 -29  -3  -2   59.59   10.80
  29  -3   2   51.79    9.00
 -29  -3  -2   49.10   11.10
  29  -3   2   52.29   10.10
 -29   3   2   52.29    8.50
  29   3  -2   60.19    8.40
 -29   5  -2    1.60    9.90
 -29  -5   2   -4.50    7.60
  29  -5  -2   -0.20    8.50
  29  -5  -2    3.60    6.40
 -29   5  -2   -8.20   14.30
  29   5   2   -3.40    8.80
 -29  -5   2   -3.70    9.70
  29  -5  -2   15.50   12.40
 -29  -5   2   -4.40    9.10
 -29  -5  -2   -0.70    9.40
  29   5  -2   -6.60    7.50
  29  -5   2   10.00    8.80
 -29   5   2   11.20    7.80
 -29   5   2   -3.80    7.00
 -29  -5  -2    2.80    9.60
  29  -5   2  -12.90    9.10
 -29  -5  -2    7.20   10.30
  29   5  -2    5.90   10.90
  29  -5   2    6.00    7.60
  29   7   2   -1.50    9.70
  29  -7  -2   21.30   13.70
 -29   7  -2   20.20   16.90
 -29  -7   2   12.80   11.00
  29  -7  -2    6.00    7.40
 -29  -7   2  -19.20    9.50
 -29   7   2   -1.30    8.60
 -29   7   2   -2.70   11.40
  29  -7   2   -1.30    8.40
 -29  -7  -2  -13.90   17.50
  29   7  -2   -5.70   11.90
  29  -7   2   23.20    9.70
  29   7  -2   -4.50    9.60
 -29  -7  -2    4.50   10.00
  29   9   2  -11.00   12.10
 -29  -9   2  -29.80   11.60
 -29   9  -2  -10.10   17.40
  29  -9  -2    5.20   17.20
  29  -9   2  -10.10    9.70
 -29   9   2    4.70   13.10
 -29  -9  -2   14.50   11.80
  29  -9   2    7.00   11.20
 -29   9   2   11.80   15.30
  29   9  -2   10.30   14.50
 -30   0   2    2.10    4.60
  30   0   2    6.90    6.40
  30   0  -2   11.80    7.20
  30   0  -2    3.40    7.20
 -30   0   2    4.50    7.70
 -30   0  -2   -2.00    7.30
  30   0   2    4.70    7.20
 -30   0  -2    8.00    7.20
 -30   0   2   -2.00    7.50
  30   0   2    7.10    7.10
 -30   2  -2   83.19   13.40
 -30  -2   2   84.29   12.20
 -30  -2   2   78.89   12.10
  30  -2  -2   82.59   10.10
 -30   2  -2  105.59   11.90
  30   2   2   83.79   11.30
  30   2   2   66.99   11.80
  30  -2  -2   84.69   11.20
  30  -2  -2  101.99   11.40
  30  -2  -2   95.49   12.80
  30   2   2   90.19   11.70
 -30  -2   2  104.29   11.10
  30   2  -2  101.69   10.40
  30   2  -2   92.99   12.20
 -30  -2  -2   87.89   12.20
 -30   2   2   97.79   11.20
  30  -2   2  100.39   11.40
 -30  -2  -2   90.79   12.20
 -30  -2  -2   88.99   12.30
 -30   2   2   72.79   11.00
 -30   2   2  101.29   11.00
  30  -2   2   91.29   11.30
  30  -2   2  108.69   12.10
 -30   2   2   95.89    9.80
 -30   4  -2   -2.20    9.30
 -30   4  -2   -5.50   13.80
 -30  -4   2    1.30    6.90
  30  -4  -2   17.20    7.30
 -30  -4   2   11.50    9.80
  30  -4  -2   -2.60   10.80
 -30  -4   2   -1.20    9.30
  30  -4  -2    4.70    6.70
  30   4   2    6.20    8.20
  30   4  -2   17.40    7.30
 -30  -4  -2    7.50   10.80
 -30  -4  -2    2.20    9.20
 -30   4   2    5.30    7.10
 -30   4   2   -4.50    7.00
  30  -4   2   -0.20    8.90
  30  -4   2   -4.40    7.60
 -30  -4  -2   -3.80    8.90
  30  -4   2   12.70    7.90
  30   4  -2    2.60   10.00
  30   6   2   15.20   12.30
 -30  -6   2   23.00    9.10
 -30  -6   2   15.40   10.50
  30  -6  -2   13.80    7.00
 -30   6  -2    2.80   11.10
 -30   6  -2    1.00   15.70
  30  -6  -2   12.20    9.50
 -30   6   2   14.20    8.20
 -30  -6  -2   19.80   10.00
 -30  -6  -2    3.50    9.60
 -30  -6  -2    1.60   11.00
  30  -6   2   19.70    8.40
  30   6  -2    6.10   11.70
 -30   6   2   16.60    7.40
  30  -6   2   20.30    9.80
  30  -6   2   14.10    9.00
  30   6  -2   18.40    8.70
  30  -8  -2   -2.20   15.30
  30   8   2    6.50   11.80
 -30   8  -2    9.40   17.70
 -30  -8   2   16.70   12.10
 -30  -8   2    0.00   11.50
 -30   8   2    7.70   13.30
 -30   8   2   17.90   10.00
  30   8  -2   20.30   13.70
  30  -8   2    1.30   10.50
  30   8  -2  -10.40   11.00
 -30  -8  -2   -3.80   10.50
  30  -8   2   20.70    9.50
 -30  -8  -2   20.20   11.60
  30  10   2  -19.90   13.50
 -30  10  -2  -19.20   19.40
 -30  10   2   -3.60   11.90
 -30  10   2   42.80   17.60
 -31  -1   2   85.59   11.20
 -31  -1   2   65.09   10.80
  31  -1  -2   74.49    8.10
 -31   1  -2   84.59   10.60
 -31  -1   2   70.29    8.00
 -31   1  -2   76.69   10.90
  31   1   2   76.79   10.30
  31   1   2   68.69   10.00
  31  -1  -2   65.89   10.10
  31  -1  -2   68.39   10.60
 -31   1  -2   75.39   10.50
  31   1   2   73.79   10.90
  31  -1   2   73.99    9.20
 -31  -1  -2   73.39   10.90
  31   1  -2   78.29   10.50
  31   1  -2   62.69    9.30
 -31   1   2   79.09   10.40
 -31   1   2   87.79    8.20
 -31  -1  -2   47.90   10.30
 -31  -1  -2   75.69   10.70
  31  -1   2   62.49   10.20
  31  -1   2   84.39   10.60
 -31   1   2   63.99   10.10
  31   3   2   59.09   10.20
  31  -3  -2   47.00    9.40
  31   3   2   48.80   10.50
 -31  -3   2   63.09   11.30
 -31  -3   2   66.49   11.60
 -31  -3   2   64.59    8.40
  31  -3  -2   71.29   12.40
 -31   3  -2   38.20   13.70
  31  -3  -2   67.99    9.10
 -31   3  -2   39.30   10.20
  31  -3  -2   72.09    8.80
  31  -3   2   56.59   10.40
  31  -3   2   43.80    9.70
  31   3  -2   67.49    9.00
  31   3  -2   63.19   11.40
 -31   3   2   68.79    8.90
 -31  -3  -2   54.39   11.50
 -31   3   2   68.09    9.40
 -31  -3  -2   61.09   11.50
 -31   3   2   34.00   13.80
  31  -3   2   68.19    8.30
 -31  -3  -2   30.70   10.80
  31  -3   2   66.59    9.70
 -31  -5   2   15.00    8.00
 -31  -5   2   13.30   10.10
 -31   5  -2   18.10   10.80
 -31   5  -2   19.40   15.90
  31  -5  -2   19.10    7.00
  31   5   2   -7.80    8.80
  31  -5  -2   27.50    8.90
  31  -5  -2   21.60   12.80
 -31  -5   2   20.50   11.10
  31  -5   2    2.00    9.70
  31  -5   2   13.30    8.30
 -31  -5  -2   10.40   10.80
 -31  -5  -2   25.30   10.10
  31   5  -2   26.20   11.70
 -31  -5  -2   19.40   10.20
 -31   5   2    0.40    7.60
 -31   5   2   11.90    8.00
  31   5  -2    7.70    7.70
  31  -5   2   20.10    9.30
  31   7   2   12.90   10.40
 -31   7  -2   -7.20   17.10
  31  -7  -2   17.90   14.20
 -31  -7   2   18.40   10.40
 -31  -7   2    3.40   10.40
 -31   7   2   -3.20   11.50
  31  -7   2   11.40   10.50
  31  -7   2   16.40    9.20
 -31   7   2   26.50    9.10
  31   7  -2   -8.30   14.30
  31   7  -2    2.80    9.80
 -31  -7  -2   11.40   10.50
 -31  -7  -2   22.10   10.90
 -31   9  -2   -0.80   18.90
 -31  -9   2   25.10   13.00
  31   9   2   -2.00   12.40
  31  -9  -2    0.00   17.30
 -31   9   2   -4.70   15.40
  31  -9   2   27.80   15.10
 -31  -9  -2    8.00   12.10
 -31   9   2  -12.70   10.40
  31   9  -2  -10.10   14.50
  31  -9   2   14.30   11.40
 -32   0   2   70.99   10.90
 -32   0   2   83.69   11.00
 -32   0  -2   66.99   10.40
 -32   0   2   69.69    8.20
  32   0  -2   77.69   10.30
  32   0   2   77.69   10.80
  32   0  -2   72.19   10.70
  32   0   2   74.79   10.60
 -32   0  -2   69.19   10.50
  32   0   2   85.89    9.90
 -32  -2   2  198.98   22.00
 -32  -2   2  189.28   18.00
  32   2   2  176.58   21.40
  32  -2  -2  178.88   20.20
  32  -2  -2  216.08   21.30
  32  -2  -2  217.28   20.90
 -32  -2   2  207.88   22.30
  32  -2  -2  165.98   18.30
 -32   2  -2  192.48   20.00
 -32   2  -2  196.08   20.60
  32   2   2  167.78   19.60
  32   2  -2  188.38   21.00
 -32   2   2  158.48   19.10
  32  -2   2  197.98   19.90
  32  -2   2  200.18   20.10
 -32   2   2  186.58   19.80
 -32  -2  -2  175.08   18.80
 -32  -2  -2  168.38   18.70
 -32   2   2  193.48   20.50
 -32  -2  -2  198.68   22.30
 -32   2   2  196.68   19.90
  32  -2   2  188.78   18.20
  32   2  -2  201.28   19.00
 -32  -4   2   68.09   12.80
  32  -4  -2   73.39   10.50
 -32   4  -2   89.69   12.90
 -32  -4   2   77.69    9.90
  32   4   2   99.69   11.90
  32  -4  -2   71.49    9.90
 -32   4  -2   51.69   16.00
 -32  -4   2   79.49   12.90
  32  -4  -2   78.39   14.00
  32   4  -2   76.89   13.20
 -32   4   2   84.19   10.70
  32   4  -2   66.99   10.40
 -32   4   2   83.69   10.90
  32  -4   2   84.99   11.00
 -32  -4  -2  103.59   14.30
 -32  -4  -2   70.09   12.40
  32  -4   2   77.19   11.50
  32  -4   2   85.99   12.30
 -32  -4  -2   61.69   12.40
  32  -6  -2   81.09    9.90
  32  -6  -2   58.89   15.50
 -32  -6   2   61.79   13.40
  32   6   2   80.89   12.30
 -32  -6   2   43.10   12.30
  32  -6  -2   89.79   12.60
 -32  -6   2   64.89   11.70
 -32  -6  -2   78.19   13.00
 -32   6   2   81.49   10.20
 -32  -6  -2   54.49   13.30
  32   6  -2   57.89   10.80
  32  -6   2   91.39   11.40
  32  -6   2  105.39   12.50
  32   6  -2  106.89   14.80
 -32  -6  -2   76.19   13.00
 -32   6   2   74.49   11.10
 -32   8  -2   50.89   19.70
  32  -8  -2   34.90   16.60
  32   8   2   43.20   12.30
 -32  -8   2   54.39   13.50
 -32  -8   2   50.99   13.40
 -32  -8  -2   39.90   12.10
 -32   8   2   28.40   15.20
  32  -8   2   52.49   12.20
 -32   8   2   43.40   10.90
  32  -8   2   33.80   10.70
  32   8  -2   62.19   15.10
 -33  -1   2   17.20    9.00
  33   1   2   14.70    7.60
 -33  -1   2   18.00    5.70
 -33   1  -2   27.00    9.20
 -33   1  -2   11.60    8.30
 -33  -1   2   20.00    8.80
  33   1   2   13.30    8.70
 -33   1  -2    0.20    8.10
  33  -1  -2   21.40    8.20
  33   1   2   12.70    7.90
  33  -1  -2    9.80    8.80
  33  -1  -2   15.60    5.60
  33   1  -2   13.80    7.40
 -33   1   2   15.90    5.60
 -33  -1  -2   14.00    8.90
  33   1  -2   11.70    8.10
 -33   1   2   15.10    8.20
  33  -1   2   14.00    8.00
 -33  -1  -2    5.10    8.30
 -33   1   2   19.30    8.50
  33  -1   2   -0.70    7.80
  33  -1   2    3.80    6.80
 -33  -1  -2   15.30    8.70
  33  -3  -2    9.00    6.90
 -33   3  -2    3.60    8.60
  33  -3  -2   20.10   10.70
  33  -3  -2   -5.10    7.60
 -33  -3   2    4.80    9.80
  33  -3  -2    2.50    8.10
  33   3   2   -1.20    8.10
  33   3   2   -1.60    9.00
 -33   3  -2   -4.50   12.50
 -33  -3   2   13.90    6.70
 -33  -3   2   -9.00    9.60
  33  -3   2    2.20    6.10
 -33  -3  -2    7.00    9.40
  33  -3   2    7.10    8.80
  33  -3   2   13.90    8.30
 -33   3   2    5.20    7.20
 -33   3   2   13.30    8.10
 -33   3   2   -4.70    7.40
 -33  -3  -2    9.70    9.70
  33   3  -2    9.20    7.10
  33   3  -2   -3.30    9.70
  33  -3   2    5.90    8.20
 -33  -3  -2   19.00   10.20
 -33   5  -2   -8.00   10.50
 -33  -5   2    6.90   11.40
  33  -5  -2    1.60    8.30
 -33  -5   2    0.10    8.10
  33  -5  -2   -5.00    7.10
 -33   5  -2   21.50   15.30
  33   5   2    0.90    8.90
 -33  -5   2   -2.90   10.00
  33  -5  -2   -7.40   12.10
  33  -5   2   -1.80    8.20
  33  -5   2    6.90    8.50
  33   5  -2    5.20   11.20
 -33   5   2   16.80    7.90
 -33  -5  -2   29.80   10.70
 -33   5   2    7.60    7.80
 -33  -5  -2   -8.40    9.80
  33   5  -2   -8.30    7.50
  33  -5   2   -9.70   10.10
 -33  -5  -2  -21.70   11.10
 -33   7  -2    3.50   17.00
 -33  -7   2   -8.50   10.20
  33  -7  -2   -0.60   13.70
  33   7   2    3.70   10.40
 -33  -7   2  -10.60   10.50
 -33   7   2    2.40    8.90
  33  -7   2   -5.20    8.90
 -33   7   2   -6.50   11.80
 -33  -7  -2   12.90   10.50
  33   7  -2   11.20    9.10
 -33  -7  -2   13.90   10.90
  33   7  -2    6.50   12.60
  33   9   2   24.30   13.50
 -33  -9   2    3.30   12.70
  33  -9  -2    0.90   18.00
 -33   9  -2    0.30   19.10
  33  -9   2  -12.20   11.50
  33   9  -2    1.70   15.00
 -33   9   2    6.20   11.10
 -33  -9  -2    0.20   12.10
 -33   9   2   -7.70   15.40
 -34   0  -2  411.76   40.10
 -34   0   2  498.55   40.50
 -34   0   2  487.05   40.50
 -34   0   2  483.15   38.00
  34   0   2  473.45   39.80
  34   0   2  464.65   39.30
  34   0  -2  472.25   39.40
  34   0  -2  477.95   39.80
 -34   0  -2  479.45   39.70
  34   0   2  470.95   40.30
 -34  -2   2 1726.33  131.29
 -34  -2   2 1657.63  132.59
  34  -2  -2 1849.42  132.19
 -34   2  -2 1729.43  132.39
 -34  -2   2 1678.43  132.69
  34   2   2 1626.84  132.49
  34  -2  -2 1693.63  131.49
 -34   2  -2 1476.65  132.79
  34  -2  -2 1709.73  132.79
  34  -2  -2 1710.63  132.19
  34   2   2 1589.34  132.19
  34  -2   2 1658.33  132.39
 -34  -2  -2 1740.93  132.49
  34  -2   2 1623.74  132.19
  34   2  -2 1796.52  131.69
 -34   2   2 1695.63  131.99
  34   2  -2 1632.94  132.49
  34  -2   2 1719.13  131.59
 -34   2   2 1676.13  132.09
 -34   2   2 1766.62  132.29
 -34  -2  -2 1641.74  132.69
 -34  -2  -2 1702.33  132.79
 -34   2   2 1700.13  131.49
  34  -4  -2  329.47   28.10
 -34  -4   2  327.47   30.70
 -34  -4   2  328.57   27.80
 -34   4  -2  314.37   26.70
  34  -4  -2  308.57   32.20
  34  -4  -2  310.07   28.70
 -34  -4   2  298.77   31.20
 -34   4  -2  339.07   30.00
 -34   4  -2  214.08   30.10
  34  -4  -2  339.07   28.20
  34   4   2  294.47   29.50
 -34   4   2  315.37   27.50
  34  -4   2  307.97   26.50
  34  -4   2  329.47   29.70
 -34  -4  -2  331.37   31.00
 -34  -4  -2  268.87   30.30
 -34  -4  -2  363.26   31.10
  34  -4   2  270.37   28.70
  34   4  -2  309.17   31.60
 -34   4   2  331.97   28.40
  34  -4   2  299.47   29.80
 -34   4   2  321.27   28.50
  34   4  -2  330.27   28.00
  34   6   2  194.68   22.90
 -34   6  -2  145.49   24.90
  34  -6  -2  172.88   23.00
 -34  -6   2  220.28   22.20
 -34  -6   2  220.48   24.30
  34  -6  -2  194.98   23.40
  34  -6  -2  204.28   21.20
  34  -6   2  190.58   23.20
  34   6  -2  248.28   26.30
 -34  -6  -2  269.27   26.10
 -34  -6  -2  234.18   24.50
  34   6  -2  180.28   21.10
 -34   6   2  206.08   22.10
  34  -6   2  168.48   21.90
 -34   6   2  251.27   21.30
 -34   8  -2   78.69   22.40
 -34  -8   2  117.29   16.30
 -34  -8   2  102.19   16.30
  34   8   2  126.19   16.00
  34  -8  -2   89.69   19.50
 -34   8   2   90.79   18.10
  34   8  -2  120.89   18.10
  34  -8   2   88.19   15.00
 -34  -8  -2   95.89   15.60
 -34   8   2  118.09   14.50
  34  -8   2  134.19   14.50
  35  -1  -2   -0.70    8.10
  35   1   2   -4.00    7.90
 -35   1  -2   24.50    9.00
 -35   1  -2   10.40    9.40
 -35  -1   2    3.60    9.20
 -35  -1   2   -1.80    5.80
 -35   1  -2   11.60    8.70
 -35  -1   2   16.40    9.10
  35  -1  -2    1.10    8.70
  35   1   2    6.10    9.00
  35   1   2   10.60    7.80
  35  -1   2    9.40    7.20
  35   1  -2   12.20    8.40
  35  -1   2    3.10    8.20
 -35  -1  -2   14.90    8.70
 -35  -1  -2    6.20    9.00
  35   1  -2    8.50    7.60
 -35   1   2   18.30    9.20
 -35   1   2    9.20    5.80
  35  -1   2    0.00    8.60
 -35  -1  -2    7.90    9.20
 -35   1   2   11.00    8.50
 -35  -3   2   14.50    7.10
 -35  -3   2   13.60   10.30
 -35   3  -2   38.60   13.80
  35  -3  -2    3.40    8.40
  35  -3  -2   16.20   10.90
 -35   3  -2   23.20    9.50
  35  -3  -2    5.30    7.10
  35   3   2   22.50    9.50
 -35  -3   2    1.70   10.10
  35  -3  -2   28.00    8.50
  35   3   2   11.00    8.90
 -35   3   2   10.00    7.20
  35   3  -2    5.20   10.30
 -35  -3  -2   22.70   10.30
  35  -3   2    1.30    8.30
 -35  -3  -2   15.30    9.80
 -35  -3  -2    1.40   10.20
  35   3  -2   -2.50    7.00
 -35   3   2   20.80    8.80
  35  -3   2    5.80    8.70
  35  -3   2   18.50    9.70
 -35   3   2    3.00    7.50
 -35   3   2    1.60    7.70
  35  -3   2   16.20    6.50
 -35  -5   2   12.70   11.30
  35  -5  -2    7.50   12.30
  35   5   2   -0.50    9.30
 -35   5  -2   16.80   10.50
 -35   5  -2   11.40    5.60
 -35  -5   2   -6.90   10.30
 -35   5  -2   -6.20   15.40
  35  -5  -2   13.10    8.80
  35  -5  -2   -9.10    7.40
 -35  -5   2   -0.10    8.20
  35   5  -2  -10.40   11.00
 -35  -5  -2   10.70   11.30
 -35   5   2   -5.70    7.80
  35  -5   2    3.60    9.90
  35  -5   2   -1.90    8.60
  35  -5   2  -14.80    7.90
 -35  -5  -2   -3.30    9.90
  35   5  -2   -1.70    7.50
 -35   5   2   10.40    8.20
 -35  -5  -2    6.60   10.50
 -35  -7   2   -7.00   10.70
  35   7   2   -0.20   10.50
 -35   7  -2  -14.60   17.30
 -35  -7   2   -7.80   11.40
  35  -7  -2   -5.00   14.00
 -35   7   2   -0.30    9.00
 -35   7   2    5.00   12.60
  35  -7   2   -8.30    9.90
  35  -7   2   -9.30    9.50
 -35  -7  -2   -2.00   11.20
  35   7  -2  -12.70   13.10
  35   7  -2   16.20   13.40
 -35   9  -2   17.10   20.40
  35   9   2   -1.80   13.00
 -35  -9   2   -4.70   12.90
  35  -9  -2    1.60   17.60
 -35  -9  -2   -2.60   12.20
  35  -9   2   -9.90   11.60
 -35   9   2  -15.50   11.40
 -35   9   2   18.50   16.90
  35   9  -2   -0.40   15.70
  36   0   2    2.00    8.50
 -36   0  -2    7.70    9.20
 -36   0  -2    3.20    9.00
 -36   0   2   -5.50    9.40
 -36   0  -2   16.40    9.10
 -36   0   2   -4.30    5.80
  36   0  -2   -7.20    8.00
  36   0   2    7.40    8.60
  36   0   2   -0.70    7.80
  36   0  -2    5.90    8.10
 -36   0   2   -0.70    9.20
 -36   2  -2  138.69   16.10
  36  -2  -2  161.28   16.70
  36   2   2  153.48   16.20
 -36  -2   2  151.28   17.30
 -36   2  -2  160.98   16.30
 -36   2  -2  148.89   18.10
  36  -2  -2  153.18   17.00
 -36  -2   2  138.79   16.80
  36  -2  -2  147.79   15.90
  36  -2  -2  172.88   18.50
  36   2   2  134.19   15.70
 -36  -2   2  175.98   16.70
 -36   2   2  138.69   15.60
 -36   2   2  141.09   15.70
  36   2  -2  170.28   17.50
 -36  -2  -2  150.78   16.90
  36  -2   2  147.79   15.90
 -36  -2  -2  134.59   16.90
  36  -2   2  150.78   16.00
 -36   2   2  123.39   15.90
  36  -2   2  135.79   16.80
 -36   2   2  173.68   16.40
  36   2  -2  157.18   17.10
 -36  -2  -2  172.48   17.20
 -36   4  -2   21.40   10.00
  36  -4  -2   20.10   11.90
 -36  -4   2   23.20   11.10
  36  -4  -2    9.00    8.20
 -36  -4   2    5.90   11.20
  36  -4  -2   11.40    8.20
 -36   4  -2    3.40   15.00
  36  -4  -2   15.20    8.60
 -36   4  -2   12.70    6.70
  36   4   2   18.40    9.70
 -36  -4  -2   -1.00   10.30
 -36   4   2   -5.70    8.10
  36  -4   2    4.70    9.20
 -36   4   2    6.80    7.30
 -36  -4  -2    5.80   10.80
  36   4  -2   36.10   12.10
 -36   4   2   18.20    8.70
  36  -4   2   11.70    6.40
 -36  -4  -2   14.80   11.70
  36  -4   2   15.60   10.20
  36   4  -2   21.20    7.50
  36  -4   2    8.20    8.90
  36  -6  -2   24.20    8.50
  36  -6  -2   13.60   10.20
 -36  -6   2   19.30    9.80
  36   6   2   30.30   10.80
 -36   6  -2   14.10   17.30
 -36  -6   2   16.80   11.50
  36  -6  -2   16.20   14.40
  36  -6   2   19.00    9.30
 -36   6   2   38.70    9.40
 -36  -6  -2   16.80   11.20
 -36  -6  -2   36.30   11.20
 -36  -6  -2   17.30   12.20
 -36   6   2   21.80    9.30
  36   6  -2   19.50    8.40
  36  -6   2    9.70    9.90
  36   6  -2   25.00   14.10
 -36   8  -2  -23.70   18.60
  36  -8  -2    7.20   16.30
  36   8   2    5.20   12.30
 -36  -8   2   24.60   12.80
 -36  -8   2   12.90   12.20
  36   8  -2   37.00   14.60
 -36   8   2   26.40   15.00
  36  -8   2   21.00   11.30
 -36  -8  -2   -8.00   11.90
  36  -8   2   22.20   11.10
 -37   1  -2   28.90    9.90
  37   1   2   50.29   10.10
 -37   1  -2   55.19   10.90
 -37  -1   2   39.20    7.50
  37   1   2   45.80    9.60
 -37   1  -2   50.19   10.80
  37   1   2   37.00   10.60
 -37  -1   2   51.39   11.30
 -37  -1   2   33.30   10.90
  37  -1  -2   34.10   10.50
  37  -1  -2   33.10    9.90
  37  -1   2   45.30    9.00
  37   1  -2   41.60    9.10
 -37  -1  -2   53.79   11.30
  37  -1   2   60.79   10.20
  37   1  -2   50.89   10.20
  37  -1   2   23.10    9.90
 -37   1   2   58.79    7.60
 -37   1   2   58.99   10.90
 -37   1   2   49.30   10.10
 -37  -1  -2   40.50   10.50
 -37  -1  -2   40.80   10.80
  37  -3  -2  -15.50    7.70
  37   3   2   -9.40    8.50
 -37  -3   2   14.60   10.80
 -37   3  -2   -1.10   13.30
 -37   3  -2    7.70    9.60
 -37  -3   2   -4.10   10.70
  37  -3  -2   -0.60    8.70
  37  -3  -2    9.40    7.60
 -37  -3   2   -7.10    7.20
  37  -3  -2   10.20   11.00
  37  -3   2    0.60    8.80
  37  -3   2    0.10    8.70
  37   3  -2   -9.50    6.90
 -37  -3  -2   -1.20   10.60
 -37  -3  -2   -1.00   10.30
 -37   3   2    0.20    7.10
  37  -3   2   -2.70    9.60
 -37   3   2   -0.30    8.80
 -37   3   2    0.80    8.10
 -37  -3  -2   -7.80   10.10
 -37   3   2   11.80    7.90
  37   3  -2    7.30   10.20
  37  -3   2    6.70    6.70
  37   5   2   23.70   10.10
 -37  -5   2   27.70   12.60
 -37  -5   2   17.40   13.90
  37  -5  -2   35.60    8.70
  37  -5  -2   22.90    9.50
 -37   5  -2   12.50   11.00
  37  -5  -2   32.50   17.50
 -37  -5   2   35.50    9.30
 -37   5  -2   37.50    6.70
 -37   5  -2   46.30   16.60
 -37  -5  -2   22.00   11.90
  37   5  -2   23.80    8.30
  37  -5   2   34.30    9.80
 -37  -5  -2   25.70   11.70
  37   5  -2   38.10   12.20
  37  -5   2   18.20    9.70
 -37   5   2   19.90    9.10
 -37  -5  -2   20.50   10.90
  37  -5   2   17.90   10.60
 -37   5   2   32.00    9.30
  37   7   2    4.20   10.70
 -37   7  -2   -0.60   18.10
  37  -7  -2   11.40   14.80
 -37  -7   2   -0.60   11.50
 -37  -7   2   12.80   11.10
  37  -7   2  -18.90    8.90
  37  -7   2    5.10   10.40
 -37   7   2    5.80    9.10
 -37  -7  -2    3.90   11.30
  37   7  -2    9.60   13.10
 -37   7   2   10.20   12.90
  37   9   2   19.30   13.70
  37  -9  -2    9.40   18.00
 -37   9  -2  -23.40   20.20
 -37  -9   2   -2.80   13.20
 -37   9   2   20.30   12.50
 -37  -9  -2    0.70   13.00
  37  -9   2    6.30   12.20
  37   9  -2  -30.00   15.60
 -37   9   2  -11.40   16.40
 -38   0  -2   33.90   10.00
  38   0  -2   37.60    9.20
 -38   0   2   26.40   10.60
  38   0   2   23.80    9.90
  38   0   2   18.50    9.30
 -38   0  -2   17.50    9.70
  38   0  -2   23.60    9.50
 -38   0   2   33.30    6.70
 -38   0  -2   26.70    9.80
 -38   0   2   32.40   10.50
  38   0   2   19.80    8.60
  38  -2  -2   64.79   11.00
 -38  -2   2   68.79   12.40
  38   2   2   67.49   11.20
  38  -2  -2   56.59   12.50
 -38   2  -2   77.99   13.90
 -38  -2   2   69.99    9.40
 -38  -2   2   48.10   12.70
  38  -2  -2   70.79    9.10
  38  -2  -2   82.49   11.70
 -38   2  -2   69.79   11.50
 -38   2  -2   81.29   11.20
  38   2   2   68.39   11.40
  38  -2   2   59.49    9.60
 -38   2   2   63.39   10.90
 -38   2   2   71.19    9.00
 -38   2   2   72.59   11.60
 -38  -2  -2   68.69   12.60
 -38   2   2   47.50   11.10
 -38  -2  -2   49.70   11.90
  38   2  -2   65.39   11.90
 -38  -2  -2   35.10   12.20
  38  -2   2   55.79   11.10
  38   2  -2   72.79   10.10
  38  -2   2   52.29   11.00
  38  -4  -2   10.40    8.70
  38   4   2    6.30    9.50
 -38  -4   2    6.40   11.40
 -38  -4   2   13.50    9.80
  38  -4  -2   11.00    8.30
 -38   4  -2   17.00   10.10
 -38   4  -2   -0.40   15.30
  38  -4  -2   22.10    8.70
 -38  -4   2   -1.50   11.00
  38  -4  -2  -19.90   11.20
 -38   4  -2    1.90    6.90
  38   4  -2   -7.20    7.40
 -38   4   2   10.60    8.70
 -38  -4  -2    6.40   10.90
 -38   4   2   14.30    8.40
 -38   4   2   26.80    8.20
  38  -4   2   -0.30    6.40
  38  -4   2   18.70    9.20
  38  -4   2   20.60   10.60
 -38  -4  -2   23.90   11.30
 -38  -4  -2    2.30   11.60
  38  -4   2   19.20    9.40
  38   4  -2   -6.70   11.00
 -38   4   2    4.10    9.20
  38   6   2   15.30   10.40
 -38  -6   2   12.60    9.90
  38  -6  -2   20.00    8.50
  38  -6  -2   -1.60   14.00
 -38   6  -2    0.70   17.10
 -38  -6   2   -0.20   11.30
  38  -6  -2   19.70    9.90
  38  -6   2   14.60    9.50
  38   6  -2   23.10   13.10
 -38  -6  -2    9.70   11.70
  38   6  -2    4.00    9.80
 -38   6   2    2.40    9.30
 -38  -6  -2   -2.20   12.00
 -38   6   2   19.50    8.90
 -38  -8   2   -1.50   12.30
 -38  -8   2   24.40   12.30
  38   8   2   29.10   13.00
 -38   8  -2   -5.10   19.00
  38  -8  -2   15.00   15.70
 -38   8   2   10.90   15.00
  38   8  -2   -9.70   14.40
 -38   8   2   10.20   10.40
 -38  -8  -2    9.80   12.80
  38  -8   2    4.70   11.00
 -39  -1   2   26.90    7.30
 -39  -1   2   28.20   11.20
  39   1   2   38.60    9.70
  39  -1  -2   40.60   10.60
 -39   1  -2   36.80   10.90
  39   1   2   29.30   10.00
  39  -1  -2   27.70    9.30
 -39   1  -2   42.40   10.60
 -39   1  -2   29.00    9.90
  39   1   2   30.30   10.60
 -39  -1   2   42.40   11.00
  39  -1   2   27.80    9.90
 -39   1   2   12.30   10.40
 -39   1   2   41.10   10.30
  39  -1   2   37.40    9.90
 -39  -1  -2   40.80   10.90
 -39  -1  -2   25.60   10.40
 -39  -1  -2   33.50   10.40
  39   1  -2   22.30    9.80
  39  -1   2   26.80    8.70
  39   1  -2   28.60    9.00
 -39   1   2   15.10   10.30
  39  -3  -2   10.90   11.10
 -39  -3   2   16.30   11.80
 -39   3  -2   35.30   14.20
 -39   3  -2    8.40    9.90
 -39   3  -2    3.50    9.80
  39  -3  -2   12.50    8.00
 -39  -3   2    1.40   11.20
  39   3   2   15.80    9.40
  39  -3  -2   18.80    9.30
 -39  -3   2   14.70    7.90
  39  -3  -2    4.90    8.80
 -39  -3  -2    4.00   11.00
 -39   3   2   36.00    9.00
 -39  -3  -2   23.10   11.50
  39  -3   2   26.10   10.10
  39  -3   2   24.80    9.50
  39  -3   2   15.80    7.30
 -39   3   2    3.60    9.40
 -39  -3  -2    8.20   10.30
  39   3  -2   12.30    7.90
 -39   3   2   24.50    8.90
 -39   3   2   22.30    7.80
  39   3  -2   15.80   11.10
 -39  -5   2    6.60    9.00
 -39  -5   2   -9.50   11.30
  39   5   2    6.00    9.80
  39  -5  -2    9.00    9.10
  39  -5  -2   23.50   13.10
  39  -5  -2    1.20    8.50
 -39   5  -2    8.40   15.50
 -39   5  -2   -1.00    6.10
  39  -5   2   -1.50    9.20
 -39   5   2   15.30    9.30
 -39   5   2    2.90    8.70
 -39  -5  -2    1.90   10.70
  39   5  -2   16.00   14.70
 -39  -5  -2   -6.70   10.90
  39   5  -2    3.90    7.70
  39  -5   2    2.90    6.20
 -39  -5  -2   -0.40   11.60
  39  -5   2   25.70    9.70
 -39  -7   2   -7.60   11.30
  39  -7  -2   -6.30   14.80
 -39  -7   2    2.80   11.50
 -39   7  -2   -4.50   18.40
  39   7   2    1.10   11.60
 -39  -7  -2   -3.20   11.20
  39  -7   2  -11.60    9.80
  39   7  -2  -21.10   13.50
 -39   7   2   -5.60    9.50
  39  -7   2    6.60   10.30
 -39   7   2   -0.20   13.20
  39  -9  -2    7.20   19.10
  39   9   2    0.20   14.00
 -39   9  -2   11.20   21.50
 -39  -9   2   13.80   14.30
  39   9  -2   43.70   17.20
 -39  -9  -2    7.80   13.00
  39  -9   2    3.60   12.30
 -39   9   2   14.40   12.60
 -39   9   2   13.10   18.30
 -40   0   2   66.89   12.40
  40   0  -2   61.49   11.30
  40   0   2   53.59   11.40
  40   0   2   54.09   11.90
  40   0  -2   75.99   11.40
 -40   0  -2   51.69   11.50
 -40   0   2   77.99    9.00
 -40   0  -2   65.79   11.80
  40   0   2   74.89   10.70
 -40   0  -2   84.99   12.20
 -40   0   2   61.49   12.50
  40  -2  -2   75.09   11.70
 -40  -2   2   59.99    9.40
 -40   2  -2   42.30   13.70
  40   2   2   42.70   10.80
  40  -2  -2   96.99   12.70
  40   2   2   64.89   11.70
 -40  -2   2   38.80   12.80
 -40   2  -2   38.70   10.90
  40  -2  -2   56.89    9.00
 -40  -2   2   39.60   12.50
 -40   2  -2   56.49   11.60
  40  -2  -2   63.09   11.00
 -40   2   2   59.69   11.90
 -40  -2  -2   54.09   12.50
  40   2  -2   60.39   11.80
 -40   2   2   46.90   10.60
  40   2  -2   78.59   10.20
  40  -2   2   56.49   11.30
 -40  -2  -2   76.99   12.80
  40  -2   2   63.69    9.50
 -40  -2  -2   36.10   11.80
  40  -2   2   57.39   11.40
 -40   2   2   63.99   11.00
 -40   2   2   68.19    9.10
  40  -4  -2   24.70    9.30
 -40   4  -2    6.00   10.30
  40  -4  -2   10.40   11.90
 -40  -4   2    6.70   11.60
  40   4   2   -5.30   12.20
  40  -4  -2    7.90    8.60
 -40   4  -2  -10.30   14.60
 -40  -4   2   19.00    8.50
 -40  -4   2   19.40   11.60
  40  -4  -2   -4.40    8.20
 -40   4  -2   26.10    7.50
  40  -4   2   20.80   10.80
 -40   4   2   18.40    8.80
  40  -4   2    7.60    6.70
 -40   4   2   19.70    9.40
  40  -4   2   28.40    9.90
 -40   4   2   15.00    8.80
  40   4  -2   30.60    8.10
 -40  -4  -2   19.30   11.30
  40   4  -2    4.60   11.40
 -40  -4  -2   13.20   12.20
 -40   4   2   10.60    8.00
 -40  -4  -2   19.80   11.00
  40  -4   2   16.50    9.90
 -40  -6   2    9.60   11.80
  40  -6  -2   17.20   14.50
 -40  -6   2    3.70    9.80
  40  -6  -2    8.70    9.00
 -40   6  -2   30.50   18.40
  40   6   2   -4.00   10.90
  40  -6  -2   -6.40   12.60
 -40   6   2  -19.00    8.60
  40  -6   2  -12.50    9.40
 -40   6   2    7.40    9.40
 -40  -6  -2    3.00   11.50
  40   6  -2    6.10   13.00
  40  -6   2  -15.30    9.60
  40  -8  -2    1.30   16.70
 -40  -8   2    0.90   13.00
 -40  -8   2   -1.00   15.00
 -40   8  -2   46.50   20.50
  40   8   2  -11.10   12.10
 -40  -8  -2   -1.50   12.60
  40  -8   2    8.40   11.40
 -40   8   2   -2.10   15.40
 -40   8   2    8.60   10.90
  40   8  -2  -13.10   14.60
  41   1   2   12.10   10.10
 -41   1  -2   33.00   10.30
  41  -1  -2    8.30   10.30
  41   1   2   21.30   10.20
 -41  -1   2   20.50   11.70
 -41   1  -2   22.40   10.60
 -41  -1   2   20.30   11.40
  41  -1  -2   17.30    9.30
  41   1   2   15.80    9.00
 -41  -1   2   17.80    7.30
 -41   1  -2   27.90   11.10
 -41   1   2   21.90    7.00
  41  -1   2   19.30    9.90
 -41  -1  -2   11.80   10.50
 -41  -1  -2   17.80   10.60
  41  -1   2   24.40    9.70
  41   1  -2   31.50    9.00
 -41  -1  -2   22.30   10.50
 -41   1   2   26.80   10.20
  41  -1   2   20.10    8.80
  41   1  -2    2.60    9.60
 -41   1   2   21.20   10.90
  41  -3  -2    7.30    8.90
  41  -3  -2    0.80   11.10
  41   3   2    1.90    9.70
 -41   3  -2   -7.50   13.70
  41  -3  -2    0.90    7.70
 -41  -3   2    4.80   11.30
 -41  -3   2  -13.60   11.20
 -41  -3   2   10.30    8.10
 -41   3  -2   -9.80    9.60
 -41   3  -2    8.60    9.80
  41  -3  -2   -3.90    9.60
  41  -3   2    3.70    9.40
  41  -3   2    4.30    7.50
  41  -3   2   10.20    9.90
 -41   3   2   19.90   10.10
  41   3  -2   -4.10   10.60
 -41   3   2   10.60    8.80
 -41   3   2    9.40    7.90
 -41  -3  -2    4.70   10.50
 -41  -3  -2   11.00   11.60
 -41   3   2   13.90    9.10
  41   3  -2   14.40    8.00
 -41  -3  -2   -1.00   11.20
 -41   5  -2   11.40    6.40
  41  -5  -2    6.00    9.20
 -41   5  -2    4.00   19.40
  41  -5  -2    2.10    9.30
 -41  -5   2   -5.40   11.60
 -41  -5   2    2.50    9.20
  41   5   2   17.20    9.90
  41  -5  -2   -6.60   12.30
 -41  -5  -2    6.60   11.00
 -41   5   2   -4.80    9.50
 -41   5   2   16.80    8.30
  41  -5   2   -4.00   10.00
  41  -5   2    8.90    9.70
  41  -5   2   -8.40    6.50
 -41  -5  -2   10.60   11.70
 -41   5   2   -0.10    9.20
  41   5  -2    3.20    8.60
  41   5  -2    2.40   12.20
 -41  -7   2    8.30   11.00
  41   7   2    1.80   11.50
 -41  -7   2  -10.80   11.80
 -41   7  -2   27.30   19.70
  41  -7  -2    5.10   15.20
  41  -7   2   18.10   11.10
  41   7  -2    7.10   13.70
 -41  -7  -2  -17.80   11.80
 -41   7   2   10.80   13.90
 -41   7   2    0.10   11.40
 -42   0  -2   14.00   10.20
 -42   0  -2    6.70    9.90
  42   0   2   10.00    8.60
 -42   0  -2    7.10   10.10
 -42   0   2    8.70    7.20
 -42   0   2    1.40   10.20
  42   0   2   31.10   10.60
  42   0   2   13.30    9.70
  42   0  -2    6.80    9.80
 -42   0   2   20.20   11.10
  42   0  -2    9.60    9.50
  42  -2  -2   97.29   13.80
 -42   2  -2  100.29   16.10
  42  -2  -2  105.39   11.90
  42   2   2   92.39   13.50
 -42   2  -2  114.09   14.30
  42   2   2   85.89   13.80
  42  -2  -2  130.09   14.60
  42  -2  -2  108.89   15.10
 -42  -2   2  113.49   12.20
 -42   2  -2   98.39   13.80
 -42  -2   2  100.19   15.60
 -42  -2   2   98.89   15.50
 -42  -2  -2   82.09   14.70
  42   2  -2   94.89   14.60
  42   2  -2  128.19   13.20
 -42  -2  -2   92.79   14.80
 -42   2   2  102.39   14.40
  42  -2   2   95.79   14.00
 -42  -2  -2  116.49   14.90
 -42   2   2  118.69   13.80
 -42   2   2   93.79   13.50
  42  -2   2  113.49   12.50
  42  -2   2  105.49   14.40
 -42   2   2  106.29   11.90
  42  -4  -2   26.00    9.30
 -42   4  -2   22.70   15.40
  42  -4  -2   11.90   12.50
 -42   4  -2   13.90    7.80
  42  -4  -2   14.80    9.10
  42   4   2   29.10   10.30
 -42  -4   2   17.90    9.10
  42  -4  -2   38.30    9.80
 -42   4  -2   31.80   11.30
 -42   4  -2   13.90   10.80
 -42  -4   2   22.60   13.00
 -42  -4  -2   21.00   11.90
  42  -4   2   21.70   10.20
  42   4  -2   23.60   13.20
 -42   4   2   24.10    8.80
  42  -4   2   15.80   10.10
 -42   4   2   21.90    8.80
  42  -4   2   32.40    7.50
  42   4  -2   11.10    8.10
 -42  -4  -2    3.30   12.70
 -42  -4  -2   -4.90   11.30
 -42   4   2   13.00   10.20
  42  -4   2   20.00   11.10
 -42   4   2   37.70    9.50
  42  -6  -2   67.49   15.90
 -42  -6   2   47.50   13.30
  42   6   2   44.50   12.10
 -42  -6   2   40.60   11.30
 -42   6  -2   53.69   19.90
  42  -6   2   72.59   12.00
  42   6  -2   41.70   14.80
 -42  -6  -2   51.89   13.60
 -42   6   2   51.79   11.00
 -42   6   2   40.10   11.00
  42  -6   2   26.50   12.20
  42   8   2   71.19   14.70
 -42  -8   2   30.60   14.50
  42  -8  -2   30.90   17.80
 -42   8  -2   48.10   22.20
  42  -8   2   51.99   13.10
 -42   8   2   78.09   12.60
 -42   8   2   20.10   16.50
  42   8  -2   67.59   16.80
 -42  -8  -2   37.20   14.70
 -43  -1   2    9.70   11.60
  43  -1  -2   13.00    9.20
  43   1   2    1.80   10.40
 -43  -1   2    3.70    7.40
  43  -1  -2    4.30   10.30
 -43  -1   2   11.30   11.10
 -43   1  -2    3.40    9.70
  43   1   2    6.30    9.30
 -43   1  -2    8.20   10.10
 -43   1  -2   29.90   11.00
  43   1   2   10.70    9.80
  43   1  -2    4.60    9.30
 -43   1   2   17.40   11.30
 -43   1   2    2.50   10.20
  43   1  -2    8.90    9.00
  43  -1   2    7.00    8.80
 -43  -1  -2   11.20   10.80
  43  -1   2    0.10    9.50
 -43  -1  -2   -1.20   10.30
 -43  -1  -2    0.30   10.10
  43  -1   2    6.70   10.30
 -43   1   2   11.00    7.20
  43   3   2   -6.40    9.10
 -43  -3   2    7.50   11.60
  43  -3  -2    2.70    8.10
  43  -3  -2    5.00    9.10
  43  -3  -2   11.50    9.90
 -43  -3   2    4.30   11.30
 -43   3  -2  -10.60    9.60
 -43   3  -2    1.20   10.40
 -43  -3   2    9.70    9.20
 -43   3  -2   10.10   13.80
  43  -3  -2   -8.00   10.70
 -43   3   2   -9.10    9.00
 -43  -3  -2  -13.30   11.10
  43   3  -2    8.40   13.10
  43  -3   2    6.40    9.90
 -43   3   2    0.90   10.20
  43   3  -2    8.30    8.50
 -43  -3  -2    1.40   12.60
  43  -3   2   15.80    7.90
 -43   3   2    9.00    8.00
 -43  -3  -2   -8.40   11.20
  43  -3   2   -6.40    9.80
 -43   3   2    4.70    8.70
 -43  -5   2   -6.00    9.20
  43  -5  -2    2.10    9.70
  43   5   2   -3.70   10.30
  43  -5  -2   27.40   13.60
 -43   5  -2    8.60   18.00
  43  -5  -2    8.70    9.70
 -43   5  -2   18.00    7.20
 -43  -5   2   16.70   12.60
 -43  -5  -2    3.30   12.40
 -43   5   2    5.70    8.80
 -43  -5  -2    4.30   11.20
  43   5  -2   -9.30   13.10
 -43   5   2   32.10   10.80
  43  -5   2    0.30   10.80
 -43   5   2   12.70    9.40
  43  -5   2    9.30    9.90
 -43   5   2    8.20   10.00
  43  -5   2   18.30    7.20
 -43  -7   2    2.60   14.50
  43  -7  -2  -11.50   14.80
 -43   7  -2   34.10   20.30
 -43  -7   2  -11.80   12.60
  43   7   2   28.00   11.90
  43  -7   2    8.90   11.20
  43   7  -2   -5.50   13.80
 -43  -7  -2   13.40   13.00
 -43   7   2   13.20   14.10
 -43   7   2   -9.90    9.90
 -44   0   2   23.70   11.90
 -44   0  -2   29.20   11.90
 -44   0  -2   39.60   12.00
  44   0   2   26.20   11.20
  44   0   2   57.59   10.80
 -44   0   2   44.00   10.20
 -44   0  -2   36.50   11.10
 -44   0   2   21.70   11.60
  44   0  -2   43.60   10.50
  44   0  -2   49.99   11.10
  44   0   2   14.60    9.40
 -44  -2   2   16.30   12.60
 -44   2  -2   17.80   10.60
  44  -2  -2   30.70   11.60
  44   2   2   13.80   10.00
 -44  -2   2   48.10   12.40
  44  -2  -2   20.30    9.80
  44  -2  -2   26.90   10.90
 -44  -2   2   21.00    8.70
 -44   2  -2   31.70   13.00
 -44   2  -2   32.60   10.90
  44   2   2   31.20   11.20
 -44   2   2   29.50    9.90
 -44   2   2   29.40   10.50
  44  -2   2   27.60    8.80
 -44   2   2   19.60   11.00
  44   2  -2   18.70    9.30
 -44  -2  -2   22.30   11.90
 -44   2   2   40.50    8.30
  44  -2   2   17.40   10.40
 -44  -2  -2   23.00   12.10
 -44  -2  -2   28.10   12.00
  44  -2   2   15.80   10.40
  44   2  -2    9.20   10.40
  44  -4  -2   -3.60   17.30
  44  -4  -2   10.10    9.10
  44   4   2  -15.90    9.50
 -44  -4   2   -7.90    8.70
  44  -4  -2    3.70    9.40
  44  -4  -2   -4.10    9.60
 -44   4  -2   20.90   15.60
 -44   4  -2   -4.70    8.00
 -44   4  -2    2.00   10.20
 -44  -4   2    0.80   12.40
  44  -4   2    2.80    7.50
 -44   4   2    0.10   10.10
 -44   4   2    9.80    9.00
  44   4  -2    7.00    8.40
  44   4  -2   13.90   11.90
  44  -4   2   -0.20    9.40
 -44  -4  -2   18.50   12.40
  44  -4   2    2.10   10.60
 -44   4   2    8.60    8.90
 -44  -4  -2    0.40   11.30
 -44   4   2    5.00    8.60
  44  -6  -2   -2.50   14.40
  44   6   2    4.90   11.20
 -44   6  -2    1.80   18.10
 -44  -6   2   -6.40    9.90
 -44  -6   2    5.90   12.50
  44  -6   2    4.80   10.70
 -44  -6  -2   -2.80   12.20
  44   6  -2   31.80   14.20
 -44   6   2   14.70   12.00
  44   8   2   -3.10   13.30
 -44  -8   2    5.60   13.60
 -44   8  -2    7.00   21.60
  44  -8  -2   16.40   17.10
  44   8  -2   -6.90   15.60
  44  -8   2   25.60   12.30
 -44   8   2    5.50   11.50
 -44  -8  -2   -6.60   13.70
 -44   8   2   20.10   16.50
  45  -1  -2    6.80   10.70
 -45   1  -2   11.00   10.60
 -45  -1   2    4.90   11.50
 -45   1  -2   10.00   10.30
  45   1   2   11.20   10.10
 -45   1  -2    9.40   10.10
  45   1   2    1.40    9.50
 -45   1  -2    9.10   10.80
 -45  -1   2    3.30   11.70
 -45  -1   2    1.60    7.90
  45  -1  -2    4.00    9.10
 -45   1   2   16.00   11.50
 -45  -1  -2   -0.30   10.80
 -45   1   2   11.00   10.70
  45  -1   2    7.10   10.50
  45   1  -2   11.80    9.60
  45  -1   2   -0.90    9.90
  45   1  -2   -6.50    9.20
 -45   1   2    4.50    7.70
 -45  -1  -2   17.70   11.00
  45  -1   2   -8.10    8.70
 -45  -1  -2   -3.40   10.90
  45   3   2   22.10   10.90
  45  -3  -2   30.90   12.10
 -45  -3   2   29.00   11.70
  45  -3  -2   13.70    8.60
 -45  -3   2   23.00   21.20
  45  -3  -2   46.90   10.60
 -45   3  -2   25.70   14.40
 -45   3  -2   39.30   11.00
  45  -3  -2   22.50    9.60
 -45   3  -2   21.80   10.50
 -45   3   2   13.90    9.70
  45  -3   2   18.20   10.70
  45   3  -2    5.80    8.90
 -45  -3  -2   26.60   12.20
 -45   3   2   14.30    8.30
  45  -3   2   15.50   10.50
 -45   3   2   27.00   11.20
 -45   3   2   24.90    9.90
  45  -3   2   19.00    8.50
 -45  -3  -2   27.60   11.70
  45   3  -2   15.40   11.50
  45  -5  -2   -3.40    9.70
  45  -5  -2    2.70   13.30
 -45  -5   2   11.30    9.50
 -45  -5   2    2.10   12.60
  45   5   2   12.60   11.10
 -45   5  -2   -1.30   16.70
  45  -5  -2    5.90   10.40
 -45   5  -2   18.70   11.10
 -45   5  -2   -3.30    7.40
 -45   5   2    0.20   10.30
 -45  -5  -2    4.30   15.60
  45  -5   2    3.10   10.70
  45  -5   2   15.70    8.40
 -45   5   2   -5.10    9.80
  45   5  -2  -11.00   13.00
 -45   5   2   -2.40   11.30
  45  -5   2   12.30   10.30
 -45  -5  -2  -12.20   11.30
 -45   5   2    6.40    8.70
 -45  -7   2  -17.30   13.10
  45   7   2   -5.40   12.10
  45  -7  -2   -9.80   15.30
 -45   7  -2   -7.70   19.60
 -45   7   2   -6.20   10.70
  45  -7   2   -5.10   11.00
 -45  -7  -2    5.20   13.10
  45   7  -2  -13.90   14.20
 -45   7   2  -10.20   14.00
  46   0   2    9.90   10.70
 -46   0  -2    5.40   11.00
  46   0  -2   22.60   10.20
 -46   0  -2   10.70   10.60
  46   0  -2    7.60   10.50
  46   0   2   12.30    9.30
 -46   0   2   20.90   12.00
 -46   0   2  -12.90   10.90
 -46   0  -2    9.80   11.00
 -46   0   2   13.60    8.00
 -46   0  -2    6.00    8.40
  46   0   2    7.30   10.40
 -46   2  -2    4.50    9.90
 -46   2  -2   -1.30   10.70
  46   2   2   -5.20   11.30
 -46   2  -2   15.30   12.40
  46  -2  -2  -12.10   11.00
  46   2   2    9.60   10.00
  46  -2  -2   21.90   11.10
 -46  -2   2   -5.40   13.90
 -46  -2   2   -1.40   11.80
  46  -2  -2    1.40    9.30
 -46  -2   2    3.40   12.10
 -46  -2  -2   -1.30   12.40
 -46   2   2    9.60   10.20
  46   2  -2   20.00    9.30
 -46   2   2    1.10    9.60
 -46   2   2    7.10    7.80
  46  -2   2    5.30   10.50
 -46  -2  -2    5.20   11.30
  46   2  -2  -16.50   10.20
  46  -2   2   -6.60    8.20
 -46   2   2    6.40   11.00
  46  -2   2   -3.60    9.90
 -46  -2  -2    8.70   11.00
 -46   4  -2    0.90   10.30
  46  -4  -2    1.90   11.90
 -46   4  -2  -13.70   15.10
 -46   4  -2   19.20    8.50
 -46  -4   2    8.10    9.30
  46   4   2   10.30   10.90
  46  -4  -2  -10.40   10.00
  46  -4  -2    4.60    9.30
  46  -4  -2    7.60    9.90
 -46  -4   2   14.40   12.60
  46  -4   2   17.80   10.40
 -46   4   2    0.90    9.00
 -46   4   2   -2.90    9.20
 -46   4   2   21.50    9.60
 -46  -4  -2   26.20   12.60
 -46   4   2    8.20   10.70
  46  -4   2   12.60    7.80
 -46  -4  -2   27.00   12.70
  46   4  -2   15.00   12.20
  46  -4   2    2.60   10.10
 -46  -6   2    2.80   12.80
  46   6   2   14.20   11.90
 -46   6  -2   19.40   19.00
  46  -6  -2   23.30   15.10
  46  -6   2   13.70   11.60
 -46   6   2   20.80   10.70
 -46  -6  -2   14.30   13.20
  46   6  -2   29.80   15.10
 -46   6   2   -0.10   10.60
  46   8   2   -7.70   13.80
  46  -8  -2    1.90   17.80
 -46  -8   2   16.70   14.60
 -46   8  -2   10.40   21.60
 -46  -8  -2   10.30   14.30
  46  -8   2  -17.40   12.00
 -46   8   2   23.90   16.60
 -46   8   2    8.40   11.90
  46   8  -2   37.10   16.80
 -47   1  -2    3.70   10.50
 -47  -1   2    4.60   11.90
  47   1   2  -10.90   17.60
 -47  -1   2   13.90   12.30
  47  -1  -2   18.10   11.00
 -47   1  -2   10.70   10.70
 -47  -1   2   27.60    8.90
 -47   1  -2    3.90   10.20
  47   1   2   18.40   10.00
 -47   1  -2   12.00   10.90
  47  -1  -2   15.30   10.00
  47  -1   2   22.80    9.40
  47  -1   2    6.60   10.80
 -47  -1  -2   11.20   11.00
  47  -1   2    0.40   10.90
 -47   1   2   11.10   11.00
  47   1  -2   11.50   10.20
 -47  -1  -2    4.90   11.30
 -47   1   2    2.90    8.50
 -47   1   2   17.90   11.80
 -47   3  -2   11.00   10.30
 -47  -3   2    9.00   12.20
  47  -3  -2   -6.30    8.90
  47  -3  -2   11.20    8.50
  47  -3  -2    5.70   10.40
 -47   3  -2   -5.90   14.00
 -47  -3   2    1.30    8.40
 -47   3  -2    4.80    9.80
  47  -3  -2   -5.30   11.70
  47   3   2    7.50    9.90
  47  -3   2    8.00   10.00
  47   3  -2   -0.30   11.70
 -47  -3  -2    6.20   12.00
  47  -3   2   -1.40   12.10
 -47   3   2    3.40   10.90
  47  -3   2   -7.10    8.20
 -47   3   2    4.40    9.90
 -47   3   2    1.70    9.10
 -47  -3  -2   -3.50   11.10
  47   3  -2   24.80    9.30
 -47   3   2    4.90    8.30
 -47   5  -2  -10.20   16.70
  47  -5  -2    5.10   10.30
 -47  -5   2  -17.70   12.90
 -47  -5   2   11.20    9.40
  47   5   2   10.30   11.40
  47  -5  -2  -14.90   10.50
 -47   5  -2   13.50    7.80
  47  -5  -2  -17.20   13.00
 -47   5   2   -3.80    9.70
 -47   5   2   -9.40   10.60
 -47  -5  -2    7.10   12.50
 -47   5   2   -4.00    9.40
 -47   5   2   -5.80   10.00
  47   5  -2  -24.90   12.70
  47  -5   2   -0.50   10.60
 -47  -7   2  -32.70   13.30
  47   7   2   -5.30   12.50
  47  -7  -2  -19.30   15.50
 -47   7  -2   27.00   20.40
 -47   7   2  -12.60   11.40
  47  -7   2    7.70   12.10
 -47   7   2   12.40   15.10
 -47  -7  -2    9.90   14.00
  47   7  -2  -23.70   14.90
  48   0   2    5.30   12.50
 -48   0  -2   -4.20   12.30
 -48   0   2   -7.60   11.60
 -48   0   2   17.20   11.90
  48   0   2   24.00    9.90
  48   0  -2   -7.10   16.00
 -48   0  -2  -11.40   13.90
 -48   0  -2    0.00   11.30
 -48   0   2   18.20    8.30
  48   0  -2   18.20   11.00
 -48   0  -2   -7.80    8.20
  48   0   2    0.60   13.70
  48   2   2   13.60   11.20
 -48   2  -2  -17.20    9.80
  48  -2  -2   -2.30   11.30
 -48  -2   2    8.10    9.10
 -48   2  -2   11.00   10.40
  48  -2  -2    3.10   11.10
  48  -2  -2  -13.50   16.30
 -48  -2   2    1.90   13.50
 -48   2  -2   -7.40   11.90
  48   2   2   17.90   11.00
 -48  -2  -2    6.80   12.00
  48  -2   2   -7.10    8.70
  48   2  -2   -4.20   10.80
  48  -2   2   -5.40   10.90
  48  -2   2  -17.70   12.00
 -48   2   2    0.10   12.90
 -48   2   2   -7.40   10.10
 -48  -2  -2    4.40   11.40
 -48   2   2   -1.80    7.60
  48   2  -2    9.20    9.70
 -48   2   2   -6.60   11.20
 -48   4  -2   -4.30    8.80
  48  -4  -2   -2.60   10.70
  48  -4  -2   -2.70   12.50
  48  -4  -2    2.40   10.10
 -48   4  -2   10.20   15.70
 -48  -4   2  -20.00   12.40
 -48  -4   2    1.10    9.30
  48   4   2   14.00   10.70
  48  -4  -2   -0.70    9.90
 -48  -4  -2   27.90   12.50
  48  -4   2    0.10    8.20
 -48   4   2  -10.10    9.70
 -48   4   2   -5.70    9.30
 -48   4   2    7.10    9.80
 -48  -4  -2   -9.00   12.40
  48  -4   2    7.40   10.90
 -48   4   2    3.60   11.10
  48   4  -2   -2.50   12.50
  48   6   2    2.80   12.30
  48  -6  -2  -12.50   13.90
 -48  -6   2    8.40   13.60
 -48   6  -2   -4.90   18.50
 -48   6   2   -9.40   13.10
  48   6  -2    5.10   14.60
 -48   6   2   -6.10   10.60
 -48  -6  -2    9.30   13.70
  48  -6   2   23.70   11.70
 -49   1  -2    4.60   11.20
 -49   1  -2    9.20   10.60
  49  -1  -2   13.00   11.10
 -49  -1   2   15.40   12.10
 -49  -1   2   10.20   12.10
  49   1   2   13.70   10.10
 -49  -1   2   -0.80    8.60
 -49   1  -2    0.00   11.00
  49   1   2    2.60   10.50
  49  -1  -2    8.10   10.10
  49   1  -2   18.30   10.50
 -49  -1  -2   11.50   11.10
  49  -1   2   11.30   10.70
 -49   1   2    2.00   11.00
 -49  -1  -2    0.00   11.60
 -49   1   2   12.20    9.00
  49  -1   2    9.40    9.40
  49   1  -2   10.40   10.80
 -49   1   2   -2.90   12.00
  49  -3  -2   21.50   10.20
  49  -3  -2    6.40    8.90
 -49  -3   2   25.00    9.30
  49   3   2   19.50   10.80
  49  -3  -2   33.20   13.10
 -49   3  -2   -1.60   14.30
 -49  -3   2   29.40   13.80
  49  -3  -2    3.10   11.30
 -49   3   2   29.10   11.00
 -49   3   2   15.10    8.80
 -49  -3  -2   35.10   12.60
  49  -3   2   14.80   11.60
  49  -3   2   19.00    9.10
  49   3  -2   15.00   12.10
 -49   3   2   11.90   10.90
 -49   3   2   18.90   12.10
 -49  -3  -2    3.60   12.20
  49  -5  -2   11.50   11.20
 -49  -5   2   10.50   14.20
  49   5   2    1.40   11.00
  49  -5  -2   10.60   13.10
 -49   5  -2   11.40   17.50
  49  -5  -2   -2.30   13.60
 -49   5   2    2.50    9.60
  49   5  -2   13.10   13.60
 -49   5   2    2.00   10.30
 -49   5   2   -9.90   10.30
 -49  -5  -2   12.80   13.30
 -49   5   2   -8.00   10.90
  49  -5   2  -16.90   10.70
  49  -7  -2    9.80   16.80
 -49  -7   2   -0.60   14.20
  49   7   2   -4.30   13.00
 -49   7  -2   -8.90   20.70
 -49  -7  -2    0.90   14.20
 -49   7   2  -11.80   11.60
 -49   7   2   27.30   16.00
  49  -7   2   34.80   13.00
  49   7  -2  -15.60   15.60
 -50   0   2  178.68   20.50
  50   0   2  203.78   23.70
 -50   0   2  181.28   20.90
  50   0  -2  181.38   19.90
  50   0  -2  214.98   23.90
  50   0   2  173.18   19.40
 -50   0  -2  186.18   20.40
 -50   0  -2  161.88   20.10
 -50   0   2  208.38   20.70
 -50   2  -2  277.77   31.60
  50  -2  -2  275.17   31.00
 -50  -2   2  294.67   27.80
 -50   2  -2  247.08   30.00
  50   2   2  274.67   29.90
 -50  -2   2  261.07   28.10
  50  -2  -2  275.07   29.40
  50   2   2  282.27   28.80
 -50   2   2  273.77   29.30
 -50   2   2  311.57   29.40
 -50   2   2  315.17   31.30
  50   2  -2  252.57   29.80
 -50  -2  -2  262.87   30.90
  50   2  -2  349.57   29.10
  50  -2   2  294.97   30.50
  50  -2   2  323.97   28.10
 -50   2   2  293.37   26.80
 -50  -2  -2  285.27   32.00
 -50   4  -2  104.79   14.00
  50  -4  -2  112.79   15.70
 -50   4  -2  133.89   23.10
  50   4   2   77.79   15.50
  50  -4  -2  129.49   15.10
  50  -4  -2  151.78   16.20
  50  -4  -2  130.89   17.90
 -50  -4   2   89.89   17.70
  50  -4   2  131.69   16.60
 -50   4   2  117.39   15.10
 -50   4   2   93.39   14.80
  50  -4   2  118.59   13.70
 -50  -4  -2   95.79   17.00
 -50   4   2  126.79   16.20
  50   4  -2  102.49   17.60
 -50   4   2  123.49   14.60
  50   6   2   33.00   14.20
 -50   6  -2   64.59   21.30
 -50  -6   2   37.00   15.90
  50  -6  -2   69.19   17.00
 -50  -6  -2   42.50   15.30
  50  -6   2   72.09   13.70
 -50   6   2   64.99   13.30
  50   6  -2   57.59   17.10
 -50   6   2   92.89   16.50
 -51  -1   2    2.60   16.00
 -51   1  -2  -16.10   10.80
  51  -1  -2   -3.50   11.70
 -51  -1   2   -3.30    8.80
  51   1   2    6.30   11.30
 -51   1  -2   15.80   11.60
  51  -1  -2    8.40   10.20
  51   1   2    0.90   10.60
 -51   1  -2  -10.70   10.60
  51  -1   2   -6.60   11.20
 -51   1   2  -11.70    9.10
 -51   1   2   -2.30   11.30
 -51  -1  -2    3.20   12.60
  51  -1   2  -23.20    9.50
 -51  -1  -2   11.20   11.90
  51   1  -2  -11.00   10.50
 -51   1   2   37.50   12.60
  51   1  -2    1.10   11.40
  51  -3  -2  -16.80    9.90
  51  -3  -2   19.10   11.80
 -51   3  -2   22.80   14.40
 -51  -3   2    4.00   13.80
 -51  -3   2   -8.90    8.90
  51   3   2    5.50   11.10
  51  -3   2  -18.60   10.90
 -51   3   2    8.40   11.90
  51   3  -2   12.50   12.70
 -51  -3  -2   -5.80   11.90
 -51   3   2    2.00   10.50
 -51   3   2   -8.20   10.30
 -51  -3  -2  -15.10   12.00
 -51   3   2    0.90    9.10
  51  -3   2   -8.30    8.90
  51  -5  -2    2.90   15.00
  51  -5  -2   -3.60   11.40
 -51   5  -2    3.40    8.40
 -51  -5   2    7.30   14.50
 -51   5  -2   18.40   17.50
  51   5   2   12.40   11.70
 -51   5   2   25.10   10.60
  51  -5   2  -14.00   11.10
  51   5  -2   17.60   14.10
 -51   5   2    3.40   11.70
 -51   5   2   19.10   11.40
 -51  -5  -2  -15.80   12.60
  51   7   2   -1.80   13.30
  51  -7  -2   11.80   17.00
 -51  -7   2   -9.00   14.50
 -51   7  -2   -5.70   20.80
 -51  -7  -2   19.70   15.00
  51   7  -2  -36.40   16.20
 -51   7   2    2.30   15.90
  51  -7   2  -10.40   12.60
 -51   7   2   -5.10   12.50
  52   0  -2   97.39   14.40
 -52   0   2   62.29   11.80
  52   0  -2   70.19   13.60
 -52   0   2   92.49   15.00
  52   0   2   81.49   15.30
  52   0   2  119.99   15.10
 -52   0   2   53.89   22.80
 -52   0  -2   63.39   14.70
 -52   0  -2   88.99   14.50
  52   2   2  237.48   25.70
 -52  -2   2  224.08   25.00
  52   2   2  222.38   27.30
 -52   2  -2  256.47   28.20
  52  -2  -2  212.78   25.70
 -52  -2   2  234.58   24.70
  52  -2  -2  244.48   27.60
 -52   2  -2  235.58   28.00
 -52   2   2  236.28   27.70
  52   2  -2  238.68   27.00
 -52   2   2  219.88   24.00
 -52  -2  -2  205.38   23.80
 -52   2   2  216.38   26.40
  52  -2   2  242.28   24.60
 -52   2   2  230.08   24.30
  52  -2   2  252.77   28.30
 -52  -2  -2  263.67   28.80
  52   2  -2  255.87   26.20
 -52  -4   2   50.29   16.40
  52  -4  -2   64.89   15.90
 -52   4  -2   42.60   11.30
  52  -4  -2   88.29   13.80
  52  -4  -2   34.50   12.60
  52   4   2   57.89   13.70
 -52   4  -2   53.29   18.30
  52  -4  -2   79.69   12.50
 -52   4   2   78.99   13.10
 -52   4   2   50.39   11.60
  52  -4   2   71.79   11.30
 -52  -4  -2   39.70   14.70
  52   4  -2   92.59   15.70
  52  -4   2   71.89   14.10
 -52   4   2   65.09   13.00
 -52   4   2   47.40   13.90
  52   6   2   12.20   13.20
  52  -6  -2   11.80   15.20
 -52  -6   2    9.50   15.00
 -52   6  -2   14.90   19.60
  52  -6   2   16.60   12.50
 -52   6   2   26.80   14.30
 -52   6   2   29.00   12.40
 -52  -6  -2   35.10   15.00
  52   6  -2   16.60   16.10
 -53   1  -2   10.00   12.10
 -53   1  -2   17.40   16.90
 -53  -1   2   22.30   13.30
  53  -1  -2   17.40   12.10
 -53   1  -2   18.90   11.20
  53   1   2    9.20   12.10
 -53  -1   2   16.00    9.50
  53   1   2   10.70   11.00
  53  -1  -2   14.90   10.60
  53  -1   2   20.20   11.60
 -53   1   2   29.70   12.20
  53   1  -2   40.00   12.40
 -53   1   2    2.30    9.50
 -53  -1  -2  -14.00   11.90
 -53   1   2    1.80   12.20
  53  -1   2    7.10   10.30
  53   1  -2    4.70   11.40
 -53  -1  -2   29.70   13.70
  53  -3  -2  -23.50   11.50
 -53   3  -2    6.30   14.50
 -53  -3   2    1.10   14.00
  53   3   2    0.30   11.40
  53  -3  -2   13.90   13.00
  53  -3  -2    8.60   10.50
  53   3  -2   -4.80   12.10
 -53   3   2    2.00   10.50
  53  -3   2  -13.50    9.10
 -53  -3  -2  -12.60   12.30
 -53   3   2   -8.60   10.80
  53  -3   2  -17.40   11.10
 -53   3   2    0.10    9.60
 -53   3   2   11.50   12.40
  53   5   2   -4.40   11.90
 -53   5  -2  -12.60   17.40
 -53  -5   2   17.40   15.50
  53  -5  -2  -17.20   14.20
  53  -5   2   22.10   12.70
 -53   5   2   26.70   11.50
  53   5  -2   -7.40   14.40
 -53   5   2  -10.60   11.20
 -53   5   2  -38.70   11.20
 -53  -5  -2   23.80   13.80
 -54   0  -2    4.70   13.10
 -54   0   2   36.30   10.00
 -54   0   2   42.90   20.00
  54   0  -2   27.10   11.70
 -54   0  -2   21.90   13.70
  54   0   2   22.90   12.60
  54   0   2   20.80   11.50
  54   0  -2   11.50   12.20
  54   2   2   -9.90   12.30
  54  -2  -2   19.40   11.30
  54  -2  -2  -11.60   12.30
  54   2   2   15.70   11.20
 -54   2  -2   -9.10   12.40
 -54  -2   2   18.50   14.20
 -54   2  -2   14.30   12.90
 -54  -2  -2    6.70   13.40
 -54  -2  -2  -13.00   17.20
 -54   2   2   17.80    9.90
  54   2  -2   -1.50   12.20
  54  -2   2   -3.40   12.00
 -54   2   2   17.00   11.90
 -54   2   2  -10.90   12.00
  54  -2   2  -13.70    9.70
 -54   2   2    2.90   10.90
 -54   4  -2  -21.20    9.60
 -54  -4   2   11.80   15.20
  54  -4  -2    1.30   12.30
  54  -4  -2    2.90   10.50
  54   4   2   -4.70   11.60
  54  -4  -2   20.00   11.40
 -54   4  -2   12.80   16.00
  54  -4  -2  -13.20   13.90
 -54   4   2    8.70   12.80
 -54   4   2    7.70   11.30
  54  -4   2  -12.30   11.90
  54   4  -2   -9.20   13.50
 -54   4   2   -4.60    9.80
 -54   4   2  -23.50   10.30
 -54  -4  -2  -14.10   12.70
  54  -4   2   -6.20    9.30
  54  -6  -2  -29.90   15.00
  54   6   2    8.40   13.80
 -54   6  -2   22.00   19.80
 -54  -6   2  -17.10   15.60
  54  -6   2   -3.30   13.00
 -54   6   2   14.80   14.90
 -54   6   2  -16.80   12.10
 -54  -6  -2   -7.50   14.40
  54   6  -2  -23.60   15.50
  55   1   2    7.70   11.50
 -55   1  -2   -0.50   11.10
  55   1   2   -2.20   12.10
  55  -1  -2   15.90   11.40
 -55  -1   2   12.00   10.30
 -55  -1   2    3.00   13.50
 -55   1  -2    8.10   12.90
  55  -1  -2   20.60   12.40
 -55   1   2   15.70   16.60
  55  -1   2   14.10   12.20
 -55  -1  -2   19.50   13.70
  55   1  -2    8.30   11.60
  55   1  -2    4.50   11.90
 -55   1   2   -7.30    9.60
  55  -1   2  -15.30   11.90
 -55   3  -2    3.70   14.50
  55  -3  -2   -8.10   12.20
 -55  -3   2    7.50   15.00
  55  -3  -2   -4.20   10.50
  55  -3  -2   10.20   13.40
  55   3   2   17.30   12.00
  55  -3   2   -0.80    9.70
 -55   3   2  -13.00   11.80
 -55   3   2   -2.80    9.20
 -55  -3  -2    6.60   13.40
 -55   3   2  -23.10   10.90
  55  -3   2   -4.20   12.50
  55   3  -2    5.10   12.70
 -55   3   2    4.50   11.00
  55  -5  -2   16.90   11.80
  55  -5  -2    7.50   14.80
 -55  -5   2    6.10   15.80
 -55   5  -2   17.80   18.00
  55   5   2  -13.60   12.00
  55   5  -2   19.60   15.70
  55  -5   2   -2.30   13.10
 -55   5   2  -17.00   11.50
 -55   5   2   11.80   11.20
 -55  -5  -2  -17.70   13.50
  56   0  -2   29.60   11.70
  56   0   2   -1.10   10.90
 -56   0   2   -9.20    9.70
  56   0  -2   12.20   12.30
 -56   0   2  -28.30   12.20
  56   0   2   18.30   12.30
 -56   0  -2    2.70   12.80
  56   2   2    3.60   12.70
 -56   2  -2  -14.80   12.70
  56  -2  -2   27.60   15.60
  56   2   2   -8.60   11.00
  56  -2  -2   -4.30   11.60
 -56  -2   2    2.50   14.40
 -56   2  -2   -0.40   12.90
 -56   2   2   -4.30   10.30
 -56   2   2  -33.00   11.10
 -56   2   2   15.30   13.40
 -56  -2  -2   36.00   14.20
  56  -2   2  -19.20   12.50
  56   2  -2   -9.80   11.70
  56  -2   2   10.80   17.30
  56  -4  -2  -10.90   11.00
 -56  -4   2  -18.90   15.20
  56  -4  -2   -6.80   12.80
  56   4   2   -2.60   11.90
 -56   4  -2    1.10   16.20
 -56   4  -2    5.80   10.30
  56  -4  -2   -8.80   14.00
  56   4  -2   -2.50   14.60
 -56   4   2   -4.10    9.80
 -56   4   2   -3.10   11.40
 -56   4   2   -3.60   11.80
 -56   4   2    4.60   12.80
  56  -4   2    5.00    9.90
 -56  -4  -2   14.40   14.40
  56  -4   2    0.40   12.20
 -56  -6   2   23.20   16.40
  56  -6  -2   -7.80   15.70
  56   6   2   -0.10   13.80
 -56   6  -2   23.30   19.50
  56  -6   2   -3.40   14.10
 -56   6   2  -28.00   14.70
 -56   6   2   35.90   13.70
 -56  -6  -2    9.70   15.40
  56   6  -2  -12.10   16.30
  57  -1  -2   -0.30   11.00
  57   1   2    2.00   11.50
 -57  -1   2    7.50   13.50
  57  -1  -2   30.90   12.90
  57   1   2   10.70   12.40
 -57   1  -2   30.90   13.30
  57  -1   2  -10.40   10.70
  57  -1   2    9.20   12.30
 -57   1   2   -0.70   10.60
 -57   1   2   18.40   12.70
  57   1  -2   32.70   12.70
 -57  -1  -2    5.80   13.60
 -57   3  -2   -0.50   13.00
  57   3   2    6.70   12.20
  57  -3  -2   -4.00   11.00
  57  -3  -2   12.50   13.90
 -57   3  -2  -14.10   14.30
 -57  -3   2  -10.30   15.00
  57  -3   2   22.00   13.50
 -57   3   2   -8.20    9.60
 -57  -3  -2  -17.60   13.80
  57  -3   2    1.60   10.20
  57   3  -2  -20.10   13.20
 -57   3   2    3.30   13.90
 -57   3   2   12.50   11.90
  57  -5  -2  -16.60   14.60
  57   5   2   11.20   13.30
 -57  -5   2  -13.30   15.70
  57  -5  -2   -0.10   12.00
 -57   5  -2    8.50   18.30
 -57   5   2   -2.20   13.30
 -57   5   2   26.30   12.80
 -57  -5  -2   10.10   14.80
  57  -5   2   27.10   13.60
 -57   5   2   21.70   13.40
  57   5  -2   36.70   16.20
  58   0   2   40.00   13.40
 -58   0  -2   16.00   14.00
  58   0  -2   -2.20   11.70
 -58   0   2    8.60   13.30
  58   0   2   28.80   12.40
  58   0  -2   58.99   13.30
 -58  -2   2   23.90   15.00
  58  -2  -2   49.60   14.40
 -58   2  -2   24.50   13.90
  58  -2  -2   19.10   12.00
 -58   2  -2   29.50   13.50
  58   2   2   24.00   12.80
  58   2  -2   16.20   13.60
 -58   2   2   27.00   11.90
 -58   2   2   17.20   12.80
  58  -2   2   34.40   11.50
  58  -2   2   50.09   14.00
 -58  -2  -2   33.30   15.00
 -58   2   2   47.60   12.80
 -58   4  -2   -1.40   16.50
 -58   4  -2   27.10   11.30
  58  -4  -2   47.40   15.50
  58   4   2    9.30   13.00
  58  -4  -2   10.10   11.80
  58  -4  -2  -11.50   16.10
 -58  -4   2   11.70   16.40
  58  -4   2   48.90   11.40
 -58  -4  -2   30.30   14.80
  58  -4   2   47.40   14.20
  58   4  -2   13.50   14.90
 -58   4   2   23.90   12.50
 -58   4   2  -12.00   21.00
 -59   1  -2  -23.30   13.30
 -59  -1   2   -4.80   13.70
  59  -1  -2    4.80   13.50
  59   1   2   17.40   13.40
  59  -1  -2    6.50   11.30
  59   1   2   -9.30   12.30
  59  -1   2    0.60   13.10
 -59  -1  -2   15.30   14.70
  59   1  -2   -8.60   12.20
  59  -1   2    7.00   11.30
 -59   1   2    3.20   13.10
  59   3   2   26.90   13.10
 -59  -3   2   18.20   15.80
 -59   3  -2   33.20   14.50
  59  -3  -2    5.30   11.40
 -59   3  -2  -11.10   14.90
  59  -3  -2   -1.30   14.30
 -59   3   2    9.20   10.30
  59   3  -2    6.80   13.20
 -59   3   2  -10.40   12.40
 -59   3   2    8.50   12.60
 -59  -3  -2   22.80   15.10
  59  -3   2   -7.00   13.60
  59  -3   2   22.80   10.90
  59  -5  -2   -8.20   12.10
  59   5   2   -7.80   13.70
  59  -5  -2    7.00   15.80
 -59  -5   2    0.20   16.60
 -59   5  -2   23.80   18.40
 -59   5   2  -18.00   13.50
  59  -5   2   14.10   14.00
  59   5  -2   21.00   16.10
 -59   5   2   11.00   12.90
 -59  -5  -2   15.40   15.30
  60   0   2   -4.20   11.30
  60   0  -2    6.90   13.40
 -60   0   2    9.80   14.10
  60   0  -2   25.00   12.70
 -60   0  -2   -1.40   13.80
  60   0   2    0.60   13.20
  60   2   2    3.20   13.20
 -60   2  -2   39.20   14.10
 -60  -2   2   -6.20   15.10
  60  -2  -2    0.40   14.00
  60  -2  -2    7.70   12.30
  60  -2   2  -11.20   11.00
 -60  -2  -2  -17.30   13.80
  60  -2   2   10.20   13.10
  60   2  -2  -17.40   12.70
 -60   2   2   -0.60   12.80
 -60   2   2    8.30   13.10
  60  -4  -2    6.30   12.20
 -60  -4   2   32.70   17.00
 -60   4  -2    0.90   16.50
  60  -4  -2   10.40   14.50
  60   4   2  -23.00   12.70
  60  -4  -2    7.30   15.40
 -60   4  -2   30.10   11.50
  60  -4   2    1.10   13.70
 -60   4   2  -17.50   12.20
  60   4  -2   24.90   15.40
 -60   4   2    6.50   12.80
 -60  -4  -2  -10.70   14.50
  60  -4   2    8.90   19.10
  61  -1  -2   18.10   13.60
  61   1   2    5.40   12.70
  61   1   2   13.50   13.90
 -61   1  -2   -1.20   13.50
 -61  -1   2   -6.80   14.50
  61  -1  -2   -5.50   11.80
 -61  -1  -2   10.10   14.40
  61   1  -2    5.90   12.90
  61  -1   2  -25.80   12.50
  61  -1   2   14.80   11.50
 -61   1   2    0.20   13.70
 -61   3  -2    2.10   14.50
  61   3   2    6.00   12.90
 -61  -3   2  -10.00   16.00
  61  -3  -2  -12.70   14.50
 -61   3  -2   -2.40   15.80
  61  -3  -2   12.30   11.60
 -61  -3  -2  -18.90   14.30
 -61   3   2  -19.40   11.70
  61   3  -2   -0.90   13.80
  61  -3   2  -10.90   14.00
  61  -3   2   -6.10   11.20
 -61   3   2   12.00   13.20
 -62   0   2   19.70   14.60
  62   0  -2   -5.60   12.70
  62   0   2   28.50   14.30
 -62   0  -2    4.30   14.90
  62   0   2    8.00   12.50
  62   2   2   16.10   14.00
  62  -2  -2   -5.10   14.80
 -62   2  -2   -8.60   13.60
  62  -2  -2   -5.50   12.50
 -62  -2   2  -13.60   15.70
 -62  -2  -2  -27.00   14.60
 -62   2   2   -7.10   13.50
 -62   2   2   -0.10   12.70
  62  -2   2   -3.50   11.70
  62  -2   2   -2.80   13.80
  62   2  -2   -7.70   14.20
  62  -4  -2    5.20   15.70
 -62   4  -2  -22.10   13.70
 -62   4  -2    4.80   16.80
 -62   4  -2   12.70   11.80
  62  -4  -2   -3.00   12.60
 -62  -4   2  -10.80   16.60
  62  -4  -2   -5.70   15.60
  62   4   2    2.30   14.00
 -62   4   2   19.00   13.40
  62  -4   2   -7.20   14.50
  62   4  -2   -6.00   15.40
 -62  -4  -2   -5.50   15.10
 -62   4   2  -14.40   13.10
 -62   4   2   18.20   13.30
  63  -1  -2    4.60   12.50
 -63  -1   2    3.50   15.60
  63   1   2   -7.50   12.50
 -63   1  -2   -8.00   14.90
  63   1   2   27.50   14.80
  63  -1  -2  -26.70   22.00
  63  -1   2   -6.20   14.20
  63   1  -2   12.40   13.20
 -63   1   2   22.80   14.50
  63  -1   2   27.70   12.50
 -63  -1  -2    4.10   14.70
 -63   3  -2   20.60   15.40
 -63  -3   2   11.50   16.80
  63  -3  -2    0.90   15.80
  63   3   2   29.30   14.50
  63  -3  -2    0.20   12.40
 -63   3  -2   20.60   15.40
 -63   3   2   20.30   13.30
 -63   3   2  -13.60   13.60
  63  -3   2  -10.30   14.30
 -63  -3  -2  -18.50   15.00
  63  -3   2   12.20   12.30
  63   3  -2   10.40   15.00
 -64   0  -2  -11.90   15.60
  64   0   2  -24.60   14.20
  64   0  -2   -1.70   13.20
  64   0   2   18.40   12.80
 -64   0   2    3.10   15.30
  64  -2  -2    4.90   13.00
 -64  -2   2   23.60   16.50
 -64   2  -2    5.10   15.20
  64   2   2  -18.50   13.20
  64  -2  -2    4.20   15.60
  64  -2   2  -14.80   14.50
 -64   2   2  -11.90   14.20
  64   2  -2   20.80   14.60
  64  -2   2  -12.20   12.10
 -64  -2  -2   -2.90   14.80
 -64   2   2  -11.80   13.20
 -65  -1   2    7.10   16.00
  65   1   2   -4.40   15.20
  65   1   2    7.60   13.60
 -65   1  -2   -4.40   14.90
  65  -1  -2   20.20   13.30
  65   1  -2  -15.70   13.80
 -65  -1  -2  -11.60   15.70
 -65   1   2  -21.00   14.70
  65  -1   2  -14.50   14.40
  65  -1   2    4.70   12.90
 -65   3   2   20.70   13.80
 -66   0  -2   16.70   17.20
 -66   0   2    6.50   15.90
  66   0  -2   16.70   13.90
  66   0   2    4.10   13.30
  66   0   2   36.50   16.50
  66  -2  -2   16.70   16.90
 -66  -2   2   36.80   17.80
  66   2   2    1.50   15.10
  66  -2  -2   13.90   13.80
 -66   2  -2    3.40   15.80
  66  -2   2   10.20   15.70
  66  -2   2   35.30   13.80
 -66   2   2   24.20   15.50
 -66  -2  -2   19.40   16.50
 -66   2   2   25.00   14.60
  66   2  -2   11.00   15.60
  67  -1  -2   16.30   14.00
 -67   1  -2   14.10   16.70
 -67  -1   2  -16.20   16.30
  67   1   2   21.90   14.20
 -67   1   2  -13.90   15.20
  67  -1   2   -5.50   13.30
  67   1  -2    3.30   14.60
 -67  -1  -2   13.90   16.40
   0   0   3   -2.30    4.70
   0   0  -3   -1.60    5.40
   0  -2   3   40.90    6.70
   0   2   3   50.09    5.10
   0   2   3   42.30    6.80
   0  -2   3   52.19    6.50
   0   2  -3   44.40    7.90
   0  -2   3   36.40    6.80
   0   2  -3   54.59    6.80
   0  -2  -3   28.10    7.00
   0   4   3   40.10    8.20
   0  -4   3   40.60    7.90
   0  -4  -3   27.90    8.80
   0  -4  -3   25.70    8.10
   0  -4   3   48.10    8.00
   0  -4   3   36.20    7.40
   0   4  -3   29.90    9.10
   0  -6  -3   47.70   11.70
   0  -6   3   55.59   11.00
   0  -6  -3   67.19    6.40
   0   6   3   48.70   10.60
   0  -6   3   71.29   11.00
   0  -6  -3   39.00   11.10
   0  -6   3   47.30   10.80
   0   6  -3   52.49   11.90
   0  -8   3    9.10   11.00
   0  -8  -3    5.20    7.20
   0   8   3   15.60   10.60
   0  -8  -3    8.90   11.00
   0   8   3   15.50   10.90
   0  -8   3   13.60   10.80
   0  -8   3   11.40   10.80
   0   8  -3   16.80   11.80
   0 -10   3  -26.00   11.40
   0  10   3   10.80   13.10
   0  10   3   -1.50   14.40
   0  10  -3  -26.30   13.30
   0 -10  -3   24.20   14.70
  -1  -1   3 2137.89  180.78
   1   1   3 2508.55  180.58
   1  -1  -3 2156.58  180.78
   1   1  -3 2108.29  180.48
   1  -1   3 2526.15  180.88
  -1  -1  -3 2679.83  180.98
  -1   1   3 2222.68  180.38
   1   3   3  375.96   31.10
   1  -3  -3  381.46   31.30
  -1  -3   3  324.47   30.70
  -1   3  -3  431.66   31.80
   1  -3  -3  330.97   31.10
   1  -3  -3  347.67   29.50
  -1   3  -3  417.46   31.10
  -1  -3   3  346.77   31.20
  -1  -3   3  340.07   31.50
  -1  -3  -3  433.16   32.00
   1  -3   3  393.96   31.20
   1  -3   3  384.36   31.10
   1  -3   3  420.06   30.90
  -1   3   3  379.26   31.50
   1   3  -3  336.07   32.00
  -1  -3  -3  392.16   31.30
  -1   3   3  348.77   29.50
  -1  -5   3 1445.36  127.49
  -1   5  -3 1874.51  128.19
  -1  -5   3 1424.26  127.69
   1  -5  -3 1487.75  127.99
   1  -5  -3 1412.76  127.79
  -1  -5   3 1486.55  127.89
   1   5   3 1696.53  127.69
  -1  -5  -3 1900.51  128.19
   1  -5   3 1786.92  127.79
   1  -5   3 1809.62  127.79
   1   5  -3 1345.37  127.89
  -1  -5  -3 1651.53  127.89
   1  -5   3 1872.81  127.79
  -1  -5  -3 1770.22  126.29
  -1   5   3 1491.65  127.59
  -1  -7   3   35.80   11.50
  -1  -7   3   59.49   11.80
   1  -7  -3   46.40    8.20
  -1   7  -3   54.59   12.70
   1  -7  -3   52.99   11.70
   1   7   3   45.70   11.60
  -1  -7   3   49.10   12.00
   1  -7  -3   33.40   12.40
  -1  -7  -3   71.49    7.10
  -1  -7  -3   50.69   12.00
  -1  -7  -3   39.50    8.60
   1  -7   3   75.19   11.90
  -1  -7  -3   48.00   11.90
   1  -7   3   39.70   11.40
   1   7  -3   47.30   12.80
   1  -7   3   68.39   11.70
  -1   7   3   44.20   11.50
  -1   9  -3  164.68   19.50
   1   9   3  162.78   18.70
  -1  -9   3  124.79   18.00
   1  -9  -3  134.29   19.40
   1   9   3  167.98   22.80
   1  -9   3  169.28   18.00
  -1   9   3  142.09   19.30
  -1  -9  -3  150.38   15.80
   1   9  -3  105.49   18.90
  -1  -9  -3  151.48   22.60
  -1   9   3  156.78   18.60
  -2   0  -3    0.20    5.50
  -2   0   3    6.20    4.70
   2   0  -3    4.80    5.30
   2   0   3    5.80    4.70
  -2   2  -3   34.40    6.60
   2  -2  -3   26.60    6.80
  -2   2  -3   38.30    8.00
  -2  -2   3   48.50    6.90
   2   2   3   33.80    6.90
  -2  -2   3   48.40    7.10
   2   2   3   35.60    5.10
  -2  -2   3   64.89    6.10
  -2  -2  -3   32.80    7.50
   2  -2   3   29.50    6.70
  -2   2   3   40.40    6.90
   2   2  -3   44.60    8.00
   2  -2   3   39.50    6.80
  -2   2   3   37.70    4.60
   2   2  -3   63.29    6.40
   2  -2   3   31.10    6.10
   2  -4  -3   39.30    9.60
   2  -4  -3   43.90    8.40
  -2   4  -3   49.30    9.70
   2   4   3   52.89    8.80
  -2  -4   3   71.39    8.40
  -2  -4   3   84.39    9.50
   2   4  -3   78.39    9.70
  -2  -4  -3   36.50    5.50
   2  -4   3   34.30    8.20
   2  -4   3   55.69    8.20
  -2  -4  -3   44.90    8.60
   2  -4   3   32.10    8.60
  -2  -4  -3   43.80    9.20
  -2   4   3   79.69    8.80
  -2  -6   3   93.09   12.00
  -2  -6   3   62.89   10.40
   2  -6  -3   28.70   11.20
  -2   6  -3   37.60   11.10
   2   6   3   45.40   10.30
   2  -6  -3   28.00   10.20
   2  -6   3   41.80   10.50
  -2  -6  -3   51.79   10.90
  -2   6   3   19.50    9.50
   2   6  -3   85.49   11.90
  -2  -6  -3   36.90    7.30
  -2  -6  -3   29.00   10.70
  -2  -6  -3   25.30    6.00
   2  -6   3   33.80   10.00
   2  -6   3   48.10   10.30
   2  -8  -3   20.30    7.80
  -2  -8   3   20.10   11.60
  -2   8  -3   15.70   11.80
   2   8   3   27.60   11.40
   2   8   3    8.90   10.50
  -2  -8   3   33.20   11.20
   2  -8  -3    5.40   11.40
  -2  -8   3   26.70   11.30
  -2  -8  -3    6.30    7.70
  -2   8   3   21.90   11.00
   2   8  -3   22.20   20.00
   2  -8   3    3.70   11.10
   2  -8   3   -3.20   10.30
  -2   8   3   17.90   11.10
   2  -8   3   18.40   10.50
  -2  -8  -3   27.00   11.40
   2  10   3   13.10   14.70
  -2  10  -3    0.00   13.90
   2  10   3    3.60   12.50
   2 -10  -3   -0.10   14.30
  -2 -10   3    8.20   12.80
  -2 -10  -3   10.50   13.80
   2 -10   3   10.70   12.50
  -2  10   3  -10.60   13.10
  -2  10   3    1.80   13.80
   2  10  -3  -15.50   14.00
  -3  -1   3   55.79    7.40
   3  -1  -3   47.40    7.30
  -3   1   3   58.29    6.20
   3   1  -3   53.99    6.50
   3  -3  -3   14.90    7.00
   3   3   3   42.00    7.10
  -3  -3   3   11.80    5.50
  -3  -3   3   18.90    6.80
  -3  -3   3   13.80    6.60
   3  -3  -3   14.90    7.00
   3  -3   3   31.10    6.50
   3   3  -3   15.70    7.60
  -3   3   3   15.30    6.50
  -3  -3  -3   40.60    7.40
  -3  -5   3    8.10    7.40
   3  -5  -3   -4.00    8.40
  -3  -5   3   18.70    9.30
  -3  -5   3   44.40    9.30
   3  -5  -3   14.30    9.70
   3   5  -3   23.50    9.70
  -3   5   3   13.00    8.70
   3  -7  -3    6.10   10.00
  -3  -7   3   16.80   11.10
  -3  -7   3   10.70   10.50
   3  -7  -3    4.80    6.50
   3   7   3   10.10   10.40
   3  -7  -3   10.50   11.50
  -3   7  -3   30.40   12.00
  -3  -7   3    8.00   10.50
   3  -7   3   11.60   10.00
  -3  -7  -3   15.90    7.10
  -3  -7  -3   -2.60    9.90
   3   7  -3    8.20   11.10
  -3  -7  -3    8.60   10.60
   3  -7   3   18.20   10.00
  -3   7   3   -3.80    9.30
  -3  -7  -3   15.30    5.70
   3  -7   3    9.30   10.60
   3   7  -3   17.10   14.00
   3  -9  -3  -19.20   13.20
   3   9   3   19.70   14.70
  -3   9  -3   45.00   14.00
   3   9   3    7.60   12.80
  -3  -9   3  -18.30   11.20
   3  -9   3   34.60   12.20
  -3   9   3    5.70   12.20
  -3  -9  -3   19.10   14.00
   3   9  -3   -4.50   12.70
  -3   9   3  -15.00   12.60
  -3  -9  -3   26.00    9.00
   4   0  -3    0.40    4.90
  -4   0   3    7.40    4.60
   4   0   3    7.10    4.70
  -4   0  -3    3.10    5.60
   4   2   3  151.58   14.40
   4  -2  -3  152.38   15.90
  -4   2  -3  193.18   17.30
  -4  -2   3  165.88   14.70
   4   2   3  172.18   16.50
  -4   2  -3  185.68   15.60
   4  -2  -3  127.49   16.10
  -4  -2   3  164.98   16.60
  -4  -2   3  177.78   16.10
  -4   2   3  175.48   13.70
   4  -2   3  153.78   16.20
   4  -2   3  160.38   15.70
   4   2  -3  184.68   17.20
   4  -2   3  154.48   15.90
  -4  -2  -3  153.98   17.10
   4   2  -3  161.68   14.90
  -4   2   3  162.18   15.80
  -4  -4   3  238.38   19.10
   4  -4  -3  162.28   17.80
  -4  -4   3  174.08   19.10
  -4   4  -3  172.58   19.00
   4   4   3  152.98   18.40
   4  -4  -3  177.28   19.40
  -4  -4  -3  164.48   15.50
  -4   4   3  193.38   18.80
   4  -4   3  171.18   18.00
  -4  -4  -3  183.08   18.80
   4  -4   3  189.88   18.00
   4   4  -3  214.28   19.00
   4  -4   3  152.88   17.50
  -4  -4  -3  154.48   19.10
   4   6   3  173.78   20.30
   4  -6  -3  143.49   18.30
  -4  -6   3  196.38   22.00
   4  -6  -3  145.09   17.70
  -4   6  -3  155.28   18.30
  -4  -6   3  161.98   18.10
  -4  -6   3  172.58   20.20
  -4  -6  -3  162.38   17.60
   4  -6   3  154.58   17.20
  -4  -6  -3  184.08   17.80
  -4  -6  -3  193.28   16.40
   4  -6   3  176.08   20.50
  -4  -6  -3  153.78   17.80
   4   6  -3  178.08   18.60
   4  -6   3  189.28   21.10
  -4   6   3  186.28   20.50
  -4  -8   3   44.00   12.80
  -4  -8   3   39.20   13.20
   4  -8  -3   33.70   13.00
  -4  -8   3   56.19   12.30
   4   8   3   67.19   12.40
  -4   8  -3   22.50   13.10
   4   8   3   55.89   13.20
   4  -8  -3   60.39    8.70
   4   8  -3   47.40   13.20
   4  -8   3   51.09   12.20
   4   8  -3   17.30   19.40
   4  -8   3   48.30   11.40
  -4  -8  -3   52.89    9.80
   4  -8   3   38.60   12.80
  -4   8   3   34.60   11.80
  -4  -8  -3   50.89   12.30
  -4   8   3   64.99   12.60
   4  10   3    8.30   12.30
  -4  10  -3   16.20   14.80
   4 -10  -3   59.09   16.00
  -4 -10   3   23.00   13.20
   4  10   3    7.50   15.00
  -4  10   3   23.70   14.40
  -4  10   3    2.50   13.50
   4  10  -3   -2.90   14.50
  -4 -10  -3  -20.80   13.40
   4 -10   3   17.10   13.30
  -5   1  -3   24.60    6.10
   5  -1  -3   19.10    5.80
  -5  -1   3   38.30    6.30
   5   1   3   31.30    5.00
  -5  -1  -3   32.30    7.10
  -5   1   3   34.30    4.90
   5  -1   3   21.70    5.80
   5   3   3   -0.40    4.40
   5   3   3    7.60    6.20
   5  -3  -3    3.80    7.00
  -5  -3   3   12.40    6.70
  -5   3  -3    5.00    7.30
   5  -3  -3    5.50   10.40
  -5  -3   3    0.60    6.40
  -5  -3   3    0.30    4.90
  -5   3  -3   -1.20    7.60
   5  -3   3   14.80   10.90
  -5  -3  -3    4.90    6.80
   5  -3   3    3.30    6.20
   5   3  -3    9.40    7.70
  -5  -3  -3   -1.30    4.50
  -5   3   3   -0.20    6.10
   5  -3   3    7.30    6.20
   5  -5  -3   52.49   11.00
  -5   5  -3   64.19   11.80
   5   5   3   85.99   11.10
   5  -5  -3   70.09   12.60
   5   5  -3  103.79   11.90
  -5  -5  -3   77.59    8.10
   5  -5   3   67.69   10.60
  -5   5   3   76.49   10.70
  -5  -5  -3   87.99   11.30
   5  -5   3   48.50   10.80
  -5  -5  -3   97.09   11.30
   5  -5   3   77.99   10.80
   5   7   3    0.90   10.50
  -5  -7   3   58.29   11.60
  -5  -7   3    2.20   11.20
   5  -7  -3    5.80   10.70
   5  -7  -3    7.80   11.10
  -5   7  -3   -4.70   10.90
  -5  -7   3   19.00   10.70
   5   7   3    8.60    8.90
   5  -7  -3   16.30    6.50
   5  -7   3    4.00    9.80
   5  -7   3    4.00    9.60
  -5   7   3    0.60    9.30
  -5  -7  -3   11.00    7.60
  -5  -7  -3    7.90   10.30
   5   7  -3   10.50   10.50
  -5  -7  -3   12.00    9.90
   5  -7   3    5.70   10.50
  -5  -7  -3    7.30    6.30
   5   7  -3    2.30   11.20
  -5   9  -3   22.70   13.50
   5   9   3   40.90   14.00
  -5  -9   3   36.40   13.00
   5   9   3   23.80   12.50
   5  -9  -3   35.50   14.50
  -5   9   3   10.90   13.60
  -5   9   3   18.20   12.30
   5   9  -3   34.50   13.80
  -5  -9  -3   16.70    9.60
   5  -9   3    1.70   12.70
  -5  -9  -3   12.70   12.10
   6   0   3    1.20    4.80
   6   0  -3    2.00    4.60
  -6   0   3   -1.20    4.70
  -6   0  -3    0.80    5.90
   6   2   3   28.70    4.60
  -6   2  -3   21.10    6.80
  -6   2  -3   18.00    5.80
  -6  -2   3   14.80    6.20
  -6  -2   3   14.30    4.20
   6   2   3   13.40    6.00
  -6  -2   3    8.50    5.50
   6  -2  -3    5.10    6.00
   6  -2  -3    6.70    5.70
   6   2  -3   16.50    7.50
  -6   2   3    6.10    5.50
   6  -2   3   13.30    5.70
   6  -2   3   23.50    9.50
  -6  -2  -3   18.70    6.80
  -6   2   3   13.30    3.10
   6   2  -3   17.00    4.70
   6  -2   3   25.60    6.20
  -6  -4   3  148.29   16.90
  -6   4  -3  192.78   19.70
   6   4   3  183.58   18.40
   6  -4  -3  143.29   17.00
  -6  -4   3  204.88   19.20
  -6  -4   3  178.18   18.60
   6  -4  -3  145.09   18.30
   6   4  -3  174.58   19.80
  -6  -4  -3  193.58   15.50
  -6   4   3  154.08   17.40
   6  -4   3  177.38   18.20
  -6  -4  -3  171.38   18.60
   6  -4   3  182.58   17.60
   6  -4   3  167.68   18.20
  -6  -4  -3  178.58   18.70
   6  -6  -3   28.10   11.80
   6   6   3   57.89   10.70
  -6   6  -3   56.99   11.80
   6  -6  -3   34.90   10.60
  -6  -6   3   33.20    9.50
  -6  -6   3   24.10   11.10
  -6  -6   3   39.10   11.10
  -6  -6  -3   45.80   10.30
  -6  -6  -3   40.20   10.40
  -6  -6  -3   38.10    7.90
   6  -6   3   21.40    9.70
  -6  -6  -3   62.79    7.20
  -6   6   3   23.30   10.00
   6   6  -3   34.80   11.40
   6   6  -3    1.70   11.70
   6  -6   3   48.20   10.30
   6  -6   3   50.69   10.00
   6  -8  -3    0.40   12.20
  -6  -8   3   35.40   11.90
   6   8   3   12.70   11.20
   6  -8  -3   11.80    6.90
  -6  -8   3   16.80   11.60
   6   8   3   31.90   19.40
  -6   8  -3   31.00   12.60
  -6  -8   3   34.40   12.90
  -6  -8  -3   23.00   11.30
  -6  -8  -3   21.50    8.70
   6  -8   3   10.50   14.10
   6  -8   3   30.80   11.70
  -6   8   3    4.20   10.70
   6  -8   3   27.20   11.00
  -6   8   3   10.10   10.70
   6   8  -3   26.40   12.80
   6   8  -3   23.30   12.20
   6  10   3    0.00   12.70
  -6 -10   3    8.30   12.50
   6 -10  -3  -42.10   14.50
   6  10   3  -11.30   14.70
  -6  10  -3    3.00   14.40
  -6  10   3   -3.00   13.50
  -6  10   3    4.40   14.10
  -6 -10  -3   10.20   13.50
   6 -10   3   -4.70   12.40
   6  10  -3   13.80   14.20
   7  -1  -3  292.27   25.20
  -7  -1   3  324.17   25.80
   7   1   3  303.57   25.30
  -7   1  -3  275.17   25.80
  -7   1   3  313.87   24.80
  -7  -1  -3  312.77   26.50
   7  -1   3  291.57   25.80
   7   1  -3  321.87   24.60
   7  -3  -3   29.80    7.70
  -7   3  -3   14.80    7.70
  -7  -3   3    5.40    6.70
  -7   3  -3   27.70    7.10
  -7  -3   3   10.70    5.10
   7   3   3    4.70    4.80
  -7  -3   3   10.10    6.70
   7   3   3   10.10    6.50
  -7  -3  -3   19.10    7.60
   7  -3   3   13.10    6.50
   7  -3   3    7.40    6.40
  -7   3   3   14.90    6.30
  -7  -3  -3   16.10    5.20
   7   3  -3   26.80    8.00
   7  -3   3   19.70    6.50
   7  -5  -3  346.67   33.50
  -7  -5   3  437.86   32.40
   7  -5  -3  387.96   34.90
  -7   5  -3  343.77   34.30
   7   5   3  345.67   32.90
   7  -5   3  378.76   32.70
  -7  -5  -3  368.46   32.90
  -7  -5  -3  360.96   33.30
  -7  -5  -3  391.16   31.70
   7  -5   3  357.16   33.10
  -7   5   3  416.06   33.30
   7   5  -3  407.46   33.50
   7  -5   3  394.36   32.90
  -7  -5  -3  351.86   30.90
  -7  -7   3  -13.50   10.40
  -7  -7   3   11.10   11.10
   7   7   3    8.70   10.20
   7  -7  -3    2.20   10.20
  -7   7  -3   11.90   11.50
   7  -7  -3   -0.10   11.40
   7  -7  -3   -2.70    9.70
  -7  -7   3    8.60   10.30
   7   7   3   17.90    9.10
  -7  -7  -3   23.70    9.70
   7  -7   3   11.60   10.60
  -7  -7  -3    8.30    7.80
  -7   7   3    0.50    9.90
   7   7  -3    7.80   10.90
   7   7  -3    9.30   10.70
   7  -7   3    9.60   10.30
  -7  -7  -3   11.20    6.70
  -7  -7  -3   -6.00    9.90
   7  -7   3   12.90    9.80
   7   9   3   44.40   12.70
  -7  -9   3   93.59   15.30
   7  -9  -3   36.00   15.50
  -7   9  -3   35.30   14.50
   7   9   3   65.69   14.90
  -7   9   3   50.59   14.10
   7   9  -3   48.00   14.30
  -7  -9  -3   47.90   13.00
   7  -9   3   28.10   12.80
  -7  -9  -3   52.69   11.30
  -7   9   3   40.50   13.10
   8   0  -3    2.50    3.80
   8   0   3    0.10    4.80
  -8   0  -3   10.30    6.30
  -8   0   3    0.30    4.60
   8   2   3   11.70    4.80
  -8   2  -3   14.10    6.90
  -8  -2   3   25.20    6.20
   8   2   3    3.40    5.60
  -8   2  -3   11.30    6.10
   8  -2  -3   15.10    5.40
  -8  -2   3   24.30    4.30
   8  -2  -3   19.00    6.50
  -8   2   3   17.50    5.50
   8   2  -3   15.30    4.40
  -8  -2  -3    8.90   10.10
   8  -2   3   15.10    7.00
  -8   2   3   22.30    3.30
   8   2  -3   24.50    7.50
   8  -2   3   28.90    6.20
   8  -2   3   27.40    6.00
   8   4   3   81.19   10.10
  -8  -4   3   65.79   10.10
  -8  -4   3   67.99    8.30
  -8  -4   3   58.09    9.90
   8  -4  -3   68.09    9.50
   8  -4  -3   59.89   10.80
  -8   4  -3   77.89   10.80
  -8  -4  -3   62.59   10.10
   8  -4   3   77.19   10.00
   8   4  -3   70.99   10.70
  -8  -4  -3   65.19    7.70
   8  -4   3   65.19    9.60
   8  -4   3   58.69    9.20
  -8   4   3   66.59    9.10
  -8  -6   3   22.10   10.10
  -8  -6   3   38.40   11.00
   8   6   3   20.10   10.30
   8  -6  -3   19.00   11.30
  -8  -6   3   24.70    9.10
  -8   6  -3   12.20   10.60
   8  -6  -3   17.60    9.70
   8   6  -3    2.20   10.00
  -8  -6  -3   18.00    6.90
   8  -6   3   15.50    9.40
   8  -6   3   23.80    9.80
  -8  -6  -3   22.20    9.30
   8  -6   3   22.50    9.80
  -8  -6  -3   19.40    9.50
   8   6  -3   30.00   10.40
  -8   6   3   23.30    9.40
  -8  -6  -3   12.80    7.40
  -8  -8   3    4.00   11.50
   8   8   3   10.50   19.10
   8  -8  -3    6.90   19.00
  -8  -8   3   29.60   12.30
  -8  -8   3   38.00   12.10
   8   8   3    1.50   11.10
  -8   8  -3   11.20   12.30
   8  -8   3   18.20   11.00
   8   8  -3    3.80   11.40
  -8   8   3   14.80   10.40
   8   8  -3   -0.20   12.10
   8  -8   3   14.70   10.30
  -8  -8  -3   12.10    7.40
  -8  -8  -3    7.40   10.50
  -8   8   3   12.10   16.00
  -8  -8  -3    2.30    8.60
  -8 -10   3   -6.80   13.70
  -8  10  -3   -2.10   14.90
   8 -10  -3   35.30   16.00
   8  10   3   22.10   15.10
   8  10   3  -11.00   12.80
   8  10  -3  -10.70   13.60
  -8 -10  -3    3.70   12.70
  -8  10   3   10.70   14.70
  -8  10   3   13.60   13.50
   8 -10   3   -5.70   12.50
  -9  -1   3  302.77   25.20
   9  -1  -3  255.57   25.50
  -9   1  -3  288.77   24.90
   9   1   3  355.06   24.60
   9  -1  -3  296.97   24.30
  -9   1   3  322.07   24.00
   9   1  -3  290.77   23.60
  -9  -1  -3  328.37   26.20
  -9   1   3  255.27   25.00
   9  -1   3  302.37   25.00
   9   1  -3  211.58   27.30
  -9   3  -3   19.40    8.20
   9   3   3   40.80    7.70
  -9   3  -3   35.90    8.00
   9  -3  -3   23.70    8.00
   9   3   3   44.10    6.30
   9  -3  -3   10.50   10.60
  -9  -3   3   47.60    5.90
  -9  -3   3   37.50    7.80
  -9  -3   3   60.79    8.20
  -9   3   3   28.40    6.80
  -9  -3  -3   29.50    6.30
   9   3  -3   26.30    8.50
   9  -3   3   47.00    7.40
   9  -3   3   32.30    7.10
   9  -3   3   38.00    7.30
  -9  -3  -3   47.30    8.80
   9  -5  -3  770.12   66.39
  -9  -5   3  807.72   64.79
   9   5   3  813.72   65.09
   9  -5  -3  802.32   65.19
  -9  -5   3  781.82   65.49
  -9   5  -3  850.31   66.29
  -9  -5   3  825.62   65.59
   9   5  -3  779.42   65.69
  -9   5   3  808.82   64.89
  -9  -5  -3  791.52   65.59
   9   5  -3  778.72   65.09
  -9  -5  -3  868.61   64.29
   9  -5   3  840.12   65.19
  -9  -5  -3  793.72   63.89
   9  -5   3  805.32   65.19
  -9  -5  -3  846.62   64.99
   9  -5   3  817.72   65.49
  -9  -7   3   12.40   10.70
   9   7   3   17.00   10.80
  -9  -7   3    6.50   11.20
  -9   7  -3   15.10   12.30
   9  -7  -3    3.70   10.20
   9  -7  -3   20.10   12.20
   9   7   3   19.20    9.20
  -9  -7   3   13.00   10.20
  -9   7   3   27.30   10.30
  -9  -7  -3   11.00    8.30
   9  -7   3   15.40   10.60
  -9  -7  -3   12.80   11.30
   9  -7   3    3.40   10.50
   9   7  -3   10.00   10.70
   9  -7   3    7.90    9.50
   9   7  -3   -6.30   10.90
  -9  -7  -3   29.10    8.00
  -9  -7  -3   15.90    9.30
   9   9   3  157.48   17.10
  -9   9  -3  117.39   19.10
   9   9   3  140.69   18.80
   9  -9  -3  123.09   19.70
  -9  -9   3  137.69   19.00
  -9   9   3  133.69   17.60
   9  -9   3  135.39   18.00
  -9  -9  -3  150.08   17.30
  -9   9   3  115.59   18.20
  -9  -9  -3  150.08   15.90
   9   9  -3  130.99   18.40
  10   0  -3    1.00    3.30
  10   0   3    3.20    4.80
 -10   0   3   -2.20    4.60
  10   0  -3   -0.80    7.60
 -10   0  -3    0.90    6.00
 -10   2  -3    0.40    6.50
 -10  -2   3   -1.60    5.80
 -10  -2   3    2.70    3.60
  10   2   3    7.90    6.00
  10   2   3    5.00    4.70
  10  -2  -3   -4.90    6.10
  10  -2  -3    2.10    5.00
 -10   2  -3    4.30    7.20
 -10  -2   3   11.00    6.10
 -10   2   3    3.30    3.10
  10  -2   3    3.60    5.40
  10  -2   3   -0.20    5.70
  10  -2   3    3.10    6.70
  10   2  -3    1.30    6.60
 -10  -2  -3   -3.30    6.90
 -10   2   3    3.30    5.40
  10   2  -3    0.30    3.80
  10  -4  -3    8.90    7.00
  10   4   3   15.70    7.40
 -10  -4   3    6.70    7.80
 -10   4  -3   10.80    7.90
 -10  -4   3   -6.30    5.30
 -10   4  -3    4.30    8.30
  10  -4  -3    3.70    8.60
 -10  -4   3    8.30    7.90
 -10  -4  -3   -1.90    5.40
  10  -4   3   -1.50    6.80
 -10  -4  -3   -3.00    7.90
  10   4  -3    2.70    8.20
 -10   4   3   -9.50    6.40
  10  -4   3   -4.20    6.80
  10  -4   3   -1.80    7.30
 -10  -4  -3    4.20    5.40
  10  -6  -3   -4.60   10.70
 -10   6  -3   -3.50   10.60
 -10  -6   3   -5.40    8.50
  10   6   3   -2.60    9.60
 -10  -6   3    2.20    9.90
  10  -6  -3    0.70    9.40
 -10  -6   3   27.50   10.60
  10  -6   3   16.70    9.80
 -10  -6  -3   -4.40    8.30
  10   6  -3   10.60   10.50
  10  -6   3    1.30    8.90
 -10   6   3   -0.10    8.50
  10   6  -3   -5.70   10.10
 -10  -6  -3    9.70    6.80
  10  -6   3    3.10    9.60
 -10  -6  -3   -3.20    7.20
 -10  -6  -3    5.30    9.30
  10  -8  -3   -6.00   12.90
 -10  -8   3   17.50   11.80
 -10  -8   3    9.90   11.90
  10   8   3    1.40   10.60
 -10   8  -3    5.20   12.50
  10   8   3   14.90   11.90
 -10  -8   3    9.50   11.40
 -10  -8  -3    2.40    8.90
 -10  -8  -3    0.00   10.00
 -10   8   3   -8.00   10.40
  10   8  -3   20.30   11.80
  10  -8   3  -17.80    9.90
  10  -8   3    8.80    9.80
 -10   8   3    7.80   10.20
 -10  -8  -3   -4.50    7.80
  10   8  -3   15.80   13.30
 -10 -10   3  -10.60   14.20
 -10  10  -3   -4.00   14.60
  10  10   3    6.90   14.60
  10  10   3    3.50   13.20
  10 -10  -3   -2.30   15.60
  10  10  -3  -14.70   13.50
 -10 -10  -3    8.20   11.80
 -10  10   3    0.10   13.20
 -10 -10  -3   -6.50   12.70
  10 -10   3   -6.50   12.60
 -10  10   3    7.10   14.80
  11  -1  -3   69.39    6.60
  11   1   3   68.29    7.30
  11  -1  -3   54.99    8.10
 -11   1  -3   62.29    8.00
 -11  -1   3   55.69    7.60
 -11  -1  -3   52.59    8.80
 -11   1   3   57.59    6.50
  11   1  -3   57.19    9.10
  11  -1   3   49.90    7.40
  11   1  -3   67.59    5.90
  11  -1   3   45.50    7.60
 -11   1   3   57.99    7.50
  11   3   3   -2.10    6.20
 -11  -3   3   -3.50    6.60
 -11   3  -3    6.50    7.30
  11  -3  -3   12.40    7.30
 -11  -3   3    0.00    4.30
  11  -3  -3   -0.40    9.90
  11   3   3   -0.50    5.30
 -11  -3   3    6.90    6.40
 -11   3  -3    2.40    7.00
  11  -3   3    8.20    6.30
  11  -3   3   -0.10    6.10
 -11  -3  -3    6.50    5.60
 -11   3   3   -7.40    5.70
  11  -3   3    9.90    6.50
  11   3  -3   -5.50    7.50
 -11  -3  -3    9.10    8.00
 -11  -5   3   15.30    9.40
  11   5   3   -4.00    8.80
  11  -5  -3    3.70    8.40
 -11  -5   3   13.90    9.50
 -11  -5   3    5.70    7.20
 -11   5  -3   17.10   10.50
  11  -5  -3   24.20   11.00
  11  -5   3    8.60    8.80
 -11  -5  -3   18.80    9.80
 -11  -5  -3   16.80    7.10
 -11  -5  -3   -1.50    5.70
  11   5  -3    5.60    9.60
  11   5  -3   14.50    9.10
 -11   5   3   10.70    7.90
 -11  -7   3   12.40   10.50
 -11   7  -3    5.80   12.00
  11  -7  -3    2.90   10.60
  11  -7  -3   -1.00   11.70
 -11  -7   3    9.80   10.90
  11   7   3   11.50    9.30
  11   7   3   -0.90   10.60
 -11  -7   3   10.80   11.20
  11  -7   3   18.60   10.20
  11   7  -3    8.00   10.60
 -11  -7  -3   13.10    7.40
 -11   7   3   12.00    9.80
  11  -7   3   11.40   10.70
 -11  -7  -3   10.60    9.10
  11   7  -3   26.80   12.00
  11  -7   3    5.10    9.20
 -11  -7  -3   11.90    8.30
 -11  -7  -3   14.30   10.60
  11   9   3    0.20   13.60
  11  -9  -3    3.30   14.10
 -11   9  -3   11.10   13.60
 -11  -9   3  -11.40   12.20
  11   9   3   17.30   11.10
  11   9  -3    6.90   12.30
 -11  -9  -3  -13.90   11.10
 -11   9   3  -11.80   11.80
 -11   9   3    3.10   11.30
 -11  -9  -3   17.80    9.90
  11   9  -3   29.40   19.70
  11  -9   3   -4.70   11.30
  12   0   3   -2.70    4.80
  12   0  -3   -3.50    2.80
 -12   0  -3    2.00    6.00
 -12   0   3   -4.20    4.80
  12   0  -3   -3.30    5.90
  12   0  -3    6.10    6.10
 -12   0   3    5.40    6.20
  12  -2  -3   34.90    5.90
  12   2   3   41.50    6.90
  12   2   3   29.80    6.00
  12  -2  -3   26.10    7.30
 -12   2  -3   30.40    6.90
 -12  -2   3   31.50    4.40
 -12  -2   3   34.40    7.10
 -12   2  -3   34.50    7.70
 -12  -2   3   35.70    7.20
  12  -2   3   22.90    6.40
  12  -2   3   27.00    6.40
  12   2  -3   28.30    7.30
  12  -2   3   34.00    6.80
 -12   2   3   32.00    4.20
  12   2  -3   40.70    4.60
 -12  -2  -3   42.80    6.50
 -12  -2  -3    8.90    7.70
 -12   2   3   31.60    6.40
  12   4   3  189.08   19.80
  12  -4  -3  193.78   21.50
 -12  -4   3  202.78   20.40
 -12  -4   3  228.28   20.70
 -12  -4   3  197.68   18.00
 -12   4  -3  215.08   21.20
 -12   4  -3  211.48   19.90
  12  -4  -3  201.88   19.90
 -12   4   3  179.58   18.80
  12  -4   3  190.18   20.20
  12   4  -3  182.28   20.80
 -12  -4  -3  161.68   20.50
  12  -4   3  207.98   19.80
 -12  -4  -3  182.98   18.40
 -12  -4  -3  185.28   18.90
  12  -4   3  212.38   19.10
  12   4  -3  185.38   19.80
  12  -6  -3   53.59   13.50
 -12  -6   3   70.49   12.70
  12   6   3   68.89    9.50
 -12  -6   3   92.29   11.30
 -12   6  -3   63.99   13.70
 -12  -6   3   83.89   12.60
  12   6   3   51.09   11.90
  12  -6  -3   80.69   12.20
 -12  -6  -3   69.29    9.20
  12  -6   3   57.49   10.90
  12   6  -3   57.09   12.30
 -12  -6  -3   73.29   10.20
  12  -6   3   83.39   12.10
 -12  -6  -3   53.19   10.10
 -12  -6  -3   63.19   12.20
 -12   6   3   48.70   11.10
  12   6  -3   68.19   12.60
  12  -6   3   56.19   11.80
 -12  -8   3   42.60   12.70
  12   8   3   36.60   12.70
  12   8   3   36.40   11.00
  12  -8  -3   72.99   14.70
[truncated: 560,156 more chars]
