# Supplementary material for: Two-dimensional organic-inorganic hybrid perovskite quantum-well nanowires enabled by directional noncovalent intermolecular interactions
Source: Nat Commun. 2025 Mar 27;16:2997. doi: 10.1038/s41467-025-58166-x (PMC11950231; doi:10.1038/s41467-025-58166-x)
Supplement: Supplementary file 4 — Supplementary Data 1 [file 41467_2025_58166_MOESM4_ESM.zip › crystal structure cif and checkcif/(PMA)2(MA)Pb2I7.cif]

####################################################################### 
# 
# This file contains crystal structure data downloaded from the 
# Cambridge Structural Database (CSD) hosted by the Cambridge 
# Crystallographic Data Centre (CCDC).
# 
# Full information about CCDC data access policies and citation 
# guidelines are available at http://www.ccdc.cam.ac.uk/access/V1 
# 
# Audit and citation data items may have been added by the CCDC. 
# Please retain this information to preserve the provenance of 
# this file and to allow appropriate attribution of the data. 
# 
#######################################################################

data_shelx
_audit_block_doi                 10.5517/ccdc.csd.cc20zczc
_database_code_depnum_ccdc_archive 'CCDC 1876243'
loop_
_citation_id
_citation_doi
_citation_year
1 10.1021/acs.chemmater.8b03817 2018
loop_
_audit_author_name
_audit_author_address
'Iain W. H. Oswald'
;Colorado State University
United States of America
;
#Added by publCIF


_audit_update_record             
;
2018-10-30 deposited with the CCDC.	2024-12-08 downloaded from the CCDC.
;


_refine_ls_number_constraints    ?
#Added by publCIF


_diffrn_radiation_monochromator  'HELIOS optics'
# publcif _publ_body_element loop end

_audit_creation_method           SHELXL-2017/1
_shelx_SHELXL_version_number     2017/1
_chemical_name_systematic        ?
_chemical_name_common            ?
_chemical_melting_point          ?
_chemical_formula_moiety         ?
_chemical_formula_sum            'C15 H26 I7 N3 Pb2'
_chemical_formula_weight         1551.07

loop_
_atom_type_symbol
_atom_type_description
_atom_type_scat_dispersion_real
_atom_type_scat_dispersion_imag
_atom_type_scat_source
C C 0.0033 0.0016 'International Tables Vol C Tables 4.2.6.8 and 6.1.1.4'
I I -0.4742 1.8119 'International Tables Vol C Tables 4.2.6.8 and 6.1.1.4'
N N 0.0061 0.0033 'International Tables Vol C Tables 4.2.6.8 and 6.1.1.4'
Pb Pb -3.3944 10.1111 'International Tables Vol C Tables 4.2.6.8 and 6.1.1.4'
H H 0.0000 0.0000 'International Tables Vol C Tables 4.2.6.8 and 6.1.1.4'

_space_group_crystal_system      orthorhombic
_space_group_IT_number           60
_space_group_name_H-M_alt        'P b c n'
_space_group_name_Hall           '-P 2n 2ab'

_shelx_space_group_comment       
;
The symmetry employed for this shelxl refinement is uniquely defined
by the following loop, which should always be used as a source of
symmetry information in preference to the above space-group names.
They are only intended as comments.
;

loop_
_space_group_symop_operation_xyz
'x, y, z'
'-x+1/2, -y+1/2, z+1/2'
'-x, y, -z+1/2'
'x+1/2, -y+1/2, -z'
'-x, -y, -z'
'x-1/2, y-1/2, -z-1/2'
'x, -y, z-1/2'
'-x-1/2, y-1/2, z'

_cell_length_a                   41.4633(11)
_cell_length_b                   9.0279(3)
_cell_length_c                   8.7717(2)
_cell_angle_alpha                90
_cell_angle_beta                 90
_cell_angle_gamma                90
_cell_volume                     3283.48(16)
_cell_formula_units_Z            4
_cell_measurement_temperature    300(2)
_cell_measurement_reflns_used    6924
_cell_measurement_theta_min      2.95
_cell_measurement_theta_max      28.06

_exptl_crystal_description       Plate
_exptl_crystal_colour            Red
_exptl_crystal_density_meas      ?
_exptl_crystal_density_method    ?
_exptl_crystal_density_diffrn    3.138
_exptl_crystal_F_000             2688
_exptl_transmission_factor_min   ?
_exptl_transmission_factor_max   ?
_exptl_crystal_size_max          0.092
_exptl_crystal_size_mid          0.065
_exptl_crystal_size_min          0.002
_exptl_absorpt_coefficient_mu    16.831
_shelx_estimated_absorpt_T_min   ?
_shelx_estimated_absorpt_T_max   ?
_exptl_absorpt_correction_type   multi-scan
_exptl_absorpt_correction_T_min  0.4388
_exptl_absorpt_correction_T_max  0.7461
_exptl_absorpt_process_details   'SADABS (2014)'
_exptl_absorpt_special_details   ?
_diffrn_ambient_temperature      300(2)
_diffrn_radiation_wavelength     0.71073
_diffrn_radiation_type           MoK\a
_diffrn_source                   'I\ms microfocus tube'
_diffrn_measurement_device_type  'Bruker D8 Quest ECO CMOS'
_diffrn_measurement_method       '\f and \w scans'
_diffrn_detector_area_resol_mean ?
_diffrn_reflns_number            61578
_diffrn_reflns_av_unetI/netI     0.0565
_diffrn_reflns_av_R_equivalents  0.1099
_diffrn_reflns_limit_h_min       -59
_diffrn_reflns_limit_h_max       59
_diffrn_reflns_limit_k_min       -12
_diffrn_reflns_limit_k_max       12
_diffrn_reflns_limit_l_min       -12
_diffrn_reflns_limit_l_max       12
_diffrn_reflns_theta_min         2.309
_diffrn_reflns_theta_max         30.633
_diffrn_reflns_theta_full        25.242
_diffrn_measured_fraction_theta_max 0.997
_diffrn_measured_fraction_theta_full 0.999
_diffrn_reflns_Laue_measured_fraction_max 0.997
_diffrn_reflns_Laue_measured_fraction_full 0.999
_diffrn_reflns_point_group_measured_fraction_max 0.997
_diffrn_reflns_point_group_measured_fraction_full 0.999
_reflns_number_total             5053
_reflns_number_gt                2803
_reflns_threshold_expression     'I > 2\s(I)'
_reflns_Friedel_coverage         0.000
_reflns_Friedel_fraction_max     .
_reflns_Friedel_fraction_full    .

_reflns_special_details          
;
 Reflections were merged by SHELXL according to the crystal
 class for the calculation of statistics and refinement.
 
 _reflns_Friedel_fraction is defined as the number of unique
 Friedel pairs measured divided by the number that would be
 possible theoretically, ignoring centric projections and
 systematic absences.
;

_computing_data_collection       'APEX3 (Bruker-AXS, 2015)'
_computing_cell_refinement       'Bruker SAINT'
_computing_data_reduction        'Bruker SAINT'
_computing_structure_solution    'SHELXT 2014/5 (Sheldrick, 2014)'
_computing_structure_refinement  'SHELXL-2017/1 (Sheldrick, 2017)'
_computing_molecular_graphics    'VESTA (Momma and Izumi, 2017)'
_computing_publication_material  'publCIF (Westrip, 2010)'
_refine_special_details          ?
_refine_ls_structure_factor_coef Fsqd
_refine_ls_matrix_type           full
_refine_ls_weighting_scheme      calc
_refine_ls_weighting_details     
'w=1/[\s^2^(Fo^2^)+69.2290P] where P=(Fo^2^+2Fc^2^)/3'
_atom_sites_solution_primary     ?
_atom_sites_solution_secondary   ?
_atom_sites_solution_hydrogens   geom
_refine_ls_hydrogen_treatment    constr
_refine_ls_extinction_method     none
_refine_ls_extinction_coef       .
_refine_ls_number_reflns         5053
_refine_ls_number_parameters     120
_refine_ls_number_restraints     1
_refine_ls_R_factor_all          0.1150
_refine_ls_R_factor_gt           0.0544
_refine_ls_wR_factor_ref         0.1310
_refine_ls_wR_factor_gt          0.1142
_refine_ls_goodness_of_fit_ref   1.170
_refine_ls_restrained_S_all      1.171
_refine_ls_shift/su_max          0.002
_refine_ls_shift/su_mean         0.000

loop_
_atom_site_label
_atom_site_type_symbol
_atom_site_fract_x
_atom_site_fract_y
_atom_site_fract_z
_atom_site_U_iso_or_equiv
_atom_site_adp_type
_atom_site_occupancy
_atom_site_site_symmetry_order
_atom_site_calc_flag
_atom_site_refinement_flags_posn
_atom_site_refinement_flags_adp
_atom_site_refinement_flags_occupancy
_atom_site_disorder_assembly
_atom_site_disorder_group
Pb1 Pb 0.57831(2) 0.75113(5) 0.25421(5) 0.03684(12) Uani 1 1 d . . . . .
I1 I 0.57217(2) 0.45928(11) 0.46083(11) 0.0547(3) Uani 1 1 d . . . . .
I2 I 0.65300(2) 0.70529(12) 0.27447(12) 0.0575(3) Uani 1 1 d . . . . .
I3 I 0.500000 0.76589(18) 0.250000 0.0636(4) Uani 1 2 d S T P . .
I4 I 0.57971(3) 0.95864(12) 0.54620(12) 0.0646(3) Uani 1 1 d . . . . .
C1 C 0.500000 0.675(6) 0.750000 0.29(3) Uani 1 2 d DS T P . .
H1A H 0.516305 0.639446 0.681395 0.431 Uiso 0.5 1 calc R U P . .
H1B H 0.479278 0.639445 0.717556 0.431 Uiso 0.5 1 calc R U P . .
H1C H 0.504417 0.639446 0.851050 0.431 Uiso 0.5 1 calc R U P . .
N1 N 0.500000 0.825(5) 0.750000 0.29(3) Uani 1 2 d DS T P . .
H1D H 0.480221 0.857791 0.770242 0.431 Uiso 0.5 1 calc R U P . .
H1E H 0.506181 0.857791 0.658911 0.431 Uiso 0.5 1 calc R U P . .
H1F H 0.513598 0.857791 0.820847 0.431 Uiso 0.5 1 calc R U P . .
N2 N 0.6354(3) 0.3241(16) 0.1904(16) 0.070(4) Uani 1 1 d . . . . .
H2A H 0.614663 0.336997 0.213690 0.104 Uiso 1 1 calc R U . . .
H2B H 0.645504 0.410927 0.193466 0.104 Uiso 1 1 calc R U . . .
H2C H 0.636949 0.286037 0.097055 0.104 Uiso 1 1 calc R U . . .
C3 C 0.6850(4) 0.1949(18) 0.2693(15) 0.053(3) Uani 1 1 d . . . . .
C2 C 0.6503(5) 0.221(2) 0.302(2) 0.081(5) Uani 1 1 d . . . . .
H2D H 0.638866 0.127728 0.299241 0.097 Uiso 1 1 calc R U . . .
H2E H 0.648097 0.262479 0.403263 0.097 Uiso 1 1 calc R U . . .
C4 C 0.7086(5) 0.265(2) 0.332(3) 0.090(6) Uani 1 1 d . . . . .
H4 H 0.703725 0.341300 0.399690 0.108 Uiso 1 1 calc R U . . .
C7 C 0.7236(7) 0.054(2) 0.130(3) 0.101(7) Uani 1 1 d . . . . .
H7 H 0.728416 -0.019864 0.059810 0.122 Uiso 1 1 calc R U . . .
C5 C 0.7409(5) 0.235(2) 0.304(2) 0.086(6) Uani 1 1 d . . . . .
H5 H 0.757152 0.285218 0.355093 0.103 Uiso 1 1 calc R U . . .
C6 C 0.7481(5) 0.129(3) 0.200(2) 0.093(7) Uani 1 1 d . . . . .
H6 H 0.769505 0.107961 0.175643 0.111 Uiso 1 1 calc R U . . .
C8 C 0.6918(5) 0.086(2) 0.161(2) 0.079(5) Uani 1 1 d . . . . .
H8 H 0.675238 0.036032 0.111566 0.095 Uiso 1 1 calc R U . . .

loop_
_atom_site_aniso_label
_atom_site_aniso_U_11
_atom_site_aniso_U_22
_atom_site_aniso_U_33
_atom_site_aniso_U_23
_atom_site_aniso_U_13
_atom_site_aniso_U_12
Pb1 0.0449(2) 0.0336(2) 0.03206(19) -0.00012(17) 0.0003(2) -0.00080(19)
I1 0.0690(6) 0.0491(6) 0.0461(5) 0.0205(4) -0.0008(5) -0.0056(4)
I2 0.0418(5) 0.0719(6) 0.0588(6) 0.0001(5) 0.0025(4) -0.0051(4)
I3 0.0367(6) 0.0795(10) 0.0746(9) 0.000 0.0013(7) 0.000
I4 0.0930(8) 0.0519(6) 0.0490(5) -0.0235(5) -0.0088(5) 0.0118(5)
C1 0.23(4) 0.21(5) 0.42(7) 0.000 0.09(4) 0.000
N1 0.23(4) 0.21(5) 0.42(7) 0.000 0.09(4) 0.000
N2 0.069(9) 0.068(9) 0.071(9) -0.005(8) -0.005(7) 0.003(7)
C3 0.066(9) 0.063(9) 0.031(7) 0.011(7) 0.009(6) 0.004(8)
C2 0.094(14) 0.085(13) 0.063(10) 0.004(10) -0.009(10) 0.019(11)
C4 0.076(13) 0.079(14) 0.115(17) -0.012(12) -0.013(12) -0.009(11)
C7 0.14(2) 0.077(14) 0.087(15) -0.007(12) 0.011(15) 0.024(15)
C5 0.093(16) 0.087(15) 0.077(12) 0.015(11) -0.021(11) -0.020(12)
C6 0.069(12) 0.13(2) 0.075(13) 0.027(14) 0.017(11) 0.014(13)
C8 0.082(13) 0.073(12) 0.083(13) 0.011(11) -0.014(11) -0.012(10)

_geom_special_details            
;
 All esds (except the esd in the dihedral angle between two l.s. planes)
 are estimated using the full covariance matrix.  The cell esds are taken
 into account individually in the estimation of esds in distances, angles
 and torsion angles; correlations between esds in cell parameters are only
 used when they are defined by crystal symmetry.  An approximate (isotropic)
 treatment of cell esds is used for estimating esds involving l.s. planes.
;

loop_
_geom_bond_atom_site_label_1
_geom_bond_atom_site_label_2
_geom_bond_distance
_geom_bond_site_symmetry_2
_geom_bond_publ_flag
Pb1 I2 3.1294(11) . ?
Pb1 I4 3.1738(10) . ?
Pb1 I4 3.1934(10) 7_575 ?
Pb1 I1 3.2081(10) . ?
Pb1 I1 3.2087(10) 7_565 ?
Pb1 I3 3.2498(5) . ?
C1 N1 1.35(4) . ?
N2 C2 1.48(2) . ?
C3 C4 1.29(2) . ?
C3 C8 1.39(2) . ?
C3 C2 1.48(2) . ?
C4 C5 1.39(3) . ?
C7 C6 1.37(3) . ?
C7 C8 1.38(3) . ?
C5 C6 1.35(3) . ?

loop_
_geom_angle_atom_site_label_1
_geom_angle_atom_site_label_2
_geom_angle_atom_site_label_3
_geom_angle
_geom_angle_site_symmetry_1
_geom_angle_site_symmetry_3
_geom_angle_publ_flag
I2 Pb1 I4 90.81(3) . . ?
I2 Pb1 I4 97.06(3) . 7_575 ?
I4 Pb1 I4 88.650(14) . 7_575 ?
I2 Pb1 I1 86.43(3) . . ?
I4 Pb1 I1 91.74(3) . . ?
I4 Pb1 I1 176.48(3) 7_575 . ?
I2 Pb1 I1 92.62(3) . 7_565 ?
I4 Pb1 I1 176.49(3) . 7_565 ?
I4 Pb1 I1 91.66(3) 7_575 7_565 ?
I1 Pb1 I1 87.742(14) . 7_565 ?
I2 Pb1 I3 174.13(4) . . ?
I4 Pb1 I3 90.19(3) . . ?
I4 Pb1 I3 88.74(3) 7_575 . ?
I1 Pb1 I3 87.76(3) . . ?
I1 Pb1 I3 86.32(3) 7_565 . ?
Pb1 I1 Pb1 158.91(4) . 7_566 ?
Pb1 I3 Pb1 175.30(6) . 3_655 ?
Pb1 I4 Pb1 160.92(4) . 7_576 ?
C4 C3 C8 118.8(18) . . ?
C4 C3 C2 125.1(18) . . ?
C8 C3 C2 116.1(16) . . ?
N2 C2 C3 112.3(15) . . ?
C3 C4 C5 124(2) . . ?
C6 C7 C8 121(2) . . ?
C6 C5 C4 118(2) . . ?
C5 C6 C7 119(2) . . ?
C7 C8 C3 118.6(18) . . ?

_refine_diff_density_max         2.256
_refine_diff_density_min         -2.075
_refine_diff_density_rms         0.237

_shelx_res_file                  
;
TITL jrn016_zz_Pbcn_a.res in Pbcn
    shelx.res
    created by SHELXL-2017/1 at 15:40:20 on 20-Jun-2018
CELL  0.71073  41.4633   9.0279   8.7717   90.000   90.000   90.000
ZERR     4.00   0.0011   0.0003   0.0002    0.000    0.000    0.000
LATT   1
SYMM  1/2 - X, 1/2 - Y, 1/2 + Z
SYMM  - X,   Y, 1/2 - Z
SYMM  1/2 + X, 1/2 - Y, - Z
SFAC  C    I    N    PB   H
UNIT  60 28 12 8 104
MERG   2
EADP N1 C1
DFIX 1.5 0.05 N1 C1
OMIT 4 0 0
FMAP   2
PLAN   80
ACTA
LIST   6
L.S.  20
TEMP    298
WGHT    0.000000   69.228996
FVAR       0.06536
PB1   4    0.578307    0.751131    0.254208    11.00000    0.04490    0.03357 =
         0.03206   -0.00012    0.00035   -0.00080
I1    2    0.572169    0.459276    0.460827    11.00000    0.06903    0.04905 =
         0.04615    0.02054   -0.00079   -0.00564
I2    2    0.652996    0.705294    0.274470    11.00000    0.04184    0.07189 =
         0.05875    0.00011    0.00250   -0.00507
I3    2    0.500000    0.765890    0.250000    10.50000    0.03668    0.07954 =
         0.07461    0.00000    0.00134    0.00000
I4    2    0.579710    0.958641    0.546202    11.00000    0.09299    0.05192 =
         0.04896   -0.02353   -0.00878    0.01183
C1    1    0.500000    0.674891    0.750000    10.50000    0.23384    0.20632 =
         0.42147    0.00000    0.09221    0.00000
AFIX 133
H1A   5    0.516305    0.639446    0.681395    10.50000   -1.50000
H1B   5    0.479278    0.639445    0.717556    10.50000   -1.50000
H1C   5    0.504417    0.639446    0.851050    10.50000   -1.50000
AFIX   0
N1    3    0.500000    0.824930    0.750000    10.50000    0.23384    0.20632 =
         0.42147    0.00000    0.09221    0.00000
AFIX 133
H1D   5    0.480221    0.857791    0.770242    10.50000   -1.50000
H1E   5    0.506181    0.857791    0.658911    10.50000   -1.50000
H1F   5    0.513598    0.857791    0.820847    10.50000   -1.50000
AFIX   0
N2    3    0.635362    0.324096    0.190351    11.00000    0.06874    0.06830 =
         0.07146   -0.00474   -0.00514    0.00296
AFIX  33
H2A   5    0.614663    0.336997    0.213690    11.00000   -1.50000
H2B   5    0.645504    0.410927    0.193466    11.00000   -1.50000
H2C   5    0.636949    0.286037    0.097055    11.00000   -1.50000
AFIX   0
C3    1    0.684953    0.194888    0.269318    11.00000    0.06633    0.06288 =
         0.03094    0.01132    0.00876    0.00421
C2    1    0.650289    0.221464    0.301581    11.00000    0.09420    0.08524 =
         0.06269    0.00407   -0.00856    0.01900
AFIX  23
H2D   5    0.638866    0.127728    0.299241    11.00000   -1.20000
H2E   5    0.648097    0.262479    0.403263    11.00000   -1.20000
AFIX   0
C4    1    0.708597    0.265400    0.331808    11.00000    0.07599    0.07937 =
         0.11496   -0.01196   -0.01264   -0.00935
AFIX  43
H4    5    0.703725    0.341300    0.399690    11.00000   -1.20000
AFIX   0
C7    1    0.723563    0.054177    0.129863    11.00000    0.14020    0.07679 =
         0.08684   -0.00657    0.01096    0.02430
AFIX  43
H7    5    0.728416   -0.019864    0.059810    11.00000   -1.20000
AFIX   0
C5    1    0.740923    0.234624    0.303665    11.00000    0.09264    0.08731 =
         0.07710    0.01544   -0.02092   -0.02028
AFIX  43
H5    5    0.757152    0.285218    0.355093    11.00000   -1.20000
AFIX   0
C6    1    0.748144    0.129150    0.199509    11.00000    0.06906    0.13348 =
         0.07498    0.02654    0.01659    0.01366
AFIX  43
H6    5    0.769505    0.107961    0.175643    11.00000   -1.20000
AFIX   0
C8    1    0.691787    0.086030    0.161296    11.00000    0.08239    0.07279 =
         0.08257    0.01057   -0.01439   -0.01159
AFIX  43
H8    5    0.675238    0.036032    0.111566    11.00000   -1.20000
AFIX   0
HKLF    4


REM  jrn016_zz_Pbcn_a.res in Pbcn
REM R1 =  0.0544 for    2803 Fo > 4sig(Fo)  and  0.1150 for all    5053 data
REM    120 parameters refined using      1 restraints

END

WGHT      0.0000     69.1930

REM Highest difference peak  2.256,  deepest hole -2.075,  1-sigma level  0.237
Q1    1   0.5969  0.7530  0.2697  11.00000  0.05    2.26
Q2    1   0.5751  1.0426  0.4663  11.00000  0.05    1.90
Q3    1   0.5583  0.7526  0.2723  11.00000  0.05    1.83
Q4    1   0.6536  0.7970  0.2816  11.00000  0.05    1.73
Q5    1   0.7671  0.2515  0.2732  11.00000  0.05    1.73
Q6    1   0.5520  0.4781  0.4823  11.00000  0.05    1.51
Q7    1   0.6350  0.7084  0.2755  11.00000  0.05    1.44
Q8    1   0.6030  0.9702  0.5485  11.00000  0.05    1.43
Q9    1   0.5770  0.5427  0.5504  11.00000  0.05    1.37
Q10   1   0.6905  0.3024  0.2812  11.00000  0.05    1.28
Q11   1   0.5000  0.7504  0.7500  10.50000  0.05    1.19
Q12   1   0.6713  0.6958  0.2820  11.00000  0.05    1.15
Q13   1   0.6533  0.6989  0.1836  11.00000  0.05    1.13
Q14   1   0.5220  0.7762  0.2468  11.00000  0.05    1.07
Q15   1   0.6153  0.7386  0.2681  11.00000  0.05    1.06
Q16   1   0.5099  0.6714  0.6673  11.00000  0.05    1.03
Q17   1   0.5775  0.8111  0.2125  11.00000  0.05    1.02
Q18   1   0.7237 -0.0219 -0.0179  11.00000  0.05    0.99
Q19   1   0.5779  0.6979  0.2212  11.00000  0.05    0.88
Q20   1   0.5913  0.4646  0.4976  11.00000  0.05    0.85
Q21   1   0.5767  0.9358  0.4253  11.00000  0.05    0.85
Q22   1   0.7672 -0.0414  0.0623  11.00000  0.05    0.83
Q23   1   0.6473  0.0886  0.4973  11.00000  0.05    0.82
Q24   1   0.5757  0.5925  0.4547  11.00000  0.05    0.81
Q25   1   0.6911  0.7389  0.3484  11.00000  0.05    0.81
Q26   1   0.6526  0.3856  0.2797  11.00000  0.05    0.75
Q27   1   0.6539  0.1024  0.0780  11.00000  0.05    0.75
Q28   1   0.6333  0.8478  0.1831  11.00000  0.05    0.74
Q29   1   0.5115  0.8178  0.8253  11.00000  0.05    0.74
Q30   1   0.5911  0.5093  0.5421  11.00000  0.05    0.74
Q31   1   0.6922  0.3187  0.4667  11.00000  0.05    0.71
Q32   1   0.6936  0.4249  0.5741  11.00000  0.05    0.71
Q33   1   0.5725  0.4728  0.3866  11.00000  0.05    0.71
Q34   1   0.6635  0.6164  0.4336  11.00000  0.05    0.71
Q35   1   0.6342  0.7494  0.1652  11.00000  0.05    0.70
Q36   1   0.5787  0.5999  0.2591  11.00000  0.05    0.69
Q37   1   0.6468  0.4190  0.4789  11.00000  0.05    0.69
Q38   1   0.5766  0.7463  0.3334  11.00000  0.05    0.69
Q39   1   0.6712  0.7498  0.1612  11.00000  0.05    0.68
Q40   1   0.6704  0.5367  0.0698  11.00000  0.05    0.68
Q41   1   0.5761  0.7545  0.1446  11.00000  0.05    0.68
Q42   1   0.6486  0.4046  0.0797  11.00000  0.05    0.67
Q43   1   0.7709  0.1639  0.3590  11.00000  0.05    0.67
Q44   1   0.6547 -0.0018  0.0815  11.00000  0.05    0.67
Q45   1   0.6635  0.1418 -0.0462  11.00000  0.05    0.66
Q46   1   0.7090  0.2664  0.1559  11.00000  0.05    0.66
Q47   1   0.6706  0.6193  0.2061  11.00000  0.05    0.66
Q48   1   0.4958  0.5395  0.9804  11.00000  0.05    0.65
Q49   1   0.6529  0.6649  0.3266  11.00000  0.05    0.65
Q50   1   0.4607  0.5748  0.6607  11.00000  0.05    0.64
Q51   1   0.5200  0.6481  0.3218  11.00000  0.05    0.64
Q52   1   0.6544 -0.0941  0.1787  11.00000  0.05    0.64
Q53   1   0.5525  0.6107  0.5159  11.00000  0.05    0.64
Q54   1   0.6532  0.9074  0.3732  11.00000  0.05    0.63
Q55   1   0.6004  0.6495  0.2094  11.00000  0.05    0.63
Q56   1   0.5834  0.2531  0.3370  11.00000  0.05    0.62
Q57   1   0.5062  0.7921  0.3620  11.00000  0.05    0.62
Q58   1   0.7926  0.1769  0.2113  11.00000  0.05    0.62
Q59   1   0.6505  0.4768 -0.0155  11.00000  0.05    0.62
Q60   1   0.5509  0.8871  0.3463  11.00000  0.05    0.62
Q61   1   0.5480  0.9053  0.5623  11.00000  0.05    0.61
Q62   1   0.6334  0.5296  0.0923  11.00000  0.05    0.60
Q63   1   0.7292  0.0458  0.0716  11.00000  0.05    0.60
Q64   1   0.6653  0.3619  0.2151  11.00000  0.05    0.60
Q65   1   0.6064  0.2461  0.3355  11.00000  0.05    0.60
Q66   1   0.5831  0.6326  0.5048  11.00000  0.05    0.60
Q67   1   0.5770  1.0826  0.5610  11.00000  0.05    0.59
Q68   1   0.5680  0.7629  0.6652  11.00000  0.05    0.59
Q69   1   0.7282  0.3852  0.2262  11.00000  0.05    0.58
Q70   1   0.6393  0.5601  0.2960  11.00000  0.05    0.57
Q71   1   0.5788  0.4724  0.6619  11.00000  0.05    0.57
Q72   1   0.6930 -0.0548  0.0676  11.00000  0.05    0.57
Q73   1   0.6799  0.5627  0.3396  11.00000  0.05    0.57
Q74   1   0.5218  1.0032  0.5617  11.00000  0.05    0.57
Q75   1   0.5490  0.9592  0.5960  11.00000  0.05    0.57
Q76   1   0.6908  0.3812 -0.0025  11.00000  0.05    0.57
Q77   1   0.6238  0.6190  0.2322  11.00000  0.05    0.56
Q78   1   0.7331  0.3398  0.1622  11.00000  0.05    0.56
Q79   1   0.5803  0.8101  0.4711  11.00000  0.05    0.56
Q80   1   0.6529  0.1773  0.3924  11.00000  0.05    0.56
;
_shelx_res_checksum              57721

_shelx_hkl_file                  
;
   0   0   1    0.60    0.40
   0   0  -1    0.10    0.50
   0   0  -2 2119.79  167.48
   0   0   2 2012.40  167.48
   0   0  -3    0.80    1.30
   0   0   3   -1.10    1.60
   0   0   4 4351.06  357.96
   0   0  -4 4382.36  357.76
   0   0   4 4510.85  357.96
   0   0  -5    1.70    2.00
   0   0   5   -1.00    2.30
   0   0   5   -3.50    2.50
   0   0  -5    0.80    1.70
   0   0  -6  963.90   80.79
   0   0  -6 1050.59   80.89
   0   0   6  992.70   80.99
   0   0   6  950.70   80.99
   0   0  -6 1000.10   80.69
   0   0  -7   -0.10    3.20
   0   0  -7   -3.60    2.30
   0   0  -7   -0.90    2.80
   0   0   7    0.50    3.40
   0   0   7   -0.30    3.60
   0   0   8  111.39   12.20
   0   0  -8  119.39   12.20
   0   0   8  132.59   12.20
   0   0  -8  129.19   11.30
   0   0  -8  116.09   11.40
   0   0   9    1.90    4.80
   0   0  -9   -0.10    5.20
   0   0  -9   -0.40    3.80
   0   0  -9   -6.10    3.10
   0   0  10  344.07   28.80
   0   0 -10  241.68   29.00
   0   0 -10  368.06   27.10
   0   0  10  289.37   27.90
   0   0  11    9.60    6.00
   0   0 -11    4.40    5.20
   0   0 -11    9.50    7.90
   0   0  11   -5.80    5.70
   0   0 -12   10.40    6.60
   0   0  12   10.10    7.20
   0   1   0   -1.00    0.50
   0   1   0    0.90    0.60
   0  -1   0   -0.60    0.40
   0  -1   0    0.90    0.60
   0   1   1   13.20    1.30
   0  -1  -1   12.40    1.40
   0   1  -1    8.70    1.30
   0  -1   1    9.10    1.30
   0  -1  -2    3.30    1.50
   0   1   2    2.60    2.00
   0   1   2    3.20    2.00
   0  -1   2    2.10    1.60
   0   1  -2    0.30    1.20
   0  -1   3   13.70    2.40
   0   1  -3   12.40    2.00
   0  -1   4    2.60    2.20
   0  -1   4    3.90    2.20
   0   1  -4   -0.30    1.90
   0  -1  -4    2.90    1.40
   0   1   4   -0.50    1.80
   0   1  -4    3.10    1.70
   0   1   4    1.80    2.30
   0   1  -5   15.00    2.80
   0  -1   5   14.70    3.50
   0   1   5   16.40    2.80
   0  -1  -6    2.90    2.40
   0  -1   6    0.40    3.20
   0   1  -6    2.00    2.40
   0  -1  -6    4.70    2.50
   0   1   6    2.90    3.00
   0   1   6   -0.50    2.70
   0  -1  -6    5.70    2.10
   0   1  -6   -1.90    2.70
   0  -1   6    0.00    3.00
   0   1   7   37.50    5.60
   0   1  -7   52.59    6.20
   0  -1  -7   40.90    5.00
   0   1   7   45.80    5.30
   0  -1   7   39.70    5.50
   0  -1   7   33.20    5.50
   0   1  -7   49.30    5.50
   0   1  -7   37.60    5.00
   0  -1  -7   45.30    5.20
   0  -1  -8   -0.90    3.20
   0   1   8    1.30    3.70
   0   1  -8    6.90    3.50
   0   1  -8   -3.30    3.00
   0  -1  -8    4.40    3.40
   0   1  -8   -5.30    4.70
   0  -1   8   -0.90    3.90
   0  -1   8    4.00    3.90
   0   1   8   -3.30    3.90
   0  -1  -8    0.00    2.70
   0   1  -9    8.40    4.30
   0   1   9    7.70    6.10
   0  -1  -9    9.10    4.00
   0  -1  -9    9.50    4.50
   0   1  -9    8.60    5.70
   0   1   9    5.40    4.50
   0   1  -9    2.30    3.70
   0  -1   9    9.40    5.40
   0  -1  -9   15.60    3.60
   0   1  10    3.40    5.60
   0   1 -10   -3.80    5.80
   0  -1  10   10.80    5.60
   0  -1  10    4.20    5.20
   0  -1 -10    7.70    5.70
   0   1 -10    2.30    4.20
   0   1  10    2.70    5.20
   0  -1 -10    0.50    4.10
   0   1 -10   -8.90    4.00
   0  -1 -11    5.90    5.20
   0   1  11    2.40    7.10
   0  -1  11    5.70    6.10
   0  -1 -11   -2.30    7.70
   0   1  11    1.70    6.20
   0   1 -11    3.30    5.50
   0   1  12    7.50    6.90
   0   1 -12    2.10    6.70
   0  -1  12   -5.80    6.30
   0  -1 -12   -0.90    6.20
   0   2   0 1416.26  116.09
   0  -2   0 1444.96  116.09
   0   2  -1  221.38   18.20
   0  -2   1  218.08   18.20
   0   2   1  225.88   18.10
   0  -2  -1  214.28   18.00
   0  -2  -2 9999.00  793.22
   0  -2   2 9742.73  793.12
   0   2  -2 9623.14  793.12
   0  -2  -3   35.10    4.70
   0   2   3   33.90    4.90
   0  -2   3   40.90    4.50
   0   2  -3   36.50    4.30
   0   2   3   39.70    4.70
   0  -2   4 1006.30   87.19
   0  -2  -4 1074.69   87.19
   0   2   4 1112.59   87.29
   0   2  -4 1040.00   87.09
   0   2  -4 1025.00   87.09
   0   2   4 1094.39   87.29
   0  -2   4 1100.49   87.19
   0   2   4 1115.59   87.19
   0   2  -5   10.20    2.70
   0  -2  -5    7.10    2.40
   0  -2   5   11.80    2.90
   0   2   5    6.80    2.00
   0   2   5   12.40    2.70
   0   2  -5    9.30    2.60
   0   2   5    8.00    3.10
   0  -2   5   10.40    3.00
   0  -2   6  866.71   72.29
   0   2   6  891.31   72.39
   0   2   6  880.11   72.29
   0  -2  -6  899.81   71.89
   0  -2  -6  857.91   71.99
   0  -2  -6  886.41   71.89
   0   2  -6  897.51   72.09
   0  -2   6  913.71   72.29
   0   2  -6  852.61   72.09
   0   2  -7    1.60    3.30
   0   2  -7    0.60    3.50
   0   2   7    3.30    3.40
   0   2   7    7.70    4.20
   0  -2  -7    4.00    2.90
   0  -2  -7    4.40    2.70
   0  -2  -7    6.30    2.40
   0  -2   7    8.10    3.70
   0   2  -7    5.30    3.20
   0  -2   7    1.20    3.60
   0  -2  -8  542.45   40.90
   0  -2  -8  468.75   41.20
   0   2  -8  547.15   41.40
   0  -2  -8  519.85   41.10
   0   2   8  451.45   41.30
   0   2   8  475.25   41.40
   0   2  -8  509.65   41.20
   0   2  -8  472.15   41.20
   0  -2   8  479.35   41.40
   0  -2   8  496.15   41.60
   0  -2  -9   -7.10    3.70
   0   2  -9    5.10    4.10
   0   2   9    5.50    4.60
   0  -2   9    7.20    4.80
   0   2  -9   -0.90    4.10
   0   2   9   -2.90    4.50
   0  -2  -9   -2.70    3.50
   0  -2   9    4.60    4.80
   0   2  -9   -5.10    3.70
   0   2  10   12.30    6.00
   0  -2 -10   18.30    5.80
   0   2 -10   12.40    5.00
   0   2 -10   22.90    5.30
   0  -2  10   16.30    6.00
   0   2  10   23.90    6.30
   0  -2 -10   29.00    5.50
   0  -2  10   19.20    5.80
   0  -2  11   -5.20    5.50
   0   2 -11    7.30    5.20
   0   2  11  -13.30    6.30
   0  -2 -11    4.50    6.20
   0  -2 -11   -3.00    4.70
   0   2  11    1.10    6.00
   0  -2 -12   95.79   11.40
   0   2 -12   69.79   10.70
   0   2  12   76.09   11.10
   0  -2  12   83.29   10.80
   0  -2 -12   76.59   11.70
   0   3   0    2.70    2.00
   0  -3   0    0.00    1.80
   0  -3   1   22.70    2.80
   0   3   1   16.70    2.60
   0   3  -2   -1.70    2.00
   0   3   2   -0.30    1.70
   0  -3  -2    0.10    1.70
   0  -3   2   -0.80    2.00
   0   3   3    6.10    2.00
   0   3  -3    7.80    2.20
   0  -3  -3    6.70    2.10
   0   3  -3   -1.40    2.20
   0  -3   3    1.10    2.30
   0  -3  -3   12.40    2.90
   0   3   3    7.20    2.70
   0   3   4    2.20    4.00
   0  -3  -4    3.10    2.20
   0  -3  -4    2.30    3.80
   0  -3   4    4.30    2.70
   0   3  -4    2.80    2.50
   0   3   4    5.00    2.90
   0  -3   4   -2.20    2.20
   0   3   4   -2.70    2.40
   0   3  -4    0.40    2.50
   0   3   6    4.90    3.70
   0  -3   6   -5.10    3.00
   0  -3  -6    1.60    2.80
   0   3  -6   -1.90    3.00
   0   3   6   -1.50    3.00
   0  -3  -6    1.50    2.30
   0   3   6    1.00    2.30
   0   3  -6    3.20    3.30
   0  -3   6    3.70    3.40
   0   3  -7   11.40    3.60
   0  -3  -7    8.70    2.60
   0  -3   7    3.00    2.60
   0  -3  -7    3.20    2.70
   0  -3   7   10.10    3.70
   0   3   7   11.10    3.70
   0  -3  -7   10.40    3.40
   0  -3   7   11.20    3.90
   0   3  -7    9.50    3.80
   0   3   7    7.90    4.20
   0   3   8    0.10    3.80
   0   3   8    3.50    4.40
   0  -3  -8    0.00    2.70
   0  -3   8   -1.70    4.40
   0  -3   8    2.10    2.80
   0  -3  -8    3.20    3.50
   0  -3   8    1.50    3.80
   0  -3  -8    2.20    3.00
   0   3  -8    4.60    3.90
   0   3  -8   -2.30    3.70
   0   3  -9    9.70    4.60
   0   3  -9   17.90    4.80
   0   3   9   10.80    5.10
   0  -3  -9   18.90    4.40
   0  -3   9   16.40    5.10
   0  -3   9   13.30    3.80
   0  -3  -9   10.90    4.20
   0   3   9   15.40    5.30
   0  -3  -9   13.50    4.10
   0  -3   9   10.70    5.30
   0  -3 -10    1.20    4.00
   0   3  10    1.50    5.60
   0  -3  10   -8.80    4.90
   0  -3 -10    3.20    4.50
   0   3 -10   11.50    5.20
   0   3  10   -4.20    5.40
   0   3 -10   -4.50    4.50
   0  -3 -11    8.40    5.90
   0  -3  11    9.50    6.20
   0   3  11    6.80    6.90
   0   3 -11    5.90    6.40
   0  -3 -12    0.50    7.70
   0   3 -12   -5.60    7.10
   0   3  12   -5.70    6.80
   0  -3 -12    7.20    7.50
   0  -3  12    0.40    6.40
   0   4   0 4109.69  330.37
   0  -4   0 4039.30  330.37
   0  -4   1   74.09    7.00
   0  -4  -1   74.19    6.80
   0  -4  -1   67.09    6.70
   0   4  -1   72.29    7.10
   0   4   1   77.19    7.00
   0   4   2  643.44   51.19
   0  -4  -2  626.94   51.29
   0   4  -2  680.83   51.19
   0  -4   2  574.34   51.59
   0  -4  -2  677.33   51.29
   0   4  -2  547.05   51.69
   0   4   3  103.09    9.40
   0  -4  -3  108.29    9.80
   0  -4   3  108.49    9.90
   0  -4  -3  113.59    9.70
   0   4   3  105.79    9.60
   0  -4   3  101.69    9.60
   0   4  -3  114.19    9.60
   0   4  -3   99.09    9.80
   0  -4  -4 1692.43  140.29
   0  -4   4 1764.92  140.39
   0  -4   4 1689.73  140.29
   0   4   4 1827.62  140.29
   0   4  -4 1742.43  140.29
   0   4   4 1809.82  140.39
   0  -4  -4 1582.14  140.69
   0   4  -4 1690.93  140.29
   0  -4   5   31.90    4.20
   0   4  -5   27.10    4.30
   0   4   5   29.90    4.50
   0  -4  -5   28.20    4.10
   0  -4   5   23.90    4.50
   0   4   5   29.40    6.00
   0   4   5   33.30    5.20
   0   4  -5   32.30    4.50
   0  -4  -5   21.30    5.50
   0  -4  -6  333.57   28.90
   0  -4   6  321.27   29.10
   0  -4  -6  345.17   28.50
   0   4   6  358.46   29.20
   0  -4   6  341.77   29.30
   0   4   6  344.57   29.20
   0   4   6  348.97   29.40
   0   4  -6  324.07   29.10
   0   4  -6  370.46   29.20
   0  -4   6  367.76   28.60
   0   4  -7    4.60    3.80
   0   4  -7    6.10    3.90
   0  -4   7    0.90    2.60
   0  -4  -7    5.00    2.60
   0  -4  -7    3.30    3.40
   0  -4   7    0.30    3.60
   0   4   7    2.00    2.70
   0   4   7    2.20    4.10
   0  -4   7    8.10    4.20
   0   4   7   -2.20    3.50
   0  -4   8  196.28   18.30
   0  -4   8  201.88   18.90
   0  -4  -8  224.28   17.40
   0  -4  -8  200.98   17.40
   0   4   8  184.58   18.40
   0  -4  -8  189.78   17.80
   0   4  -8  219.18   18.20
   0  -4   8  207.48   17.30
   0   4  -8  185.68   18.60
   0   4   8  191.68   18.30
   0   4   9    1.50    4.90
   0   4   9    2.00    4.70
   0  -4  -9   -0.70    4.10
   0  -4   9   -2.10    4.50
   0  -4   9    5.60    5.20
   0  -4  -9    5.70    3.60
   0   4  -9    1.30    4.60
   0   4  -9   -0.90    4.80
   0   4 -10  105.49   13.30
   0   4  10  124.69   14.90
   0  -4  10  120.59   13.40
   0  -4 -10  107.49   12.90
   0   4 -10  139.79   14.20
   0   4  10  150.48   14.30
   0  -4 -10  127.79   13.30
   0   4  11   -7.30    6.50
   0  -4 -11    1.80    5.50
   0   4 -11   -1.00    6.10
   0  -4  11   15.60    6.30
   0  -5   0    1.60    2.30
   0  -5   0   -1.20    2.20
   0   5   0   -0.60    2.60
   0   5   1    2.60    2.70
   0  -5  -1    6.40    2.30
   0  -5  -1    4.70    2.60
   0   5  -1    8.70    2.90
   0  -5   1    4.70    2.20
   0   5  -1    3.80    2.20
   0  -5   1    7.20    2.70
   0  -5  -1    8.00    2.50
   0   5  -2    0.30    2.80
   0  -5  -2   -1.20    2.10
   0  -5   2   -0.30    2.70
   0   5   2   -2.10    2.20
   0  -5   2   -2.40    3.20
   0  -5   2    0.10    2.10
   0  -5  -2    3.50    2.50
   0   5  -2   -3.90    2.30
   0  -5  -3   32.90    4.30
   0   5   3   27.40    4.20
   0  -5   3   56.59    5.90
   0   5  -4    1.10    3.40
   0  -5  -4    0.80    2.90
   0   5  -4    0.40    3.00
   0  -5   4    2.90    2.80
   0  -5   4   -3.50    2.20
   0   5   4    2.80    3.20
   0  -5   4   -1.40    3.30
   0   5   4   -0.10    2.80
   0  -5  -4    1.00    3.80
   0  -5   5   -2.80    3.20
   0   5  -5   -7.60    3.30
   0   5   5    1.70    3.50
   0  -5  -5   -5.00    5.10
   0  -5   5    4.00    3.70
   0   5  -5    0.40    3.50
   0   5   5   -0.20    3.60
   0  -5   5   -1.10    2.50
   0  -5  -5    3.10    2.90
   0   5  -6    4.00    3.90
   0   5   6    2.00    4.20
   0   5   6   -0.70    5.00
   0  -5   6   -0.20    4.00
   0   5  -6    0.20    3.70
   0  -5   6    3.00    3.40
   0  -5   6    2.30    2.50
   0  -5  -6    0.10    3.10
   0  -5  -7   48.50    5.70
   0  -5   7   45.20    6.40
   0   5  -7   48.70    6.10
   0  -5   7   49.40    5.90
   0   5   7   38.10    6.30
   0  -5  -7   49.40    5.40
   0   5  -7   36.20    5.90
   0  -5   7   36.10    5.00
   0   5   7   53.99    6.80
   0   5  -8    2.40    4.20
   0   5  -8    0.90    4.20
   0  -5   8    4.60    4.40
   0  -5   8   -0.90    5.10
   0  -5  -8   -1.60    3.80
   0  -5   8    0.40    3.20
   0  -5  -8    0.90    3.10
   0   5   8    3.60    4.30
   0   5  -9    7.20    4.90
   0   5   9   -0.20    5.10
   0  -5   9   -1.70    4.60
   0  -5  -9    3.60    4.40
   0   5   9   -0.20    5.40
   0   5  -9   -1.10    6.00
   0   5 -10    1.90    6.40
   0  -5  10    2.00    5.50
   0   5  10    0.80    6.00
   0  -5 -10   -2.20    4.70
   0  -5 -11    7.20    5.80
   0  -5  11   -7.80    5.80
   0   5 -11    4.90    6.60
   0   5  11    6.30    6.80
   0   6   0  562.14   51.49
   0  -6   0  681.53   51.69
   0  -6   0  643.74   51.49
   0  -6   0  628.84   51.59
   0   6   0  625.34   51.59
   0  -6   1   64.59    6.80
   0  -6   1   51.09    6.20
   0  -6  -1   55.79    6.20
   0   6  -1   60.59    7.00
   0   6   1   54.79    6.60
   0  -6  -1   55.99    6.40
   0  -6  -1   58.59    6.50
   0   6  -1   51.29    5.90
   0  -6   1   56.29    6.80
   0   6  -2  641.14   52.69
   0   6   2  656.63   52.49
   0   6   2  645.24   52.49
   0  -6   2  678.43   52.39
   0  -6  -2  623.54   52.49
   0  -6   2  652.73   52.69
   0  -6  -2  637.14   52.49
   0  -6   2  565.54   53.09
   0   6  -2  644.54   52.39
   0   6   3   16.20    3.60
   0  -6   3   16.00    4.30
   0  -6   3   17.90    4.00
   0  -6  -3   15.00    3.60
   0  -6   3   17.50    3.20
   0   6  -3   21.60    4.30
   0  -6  -3   18.20    3.80
   0   6  -3   17.00    3.50
   0   6   3   16.60    3.60
   0   6   4  227.88   19.10
   0  -6   4  217.98   19.10
   0  -6   4  215.38   19.30
   0  -6  -4  231.88   19.50
   0   6  -4  209.58   18.90
   0   6   4  222.48   19.00
   0  -6   4  222.88   18.60
   0  -6  -4  196.68   18.90
   0   6  -4  225.28   19.30
   0   6  -5    3.90    3.60
   0  -6  -5   -0.20    5.20
   0   6   5   10.90    4.00
   0  -6  -5    7.00    3.60
   0  -6   5    8.70    4.30
   0  -6   5    6.60    2.70
   0   6   5    9.70    3.70
   0   6  -5    1.70    3.90
   0  -6   5    5.30    3.50
   0  -6  -6  348.37   33.00
   0   6   6  387.56   31.80
   0  -6  -6  371.66   31.60
   0   6   6  387.76   32.50
   0   6   6  290.07   33.20
   0  -6   6  365.96   31.80
   0  -6   6  376.46   32.00
   0   6  -6  388.76   32.10
   0   6  -6  380.26   31.70
   0  -6   6  420.36   31.30
   0  -6  -7    2.90    3.80
   0   6   7    0.90    5.60
   0   6   7   13.80    5.90
   0   6   7    1.60    4.30
   0  -6   7   -2.20    3.90
   0   6  -7    8.80    5.40
   0  -6   7   -1.60    3.00
   0   6  -7    4.30    4.80
   0  -6   7   -3.00    4.90
   0  -6   8   43.90    7.00
   0   6   8   55.69    7.80
   0  -6  -8   44.00    6.70
   0   6   8   63.09    6.60
   0   6  -8   63.89    8.10
   0   6  -8   46.70    7.00
   0   6   8   51.59    7.40
   0  -6  -9    7.70    4.60
   0   6   9    4.10    5.90
   0  -6   9    0.60    5.00
   0   6   9   -2.20    5.60
   0   6  -9    5.70    5.30
   0   6  10   60.69   10.00
   0   6 -10   75.29    9.80
   0  -6  10   83.49    9.40
   0  -6 -10   63.09    8.70
   0   6  11   -3.80    7.80
   0   6 -11   -2.10    6.40
   0  -6  11   -9.10    6.30
   0  -6 -11    2.00    6.20
   0   7   0    5.30    3.80
   0  -7   0   -3.40    3.00
   0   7   0    0.40    2.50
   0  -7   0    0.00    3.10
   0  -7   0    2.60    3.20
   0  -7   1   14.00    4.10
   0   7   1    9.70    3.80
   0   7  -1   12.50    2.90
   0   7  -1   13.30    4.20
   0  -7  -1    8.10    3.30
   0  -7   1    9.30    3.20
   0  -7  -1   11.00    3.50
   0  -7  -1   10.60    3.50
   0  -7   1   11.10    3.80
   0  -7  -2   -3.60    3.20
   0  -7  -2    1.80    3.20
   0   7  -2   -2.20    3.80
   0  -7   2    1.60    5.30
   0   7   2    1.20    3.30
   0   7   2   -4.40    2.90
   0   7  -2    3.60    3.00
   0  -7   2    1.50    2.90
   0  -7   2    1.30    3.60
   0  -7   3   -0.30    5.30
   0  -7   3    3.00    3.00
   0   7   3    4.00    3.40
   0   7  -3    3.00    3.20
   0  -7   3   -4.30    3.50
   0  -7  -3    2.20    3.30
   0   7   3   -6.30    3.20
   0  -7  -3    3.90    3.40
   0   7  -3    9.70    4.40
   0   7  -4    1.80    4.40
   0   7   4    0.20    3.40
   0  -7  -4   -1.50    4.00
   0  -7   4    0.20    4.40
   0  -7  -4   -1.40    3.40
   0   7  -4   -0.10    3.40
   0  -7   4    2.70    3.90
   0   7   4   10.70    3.50
   0  -7   4   -6.50    2.80
   0   7   5   38.00    5.40
   0   7   5   28.70    5.20
   0  -7  -5   28.50    5.20
   0  -7  -5   38.50    6.60
   0   7  -5   41.70    5.30
   0  -7   5   29.90    5.70
   0  -7   5   30.20    4.40
   0   7  -5   33.70    5.90
   0  -7   5   37.10    5.90
   0   7  -6   -4.70    4.30
   0   7   6    8.20    5.30
   0   7  -6   -3.90    4.30
   0  -7  -6   -1.30    6.80
   0  -7  -6   -0.90    4.60
   0  -7   6    2.20    4.70
   0  -7   6   -6.20    4.10
   0   7   6   -3.40    4.40
   0  -7   6    2.80    3.20
   0  -7  -7   -1.60    4.30
   0   7  -7    1.90    4.70
   0  -7   7    0.20    4.50
   0  -7   7    1.40    3.40
   0   7   7    1.60    7.80
   0   7   7    1.90    7.00
   0   7   8    1.90    6.50
   0  -7  -8   -9.50    4.50
   0   7  -8    2.70    5.20
   0   7   8   -3.60    5.10
   0  -7   8    0.30    4.90
   0   7   9   11.40    6.70
   0  -7  -9   19.30    5.70
   0  -7   9   14.30    5.90
   0   7  -9   19.30    6.40
   0   7 -10  -14.70    6.20
   0  -7  10    2.40    6.20
   0   7  10    3.00    7.40
   0  -7 -10   -0.70    5.50
   0  -8   0   50.59    6.00
   0   8   0   43.50    5.20
   0   8   0   40.40    6.00
   0  -8   0   50.49    5.80
   0  -8   0   43.90    5.60
   0  -8   1    6.50    4.10
   0  -8  -1    0.50    3.50
   0   8  -1    3.40    4.30
   0  -8  -1    2.20    3.50
   0  -8   1    5.70    4.00
   0   8  -1    3.50    3.10
   0  -8  -1    2.70    3.20
   0   8   1    6.10    4.20
   0  -8   1    4.00    3.40
   0   8   1    0.00    3.10
   0   8   2  298.97   25.70
   0   8   2  314.87   25.90
   0   8  -2  290.87   26.10
   0  -8  -2  315.47   25.90
   0   8  -2  283.17   25.50
   0  -8   2  304.67   25.50
   0  -8  -2  302.67   25.80
   0  -8   2  318.47   26.20
   0  -8   2  294.67   26.70
   0   8  -3    2.00    3.40
   0   8   3   -1.60    3.60
   0   8  -3    0.70    4.50
   0   8   3   -0.70    3.50
   0  -8  -3   -0.30    3.70
   0  -8   3    8.20    6.30
   0  -8   3    2.80    4.30
   0  -8   3    3.50    3.40
   0  -8  -3    5.00    3.70
   0   8  -4  154.08   14.40
   0  -8   4  153.18   14.80
   0  -8  -4  174.18   15.10
   0  -8   4  147.49   15.90
   0  -8  -4  143.99   14.40
   0   8  -4  153.28   15.00
   0  -8   4  156.08   13.90
   0   8   4  148.49   14.40
   0   8   4  149.29   14.30
   0   8  -5    2.50    4.90
   0   8   5   -2.30    4.20
   0   8  -5    5.00    4.10
   0  -8   5   -7.60    7.00
   0  -8  -5    2.00    4.10
   0  -8  -5   -3.50    5.60
   0   8   5    0.90    4.40
   0  -8   5   -2.80    3.20
   0  -8   5   -5.20    5.00
   0   8   6   30.20    7.00
   0  -8  -6   31.60    8.70
   0   8   6   31.80    6.30
   0   8  -6   39.00    6.20
   0  -8  -6   34.40    5.90
   0  -8   6   55.79    7.10
   0  -8   6   34.10    5.10
   0   8   7   -0.50    4.80
   0   8  -7   -5.20    5.30
   0   8   7   -6.80    8.40
   0  -8   7    0.90    5.20
   0  -8  -7   -2.80    4.50
   0  -8   7   -5.40    4.30
   0   8   7   11.00    8.50
   0  -8  -7    6.10    7.60
   0  -8   8  145.89   15.50
   0   8   8  125.69   15.80
   0   8   8  155.78   16.10
   0  -8  -8  161.38   15.40
   0   8  -8  121.19   15.30
   0   8   9   -7.70    6.70
   0  -8   9   -2.00    5.80
   0   8  -9   -1.20    6.30
   0  -8  -9   -1.50    6.10
   0  -9   0   -3.20    3.50
   0  -9   0    0.30    3.80
   0   9   0   -0.50    4.40
   0  -9   0    1.20    3.90
   0   9   0   -5.70    3.10
   0  -9   1   -0.10    3.70
   0  -9  -1    5.80    4.00
   0   9  -1    1.40    3.30
   0  -9  -1    7.80    3.80
   0  -9   1    8.20    4.40
   0  -9   1    3.10    4.50
   0   9  -1    0.10    4.90
   0   9   1   -1.60    4.30
   0   9   1    1.30    3.60
   0  -9  -1    3.90    4.00
   0   9   1    1.60    3.80
   0  -9   2   -6.80    4.20
   0   9   2    8.70    4.50
   0  -9   2    0.70    3.80
   0   9   2   -4.60    3.60
   0   9   2   -0.90    4.30
   0  -9   2    7.30    5.10
   0   9  -2    8.00    5.00
   0  -9  -2    0.50    3.80
   0  -9  -2    2.00    4.00
   0   9  -2   -2.90    3.40
   0   9  -3    8.40    4.00
   0  -9  -3   20.70    5.00
   0   9   3    0.60    4.00
   0   9   3    7.50    4.80
   0  -9  -3   16.30    4.50
   0  -9   3   10.00    4.00
   0  -9   3   13.40    6.90
   0  -9   3    5.60    6.80
   0   9  -4   -6.00    3.90
   0   9   4   -2.20    4.20
   0   9   4    2.90    4.60
   0  -9  -4   -5.70    4.10
   0  -9  -4   -5.60    4.90
   0  -9   4   -2.20    3.70
   0  -9   4    6.30    7.40
   0  -9  -5    5.20    4.70
   0  -9   5    4.40    7.30
   0  -9  -5    4.60    6.50
   0  -9   5   -1.90    4.00
   0   9  -5   -1.60    4.60
   0   9   5    2.90    4.80
   0   9   5    2.30    4.80
   0  -9  -6    1.00    7.80
   0   9   6   -2.90    5.00
   0  -9   6   -7.60    4.00
   0  -9  -6   -0.90    4.80
   0  -9   6    4.70    7.00
   0   9  -6    2.80    4.70
   0   9   6    2.80    6.00
   0   9   7  -21.00   10.50
   0  -9   7   11.10    7.10
   0   9  -7   17.70    5.80
   0  -9  -7   15.80    6.00
   0   9   7   17.00    6.20
   0  -9  -7  -12.20    8.90
   0   9   8    6.30    6.50
   0  -9   8   -0.50    6.90
   0  -9  -8   -2.00    6.00
   0   9  -8   10.60    6.80
   0   9   9    0.50    7.40
   0   9  -9   -3.60    6.40
   0 -10   0  248.08   20.90
   0  10   0  207.68   19.90
   0 -10   0  236.08   20.80
   0 -10   1   -1.60    4.70
   0 -10  -1    1.30    4.30
   0  10   1    6.80    4.30
   0  10   1    1.20    5.50
   0  10  -1    5.90    3.70
   0 -10  -1   -1.40    4.30
   0  10   1    2.50    4.50
   0 -10  -1    1.90    5.20
   0 -10   2   13.00    4.80
   0  10   2    3.00    4.30
   0  10  -2   15.70    4.40
   0  10   2    8.10    5.00
   0 -10  -2    8.20    4.70
   0 -10   2    4.60    5.30
   0 -10  -2    7.30    4.80
   0 -10   3    1.30    5.80
   0 -10  -3    2.00    5.00
   0  10  -3   -0.70    4.10
   0 -10   3    0.50    4.20
   0 -10  -3    6.50    4.70
   0  10   3    3.10    5.00
   0  10   3   -0.40    4.90
   0 -10  -4   70.59    8.90
   0  10   4   71.89    8.90
   0  10  -4   71.19    8.30
   0 -10   4   81.19    9.20
   0  10   4   75.99    9.10
   0 -10   4   69.39   10.80
   0 -10  -5   -0.70    5.30
   0 -10   5   -0.40    4.30
   0  10   5   -7.00    5.20
   0  10  -5    6.40    4.90
   0 -10   5   -9.20    8.80
   0  10   5   -0.30    5.70
   0  10   6   69.89   10.00
   0  10   6   48.40    9.10
   0  10  -6   64.39    9.00
   0 -10   6   69.29    7.80
   0 -10  -6   56.19    8.60
   0 -10   6   69.89   11.80
   0  10   7    7.30    6.90
   0 -10  -7   -0.50    5.70
   0 -10   7    0.30    9.10
   0  10  -7   -2.80    5.90
   0  11   0   -8.60    4.40
   0 -11   0   -5.10    4.80
   0 -11   0   -1.30    4.60
   0  11   0   -8.50    4.20
   0 -11  -1   10.00    5.30
   0 -11   1    6.50    4.90
   0  11   1   -2.20    4.40
   0  11  -1   -0.30    4.40
   0 -11   1  -15.40    4.80
   0 -11  -2   -0.80    5.00
   0  11  -2   -0.30    4.00
   0  11   2    0.00    4.60
   0 -11   2    8.50    5.00
   0 -11   2    1.60    5.60
   0  11   3    4.60    6.10
   0 -11  -3    0.10    5.60
   0 -11   3    5.00    5.50
   0  11  -3    1.00    4.60
   0 -11  -4   -1.90    5.70
   0  11   4    8.90    6.70
   0 -11   4   -1.40    7.40
   0  11  -4   -5.40    4.80
   0 -11   4   -5.60    5.00
   0  11   5   -5.10    6.00
   0 -11   5    2.60    9.10
   0  11  -5    8.40    5.80
   0 -11  -5    7.60    6.30
   0 -11   5    3.10    5.10
   0  11   6    2.00    6.70
   0 -11  -6    4.80    6.70
   0  11  -6    4.50    5.60
   0 -11   6   -1.50   10.60
   0 -12   0   -4.50    5.70
   0 -12   0    5.90    6.10
   0  12   0    5.60    5.70
   0  12  -1   -2.90    4.80
   0 -12   1   -1.90    5.70
   0 -12   1    2.80    6.30
   0  12   1   -3.70    5.80
   0 -12  -1    1.40    6.10
   0  12  -2   72.19    9.10
   0 -12  -2   84.19   10.30
   0  12   2   88.99   10.10
   0 -12   2   80.49   10.50
   0 -12   2   72.89    9.50
   0  12  -3   -0.30    5.40
   0 -12   3    4.20    7.60
   0  12   3    5.00    6.80
   0 -12  -3   12.70    6.50
   0 -12   3   11.30    6.10
   0 -12  -4   16.30    7.00
   0 -12   4   11.40    8.30
   0  12  -4    5.60    6.20
   0 -12   4   10.60    6.30
   0  12   4    2.80    6.70
  -1   0  -1    0.10    0.60
  -1   0   1    0.10    0.50
   1   0  -1    0.70    0.40
   1   0   1    0.30    0.40
  -1   0   1   -0.80    0.40
   1   0   2   10.80    1.70
   1   0   2   11.50    1.40
  -1   0   2   12.10    1.60
  -1   0  -2   12.80    1.40
   1   0  -2   12.20    1.50
  -1   0   3   -0.50    1.60
   1   0  -3   -0.60    1.40
   1   0   3   -0.40    1.60
  -1   0  -3    0.70    1.30
  -1   0  -4  134.79   11.20
   1   0   4  128.29   11.40
   1   0   4  136.79   11.70
   1   0   5   -3.00    2.20
   1   0  -5   -2.70    1.70
  -1   0   5   -1.70    2.20
  -1   0  -5   -0.50    1.60
   1   0  -5   -0.70    2.00
   1   0   5   -1.90    2.10
  -1   0   5   -0.80    2.50
  -1   0  -5   -2.70    1.90
  -1   0   6  105.29   10.00
  -1   0  -6   95.19    9.70
   1   0  -6  112.99    9.70
   1   0   6   91.19   10.10
  -1   0  -6   86.69    9.60
  -1   0   6  134.39   10.50
   1   0  -6  118.99    9.70
   1   0   6  100.09   10.30
  -1   0  -6   97.89    9.40
   1   0  -6  123.19    9.50
  -1   0  -7    2.30    2.90
   1   0  -7    0.60    3.20
  -1   0  -7    4.00    3.20
   1   0   7    2.60    3.70
  -1   0   7    4.40    3.30
  -1   0   7    2.00    3.60
   1   0  -7    1.00    2.90
  -1   0  -7   -3.20    2.30
   1   0   7    1.00    3.40
  -1   0  -8   37.30    4.40
   1   0  -8   37.10    5.80
  -1   0  -8   28.70    4.80
   1   0   8   25.20    5.40
   1   0  -8   39.30    5.00
  -1   0  -8   35.20    5.70
   1   0   8   38.80    5.40
  -1   0   8   32.20    5.50
   1   0  -8   38.80    4.60
  -1   0   8   34.40    5.50
   1   0  -9   -0.30    5.40
  -1   0  -9   -2.90    5.10
  -1   0  -9    7.90    3.90
   1   0   9    2.70    4.40
  -1   0  -9    2.90    3.20
   1   0  -9    1.90    3.40
  -1   0   9    4.00    4.30
   1   0  -9   -0.70    3.90
   1   0  10   36.90    6.50
  -1   0  10   41.50    6.70
   1   0 -10   32.20    8.00
   1   0  10   28.90    6.60
  -1   0  10   31.00    6.60
  -1   0 -10   21.50    6.20
  -1   0 -10   18.30    8.10
   1   0 -10   42.50    7.60
   1   0 -10   48.40    5.60
   1   0  11    5.00    7.20
   1   0  11   -2.50    5.90
   1   0 -11   -3.60    9.80
  -1   0 -11   -4.20    5.00
  -1   0  11    6.00    7.00
  -1   0 -11   -3.60    8.30
  -1   0  11    2.20    5.80
   1   0 -11    4.40    4.90
   1   0  12    6.80    6.90
   1   0 -12    5.20    6.50
  -1   0  12    3.80    6.70
  -1   0 -12    2.60    6.10
   1   1   0   -0.80    0.50
  -1  -1   0    0.10    0.50
  -1  -1   0    3.40    0.80
  -1   1   0   -1.10    0.50
   1  -1   0    3.60    0.70
   1   1   0    4.00    0.70
  -1  -1   1 2315.87  187.68
   1  -1  -1 2331.77  187.58
  -1   1  -1 2253.87  187.68
   1   1   1 2312.57  187.58
   1  -1  -1 2404.16  187.68
  -1  -1  -1 2437.96  187.68
   1  -1   1 2269.87  187.68
  -1   1   1 2261.87  187.58
  -1  -1  -1 2302.07  187.58
   1   1  -1 2261.77  187.68
  -1  -1   2    1.00    1.50
   1   1   2    6.00    2.20
  -1   1  -2    1.40    1.30
   1   1   2    5.60    1.90
  -1   1   2    4.50    2.20
  -1   1   2    5.70    1.80
  -1  -1  -2    2.90    1.10
   1   1  -2    0.90    1.30
   1  -1   2    0.50    1.50
  -1  -1  -2    4.00    2.40
  -1   1  -3 2779.02  228.18
  -1  -1   3 2738.13  228.18
   1   1   3 2982.80  228.28
   1   1   3 2636.64  228.08
   1   1  -3 2841.62  228.18
  -1   1   3 2896.31  228.28
   1  -1   3 2746.83  228.28
  -1   1   3 2894.91  228.18
  -1  -1   4   19.10    2.80
   1  -1  -4   16.20    2.10
   1   1   4   14.90    2.60
  -1   1  -4   12.90    2.50
  -1  -1   4   10.90    2.50
  -1   1  -4    8.00    2.10
   1   1   4   18.80    2.60
   1   1  -4   20.40    2.50
  -1   1   4   11.30    1.90
   1  -1   4   15.30    2.60
  -1   1   4   13.80    2.30
   1  -1   4   11.90    2.50
   1   1  -4   14.10    2.20
  -1   1   4   11.60    2.80
  -1  -1  -4   17.00    1.90
  -1  -1   5  745.73   59.49
   1  -1  -5  696.53   59.29
   1   1   5  723.83   59.49
   1  -1  -5  736.23   59.29
  -1   1  -5  738.93   59.29
  -1   1  -5  694.93   59.39
  -1  -1   5  722.33   59.49
   1   1   5  753.42   59.59
   1   1  -5  732.43   59.29
  -1  -1  -5  742.23   59.29
  -1   1   5  716.73   59.49
  -1  -1  -5  679.53   59.19
   1   1  -5  714.03   59.39
  -1  -1  -5  754.12   59.19
  -1   1   5  723.63   59.39
   1  -1   5  763.42   59.49
  -1  -1   6    7.80    3.20
   1   1   6   19.90    3.30
  -1   1  -6   10.00    2.60
   1  -1  -6    7.90    2.40
  -1   1  -6   32.50    5.00
   1  -1  -6    5.30    2.60
  -1   1  -6   14.30    3.20
   1  -1  -6   10.20    2.80
  -1  -1   6    7.40    3.20
   1   1   6    9.40    3.60
  -1   1   6    5.20    3.50
  -1  -1  -6   18.10    2.90
  -1  -1  -6   17.50    2.80
   1  -1   6   17.50    3.60
   1  -1   6   20.60    3.60
   1   1  -6    4.30    3.00
  -1  -1  -6   19.90    2.40
   1   1  -6    3.00    2.70
   1  -1  -7  636.64   49.50
   1  -1  -7  613.04   49.70
  -1   1  -7  627.74   49.60
  -1   1  -7  572.14   49.70
  -1   1  -7  527.55   50.19
   1   1   7  600.04   49.99
   1   1   7  606.14   49.90
  -1  -1   7  604.84   49.99
   1  -1  -7  594.74   49.60
  -1  -1   7  610.34   49.90
  -1  -1  -7  624.84   49.80
   1  -1   7  577.04   49.90
   1  -1   7  628.34   50.09
   1   1  -7  582.44   50.19
  -1  -1  -7  645.44   49.50
  -1  -1  -7  619.54   49.60
  -1   1   7  638.24   49.90
  -1   1   7  554.84   49.80
   1   1  -7  603.24   49.80
   1   1   8   13.70    4.40
  -1   1  -8    2.20    2.90
   1  -1  -8   -3.00    3.30
  -1  -1   8    5.10    4.20
  -1   1  -8    2.80    5.10
   1  -1  -8   -0.30    3.20
  -1  -1   8    0.80    3.80
   1   1   8    2.20    4.00
  -1   1  -8    5.80    3.50
  -1  -1  -8    2.50    3.30
   1  -1   8    2.80    3.90
   1   1  -8    7.00    3.80
   1   1  -8    8.60    3.30
  -1   1   8   -3.00    3.90
  -1   1   8    4.00    3.60
  -1  -1  -8    9.40    2.60
   1   1  -8   -4.40    4.60
  -1  -1  -8    1.60    3.20
   1  -1   8    2.00    4.10
  -1   1  -9  135.39   13.40
   1   1   9  141.49   14.30
  -1  -1   9  104.29   15.00
   1   1   9  109.59   15.00
   1  -1  -9  147.29   13.90
  -1   1  -9  108.49   14.50
  -1   1  -9  159.58   13.10
   1  -1  -9  168.98   12.90
  -1  -1   9  151.68   14.00
   1  -1  -9  137.99   13.20
  -1  -1  -9  139.09   13.60
   1   1  -9  135.59   14.90
  -1   1   9  150.38   14.10
   1   1  -9  132.59   13.20
   1  -1   9  146.79   14.20
   1   1  -9  143.29   13.20
  -1  -1  -9  129.99   13.10
  -1   1   9  121.79   15.60
   1  -1 -10   -2.50    5.50
  -1  -1  10    5.10    6.00
  -1  -1  10    3.10    5.00
  -1   1 -10   -2.50    4.60
  -1   1 -10  -11.10    6.00
  -1   1 -10    0.20    4.30
   1   1  10    3.90    5.00
   1   1  10    9.30    5.60
   1  -1 -10   -5.50    4.10
  -1   1  10    1.90    5.10
   1  -1  10   -2.90    4.90
   1   1 -10    7.80    4.40
   1  -1  10    0.50    5.50
  -1  -1 -10    3.40    4.10
  -1   1  10    4.20    5.50
   1   1 -10   -2.50    4.50
   1   1 -10    1.90    5.90
  -1  -1 -10   -3.00    5.80
   1   1  11   46.00    7.70
   1  -1 -11   38.80    7.70
   1  -1 -11   38.00    9.30
  -1  -1  11   34.90    7.70
   1   1  11   54.89    8.40
  -1   1 -11   56.89    7.10
  -1  -1  11   50.99    9.10
   1   1 -11   33.30    7.70
  -1  -1 -11   47.50    7.10
  -1  -1 -11   62.89    9.60
  -1   1  11   52.59    8.20
   1  -1  11   38.10    7.80
  -1   1  11   50.29    8.40
   1  -1 -12    2.90    7.90
  -1  -1  12    2.00    6.50
  -1   1 -12  -13.20    6.40
   1   1  12  -13.40    6.70
   1   1 -12    0.30    5.90
  -1  -1 -12    6.80    6.20
  -1   1  12   -3.80    6.50
   1  -1  12   -4.10    7.10
   1  -2   0   12.30    1.50
  -1   2   0   11.60    1.50
  -1  -2   0    1.60    1.40
   1   2   0    1.60    1.40
  -1  -2   1  112.09    9.80
  -1   2  -1  114.19    9.80
   1   2   1  114.09    9.60
   1  -2  -1  116.99    9.60
   1   2  -1  110.19    9.70
  -1  -2  -1  110.79    9.60
   1  -2   1  117.09    9.80
  -1   2   1  120.69    9.60
  -1  -2   2  166.88   15.30
  -1   2  -2  196.28   15.20
   1   2   2  175.48   15.00
  -1  -2  -2  213.88   15.40
   1   2  -2  161.78   15.20
  -1   2  -3   41.90    4.80
  -1  -2   3   41.90    5.00
   1   2   3   55.69    5.00
   1   2   3   39.30    5.50
   1  -2  -3   42.30    5.20
   1   2  -3   52.19    4.90
  -1  -2  -3   33.70    5.30
  -1   2   3   51.29    5.40
   1  -2   3   50.39    5.20
  -1   2   3   41.70    5.30
  -1  -2   4   84.99    7.50
  -1  -2   4   79.49    7.70
  -1   2  -4   93.89    7.70
   1  -2  -4   65.99    7.70
   1   2   4   85.69    8.10
  -1   2  -4   71.99    7.40
   1   2   4   88.89    7.90
   1   2   4   80.69    7.40
   1   2  -4   75.89    7.40
   1  -2   4   82.69    7.70
  -1   2   4   99.09    7.90
   1  -2   4   83.69    7.80
   1   2  -4   73.19    7.40
  -1  -2  -4   79.89    7.40
  -1   2  -5   14.20    2.80
  -1  -2   5   13.70    3.10
   1  -2  -5   18.30    2.80
  -1  -2   5   11.70    3.20
   1   2   5   18.30    3.20
   1   2   5   15.90    2.30
  -1   2  -5   12.50    3.00
   1   2   5   15.60    3.50
  -1   2   5   16.50    2.60
  -1   2   5   19.70    3.50
   1   2  -5   19.70    3.20
  -1  -2  -5   16.30    2.40
   1  -2   5   15.40    3.30
   1  -2   5    9.90    3.20
  -1   2   5   17.50    3.00
  -1  -2  -5   20.10    2.90
   1  -2  -6   82.29    7.40
   1   2   6   66.69    8.50
   1   2   6   63.69    7.90
  -1   2  -6   68.89    7.60
  -1   2  -6   65.39    8.00
  -1  -2   6   93.19    8.40
  -1  -2   6   85.59    8.10
   1  -2  -6   88.89    7.30
   1   2  -6   91.19    8.00
   1  -2   6   74.49    8.40
  -1  -2  -6   66.49    7.40
   1   2  -6   90.79    7.80
  -1  -2  -6   70.49    7.00
  -1  -2  -6   65.79    7.20
  -1   2   6   92.49    8.60
   1  -2   6   63.49    8.10
   1  -2  -7   -1.40    2.60
  -1   2  -7    1.50    3.30
   1  -2  -7    2.70    2.50
  -1   2  -7    2.00    3.40
  -1  -2   7    3.30    3.60
  -1   2  -7   -4.60    2.80
   1   2   7   -1.20    3.70
   1   2   7    2.20    3.30
  -1  -2   7    5.30    3.50
   1  -2  -7   -4.10    2.70
  -1   2   7   -2.80    3.00
   1  -2   7    1.80    3.50
  -1  -2  -7    1.80    2.20
  -1   2   7    1.90    3.80
   1   2  -7    4.70    3.10
   1   2  -7    2.10    3.40
  -1  -2  -7   -1.10    2.80
   1   2  -7    1.10    2.90
  -1  -2  -7    5.10    2.70
   1  -2   7    0.80    3.60
   1  -2  -8   71.69    6.70
  -1   2  -8   35.80    5.60
  -1   2  -8   43.90    6.00
  -1  -2   8   57.59    6.40
   1  -2  -8   62.19    6.00
   1   2   8   41.10    6.20
   1   2   8   36.00    5.70
   1  -2  -8   55.29    5.70
  -1  -2   8   45.20    6.20
  -1   2  -8   40.60    5.50
   1   2  -8   49.20    5.70
   1  -2   8   28.00    5.90
   1   2  -8   50.09    5.90
   1   2  -8   62.19    6.70
  -1  -2  -8   31.90    5.50
  -1  -2  -8   43.30    4.90
   1  -2   8   40.80    6.20
  -1  -2  -8   39.00    5.30
  -1   2   8   55.29    6.40
  -1   2   8   54.39    6.00
   1  -2  -9   15.90    4.40
   1   2   9   16.30    5.00
  -1  -2   9   10.50    5.00
   1  -2  -9   16.50    4.30
  -1   2  -9   12.50    4.50
  -1   2  -9   12.90    4.80
   1  -2  -9   17.80    3.60
   1   2   9    7.00    4.70
  -1   2  -9   12.30    4.10
  -1  -2   9   12.10    4.90
   1  -2   9   11.00    5.20
   1   2  -9   10.60    4.40
   1   2  -9    7.60    4.90
  -1  -2  -9   12.20    3.30
  -1  -2  -9   13.80    4.50
  -1   2   9   17.60    5.10
   1   2  -9   14.40    4.20
  -1   2   9   14.00    5.00
   1  -2   9   11.90    5.30
  -1  -2  -9   19.60    4.00
   1  -2 -10   -9.50    4.80
  -1   2 -10   11.70    4.90
  -1   2 -10   14.00    5.30
  -1   2 -10   13.70    5.10
   1   2  10    6.00    5.70
  -1  -2  10    4.90    5.00
  -1  -2  10    4.60    5.60
   1   2  10    7.50    5.50
   1  -2 -10   10.90    4.80
   1  -2  10   14.70    5.30
   1  -2  10    5.90    5.80
   1   2 -10    2.60    4.70
  -1   2  10    0.10    5.20
   1   2 -10   10.50    5.40
  -1  -2 -10    4.10    5.10
  -1  -2 -10    9.60    4.30
  -1   2  10    9.30    5.70
  -1   2 -11    9.40    5.50
   1   2  11    4.90    6.90
   1  -2 -11    8.60    6.60
   1  -2 -11  -11.80    4.80
  -1  -2  11   -1.90    5.60
   1   2  11    5.60    6.40
  -1   2  11    0.40    6.40
  -1  -2 -11    4.00    4.90
   1   2 -11    6.70    5.90
  -1   2  11   -3.00    6.80
  -1  -2 -11   -6.80    6.90
   1  -2  11   14.80    6.00
   1  -2 -12   18.30    6.30
   1   2  12    2.80    7.50
  -1   2 -12   13.80    6.30
   1  -2 -12   13.40    8.90
  -1  -2  12   26.80    7.20
   1   2 -12    7.70    6.50
  -1   2  12    7.90    7.40
  -1  -2 -12   17.10    9.20
  -1  -2 -12    1.90    7.50
   1  -2  12   10.80    6.80
  -1  -3   0   25.30    2.80
  -1   3   0   24.80    3.00
   1  -3   0   19.30    2.70
   1   3   0   19.30    2.90
   1   3   1 2656.23  214.38
  -1  -3   1 2661.83  214.48
  -1   3  -1 2654.13  214.48
   1  -3  -1 2603.74  214.38
  -1  -3  -1 2553.54  214.38
   1  -3   1 2682.93  214.48
   1   3  -1 2673.63  214.48
  -1   3   1 2663.13  214.38
   1  -3  -2   22.50    2.70
   1   3   2   22.40    2.70
  -1  -3   2   22.50    3.00
  -1   3  -2   21.70    3.00
  -1   3   2   23.40    2.70
   1  -3   2   18.70    2.90
   1   3  -2   20.10    3.00
  -1  -3  -2   24.70    2.90
   1  -3  -3  425.96   35.00
   1   3   3  426.66   34.60
   1  -3  -3  434.26   34.80
  -1   3  -3  397.26   34.80
   1   3   3  434.96   34.80
  -1  -3   3  418.26   34.90
  -1   3  -3  428.36   34.80
   1   3  -3  433.56   34.80
   1  -3   3  417.66   34.90
  -1   3   3  430.76   34.70
   1   3  -3  406.36   34.80
  -1  -3  -3  421.76   35.10
  -1  -3  -3  427.46   34.70
  -1   3  -4    4.20    2.40
   1   3   4    5.50    2.70
   1   3   4   11.80    3.00
  -1  -3   4    4.70    2.70
   1  -3  -4    1.50    2.20
   1   3   4    4.30    4.20
  -1  -3   4    2.50    2.40
   1  -3  -4    2.90    3.60
  -1   3   4    0.10    2.50
   1   3  -4    0.90    2.40
  -1  -3  -4    4.40    2.20
   1  -3   4    7.10    2.40
  -1   3   4   -2.50    3.70
   1  -3   4    2.60    2.60
  -1   3   4   -0.10    2.90
   1   3  -4    0.10    2.40
  -1  -3  -4    1.70    3.90
   1   3   5 1840.52  146.39
   1   3   5 1718.63  146.89
   1   3   5 1871.11  146.29
  -1   3  -5 1776.02  146.19
  -1  -3   5 1782.52  146.29
  -1   3  -5 1763.42  146.19
  -1  -3   5 1791.22  146.29
   1  -3  -5 1846.22  146.19
   1  -3   5 1764.12  146.29
  -1  -3  -5 1838.22  146.19
   1   3  -5 1680.53  146.19
  -1   3   5 1790.22  146.39
  -1   3   5 1871.41  146.49
   1  -3   5 1810.82  146.39
   1   3  -5 1769.22  146.19
  -1   3   5 1861.91  146.29
   1   3   6    7.30    2.20
   1  -3  -6    5.20    2.30
  -1  -3   6    7.50    3.50
  -1  -3   6    4.10    3.30
   1  -3  -6    7.70    2.80
   1   3   6    8.80    3.70
  -1   3  -6    6.70    3.20
   1   3   6   12.30    3.60
  -1   3  -6    0.60    3.10
  -1   3   6    4.70    2.90
  -1   3   6    3.10    2.50
   1   3  -6    9.50    3.50
  -1  -3  -6    0.70    2.20
   1  -3   6    4.00    2.80
  -1  -3  -6    5.80    2.90
  -1   3   6    6.90    3.60
   1  -3   6    4.80    3.50
   1  -3   6   -1.40    3.20
   1   3  -6    2.60    3.10
   1  -3  -7   86.39    8.30
  -1   3  -7   78.99    9.10
   1  -3  -7   94.19    8.40
  -1  -3   7   85.79    9.60
  -1  -3   7   77.69    9.20
  -1   3  -7   83.09    9.00
   1   3   7   85.99    9.80
   1  -3  -7   91.79    8.60
  -1  -3   7   82.19    8.60
   1   3   7   84.99    9.60
  -1   3  -7   82.99    8.50
   1  -3   7   98.89    8.40
  -1   3   7   81.49    9.60
  -1  -3  -7   90.59    8.10
   1   3  -7   81.69    9.10
  -1  -3  -7   88.59    8.30
   1  -3   7   98.69   10.10
  -1  -3  -7   85.99    8.70
   1   3  -7   77.79    9.20
  -1   3   7   86.59    9.40
   1  -3   7   88.09    9.20
   1  -3  -8    2.80    3.40
  -1   3  -8    2.60    3.10
  -1   3  -8    7.10    3.80
  -1  -3   8    1.30    4.00
  -1   3  -8   14.60    4.00
   1  -3  -8    0.10    3.20
  -1  -3   8    4.10    2.80
   1   3   8    5.80    4.10
   1  -3  -8    1.80    2.90
  -1  -3   8    0.60    4.40
   1   3   8    7.30    4.50
  -1  -3  -8    8.80    3.10
   1  -3   8    3.60    4.30
   1  -3   8    4.70    3.10
  -1  -3  -8   12.40    2.70
   1   3  -8    4.60    3.80
  -1  -3  -8    4.60    3.50
   1   3  -8   -2.40    3.70
  -1   3   8    3.50    3.70
  -1   3   8    5.80    4.40
   1  -3   8    7.20    4.10
  -1  -3   9  199.98   19.00
  -1   3  -9  197.68   17.90
   1   3   9  201.08   18.60
   1  -3  -9  211.28   17.60
   1   3   9  199.18   18.60
   1  -3  -9  181.18   17.80
  -1  -3   9  178.68   18.10
  -1   3  -9  186.38   17.90
   1   3  -9  187.48   18.00
  -1  -3  -9  196.18   17.70
   1  -3   9  209.08   19.00
  -1   3   9  181.58   18.40
   1  -3   9  203.88   17.50
   1  -3   9  188.08   18.20
  -1   3   9  214.58   18.80
   1   3  -9  201.98   18.20
  -1  -3  -9  229.78   17.50
  -1   3 -10    4.10    4.90
   1   3  10    0.80    5.80
   1  -3 -10   -2.20    4.50
  -1  -3  10   -0.90    6.00
  -1   3 -10    1.90    4.70
   1   3  10    1.90    5.60
  -1  -3  10   -0.70    4.80
   1  -3 -10   -5.30    4.30
  -1  -3 -10   -4.60    4.20
   1  -3  10    2.60    4.80
   1   3 -10    2.40    5.10
  -1  -3 -10   -2.40    4.60
   1   3 -10   -0.30    5.00
  -1   3  10   -2.30    5.50
  -1   3  10    1.70    5.40
   1  -3 -11   51.19    7.80
  -1   3 -11   57.69    7.70
   1  -3 -11   43.80    7.80
  -1  -3  11   53.09    8.30
   1   3  11   50.49    8.70
   1  -3  11   44.20    8.10
  -1  -3 -11   50.39    8.60
  -1   3  11   39.60    9.00
   1   3 -11   43.00    8.20
  -1  -3 -11   49.10    7.90
  -1  -3  12   -8.50    6.10
   1   3  12   -2.70    7.20
   1  -3 -12   -1.00    7.70
  -1   3 -12    5.30    7.20
   1  -3 -12    6.10    7.80
   1  -3  12    2.90    6.50
  -1  -3 -12   -6.50    7.60
  -1   3  12   10.40    7.30
   1   3 -12   11.90    7.70
  -1  -4   1  291.87   23.70
   1   4   1  286.77   23.60
   1  -4  -1  273.77   23.60
   1  -4  -1  295.77   23.60
  -1   4  -1  300.67   23.80
  -1   4   1  271.77   23.70
  -1  -4  -1  267.07   23.60
   1   4  -1  285.27   23.70
  -1  -4  -1  303.37   23.60
   1  -4   1  279.47   23.70
  -1   4  -2   30.00    3.10
   1  -4  -2   33.90    3.70
  -1   4  -2   18.50    4.40
   1   4   2   23.70    3.00
  -1  -4   2   17.40    3.60
   1  -4  -2   28.30    3.20
   1  -4   2   20.20    3.70
  -1  -4  -2   21.70    2.90
   1   4  -2   18.30    3.10
   1   4  -2   17.60    3.80
  -1   4   2   29.70    3.20
  -1  -4  -2   19.00    3.00
   1   4   3   -1.00    1.90
   1   4   3    4.50    2.30
  -1  -4   3    4.30    2.30
  -1   4  -3    2.90    2.40
   1  -4  -3    4.70    2.40
   1  -4  -3    3.90    2.50
  -1   4  -3    1.30    2.50
  -1  -4   3   -1.30    2.50
   1   4  -3    2.10    2.40
  -1   4   3   -0.90    2.20
  -1  -4  -3    2.40    2.50
   1   4  -3    4.10    2.60
   1  -4   3    1.70    2.10
  -1   4   3    2.30    2.00
  -1  -4  -3   -1.20    2.20
   1  -4   3   -0.20    2.70
   1  -4  -4   94.89    9.00
   1   4   4   58.99    7.60
  -1   4  -4   81.89    7.80
  -1   4  -4   78.89    7.90
   1   4   4   73.99    7.50
   1  -4   4   90.89    7.50
  -1  -4  -4   45.50    8.70
  -1  -4  -4   58.69    7.50
   1   4  -4   73.29    7.80
  -1   4   4   94.29    7.80
   1  -4   4   76.59    8.10
  -1  -4   5   50.09    5.10
   1  -4  -5   28.60    6.70
  -1  -4   5   44.70    5.30
   1   4   5   36.10    5.60
   1   4   5   25.50    6.30
   1  -4  -5   46.20    4.80
  -1   4  -5   32.50    4.80
  -1   4  -5   43.60    5.10
   1   4   5   40.80    5.20
   1  -4   5   43.30    4.80
  -1   4   5   35.50    5.80
  -1  -4  -5   41.10    4.80
  -1   4   5   28.10    6.90
  -1   4   5   38.70    5.10
  -1  -4  -5   42.60    6.40
   1   4  -5   35.70    4.90
   1   4  -5   43.20    5.00
   1  -4   5   40.00    4.90
   1  -4   5   36.70    5.20
   1  -4  -6   37.20    4.30
  -1  -4   6   26.70    4.30
  -1  -4   6   29.70    4.70
   1   4   6   14.90    4.20
  -1   4  -6   21.90    4.40
  -1   4  -6   22.60    4.20
   1   4   6   26.30    5.10
   1  -4  -6   28.00    3.40
   1   4   6   19.30    4.60
   1   4  -6   26.40    4.50
  -1  -4  -6   19.90    4.00
   1  -4   6   18.30    3.40
  -1   4   6   37.60    4.90
  -1   4   6   28.60    4.70
   1  -4   6   19.70    4.70
   1  -4   6   27.70    4.40
   1   4  -6   27.70    4.50
  -1   4   6   43.30    5.00
  -1  -4   7   39.90    5.30
  -1   4  -7   38.70    5.50
   1   4   7   33.30    5.80
   1   4   7   42.10    4.50
  -1  -4   7   35.10    4.40
  -1   4  -7   39.10    5.50
  -1  -4   7   34.50    5.90
   1  -4  -7   39.70    4.40
   1   4   7   31.70    5.70
   1  -4  -7   40.40    5.10
   1   4  -7   34.60    5.40
  -1   4   7   35.40    5.70
  -1  -4  -7   40.40    4.40
   1  -4   7   45.20    4.60
  -1  -4  -7   41.60    5.00
  -1   4   7   46.00    4.90
   1  -4   7   39.50    6.00
  -1   4   7   40.40    5.50
   1  -4   7   33.10    5.30
   1   4  -7   31.50    5.50
   1  -4  -8   23.30    3.70
   1   4   8   11.40    5.00
  -1   4  -8   15.80    4.70
  -1  -4   8   17.80    4.60
   1   4   8   15.70    4.90
  -1  -4   8   18.40    5.00
  -1  -4   8   16.70    3.30
   1  -4  -8   26.70    4.20
  -1   4  -8   10.70    4.50
  -1  -4  -8    9.10    3.30
   1  -4   8   11.80    5.00
  -1  -4  -8   16.40    4.10
   1   4  -8   19.20    5.20
  -1   4   8   26.20    4.60
   1  -4   8    9.80    3.40
   1  -4   8    9.70    4.30
  -1  -4  -8   11.40    3.20
  -1   4   8   21.00    5.00
   1   4  -8   12.50    4.60
  -1   4  -9    2.10    4.50
  -1  -4   9    9.20    5.60
   1   4   9   -1.50    4.80
  -1   4  -9    3.60    4.40
   1   4   9    3.00    4.70
   1  -4  -9    1.20    3.70
   1  -4  -9   -2.20    3.70
  -1  -4   9    0.20    4.50
  -1   4   9    0.70    5.20
  -1  -4  -9    4.10    3.70
   1  -4   9   -3.70    5.30
  -1  -4  -9   -1.80    3.90
  -1   4   9    4.00    4.70
   1  -4   9    2.90    4.40
   1   4  -9    0.10    5.10
   1   4  -9    0.10    4.80
  -1  -4  10   17.70    5.90
  -1   4 -10   -2.90    5.70
   1  -4 -10   21.60    5.20
   1   4  10    1.90    5.90
   1  -4 -10   15.00    5.40
   1   4  10    6.10    6.10
  -1   4 -10   19.40    6.30
   1   4 -10    6.00    5.80
  -1   4  10   14.10    6.00
   1  -4  10    6.80    5.70
  -1   4  10   14.20    6.10
   1   4 -10    8.30    5.80
  -1  -4 -10   17.20    5.10
  -1  -4 -10   21.70    5.40
  -1   4 -11   12.50    6.30
   1   4  11    5.60    7.50
  -1  -4  11    8.50    6.50
   1  -4 -11    7.40    5.60
  -1   4  11    0.40    7.20
  -1  -4 -11    5.60    5.90
   1   4 -11    7.20    6.70
   1  -4  11    3.60    6.10
   1   5   0   17.10    3.20
   1  -5   0   17.30    2.90
  -1   5   0   14.30    3.10
  -1  -5   0   18.10    3.00
  -1  -5   0   16.60    3.70
   1  -5   0   12.90    2.90
  -1  -5   0   17.50    2.70
  -1   5  -1  510.15   40.70
  -1  -5   1  510.75   40.90
   1  -5  -1  526.05   40.80
  -1  -5   1  511.75   40.70
  -1  -5   1  425.36   41.30
   1  -5  -1  450.55   41.10
   1   5   1  424.16   41.00
  -1   5  -1  522.75   41.00
   1  -5   1  522.45   40.80
  -1  -5  -1  531.15   40.80
  -1  -5  -1  514.85   40.80
  -1   5   1  523.75   40.90
   1   5  -1  493.75   40.90
   1  -5   1  499.35   40.90
  -1  -5  -1  473.15   40.80
  -1   5  -2    2.80    2.80
   1  -5  -2    2.60    2.60
  -1  -5   2    0.80    2.10
   1   5   2    6.60    2.50
  -1  -5   2    6.00    3.40
   1   5   2    4.80    2.60
  -1   5  -2    1.20    2.30
  -1  -5   2    6.60    2.80
   1   5  -2    9.30    2.40
   1  -5   2    4.90    3.20
   1  -5   2    5.60    2.90
  -1   5   2    3.60    2.30
   1  -5   2    5.40    2.30
  -1  -5  -2    5.20    2.50
   1   5  -2    6.00    2.90
  -1  -5  -2    4.00    2.40
  -1  -5   3 1707.23  140.49
   1   5   3 1651.73  140.29
   1   5   3 1716.73  140.39
   1  -5  -3 1704.03  140.29
  -1  -5   3 1775.42  140.49
  -1  -5   3 1775.52  140.19
   1  -5  -3 1632.54  140.39
  -1   5  -3 1691.43  140.39
  -1   5  -3 1727.53  140.29
   1  -5   3 1743.83  140.19
  -1  -5  -3 1699.53  140.29
   1   5  -3 1737.13  140.39
  -1  -5  -3 1704.43  140.39
   1   5  -3 1710.33  140.29
   1  -5   3 1844.72  140.49
  -1   5   3 1785.82  140.39
   1  -5   3 1730.43  140.49
   1   5   4    1.60    2.70
  -1   5  -4    4.10    3.40
  -1  -5   4   -0.90    2.20
   1  -5  -4    1.00    3.70
   1  -5  -4    2.20    3.00
  -1  -5   4    4.80    3.40
   1   5   4    2.40    3.20
  -1   5  -4   -0.10    3.00
  -1  -5   4    3.50    2.90
  -1  -5  -4    0.80    3.70
   1   5  -4    6.90    3.40
   1  -5   4    0.40    2.50
   1   5  -4    5.70    3.10
   1  -5   4   -1.70    2.80
  -1   5   4   -0.40    3.00
  -1  -5  -4    4.30    3.00
   1  -5   4   -2.20    3.50
  -1  -5   5   21.70    3.10
  -1   5  -5   21.00    4.30
  -1  -5   5   18.10    3.80
  -1  -5   5   17.50    4.30
   1   5   5   25.80    4.30
  -1   5  -5   12.20    4.00
   1  -5  -5    8.70    5.50
   1  -5  -5   20.20    3.80
   1   5   5   14.80    4.20
   1  -5   5   15.90    4.40
  -1  -5  -5   16.00    3.70
   1  -5   5   19.70    3.80
   1   5  -5   17.70    4.40
  -1  -5  -5   15.30    5.90
  -1   5   5   16.80    3.90
   1   5  -5   15.30    4.00
   1  -5   5   20.80    3.20
   1   5   6   -0.40    4.00
   1  -5  -6    4.20    3.70
  -1   5  -6    0.50    3.80
  -1  -5   6    4.50    3.50
   1   5   6   -1.00    5.20
   1   5   6    2.70    5.30
   1  -5  -6   -0.30    3.30
  -1  -5   6   -4.80    3.70
  -1  -5   6   -5.30    2.50
  -1   5  -6    8.00    3.70
   1  -5   6   -0.50    3.40
  -1   5   6   -1.80    5.20
  -1   5   6    8.50    5.50
  -1  -5  -6   -0.20    3.30
   1   5  -6    3.50    3.80
   1  -5   6    0.40    2.70
  -1   5   6   -2.60    3.80
   1   5  -6    3.00    3.80
   1  -5   6   -0.20    4.10
   1   5   7  540.45   46.80
   1  -5  -7  544.15   46.50
  -1  -5   7  572.14   46.80
   1   5   7  586.54   46.50
  -1  -5   7  519.55   46.60
  -1  -5   7  603.74   46.10
   1  -5  -7  581.74   46.00
  -1   5  -7  525.05   46.60
  -1   5  -7  551.34   46.60
   1   5   7  561.54   47.00
   1   5  -7  559.94   46.60
  -1   5   7  563.64   46.90
  -1  -5  -7  546.35   46.60
  -1   5   7  600.64   46.70
  -1  -5  -7  565.94   45.90
   1  -5   7  588.74   46.20
   1   5  -7  540.45   46.60
  -1   5   7  576.84   47.00
   1  -5   7  564.14   47.10
   1  -5   7  518.75   46.60
  -1   5  -8    3.50    4.20
  -1   5  -8   -6.00    4.10
  -1  -5   8    0.50    4.70
  -1  -5   8    0.10    4.70
   1  -5  -8    2.70    3.10
   1   5   8   -1.10    4.70
   1   5   8    0.50    2.90
   1  -5  -8    1.80    3.80
  -1  -5  -8    0.30    3.20
  -1  -5  -8    8.30    3.20
  -1  -5  -8    4.60    3.80
  -1   5   8    0.50    4.40
  -1   5   8   -6.00    3.30
   1  -5   8    7.60    4.10
   1  -5   8    6.50    5.50
   1   5  -8    0.80    4.40
   1   5  -8   -5.40    4.10
   1  -5   8    2.20    3.30
   1   5   9   22.10    6.30
   1  -5  -9   18.90    5.00
   1   5   9   19.80    5.80
  -1  -5   9   23.20    5.60
  -1   5  -9   18.90    5.50
   1  -5  -9   25.30    5.30
  -1   5  -9   21.70    6.30
  -1   5   9   21.50    6.00
   1  -5   9   22.80    5.70
  -1   5   9   29.50    5.90
   1   5  -9   21.50    5.70
   1   5  -9   15.70    6.20
  -1  -5  -9   22.90    4.90
   1   5  10    1.90    6.40
  -1  -5  10    8.10    5.60
  -1   5 -10    3.30    6.10
   1  -5 -10    6.60    5.00
   1   5  10    7.10    6.00
   1  -5  10   -7.10    4.90
  -1   5  10   -7.00    5.70
  -1  -5 -10    9.90    4.90
   1   5 -10   -2.80    6.40
   1   5  11   39.10    8.30
  -1   5 -11   27.40    7.50
   1  -5 -11   14.70    6.50
  -1  -5  11   40.00    7.60
   1  -5  11   36.00    7.50
   1   5 -11   31.20    8.30
  -1  -5 -11   49.90    7.10
  -1   5  11   33.00    8.70
  -1   6   0   13.90    2.60
  -1  -6   0    4.60    3.10
  -1  -6   0    3.20    2.80
   1  -6   0    9.50    3.00
  -1   6   0   12.10    3.50
   1  -6   0   10.60    2.90
  -1  -6   0    6.40    3.10
   1   6   0    5.50    3.40
   1  -6   0   12.90    3.20
  -1  -6   1  104.99    9.10
   1  -6  -1   88.59    8.40
  -1  -6   1   91.29    8.70
   1  -6  -1   83.19    8.60
  -1   6  -1   80.79    8.30
   1  -6  -1   96.79    8.80
  -1  -6   1   78.79   10.00
  -1   6  -1   91.09    9.30
   1   6   1   91.59    8.90
   1  -6   1   88.79    8.50
  -1  -6  -1   86.69    8.70
   1   6  -1   86.19    8.30
   1  -6   1   93.69    9.00
   1  -6   1   91.89    9.60
  -1  -6  -1   88.89    8.70
  -1   6   1   88.49    8.90
  -1  -6  -1   82.99    8.60
   1   6  -1   98.29    9.30
   1   6   2    2.40    2.90
   1  -6  -2    8.10    3.20
  -1  -6   2    6.50    2.80
  -1   6  -2   12.10    3.70
  -1  -6   2    9.40    3.50
   1   6   2    7.60    3.30
   1  -6  -2   14.20    3.10
  -1  -6   2   -5.90    4.70
  -1   6  -2   14.30    3.10
  -1   6   2   13.10    2.80
   1  -6   2    6.20    2.80
   1   6  -2    4.20    3.50
  -1  -6  -2    7.40    3.10
  -1  -6  -2    4.60    2.80
  -1   6   2   17.30    3.40
   1  -6   2    9.60    4.90
   1  -6   2   12.00    3.50
   1   6  -2   11.40    2.80
  -1  -6  -2    7.80    2.80
   1  -6  -3   95.19    9.40
   1  -6  -3  101.49    9.50
  -1   6  -3  100.89    9.40
   1   6   3   93.39    9.20
  -1  -6   3   80.89    8.90
   1   6   3   93.89    9.30
  -1  -6   3   88.89    9.70
  -1  -6   3  102.29   10.40
  -1   6  -3   96.99    9.90
  -1   6   3   90.49    9.30
   1  -6   3   93.99    9.90
  -1  -6  -3   99.49    9.50
  -1   6   3   94.09    9.30
  -1  -6  -3   97.49    9.40
   1  -6   3  101.59    9.10
   1   6  -3  103.49   10.00
   1   6  -3   97.09    9.20
   1  -6   3   89.29   10.20
  -1   6  -4    7.20    4.00
   1   6   4    1.80    3.00
  -1  -6   4    4.80    3.90
   1   6   4   -0.20    3.30
  -1   6  -4    4.80    3.30
   1  -6  -4   10.50    3.60
   1  -6  -4   10.90    4.00
  -1  -6   4    2.60    2.60
  -1  -6   4    2.90    3.50
  -1  -6  -4    6.30    3.40
   1  -6   4    8.40    4.00
  -1  -6  -4    7.20    4.20
   1  -6   4    7.40    3.60
  -1   6   4   11.70    3.70
   1   6  -4   11.90    4.00
   1  -6   4    4.00    2.80
   1   6  -4    4.50    3.40
  -1   6   4    6.80    3.50
  -1  -6   5   -3.50    3.60
  -1  -6   5    9.50    2.70
  -1   6  -5    3.10    4.20
   1  -6  -5    6.20    5.40
  -1  -6   5    3.90    4.30
   1   6   5    4.20    3.80
   1   6   5   10.50    3.70
  -1   6  -5    5.20    3.60
   1  -6  -5    8.40    3.60
  -1  -6  -5    3.80    3.40
   1  -6   5   11.10    4.20
   1  -6   5    6.70    2.90
   1  -6   5    2.40    3.60
  -1  -6  -5    0.70    5.50
   1   6  -5    6.10    4.00
   1   6  -5   12.50    3.80
  -1   6   5    3.20    3.60
  -1   6   5    0.70    3.50
   1   6   6   21.00    7.50
  -1  -6   6   13.10    4.90
   1   6   6   11.20    5.70
   1   6   6    8.60    4.70
  -1  -6   6   19.00    4.50
  -1   6  -6   20.50    4.90
  -1   6  -6   25.10    4.60
  -1  -6   6   18.80    3.50
   1  -6  -6   33.40    6.70
  -1   6   6   42.40    6.40
   1   6  -6   13.70    5.10
  -1   6   6   33.70    7.60
   1  -6   6   23.90    4.70
   1  -6   6   14.30    3.60
  -1   6   6   29.00    4.80
   1   6  -6   20.20    4.60
   1  -6   6   22.30    5.10
  -1  -6  -6   24.50    4.50
  -1  -6  -6   17.90    7.10
  -1  -6   7   -2.40    4.50
   1   6   7   -4.80    5.30
  -1   6  -7   -3.50    4.70
  -1  -6   7    1.50    2.80
  -1  -6   7   -2.30    4.00
  -1   6  -7   12.90    5.20
   1  -6  -7   -1.40    3.70
   1   6   7    3.30    4.40
   1   6   7    8.40    6.20
  -1  -6  -7    1.60    3.80
   1  -6   7   -1.50    3.20
   1   6  -7    2.30    4.50
  -1   6   7    2.60    4.70
   1  -6   7    0.00    5.00
  -1   6   7   10.60    6.40
   1   6  -7    0.10    4.50
  -1   6   7    4.80    5.50
   1  -6   7    8.60    4.00
  -1  -6   8   -5.20    4.20
   1   6   8    2.20    4.90
   1   6   8    0.00    3.80
   1  -6  -8    0.40    4.20
  -1   6  -8   10.60    4.80
   1   6   8    1.70    5.70
  -1   6  -8   -6.30    4.70
   1   6  -8   -3.30    5.10
  -1   6   8   -0.60    5.10
   1  -6   8    2.60    4.30
   1   6  -8    0.50    4.60
  -1  -6  -8    4.70    4.20
  -1   6   8    3.40    4.50
  -1   6   8    3.60    4.90
   1  -6  -9   14.00    5.00
   1   6   9    3.40    5.90
  -1   6  -9   18.10    6.00
  -1  -6   9    9.90    5.60
   1   6   9   17.30    6.20
  -1   6   9   29.70    6.40
  -1   6   9   20.20    6.30
  -1  -6  -9   17.30    5.40
   1  -6   9   19.90    5.70
   1   6  -9   23.10    6.00
  -1  -6  10   13.90    5.90
  -1   6 -10    7.20    6.10
   1   6  10   -1.20    6.30
   1  -6 -10   -1.40    5.20
   1  -6  10   -5.50    5.40
  -1   6  10    4.70    6.20
  -1  -6 -10    3.00    5.30
   1   6 -10    6.80    6.10
   1   6  11  -10.70    6.70
   1  -6 -11    4.30    6.10
  -1  -6  11   11.80    6.60
  -1   6 -11   -0.70    6.70
   1  -6  11    4.80    6.60
  -1  -6 -11   -2.30    6.00
   1   6 -11    0.40    6.90
  -1   6  11    5.30    7.20
   1   7   0    6.00    3.80
   1  -7   0    7.40    3.40
   1  -7   0    0.00    3.20
   1   7   0   -3.60    2.30
   1  -7   0    1.00    3.00
  -1  -7   0    1.80    3.00
  -1  -7   0    1.00    3.20
  -1  -7   0   -3.30    3.30
  -1   7   0   -2.70    2.40
  -1   7   0   -3.30    3.60
  -1  -7   1  518.45   40.60
  -1   7  -1  459.05   40.00
   1  -7  -1  470.45   40.30
   1   7   1  484.75   40.30
  -1  -7   1  493.05   40.40
   1  -7  -1  475.75   40.20
  -1   7  -1  467.75   40.40
   1  -7  -1  483.05   40.20
  -1  -7   1  474.45   40.10
   1  -7   1  506.65   40.40
   1  -7   1  486.15   40.10
  -1   7   1  485.05   40.30
  -1  -7  -1  463.35   40.20
  -1   7   1  510.45   40.00
  -1  -7  -1  484.05   40.20
   1   7  -1  472.35   39.90
   1   7  -1  510.05   40.50
  -1  -7  -1  484.65   40.30
   1  -7   1  507.55   40.60
   1   7   2    4.40    3.40
  -1  -7   2   -0.40    2.80
  -1  -7   2  -12.60    5.00
  -1   7  -2    2.70    4.00
   1   7   2    4.40    3.00
   1  -7  -2    6.20    3.10
  -1  -7   2   10.60    3.90
   1  -7  -2   -3.70    3.20
  -1   7  -2    0.30    2.90
  -1   7   2   -0.50    2.90
   1  -7   2    0.70    3.60
   1  -7   2   -5.60    5.00
  -1  -7  -2    1.50    3.20
   1   7  -2    2.90    3.00
  -1  -7  -2   -1.80    3.00
  -1   7   2   -2.10    3.50
   1  -7   2    3.80    3.20
  -1  -7  -2   -2.90    3.10
   1   7  -2   -3.30    3.90
   1   7   3   40.20    5.30
   1  -7  -3   42.40    5.40
  -1  -7   3   37.90    6.80
  -1   7  -3   36.90    5.70
   1   7   3   37.00    5.20
  -1  -7   3   44.80    5.70
   1  -7  -3   40.80    5.30
  -1   7  -3   35.40    5.00
  -1  -7   3   41.50    4.80
   1  -7   3   42.00    4.90
   1   7  -3   36.30    5.80
  -1  -7  -3   38.10    5.00
  -1   7   3   40.50    5.10
  -1  -7  -3   35.40    5.30
   1  -7   3   44.10    5.80
   1   7  -3   38.20    5.00
   1  -7   3   35.50    6.80
  -1   7   3   47.30    5.40
  -1  -7   4   -2.90    2.70
  -1  -7   4    0.70    4.00
  -1   7  -4    3.80    3.50
   1   7   4   -0.80    3.60
   1  -7  -4    3.10    3.90
  -1  -7   4    4.10    4.60
   1  -7  -4   -3.10    3.40
   1   7   4   -2.00    3.40
  -1   7  -4   -5.50    4.10
   1   7  -4   -2.10    3.60
   1  -7   4   -1.50    4.10
   1   7  -4   -1.40    4.10
  -1  -7  -4   -8.40    3.90
  -1  -7  -4    5.80    3.60
   1  -7   4   -2.80    4.50
  -1   7   4   -2.00    3.40
   1  -7   4   -5.40    2.90
  -1   7   4   -4.20    3.50
  -1   7  -5  553.84   46.20
   1   7   5  530.45   45.90
  -1  -7   5  545.55   46.30
  -1   7  -5  545.65   45.90
  -1  -7   5  560.54   45.50
   1   7   5  591.54   46.10
  -1  -7   5  524.65   46.20
   1  -7  -5  538.85   45.80
   1  -7  -5  559.84   46.70
  -1  -7  -5  549.05   45.90
   1  -7   5  534.45   46.20
  -1  -7  -5  580.24   46.70
   1  -7   5  540.25   46.40
   1   7  -5  537.05   46.00
  -1   7   5  591.64   46.20
  -1   7   5  528.25   46.00
   1   7  -5  541.15   46.20
   1  -7   5  599.44   45.60
   1  -7  -6   -2.20    6.90
  -1  -7   6    2.60    4.50
   1  -7  -6    0.70    4.50
  -1  -7   6    2.10    4.40
   1   7   6   -8.70    5.00
   1   7   6    0.30    4.40
  -1   7  -6   -2.70    4.60
  -1  -7   6   -2.60    3.00
  -1   7  -6    1.50    4.90
  -1  -7  -6    1.50    5.40
   1  -7   6    1.40    4.30
   1  -7   6   -0.70    4.70
  -1  -7  -6    3.90    6.90
   1   7  -6    3.30    4.70
  -1   7   6    1.00    4.30
   1   7  -6    6.90    4.90
   1  -7   6    0.40    3.30
  -1   7   6    1.10    5.20
  -1  -7   7    2.40    3.40
  -1  -7   7    5.90    4.90
   1   7   7   -7.20    7.00
  -1   7  -7   -1.00    4.50
   1  -7  -7    4.00    4.40
   1   7   7    8.90    7.50
   1  -7   7    6.00    3.60
   1   7  -7    0.10    4.50
  -1  -7  -7   10.90    4.50
   1  -7   7    9.80    4.50
  -1   7   7   12.50    7.20
  -1   7   7   14.70    8.40
   1   7   8   -1.60    4.90
   1   7   8    2.40    6.80
   1  -7  -8    0.90    4.30
  -1   7  -8   -1.50    5.20
  -1  -7   8    8.00    5.20
   1  -7   8    2.70    4.90
  -1   7   8   -2.60    6.20
  -1  -7  -8    8.80    4.80
  -1   7   8    1.80    5.10
   1   7  -8    5.60    5.30
   1   7   9  103.69   13.30
  -1   7  -9  117.69   14.00
   1  -7  -9  122.39   13.60
  -1  -7   9  114.89   13.40
   1   7   9  148.29   15.90
  -1   7   9  117.59   14.30
   1   7  -9  114.39   13.60
   1  -7   9  123.09   13.90
  -1  -7  -9  128.69   13.70
  -1  -7  10    6.70    6.00
   1   7  10    3.60    6.70
  -1   7 -10    2.40    6.20
   1  -7 -10    0.60    5.80
  -1  -7 -10   -1.30    5.20
   1  -7  10    5.40    6.10
  -1   7  10    3.70    7.40
   1   7 -10    2.20    6.10
  -1   8   0    1.50    4.00
  -1  -8   0    0.30    3.50
   1  -8   0    0.80    3.50
  -1  -8   0    1.00    3.30
  -1  -8   0    1.50    3.60
   1  -8   0    1.20    3.10
   1   8   0   -2.50    4.30
  -1   8   0    0.50    2.70
   1   8   0    3.00    2.80
   1  -8   0    3.30    3.70
   1   8   1   40.30    5.50
   1  -8  -1   41.20    5.20
   1  -8  -1   35.30    5.20
   1   8   1   36.20    4.60
  -1  -8   1   36.40    5.50
  -1  -8   1   28.20    4.70
  -1   8  -1   29.40    5.60
  -1   8  -1   30.00    4.50
   1  -8  -1   32.60    4.70
  -1  -8   1   31.60    5.60
   1  -8   1   35.50    5.10
   1   8  -1   29.10    4.40
  -1   8   1   32.50    5.30
   1  -8   1   36.90    5.30
   1   8  -1   39.80    5.80
  -1  -8  -1   43.70    5.30
  -1   8   1   42.10    4.90
   1  -8   1   40.00    5.50
  -1  -8  -1   32.60    5.00
  -1   8   1   34.90    4.80
  -1  -8  -1   32.70    5.00
  -1   8  -2   12.30    4.70
   1   8   2    4.90    3.70
   1   8   2    3.40    4.00
   1  -8  -2    8.20    3.90
  -1  -8   2    7.60    4.20
  -1  -8   2    2.10    3.40
  -1   8  -2    9.20    3.40
  -1  -8   2   10.10    5.60
   1  -8  -2   12.40    4.00
   1  -8   2   12.80    4.50
  -1  -8  -2    4.70    3.70
  -1  -8  -2    9.60    3.90
  -1   8   2   12.20    4.30
   1  -8   2   11.00    5.10
  -1   8   2    3.60    4.60
  -1   8   2    9.40    3.60
   1   8  -2    7.80    4.60
   1  -8   2   11.60    3.50
   1   8  -2    7.50    3.30
   1  -8  -3   12.90    4.10
   1  -8  -3    3.90    4.00
  -1   8  -3    6.80    4.60
  -1  -8   3    7.10    6.50
  -1  -8   3   10.50    4.50
  -1   8  -3    6.40    3.50
   1   8   3   12.20    3.80
   1   8   3    6.90    4.00
  -1  -8   3    7.80    3.50
   1  -8   3   18.70    3.90
  -1  -8  -3    9.00    4.00
   1  -8   3    8.80    4.50
  -1   8   3    5.30    3.70
   1  -8   3   12.50    6.50
  -1   8   3   14.10    4.20
   1   8  -3   13.90    3.90
   1   8  -3   10.80    4.90
  -1  -8  -3    4.80    4.20
  -1   8  -4    8.70    3.80
   1  -8  -4   12.60    4.70
  -1  -8   4    2.30    3.30
  -1  -8   4  -12.50    6.10
   1   8   4    3.20    4.10
   1  -8  -4   10.70    4.00
  -1   8  -4    3.40    4.70
  -1  -8   4    4.20    4.50
   1   8   4    2.20    3.90
  -1   8   4    7.40    4.20
   1  -8   4   -5.60    6.00
  -1   8   4   12.60    4.30
  -1  -8  -4    8.00    4.00
   1  -8   4    3.80    3.40
   1   8  -4    7.10    4.80
   1   8  -4    9.70    3.80
   1  -8   4    2.20    4.30
  -1  -8  -4    2.10    4.50
  -1   8  -5   -0.90    4.90
  -1   8  -5    9.00    4.40
   1  -8  -5   17.60    6.20
   1   8   5    4.40    4.60
  -1  -8   5    8.50    3.60
   1   8   5    7.00    4.40
   1  -8  -5    9.50    4.10
  -1  -8   5   14.30    5.80
  -1   8   5   10.70    5.00
  -1   8   5   10.50    4.40
  -1  -8  -5    4.90    5.60
   1   8  -5    1.10    5.60
   1  -8   5    6.70    5.70
   1   8  -5    9.50    4.60
  -1  -8  -5   11.20    4.50
   1  -8   5   10.10    3.90
   1  -8  -6   -4.00    7.30
   1   8   6    9.20    5.80
  -1  -8   6   -2.20    3.40
  -1  -8   6   -2.10    5.00
   1   8   6    1.40    4.80
   1  -8  -6    2.10    4.30
  -1   8  -6   -6.60    4.30
  -1   8   6    9.10    5.80
  -1   8   6    6.70    4.80
   1  -8   6    0.90    5.20
   1  -8   6    2.20    3.60
  -1  -8  -6    7.60    7.60
   1   8  -6   -0.20    4.50
  -1  -8  -6    2.10    4.40
   1   8   7   14.90    9.20
  -1   8  -7    1.60    5.50
   1   8   7    9.30    5.10
   1  -8  -7   -1.50    4.40
  -1  -8   7    4.40    5.50
   1   8   7   14.70    8.40
   1  -8  -7  -12.30    7.60
  -1  -8  -7   -0.10    4.80
  -1   8   7   15.00    8.60
  -1   8   7    4.30    5.40
   1  -8   7   -1.60    5.20
   1   8  -7    7.50    5.60
   1  -8   7    2.60    4.20
  -1  -8  -7    0.70    7.50
  -1   8   7    1.90    8.20
  -1   8  -8   10.60    6.20
   1   8   8    1.50    8.60
  -1  -8   8    4.90    5.80
   1  -8  -8   13.70    5.60
   1   8   8   -1.40    5.70
   1  -8   8   20.10    6.50
  -1   8   8   11.00    8.20
  -1  -8  -8    9.60    5.50
  -1   8   8   14.80    6.30
   1   8  -8   20.80    6.10
  -1   8  -9   -2.60    6.30
   1  -8  -9    0.80    5.40
   1   8   9    9.70    7.30
  -1  -8   9   -0.50    5.80
   1  -8   9   -3.00    6.20
  -1   8   9    5.50    6.50
   1   8  -9  -13.60    5.60
  -1  -8  -9    5.30    5.70
  -1  -9   0    3.30    3.60
   1  -9   0   -0.70    3.50
  -1   9   0    2.50    4.70
   1   9   0    4.50    4.50
   1  -9   0    2.10    4.10
   1   9   0    3.90    3.20
   1  -9   0   -0.40    3.90
  -1  -9   0    6.30    3.90
  -1   9   0   -2.90    3.10
  -1  -9   0   -0.80    4.10
  -1   9  -1   81.49    9.10
   1   9   1   85.99    9.50
   1  -9  -1  102.99    9.90
  -1  -9   1  101.69   10.40
   1  -9  -1   85.69    9.40
  -1   9  -1   78.69    9.50
   1  -9  -1   88.79    9.90
  -1  -9   1   94.59   10.50
   1   9   1   89.59    9.70
  -1  -9   1   80.79    9.40
   1   9   1   80.79    9.60
   1   9  -1   88.99    9.30
   1  -9   1   96.39    9.70
   1  -9   1   76.89    9.50
  -1   9   1   89.59   10.40
  -1   9   1   98.99   10.00
  -1  -9  -1   90.79   10.10
  -1  -9  -1   91.89    9.60
  -1  -9  -1   90.09   10.30
  -1   9   1  101.99    9.80
   1   9  -1  104.59   10.80
   1  -9   1   97.39   10.50
  -1   9  -2   -3.40    5.00
   1  -9  -2    7.20    4.30
  -1  -9   2    8.90    4.60
  -1  -9   2    1.40    3.70
   1   9   2    5.50    3.90
  -1  -9   2    4.90    5.10
  -1   9  -2   -4.00    3.40
   1  -9  -2    3.50    4.40
   1   9   2    0.30    4.30
  -1   9   2    8.60    4.70
  -1  -9  -2    2.50    3.90
  -1   9   2   -5.50    3.90
  -1  -9  -2    5.00    4.30
  -1   9   2    1.70    3.90
   1   9  -2   -2.30    4.70
   1   9  -2    2.80    3.50
   1  -9   2    2.60    4.20
   1  -9   2    0.90    3.80
   1  -9   2    2.00    5.00
   1  -9  -3  171.18   16.60
   1  -9  -3  166.08   16.20
   1   9   3  180.58   16.30
  -1  -9   3  154.68   18.10
  -1   9  -3  169.58   15.90
   1   9   3  173.48   16.00
  -1  -9   3  168.38   15.70
  -1   9   3  175.68   16.60
  -1  -9  -3  183.38   16.20
   1  -9   3  187.18   15.90
  -1   9   3  188.28   16.00
   1  -9   3  166.58   18.30
  -1  -9  -3  188.68   16.30
   1  -9   3  153.78   18.20
   1   9  -3  167.38   15.70
  -1  -9   4   -2.90    3.70
   1   9   4    1.40    4.40
  -1   9  -4   -5.60    4.10
   1  -9  -4   -3.70    4.30
   1  -9  -4   -5.00    4.90
   1   9   4    4.80    4.50
  -1  -9   4   -4.50    7.20
  -1  -9  -4    3.40    4.90
  -1  -9  -4    5.40    4.40
   1  -9   4    1.00    7.30
   1  -9   4   -3.90    3.80
   1   9  -4    0.60    3.80
  -1   9   4   -0.10    4.40
  -1   9   4    1.40    4.60
  -1  -9   5   12.30    4.00
  -1   9  -5   15.20    5.30
   1  -9  -5   10.50    4.90
  -1  -9   5   10.40    7.70
   1   9   5   12.00    5.30
   1  -9  -5   28.90    7.00
   1   9   5    7.70    5.00
  -1   9   5    9.80    5.50
   1  -9   5    3.20    7.60
   1   9  -5   22.60    5.40
  -1  -9  -5   12.70    6.70
  -1  -9  -5   10.00    4.80
  -1   9   5   10.80    5.00
   1  -9   5    7.60    4.20
   1  -9  -6   -9.80    7.60
   1   9   6   -2.00    6.30
   1   9   6    2.00    5.30
  -1  -9   6   -2.20    6.60
  -1   9  -6   -3.80    4.70
  -1  -9   6   -4.10    4.00
   1  -9  -6   -4.10    4.70
  -1   9   6    6.90    6.30
   1  -9   6    3.40    4.30
  -1   9   6   -6.30    5.10
   1   9  -6   10.50    5.10
  -1  -9  -6    6.60    5.10
  -1  -9  -6   -8.80    7.80
   1   9   7   86.19   16.70
  -1   9  -7  109.79   12.60
   1   9   7  118.19   12.80
  -1  -9   7  104.49   12.50
   1  -9  -7   89.69   13.70
   1  -9  -7  132.79   12.70
  -1  -9  -7  118.89   12.60
  -1  -9  -7   72.49   13.70
  -1   9   7   71.29   15.00
  -1   9   7   96.69   11.90
   1   9  -7  116.99   12.20
   1  -9   7  107.59   12.40
  -1   9  -8   -7.10    5.80
   1  -9  -8   -4.50    5.60
   1   9   8   -2.60    6.60
  -1  -9   8  -11.00    6.70
  -1   9   8   -0.70    6.20
   1  -9   8   -5.60    6.80
  -1  -9  -8    3.30    5.70
   1   9  -8   -5.30    6.00
  -1   9  -9   -7.60    7.50
   1   9   9   -1.80    7.10
  -1   9   9   13.20    7.60
   1   9  -9    3.90    6.80
  -1  10   0    9.50    4.00
   1 -10   0    1.00    4.40
  -1 -10   0   10.60    4.70
   1  10   0    7.40    4.00
  -1 -10   0   14.90    4.70
   1 -10   0    6.50    4.60
   1  10   1    3.70    4.20
   1 -10  -1    0.50    4.60
   1  10   1    8.00    4.60
   1 -10  -1    8.20    4.50
   1 -10  -1    5.50    4.60
  -1  10  -1   -8.30    3.60
   1  10   1    8.20    4.90
  -1 -10   1   -0.90    4.60
  -1 -10  -1    8.30    4.50
   1 -10   1    3.20    5.50
  -1  10   1    1.00    4.00
  -1 -10  -1    3.70    4.50
  -1  10   1    9.50    7.50
   1  10  -1    5.60    3.70
  -1  10   1    0.10    4.70
   1 -10   1    5.40    4.60
   1 -10  -2   -4.60    4.50
  -1  10  -2   -0.40    3.90
   1  10   2    6.60    4.30
   1 -10  -2   -0.90    4.60
  -1 -10   2    3.40    4.00
  -1 -10   2   11.10    5.40
   1  10   2    8.30    4.90
   1 -10   2   -2.90    4.90
  -1  10   2    0.10    4.20
   1  10  -2   -1.60    4.00
  -1 -10  -2    2.80    4.70
   1 -10   2    5.20    5.60
  -1 -10  -2   -1.20    5.50
  -1  10   2    0.80    4.60
  -1 -10   3   -8.40    6.00
   1 -10  -3   -4.10    4.60
   1  10   3   -3.30    4.40
  -1  10  -3   -2.90    4.00
   1 -10  -3   -7.60    4.70
  -1 -10   3    7.80    4.40
   1  10   3    6.90    4.90
  -1 -10  -3    5.90    4.70
   1 -10   3   10.20    4.50
  -1  10   3    6.70    4.80
   1  10  -3    5.80    4.10
  -1  10   3   -4.60    4.80
   1 -10   3    2.50    5.80
  -1 -10   4   -1.00    7.90
   1  10   4    1.60    5.00
  -1 -10   4    9.30    4.30
   1 -10  -4   -3.40    4.80
  -1  10  -4   -0.60    4.50
   1 -10  -4   -6.50    5.90
   1  10   4    5.50    5.90
  -1  10   4    5.30    5.20
  -1  10   4    1.90    4.90
   1 -10   4    0.20    7.70
  -1 -10  -4    0.70    4.90
   1  10  -4    5.20    4.50
   1 -10   4    4.00    4.40
   1  10   5   10.10    5.80
   1 -10  -5   -1.60    5.20
  -1 -10   5   10.20    9.10
  -1 -10   5    2.40    4.80
   1  10   5    1.90    5.70
  -1  10  -5   -1.90    4.70
  -1 -10  -5    9.30    5.30
   1  10  -5   -1.60    4.60
   1 -10   5    0.60    4.40
  -1  10   5    5.40    5.70
  -1  10   5   -3.50    5.30
  -1  10  -6    7.30    6.20
  -1 -10   6    2.20    5.00
   1  10   6   14.10    7.30
   1  10   6    4.50    6.40
  -1 -10   6    9.40    9.60
   1 -10  -6   15.80    6.00
   1  10  -6    0.90    5.90
   1 -10   6    9.10    5.20
   1 -10   6   -9.90    9.10
  -1  10   6    4.50    6.10
  -1  10   6    2.30    7.30
  -1 -10  -6   -0.70    5.60
  -1 -10   7  -12.20    8.90
   1 -10  -7    4.80    6.00
  -1  10  -7   -7.90    5.60
   1  10   7    5.10    6.80
  -1  10   7    0.10    6.90
   1  10  -7   -2.30    6.60
   1 -10   7   16.20    9.20
  -1 -10  -7   -1.10    6.00
   1 -11   0    8.50    5.00
  -1 -11   0    0.50    4.70
   1  11   0    4.30    4.30
   1 -11   0   -2.90    4.90
  -1  11   0    3.90    4.60
  -1  11   0    1.00    4.70
  -1 -11   0    6.50    5.30
  -1 -11   1   33.90    6.80
   1  11   1   37.50    6.20
   1 -11  -1   33.20    7.30
  -1  11  -1   43.00    6.10
  -1 -11   1   43.10    7.00
   1 -11   1   33.50    6.80
   1  11  -1   44.30    6.10
  -1  11   1   43.20    6.20
  -1 -11  -1   50.79    6.90
  -1 -11  -1   41.00    6.90
   1 -11   1   47.50    7.10
   1 -11  -2    3.70    5.50
  -1 -11   2    3.40    5.00
  -1 -11   2    2.70    5.90
   1  11   2    1.40    5.80
  -1  11  -2    2.80    4.40
  -1 -11  -2    6.90    5.30
   1  11  -2   -4.40    4.20
   1 -11   2    0.30    4.60
  -1  11   2   -5.40    4.50
   1 -11   2   -2.30    5.70
  -1 -11   3   32.00    6.40
   1  11   3   41.00    6.80
  -1  11  -3   36.80    6.50
   1 -11  -3   35.40    7.70
  -1 -11  -3   39.40    7.10
   1 -11   3   49.70    8.00
   1  11  -3   40.70    6.30
   1 -11   3   28.50    6.50
  -1 -11   4   -0.40    4.70
  -1 -11   4   -6.90    7.40
   1 -11  -4   -8.70    6.10
  -1  11  -4    8.40    5.10
   1  11   4   11.80    6.60
   1  11  -4   -5.30    4.70
  -1 -11  -4    3.70    5.90
   1 -11   4    6.00    7.60
  -1  11   4   -5.10    6.30
   1 -11   4    0.30    5.80
  -1 -11   5   44.50   11.00
  -1 -11   5   29.90    6.40
   1  11   5   44.10    8.10
  -1  11  -5   29.90    7.00
   1 -11  -5   39.60    7.60
   1 -11   5   46.00    6.80
   1  11  -5   43.10    7.30
   1 -11   5   40.20   10.50
  -1  11   5   39.60    7.60
  -1 -11  -5   34.90    7.60
   1  11   6    6.20    6.90
  -1  11  -6   -6.10    5.90
   1 -11  -6   -1.30    6.20
  -1 -11   6   14.70   10.70
  -1 -11  -6   -1.40    6.30
   1  11  -6    3.10    6.20
   1 -11   6    3.50   11.00
  -1  11   6    2.30    6.50
   1 -12   0   -5.50    6.10
  -1 -12   0    0.80    6.10
  -1 -12   0   10.00    6.10
   1 -12   0   -7.70    6.60
   1  12   0   -2.80    5.30
  -1  12   0    4.80    6.10
   1 -12  -1    6.30    6.10
   1  12   1   -1.20    5.70
  -1 -12   1  -14.30    5.60
  -1  12  -1   -2.50    5.00
  -1 -12   1    6.60    6.40
  -1  12   1    0.70    5.90
   1 -12   1    4.40    6.20
  -1 -12  -1   -0.30    6.20
   1 -12   1    0.80    6.40
  -1  12  -2    2.10    5.30
   1 -12  -2    3.00    6.00
   1  12   2    2.30    6.30
  -1 -12   2   -6.10    6.30
  -1 -12   2   -2.50    5.70
  -1 -12  -2   10.70    6.40
   1 -12   2  -10.90    6.40
   1 -12   2    4.90    6.30
   1  12  -2    3.20    5.30
  -1  12   2    7.80    6.30
  -1 -12   3    1.80    7.40
   1 -12  -3   -6.30    6.00
  -1  12  -3   -6.60    4.80
   1  12   3    1.90    6.50
  -1 -12   3    7.30    6.50
   1  12  -3   -8.40    4.80
  -1 -12  -3    4.50    7.30
  -1  12   3   -6.90    6.40
   1 -12   3    5.70    7.20
   1 -12   3   -0.90    6.70
  -1  12  -4    3.00    5.60
   1 -12  -4    6.70    7.00
  -1 -12   4   -0.70    5.80
  -1 -12   4    4.60    7.90
   1  12   4   -4.70    6.70
  -1 -12  -4    2.50    6.60
   1 -12   4   11.40    7.90
   1  12  -4    8.00    5.60
   1 -12   4   11.90    6.40
  -1  12   4    3.50    7.30
   2   0  -1    0.70    0.40
   2   0   1    0.40    0.80
  -2   0  -1    1.10    0.70
   2   0   1    0.50    0.30
  -2   0   1   -0.60    0.50
   2   0   2   32.80    3.40
  -2   0   2   33.90    3.20
  -2   0  -2   36.30    3.00
   2   0  -2   28.10    3.20
   2   0   2   31.00    3.00
   2   0  -3    0.20    1.50
  -2   0   3   -1.00    1.60
   2   0   3   -1.80    1.90
  -2   0  -3    1.90    1.20
   2   0   4  878.71   73.99
  -2   0   4  877.61   73.99
  -2   0   4  931.81   73.99
  -2   0  -4  924.21   73.79
   2   0   4  949.80   74.09
   2   0  -4  890.71   73.89
   2   0   5   -2.90    2.30
  -2   0  -5    0.50    1.60
   2   0  -5   -2.00    2.00
  -2   0  -5   -0.40    2.00
  -2   0   5    1.80    2.20
   2   0  -5   -1.00    1.70
  -2   0   5   -1.40    2.30
   2   0   5   -4.20    2.30
   2   0  -6  253.97   19.80
  -2   0  -6  237.88   19.70
   2   0   6  231.18   20.30
   2   0   6  211.88   20.20
  -2   0   6  242.88   20.30
  -2   0  -6  241.48   20.00
  -2   0   6  212.28   20.40
  -2   0  -6  251.37   20.10
   2   0  -6  239.88   19.90
   2   0  -7   -0.20    2.90
  -2   0  -7   -3.80    2.20
  -2   0   7    4.10    3.70
  -2   0  -7    0.70    2.80
  -2   0  -7    2.00    3.50
   2   0  -7   -0.50    3.10
  -2   0   7   -0.10    3.30
   2   0   7  -10.20    3.40
   2   0  -7   -1.30    2.60
   2   0   7   -2.40    3.40
  -2   0   8   33.00    5.40
   2   0   8   40.10    5.40
  -2   0  -8   36.40    5.80
   2   0  -8   30.60    4.80
   2   0  -8   28.00    5.30
  -2   0  -8   34.60    4.90
  -2   0   8   35.20    5.40
   2   0  -8   36.90    4.70
   2   0   8   36.40    5.60
  -2   0   9   -3.60    4.20
  -2   0  -9   -2.20    3.10
  -2   0  -9   -1.00    5.40
   2   0  -9    1.70    4.00
   2   0   9    2.40    4.80
   2   0  -9   -4.00    4.90
  -2   0  -9    2.70    3.50
   2   0  -9    5.80    3.60
   2   0  10  119.09   12.60
  -2   0  10  107.29   12.20
   2   0 -10   80.49   12.00
  -2   0 -10   95.89   12.70
   2   0  10   90.19   11.20
   2   0 -10  105.89   11.00
   2   0 -10  119.59   11.10
  -2   0  10  112.19   12.00
   2   0  11   -0.40    5.80
  -2   0  11  -10.50    5.90
  -2   0  11   -0.50    5.70
   2   0 -11    6.20    5.40
   2   0  11    4.80    7.20
  -2   0 -11    4.20    8.50
  -2   0 -11   -1.20    4.60
  -2   0 -12   -4.00    6.80
  -2   0  12    9.70    6.80
   2   0  12    4.00    6.70
   2   0 -12    0.30    6.60
  -2  -1   0   -0.10    0.50
   2  -1   0    0.20    0.70
   2  -1   0   -0.70    0.50
  -2  -1   0    0.30    0.70
  -2   1   0   -0.50    0.60
   2   1   0    0.30    0.70
   2   1   0    1.00    0.50
   2  -1  -1   25.60    2.00
  -2   1  -1   20.80    2.10
  -2  -1   1   20.10    2.30
   2   1   1   19.10    1.90
  -2  -1  -1   24.10    2.50
   2   1  -1   20.90    2.20
  -2   1   1   20.60    1.90
  -2  -1  -1   14.70    1.90
   2  -1   1   20.40    2.30
   2   1   2  429.76   35.80
  -2  -1   2  449.66   35.50
  -2   1  -2  437.26   35.40
   2   1   2  369.86   35.40
   2  -1   2  431.76   35.50
  -2  -1  -2  449.95   35.80
  -2  -1  -2  473.65   35.30
   2   1  -2  437.26   35.50
   2   1   3   81.59    7.70
   2   1   3   96.49    8.50
  -2   1  -3   94.89    7.90
  -2  -1   3   86.19    8.20
   2  -1   3   94.29    8.20
  -2  -1  -3   96.49    7.70
   2   1  -3   94.89    8.00
   2   1   4  481.75   38.40
   2  -1  -4  478.35   38.20
  -2   1  -4  460.75   38.20
  -2  -1   4  480.35   38.30
  -2   1  -4  451.55   38.10
  -2  -1   4  463.65   38.20
   2   1   4  477.55   38.30
   2   1  -4  463.65   38.20
   2  -1   4  479.75   38.30
  -2   1   4  466.45   38.20
   2   1  -4  452.55   38.20
  -2   1   4  490.05   38.30
  -2   1   4  432.96   38.10
   2  -1   4  447.26   38.30
  -2  -1  -4  477.55   38.00
  -2  -1   5   90.59    8.80
   2   1   5   83.79    8.70
   2   1   5   90.29    9.10
  -2   1  -5   83.69    8.60
   2  -1  -5   97.59    8.30
  -2  -1   5  104.49    9.00
   2  -1  -5  105.79    8.50
  -2   1  -5   86.19    8.40
   2  -1   5   82.99    8.80
  -2  -1  -5   81.19    8.30
   2   1  -5  100.99    8.50
   2  -1   5   96.29    9.00
  -2   1   5  105.19    8.50
  -2   1   5  107.29    9.00
  -2  -1  -5   91.89    8.10
  -2  -1  -5   88.29    8.50
   2   1  -5  103.29    8.70
  -2   1  -6  350.56   29.20
  -2   1  -6  343.57   29.70
  -2   1  -6  349.96   29.00
   2  -1  -6  339.37   29.10
   2   1   6  351.56   29.50
   2  -1  -6  353.36   29.10
   2   1   6  349.47   29.50
   2  -1  -6  366.36   29.10
  -2  -1   6  347.67   29.50
  -2  -1   6  340.57   29.40
  -2  -1  -6  363.16   28.90
   2  -1   6  356.26   29.50
   2  -1   6  363.16   29.50
  -2  -1  -6  344.87   29.10
  -2  -1  -6  347.67   29.20
   2   1  -6  351.16   29.20
  -2   1   6  347.57   29.30
  -2   1   6  366.26   29.50
   2  -1  -7  112.59    8.80
  -2   1  -7   78.59    9.50
   2   1   7   71.99    9.20
  -2   1  -7   60.69    9.10
  -2  -1   7  108.59    9.60
   2  -1  -7  111.49    9.00
   2   1   7   68.79    9.30
   2  -1  -7  102.09    8.70
  -2   1  -7   85.29    9.10
  -2  -1   7  106.99    9.70
  -2  -1  -7   80.79    8.90
   2   1  -7   84.09   10.10
   2   1  -7  108.49    8.80
   2   1  -7   97.49    9.10
  -2   1   7  114.39    9.40
  -2  -1  -7   85.49    8.30
   2  -1   7   76.69    9.60
  -2  -1  -7   78.19    8.80
  -2   1   7  104.49    9.80
   2  -1   7   71.59    9.80
   2  -1  -8   74.49    7.20
  -2  -1   8   70.39    8.30
  -2   1  -8   54.99    6.90
  -2   1  -8   62.29    8.20
  -2  -1   8   62.69    7.70
   2  -1  -8   64.09    7.60
   2   1   8   66.59    7.50
   2   1   8   63.19    7.60
   2  -1  -8   72.89    7.80
  -2   1  -8   68.39    7.20
   2   1  -8   57.29    7.20
  -2  -1  -8   78.59    6.70
  -2  -1  -8   59.99    7.40
  -2   1   8   67.19    7.90
   2   1  -8   64.19    7.80
   2  -1   8   63.39    7.60
   2  -1   8   76.79    8.80
   2   1  -8   68.59    7.40
  -2   1   8   57.09    7.40
  -2  -1  -8   68.59    7.70
   2  -1  -9   47.00    5.90
  -2  -1   9   24.20    7.20
   2  -1  -9   33.60    4.70
  -2   1  -9   30.90    4.60
   2  -1  -9   30.80    5.10
   2   1   9   19.80    6.50
  -2  -1   9   42.20    5.80
   2   1   9   28.20    5.60
  -2   1  -9   32.10    5.10
  -2   1  -9   20.70    6.60
   2   1  -9   49.00    6.70
  -2  -1  -9   24.60    5.50
  -2  -1  -9   21.20    4.60
  -2   1   9   21.70    7.30
   2   1  -9   30.50    5.30
  -2   1   9   38.60    5.90
   2  -1   9   33.70    6.10
  -2  -1  -9   26.60    4.10
   2   1  -9   34.70    5.10
  -2   1 -10    8.00    6.30
   2  -1 -10   15.00    4.60
  -2   1 -10    8.00    4.80
  -2   1 -10   18.70    4.90
  -2  -1  10    7.20    5.40
   2   1  10   16.00    5.70
   2  -1 -10    9.70    5.70
   2   1  10   13.50    5.50
  -2  -1  10   14.40    5.80
  -2  -1 -10    4.70    4.30
  -2   1  10   18.60    5.60
   2  -1  10   12.00    6.00
   2   1 -10    6.50    6.10
   2   1 -10   19.80    4.80
  -2   1  10   14.20    5.40
   2  -1  10    7.70    5.30
  -2  -1 -10   15.70    6.40
   2   1 -10   14.40    4.90
   2   1  11    8.80    7.20
  -2  -1  11   23.00    7.00
  -2  -1  11   11.80    6.30
   2  -1 -11   18.60    7.90
  -2   1 -11   16.90    6.10
   2   1  11    2.30    6.20
   2  -1 -11   12.50    5.50
  -2   1  11   18.60    6.50
   2   1 -11   17.30    6.30
   2  -1  11   12.10    6.30
  -2  -1 -11   14.00    5.40
  -2   1  11    9.40    6.80
  -2  -1 -11   28.20    8.30
   2  -1 -12    4.20    6.40
  -2  -1  12   -4.10    6.30
   2   1  12    8.40    6.80
  -2   1 -12   -3.10    6.20
   2  -1  12    9.60    6.80
  -2   1  12   -0.80    6.50
  -2  -1 -12   -0.20    7.70
  -2  -1 -12   -9.10    9.60
   2   1 -12    6.80    6.60
  -2  -2   0    4.30    1.40
   2   2   0    4.90    1.50
   2  -2   0    6.70    1.40
  -2   2   0    8.10    1.50
   2   2   1  136.79   11.70
   2  -2  -1  140.59   11.70
  -2   2  -1  143.99   11.90
  -2  -2   1  141.59   11.90
  -2   2   1  142.09   11.80
  -2  -2  -1  143.29   11.80
   2   2  -1  132.69   11.80
   2  -2   1  148.79   11.90
   2  -2  -2 1753.92  130.89
   2   2   2 1562.24  130.69
  -2   2  -2 1626.14  130.79
  -2  -2   2 1571.94  130.79
   2   2  -2 1541.95  130.79
   2  -2   2 1587.04  130.79
  -2   2   2 1601.84  130.79
  -2  -2  -2 1648.34  130.89
  -2  -2   3   38.20    4.40
   2  -2  -3   36.70    4.30
   2   2   3   29.40    4.80
   2   2   3   36.30    4.10
  -2   2  -3   34.00    4.10
   2   2  -3   34.50    4.00
  -2  -2  -3   20.20    4.60
  -2   2   3   38.30    4.10
   2  -2   3   28.80    3.70
  -2   2   3   40.00    4.40
   2   2   4   79.89    7.90
   2   2   4   84.59    7.50
  -2  -2   4   79.99    8.00
  -2   2  -4   90.59    7.90
  -2  -2   4   83.19    7.90
  -2   2  -4   80.49    7.70
   2   2   4   82.29    8.40
  -2  -2  -4   91.19    7.70
   2   2  -4   81.39    7.80
  -2   2   4   85.79    8.20
   2  -2   4   91.19    7.90
   2   2  -4   78.59    7.80
  -2   2   4   85.29    8.10
   2  -2   4   80.29    8.00
  -2   2   4   95.39    7.90
  -2   2  -5   10.80    2.90
   2  -2  -5    7.40    2.20
   2   2   5    8.60    1.70
   2   2   5   11.00    2.90
  -2  -2   5    6.50    2.90
   2   2   5    7.60    3.10
  -2   2  -5    7.80    2.40
  -2  -2   5    9.00    2.90
   2  -2  -5   11.70    2.50
   2   2  -5   10.00    2.80
  -2   2   5    5.30    2.40
  -2  -2  -5    7.90    2.40
   2  -2   5    6.20    2.80
   2  -2   5   11.60    3.00
  -2   2   5   12.50    3.20
  -2   2   5    6.80    2.40
  -2  -2  -5   11.30    1.90
   2  -2  -6  208.68   17.50
   2  -2  -6  209.38   17.40
  -2  -2   6  211.18   17.90
   2   2   6  198.78   17.90
   2   2   6  198.78   17.80
  -2   2  -6  204.68   17.80
  -2   2  -6  191.78   17.50
  -2   2  -6  203.08   17.70
  -2  -2   6  207.28   17.80
   2  -2  -6  206.18   17.40
   2  -2   6  202.28   17.90
  -2  -2  -6  203.68   17.50
   2   2  -6  205.38   17.70
   2  -2   6  211.38   18.10
  -2   2   6  211.08   17.70
  -2   2   6  200.08   18.00
   2   2  -6  212.48   17.60
  -2  -2  -6  209.58   17.30
  -2  -2  -6  209.68   17.10
  -2   2  -7   -1.80    2.90
  -2   2  -7    1.60    3.50
   2  -2  -7   -1.40    2.70
  -2  -2   7    2.40    3.50
   2  -2  -7    6.60    2.90
  -2  -2   7    4.90    3.70
  -2   2  -7    0.40    3.20
   2   2   7    2.30    3.90
   2  -2  -7    4.50    2.60
   2   2   7    2.90    3.40
   2   2  -7   -2.50    3.00
  -2   2   7    2.00    3.10
   2   2  -7    3.00    3.40
   2  -2   7   -0.60    3.40
  -2  -2  -7    0.80    2.60
   2  -2   7    1.70    4.00
  -2  -2  -7   -1.90    2.80
  -2   2   7   -3.50    3.70
  -2  -2  -7   -0.40    2.10
  -2  -2   8  146.09   14.90
   2   2   8  157.08   15.10
   2  -2  -8  154.68   14.20
   2   2   8  151.98   14.90
  -2   2  -8  164.68   14.30
  -2   2  -8  159.08   14.50
   2  -2  -8  150.78   14.30
  -2  -2   8  144.99   14.90
  -2   2  -8  153.78   15.10
   2   2  -8  144.09   14.50
   2  -2   8  162.48   15.40
  -2  -2  -8  151.38   14.30
   2   2  -8  173.18   14.30
   2   2  -8  167.88   14.70
  -2   2   8  170.28   15.10
   2  -2   8  165.18   15.00
  -2  -2  -8  168.78   14.10
  -2   2   8  163.18   14.70
  -2  -2  -8  167.68   13.70
   2   2   9    2.70    4.70
   2  -2  -9   -1.20    3.30
  -2  -2   9    5.70    4.70
   2  -2  -9    0.20    3.60
  -2  -2   9   -0.60    4.40
  -2   2  -9    4.20    4.60
  -2   2  -9    8.10    4.00
  -2   2  -9    4.60    3.80
   2  -2  -9    5.00    4.00
  -2  -2  -9    4.40    3.70
   2   2  -9    2.10    4.20
  -2  -2  -9   10.20    4.20
   2   2  -9    2.00    3.70
   2  -2   9    4.90    5.40
   2  -2   9    5.20    5.20
  -2   2   9    8.00    4.80
  -2   2   9    5.30    4.50
  -2  -2  -9    0.60    2.70
   2   2  -9   -1.50    4.80
   2   2  10    4.00    5.50
  -2  -2  10    0.90    5.10
  -2   2 -10    7.50    4.60
  -2   2 -10    6.50    4.50
   2  -2 -10   11.60    5.40
  -2   2 -10   10.20    5.30
  -2  -2  10    4.70    5.20
   2   2  10   13.00    5.70
   2  -2 -10   16.80    4.60
  -2  -2 -10   14.90    5.30
  -2   2  10    6.10    5.30
  -2   2  10   11.90    5.60
   2   2 -10    8.60    5.00
  -2  -2 -10    2.30    4.60
   2   2 -10   14.80    4.90
   2  -2  10   11.90    5.80
   2  -2  10   13.10    5.50
  -2  -2  11   -3.00    5.40
   2   2  11   -8.00    6.60
   2  -2 -11   -1.40    6.70
  -2   2 -11   -3.30    5.40
   2  -2 -11    9.90    5.10
   2   2  11    8.20    6.10
  -2   2  11    0.60    6.10
  -2  -2 -11   -5.40    5.30
   2  -2  11   -2.40    5.90
   2   2 -11   -2.90    5.10
  -2  -2  12   33.00    7.60
  -2   2 -12   21.70    8.00
   2   2  12   20.20    8.00
   2  -2 -12   43.80    7.20
  -2  -2 -12   40.30    9.20
   2   2 -12   24.10    7.30
  -2   2  12   29.00    8.00
  -2  -2 -12   31.10    8.40
   2  -2  12   14.30    7.40
   2   3   0    2.40    2.00
   2  -3   0    3.00    1.90
  -2   3   0    3.30    2.10
  -2  -3   0    1.30    1.80
  -2   3  -1   21.00    2.40
  -2  -3   1    3.00    2.00
   2   3   1    1.90    1.90
   2   3  -1    3.00    2.20
   2  -3  -2   72.89    6.40
  -2  -3   2   66.79    6.70
   2   3   2   71.19    6.30
  -2   3  -2   67.89    6.70
   2   3  -2   72.09    6.70
   2  -3   2   66.09    6.80
  -2   3   2   68.39    6.40
  -2  -3  -2   69.59    6.60
   2  -3  -3   11.30    2.30
  -2   3  -3   22.70    2.70
   2   3   3    6.90    2.00
   2   3   3   13.50    2.50
  -2  -3   3    6.80    2.60
  -2   3  -3   11.00    2.50
   2  -3  -3   14.80    2.90
  -2  -3   3    7.90    2.30
  -2  -3  -3    9.70    3.10
   2  -3   3   11.60    2.70
   2   3  -3    3.70    2.40
  -2  -3  -3   10.10    2.40
   2   3  -3    9.80    2.50
  -2   3   3   20.00    2.40
   2   3   4  292.07   23.90
   2  -3  -4  261.07   24.30
  -2   3  -4  298.17   23.80
   2   3   4  275.17   23.90
  -2  -3   4  276.97   23.90
  -2  -3   4  292.87   23.80
   2  -3  -4  294.27   23.70
   2  -3   4  281.77   23.90
   2  -3   4  293.07   23.70
  -2   3   4  270.97   24.10
  -2   3   4  298.37   23.90
   2   3  -4  275.17   23.80
  -2   3   4  264.77   24.30
  -2  -3  -4  311.77   23.80
   2   3  -4  284.67   23.80
  -2   3  -5   71.59    8.00
   2   3   5   61.79    8.40
  -2  -3   5  102.39    8.30
   2   3   5   69.19    7.80
  -2   3  -5   88.39    8.20
  -2  -3  -5   73.29    7.70
   2  -3   5   86.19    8.00
   2   3  -5   81.39    8.00
   2  -3   5   85.59    8.70
   2  -3  -6   67.19    6.70
   2   3   6   66.69    7.70
  -2  -3   6   65.29    7.80
  -2   3  -6   60.69    7.10
  -2  -3   6   57.09    7.20
   2   3   6   59.79    6.10
  -2   3  -6   62.39    6.60
  -2   3  -6   57.19    6.70
   2  -3  -6   74.09    6.50
   2   3   6   59.99    6.90
   2  -3   6   68.79    7.70
  -2  -3  -6   63.59    6.20
   2  -3   6   55.49    6.70
   2  -3   6   72.69    6.50
   2   3  -6   58.79    7.30
   2   3  -6   55.39    6.60
  -2  -3  -6   64.09    6.30
  -2   3   6   64.79    7.60
  -2  -3  -6   61.49    7.10
  -2   3   6   69.19    7.00
   2  -3  -7   29.60    3.60
   2  -3  -7   25.50    3.50
   2   3   7   11.70    4.10
  -2  -3   7   23.70    4.40
  -2   3  -7   23.00    4.00
   2   3   7   11.50    4.70
  -2   3  -7   12.80    4.10
  -2  -3   7   21.00    4.40
   2  -3  -7   26.30    3.90
  -2   3  -7   22.30    3.60
   2  -3   7   19.70    4.70
  -2   3   7   29.30    4.10
  -2   3   7   21.90    4.70
  -2  -3  -7   15.10    3.70
  -2  -3  -7   20.60    3.30
   2  -3   7   18.90    3.50
   2  -3   7   19.70    4.50
  -2   3   7   24.60    3.40
   2   3  -7   22.00    4.40
  -2  -3  -7   19.00    3.00
   2   3  -7   19.30    4.10
   2  -3  -8   78.19    9.60
   2   3   8   98.09   10.40
  -2  -3   8  102.89    9.10
  -2  -3   8   85.89   10.80
  -2  -3   8  101.69   10.40
   2   3   8   91.59   10.60
   2  -3  -8  105.39    9.50
  -2   3  -8  100.79    9.50
  -2   3  -8   85.69    9.60
  -2   3  -8   91.29   10.30
  -2  -3  -8   88.09    9.90
   2   3  -8   99.79   10.00
   2   3  -8   76.69    9.90
   2  -3   8   88.49   10.20
  -2   3   8   90.39   10.50
  -2  -3  -8  102.79    9.20
   2  -3   8   91.49   11.10
   2  -3   8   88.09    9.30
  -2  -3  -8  109.09    8.80
  -2   3   8   97.79   10.20
  -2   3  -9   19.90    5.20
  -2   3  -9   31.40    4.70
   2  -3  -9   35.70    5.20
  -2   3  -9   23.50    5.40
   2  -3  -9   40.70    4.60
   2   3   9   25.60    5.90
   2   3   9   28.90    6.00
  -2  -3   9   35.00    5.90
   2  -3  -9   30.10    4.70
  -2  -3   9   41.70    6.00
   2  -3   9   28.30    6.30
  -2   3   9   35.90    5.80
   2  -3   9   19.80    5.50
   2  -3   9   17.70    4.50
   2   3  -9   23.80    5.50
  -2  -3  -9   18.00    5.00
   2   3  -9   26.80    5.60
  -2  -3  -9   24.30    4.60
  -2   3   9   22.40    5.80
  -2  -3  10   -1.10    5.40
   2  -3 -10    4.00    4.30
   2   3  10   10.90    5.80
  -2   3 -10    2.00    4.70
  -2  -3  10   -9.10    4.90
   2  -3 -10    5.10    4.50
  -2   3 -10    2.20    4.80
   2   3  10    1.30    6.00
  -2   3  10    1.60    5.40
   2   3 -10    4.00    4.90
  -2  -3 -10    4.20    4.60
  -2   3  10    3.20    5.60
   2  -3  10    2.80    5.10
   2   3 -10    2.60    5.10
  -2  -3 -10    6.20    4.30
  -2  -3  11   11.50    6.20
  -2   3 -11   12.80    6.00
   2   3  11    6.50    6.80
   2   3  11    4.90    6.60
   2  -3 -11   19.10    6.20
   2  -3 -11    8.50    6.00
   2   3 -11   10.70    6.80
  -2   3  11    5.90    6.70
   2   3 -11   24.20    6.90
   2  -3  11   10.10    6.20
  -2  -3 -11   15.70    6.10
  -2  -3 -11   14.00    6.50
  -2   3 -12   -5.00    7.40
   2  -3 -12    1.10    7.80
  -2  -3  12   13.90    6.80
   2  -3 -12    2.20    7.80
   2   3  12    7.30    7.30
  -2   3  12   -3.40    6.80
   2  -3  12    3.20    6.50
  -2  -3 -12    1.60    7.80
   2   3 -12    3.80    7.50
  -2   4   0  962.30   78.69
  -2  -4   0  939.61   78.69
   2   4   0  956.30   78.69
   2  -4   0 1008.80   78.69
   2  -4  -1   59.99    6.20
  -2   4  -1   67.89    6.80
  -2  -4   1   67.59    6.60
   2  -4  -1   76.19    6.50
   2   4   1   65.69    6.60
   2   4  -1   67.09    6.70
  -2  -4  -1   65.79    6.40
   2  -4   1   64.89    6.60
  -2  -4  -1   65.59    6.30
  -2   4   1   68.79    6.50
  -2  -4   2   92.39   10.30
   2  -4  -2  128.59   10.00
   2   4   2  115.29   10.00
  -2   4  -2   97.09   11.20
   2   4   2  116.99    9.80
   2  -4  -2  112.19    9.80
  -2   4  -2  117.49    9.90
   2   4  -2  113.69    9.90
  -2  -4  -2  110.59    9.90
   2  -4   2   90.59   10.50
  -2   4   2  120.99    9.90
  -2  -4  -2  127.99   10.00
   2   4  -2   97.89   10.50
   2   4   3   70.09    6.60
  -2  -4   3   73.19    7.00
  -2   4  -3   66.99    7.20
  -2   4  -3   71.39    7.00
   2  -4  -3   70.89    7.00
  -2  -4   3   60.09    7.20
   2  -4  -3   73.39    7.20
   2   4   3   69.79    6.90
   2  -4   3   71.09    7.30
  -2  -4  -3   70.89    7.30
  -2   4   3   72.99    6.80
   2   4  -3   67.39    7.10
  -2  -4  -3   70.39    6.90
   2   4  -3   79.09    7.00
  -2   4   3   68.19    6.90
   2  -4   3   67.89    6.90
  -2  -4   4  478.25   40.60
  -2   4  -4  501.65   40.70
  -2   4  -4  493.95   40.60
   2   4   4  515.65   40.60
  -2  -4   4  495.85   40.80
   2  -4  -4  527.05   40.60
   2  -4  -4  434.46   41.10
   2   4   4  483.75   40.70
   2   4  -4  497.15   40.60
  -2  -4  -4  416.16   41.70
   2   4  -4  508.85   40.80
   2  -4   4  492.25   40.80
  -2   4   4  504.25   40.70
   2  -4   4  503.05   40.70
  -2  -4  -4  505.25   40.60
  -2   4   4  513.45   40.70
   2   4   5    7.20    5.60
  -2   4  -5   16.70    3.80
  -2  -4   5   27.20    4.20
   2  -4  -5   22.50    5.80
  -2  -4   5   21.10    3.70
   2   4   5   18.80    4.00
   2  -4  -5   17.90    3.50
   2   4   5   22.10    4.50
  -2   4  -5   18.10    3.90
   2   4  -5   18.20    3.80
  -2   4   5   22.00    4.00
  -2  -4  -5   20.20    3.60
  -2   4   5   21.00    5.00
   2  -4   5   20.80    3.70
   2  -4   5   20.50    4.10
   2   4  -5   23.20    3.90
   2  -4   5   19.80    3.10
  -2  -4  -5   13.10    5.30
  -2   4   5   18.50    5.90
   2  -4  -6  110.79    9.90
   2   4   6   89.99   10.30
  -2   4  -6  102.59   10.00
  -2   4  -6  104.29    9.90
   2   4   6   97.69   10.90
  -2  -4   6   93.29    9.90
   2   4   6  106.79    9.70
  -2  -4   6   95.69   10.20
   2  -4  -6  101.39    9.10
  -2  -4  -6   91.89    9.60
   2   4  -6   91.59   10.20
  -2   4   6  101.29   10.60
  -2   4   6   96.19   10.30
   2  -4   6   96.49   10.90
   2   4  -6   94.99   10.10
  -2   4   6  100.09   10.60
   2  -4   6  106.09    9.20
   2  -4   6  105.69   10.00
   2  -4  -7   15.10    3.80
   2   4   7   17.70    2.80
   2  -4  -7    9.50    2.90
  -2   4  -7   12.80    4.00
  -2  -4   7   12.00    4.00
   2   4   7    8.80    4.30
  -2   4  -7    9.50    3.90
  -2  -4   7   14.50    4.50
   2   4   7   11.20    4.40
   2   4  -7    7.50    3.90
  -2  -4  -7   13.20    3.00
   2  -4   7    7.50    4.40
  -2   4   7   14.90    3.90
   2  -4   7   10.40    3.00
  -2   4   7    8.60    4.30
   2  -4   7   10.80    3.80
  -2  -4  -7   11.80    3.70
  -2  -4  -7   14.50    2.80
   2   4  -7    9.30    4.00
  -2  -4   8   58.99    7.50
  -2   4  -8   64.19    7.30
  -2  -4   8   65.39    6.90
  -2   4  -8   54.99    7.40
   2   4   8   56.69    7.80
  -2  -4   8   65.39    7.90
   2  -4  -8   58.69    7.00
   2  -4  -8   80.59    7.20
   2  -4  -8   65.59    7.50
   2   4   8   60.39    7.60
  -2  -4  -8   74.89    6.90
   2  -4   8   66.39    7.50
   2  -4   8   64.69    7.10
  -2   4   8   67.19    7.50
  -2  -4  -8   63.69    7.00
   2   4  -8   54.39    8.10
  -2   4   8   60.99    7.90
  -2  -4  -8   58.49    7.10
   2   4  -8   75.49    7.70
   2  -4   8   58.39    7.80
  -2   4  -9    3.80    4.50
   2   4   9    4.30    5.40
   2  -4  -9   -5.50    3.80
  -2   4  -9    9.30    4.60
   2  -4  -9    1.60    3.70
  -2  -4   9   -0.30    4.50
   2   4   9    5.10    4.70
  -2  -4   9    5.90    5.40
   2  -4   9    1.10    4.40
   2   4  -9   -2.20    4.50
  -2   4   9   -1.70    5.20
   2   4  -9    1.30    4.90
   2  -4   9    0.60    5.50
  -2  -4  -9   -5.20    3.80
  -2   4   9   -6.30    4.30
  -2  -4  -9    1.90    3.60
   2  -4   9   -1.50    3.50
   2   4  10   37.90    7.50
   2  -4 -10   44.50    6.30
   2  -4 -10   31.00    6.00
   2   4  10   43.30    7.60
  -2  -4  10   31.60    6.80
  -2   4 -10   26.10    6.50
  -2   4 -10   53.29    7.30
   2  -4  10   34.30    6.70
  -2   4  10   29.10    7.30
   2   4 -10   45.20    7.40
  -2   4  10   38.60    7.60
   2   4 -10   41.00    7.00
  -2  -4 -10   31.10    6.00
  -2  -4 -10   34.60    6.00
  -2   4 -11    4.80    5.60
   2   4  11    7.00    6.60
   2  -4 -11   -6.50    5.50
  -2  -4  11    7.40    6.60
  -2  -4 -11   -2.50    5.60
   2  -4  11   -9.20    5.90
  -2   4  11   -4.90    6.30
   2   4 -11   -5.10    6.10
  -2  -5   0    2.90    2.40
   2   5   0    3.50    2.60
  -2  -5   0    0.80    2.70
  -2   5   0   -1.80    2.60
   2  -5   0    1.60    2.30
  -2  -5   0    0.60    2.10
   2  -5   0   -2.00    2.30
  -2   5  -1    7.90    2.10
   2  -5  -1    6.40    2.50
  -2  -5   1   -1.50    3.80
  -2  -5   1    1.50    2.60
  -2   5  -1    9.20    2.90
  -2  -5   1    1.80    2.10
   2  -5  -1    6.00    4.20
   2   5  -1   -0.30    2.70
  -2   5   1   12.10    2.70
  -2  -5  -1    4.50    2.30
   2  -5   1    7.10    2.50
   2  -5   1    5.80    2.60
  -2  -5  -1    2.20    2.20
  -2  -5  -1    3.70    2.30
   2   5   2   10.50    2.60
  -2  -5   2    9.30    3.50
  -2   5  -2    5.60    3.10
  -2   5  -2   11.40    2.60
  -2  -5   2   11.40    3.00
  -2  -5   2    7.00    2.30
   2   5   2   10.90    2.70
   2  -5  -2    9.40    2.90
   2   5  -2    3.60    2.50
   2  -5   2   18.40    2.70
  -2   5   2   11.00    2.40
   2   5  -2    9.40    3.10
   2  -5   2    8.50    3.00
   2  -5   2   -3.00    3.30
  -2  -5  -2   12.10    2.60
  -2   5   2    8.70    2.90
  -2  -5  -2   13.10    2.70
  -2  -5  -2    6.20    2.50
  -2  -5   3   24.20    4.50
   2  -5   3   31.70    4.50
  -2   5   3   41.20    4.80
  -2   5   3   50.49    4.90
   2  -5   3   28.10    4.00
   2  -5   3   36.10    4.30
  -2  -5   4    1.80    2.90
   2  -5  -4    3.90    3.60
  -2   5  -4   -1.20    3.30
   2   5   4    2.50    3.00
   2   5   4    2.60    2.80
  -2  -5   4    1.10    3.30
   2  -5  -4    2.70    3.00
  -2  -5   4    1.30    2.30
  -2   5  -4    0.50    3.00
   2  -5   4    4.00    2.50
  -2  -5  -4    0.30    3.80
   2  -5   4    1.70    3.50
  -2  -5  -4    1.20    2.90
  -2   5   4    2.20    3.20
  -2   5   4    3.80    3.10
   2   5  -4    0.30    3.00
   2  -5   4    3.40    3.00
   2   5  -4   -0.70    3.40
   2   5   5   -3.70    3.40
   2   5   5    3.30    3.70
   2  -5  -5    2.90    3.20
   2  -5  -5    2.50    5.10
  -2   5  -5    1.20    3.50
  -2  -5   5    0.80    2.30
  -2   5  -5   -2.60    3.30
  -2  -5   5    2.10    3.60
  -2  -5   5    1.30    3.10
  -2  -5  -5   -5.20    5.40
  -2   5   5    1.10    3.60
   2   5  -5    4.10    3.60
  -2   5   5   -4.80    3.60
   2  -5   5   -1.40    2.40
   2  -5   5   -4.90    3.70
   2   5  -5    0.20    3.30
  -2  -5  -5    3.90    3.20
   2  -5   5    2.80    3.30
   2  -5  -6   52.79    6.10
  -2   5  -6   54.99    6.30
   2  -5  -6   51.69    5.70
  -2  -5   6   53.29    6.80
  -2  -5   6   50.99    6.30
   2   5   6   48.40    7.80
  -2  -5   6   60.79    6.00
   2   5   6   56.39    6.60
  -2   5  -6   50.69    6.30
   2   5   6   36.00    7.20
  -2  -5  -6   51.09    6.10
   2  -5   6   59.89    7.10
  -2   5   6   36.80    7.70
   2   5  -6   57.39    6.60
  -2   5   6   54.49    6.60
  -2   5   6   53.09    7.50
   2   5  -6   57.49    6.40
   2  -5   6   63.89    6.20
   2  -5   6   50.89    6.00
   2   5   7   14.60    5.30
   2   5   7   11.20    5.70
   2   5   7    9.20    4.00
  -2  -5   7   34.80    4.80
  -2  -5   7   35.50    3.70
  -2   5  -7   20.90    4.90
  -2  -5   7   45.60    5.70
  -2  -5  -7   21.40    3.30
  -2  -5  -7   14.80    4.40
   2   5  -7   43.90    5.30
   2   5  -7   27.20    5.00
   2  -5   7   17.50    3.80
   2  -5   7   28.10    4.70
   2  -5   7   26.50    5.60
   2  -5  -8    4.00    3.30
   2   5   8    0.00    5.40
  -2  -5   8   -2.70    4.60
   2   5   8    0.40    4.90
   2   5   8    4.10    2.70
  -2   5  -8   -0.80    4.10
   2  -5  -8    4.50    3.80
  -2   5  -8    5.90    4.50
   2  -5   8   -0.40    4.90
   2  -5   8    1.90    4.00
   2   5  -8    4.10    4.50
   2   5  -8    5.70    4.80
  -2   5   8    4.00    7.00
  -2  -5  -8    3.80    2.90
  -2  -5  -8   -3.70    3.40
  -2   5   8   -5.80    4.00
  -2  -5  -8   -1.90    3.60
   2  -5   8   -1.30    3.50
  -2   5   8    5.00    3.70
  -2   5  -9   -2.30    4.60
   2   5   9   -1.70    5.50
   2  -5  -9    4.90    4.20
  -2  -5   9    4.80    4.90
  -2   5  -9    6.90    5.70
   2   5   9   -1.10    5.30
   2  -5  -9    4.00    4.10
   2   5  -9    2.90    4.90
   2  -5   9   -6.20    4.50
   2   5  -9    8.30    5.50
  -2  -5  -9    7.20    4.40
  -2   5   9   16.70    5.90
  -2   5   9   -5.70    4.70
  -2   5 -10   25.20    6.30
   2   5  10   14.80    6.50
   2  -5 -10   16.50    5.30
   2   5  10   14.60    7.00
  -2  -5  10    7.70    5.80
   2   5 -10   11.10    7.10
   2  -5  10   17.30    5.80
  -2   5  10   14.90    7.10
  -2  -5 -10   23.70    5.70
   2  -5 -11    6.80    5.60
   2   5  11   11.20    7.10
  -2   5 -11   -1.30    6.20
  -2  -5  11    4.40    6.20
  -2  -5 -11    9.60    6.00
  -2   5  11   10.40    7.10
   2  -5  11    8.50    6.30
   2   5 -11    2.40    6.70
  -2  -6   0  219.48   19.20
   2  -6   0  221.88   19.30
  -2   6   0  221.08   19.50
   2  -6   0  235.28   19.20
  -2  -6   0  218.88   19.40
  -2   6   0  232.88   19.10
   2  -6   0  224.78   19.40
  -2  -6   0  245.78   19.60
   2   6   0  221.88   19.50
  -2   6  -1   43.30    5.30
   2  -6  -1   49.70    6.00
  -2  -6   1   57.89    6.70
  -2  -6   1   45.30    5.80
   2  -6  -1   48.60    5.80
   2  -6  -1   47.10    5.60
  -2   6  -1   49.60    5.90
   2   6   1   64.09    6.80
  -2  -6   1   54.89    5.80
  -2  -6  -1   59.49    6.20
  -2   6   1   45.20    5.70
   2  -6   1   56.29    6.60
   2  -6   1   57.69    6.40
  -2  -6  -1   56.29    5.90
   2   6  -1   56.59    6.10
  -2  -6  -1   56.99    6.20
   2   6  -1   56.99    5.70
   2  -6   1   54.99    6.20
  -2  -6   2  265.47   22.70
  -2  -6   2  257.97   23.40
   2   6   2  263.77   22.60
  -2  -6   2  268.27   22.30
  -2   6  -2  259.07   22.30
   2   6   2  284.47   22.50
  -2   6  -2  273.57   22.80
   2  -6  -2  283.07   22.60
   2  -6  -2  255.47   22.50
  -2  -6  -2  273.17   22.50
  -2  -6  -2  271.47   22.50
  -2   6   2  285.87   22.70
   2  -6   2  273.27   22.40
   2   6  -2  272.47   22.30
  -2   6   2  271.67   22.40
   2  -6   2  217.18   23.20
   2  -6   2  262.47   22.70
   2   6  -2  251.47   22.70
  -2  -6  -2  255.97   22.50
  -2  -6   3   35.70    5.20
  -2   6  -3   27.20    4.60
  -2  -6   3   18.90    4.40
   2  -6  -3   22.70    3.90
  -2  -6   3   33.30    3.60
  -2   6  -3   25.20    4.10
   2   6   3   30.00    4.00
   2  -6  -3   29.90    4.30
   2   6   3   23.30    4.10
  -2   6   3   20.10    4.00
  -2  -6  -3   20.30    3.70
  -2  -6  -3   31.80    4.40
   2  -6   3   36.70    4.80
  -2   6   3   21.00    3.90
   2  -6   3   20.20    4.40
   2   6  -3   20.30    4.00
   2  -6   3   31.30    3.90
   2   6  -3   25.90    4.60
  -2   6  -4  127.49   12.00
  -2  -6   4  131.39   10.90
   2   6   4  126.39   11.90
   2  -6  -4  116.29   12.10
  -2   6  -4  123.99   11.50
   2  -6  -4  122.09   11.70
  -2  -6   4  125.49   12.00
   2   6   4  111.19   11.50
  -2  -6   4  119.89   11.80
  -2   6   4  127.29   11.70
  -2   6   4  121.99   11.50
  -2  -6  -4  110.49   11.30
   2   6  -4  123.09   12.00
   2  -6   4  132.49   11.20
   2  -6   4  124.39   12.10
   2  -6   4  117.89   11.80
  -2  -6  -4  137.79   12.40
   2   6  -4  122.29   11.60
   2   6   5    9.00    4.20
   2   6   5   15.10    4.00
  -2   6  -5   14.70    4.00
  -2  -6   5   10.00    4.00
  -2  -6   5   14.00    3.00
  -2  -6   5   17.30    4.40
   2  -6  -5   11.00    5.30
   2  -6  -5    9.80    3.90
  -2   6  -5    9.10    4.40
   2   6  -5   21.20    4.20
  -2  -6  -5   14.90    5.80
   2   6  -5   11.70    4.60
  -2   6   5    9.10    4.20
   2  -6   5    5.50    4.30
  -2   6   5   16.00    4.30
   2  -6   5   17.20    3.40
   2  -6   5   12.40    3.90
  -2  -6  -5   14.00    3.50
   2   6   6  145.09   16.10
  -2  -6   6  155.78   15.30
   2  -6  -6  136.99   16.80
  -2   6  -6  184.88   15.00
   2   6   6  156.58   15.00
  -2   6  -6  159.48   15.00
  -2  -6   6  153.18   14.90
  -2  -6   6  163.58   14.00
   2  -6  -6  175.78   14.80
  -2  -6  -6  142.09   17.40
   2  -6   6  163.38   15.60
  -2  -6  -6  174.28   14.80
   2   6  -6  149.88   14.90
  -2   6   6  151.68   15.30
   2   6  -6  154.48   15.10
  -2   6   6  186.38   16.70
   2  -6   6  184.88   14.40
  -2   6   6  141.49   16.80
   2  -6   6  152.98   14.70
   2   6   7   -9.10    6.10
   2   6   7   -1.40    4.40
   2   6   7    8.00    5.10
   2  -6  -7   -6.60    3.50
  -2  -6   7    6.20    4.60
  -2  -6   7    5.70    4.00
  -2  -6   7    3.70    2.90
   2  -6  -7    5.90    2.80
  -2   6  -7    5.90    4.20
  -2   6  -7   -1.90    4.60
  -2   6   7   -4.40    6.30
   2  -6   7   -7.30    4.80
   2   6  -7   -0.30    4.70
  -2  -6  -7    1.30    3.90
   2   6  -7    4.20    5.20
   2  -6   7    3.60    3.50
   2  -6   7    1.30    4.00
  -2   6   7   -2.60    5.10
  -2   6   7    5.00    4.20
   2  -6  -8   19.80    4.90
  -2   6  -8   13.20    5.10
  -2   6  -8   24.60    5.80
  -2  -6   8   19.50    5.30
   2   6   8    8.40    5.50
   2   6   8   25.10    6.70
   2   6  -8   12.60    5.20
   2   6  -8   15.10    5.70
   2  -6   8   19.90    4.40
   2  -6   8   23.60    5.30
  -2   6   8   22.30    5.30
  -2  -6  -8   27.00    5.20
  -2   6   8   17.40    5.70
  -2   6   8   17.70    5.60
  -2  -6   9    9.30    5.40
   2   6   9    9.00    6.10
   2  -6  -9    6.90    4.90
  -2   6  -9    6.80    5.30
   2   6   9    2.20    6.10
  -2   6   9    2.30    5.70
  -2  -6  -9    2.90    4.70
   2  -6   9    7.60    5.30
  -2   6   9   -5.20    5.10
   2   6  -9    3.30    5.40
   2  -6 -10   28.50    5.80
   2   6  10   19.60    7.00
  -2   6 -10   15.50    6.60
  -2  -6  10   18.00    6.50
  -2   6  10   14.40    6.90
  -2  -6 -10   23.10    5.90
   2   6 -10   24.50    6.50
   2  -6  10   24.90    6.50
  -2   6 -11   11.20    6.90
  -2  -6  11    3.70    6.50
   2   6  11   18.00    8.30
   2  -6 -11  -11.20    5.60
  -2  -6 -11    4.30    6.00
   2   6 -11   -1.80    8.00
  -2   6  11   12.30    7.30
   2  -6  11   -9.90    6.40
  -2   7   0   -0.90    2.60
  -2   7   0    4.40    3.70
   2   7   0    0.40    2.40
  -2  -7   0   -2.80    3.10
   2  -7   0    2.10    3.30
   2   7   0    0.10    3.60
   2  -7   0    5.00    3.20
  -2  -7   0    1.10    3.50
  -2  -7   0    1.30    3.00
   2  -7   0    2.20    3.00
  -2   7  -1   16.10    3.10
   2  -7  -1    6.40    3.40
  -2  -7   1    8.40    3.60
  -2   7  -1   14.70    4.10
  -2  -7   1    8.80    3.20
   2   7   1    4.70    3.60
  -2  -7   1   -4.60    4.20
   2  -7  -1    0.40    3.40
   2  -7  -1   10.30    2.90
   2  -7   1   14.80    3.80
   2   7  -1    3.50    2.70
   2   7  -1    4.50    3.80
   2  -7   1    6.40    3.30
   2  -7   1    7.50    3.70
  -2  -7  -1    3.80    3.30
  -2   7   1   13.10    3.10
  -2  -7  -1    3.20    3.20
  -2  -7  -1    5.60    3.10
  -2   7   1    4.60    3.60
  -2  -7   2   27.20    4.00
   2  -7  -2   26.70    4.20
  -2   7  -2   23.10    4.90
  -2   7  -2   27.80    4.00
  -2  -7   2   26.80    4.80
  -2  -7   2   16.20    6.20
   2   7   2   30.80    4.60
   2   7   2   30.30    4.40
   2  -7  -2   27.80    4.30
   2  -7   2   33.30    6.20
   2   7  -2   27.50    4.00
   2  -7   2   30.60    4.90
  -2  -7  -2   29.00    4.30
  -2   7   2   29.20    4.70
  -2  -7  -2   26.50    4.20
   2  -7   2   21.10    4.10
  -2  -7  -2   23.20    4.40
  -2   7   2   28.60    4.10
   2   7  -2   28.50    4.90
  -2  -7   3    5.10    3.80
  -2   7  -3   -3.20    3.10
  -2   7  -3   -2.00    3.80
  -2  -7   3    3.50    5.30
   2   7   3    8.90    3.50
  -2  -7   3    1.90    2.80
   2   7   3   -2.10    3.40
   2  -7  -3    0.70    3.30
   2  -7  -3    7.20    3.50
   2  -7   3   -3.00    5.10
  -2   7   3    0.00    3.10
   2   7  -3    1.70    3.10
   2  -7   3   -2.30    3.10
   2   7  -3    6.40    4.20
  -2  -7  -3   -1.00    3.30
  -2  -7  -3   -1.10    3.30
  -2   7   3    1.50    3.40
   2  -7   3   -1.20    3.90
  -2   7  -4    5.90    3.60
   2  -7  -4    0.20    4.00
  -2  -7   4    2.80    4.00
   2   7   4    1.30    3.50
  -2  -7   4   -1.40    4.60
   2  -7  -4    0.60    3.60
   2   7   4    3.80    3.70
  -2   7  -4    7.20    4.40
  -2  -7   4    3.10    2.80
  -2   7   4   -3.10    3.60
   2  -7   4   13.00    4.30
  -2  -7  -4    0.60    4.10
  -2   7   4    0.10    3.50
  -2  -7  -4    1.80    3.20
   2  -7   4    3.40    4.30
   2  -7   4    9.40    3.40
   2   7  -4   -0.20    4.20
   2   7  -4    3.80    3.50
  -2  -7   5   17.00    5.10
  -2   7  -5   23.80    4.40
  -2  -7   5   24.40    5.30
   2   7   5   12.10    4.50
  -2  -7   5   16.60    3.30
   2   7   5    6.10    4.50
   2  -7  -5   35.80    6.10
  -2   7  -5   17.30    5.30
   2  -7  -5   25.30    4.60
   2  -7   5    9.70    4.80
   2  -7   5   15.00    4.00
   2  -7   5   22.90    5.00
  -2   7   5   24.30    5.00
  -2  -7  -5    9.10    5.80
   2   7  -5   15.60    4.50
   2   7  -5   21.00    5.20
  -2  -7  -5   10.00    4.10
  -2   7   5   23.50    4.50
  -2  -7   6   13.60    3.30
   2   7   6   16.10    4.90
   2   7   6   11.80    5.80
   2  -7  -6   11.00    4.90
  -2   7  -6   24.40    5.20
  -2  -7   6    8.60    4.80
   2  -7  -6    6.50    6.60
  -2  -7   6   15.30    5.10
   2  -7   6   19.40    4.00
   2   7  -6   12.80    5.00
   2  -7   6   10.60    4.60
  -2   7   6   19.30    4.90
  -2   7   6   18.20    5.80
   2   7  -6    7.20    4.50
  -2  -7  -6    7.30    7.40
   2  -7   6    9.30    5.30
   2   7   7   -0.90    4.90
   2  -7  -7    2.50    4.30
   2   7   7  -15.80    6.80
   2   7   7   -2.90    7.10
  -2   7  -7    4.50    4.40
  -2  -7   7    3.50    3.40
  -2  -7  -7    5.40    4.40
  -2   7   7   -0.80    5.20
  -2   7   7   -8.40    6.30
   2  -7   7   -3.60    3.50
   2   7  -7    3.20    5.10
   2  -7   7   -2.10    4.20
  -2   7   7    4.00    8.30
   2  -7  -8    8.80    4.80
   2   7   8   -0.40    6.70
  -2  -7   8    4.30    5.10
  -2   7  -8    5.90    5.10
   2   7   8   -1.80    5.30
  -2   7   8    2.70    6.20
  -2   7   8    0.20    6.40
  -2   7   8   -8.50    4.90
   2   7  -8   20.20    5.70
   2  -7   8   14.00    5.10
  -2  -7  -8    3.50    4.70
   2   7   9    6.20    7.10
   2   7   9    4.00    6.90
  -2   7  -9   18.60    6.40
   2  -7  -9   22.80    5.60
  -2  -7   9    4.80    5.70
   2   7  -9   13.50    6.10
  -2   7   9   15.70    6.90
  -2  -7  -9    0.50    5.00
   2  -7   9    5.00    5.90
   2   7  10    0.40    7.30
   2  -7 -10    1.90    5.40
  -2  -7  10    0.30    5.80
  -2   7 -10  -14.80    5.80
   2   7 -10    5.30    7.30
  -2  -7 -10    2.30    5.80
  -2   7  10    5.30    7.40
   2  -7  10   -4.50    6.20
   2  -8   0   48.10    6.50
  -2  -8   0   58.79    7.00
  -2  -8   0   61.29    6.80
  -2   8   0   62.99    6.80
   2   8   0   60.99    6.50
  -2  -8   0   60.29    6.90
   2  -8   0   54.19    6.70
  -2   8   0   68.69    7.30
   2  -8   0   54.39    6.90
   2   8   0   61.89    7.10
  -2   8  -1   16.10    3.50
  -2   8  -1   18.50    4.70
  -2  -8   1   12.20    4.30
   2   8   1   18.00    4.60
   2  -8  -1   17.90    4.20
   2  -8  -1   11.80    4.00
   2   8   1    8.80    3.40
  -2  -8   1   16.30    3.70
   2  -8  -1   16.00    3.70
  -2  -8   1   10.40    4.60
   2   8  -1   16.10    3.30
   2  -8   1   12.00    3.80
   2  -8   1   18.70    4.40
  -2   8   1   15.80    3.90
  -2  -8  -1   15.00    3.80
   2   8  -1   15.20    4.90
  -2  -8  -1   12.90    4.00
  -2   8   1   14.20    3.50
  -2   8   1   17.60    4.30
   2  -8   1   21.10    4.40
  -2  -8  -1   13.00    4.00
  -2   8  -2  192.18   16.60
   2  -8  -2  189.28   16.20
  -2  -8   2  162.88   17.50
  -2  -8   2  180.88   15.80
  -2   8  -2  183.88   15.90
  -2  -8   2  174.48   16.50
   2   8   2  181.28   16.00
   2  -8  -2  185.08   16.30
   2   8   2  194.68   16.20
   2  -8   2  176.88   16.80
   2  -8   2  181.18   16.50
  -2  -8  -2  174.48   16.10
   2   8  -2  179.98   16.50
  -2  -8  -2  179.88   16.20
  -2   8   2  169.08   15.90
   2  -8   2  182.48   16.10
  -2  -8  -2  169.08   16.00
   2   8  -2  156.28   15.60
  -2   8   2  189.98   16.20
   2  -8  -3   15.20    4.30
  -2  -8   3    9.50    3.40
  -2  -8   3    6.30    4.40
  -2   8  -3   11.20    3.90
   2   8   3    8.90    3.90
  -2  -8   3    9.70    6.60
   2   8   3    9.00    4.00
   2  -8  -3    7.90    4.00
  -2   8  -3   11.40    4.70
   2  -8   3   15.30    4.70
   2   8  -3   15.50    3.60
  -2  -8  -3   13.80    4.30
   2   8  -3   14.60    5.20
  -2  -8  -3   16.70    4.10
  -2   8   3   10.20    3.70
   2  -8   3   15.10    6.40
  -2   8   3    7.60    4.30
   2  -8   3    8.10    3.80
   2   8   4   74.69    9.50
  -2  -8   4   88.79    8.50
  -2   8  -4   74.79    9.00
   2  -8  -4   68.99    8.60
   2   8   4   93.19    9.30
  -2  -8   4   97.79   10.50
   2  -8  -4   84.99    9.10
  -2  -8   4   69.89    9.10
  -2   8  -4   79.89    9.40
  -2  -8  -4   91.39   10.30
  -2   8   4   82.29    9.40
   2   8  -4   78.39    9.30
   2  -8   4   76.99   10.20
   2   8  -4  102.69    9.50
   2  -8   4   69.79    9.00
  -2   8   4   80.59    9.10
   2  -8   4   85.29    8.80
  -2  -8  -4   92.59    9.30
  -2  -8   5    2.40    3.30
   2   8   5    8.80    4.50
  -2   8  -5    6.20    5.10
  -2   8  -5    4.10    4.40
   2  -8  -5   -6.00    5.50
  -2  -8   5    1.00    5.20
   2  -8  -5    3.70    4.20
   2   8   5    0.90    4.40
  -2  -8   5    5.10    5.40
   2  -8   5    1.50    3.50
  -2   8   5    5.60    4.50
   2   8  -5    4.30    6.10
  -2  -8  -5   -1.00    4.10
   2   8  -5    1.20    4.10
  -2   8   5    5.70    4.40
   2  -8   5    1.40    5.40
  -2  -8  -5    1.60    5.60
  -2  -8   6   32.80    6.40
   2   8   6   24.30    6.40
   2  -8  -6   17.40    7.70
   2  -8  -6   14.60    4.90
  -2   8  -6   17.20    5.10
   2   8   6   16.70    6.90
  -2  -8   6   20.30    4.10
  -2   8   6   16.80    6.20
  -2  -8  -6   12.30    8.00
   2   8  -6   24.50    5.60
  -2   8   6   13.90    5.30
   2  -8   6   21.70    5.90
  -2  -8  -6   13.50    4.90
   2  -8   6   21.30    4.50
  -2   8  -7    2.40    5.10
   2  -8  -7    4.50    7.50
   2  -8  -7   -5.80    4.50
   2   8   7    5.30    7.90
  -2  -8   7    4.00    5.40
   2   8   7    3.90    8.90
   2   8   7    3.20    5.30
   2   8  -7    5.30    5.70
   2  -8   7   -7.80    5.20
  -2  -8  -7   -8.50    7.50
  -2  -8  -7   -2.40    4.70
  -2   8   7    2.50    5.40
  -2   8   7   -7.40    8.20
   2  -8   7   -1.40    4.30
  -2   8   7    3.50    8.60
   2  -8  -8   66.19    8.00
  -2   8  -8   58.19    8.30
  -2  -8   8   46.70    8.10
   2   8   8   45.50   10.10
   2   8   8   39.40    8.00
  -2  -8  -8   47.30    7.70
   2   8  -8   41.70    8.50
   2  -8   8   64.09    8.50
  -2   8   8   51.79    8.00
   2   8   9    3.60    6.30
  -2   8  -9   -1.30    6.90
   2  -8  -9    9.10    6.30
  -2  -8   9   -6.60    6.10
  -2   8   9   -5.90    6.20
  -2  -8  -9   -4.50    5.30
   2   8  -9  -12.10    5.90
   2  -8   9   12.40    6.50
  -2  -9   0    1.30    3.90
   2  -9   0   -3.60    3.70
  -2  -9   0    5.60    3.70
   2  -9   0    0.90    4.20
   2  -9   0    1.60    3.40
   2   9   0   -6.00    4.40
   2   9   0   -4.50    3.00
  -2   9   0    1.30    3.30
  -2   9   0    3.80    4.50
  -2  -9   0   -2.50    3.90
  -2   9  -1    5.10    3.30
   2  -9  -1    2.20    4.00
   2  -9  -1   -1.90    3.40
  -2  -9   1   -1.20    3.40
  -2   9  -1   10.40    4.80
   2   9   1    2.70    3.60
   2  -9  -1   -0.10    4.00
  -2  -9   1   -7.30    4.00
   2   9   1   -5.60    3.70
   2   9   1    4.70    4.30
  -2  -9   1   -6.30    4.50
   2   9  -1    1.00    3.10
  -2  -9  -1    4.80    3.80
  -2   9   1    0.40    4.30
  -2   9   1    3.60    3.60
   2  -9   1    1.30    4.40
   2  -9   1    8.90    4.20
  -2   9   1    0.40    4.10
  -2  -9  -1    3.20    4.00
  -2  -9  -1    2.30    3.80
   2   9  -1    6.30    4.80
   2  -9   1    6.90    4.20
   2   9   2   15.30    4.70
   2  -9  -2    3.80    4.80
  -2  -9   2    8.80    3.90
   2   9   2   10.80    4.00
  -2  -9   2    5.10    5.50
  -2  -9   2    9.50    4.70
   2  -9  -2    8.70    4.50
  -2   9  -2    6.40    3.70
  -2   9  -2   16.00    5.10
   2  -9   2   18.10    5.10
  -2   9   2    7.80    3.80
   2  -9   2    6.00    4.70
  -2   9   2    0.50    4.80
   2   9  -2   12.20    3.70
   2  -9   2   10.70    4.20
   2   9  -2   10.40    5.40
  -2  -9  -2    6.10    4.20
  -2  -9  -2   17.70    4.60
  -2   9   2   11.80    4.50
  -2  -9   3    7.90    3.50
  -2   9  -3    7.20    4.00
   2  -9  -3   13.30    4.50
  -2  -9   3   14.70    7.10
   2   9   3    0.10    4.30
   2  -9  -3    7.40    4.50
   2   9   3    1.90    4.00
  -2   9   3    5.10    4.60
  -2   9   3   -0.20    4.20
   2  -9   3   -0.40    5.60
   2  -9   3    2.40    4.10
  -2  -9  -3   -2.60    4.00
  -2  -9  -3   -2.60    4.30
   2  -9   3    4.10    6.40
   2   9  -3    5.70    3.70
   2   9   4   37.30    6.00
  -2   9  -4   35.00    5.60
  -2  -9   4   34.30    8.90
   2  -9  -4   36.90    6.70
   2   9   4   39.30    6.00
  -2  -9   4   36.40    5.10
   2  -9  -4   42.10    6.30
  -2  -9  -4   40.30    6.10
  -2   9   4   36.50    5.90
   2  -9   4   30.90    8.40
  -2   9   4   37.30    6.20
   2  -9   4   41.00    5.60
   2   9  -4   40.90    5.70
  -2  -9  -4   33.50    6.60
  -2  -9   5    5.90    3.90
   2   9   5    3.60    5.40
   2  -9  -5   -1.90    4.70
  -2   9  -5    3.50    4.60
   2  -9  -5   -7.50    6.00
  -2  -9   5    0.40    7.30
   2   9   5    4.50    4.90
  -2  -9  -5   -1.80    4.40
   2   9  -5    0.40    4.30
  -2   9   5    1.60    4.70
   2  -9   5    3.10    4.20
   2  -9   5   -0.60    7.40
  -2  -9  -5    0.20    6.40
  -2   9   5   -4.80    4.80
   2   9   6    5.00    6.10
   2   9   6   17.00    5.60
  -2  -9   6   11.50    4.10
  -2  -9   6    0.90    7.00
  -2   9  -6   -0.30    5.00
   2  -9  -6   15.10    8.20
   2  -9  -6    3.20    5.30
   2  -9   6   12.90    4.40
  -2   9   6    8.80    5.40
  -2  -9  -6   11.90    5.40
   2   9  -6    5.70    5.20
  -2   9   6    6.30    6.20
  -2  -9  -6   12.80    8.20
  -2  -9   7    2.10    7.00
   2  -9  -7   11.80    6.40
   2  -9  -7   -1.50    8.90
  -2   9  -7    2.00    5.70
   2   9   7   -4.80    6.10
  -2   9   7   -0.40    9.30
  -2   9   7   11.70   10.50
   2  -9   7    8.70    7.00
   2   9  -7    8.10    6.40
  -2   9   7   15.40    6.30
  -2  -9  -7    1.80    5.40
  -2  -9   8   -2.60    6.80
   2  -9  -8    4.20    5.70
  -2   9  -8    3.50    6.00
   2   9   8   -4.00    6.60
   2   9  -8   17.70    6.60
   2  -9   8   12.80    7.20
  -2  -9  -8    5.20    5.80
  -2   9   8   -1.30    6.10
   2   9   9   -7.90    6.70
  -2   9  -9    2.10    6.70
  -2   9   9    1.70    7.30
   2   9  -9   -5.30    7.80
   2 -10   0  113.49   12.40
  -2  10   0  115.69   11.80
   2  10   0  113.59   12.00
   2 -10   0  114.89   12.20
  -2 -10   0  129.09   12.60
  -2 -10   0  131.79   12.60
   2 -10  -1   -0.20    4.60
   2  10   1    0.70    4.30
   2  10   1    8.80    5.00
  -2  10  -1    3.30    4.00
   2 -10  -1   -1.10    4.20
  -2 -10   1   -5.10    6.30
  -2 -10   1    2.80    5.00
   2 -10  -1   -5.00    4.00
  -2  10   1    1.30    4.80
   2  10  -1   -1.00    3.60
   2 -10   1    0.90    4.40
  -2 -10  -1   -0.70    4.30
  -2 -10  -1    2.30    4.20
  -2  10   1   -3.10    3.70
   2 -10   1    1.80    4.40
   2  10   2   15.30    5.00
  -2 -10   2   19.40    4.50
  -2 -10   2    1.30    5.60
   2 -10  -2    5.50    4.80
   2 -10  -2   23.70    5.30
   2  10   2    4.20    4.90
  -2  10  -2   12.60    4.50
   2 -10   2   18.50    5.30
  -2  10   2    9.00    4.90
  -2  10   2   10.40    4.70
  -2 -10  -2   15.20    4.80
   2  10  -2    9.10    4.40
  -2 -10   3    8.70    6.60
   2 -10  -3   -0.10    4.90
   2  10   3    4.70    4.70
  -2  10  -3   -2.20    4.10
  -2 -10   3   -0.90    4.00
   2 -10  -3    4.90    4.80
   2  10   3   12.00    5.00
   2 -10   3   -6.80    4.70
  -2 -10  -3    5.70    4.70
   2 -10   3   -1.80    5.90
  -2  10   3    5.00    4.40
   2  10  -3    1.90    4.00
  -2  10   3   -0.80    4.80
   2  10   4   46.10    7.10
   2 -10  -4   49.20    7.10
  -2  10  -4   39.30    6.40
   2 -10  -4   45.80    7.80
  -2 -10   4   50.59   10.00
  -2 -10   4   47.30    6.10
   2 -10   4   61.39    9.70
   2 -10   4   44.90    6.60
  -2  10   4   38.80    6.90
   2  10  -4   34.20    6.30
  -2  10   4   47.10    6.90
  -2 -10  -4   52.29    7.10
  -2 -10   5    2.90    4.50
   2  10   5    5.00    5.80
  -2 -10   5    1.30    8.80
   2 -10  -5    5.50    5.30
  -2  10  -5   -6.80    4.60
   2 -10  -5   -7.00    7.60
   2  10   5    0.30    5.50
  -2  10   5    4.20    6.00
   2 -10   5    5.10    4.70
  -2  10   5   -0.70    5.50
   2  10  -5   -0.80    5.10
  -2 -10  -5    2.20    5.00
  -2 -10   6   22.30   10.10
  -2  10  -6   38.20    6.50
   2  10   6   15.10    6.20
   2  10   6   22.50    7.70
   2 -10  -6   17.90    6.70
   2  10  -6   37.80    6.90
  -2 -10  -6   25.20    6.80
   2 -10   6   22.40    7.30
   2 -10   6   32.20   10.00
  -2  10   6   23.80    8.20
  -2  10   6   18.90    6.70
  -2  10  -7    0.40    6.30
   2 -10  -7   -2.80    6.10
   2  10   7    4.80    6.80
  -2 -10   7   -5.50    8.60
   2  10  -7  -14.00    6.30
   2 -10   7   -9.50    9.10
  -2  10   7   -4.00    6.30
  -2 -10  -7   -8.30    5.60
  -2 -11   0   -1.00    4.90
  -2  11   0   -3.00    4.50
   2 -11   0   -3.20    4.60
  -2  11   0    3.20    4.60
  -2 -11   0   -7.40    4.70
   2  11   0    5.90    4.60
   2 -11   0    3.70    5.70
  -2 -11   1    0.00    5.40
   2 -11  -1   -2.70    5.00
   2  11   1   -3.90    5.00
  -2  11  -1   -0.40    4.60
  -2 -11   1    3.40    4.80
   2  11  -1    3.40    4.20
  -2 -11  -1    5.80    5.50
  -2  11   1    0.40    4.60
   2 -11   1   -0.90    4.90
   2 -11   1    7.40    5.30
  -2 -11  -1   -5.40    5.00
   2 -11  -2   14.20    5.70
  -2  11  -2    2.70    4.60
  -2 -11   2    3.40    4.90
  -2 -11   2   -2.90    6.80
  -2 -11  -2    1.60    5.60
   2 -11   2    7.50    5.30
   2  11  -2    3.70    4.70
   2 -11   2   10.80    5.80
  -2  11   2   -4.10    4.40
  -2  11  -3    2.60    4.50
   2 -11  -3   -3.70    5.60
  -2 -11   3   -5.50    6.70
   2  11   3    2.90    5.10
  -2 -11   3    2.70    4.90
   2 -11   3   -4.20    6.00
  -2  11   3    4.30    5.70
   2  11  -3   -0.10    4.60
   2 -11   3    6.60    5.40
  -2 -11  -3    2.40    5.40
  -2 -11   4   16.50    8.00
  -2  11  -4   14.10    5.50
   2  11   4    4.60    6.50
   2 -11  -4   10.70    6.10
  -2 -11   4   17.20    5.30
   2  11  -4   14.80    5.90
   2 -11   4    9.80    5.50
  -2  11   4   13.10    5.70
   2 -11   4    9.10    9.00
  -2 -11  -4   14.00    6.30
   2 -11  -5    8.70    6.20
   2  11   5   -4.10    6.00
  -2 -11   5   17.50    9.40
  -2 -11   5   -0.30    5.40
  -2  11  -5    2.70    5.60
  -2  11   5    2.00    7.40
   2  11  -5    0.30    5.80
   2 -11   5    3.10    5.90
  -2 -11  -5    5.60    5.90
   2 -11   5   -4.00    9.30
  -2  11  -6    9.70    6.40
  -2 -11   6   -7.80   10.30
   2 -11  -6    8.10    7.00
   2  11   6   12.10    7.00
  -2 -11  -6    3.10    7.10
   2 -11   6   18.20   10.50
  -2  11   6    7.50    6.70
   2  11  -6    4.20    6.00
  -2 -12   0    3.80    5.50
  -2 -12   0    1.60    6.00
   2 -12   0    9.60    6.80
   2  12   0    4.20    5.70
   2 -12   0    9.20    6.80
   2 -12  -1    4.30    6.20
  -2 -12   1    4.80    5.60
  -2 -12   1   -8.70    5.80
  -2  12  -1   -5.10    5.80
   2  12   1   -5.00    5.30
  -2 -12  -1   -1.40    5.90
   2 -12   1    4.10    5.90
  -2  12  -2   37.90    6.60
   2 -12  -2   45.10    7.70
   2  12   2   40.20    7.40
  -2 -12   2   39.50    8.10
  -2 -12   2   35.80    7.70
   2 -12   2   23.10    7.20
   2 -12   2   39.80    7.90
   2  12  -2   25.80    6.30
  -2  12   2   36.30    7.50
  -2 -12  -2   34.80    7.70
  -2  12  -3    9.10    5.60
   2  12   3   -0.40    6.60
   2 -12  -3    0.90    6.40
  -2 -12   3  -10.30    7.40
  -2 -12   3   -0.70    5.40
  -2  12   3   -8.20    6.90
   2 -12   3   -7.30    6.80
   2  12  -3   -2.40    5.20
   2 -12   3    9.30    6.00
  -2 -12  -3    7.60    6.30
   2  12   4   11.20    7.20
   2 -12  -4    6.60    6.90
  -2 -12   4    8.90    6.90
  -2 -12   4    0.10    8.30
  -2  12  -4    6.00    5.50
   2 -12   4    8.30    6.40
  -2  12   4   -1.20    6.80
   2  12  -4    0.30    6.00
   2 -12   4    0.80    7.60
  -2 -12  -4    0.40    6.40
   3   0   1    0.30    0.80
   3   0  -1    0.90    0.40
   3   0   1    1.30    0.40
  -3   0   1    0.70    0.70
   3   0  -1    0.60    1.00
   3   0   2    4.70    1.60
   3   0  -2    5.40    1.40
  -3   0   2    7.10    1.20
  -3   0  -2    5.30    1.00
   3   0   2    5.70    0.90
  -3   0   2    6.40    1.20
  -3   0   3    0.80    1.50
  -3   0  -3    1.00    1.10
   3   0  -3    1.60    1.60
   3   0   3    2.00    2.00
  -3   0   4   44.00    4.80
   3   0   4   47.30    4.90
  -3   0   4   37.40    4.30
  -3   0  -4   38.30    3.70
   3   0   4   30.00    3.90
   3   0  -4   34.20    4.10
  -3   0  -5    1.00    1.60
   3   0   5    0.90    2.80
  -3   0  -5    2.40    2.20
   3   0   5   -0.20    2.60
   3   0  -5   -1.80    1.80
  -3   0   5   -2.30    2.50
  -3   0   5   -2.00    2.10
   3   0  -5    2.20    2.20
   3   0   6   18.60    4.10
  -3   0  -6   28.70    3.70
   3   0  -6   24.00    3.60
   3   0   6   23.60    4.10
  -3   0   6   28.50    4.30
  -3   0  -6   23.50    3.80
   3   0  -6   28.20    3.40
  -3   0  -6   26.40    3.10
  -3   0   7    5.00    3.30
  -3   0   7   -2.90    3.00
  -3   0  -7    2.70    3.30
   3   0   7    0.40    3.50
  -3   0  -7    3.00    2.90
  -3   0  -7   -0.70    2.20
   3   0  -7    3.70    3.10
   3   0  -7    0.50    3.00
   3   0   7    4.50    3.80
   3   0  -7    2.80    2.70
   3   0  -8    7.80    4.20
  -3   0  -8   13.10    4.30
  -3   0   8    3.90    3.70
   3   0   8    4.20    4.20
  -3   0  -8    6.40    2.70
  -3   0   8   12.00    3.80
   3   0  -8    8.90    3.60
   3   0  -8    5.80    3.20
  -3   0  -8    7.80    3.50
   3   0   8    3.80    4.20
   3   0  -9    2.80    5.20
   3   0  -9   -4.70    4.00
  -3   0   9   -2.10    7.30
   3   0   9    2.10    4.50
  -3   0  -9    6.40    5.60
   3   0  -9   -5.10    3.40
  -3   0   9    4.70    4.30
  -3   0  -9   -3.20    2.90
  -3   0  -9   -8.20    3.20
  -3   0  10   24.30    6.00
   3   0 -10   11.70    7.20
  -3   0  10   27.30    6.30
   3   0  10   27.20    6.90
   3   0  10   19.70    5.90
   3   0 -10   23.30    5.60
  -3   0 -10   18.50    7.60
   3   0 -10   27.70    5.10
   3   0  11    4.40    6.10
  -3   0 -11   -1.00    8.50
  -3   0  11    7.60    6.30
   3   0 -11   10.50    5.30
  -3   0  11    9.60    6.20
  -3   0 -11    7.20    5.30
  -3   0  12  -10.10    6.20
  -3   0 -12    7.30    6.00
   3   0 -12   -4.90    7.10
   3   0  12   -1.70    6.30
  -3   1   0    3.40    0.90
   3  -1   0    1.80    0.60
   3   1   0    2.40    0.60
  -3   1   0    2.80    0.70
  -3  -1   0    0.90    0.70
  -3  -1   0    1.70    0.70
   3  -1  -1    2.10    0.60
  -3   1  -1    1.20    0.90
  -3  -1   1    1.10    0.90
   3   1   1    0.20    0.60
  -3  -1  -1    1.10    1.20
   3   1  -1    0.20    0.90
  -3  -1  -1    0.30    0.60
   3  -1   1    1.50    1.00
  -3   1   1    1.20    0.90
  -3   1   1    0.90    0.60
   3   1   2   80.49    8.30
   3   1   2   82.79    7.30
  -3   1  -2   83.39    7.40
  -3  -1   2   92.09    7.50
  -3  -1  -2   82.89    8.20
  -3   1   2   87.59    7.70
   3  -1   2   84.99    7.50
  -3   1   2   77.59    8.10
   3   1  -2   81.29    7.40
  -3  -1  -2   92.89    7.10
  -3   1  -3    7.50    1.60
   3   1   3   -1.60    2.30
  -3  -1   3    1.70    1.70
   3   1  -3    0.80    1.70
  -3  -1  -3    3.30    1.00
  -3   1   3    3.90    1.50
   3  -1   3    0.20    2.00
  -3   1   3    2.00    2.00
  -3  -1  -3    2.00    1.30
   3   1   4   14.90    2.70
  -3  -1   4   16.90    2.70
  -3   1  -4   14.50    2.50
   3  -1  -4   14.90    2.30
  -3   1  -4   11.80    2.10
  -3  -1   4   10.70    2.40
   3   1   4   17.30    2.90
   3   1  -4   10.20    2.40
  -3   1   4   16.10    2.20
  -3  -1  -4   13.20    1.70
  -3   1   4   12.80    2.20
   3   1  -4   10.50    2.30
  -3   1   4    9.80    2.60
   3  -1   4   14.70    2.60
   3   1   5    6.60    2.90
  -3  -1   5    5.10    2.40
  -3   1  -5    5.10    2.40
   3  -1  -5    2.60    2.00
   3   1   5    3.20    2.60
   3  -1  -5    3.10    2.20
  -3  -1   5    3.10    2.60
  -3   1  -5    4.70    2.00
   3   1  -5    7.70    2.30
   3   1  -5    6.10    2.30
   3  -1   5    2.80    2.80
  -3  -1  -5    3.00    1.50
  -3  -1  -5    5.40    2.20
  -3   1   5    6.70    2.70
   3  -1   5    5.10    2.70
  -3  -1  -5    3.90    2.10
  -3   1   5    3.10    2.10
  -3   1  -6   18.80    2.90
  -3   1  -6   28.00    4.50
  -3  -1   6   21.40    3.60
   3  -1  -6   20.80    3.00
  -3  -1   6   19.00    3.80
   3   1   6   10.40    3.50
  -3   1  -6   19.10    3.40
   3  -1  -6   17.40    2.90
   3   1   6   19.40    3.70
   3  -1  -6   10.10    3.20
  -3   1   6   17.00    3.30
  -3  -1  -6   20.60    2.50
   3  -1   6   13.10    3.80
   3   1  -6   16.90    3.10
  -3  -1  -6   20.00    3.10
  -3   1   6   20.40    3.90
   3  -1   6   25.10    4.00
  -3  -1  -6   16.80    3.00
   3   1  -6   17.40    3.40
  -3  -1   7    7.40    3.50
  -3   1  -7   -8.70    4.40
   3  -1  -7    3.30    2.70
   3   1   7    7.80    3.90
  -3  -1   7    7.30    3.50
  -3   1  -7    8.20    3.30
   3   1   7    5.20    3.50
   3  -1  -7    5.90    3.10
  -3   1  -7    1.10    4.30
   3  -1   7   -1.70    3.80
  -3  -1  -7    5.50    3.10
   3  -1   7    1.80    3.70
  -3   1   7    7.30    3.80
   3   1  -7    4.30    3.10
  -3  -1  -7    9.00    3.00
  -3   1   7    4.60    3.80
   3   1  -7    8.00    3.40
  -3  -1  -7    3.30    2.10
  -3   1  -8    2.90    5.10
   3  -1  -8    5.30    3.40
  -3   1  -8    4.60    3.50
   3  -1  -8   -4.40    3.40
  -3   1  -8    3.80    2.90
   3   1   8    4.80    4.10
  -3  -1   8    8.50    4.10
   3  -1  -8    5.90    3.10
  -3  -1   8   -2.00    3.90
   3   1   8    7.20    4.00
   3  -1   8    2.80    4.10
   3   1  -8    0.30    3.30
  -3   1   8    8.70    3.80
  -3  -1  -8    7.70    3.70
  -3  -1  -8    7.00    2.40
   3   1  -8    2.90    3.70
   3  -1   8    4.80    4.10
  -3   1   8    1.80    4.10
   3   1  -8    0.80    4.50
  -3  -1  -8    6.60    3.20
   3   1   9    0.60    4.50
  -3   1  -9   12.20    3.40
   3  -1  -9    5.30    4.00
  -3   1  -9   -1.60    3.90
   3  -1  -9   10.90    3.70
  -3  -1   9    0.20    4.30
   3  -1  -9   -1.20    4.30
  -3   1  -9    1.00    5.90
  -3  -1   9    0.70    5.40
   3   1   9    2.50    5.50
   3   1  -9    6.20    5.30
  -3  -1  -9   -0.30    3.60
  -3  -1  -9    2.20    2.90
   3   1  -9    8.50    4.00
   3   1  -9    4.70    4.00
   3  -1   9    5.20    5.10
  -3  -1  -9    0.60    4.70
  -3   1   9   11.90    6.50
  -3   1   9    7.10    4.60
  -3  -1  10   -2.60    4.80
  -3  -1  10   -3.00    4.90
   3   1  10   -7.70    4.90
  -3   1 -10    1.30    4.10
  -3   1 -10   10.30    4.40
   3   1  10    4.00    5.20
   3  -1 -10   -1.40    4.00
   3  -1 -10   -3.70    4.40
  -3   1 -10    4.40    6.60
   3  -1 -10   -4.70    5.60
   3   1 -10    2.00    4.40
   3  -1  10   -3.70    5.30
   3   1 -10    2.00    4.50
  -3  -1 -10   -5.30    5.70
  -3   1  10   -2.50    4.80
   3  -1  10   -4.30    4.90
  -3   1  10    1.50    5.00
  -3  -1 -10    1.90    4.10
  -3  -1  11    9.00    5.80
   3   1  11    0.10    5.80
   3  -1 -11   14.90    7.40
  -3  -1  11    8.80    6.00
   3  -1 -11    5.00    5.30
   3   1  11   -0.20    7.20
  -3   1 -11    5.60    4.90
  -3   1 -11   -6.60    7.00
  -3  -1 -11    0.50    4.90
  -3   1  11   17.00    6.90
  -3  -1 -11   -3.60    7.60
   3   1 -11    4.90    5.70
   3  -1  11    5.30    6.20
  -3   1  11    9.70    6.10
  -3   1 -12   11.80    6.60
   3   1  12   -3.00    6.60
   3  -1 -12   11.40    8.50
  -3  -1  12   -2.90    6.40
   3  -1  12    1.30    6.70
   3   1 -12    1.00    7.30
  -3  -1 -12    1.40    5.90
  -3  -1 -12    3.00    9.80
  -3   1  12   -4.80    6.60
  -3   2   0    0.00    1.40
  -3  -2   0    1.10    1.30
   3   2   0   -1.30    1.30
   3  -2   0    0.00    1.20
   3   2   1  310.07   26.00
   3  -2  -1  308.67   26.00
  -3  -2   1  321.77   26.10
  -3   2  -1  324.57   26.10
  -3  -2  -1  324.57   26.10
   3  -2   1  325.67   26.20
   3   2  -1  310.27   26.10
  -3   2   1  325.07   26.10
  -3  -2   2    2.10    1.90
   3   2   2    5.00    1.40
  -3  -2  -2    7.00    2.40
   3   2  -2    5.60    2.00
   3  -2  -3  246.58   19.90
  -3  -2   3  235.88   19.70
   3   2   3  241.68   19.50
  -3   2  -3  228.08   19.60
  -3   2   3  234.08   20.00
   3   2  -3  236.48   19.60
   3  -2   3  225.98   19.70
  -3   2   3  240.58   19.90
   3   2   4   -4.00    2.80
   3   2   4    4.70    1.50
   3   2   4    2.10    2.50
  -3   2  -4    6.70    2.30
  -3  -2   4    2.70    2.20
  -3   2  -4    4.40    2.00
  -3  -2   4    1.30    2.20
   3   2  -4   -2.10    2.10
  -3   2   4    3.40    2.90
   3  -2   4    5.80    2.30
   3  -2   4    3.80    2.80
  -3   2   4    2.60    2.40
  -3  -2  -4    0.90    1.90
   3   2  -4    3.80    2.20
  -3   2   4    1.20    1.90
   3   2   5    3.40    3.50
   3  -2  -5    1.80    2.10
  -3  -2   5    8.30    2.70
   3   2   5    1.80    3.00
  -3   2  -5    2.80    2.50
   3  -2  -5    2.40    2.10
  -3  -2   5    1.80    2.70
  -3   2  -5    6.30    2.30
  -3  -2  -5    1.50    2.10
   3   2  -5    2.10    2.30
  -3   2   5    3.10    2.10
  -3  -2  -5    2.90    1.50
  -3   2   5    2.40    2.80
   3   2  -5    2.80    2.60
   3  -2   5    4.80    3.00
  -3   2   5    4.90    2.30
   3  -2   5   -3.10    2.50
   3  -2  -6   21.60    3.30
   3  -2  -6   22.90    3.40
  -3  -2   6   18.10    3.90
   3   2   6   17.70    3.90
  -3   2  -6   25.00    4.10
  -3   2  -6   23.40    3.80
   3  -2  -6   25.90    3.30
  -3   2  -6   23.30    3.40
   3   2   6   20.20    4.30
  -3  -2   6   25.00    3.80
  -3  -2  -6   20.10    2.60
   3  -2   6   19.90    3.90
  -3   2   6   27.60    4.20
   3   2  -6   18.70    3.70
   3  -2   6   20.40    4.20
  -3  -2  -6   18.30    3.50
  -3   2   6   18.90    3.40
  -3   2   6   25.10    3.20
   3   2  -6   17.10    3.60
  -3  -2  -6   11.80    3.00
  -3   2  -7   12.00    3.80
   3  -2  -7   14.90    3.20
   3  -2  -7   14.30    3.10
  -3   2  -7   10.20    4.00
  -3  -2   7    8.10    3.90
   3  -2  -7   17.60    3.30
  -3  -2   7   12.10    3.90
   3   2   7    9.50    4.30
  -3   2  -7   12.90    3.20
   3   2   7   12.70    3.90
  -3   2   7   10.10    3.40
   3  -2   7   12.20    3.90
   3   2  -7    9.20    3.40
  -3  -2  -7   15.00    3.10
  -3  -2  -7   13.70    3.50
   3   2  -7   16.50    3.90
  -3   2   7    6.80    4.00
   3  -2   7   12.00    4.10
  -3  -2  -7   16.10    2.50
  -3  -2   8   32.90    5.20
  -3   2  -8   22.40    4.20
  -3   2  -8   23.80    5.00
   3   2   8   17.70    5.00
   3  -2  -8   31.60    4.40
   3   2   8   15.30    4.60
   3  -2  -8   28.90    4.30
  -3  -2   8   29.60    4.90
   3  -2  -8   26.80    4.10
  -3   2  -8   26.90    4.50
  -3   2   8   29.80    5.30
  -3  -2  -8   23.90    4.40
  -3  -2  -8   28.70    4.10
   3   2  -8   23.10    4.70
   3  -2   8   21.70    4.90
   3  -2   8   23.00    5.30
  -3   2   8   31.00    4.80
   3   2  -8   25.50    4.00
   3   2  -8   29.90    5.00
  -3  -2  -8   27.40    3.30
   3  -2  -9   28.80    4.60
   3   2   9   17.10    5.60
   3   2   9   20.00    5.70
   3  -2  -9   35.00    4.80
  -3  -2   9   39.20    5.70
  -3  -2   9   23.00    5.50
  -3   2  -9   33.30    5.80
  -3   2  -9   28.00    4.70
   3  -2  -9   25.80    4.90
  -3   2  -9   20.70    5.10
  -3   2   9   26.30    5.30
   3  -2   9   32.50    6.00
   3   2  -9   26.20    4.80
  -3  -2  -9   23.50    4.60
  -3  -2  -9   21.10    5.00
   3  -2   9   22.10    6.40
   3   2  -9   26.50    5.00
  -3   2   9   27.90    5.70
  -3   2 -10    3.10    4.80
   3   2  10    2.80    5.60
   3  -2 -10   10.90    4.50
  -3   2 -10   -2.00    5.30
  -3  -2  10    5.20    5.00
  -3  -2  10    3.10    5.30
   3  -2 -10   10.90    5.20
  -3   2 -10    6.40    4.60
   3   2  10   -0.60    5.20
  -3  -2 -10    5.10    4.90
   3   2 -10   -4.60    4.60
  -3  -2 -10    5.80    4.10
   3  -2  10   -2.70    5.90
   3  -2  10    2.20    5.20
  -3   2  10    3.50    5.20
   3   2 -10   11.70    5.30
  -3   2  10   -2.50    5.10
   3  -2 -11   -3.80    6.30
   3   2  11   11.00    6.50
  -3  -2  11   10.70    6.00
   3   2  11   12.20    6.50
   3  -2 -11    7.50    6.00
  -3   2 -11   10.70    5.30
  -3  -2 -11    2.40    5.50
  -3  -2 -11   -0.70    6.40
  -3   2  11   14.10    6.40
   3   2 -11   -2.50    5.60
   3  -2  11   10.60    6.00
   3  -2 -12   14.00    8.30
   3   2  12    8.50    7.10
  -3  -2  12   -4.60    6.90
  -3   2 -12    3.10    6.70
  -3  -2 -12   12.20    9.00
   3  -2  12   21.10    7.30
  -3   2  12   -1.10    7.00
   3   2 -12   16.50    7.40
  -3  -2 -12    7.90    7.70
  -3   3   0  437.36   36.70
  -3  -3   0  449.66   36.70
   3  -3   0  451.85   36.70
   3   3   0  455.25   36.70
  -3   3  -1    8.00    2.30
   3  -3  -1    8.70    1.70
   3   3   1    4.00    2.00
  -3  -3   1    3.70    2.10
  -3  -3  -1    4.40    1.90
   3   3  -1    5.50    2.00
   3  -3   1   13.40    2.20
  -3   3  -2  139.19   12.10
   3  -3  -2  141.99   11.90
  -3  -3   2  135.79   12.10
   3   3   2  141.79   11.90
   3  -3   2  147.49   12.20
  -3  -3  -2  141.59   12.10
  -3   3   2  142.99   12.00
   3   3  -2  136.79   12.10
   3   3   3    1.80    2.20
   3  -3  -3    1.30    2.00
   3  -3  -3    4.10    2.50
  -3  -3   3    0.60    2.20
  -3   3  -3    4.00    2.20
   3   3   3    1.00    1.60
  -3   3  -3   -0.60    2.10
  -3  -3   3    1.70    2.00
   3   3  -3    3.00    2.20
  -3  -3  -3    2.50    2.00
  -3   3   3   -0.20    1.90
  -3  -3  -3   -4.50    2.60
   3   3  -3   -2.70    2.00
   3  -3   3    3.60    2.40
  -3  -3   4   93.79    8.30
  -3   3  -4   94.59    8.30
  -3  -3   4   86.39    8.40
   3   3   4   96.49    8.50
   3   3   4   85.09    8.40
   3  -3  -4   97.59    8.20
  -3   3  -4   66.09    9.00
   3  -3  -4   92.39    9.30
   3   3   4   69.39    9.20
   3  -3   4   87.79    8.10
   3   3  -4   93.89    8.30
  -3   3   4   83.79    9.20
  -3  -3  -4   62.29    8.90
   3   3  -4   80.99    8.30
   3  -3   4   84.79    8.50
  -3  -3  -4   92.39    8.10
  -3   3   4  101.69    8.40
  -3   3   4   95.69    9.00
   3   3   5   19.10    3.20
  -3   3  -5   21.40    3.50
  -3  -3   5   23.20    3.80
   3  -3  -5   26.50    3.60
  -3  -3   5   18.00    3.90
   3  -3  -5   30.20    3.70
   3   3   5   17.10    4.80
  -3   3  -5   29.00    3.90
   3   3   5   17.90    4.00
   3  -3   5   28.30    4.30
  -3   3   5   23.30    3.90
   3  -3   5   22.50    3.80
  -3   3   5   21.40    4.60
   3   3  -5   29.70    4.00
  -3  -3  -5   23.90    3.50
   3   3  -5   21.50    3.70
  -3   3   5   34.80    3.90
  -3   3  -6   16.30    3.60
  -3  -3   6    6.00    3.60
   3   3   6   21.90    4.20
   3   3   6   15.20    2.40
   3  -3  -6   10.50    3.30
   3  -3  -6   12.70    3.00
   3   3   6   28.00    4.40
  -3   3  -6   16.40    3.50
  -3  -3   6   16.80    3.80
  -3   3  -6   21.60    3.30
   3   3  -6   12.50    3.70
   3  -3   6   15.70    4.20
  -3  -3  -6   19.30    3.40
   3  -3   6   14.30    3.10
  -3  -3  -6   20.20    2.80
  -3   3   6   13.70    3.20
  -3   3   6   16.30    3.60
   3  -3   6   24.50    3.80
  -3  -3  -6   21.10    2.60
  -3   3   6   14.30    4.00
   3   3  -6   15.50    3.70
  -3   3  -7    5.40    3.30
  -3   3  -7   -4.30    2.90
   3   3   7    3.00    3.60
   3   3   7    2.80    4.00
   3  -3  -7    5.90    3.60
  -3   3  -7    5.50    3.40
  -3  -3   7   -1.70    3.50
   3  -3  -7    0.80    3.00
   3  -3  -7   -0.50    2.70
  -3  -3   7    3.00    3.60
   3   3  -7    3.40    3.60
  -3   3   7   -1.50    3.80
  -3  -3  -7    4.50    3.20
   3   3  -7   -0.50    3.50
  -3  -3  -7    0.30    2.00
  -3   3   7   -0.90    2.90
   3  -3   7    0.20    4.10
   3  -3   7    0.70    2.80
  -3  -3  -7    5.20    2.50
   3  -3   7    0.90    3.40
  -3   3   7    0.60    3.10
  -3   3  -8    5.50    3.50
  -3  -3   8    6.90    4.30
   3  -3  -8    8.40    3.50
  -3   3  -8    4.60    3.70
   3   3   8    2.10    4.40
  -3  -3   8   10.10    4.10
   3   3   8    1.90    4.20
   3  -3  -8   10.30    3.60
   3  -3  -8    4.30    3.20
  -3   3  -8    1.20    3.70
   3  -3   8    5.30    3.40
  -3  -3  -8    3.70    3.00
   3   3  -8   10.70    4.30
  -3  -3  -8    1.20    3.60
   3   3  -8    9.90    4.10
   3  -3   8    5.80    3.90
  -3   3   8    8.20    3.80
   3  -3   8   -0.20    4.60
  -3   3   8    6.20    4.30
  -3  -3  -8    2.50    2.20
  -3   3  -9    0.10    4.10
   3  -3  -9   -0.20    4.10
   3  -3  -9   -4.00    3.80
  -3  -3   9   11.70    4.60
  -3  -3   9   11.40    5.00
   3  -3  -9    3.40    3.50
   3   3   9    5.70    5.00
  -3   3  -9    0.40    4.20
  -3   3  -9    6.10    3.90
   3   3   9    2.40    5.00
   3   3  -9    1.70    4.60
  -3   3   9   12.00    4.70
   3   3  -9    6.10    4.60
  -3  -3  -9    5.20    3.50
  -3   3   9    8.40    4.90
   3  -3   9    6.70    4.60
   3  -3   9    0.10    3.90
   3  -3   9    2.90    5.40
  -3  -3  -9    5.50    4.00
   3  -3 -10    2.70    4.80
  -3  -3  10    9.30    5.70
  -3  -3  10    1.40    5.10
   3   3  10   -0.50    5.80
  -3   3 -10    2.20    5.40
   3   3  10    2.80    5.70
  -3   3 -10    7.20    5.20
   3  -3 -10    3.20    4.70
   3   3 -10   -3.40    5.30
   3   3 -10    8.00    5.30
  -3  -3 -10    1.30    5.60
  -3   3  10    2.30    5.60
  -3  -3 -10  -13.00    4.10
   3  -3  10    6.40    5.20
  -3   3  10    6.10    5.60
   3  -3 -11   -8.50    5.60
   3   3  11   11.90    6.80
  -3   3 -11    5.30    6.20
   3   3  11    8.50    7.10
   3  -3 -11    4.70    6.00
  -3  -3  11    2.90    5.90
  -3  -3 -11   10.10    5.60
   3  -3  11    7.10    6.10
  -3  -3 -11   -3.10    5.80
   3   3 -11    6.10    6.70
  -3   3  11    4.60    6.30
   3   3 -11   -7.70    6.10
  -3  -3  12   -9.60    6.40
   3   3  12   -0.30    7.80
   3  -3 -12    4.10    7.50
   3  -3 -12    7.50    7.70
  -3   3 -12   -0.80    6.90
   3   3 -12    1.10    7.60
  -3  -3 -12    1.30    7.70
  -3   3  12    2.80    7.20
   3  -3  12   -1.80    6.90
   3   4   0    1.70    2.20
  -3  -4   0    4.60    2.10
   3  -4   0    9.30    2.70
   3  -4  -1  763.32   61.89
   3  -4  -1  760.02   61.89
   3   4   1  771.12   61.89
  -3   4  -1  758.12   61.99
  -3  -4   1  733.43   61.89
   3  -4   1  770.62   61.99
  -3  -4  -1  745.53   61.79
  -3   4   1  776.12   61.89
   3   4  -1  766.92   61.99
  -3  -4  -1  744.13   61.89
   3  -4  -2    3.70    1.80
   3   4   2   -1.30    1.90
   3  -4  -2    1.70    2.20
  -3   4  -2    3.50    2.10
  -3  -4   2   -2.20    2.50
   3   4   2    1.10    2.20
  -3   4  -2    5.50    3.00
  -3  -4   2   -0.30    2.60
  -3  -4  -2   -1.60    2.00
   3  -4   2    1.40    2.80
  -3   4   2    6.40    2.20
  -3  -4  -2    2.10    2.00
   3   4  -2    3.70    2.30
   3   4  -2   -3.00    2.30
  -3  -4  -2    1.10    2.10
  -3  -4   3  227.18   17.80
   3   4   3  203.98   17.70
  -3   4  -3  216.98   17.70
  -3   4  -3  197.58   17.80
   3  -4  -3  210.98   17.80
  -3  -4   3  197.68   17.90
   3   4   3  208.18   17.60
   3  -4  -3  216.38   17.80
   3   4  -3  199.48   17.80
  -3  -4  -3  223.58   18.00
   3  -4   3  202.38   18.00
   3  -4   3  207.18   17.80
  -3   4   3  221.18   17.70
  -3   4   3  202.38   17.70
  -3  -4  -3  202.68   17.60
   3   4  -3  219.58   17.70
   3   4   4    7.50    3.00
   3   4   4    5.40    2.60
  -3  -4   4    7.80    2.90
   3  -4  -4   17.90    3.00
   3  -4  -4   15.50    4.10
  -3  -4   4    7.30    3.10
  -3   4  -4   15.60    3.20
  -3   4  -4   10.00    3.10
   3   4  -4    2.50    3.00
   3  -4   4   12.00    2.60
   3   4  -4    7.20    3.00
  -3  -4  -4   -3.70    4.40
  -3   4   4   17.80    3.20
  -3  -4  -4    9.30    2.90
   3  -4   4   14.70    3.50
   3  -4   4   13.90    2.90
  -3   4  -5   12.20    3.40
   3   4   5   14.90    4.00
  -3  -4   5    7.60    3.50
   3   4   5    9.20    3.60
   3  -4  -5    8.70    4.50
  -3  -4   5   15.30    3.50
   3  -4  -5    9.70    3.10
  -3   4  -5   11.20    3.50
   3   4   5    7.50    5.60
  -3  -4  -5   13.50    3.30
   3  -4   5   13.00    3.30
  -3   4   5   10.10    3.60
   3   4  -5   12.50    3.70
  -3  -4  -5    9.90    5.20
   3   4  -5   14.00    3.60
   3  -4   5   11.00    3.90
  -3   4   5   12.80    4.70
   3  -4   5   16.80    2.80
  -3   4   5    9.70    4.50
   3  -4  -6   10.50    2.70
  -3  -4   6   10.00    3.80
  -3   4  -6    3.40    3.50
  -3   4  -6    8.40    3.50
   3   4   6    7.50    3.00
   3  -4  -6    8.30    3.20
  -3  -4   6   10.60    3.60
   3   4   6    1.20    3.80
   3   4   6    7.50    4.80
   3  -4   6   13.00    3.50
   3  -4   6    5.50    4.10
  -3  -4  -6    2.40    3.20
   3   4  -6   12.10    3.90
  -3   4   6   15.30    3.70
   3   4  -6   10.10    3.70
   3  -4   6   11.40    2.80
  -3   4   6   12.80    4.00
  -3   4   6   13.10    5.90
   3   4   7   37.60    6.10
  -3  -4   7   45.30    6.00
   3  -4  -7   49.90    5.10
   3   4   7   51.39    6.60
  -3  -4   7   38.10    5.90
  -3   4  -7   48.10    5.80
   3  -4  -7   50.19    5.60
   3   4   7   45.00    5.20
  -3   4  -7   38.40    5.80
  -3   4   7   50.99    6.20
  -3  -4  -7   45.40    5.30
  -3   4   7   42.70    5.60
   3  -4   7   46.70    5.20
  -3  -4  -7   49.40    5.60
   3  -4   7   34.40    6.20
   3  -4   7   47.70    6.00
   3   4  -7   43.70    6.00
   3   4  -7   54.09    6.20
  -3  -4  -7   50.99    5.40
  -3   4   7   48.90    5.70
  -3  -4   8    9.50    4.40
   3   4   8    6.00    4.90
   3   4   8    9.30    4.80
  -3   4  -8   13.90    4.10
   3  -4  -8    4.00    3.60
  -3  -4   8   10.50    4.50
  -3   4  -8   15.40    4.70
   3  -4  -8    6.60    3.60
   3  -4  -8    6.90    3.40
  -3   4   8   17.80    4.20
   3   4  -8    6.80    5.20
   3  -4   8    6.60    4.40
  -3   4   8    7.50    3.50
  -3  -4  -8    8.30    2.70
  -3  -4  -8   12.80    3.10
  -3  -4  -8    8.40    3.80
   3  -4   8   10.60    3.50
   3  -4   8   10.30    5.30
   3   4  -8   10.10    4.50
  -3   4   8    3.30    4.50
  -3  -4   9   31.00    6.40
   3  -4  -9   36.70    5.50
   3  -4  -9   37.60    5.30
  -3   4  -9   29.80    5.90
   3  -4  -9   52.19    6.00
  -3   4  -9   40.70    6.10
   3   4   9   33.50    6.60
   3   4   9   25.60    6.40
  -3  -4   9   29.10    6.00
  -3   4   9   39.50    6.20
   3  -4   9   40.80    7.20
   3   4  -9   20.90    6.00
   3   4  -9   31.90    6.70
  -3   4   9   23.40    6.40
  -3  -4  -9   38.80    4.90
  -3  -4  -9   31.10    5.70
   3  -4   9   41.80    5.20
   3  -4   9   37.40    6.20
  -3   4 -10    6.50    5.10
  -3  -4  10    9.60    5.60
  -3   4 -10    0.50    5.40
   3  -4 -10   15.90    5.10
   3   4  10    4.90    6.00
   3   4  10   -0.70    6.20
   3  -4 -10    6.30    5.90
   3  -4  10    5.40    5.60
  -3   4  10   -0.30    5.60
   3   4 -10   14.10    6.10
  -3  -4 -10    8.20    5.00
   3   4 -10   10.80    5.60
   3  -4 -11   24.80    6.10
  -3  -4  11   12.40    6.60
  -3   4 -11   11.70    5.90
   3   4  11   11.20    7.40
   3   4 -11   17.60    6.80
   3  -4  11   14.30    6.40
  -3   4  11   12.70    7.10
  -3  -4 -11   17.30    6.30
  -3   5   0  231.08   19.30
   3  -5   0  218.48   19.20
  -3  -5   0  225.48   19.00
  -3  -5   0  239.28   19.40
   3   5   0  226.08   19.30
  -3  -5   0  224.38   19.20
   3  -5   0  232.08   19.20
  -3  -5   1   29.00    5.10
  -3   5  -1   38.80    4.20
   3  -5  -1   37.00    4.00
  -3  -5   1   29.30    4.00
  -3   5  -1   27.80    4.10
  -3  -5   1   29.60    3.50
  -3  -5  -1   31.40    3.80
   3   5  -1   34.50    4.20
  -3   5   1   34.70    4.10
   3  -5   1   36.00    4.10
   3  -5   1   37.50    4.00
  -3  -5  -1   25.40    3.70
  -3  -5  -1   29.70    3.90
  -3   5  -2  197.58   16.50
   3  -5  -2  203.38   16.60
  -3   5  -2  185.98   16.70
  -3  -5   2  179.28   16.60
  -3  -5   2  186.58   16.20
   3   5   2  192.78   16.50
   3   5   2  185.68   16.40
   3  -5  -2  195.38   16.40
  -3  -5   2  215.98   17.10
  -3  -5  -2  186.98   16.50
   3   5  -2  203.08   16.70
  -3  -5  -2  196.18   16.60
  -3   5   2  194.28   16.30
  -3   5   2  185.18   16.60
   3  -5   2  186.28   16.70
   3   5  -2  191.68   16.30
   3  -5   2  205.68   16.40
  -3  -5  -2  192.98   16.50
   3  -5  -3   68.89    6.50
  -3  -5   3   48.90    5.80
   3   5   3   42.80    5.80
   3  -5  -3   65.99    7.10
   3   5   3   42.40    5.60
  -3   5  -3   65.39    6.30
  -3   5  -3   64.39    6.80
  -3  -5   3   41.90    5.80
   3   5  -3   44.20    5.90
   3  -5   3   60.89    6.00
  -3   5   3   63.49    6.20
  -3  -5  -3   46.80    5.80
   3  -5   3   66.89    6.50
  -3  -5  -3   49.30    5.60
   3  -5   3   60.19    6.80
  -3   5   3   67.59    6.20
   3   5  -3   49.30    5.60
   3  -5  -4   53.09    6.80
  -3   5  -4   49.10    5.70
  -3  -5   4   51.49    6.00
   3  -5  -4   49.20    5.70
  -3   5  -4   45.10    6.00
  -3  -5   4   46.60    5.70
   3   5   4   59.79    6.10
   3   5   4   50.29    5.80
   3  -5   4   58.89    5.90
   3  -5   4   47.20    5.60
  -3   5   4   49.99    5.90
  -3   5   4   54.19    6.30
   3   5  -4   59.99    6.20
  -3  -5  -4   51.79    5.90
  -3  -5  -4   61.49    6.60
   3   5  -4   57.79    6.60
   3  -5   4   43.40    6.00
   3  -5  -5    0.60    4.80
   3   5   5   -4.10    3.30
   3  -5  -5    1.90    3.20
  -3   5  -5   -1.40    3.20
   3   5   5   -0.50    3.60
  -3  -5   5   -1.30    3.60
  -3  -5   5    0.10    3.10
  -3   5  -5   -0.70    3.70
   3   5  -5    2.80    3.60
  -3  -5  -5    4.30    5.40
   3   5  -5    3.30    3.40
   3  -5   5    0.90    2.60
  -3  -5  -5    0.10    3.10
   3  -5   5   -1.40    3.80
  -3   5   5    1.60    3.60
  -3   5   5    0.50    3.90
   3  -5   5    0.90    3.10
  -3   5  -6   15.20    4.10
   3  -5  -6   20.00    3.00
  -3  -5   6    9.00    4.00
   3  -5  -6   20.60    4.10
   3   5   6   15.20    4.60
  -3  -5   6   19.00    4.40
  -3   5  -6   16.70    4.30
   3   5   6   10.40    5.20
   3   5   6   16.00    6.20
  -3  -5  -6   21.80    6.20
  -3   5   6   28.80    5.30
   3   5  -6   19.00    4.50
   3  -5   6   13.20    4.10
   3  -5   6   17.80    3.50
  -3   5   6   23.90    4.40
   3   5  -6   16.50    4.60
  -3  -5  -6   19.70    4.00
  -3   5   6   18.60    6.30
   3  -5   6   12.30    4.70
   3   5   7    9.80    4.80
  -3   5  -7   25.80    4.60
   3   5   7    0.40    5.50
  -3  -5   7   15.70    3.20
  -3  -5   7   19.80    4.70
  -3   5  -7   21.70    4.70
   3   5   7   12.60    3.40
   3  -5  -7   16.90    3.30
  -3  -5   7   10.70    4.20
   3  -5  -7   22.00    4.10
  -3  -5  -7   12.80    4.20
   3  -5   7    8.90    4.20
  -3   5   7   16.10    4.60
   3   5  -7    9.90    4.60
   3   5  -7   23.80    4.60
  -3   5   7    8.30    5.00
   3  -5   7   18.80    3.80
   3  -5   7   14.60    5.10
  -3   5   7    9.90    4.40
  -3  -5   8   -4.40    4.90
   3  -5  -8    4.70    3.40
   3  -5  -8    5.90    3.90
   3   5   8    9.20    5.30
  -3   5  -8    3.20    4.20
  -3   5  -8    8.70    4.50
   3   5   8    7.20    4.90
  -3   5   8    2.00    3.90
  -3  -5  -8    5.80    3.90
   3  -5   8    1.80    3.60
   3  -5   8   -2.70    5.00
   3   5  -8    6.00    5.10
  -3   5   8    3.60    5.40
   3   5  -8    6.40    4.40
   3  -5   8    1.70    4.40
  -3   5   8   -0.60    4.10
   3  -5  -9    3.90    4.20
   3  -5  -9    3.60    4.30
   3   5   9   -4.70    5.60
  -3   5  -9   13.30    5.60
  -3   5  -9    5.60    5.70
  -3  -5   9    4.00    4.90
   3   5   9   -9.80    5.20
  -3   5   9   -1.30    5.60
   3   5  -9   -2.20    4.80
  -3  -5  -9    0.30    4.40
  -3   5   9   -5.70    4.90
   3   5  -9   -2.30    5.30
   3  -5   9   -0.60    4.70
   3  -5 -10    0.00    4.80
  -3   5 -10    2.00    5.50
  -3  -5  10   -2.70    5.60
   3   5  10    4.70    6.20
   3   5  10  -10.30    6.20
   3  -5  10   -8.10    5.40
   3   5 -10   -5.00    6.10
  -3  -5 -10   -6.20    4.70
  -3   5  10    6.30    6.70
   3  -5 -11   -4.70    5.50
  -3  -5  11    3.20    6.30
  -3   5 -11    4.10    6.40
   3   5  11    5.10    7.00
  -3   5  11   -2.80    6.60
  -3  -5 -11    0.60    6.00
   3   5 -11   -0.80    6.50
   3  -5  11   10.40    6.30
  -3  -6   0    1.30    2.60
   3  -6   0    5.60    3.00
   3  -6   0    9.20    2.60
  -3   6   0    7.30    2.40
   3   6   0    3.10    3.30
  -3   6   0    6.90    3.30
  -3  -6   0    1.90    2.90
  -3  -6   0   -2.30    3.30
   3  -6   0    4.40    3.00
  -3  -6   1  449.56   38.30
   3  -6  -1  445.86   37.60
   3   6   1  450.05   37.60
  -3  -6   1  449.26   37.70
   3  -6  -1  474.95   37.60
  -3   6  -1  455.55   37.80
   3  -6  -1  453.95   37.40
  -3  -6   1  431.86   37.40
  -3   6  -1  453.15   37.40
   3   6  -1  436.66   37.70
  -3  -6  -1  450.25   37.50
  -3  -6  -1  460.25   37.60
  -3   6   1  461.15   37.70
  -3  -6  -1  445.76   37.60
  -3   6   1  465.35   37.40
   3  -6   1  437.76   37.70
   3  -6   1  509.85   37.90
   3  -6   1  458.05   37.50
   3   6  -1  455.95   37.30
   3  -6  -2   11.50    3.20
  -3   6  -2    7.10    2.70
  -3   6  -2    5.10    3.70
  -3  -6   2    4.10    4.90
   3   6   2   -1.60    2.90
   3  -6  -2    9.00    2.90
  -3  -6   2    0.50    2.30
   3   6   2    3.30    3.10
  -3  -6   2    3.70    3.30
   3  -6   2    6.10    3.10
   3  -6   2    2.50    4.50
   3   6  -2    3.40    3.60
   3  -6   2    5.80    3.40
   3   6  -2    0.10    2.70
  -3  -6  -2    5.30    3.00
  -3   6   2    3.70    2.50
  -3  -6  -2    0.50    2.80
  -3   6   2   12.90    3.30
  -3  -6  -2    2.40    2.90
   3   6   3  224.48   18.60
  -3  -6   3  224.48   19.00
   3  -6  -3  207.08   18.80
  -3  -6   3  213.48   19.40
   3   6   3  201.88   18.70
  -3   6  -3  224.38   18.70
  -3   6  -3  203.38   19.00
  -3  -6   3  213.58   18.30
   3  -6  -3  212.88   18.70
  -3   6   3  235.68   18.70
  -3  -6  -3  207.88   18.70
   3  -6   3  222.28   19.10
  -3   6   3  217.08   18.80
   3  -6   3  236.08   18.50
  -3  -6  -3  227.88   19.00
   3   6  -3  210.48   18.60
   3   6  -3  214.48   19.00
   3  -6   3  214.38   19.10
  -3   6  -4   11.20    4.20
   3  -6  -4    3.20    3.00
  -3  -6   4    4.80    3.70
   3   6   4    2.80    3.30
   3   6   4    3.90    3.10
  -3  -6   4    6.50    3.80
   3  -6  -4   12.00    3.90
  -3  -6   4    4.80    2.40
  -3   6  -4    4.70    3.50
  -3   6   4    6.10    3.40
   3   6  -4    2.80    3.90
  -3  -6  -4   -1.60    4.00
   3  -6   4    9.20    3.00
   3   6  -4    5.40    3.40
   3  -6   4    4.10    4.00
   3  -6   4    3.60    3.50
  -3  -6  -4    4.20    2.90
  -3   6   4    3.50    3.30
  -3   6  -5   14.80    4.40
   3  -6  -5   -0.80    4.90
   3   6   5   12.00    3.70
  -3   6  -5    6.60    3.70
  -3  -6   5   11.20    3.80
  -3  -6   5   10.30    4.10
  -3  -6   5   -0.40    2.50
   3  -6  -5    6.40    3.70
   3   6   5    7.90    3.70
   3   6  -5   12.30    4.00
  -3   6   5    7.40    3.80
  -3  -6  -5    2.00    5.50
  -3   6   5    9.60    4.00
   3  -6   5    6.60    3.60
   3  -6   5   14.80    3.30
   3   6  -5    5.10    4.10
   3  -6   5    6.30    4.30
  -3  -6  -5    7.40    3.60
  -3   6  -6   10.10    4.40
   3  -6  -6   14.50    2.80
  -3  -6   6    4.50    4.00
   3   6   6   -1.50    5.30
   3  -6  -6    9.60    6.10
  -3   6  -6   13.90    4.10
   3   6   6    9.60    7.20
   3   6   6    7.10    4.30
  -3  -6   6   10.00    2.70
   3  -6  -6    9.70    3.90
  -3  -6   6   11.90    4.50
  -3   6   6   14.60    4.30
   3  -6   6   12.00    4.90
   3  -6   6    6.80    3.50
  -3   6   6   11.60    5.80
  -3  -6  -6    3.00    6.30
   3   6  -6    6.30    4.50
  -3  -6  -6    7.10    3.70
   3  -6   6   10.10    4.00
  -3   6   6   16.20    6.90
   3   6  -6    6.50    4.20
   3   6   7    4.10    4.70
   3  -6  -7    6.10    3.80
  -3  -6   7    7.10    2.90
   3  -6  -7   10.60    3.20
   3   6   7   12.10    6.40
  -3  -6   7    8.50    5.00
  -3   6  -7    5.30    4.40
  -3   6  -7   -0.50    4.80
  -3  -6   7    2.60    4.20
  -3   6   7   10.60    5.40
   3   6  -7    4.80    5.10
  -3  -6  -7    7.90    4.00
   3  -6   7   11.40    3.60
  -3   6   7    3.60    6.30
   3   6  -7   12.20    5.10
  -3   6   7   10.70    4.90
   3  -6   7    9.40    5.20
   3  -6   7    3.90    4.10
   3   6   8   -3.40    6.10
   3  -6  -8   -0.60    4.20
  -3   6  -8    3.70    5.10
  -3  -6   8   -4.00    4.40
  -3   6  -8   -1.10    4.40
   3   6   8   -3.00    5.00
  -3   6   8    0.40    4.80
   3  -6   8   -5.70    5.10
   3  -6   8    3.40    3.80
  -3  -6  -8    0.30    4.40
   3   6  -8    1.30    6.10
   3   6  -8    4.90    5.00
  -3   6   8    2.20    4.90
  -3   6   8    6.10    5.20
   3  -6  -9   27.20    5.80
  -3   6  -9   34.60    6.40
   3   6   9   32.70    7.40
  -3  -6   9   28.10    6.30
   3   6   9   39.60    6.90
  -3   6   9   35.30    6.70
   3  -6   9   20.60    6.10
   3   6  -9   31.40    6.80
  -3  -6  -9   28.60    5.90
  -3   6 -10   -1.50    5.90
   3   6  10    1.60    7.10
  -3  -6  10   14.10    6.00
   3  -6 -10   -0.50    5.10
   3  -6  10    7.60    5.70
   3   6 -10    7.20    6.90
  -3   6  10   -1.20    6.30
  -3  -6 -10    6.90    5.60
   3   6  11   -6.60    6.90
  -3   6 -11   10.70    8.10
  -3  -6  11   18.50    6.80
   3  -6 -11    7.00    5.90
   3   6 -11    5.30    8.00
   3  -6  11   28.10    7.10
  -3  -6 -11    6.40    5.80
  -3   6  11    3.40    7.70
   3   7   0   55.49    6.60
   3  -7   0   59.59    7.30
   3   7   0   63.59    7.00
   3  -7   0   66.19    7.30
  -3   7   0   57.99    6.90
  -3  -7   0   53.39    6.80
   3  -7   0   63.29    7.10
  -3  -7   0   59.49    7.40
  -3   7   0   71.69    6.90
  -3  -7   0   72.39    7.90
   3  -7  -1   68.29    7.30
  -3   7  -1   56.69    6.70
  -3  -7   1   45.20    5.90
  -3   7  -1   58.89    6.40
  -3  -7   1   53.89    7.00
   3  -7  -1   51.49    6.50
  -3  -7   1   68.39    7.50
   3   7   1   63.39    6.50
   3  -7  -1   59.09    6.40
  -3  -7  -1   60.99    6.80
   3   7  -1   59.79    6.30
  -3  -7  -1   51.79    6.30
  -3  -7  -1   57.79    7.10
   3  -7   1   51.69    6.60
   3  -7   1   56.09    6.30
  -3   7   1   57.59    6.00
  -3   7   1   73.19    7.50
   3  -7   1   53.69    6.20
   3   7  -1   47.90    6.60
  -3   7   1   62.19    6.40
   3  -7  -2   53.29    6.40
   3   7   2   65.19    6.60
  -3  -7   2   58.19    5.90
  -3   7  -2   55.89    5.70
  -3   7  -2   41.40    6.30
   3  -7  -2   54.89    6.00
  -3  -7   2   49.30    7.60
  -3  -7   2   57.69    6.40
   3   7   2   50.09    6.00
   3   7  -2   48.10    6.40
  -3   7   2   46.90    5.50
  -3  -7  -2   47.20    5.70
  -3  -7  -2   48.40    5.90
  -3  -7  -2   50.49    5.80
   3  -7   2   56.39    6.40
   3   7  -2   56.99    6.40
  -3   7   2   30.20    6.60
   3  -7   2   45.80    7.20
   3  -7   2   47.10    5.80
  -3   7   2   54.09    6.20
  -3  -7   3   14.40    3.20
   3  -7  -3   16.40    3.90
   3   7   3   15.20    3.70
   3   7   3    9.10    3.70
  -3   7  -3   15.80    4.50
  -3  -7   3   10.30    4.20
  -3   7  -3   11.20    3.60
   3  -7  -3   24.10    4.10
  -3  -7   3   15.40    5.80
   3  -7   3   11.20    5.50
   3  -7   3   12.80    4.40
  -3   7   3   11.60    3.50
  -3  -7  -3   14.50    4.10
   3   7  -3   13.20    3.70
   3  -7   3   16.80    3.60
  -3  -7  -3   10.50    3.70
   3   7  -3   16.30    4.60
  -3   7   3   20.00    4.20
  -3   7  -4   27.30    4.70
  -3  -7   4   29.90    5.20
  -3   7  -4   29.00    5.50
   3  -7  -4   37.70    5.30
  -3  -7   4   30.40    3.90
   3   7   4   31.30    4.60
   3   7   4   23.20    4.70
  -3  -7   4   27.30    5.90
   3  -7  -4   28.60    4.90
  -3  -7  -4   34.50    5.40
   3  -7   4   32.60    5.40
   3  -7   4   39.10    5.70
   3   7  -4   28.00    5.40
  -3   7   4   28.30    4.80
  -3  -7  -4   32.00    4.90
  -3   7   4   31.80    4.90
   3  -7   4   35.30    4.60
   3   7  -4   23.30    4.70
  -3   7  -5   39.50    5.70
   3   7   5   25.30    5.20
   3  -7  -5   36.90    6.40
  -3   7  -5   34.60    5.20
  -3  -7   5   29.20    4.00
   3  -7  -5   39.60    5.40
   3   7   5   26.40    5.10
  -3  -7   5   25.40    5.60
  -3  -7   5   23.50    5.40
   3   7  -5   26.80    5.20
   3  -7   5   29.70    4.50
  -3   7   5   29.70    5.20
  -3  -7  -5   30.80    5.00
   3  -7   5   24.90    5.60
   3   7  -5   25.60    5.60
   3  -7   5   21.50    5.40
  -3   7   5   31.30    5.30
  -3  -7  -5   36.10    6.70
  -3  -7   6   15.20    4.90
   3   7   6   14.10    5.50
  -3  -7   6   13.70    3.00
  -3  -7   6    6.70    5.10
  -3   7  -6    8.00    4.70
   3  -7  -6    1.80    6.50
   3  -7  -6    6.30    4.80
   3   7   6   -1.30    4.20
   3  -7   6   12.90    3.80
  -3   7   6    9.30    4.60
   3   7  -6    2.10    4.30
   3  -7   6   -1.80    4.30
   3   7  -6    6.50    5.30
  -3  -7  -6    7.80    7.30
   3  -7   6   12.90    5.20
  -3   7   6    4.70    5.50
   3   7   7    3.30    4.80
   3   7   7    8.70    6.90
   3  -7  -7    3.00    4.30
  -3   7  -7   -1.10    4.40
   3   7   7    0.90    7.30
  -3   7   7    6.40    6.60
   3   7  -7   -4.30    4.40
   3  -7   7   -3.40    4.20
  -3  -7  -7    1.30    4.20
  -3   7   7   -9.60    8.10
   3  -7   7    0.90    3.70
  -3   7   7    3.40    4.80
   3   7   8    1.70    5.20
  -3   7  -8    4.80    5.00
  -3  -7   8   -0.10    5.10
   3  -7  -8    2.20    4.30
   3   7   8   12.20    7.50
  -3   7   8   -0.50    5.20
   3   7  -8    2.70    5.20
   3  -7   8   -9.10    4.40
  -3  -7  -8   -3.10    4.60
  -3   7   8   -3.10    6.50
  -3   7   8   -1.60    5.90
   3   7   9    4.80    6.40
  -3   7  -9    6.40    5.90
   3  -7  -9   -0.70    5.30
  -3  -7   9   10.80    5.80
   3   7   9  -11.50    6.60
  -3   7   9    7.50    5.90
   3  -7   9   -0.30    5.60
  -3  -7  -9   -1.50    5.10
   3   7  -9   -3.10    6.40
   3  -7 -10   14.90    6.00
  -3  -7  10   -9.40    5.90
   3   7  10   -3.60    6.70
  -3   7 -10   12.80    7.40
   3  -7  10   -1.40    6.40
  -3   7  10    8.20    6.50
  -3  -7 -10   -2.50    5.40
   3   7 -10   -2.30    6.40
   3  -8   0   -4.10    3.40
  -3   8   0    5.80    4.20
  -3  -8   0   -3.60    3.80
  -3  -8   0    1.40    3.20
   3   8   0    1.70    2.70
   3  -8   0    2.20    3.00
  -3  -8   0    2.50    3.70
   3  -8   0    3.40    3.60
   3   8   0   -1.60    4.30
  -3   8   0    4.80    3.10
   3  -8  -1  161.58   13.90
   3  -8  -1  144.29   13.20
   3   8   1  146.49   13.00
  -3  -8   1  139.99   13.40
  -3   8  -1  150.28   13.50
   3  -8  -1  156.18   13.70
  -3   8  -1  154.68   14.50
  -3  -8   1  158.48   14.00
  -3  -8   1  153.28   14.70
   3   8   1  153.18   13.90
  -3  -8  -1  134.59   13.60
  -3   8   1  145.59   14.20
  -3   8   1  154.98   13.60
   3  -8   1  154.68   13.70
  -3  -8  -1  142.09   13.60
   3   8  -1  143.89   13.00
  -3  -8  -1  145.79   13.90
   3  -8   1  146.29   13.50
  -3   8   1  138.89   13.40
   3  -8   1  133.99   13.80
   3   8  -1  144.79   14.10
   3   8   2    2.90    4.00
   3  -8  -2    9.40    3.70
  -3   8  -2    4.90    4.50
  -3  -8   2    9.30    5.50
  -3  -8   2    3.80    4.00
   3  -8  -2    5.30    3.90
  -3   8  -2    6.50    3.40
   3   8   2   -2.70    3.60
  -3  -8   2    1.00    3.10
   3   8  -2   10.00    4.50
   3  -8   2    9.40    4.30
   3  -8   2    3.70    3.70
  -3  -8  -2    5.60    3.70
  -3   8   2   17.20    4.40
   3   8  -2    4.60    3.20
  -3   8   2   10.80    3.30
  -3  -8  -2   -3.70    3.50
   3  -8   2    7.50    4.90
  -3   8   2    4.50    4.60
  -3  -8  -2    0.60    3.50
   3   8   3   74.99    8.50
   3  -8  -3   80.89    8.60
   3   8   3   72.89    8.40
  -3  -8   3   76.19    7.80
  -3  -8   3   53.59    9.30
  -3  -8   3   64.69    8.00
   3  -8  -3   63.09    7.70
  -3   8  -3   61.59    8.00
  -3   8  -3   71.29    7.80
  -3  -8  -3   77.19    8.50
  -3   8   3   67.89    8.00
   3  -8   3   70.09    9.40
   3  -8   3   70.39    8.10
  -3  -8  -3   60.09    7.50
  -3   8   3   74.19    7.50
  -3   8   3   79.79    8.30
   3   8  -3   66.09    8.10
   3   8  -3   65.89    8.00
   3  -8   3   69.29    8.00
  -3  -8   4    2.00    4.50
   3  -8  -4   11.20    4.60
   3   8   4   -3.20    3.90
  -3   8  -4    0.70    4.60
   3  -8  -4    6.00    4.20
   3   8   4    0.60    3.60
  -3  -8   4   -0.40    6.00
  -3   8  -4    7.80    3.80
  -3  -8   4   -1.00    2.90
  -3   8   4    9.20    4.10
   3   8  -4   -4.20    4.90
   3  -8   4    3.20    6.10
  -3   8   4    2.60    3.90
   3  -8   4   14.10    4.90
  -3  -8  -4    3.30    4.00
   3  -8   4   -3.80    3.60
   3   8  -4    4.70    3.70
  -3  -8  -4    2.90    4.70
   3  -8  -5    9.90    6.10
   3   8   5   15.50    5.00
  -3  -8   5    9.20    6.80
  -3   8  -5   14.20    5.30
  -3  -8   5   23.90    6.40
   3   8   5   13.40    4.80
  -3  -8   5   15.40    3.70
   3  -8  -5   16.30    4.70
  -3   8  -5   20.20    4.70
   3   8  -5    9.90    6.30
  -3  -8  -5   12.40    4.60
  -3  -8  -5   23.20    6.60
  -3   8   5   14.40    4.90
   3  -8   5   26.80    4.60
  -3   8   5   12.90    5.20
   3   8  -5   20.90    4.60
   3  -8   5    9.80    5.80
   3  -8  -6    7.40    7.30
   3   8   6    0.20    5.60
  -3  -8   6   -0.50    5.30
  -3  -8   6    5.10    3.40
  -3   8  -6   -0.50    4.80
   3  -8  -6    0.80    4.30
  -3   8   6    6.20    5.80
  -3  -8  -6   -4.60    7.30
   3   8  -6    0.00    4.80
   3  -8   6   -1.40    5.10
  -3  -8  -6    0.90    4.30
  -3   8   6    3.40    4.80
   3  -8   6    5.30    4.10
   3  -8  -7   -1.80    7.30
  -3   8  -7   -3.60    4.90
   3   8   7   -1.40    5.10
   3   8   7    1.10    8.90
   3  -8  -7    1.10    4.90
   3   8   7   -5.30    8.30
  -3  -8   7    7.60    5.30
  -3   8   7  -15.10    8.10
   3  -8   7    0.50    4.40
   3   8  -7   -9.60    5.30
  -3  -8  -7    3.40    7.50
  -3   8   7   -1.80    8.50
  -3  -8  -7    0.50    4.80
   3  -8   7   -1.80    6.00
  -3   8   7   -5.00    5.20
  -3   8  -8   16.90    6.30
  -3  -8   8    0.20    6.10
   3  -8  -8    4.90    5.70
   3   8   8   11.50    8.70
   3   8   8   13.80    6.40
   3  -8   8    6.30    6.10
   3   8  -8    6.90    6.50
  -3   8   8    6.40    5.90
  -3  -8  -8    6.80    5.90
  -3  -8   9    8.50    6.40
   3   8   9    1.90    6.30
  -3   8  -9   14.00    6.40
   3  -8  -9    5.70    5.70
  -3  -8  -9    6.50    5.70
   3   8  -9    5.00    7.40
   3  -8   9   11.50    6.30
  -3   8   9    8.60    6.70
  -3   9   0   10.50    3.80
   3   9   0   11.30    4.90
  -3  -9   0   15.40    4.20
   3  -9   0   12.40    4.30
  -3   9   0   13.60    4.90
  -3  -9   0   12.20    4.60
   3  -9   0    7.70    4.50
   3  -9   0   12.80    3.80
  -3  -9   0   16.10    4.50
   3   9   0   11.70    3.50
  -3   9  -1   15.40    4.10
  -3   9  -1   11.90    5.40
   3   9   1   28.70    5.20
  -3  -9   1   19.80    4.90
   3  -9  -1   17.50    4.30
  -3  -9   1   15.60    4.00
   3  -9  -1   17.40    4.60
   3   9   1   20.60    4.10
  -3  -9   1   25.70    5.50
   3  -9  -1   25.30    4.80
   3  -9   1   21.90    4.80
  -3  -9  -1   28.60    4.60
   3   9  -1   18.10    4.10
   3  -9   1   24.70    4.70
  -3  -9  -1   25.00    4.90
   3   9  -1   16.00    5.60
  -3   9   1   18.40    5.20
  -3  -9  -1   17.50    4.60
  -3   9   1   22.20    4.80
  -3   9   1   17.60    4.10
   3  -9   1   22.50    5.00
   3  -9  -2   -0.20    6.70
  -3   9  -2    7.70    4.90
   3  -9  -2   15.60    4.30
  -3  -9   2   14.70    3.90
   3   9   2   -1.80    3.90
  -3  -9   2    4.30    5.60
  -3  -9   2    1.70    4.40
   3   9   2    6.60    4.50
  -3   9  -2    8.10    3.80
  -3   9   2    4.90    5.20
  -3   9   2    3.00    4.50
   3  -9   2   12.90    4.90
  -3  -9  -2    6.00    4.50
   3   9  -2    9.20    3.60
  -3   9   2    4.60    4.00
   3   9  -2    4.80    4.90
  -3  -9  -2    8.70    4.00
   3  -9   2    8.10    4.60
   3  -9   2    4.40    4.00
  -3   9  -3   20.10    4.50
   3   9   3   13.60    4.90
   3   9   3   14.80    5.00
  -3  -9   3   20.60    4.10
  -3  -9   3   11.10    7.20
   3  -9  -3   25.30    5.10
   3  -9  -3   24.60    5.40
  -3   9   3   13.60    5.00
  -3  -9  -3   18.40    4.70
   3  -9   3   20.70    4.90
  -3  -9  -3   29.80    5.50
  -3   9   3   17.80    4.40
   3   9  -3    7.70    4.20
   3  -9   3   18.50    6.70
   3  -9   3   12.90    6.10
   3  -9  -4    8.80    4.70
   3   9   4   -6.40    4.30
  -3  -9   4   13.20    7.80
   3  -9  -4   -5.70    5.30
   3   9   4    6.10    4.40
  -3   9  -4    6.10    4.20
  -3  -9   4    3.20    3.70
  -3  -9  -4    7.80    5.10
  -3  -9  -4    0.80    4.30
   3  -9   4   18.00    8.00
   3  -9   4   -0.70    4.10
  -3   9   4    2.10    4.50
  -3   9   4    7.20    4.70
   3   9  -4    5.30    4.20
  -3  -9   5    7.20    7.10
   3  -9  -5    4.50    6.20
   3  -9  -5    8.40    4.80
  -3  -9   5    7.80    3.80
   3   9   5    4.60    5.20
  -3   9  -5    3.30    4.40
   3  -9   5    0.80    4.10
  -3   9   5    2.70    4.60
  -3   9   5    3.30    5.00
  -3  -9  -5    3.60    4.50
  -3  -9  -5    6.60    6.30
   3  -9   5   -9.80    7.30
   3   9  -5    5.60    4.50
  -3  -9   6    2.00    3.80
   3  -9  -6   11.90    5.20
   3   9   6    0.40    5.20
  -3  -9   6    0.10    6.80
   3   9   6   -4.30    6.10
  -3   9  -6    4.70    4.90
   3  -9  -6    5.10    7.90
   3  -9   6   10.10    4.40
   3   9  -6   -5.00    4.80
   3  -9   6   -1.00    6.70
  -3  -9  -6   10.40    5.30
  -3   9   6   -0.50    5.40
  -3   9   6   -2.90    6.20
  -3  -9  -6  -10.90    7.70
   3  -9  -7   -5.50    8.80
  -3  -9   7    3.80    7.00
   3   9   7    3.90    6.30
  -3   9  -7    5.30    5.70
   3  -9  -7   11.40    5.70
  -3   9   7    3.90    9.20
   3   9  -7    4.20    6.40
  -3   9   7    0.30   10.70
   3  -9   7    0.80    7.00
  -3   9   7   10.30    6.10
   3  -9   7    3.80    5.00
  -3  -9  -7   -2.10    5.30
   3   9   8   -9.70    6.50
  -3  -9   8   -7.50    6.80
  -3   9  -8   -7.10    6.30
   3  -9  -8    2.20    5.70
  -3   9   8    1.30    7.10
   3   9  -8   -5.20    6.00
   3  -9   8  -11.30    6.80
  -3  -9  -8   -5.00    5.50
   3  10   0    5.30    3.80
  -3 -10   0   -5.80    4.60
   3 -10   0    7.60    4.40
  -3  10   0    2.80    3.90
   3 -10   0   12.50    4.60
  -3 -10   0    3.90    4.20
   3  10   1    7.50    5.00
  -3 -10   1    6.40    5.50
  -3  10  -1   15.70    4.50
   3 -10  -1    9.50    4.90
  -3 -10   1   14.60    5.10
   3  10   1   16.80    4.70
   3 -10  -1    6.30    4.90
  -3 -10  -1   12.20    5.00
   3 -10   1   17.40    4.80
  -3  10   1   14.00    4.50
   3 -10   1   25.00    5.00
  -3  10   1   22.20    5.40
   3  10  -1   20.40    4.30
  -3 -10  -1   20.90    5.00
  -3 -10   2    4.50    3.80
   3 -10  -2   -7.70    4.40
   3 -10  -2    4.70    4.70
   3  10   2   10.10    4.90
  -3  10  -2    2.30    4.10
  -3 -10   2    2.90    5.60
   3  10   2   -2.60    4.40
  -3  10   2   -0.40    3.80
  -3 -10  -2    3.40    4.30
  -3  10   2   -2.90    5.40
   3 -10   2   -1.70    4.70
   3  10  -2   -4.00    3.90
  -3 -10   3    6.70    6.80
   3  10   3    8.30    5.00
   3 -10  -3   14.00    5.30
  -3 -10   3   16.30    4.50
   3  10   3   13.50    5.20
  -3  10  -3   17.70    4.80
   3 -10  -3   12.30    5.20
  -3  10   3   14.30    5.40
   3  10  -3    9.20    4.30
  -3 -10  -3   12.50    5.20
   3 -10   3   10.90    6.20
  -3  10   3   15.80    5.20
   3  10   4    2.80    5.00
   3 -10  -4   -6.30    5.70
   3 -10  -4   -2.10    5.00
  -3 -10   4   -2.20    4.10
  -3  10  -4    2.80    4.60
   3  10   4   -2.90    4.70
  -3 -10  -4   -8.40    4.60
  -3  10   4    3.90    5.40
   3 -10   4  -12.80    7.20
   3  10  -4   -5.90    4.30
  -3  10   4    4.00    5.50
  -3  10  -5    8.10    4.90
   3  10   5   13.60    6.20
  -3 -10   5   -1.80    8.90
   3 -10  -5   13.90    7.40
  -3 -10   5    7.10    4.10
   3  10   5   10.20    5.90
   3 -10  -5   10.20    6.20
  -3 -10  -5   12.50    5.40
   3 -10   5   10.20    8.90
  -3  10   5    8.90    6.30
  -3  10   5    8.50    6.20
   3  10  -5   10.10    5.40
  -3  10  -6    6.40    5.50
   3  10   6   -1.30    6.30
  -3 -10   6   -3.90    9.00
   3 -10  -6    0.80    6.30
   3  10   6   -2.00    8.90
   3 -10   6  -16.00    8.90
  -3  10   6    7.10    7.40
  -3  10   6   -1.90    6.00
   3  10  -6   -5.90    5.20
  -3 -10  -6   -0.40    5.70
   3 -10  -7   -6.50    5.60
   3  10   7   -3.70    6.80
  -3 -10   7    4.80    9.10
  -3  10  -7    6.20    6.60
   3 -10   7   10.70    9.70
  -3  10   7    0.50    6.50
  -3 -10  -7   -1.40    5.90
   3  10  -7    4.70    6.20
  -3 -11   0    0.50    5.10
   3 -11   0    4.90    4.90
   3 -11   0    0.60    5.00
  -3 -11   0    5.70    4.80
  -3  11   0    0.90    4.60
  -3  11   0   -9.00    4.70
   3 -11  -1    3.40    5.50
  -3 -11   1    9.80    5.20
  -3 -11   1    3.80    5.60
  -3  11  -1    7.40    4.40
  -3  11   1   12.30    5.10
   3 -11   1    4.00    5.60
   3  11  -1    1.20    4.20
  -3 -11  -1    4.30    5.00
   3 -11   1    6.40    5.20
  -3 -11  -1    8.10    6.20
  -3 -11   2    0.00    4.30
   3 -11  -2    2.90    5.40
   3  11   2   -2.40    5.30
  -3  11   2    2.90    5.10
   3  11  -2   -1.20    4.40
  -3 -11  -2    3.00    5.20
   3 -11   2    1.00    5.00
   3 -11   2   -3.00    5.40
   3  11   3   -3.00    5.40
  -3  11  -3    5.10    4.60
   3 -11  -3   -0.20    5.60
  -3 -11   3    3.20    7.00
  -3 -11   3    2.60    4.80
  -3 -11  -3    5.70    5.70
   3 -11   3   -0.40    5.40
   3  11  -3    4.20    5.00
  -3  11   3   -2.00    5.60
   3 -11   3    4.20    5.90
  -3  11  -4   -3.40    5.00
   3  11   4    3.80    6.00
  -3 -11   4  -23.40    7.20
   3 -11  -4    4.90    6.30
  -3 -11   4    9.00    4.80
   3 -11   4    3.80    5.50
  -3 -11  -4    4.50    5.90
  -3  11   4  -10.70    5.80
   3  11  -4   -4.20    4.90
  -3  11  -5    4.30    5.70
   3  11   5    3.50    6.50
  -3 -11   5   -5.30    9.00
  -3 -11   5   11.20    5.20
   3 -11  -5    3.60    6.70
   3 -11   5   -2.80    5.90
  -3  11   5   10.80    6.70
   3 -11   5   11.50    8.70
  -3 -11  -5    2.40    6.50
   3  11  -5    3.20    5.70
  -3  11  -6  -15.30    5.40
   3 -11  -6    0.70    7.20
   3  11   6   16.20    7.50
  -3 -11   6   -3.10   10.50
   3  11  -6    3.40    5.60
  -3 -11  -6    4.00    6.40
   3 -11   6    4.40    6.30
   3 -11   6  -18.60   10.00
  -3  11   6   -5.40    8.30
  -3 -12   0    3.30    5.40
  -3 -12   0    4.10    6.20
   3  12   0   -0.60    5.20
   3 -12   0    1.50    6.80
   3  12   1   -5.30    5.70
   3 -12  -1    0.10    5.90
  -3 -12   1    3.80    6.00
  -3 -12   1    6.40    6.30
  -3 -12  -1    0.70    5.40
   3 -12   1   -7.10    5.90
   3 -12   1    0.40    6.10
   3  12   2   -2.50    5.30
  -3  12  -2    6.70    5.50
   3 -12  -2    1.80    7.00
  -3 -12   2    7.50    7.20
  -3 -12   2   -3.10    5.50
   3  12  -2    4.10    5.00
   3 -12   2    9.80    6.50
  -3 -12  -2    3.00    6.30
  -3 -12   3    3.30    5.80
  -3 -12   3    2.40    7.50
   3  12   3    8.90    6.10
  -3  12  -3    2.90    5.10
   3 -12  -3    4.00    6.30
   3 -12   3    5.40    6.20
   3 -12   3    9.80    7.00
   3  12  -3   -3.30    5.20
  -3 -12  -3   -2.10    6.00
  -3  12  -4   -6.10    5.40
   3  12   4   14.60    7.70
   3 -12  -4    7.10    6.50
  -3 -12   4    7.00    7.10
  -3 -12   4   -8.90    8.00
   3 -12   4   -0.70    6.10
   3  12  -4    1.30    5.40
   3 -12   4    6.90    7.50
  -3 -12  -4    8.90    6.60
   4   0   0   -0.10    0.70
   4   0   0    0.00    0.80
   4   0   0   -0.20    0.70
   4   0  -1   -0.20    0.40
   4   0   1    1.90    1.00
  -4   0   1   -0.30    0.90
   4   0   1    0.10    0.50
   4   0   2   18.20    2.30
   4   0   2   18.90    1.90
  -4   0  -2   16.10    1.90
  -4   0   2   16.80    2.10
   4   0  -2   18.80    2.20
  -4   0   2   20.60    2.20
   4   0  -2   15.30    2.00
   4   0  -3    1.30    1.60
  -4   0   3    1.20    1.50
  -4   0  -3    1.20    1.10
   4   0   3    1.40    2.00
   4   0  -4  388.96   32.10
   4   0   4  382.46   32.20
  -4   0   4  406.26   32.20
   4   0   4  402.26   32.20
   4   0  -4  353.26   32.30
  -4   0   4  395.56   32.10
  -4   0  -4  406.76   31.90
   4   0  -5    3.10    2.30
   4   0   5    1.40    2.70
  -4   0  -5    0.10    2.20
   4   0  -5   -0.10    2.00
  -4   0  -5   -1.70    1.50
  -4   0   5    0.70    2.10
  -4   0   5    1.30    2.60
  -4   0  -5    0.10    2.10
  -4   0  -6   80.59    8.20
  -4   0   6   82.79    8.30
  -4   0   6   90.59    8.90
  -4   0  -6   91.69    8.60
   4   0  -6   87.19    8.20
   4   0   6   84.59    9.00
  -4   0  -6   90.59    7.80
   4   0   6   75.59    8.90
   4   0  -6   90.59    8.40
   4   0  -7    0.70    3.00
   4   0   7    7.50    3.70
  -4   0   7   -4.00    3.50
  -4   0  -7    4.90    3.50
  -4   0  -7    5.00    2.20
   4   0   7   -1.90    3.20
  -4   0  -7   -3.80    2.70
  -4   0   7    1.40    3.00
   4   0  -7   -0.60    3.20
   4   0  -7    0.00    3.70
  -4   0   8    4.20    4.00
   4   0   8    2.70    4.20
  -4   0  -8    9.90    3.40
  -4   0  -8    4.80    4.30
   4   0   8    7.10    4.20
   4   0  -8   12.40    3.40
   4   0  -8    4.20    3.90
  -4   0  -8   10.80    2.70
  -4   0   8    7.50    3.90
   4   0  -8    8.20    3.50
  -4   0   9   -0.20    7.40
   4   0  -9    3.50    5.10
   4   0  -9    4.30    3.70
   4   0   9    7.60    4.80
   4   0  -9    9.30    3.90
  -4   0  -9    0.70    3.70
  -4   0   9    0.90    4.40
  -4   0  -9    2.20    5.20
   4   0  10   16.40    6.80
   4   0  10   23.90    6.40
  -4   0  10   25.40    6.20
  -4   0 -10   22.20    5.80
   4   0 -10   21.40    7.50
  -4   0  10   29.50    5.90
   4   0 -10   27.60    5.20
  -4   0 -10   18.30    8.10
   4   0 -10   25.30    5.50
  -4   0  11   -0.60    5.90
   4   0  11   -5.00    5.60
  -4   0  11   -8.30    6.00
   4   0 -11   -8.10    5.20
  -4   0 -11   15.40    8.50
  -4   0 -11   -1.00    5.00
  -4   0  12    0.20    6.80
   4   0 -12   -5.50    6.10
   4   0  12    5.90    7.00
  -4   0 -12    6.80    6.50
  -4  -1   0    0.90    0.70
   4   1   0   -0.30    0.60
  -4   1   0    0.30    0.70
  -4   1   0    0.50    0.80
   4  -1   0    0.60    0.60
  -4  -1   0    1.10    0.80
   4  -1  -1    0.50    0.50
  -4   1  -1    1.60    1.00
  -4  -1   1    1.10    1.00
   4   1   1    0.30    0.60
  -4  -1  -1    1.60    1.40
   4  -1   1    1.40    1.10
  -4   1   1    1.30    0.60
   4   1  -1    1.90    1.00
  -4  -1  -1    1.80    0.60
  -4   1   1    2.20    1.10
  -4  -1   2  270.77   21.50
   4   1   2  232.68   21.90
  -4   1  -2  264.97   21.50
   4   1  -2  264.37   21.50
  -4   1   2  222.58   21.90
  -4   1   2  301.07   21.50
   4  -1   2  264.17   21.60
  -4   1   2  297.17   21.40
  -4  -1  -2  212.98   22.00
   4   1   3    1.60    2.40
  -4   1  -3    4.90    1.60
  -4  -1   3    0.90    1.70
  -4   1   3    0.20    1.40
   4   1  -3    1.70    1.80
  -4  -1  -3    0.80    0.80
  -4   1   3    0.00    2.20
   4  -1   3    3.50    2.10
  -4  -1  -3    1.90    1.00
  -4  -1   4  816.62   64.99
  -4   1  -4  782.92   64.79
   4   1   4  803.82   65.09
   4   1   4  821.22   65.09
  -4  -1   4  768.02   64.89
  -4   1  -4  787.92   64.89
   4  -1  -4  832.32   64.99
   4   1  -4  778.52   64.89
   4  -1   4  803.82   64.99
   4  -1   4  767.12   64.99
   4   1  -4  784.42   64.89
  -4  -1  -4  822.52   64.69
  -4   1   4  803.12   64.99
  -4   1   4  791.02   64.89
  -4   1   4  790.62   64.99
  -4  -1   5    3.00    2.30
  -4   1  -5    9.30    2.50
  -4   1  -5    5.60    2.00
   4  -1  -5    6.00    2.10
   4  -1  -5    2.20    2.30
   4   1   5    7.60    2.90
  -4  -1   5    5.00    2.40
  -4   1   5    6.90    2.20
   4   1  -5    5.30    2.30
   4   1  -5    4.90    2.40
   4  -1   5    4.90    2.70
   4  -1   5    7.90    2.80
  -4  -1  -5    5.90    1.50
  -4   1   5    5.30    2.70
  -4  -1  -5    5.70    2.50
  -4  -1  -5    9.40    2.20
   4   1   6  344.37   30.70
  -4   1  -6  369.26   30.20
  -4   1  -6  373.46   31.00
  -4  -1   6  369.56   30.60
   4   1   6  362.36   30.80
  -4   1  -6  348.17   30.40
  -4  -1   6  370.16   30.50
   4  -1  -6  383.76   30.40
   4  -1  -6  365.26   30.30
   4  -1  -6  373.06   30.20
  -4   1   6  379.36   30.70
  -4  -1  -6  379.66   30.00
  -4  -1  -6  362.56   30.30
  -4   1   6  377.16   30.50
  -4  -1  -6  358.86   30.40
   4  -1   6  364.86   30.70
   4   1  -6  360.56   30.50
   4  -1   6  362.46   30.70
   4   1  -6  361.46   30.40
   4   1   7    8.80    3.80
   4  -1  -7   -1.20    3.00
  -4   1  -7    6.80    3.20
  -4  -1   7    3.80    3.70
   4  -1  -7    1.00    2.60
  -4   1  -7    8.00    2.60
  -4   1  -7   13.10    4.90
   4   1   7    6.70    4.00
   4  -1  -7    1.20    2.70
  -4  -1   7    2.50    3.30
  -4   1   7    3.50    3.90
  -4   1   7   -0.90    3.00
   4   1  -7    1.00    3.40
   4  -1   7    2.90    3.90
  -4  -1  -7    6.10    2.90
   4  -1   7   10.50    4.00
  -4  -1  -7    9.90    2.10
  -4  -1  -7    6.50    3.10
   4   1  -7    1.80    2.80
   4   1   8  117.99   12.10
  -4   1  -8  101.39   12.90
   4  -1  -8  116.19   11.50
  -4  -1   8  111.09   12.00
  -4   1  -8  110.79   11.30
  -4   1  -8  127.49   11.00
   4  -1  -8  123.79   11.30
   4   1   8  118.59   12.00
   4  -1  -8  117.59   11.30
  -4  -1   8  123.09   11.70
   4   1  -8  100.59   12.30
  -4   1   8  119.19   12.10
  -4   1   8  128.29   11.70
   4   1  -8  130.29   11.80
  -4  -1  -8  126.89   10.60
  -4  -1  -8  115.29   11.70
   4  -1   8  118.29   11.60
  -4  -1  -8  133.29   11.50
   4   1  -8  130.19   11.70
   4  -1   8  123.09   12.20
   4  -1  -9   -6.70    3.90
   4  -1  -9   -9.70    4.00
  -4  -1   9    3.30    4.30
  -4  -1   9    1.10    5.30
   4   1   9    4.60    5.00
   4   1   9    7.30    4.80
   4  -1  -9   -1.70    3.40
  -4   1  -9    1.70    3.20
  -4   1  -9    1.80    3.80
  -4   1  -9    1.80    5.90
  -4  -1  -9    1.50    3.50
   4   1  -9    3.50    4.10
   4   1  -9    1.30    4.80
  -4   1   9    2.80    4.40
   4   1  -9   -2.40    4.20
   4  -1   9    5.30    5.00
  -4   1   9    5.30    5.40
  -4  -1  -9    2.80    2.60
  -4  -1  -9   -0.10    4.60
  -4  -1  10   12.80    5.30
   4  -1 -10    4.20    4.20
   4  -1 -10    3.30    5.50
   4   1  10    1.00    5.20
  -4   1 -10   11.10    4.50
   4  -1 -10    6.90    6.20
   4   1  10   14.50    5.70
  -4  -1  10   10.70    5.00
  -4   1 -10    4.70    6.80
   4  -1  10    9.70    5.80
  -4   1  10   -0.60    5.10
   4  -1  10    8.00    5.30
  -4  -1 -10    7.50    5.90
   4   1 -10    6.60    4.80
   4   1 -10    1.10    4.60
  -4   1  10    7.10    5.30
  -4  -1 -10   10.20    4.30
   4   1  11    5.90    6.00
   4  -1 -11    0.60    5.50
  -4   1 -11   -0.80    5.40
  -4   1 -11   -8.80    7.20
  -4  -1  11   -0.20    6.70
  -4  -1  11    2.60    5.90
   4  -1 -11  -18.50    8.60
  -4  -1 -11   -0.70    7.10
   4   1 -11    2.90    5.90
  -4   1  11    3.30    5.90
   4  -1  11   -8.20    5.60
  -4  -1 -11    0.80    4.90
   4  -1 -12    8.10    6.20
   4   1  12   -3.70    6.30
  -4   1 -12   12.00    6.50
  -4  -1  12   -3.40    6.50
   4  -1  12    0.40    6.80
   4   1 -12   -2.50    6.40
  -4   1  12    0.10    6.50
  -4  -1 -12   13.70   10.10
  -4  -1 -12   -0.50    5.80
   4  -2   0   26.00    2.90
  -4   2   0   20.90    2.50
  -4  -2   0   22.40    2.60
   4   2   0   21.00    2.40
  -4  -2   1   46.60    4.80
   4  -2  -1   49.80    4.50
   4   2   1   45.90    4.50
  -4   2  -1   48.90    4.90
   4   2  -1   50.39    4.80
  -4  -2  -1   51.29    4.70
   4  -2   1   44.90    4.90
  -4   2   1   58.99    4.90
   4  -2  -2  695.03   53.19
  -4   2  -2  641.14   53.19
  -4  -2   2  643.64   53.29
   4   2   2  653.43   53.09
  -4  -2  -2  703.23   53.49
   4   2  -2  621.24   53.19
   4  -2   2  639.84   53.29
  -4   2   2  632.54   53.19
   4   2   3   25.70    5.00
   4   2   3   34.60    3.70
  -4   2  -3   33.20    4.00
   4  -2  -3   38.70    4.00
  -4  -2   3   30.70    3.60
  -4   2   3   38.50    4.00
   4   2  -3   34.80    4.00
  -4  -2  -3   19.70    4.70
   4  -2   3   29.00    3.80
  -4   2   3   40.00    4.30
  -4   2  -4   43.00    4.80
  -4  -2   4   36.50    4.30
  -4   2  -4   44.50    4.90
   4   2   4   38.80    3.80
   4   2   4   49.90    5.20
   4   2   4   34.90    5.00
  -4  -2   4   35.80    4.50
  -4   2   4   40.70    4.50
   4  -2   4   46.20    4.80
   4   2  -4   34.40    4.20
  -4  -2  -4   38.30    4.70
  -4   2   4   40.00    4.80
  -4   2   4   45.30    5.00
   4   2  -4   45.00    4.80
  -4  -2   5   42.30    4.50
  -4  -2   5   34.60    4.20
   4   2   5   30.10    5.20
   4  -2  -5   36.40    4.00
  -4   2  -5   35.60    4.30
  -4   2  -5   34.60    4.00
   4   2   5   19.20    4.40
   4  -2  -5   40.60    4.40
   4  -2   5   37.00    4.30
   4   2  -5   37.20    4.30
  -4   2   5   30.40    4.40
  -4  -2  -5   34.60    4.00
  -4   2   5   39.00    4.30
   4   2  -5   39.20    4.30
  -4  -2  -5   39.20    3.60
  -4   2   5   35.40    4.00
   4  -2   5   33.50    4.60
   4  -2  -6   54.89    6.40
   4   2   6   69.19    7.30
   4  -2  -6   65.19    6.50
   4   2   6   48.90    6.40
  -4  -2   6   54.29    6.80
  -4   2  -6   65.79    6.90
   4  -2  -6   69.89    6.50
  -4   2  -6   55.59    6.50
  -4  -2   6   60.69    7.20
  -4   2  -6   55.39    6.40
   4  -2   6   60.59    7.10
  -4   2   6   64.69    6.40
  -4  -2  -6   67.29    6.30
  -4  -2  -6   55.69    6.50
  -4   2   6   52.69    6.60
   4   2  -6   52.79    6.30
  -4  -2  -6   64.99    5.60
   4  -2   6   65.19    7.30
  -4   2   6   62.19    7.20
   4   2  -6   65.29    6.80
  -4   2  -7    2.70    4.00
   4  -2  -7    1.00    2.80
  -4   2  -7    7.60    2.90
  -4  -2   7    6.30    3.70
   4   2   7    3.40    3.60
   4  -2  -7    6.70    3.00
   4   2   7    5.40    4.20
  -4  -2   7    1.70    3.40
  -4   2  -7    4.40    3.40
  -4  -2  -7   -0.40    3.00
   4   2  -7    3.60    3.60
   4   2  -7    9.10    3.50
   4  -2   7    7.50    4.20
  -4  -2  -7    6.90    1.90
  -4  -2  -7    2.80    2.70
   4  -2   7    9.40    3.60
  -4   2   7    0.80    3.10
  -4   2   7    6.60    3.90
  -4  -2   8   35.60    5.70
   4   2   8   22.40    5.60
  -4  -2   8   44.00    5.60
   4  -2  -8   44.90    4.90
   4   2   8   34.80    5.60
  -4   2  -8   39.90    4.80
   4  -2  -8   40.20    5.10
  -4   2  -8   54.29    6.30
  -4   2  -8   33.90    5.20
   4  -2  -8   38.90    5.10
   4  -2   8   41.50    5.90
   4  -2   8   36.40    5.70
   4   2  -8   39.10    5.40
  -4   2   8   41.10    5.50
  -4   2   8   37.40    5.80
  -4  -2  -8   33.00    5.20
   4   2  -8   32.90    5.40
  -4  -2  -8   33.00    4.80
  -4  -2  -8   41.80    4.40
  -4   2  -9   -0.70    4.00
  -4   2  -9    0.20    3.40
   4  -2  -9    7.30    3.90
  -4  -2   9    3.20    4.60
   4   2   9    1.20    4.40
  -4   2  -9   -5.70    4.80
   4  -2  -9    8.30    3.60
   4  -2  -9   15.10    4.10
   4   2   9    0.30    4.60
  -4  -2   9    6.50    4.40
   4  -2   9   -0.70    4.70
   4  -2   9    0.40    5.20
  -4   2   9    0.20    4.60
  -4   2   9    8.70    4.60
  -4  -2  -9    1.00    3.50
   4   2  -9    3.80    4.30
  -4  -2  -9   -0.20    3.80
   4   2  10    7.70    6.00
  -4  -2  10    2.50    5.10
   4  -2 -10   -0.80    4.80
  -4   2 -10   -1.70    4.30
   4   2  10   -2.70    5.10
  -4  -2  10   -5.20    6.00
   4  -2 -10    0.00    4.30
  -4   2 -10   -1.00    5.60
  -4   2 -10    6.50    4.40
   4  -2  10    6.40    6.10
  -4  -2 -10    7.30    4.40
  -4   2  10    9.00    5.50
   4  -2  10   -2.50    5.10
   4   2 -10   -7.30    5.20
  -4  -2 -10    6.60    4.90
   4   2 -10    8.10    5.00
  -4   2  10    2.50    5.50
   4  -2 -11    2.70    5.60
   4  -2 -11   -2.00    6.10
   4   2  11   -0.20    7.00
  -4   2 -11    2.50    5.00
  -4  -2  11   -1.40    5.80
   4   2  11    3.20    6.10
  -4  -2 -11    5.60    6.50
  -4   2  11   -7.30    6.10
   4   2 -11    4.80    5.70
  -4  -2 -11   13.20    6.70
   4   2 -11   -4.60    7.10
   4  -2  11   -7.40    5.80
  -4  -2  12    6.30    6.80
   4   2  12   19.50    7.90
  -4   2 -12    8.90    6.00
   4  -2 -12   13.60    6.30
   4  -2  12    7.40    6.80
  -4  -2 -12   16.30    7.40
  -4   2  12   11.40    7.20
  -4  -2 -12   12.40    8.80
   4   2 -12   11.50    7.40
   4   3   0    1.30    1.90
   4  -3   0    0.40    1.80
  -4  -3   0    1.50    1.80
  -4   3   0    2.90    2.10
  -4  -3   1   10.70    2.20
   4  -3  -1    5.80    1.80
   4   3   1    8.20    2.10
  -4   3  -1    7.90    2.40
  -4   3   1    7.70    2.10
  -4  -3  -1    7.70    1.90
   4   3  -1   10.00    2.20
   4  -3   1    8.30    2.30
   4  -3  -2  168.58   13.60
  -4  -3   2  163.08   13.90
   4   3   2  169.88   13.60
  -4   3  -2  162.08   13.80
   4  -3   2  154.08   13.80
  -4   3   2  159.08   13.70
   4   3  -2  156.58   13.80
  -4  -3  -2  164.68   13.80
   4   3   3    1.30    1.50
   4   3   3    0.80    2.10
  -4   3  -3   -1.40    1.90
  -4   3  -3    2.70    2.20
   4  -3  -3    2.60    2.00
  -4  -3   3    3.50    2.10
   4  -3  -3   -0.10    2.40
  -4  -3   3   -1.60    2.20
  -4   3   3   -1.10    2.00
   4   3  -3    2.60    2.10
  -4  -3  -3   -1.20    1.70
  -4  -3  -3   -2.20    2.90
   4  -3   3   -0.40    2.80
   4   3  -3    3.70    2.20
  -4   3  -4  128.09   14.00
   4   3   4  141.79   12.80
  -4   3  -4  149.19   12.90
   4  -3  -4  163.08   12.80
   4   3   4  123.59   14.40
   4  -3  -4  146.49   13.60
   4   3   4  156.48   13.10
  -4  -3   4  143.49   13.00
  -4  -3   4  147.29   13.00
  -4  -3  -4  126.59   14.20
   4   3  -4  147.49   12.90
   4   3  -4  146.39   12.90
  -4   3   4  157.18   13.50
   4  -3   4  147.19   13.20
  -4   3   4  152.88   12.90
  -4   3   4  154.58   13.50
  -4  -3  -4  159.98   12.90
   4  -3   4  151.48   12.80
   4   3   5   30.40    4.80
  -4  -3   5    3.50    3.10
  -4   3  -5   27.30    3.50
   4  -3  -5    3.60    2.70
   4  -3  -5    5.50    2.30
  -4  -3   5    7.80    3.20
   4   3  -5    4.50    3.00
  -4   3   5    4.10    4.00
   4   3  -5    3.90    3.00
  -4  -3  -5   15.20    3.00
   4  -3   5   23.50    3.80
  -4   3   5   11.00    3.30
  -4   3   5    6.60    2.80
   4  -3   5   16.20    2.70
   4   3   6  230.28   22.00
   4   3   6  242.28   22.20
  -4   3  -6  253.37   21.50
   4  -3  -6  251.07   21.50
  -4  -3   6  245.28   21.80
   4  -3  -6  260.47   21.20
  -4  -3   6  251.57   21.80
  -4   3  -6  250.07   21.60
  -4   3  -6  268.07   21.50
  -4   3   6  283.27   21.80
   4  -3   6  268.87   21.40
  -4  -3  -6  267.77   21.00
   4   3  -6  241.98   21.60
  -4   3   6  241.58   21.70
  -4   3   6  247.38   21.50
   4  -3   6  258.77   21.90
  -4  -3  -6  246.18   21.50
   4  -3   6  258.27   21.70
   4   3  -6  245.68   21.60
  -4   3  -7    5.00    3.50
   4  -3  -7    1.00    2.90
  -4  -3   7    2.20    3.60
   4   3   7    3.70    3.90
   4   3   7   -1.70    3.90
  -4   3  -7    0.70    3.10
  -4  -3   7   -3.50    3.50
  -4   3  -7   -2.50    3.00
   4  -3  -7    0.00    3.10
   4  -3  -7   -0.10    2.70
   4  -3   7    3.60    3.60
  -4   3   7    3.10    2.90
  -4  -3  -7    5.50    2.50
  -4  -3  -7    2.40    1.90
   4  -3   7    3.20    4.00
  -4  -3  -7    0.20    3.00
  -4   3   7    3.10    3.00
   4   3  -7    7.30    3.60
   4  -3   7   -1.70    2.90
  -4   3   7    2.20    3.90
   4   3  -7    3.30    3.50
  -4   3  -8   31.00    5.20
   4   3   8   28.90    6.00
  -4  -3   8   27.70    5.50
  -4   3  -8   44.50    5.30
   4   3   8   38.40    6.00
   4  -3  -8   46.50    5.00
  -4   3  -8   31.80    5.00
   4  -3  -8   36.60    5.00
  -4  -3   8   32.00    5.40
   4  -3  -8   35.60    5.00
   4  -3   8   44.80    6.20
  -4  -3  -8   37.80    4.60
   4  -3   8   33.10    5.60
   4   3  -8   37.90    5.50
  -4  -3  -8   41.80    5.40
  -4   3   8   18.90    5.40
  -4   3   8   35.40    5.30
  -4  -3  -8   37.80    3.80
   4  -3   8   46.80    5.20
   4   3  -8   37.40    5.60
   4  -3  -9   -3.70    3.50
  -4   3  -9   -1.20    4.10
  -4  -3   9    5.50    4.80
  -4  -3   9   -5.20    4.50
   4  -3  -9    6.40    4.00
  -4   3  -9    4.40    4.20
   4   3   9    8.70    4.80
   4  -3  -9    3.40    3.80
   4   3   9    4.50    5.10
  -4   3  -9    6.40    4.00
  -4  -3  -9    4.70    4.10
  -4   3   9   -1.60    4.40
  -4   3   9    3.10    4.70
  -4  -3  -9   11.30    3.50
   4  -3   9   -1.10    4.40
   4   3  -9   -1.70    4.30
   4   3  -9    4.30    4.60
   4  -3   9    0.50    4.00
   4  -3   9    4.20    5.10
   4   3  10   31.70    6.60
  -4  -3  10   20.80    6.00
  -4   3 -10   12.80    5.60
  -4   3 -10   15.70    5.20
   4   3  10   13.40    6.00
  -4  -3  10    8.00    5.40
   4  -3 -10   22.90    5.20
   4  -3 -10   23.20    5.40
  -4   3 -10   21.70    5.10
   4   3 -10   15.70    5.30
  -4   3  10   28.90    6.60
  -4   3  10   11.00    6.00
   4  -3  10   17.80    6.40
   4   3 -10   24.80    5.90
   4  -3  10   19.70    5.70
  -4  -3 -10   17.90    4.90
   4   3  11   -2.00    6.40
  -4   3 -11    1.10    6.00
  -4  -3  11   -6.20    5.70
   4  -3 -11    3.40    5.90
   4   3 -11   -0.40    5.60
   4   3 -11    9.00    6.60
  -4   3  11   11.10    7.20
  -4  -3 -11    2.70    5.70
   4  -3  11    6.60    6.10
  -4  -3 -11    0.50    6.20
  -4   3 -12   -2.10    5.80
   4  -3 -12  -14.70    7.30
   4   3  12   -4.10    7.00
  -4  -3  12  -10.50    6.00
   4  -3 -12   -2.00    7.50
  -4  -3 -12  -19.70    6.70
   4   3 -12   -1.10    7.90
  -4   3  12   10.60    7.10
   4  -3  12   -4.60    6.70
   4  -4   0  231.88   19.10
   4  -4   0  218.08   19.00
   4   4   0  221.48   19.10
  -4  -4   0  230.18   19.10
  -4   4   0  239.78   19.20
   4  -4  -1  154.28   12.80
  -4  -4   1  149.39   12.90
   4  -4  -1  146.89   12.60
   4   4   1  140.69   12.70
  -4   4  -1  149.99   12.90
   4   4  -1  147.09   12.90
  -4  -4  -1  144.09   12.60
  -4   4   1  155.68   12.80
   4  -4   1  160.58   12.90
  -4  -4  -1  139.59   12.80
   4  -4  -2   13.10    2.30
   4   4   2   15.20    2.70
   4  -4  -2   17.10    2.80
  -4   4  -2   16.10    3.50
   4   4   2   16.50    2.50
  -4  -4   2   12.20    3.00
  -4   4  -2   14.00    2.70
  -4  -4   2   17.90    2.90
   4  -4   2   12.20    3.00
  -4  -4  -2   16.60    2.60
  -4  -4  -2   14.60    2.80
   4   4  -2   14.70    2.80
  -4  -4  -2   11.90    2.60
  -4   4   2   16.50    2.80
   4   4  -2   13.50    2.70
   4  -4  -3  118.99   11.00
  -4  -4   3  129.59   11.20
   4  -4  -3  127.59   10.90
  -4   4  -3  130.19   11.00
  -4  -4   3  126.29   11.10
   4   4   3  134.19   11.10
  -4   4  -3  121.19   11.10
   4   4   3  117.59   10.70
  -4  -4  -3  115.29   10.80
  -4   4   3  128.49   11.00
   4   4  -3  121.09   11.10
   4   4  -3  125.69   11.00
   4  -4   3  121.89   11.30
   4  -4   3  124.59   10.80
  -4   4   3  118.99   10.90
  -4  -4   4  104.89   10.10
  -4  -4   4  102.39   10.20
  -4   4  -4  107.89   10.10
  -4   4  -4  106.19   10.30
   4   4   4  107.59   10.20
   4   4   4  109.49    9.80
   4  -4  -4   92.29   10.80
   4  -4  -4  112.29   10.00
   4   4  -4  105.59   10.20
   4  -4   4  109.59   10.50
  -4   4   4  125.79   10.10
  -4  -4  -4  112.79   10.00
   4   4  -4  115.39   10.10
  -4   4   4  108.79   10.10
  -4  -4  -4   90.69   11.50
   4  -4   4  108.49   10.00
   4  -4   4  110.19    9.70
   4   4   5   17.50    6.00
  -4   4  -5   10.20    3.40
   4  -4  -5   18.20    3.40
   4  -4  -5   13.70    2.60
  -4  -4   5   15.10    3.40
  -4  -4   5   11.70    3.70
   4  -4  -5   17.30    4.50
  -4   4  -5   11.90    3.40
   4   4   5    7.90    3.80
   4   4   5   17.20    3.80
  -4   4   5   21.00    4.40
   4  -4   5   14.50    2.80
  -4  -4  -5   13.90    5.40
   4  -4   5   12.60    3.30
  -4  -4  -5   20.00    3.40
   4  -4   5   10.60    3.90
   4   4  -5   13.90    3.70
   4   4  -5   14.20    3.60
  -4   4   5   16.00    5.10
  -4   4   5    8.80    3.70
   4  -4  -6   22.10    3.20
  -4  -4   6   22.40    4.10
   4   4   6   23.80    3.30
   4  -4  -6   13.00    3.60
  -4   4  -6   20.70    4.00
   4   4   6   10.30    4.30
   4   4   6   12.10    5.30
  -4   4  -6   21.10    4.10
  -4  -4   6   15.60    4.10
   4  -4   6   20.80    3.40
   4  -4   6   17.20    4.00
   4   4  -6   22.40    4.30
   4  -4   6   19.10    4.60
  -4   4   6   14.70    5.10
  -4   4   6   20.00    4.50
  -4   4   6   21.40    4.30
   4   4  -6   23.00    4.30
  -4  -4  -6   15.70    3.70
  -4  -4   7   10.20    3.90
  -4   4  -7   13.30    3.80
   4   4   7    8.70    4.70
  -4   4  -7    3.20    3.70
   4  -4  -7   15.40    3.60
   4  -4  -7    7.30    3.00
   4   4   7    5.20    4.20
  -4  -4   7   12.80    4.00
   4  -4   7    9.10    3.90
  -4  -4  -7   10.00    3.60
  -4  -4  -7   10.10    2.60
  -4   4   7   12.00    3.90
  -4   4   7   11.10    3.60
   4   4  -7   15.80    4.10
   4   4  -7    9.50    4.20
  -4  -4  -7   13.10    2.50
   4  -4   7   12.90    3.20
  -4   4   7   13.20    4.30
   4  -4   7    8.00    4.70
   4  -4  -8    8.00    3.70
   4  -4  -8   14.70    3.80
  -4  -4   8   16.10    4.80
   4   4   8    6.00    5.00
  -4  -4   8   18.30    4.80
   4  -4  -8   11.70    3.90
   4   4   8   10.70    4.90
  -4   4  -8   12.00    4.80
  -4   4  -8   14.90    4.20
   4  -4   8   11.00    5.70
  -4   4   8   15.00    4.30
   4  -4   8   15.90    4.60
   4   4  -8    4.40    4.50
  -4  -4  -8   12.70    3.10
  -4   4   8   20.60    5.00
  -4  -4  -8   14.20    2.70
  -4  -4  -8    4.80    3.80
  -4   4   8   14.70    3.80
   4  -4   8   15.70    3.80
  -4   4  -9   -1.60    4.10
   4   4   9   -4.70    5.00
   4   4   9   10.70    5.20
   4  -4  -9   -0.70    4.00
  -4  -4   9   -3.30    4.50
  -4  -4   9   -0.30    5.10
  -4   4  -9    8.30    4.90
   4  -4  -9    5.40    4.00
   4  -4  -9    3.40    4.10
   4   4  -9   12.30    5.00
  -4   4   9    5.50    4.50
   4  -4   9   -3.90    4.40
  -4  -4  -9    7.50    3.60
   4  -4   9    7.60    3.90
   4   4  -9    5.70    4.90
  -4   4   9    6.80    5.50
  -4  -4  -9    3.30    4.40
   4   4  10    5.70    5.90
  -4   4 -10   14.30    5.70
   4  -4 -10   17.20    5.10
  -4  -4  10    9.80    5.80
  -4   4 -10    9.10    5.20
   4   4  10    5.90    6.20
   4   4 -10    9.40    5.80
   4   4 -10    9.00    5.80
  -4   4  10    7.30    5.70
   4  -4  10    7.60    5.70
  -4  -4 -10   16.00    4.90
  -4  -4  11   -2.80    5.80
   4  -4 -11   -2.20    7.20
   4   4  11   -0.40    6.80
   4  -4 -11   -2.50    5.20
  -4   4 -11   -7.50    6.40
   4   4 -11   -1.00    6.30
  -4  -4 -11    2.40    5.80
  -4   4  11   -1.00    7.10
   4  -4  11    5.80    5.90
   4   5   0    2.10    2.60
   4  -5   0    6.50    2.40
  -4  -5   0    2.40    2.90
  -4  -5   0    2.50    2.40
  -4  -5   0    2.10    2.00
  -4   5   0    1.90    2.70
   4  -5   0    5.80    2.50
  -4  -5   1    1.00    2.50
  -4   5  -1    3.80    2.10
  -4  -5   1    1.60    1.90
  -4  -5   1   -3.40    4.10
   4  -5  -1    4.30    2.70
  -4   5  -1    4.00    2.80
   4  -5  -1    2.00    2.50
   4   5  -1    0.20    2.60
  -4  -5  -1   -0.80    2.20
  -4  -5  -1    2.10    2.40
  -4   5   1    2.10    2.60
   4  -5   1    0.30    2.50
  -4  -5  -1    2.30    2.20
   4  -5   1    1.30    2.40
   4  -5  -2    5.70    2.70
  -4   5  -2    3.60    2.50
  -4  -5   2    1.90    2.00
  -4  -5   2    2.20    3.40
   4  -5  -2    1.00    2.10
   4   5   2   -4.50    2.50
  -4   5  -2   -0.40    2.90
   4   5   2    1.00    2.40
  -4  -5   2    0.30    2.70
  -4  -5  -2    2.50    2.50
   4  -5   2    5.20    2.90
  -4  -5  -2   -0.70    2.40
   4  -5   2    3.60    2.30
  -4  -5  -2    1.90    2.40
   4   5  -2    3.00    2.50
   4   5  -2    1.00    2.90
  -4   5   2    2.70    2.50
  -4  -5   3   10.10    3.30
   4   5   3   15.70    3.20
  -4   5  -3   16.70    3.70
   4  -5  -3   14.20    3.10
   4   5   3   14.50    3.00
  -4   5  -3   17.40    3.20
   4  -5  -3   14.70    3.30
  -4  -5   3   14.60    3.50
  -4  -5  -3   18.70    3.40
  -4  -5  -3   11.40    2.90
  -4   5   3   18.40    3.20
   4  -5   3   17.00    3.20
   4   5  -3   12.30    3.70
   4   5  -3   14.20    3.30
   4  -5   3   16.70    3.70
   4  -5   3   14.90    3.30
  -4   5   3   16.80    3.10
   4   5   4   26.80    3.80
   4   5   4   25.40    4.20
   4  -5  -4   27.30    4.10
  -4  -5   4   25.80    4.20
  -4   5  -4   29.80    4.20
  -4  -5   4   31.90    4.50
  -4   5  -4   23.70    4.40
   4  -5   4   23.60    4.00
   4  -5   4   32.20    4.80
  -4  -5  -4   28.50    4.10
  -4   5   4   34.00    4.20
   4  -5   4   23.60    3.80
  -4  -5  -4   28.90    5.20
   4   5  -4   26.90    4.30
   4   5  -4   28.00    4.50
  -4   5   4   26.80    4.20
  -4   5  -5   -1.70    3.40
  -4   5  -5    4.10    3.30
  -4  -5   5    2.00    3.50
  -4  -5   5   -1.70    3.20
   4  -5  -5    3.80    4.90
   4   5   5    0.70    3.40
   4  -5  -5   -1.30    3.10
   4   5   5   -1.10    3.20
   4  -5  -5   -0.30    2.60
  -4   5   5   -2.00    3.20
   4  -5   5    1.20    3.20
   4   5  -5   -3.10    3.60
   4   5  -5    4.20    3.50
  -4   5   5    1.70    4.00
   4  -5   5    3.10    2.70
   4  -5   5    9.60    4.00
  -4  -5  -5   -4.60    5.60
  -4  -5  -5    0.20    3.10
   4   5   6   -8.50    4.50
   4   5   6    1.60    5.70
   4  -5  -6    4.20    2.50
  -4  -5   6    8.50    3.90
  -4   5  -6   -1.80    3.50
   4  -5  -6    2.70    3.20
   4   5   6    2.20    3.80
  -4   5  -6   -1.80    3.40
  -4  -5   6    2.90    3.50
  -4  -5  -6   -1.40    5.70
  -4  -5  -6    5.90    3.20
  -4   5   6    5.80    4.30
   4   5  -6   -0.50    3.70
   4  -5   6    1.60    3.00
   4  -5   6    8.00    4.40
   4  -5   6    4.50    3.50
   4   5  -6    8.90    4.00
  -4   5   6    1.70    3.70
  -4   5   6    7.80    6.00
   4   5   7   14.50    5.20
  -4  -5   7    7.10    4.40
  -4  -5   7    5.30    4.40
  -4   5  -7   17.00    4.30
   4   5   7   21.80    3.40
   4  -5  -7   15.80    4.10
   4   5   7   39.90    6.30
   4  -5  -7   10.60    3.40
  -4   5  -7   14.30    4.40
   4   5  -7   13.50    4.60
   4  -5   7   19.40    4.40
   4  -5   7   16.10    5.20
   4   5  -7   23.10    5.20
  -4  -5  -7   36.20    4.50
  -4   5   7   15.00    4.60
  -4   5   7    8.20    5.30
   4  -5   7   14.90    3.70
  -4   5   7    5.10    4.30
   4   5   8   38.30    7.10
  -4  -5   8   27.50    6.70
  -4   5  -8   30.90    5.70
   4  -5  -8   31.70    5.30
  -4  -5   8   46.60    6.20
   4   5   8   24.80    6.10
  -4   5  -8   42.80    6.00
   4  -5  -8   34.40    5.00
  -4   5   8   42.90    5.80
  -4   5   8   38.80    5.80
  -4   5   8   26.90    6.30
  -4  -5  -8   44.00    5.80
   4   5  -8   46.80    6.70
   4  -5   8   42.30    6.00
   4  -5   8   41.30    5.30
   4  -5   8   30.40    6.50
   4   5  -8   42.90    6.10
   4  -5  -9    2.70    4.10
  -4   5  -9   -0.10    4.70
   4  -5  -9   -3.30    4.80
  -4  -5   9   -4.50    4.40
   4   5   9   -3.50    5.20
  -4   5  -9    2.70    4.80
   4   5   9    2.70    5.40
   4   5  -9   -5.90    4.90
  -4   5   9    0.40    5.00
  -4   5   9    8.90    5.80
   4  -5   9    0.00    4.70
   4  -5   9   -0.60    4.70
  -4  -5  -9   -2.80    4.20
   4   5  -9   11.30    5.60
   4   5  10    7.00    6.80
  -4   5 -10   10.40    5.60
  -4  -5  10    8.40    5.40
   4  -5 -10   -1.10    4.80
   4   5  10    6.30    6.50
   4   5 -10   -0.10    6.50
   4  -5  10    5.80    5.80
  -4   5  10   -0.80    5.80
  -4  -5 -10    1.90    4.90
  -4  -5  11    8.60    6.40
   4  -5 -11   -1.10    5.50
  -4   5 -11   16.30    6.60
   4   5  11    5.10    7.00
  -4  -5 -11   -6.20    5.60
  -4   5  11    2.30    7.50
   4  -5  11   -3.30    6.10
   4   5 -11   -4.70    6.40
   4   6   0    5.30    3.30
  -4  -6   0    7.40    2.60
  -4   6   0   10.50    3.60
   4  -6   0    6.80    3.00
   4  -6   0    6.50    3.00
  -4   6   0    8.60    2.50
  -4  -6   0    1.10    3.00
  -4  -6   0    9.40    3.70
  -4   6  -1  114.59    9.90
   4   6   1  108.89   10.40
  -4   6  -1  103.69   10.60
   4  -6  -1  106.69    9.70
  -4  -6   1   98.99   11.60
  -4  -6   1  108.69    9.70
   4  -6  -1  109.29   10.00
  -4  -6   1  112.59   10.40
   4  -6  -1  124.29   10.30
   4  -6   1  118.09   10.30
   4   6  -1  100.99    9.70
   4  -6   1  108.59   10.10
   4   6  -1  103.49   10.50
  -4   6   1  112.19    9.80
  -4  -6  -1  105.89   10.20
  -4  -6  -1   96.49   10.30
   4  -6   1   97.69   10.50
  -4   6   1  107.19    9.90
  -4   6   1  120.89   10.60
  -4  -6  -1   95.69    9.90
   4  -6  -2   18.40    3.30
  -4  -6   2   16.70    3.80
   4   6   2   18.30    3.60
  -4  -6   2   10.50    5.50
   4  -6  -2   16.10    3.40
   4   6   2   19.90    3.70
  -4   6  -2   19.90    4.20
  -4   6  -2   22.50    3.40
  -4  -6   2   15.60    2.90
   4   6  -2   17.20    3.30
   4  -6   2   16.70    4.90
  -4   6   2   16.30    3.00
   4  -6   2   14.70    3.90
  -4   6   2   15.40    3.50
  -4  -6  -2   13.60    3.40
  -4  -6  -2   17.60    3.60
   4  -6   2   23.10    3.50
   4   6  -2   19.90    4.10
  -4  -6  -2   13.20    3.30
   4  -6  -3   41.50    4.80
   4   6   3   39.60    4.90
  -4  -6   3   40.30    5.60
  -4  -6   3   35.20    4.20
  -4  -6   3   37.60    5.20
   4  -6  -3   39.90    5.00
   4   6   3   32.90    4.70
  -4   6  -3   46.00    4.80
  -4   6  -3   43.50    5.50
  -4   6   3   32.90    4.60
   4  -6   3   36.40    5.40
  -4  -6  -3   35.70    5.00
  -4   6   3   39.30    4.80
   4  -6   3   34.20    5.30
   4  -6   3   43.60    4.70
  -4  -6  -3   37.80    4.90
   4   6  -3   35.20    4.80
   4   6  -3   36.00    5.20
  -4   6  -4    4.10    3.90
  -4  -6   4    7.40    4.00
   4  -6  -4    7.20    3.60
  -4  -6   4   13.30    4.00
   4   6   4   10.10    3.20
  -4   6  -4    4.70    3.40
  -4  -6   4    7.90    2.40
   4   6   4    0.20    3.40
   4  -6  -4    4.80    3.90
  -4  -6  -4    2.50    3.20
   4   6  -4   12.00    4.00
   4   6  -4    2.30    3.40
  -4   6   4    4.70    3.30
   4  -6   4    4.30    3.60
   4  -6   4    6.80    3.10
  -4  -6  -4    6.10    4.00
  -4   6   4    7.00    3.60
   4  -6   4    4.90    4.00
   4  -6  -5   32.60    4.90
   4  -6  -5   21.70    6.00
  -4  -6   5   30.30    5.10
   4  -6  -5   32.40    4.40
   4   6   5   34.20    5.00
   4   6   5   35.80    5.30
  -4   6  -5   31.30    4.90
  -4  -6   5   30.20    3.80
  -4   6  -5   37.60    5.30
  -4  -6   5   30.90    5.20
   4   6  -5   35.50    5.10
   4   6  -5   32.60    5.50
  -4   6   5   28.00    5.00
   4  -6   5   29.60    4.90
  -4   6   5   42.40    5.50
  -4  -6  -5   29.70    7.00
   4  -6   5   38.10    4.60
  -4  -6  -5   31.70    4.80
   4  -6   5   34.60    5.60
   4   6   6    6.20    7.90
  -4  -6   6   27.00    3.60
   4   6   6   18.90    5.00
   4  -6  -6   30.80    3.80
  -4   6  -6   33.80    5.00
   4  -6  -6   25.70    4.90
  -4   6  -6   24.00    5.30
  -4  -6   6   28.10    5.20
   4  -6  -6   40.20    7.10
  -4  -6   6   28.90    5.20
   4  -6   6   30.50    5.70
  -4  -6  -6   33.70    5.00
  -4   6   6   25.00    7.20
  -4   6   6   39.70    6.80
  -4  -6  -6   23.90    7.30
  -4   6   6   26.90    4.90
   4  -6   6   30.80    4.90
   4   6  -6   24.50    5.70
   4   6  -6   34.40    5.10
   4  -6   6   35.00    4.50
   4  -6  -7    6.90    4.20
  -4   6  -7    4.60    4.20
   4  -6  -7    0.50    3.00
  -4  -6   7    0.00    4.30
  -4   6  -7    6.20    4.60
   4   6   7   -1.80    4.20
  -4  -6   7   -3.10    3.90
   4   6   7   -6.50    6.20
   4   6   7    8.50    4.70
  -4   6   7    8.30    4.70
  -4  -6  -7    0.70    4.00
   4   6  -7    3.70    4.70
   4   6  -7   -6.10    4.60
   4  -6   7    4.60    3.50
  -4   6   7    3.20    6.40
   4  -6   7   -1.30    3.90
  -4   6   7    1.80    4.50
   4  -6   7   -1.50    5.20
  -4   6  -8    2.80    4.60
   4   6   8    2.20    5.00
  -4  -6   8    4.80    4.40
   4   6   8    0.50    6.30
   4  -6  -8    8.10    4.40
  -4   6  -8    1.30    5.00
   4   6  -8    9.60    5.30
  -4   6   8   15.00    4.90
  -4  -6  -8    2.30    4.20
   4  -6   8    6.60    4.10
  -4   6   8    3.60    5.30
  -4   6   8   15.40    5.10
   4   6   9    2.00    6.20
   4   6   9    1.90    5.70
  -4   6  -9    6.10    5.20
   4  -6  -9   10.00    4.90
  -4  -6   9   -5.60    4.70
  -4  -6  -9   -1.20    4.70
   4   6  -9   -4.20    5.30
   4  -6   9   -7.90    4.80
  -4   6   9    1.90    5.40
   4  -6 -10   11.20    5.70
  -4   6 -10    7.40    6.00
   4   6  10    0.80    6.40
  -4  -6  10   -0.60    5.80
   4  -6  10    0.00    5.50
  -4  -6 -10   16.20    5.40
  -4   6  10    2.80    7.40
   4   6 -10    9.00    7.20
   4  -6 -11    2.90    5.80
   4   6  11    7.10    7.00
  -4   6 -11   -8.00    7.30
  -4  -6  11   -5.20    6.20
   4   6 -11   -0.60    6.80
   4  -6  11    7.70    6.30
  -4   6  11   -8.80    7.40
  -4  -6 -11   -4.00    6.10
  -4  -7   0   -4.30    3.60
   4  -7   0    0.20    3.30
   4   7   0   -1.30    3.50
  -4  -7   0    3.80    2.90
   4  -7   0   -0.40    2.50
  -4  -7   0   -7.20    3.10
  -4   7   0    3.90    3.80
  -4   7   0   -0.40    2.70
   4   7   0    1.70    2.40
   4  -7   0    2.30    3.40
   4  -7  -1    3.80    2.80
   4  -7  -1    7.60    3.50
  -4   7  -1   10.80    3.10
  -4  -7   1    1.80    2.90
  -4   7  -1    9.10    4.00
  -4  -7   1    4.90    4.70
   4   7   1   14.10    3.80
  -4  -7   1    4.40    3.60
   4  -7  -1    7.90    3.60
  -4  -7  -1   11.60    3.60
   4   7  -1   14.20    4.10
   4  -7   1    8.10    3.50
   4  -7   1    7.80    3.50
  -4  -7  -1    4.60    3.10
  -4   7   1    9.60    3.70
  -4   7   1    6.80    3.10
   4   7  -1    3.80    2.70
  -4  -7  -1    8.00    3.50
  -4   7   1    5.20    2.70
   4  -7   1    8.00    3.60
  -4  -7   2    8.20    2.70
   4   7   2    5.40    3.60
  -4  -7   2   11.00    5.80
   4  -7  -2    2.50    3.50
  -4  -7   2   12.30    3.90
  -4   7  -2    8.30    4.10
  -4   7  -2    5.00    3.00
   4   7   2    3.20    3.70
   4  -7  -2    6.90    3.30
   4   7  -2    2.00    3.00
  -4   7   2    7.20    2.90
   4  -7   2    7.00    3.50
  -4  -7  -2   11.50    3.30
   4  -7   2    5.70    5.00
   4   7  -2    4.50    4.00
   4  -7   2    6.00    3.80
  -4  -7  -2    4.40    3.50
  -4   7   2    8.40    3.60
  -4   7   2   -3.70    4.40
  -4  -7  -2    4.90    3.30
   4  -7  -3    4.80    3.40
   4   7   3    3.50    3.40
  -4   7  -3    4.70    4.10
  -4   7  -3    2.70    3.10
   4   7   3    2.50    3.40
  -4  -7   3   -1.80    2.50
   4  -7  -3   -2.80    3.60
  -4  -7   3   -0.40    3.60
  -4  -7   3   -4.70    5.20
  -4  -7  -3    4.30    3.50
   4  -7   3   -3.90    3.10
  -4   7   3   -0.50    3.00
  -4  -7  -3    0.10    3.30
   4  -7   3    1.30    5.10
  -4   7   3    2.50    3.40
   4  -7   3    3.20    4.00
   4   7  -3    0.50    4.00
  -4   7   3   -7.00    3.60
   4   7  -3   -3.10    3.20
  -4  -7   4   37.50    6.40
   4   7   4   37.90    5.50
   4  -7  -4   47.30    6.10
  -4   7  -4   44.10    6.20
  -4   7  -4   37.60    5.60
  -4  -7   4   39.80    5.80
   4   7   4   45.40    5.40
   4  -7  -4   41.60    5.60
  -4  -7   4   42.30    4.70
   4  -7   4   37.50    5.20
  -4   7   4   47.80    5.70
   4  -7   4   43.00    6.30
  -4   7   4   50.19    5.50
   4  -7   4   41.20    6.10
   4   7  -4   40.70    5.40
  -4  -7  -4   37.30    5.40
   4   7  -4   36.10    6.00
  -4  -7  -4   44.10    6.10
  -4  -7   5   22.70    5.20
  -4   7  -5   24.40    4.80
  -4  -7   5   19.70    3.20
   4  -7  -5   13.70    4.50
  -4  -7   5   21.60    5.00
   4  -7  -5   12.30    5.60
   4   7   5   14.20    4.80
   4  -7  -5   16.90    3.40
  -4   7  -5   32.30    5.30
   4   7   5   20.50    4.70
  -4   7   5   13.40    4.50
  -4  -7  -5   21.70    6.30
   4   7  -5   14.70    4.50
  -4   7   5   17.20    4.90
   4   7  -5   16.10    5.10
  -4  -7  -5   13.70    4.20
   4  -7   5   17.00    4.90
   4  -7   5   20.00    4.20
   4  -7   5   21.60    5.20
   4  -7  -6   -5.30    3.60
   4  -7  -6    6.70    4.20
  -4   7  -6   -0.40    4.80
   4   7   6    3.30    5.10
  -4  -7   6    0.40    4.60
   4   7   6    5.30    4.60
  -4  -7   6   -1.20    2.60
   4  -7  -6   -3.90    6.30
  -4  -7   6   -2.50    4.20
   4  -7   6   -1.20    3.40
   4   7  -6    3.00    4.60
   4  -7   6   -0.10    4.40
  -4  -7  -6    8.90    7.10
   4   7  -6    1.40    4.70
   4  -7   6    0.20    4.80
  -4   7   6    3.10    5.50
  -4   7   6    2.10    4.50
  -4   7  -7    5.10    4.60
   4  -7  -7   -2.10    4.10
   4   7   7   -1.20    7.40
   4   7   7    6.20    5.00
   4   7   7    8.50    6.60
  -4   7  -7   -2.20    6.30
  -4  -7   7    4.00    5.20
   4  -7   7   -7.10    3.70
  -4   7   7    5.60    4.80
  -4  -7  -7   -6.50    7.00
  -4   7   7  -11.50    7.90
   4  -7   7   -1.60    4.40
   4   7  -7    7.40    4.70
  -4   7   7    1.10    6.30
  -4  -7  -7   -0.50    4.10
  -4  -7   8   -0.80    5.00
  -4   7  -8   -0.50    5.40
   4   7   8    4.10    7.30
   4  -7  -8  -10.70    4.60
   4   7   8    1.50    5.60
  -4   7   8    7.30    5.30
  -4   7   8  -11.00    5.50
  -4   7   8    6.40    7.10
   4   7  -8    3.40    5.30
   4  -7   8    1.00    4.80
  -4  -7  -8   -2.90    4.60
   4  -7   8   -8.70    4.10
   4   7   9   -1.40    7.30
   4  -7  -9    0.80    5.20
   4   7   9   -2.50    6.50
  -4  -7   9    8.10    5.70
  -4   7  -9    5.10    6.00
   4  -7   9    9.50    5.70
   4   7  -9   11.90    6.10
  -4  -7  -9   20.50    6.20
  -4   7   9   13.60    6.30
  -4   7 -10   12.40    7.60
   4   7  10    9.10    7.70
  -4  -7  10    6.90    6.50
   4  -7 -10    6.80    5.70
  -4   7  10    9.80    7.70
  -4  -7 -10   13.50    6.60
   4   7 -10    8.40    6.70
   4  -7  10    6.40    6.30
   4  -8   0    4.30    3.00
  -4  -8   0   -4.00    3.40
  -4   8   0    8.70    4.10
  -4   8   0    1.50    2.90
  -4  -8   0    4.80    4.20
   4   8   0    0.80    4.00
   4  -8   0    1.40    3.60
   4   8   0    2.20    2.70
  -4  -8   0    2.20    3.30
   4  -8   0   -2.30    3.50
  -4  -8   1   17.90    5.50
  -4  -8   1   20.40    3.80
  -4   8  -1   19.90    4.80
   4  -8  -1   16.10    3.80
  -4  -8   1   15.30    4.50
   4  -8  -1   20.30    4.60
   4  -8  -1   22.20    4.20
   4   8   1   22.70    4.80
  -4   8  -1   20.30    3.80
  -4  -8  -1   23.30    4.60
   4   8  -1   19.80    3.60
   4  -8   1   22.80    4.40
   4  -8   1   17.90    4.10
  -4   8   1   20.70    3.80
   4  -8   1   26.10    4.70
  -4   8   1   17.80    4.70
  -4   8   1   28.20    4.40
  -4  -8  -1   19.80    4.50
   4   8  -1   23.30    4.90
  -4  -8  -1   19.30    4.00
  -4  -8   2    7.90    3.20
  -4   8  -2    8.00    4.50
  -4  -8   2    9.60    4.20
   4   8   2   10.80    4.20
   4   8   2    7.50    3.90
   4  -8  -2   14.30    4.00
  -4   8  -2    4.50    3.50
   4  -8  -2   12.40    4.10
  -4  -8   2   11.60    5.80
  -4  -8  -2   12.10    3.90
  -4   8   2   11.40    4.30
  -4  -8  -2    8.90    4.10
   4   8  -2    7.70    4.60
  -4   8   2   10.60    3.50
   4   8  -2    5.50    3.60
   4  -8   2   15.20    4.50
  -4   8   2   12.30    5.00
   4  -8   2   11.10    3.80
   4  -8   2   16.80    4.80
  -4  -8  -2    5.90    3.70
   4   8   3   12.60    4.40
  -4  -8   3   25.20    3.70
   4  -8  -3   12.10    4.30
  -4   8  -3   15.60    5.00
  -4  -8   3   22.70    7.00
   4   8   3   17.40    4.30
  -4  -8   3   19.60    4.70
   4  -8  -3   26.20    4.50
  -4   8  -3   16.40    4.20
  -4   8   3   13.60    3.90
   4  -8   3   13.40    4.70
   4  -8   3   11.00    6.50
   4  -8   3   21.40    4.30
  -4   8   3   13.10    3.70
  -4  -8  -3   21.20    4.90
   4   8  -3   12.50    5.00
   4   8  -3   21.30    4.20
  -4   8   3   22.90    4.60
  -4  -8  -3   15.20    4.00
   4   8   4    7.10    4.10
   4  -8  -4    6.70    4.70
  -4  -8   4    7.80    3.10
   4  -8  -4    6.10    4.20
  -4   8  -4    5.10    4.80
  -4  -8   4   10.80    4.70
  -4  -8   4   -5.60    6.10
   4   8   4    2.80    3.80
  -4   8  -4    9.90    4.10
   4  -8   4   10.00    3.80
   4   8  -4    4.40    4.90
  -4   8   4    7.30    4.00
  -4   8   4    6.60    2.70
  -4  -8  -4    4.50    3.80
   4  -8   4    5.20    4.50
  -4  -8  -4    3.20    4.90
   4   8  -4   -2.30    3.90
   4  -8   4    7.20    6.20
  -4   8   4    0.60    4.10
  -4   8  -5   -2.00    4.50
   4  -8  -5    1.80    4.30
   4   8   5   -4.00    4.20
  -4  -8   5    1.40    3.00
   4   8   5   10.40    4.60
  -4  -8   5    5.00    6.50
   4  -8  -5    2.50    5.50
  -4   8  -5   -0.90    4.70
  -4  -8   5    5.20    5.40
   4   8  -5    7.50    4.50
   4  -8   5    0.70    5.40
  -4  -8  -5   -8.60    5.30
   4  -8   5   -0.80    4.00
  -4  -8  -5   -4.30    3.80
  -4   8   5   -1.00    4.40
  -4   8   5   10.40    4.40
   4   8   6   -5.90    5.30
   4  -8  -6   13.30    7.40
  -4   8  -6    1.50    4.40
   4  -8  -6    4.30    4.40
  -4  -8   6    4.60    3.20
   4   8   6    3.40    5.40
   4   8  -6    9.70    4.70
  -4   8   6    3.60    4.80
  -4   8   6   -0.40    5.60
   4  -8   6   15.20    5.40
   4  -8   6    4.00    4.30
  -4  -8  -6    3.50    4.30
  -4  -8  -6    1.30    7.50
   4  -8  -7   13.80    5.00
  -4  -8   7    8.80    5.50
  -4   8  -7    4.90    5.10
   4   8   7   -1.00    5.20
   4  -8  -7    3.60    7.40
   4   8   7   -5.40    8.80
  -4   8   7   11.80    8.50
  -4  -8  -7   -3.90    7.50
  -4   8   7    8.80    5.20
  -4   8   7   22.00    8.70
   4   8  -7   -2.00    5.70
  -4  -8  -7    3.70    4.80
   4  -8   7   -1.90    4.30
   4  -8  -8    6.30    5.60
  -4  -8   8   15.10    6.10
   4   8   8    8.90    6.20
  -4   8  -8    7.80    6.00
   4  -8   8   14.80    6.20
  -4  -8  -8    5.70    5.50
  -4   8   8   11.30    6.60
   4   8  -8   10.60    6.60
   4   8   9   -7.90    6.70
  -4   8  -9    1.50    6.30
   4  -8  -9  -10.40    5.60
  -4  -8   9   -6.00    5.70
  -4  -8  -9   -4.90    5.30
  -4   8   9    7.50    6.50
   4  -8   9    3.50    6.40
   4   8  -9   -2.00    6.40
  -4   9   0    3.70    3.60
  -4  -9   0    0.10    3.60
  -4   9   0    1.00    4.50
   4   9   0    4.30    4.50
  -4  -9   0   -4.50    3.90
   4  -9   0    3.30    4.20
  -4  -9   0   -3.00    4.00
   4  -9   0   -0.50    3.50
   4  -9   0   -2.90    4.00
   4   9   0    0.30    2.90
  -4   9  -1    1.00    4.60
   4  -9  -1    4.90    4.10
  -4  -9   1   -4.50    4.30
  -4  -9   1    1.80    4.60
   4  -9  -1   -4.60    3.60
  -4   9  -1   -0.90    3.50
   4   9   1   -3.20    3.20
  -4  -9   1    2.30    3.40
   4  -9  -1    2.10    4.10
   4   9   1    3.30    4.50
  -4   9   1   -0.70    3.50
  -4   9   1  -11.90    4.00
   4  -9   1    4.10    4.20
   4   9  -1   10.30    3.40
  -4  -9  -1   -2.10    4.20
  -4   9   1   -2.60    4.20
   4  -9   1    4.30    3.60
  -4  -9  -1    5.30    4.30
   4  -9   1   -3.00    3.80
   4   9  -1    0.30    4.60
  -4  -9  -1    1.50    3.80
   4   9   2   21.50    4.80
  -4  -9   2   26.00    6.10
  -4  -9   2   10.80    4.90
  -4   9  -2   20.80    5.80
  -4   9  -2   20.10    4.30
  -4  -9   2   16.10    4.00
   4   9   2   26.80    5.10
   4  -9  -2   23.80    5.00
  -4  -9  -2   19.80    4.60
   4  -9   2   18.80    5.00
  -4   9   2   12.80    5.60
   4   9  -2   20.70    5.50
  -4  -9  -2   22.00    4.90
   4   9  -2   20.00    4.40
  -4   9   2   16.50    4.10
  -4   9   2   24.10    5.30
  -4  -9  -2   16.60    4.50
   4  -9   2   25.60    5.00
   4  -9   2   22.50    5.20
  -4  -9   3   10.60    3.60
   4   9   3    4.40    4.30
  -4  -9   3   16.50    7.20
   4  -9  -3   10.80    4.50
   4   9   3   10.80    4.60
   4  -9  -3    7.00    4.60
  -4   9  -3    8.20    4.10
  -4  -9  -3   10.70    5.00
   4  -9   3   -3.90    6.40
   4   9  -3    7.80    3.90
  -4   9   3    9.40    4.70
   4  -9   3    6.60    4.20
  -4   9   3   12.30    3.70
  -4  -9  -3    5.90    4.30
   4  -9   3   -4.50    6.00
  -4   9   3   12.50    4.20
   4   9   4   39.60    5.70
  -4   9  -4   22.10    5.70
  -4  -9   4   29.50    4.50
   4   9   4   24.10    5.60
   4  -9  -4   28.80    5.70
   4  -9  -4   26.20    6.30
  -4  -9   4   17.20    8.30
  -4   9   4   36.70    6.00
   4  -9   4   23.50    8.30
   4   9  -4   31.10    5.30
   4  -9   4   24.30    5.40
  -4   9   4   30.20    5.30
  -4  -9  -4   25.80    6.10
  -4  -9  -4   31.40    5.50
  -4   9  -5    9.80    4.60
  -4  -9   5    4.60    8.70
   4  -9  -5   -0.30    4.60
   4   9   5    4.00    4.90
   4   9   5    1.90    6.00
  -4  -9   5    6.20    3.60
   4  -9  -5    0.40    6.10
   4   9  -5    8.80    4.70
  -4   9   5    1.90    5.10
   4  -9   5    1.50    7.40
   4  -9   5    1.70    4.30
  -4  -9  -5    5.50    4.50
  -4   9   5    0.70    4.90
  -4  -9  -5    9.10    6.50
   4  -9  -6   13.70    8.30
  -4  -9   6   26.50    7.80
   4   9   6   32.30    7.20
  -4   9  -6   25.40    5.70
   4   9   6   16.00    5.90
   4  -9  -6   14.90    5.60
   4  -9   6   18.00    7.40
  -4  -9  -6    4.50    9.10
  -4   9   6   29.00    7.20
   4  -9   6   25.20    5.40
   4   9  -6   23.00    5.60
  -4  -9  -6   21.10    5.80
   4  -9  -7    4.50    8.70
  -4  -9   7    3.10    7.00
   4  -9  -7    3.80    5.60
  -4   9  -7   16.30    6.00
   4   9   7   11.30    6.50
  -4  -9  -7   10.20    5.90
   4  -9   7   17.70    7.10
   4   9  -7    5.40    5.80
  -4   9   7    8.60   12.70
   4  -9   7    8.90    5.40
  -4   9   7  -13.90    9.10
  -4   9   7    6.50    6.10
  -4   9  -8    3.20    6.30
   4  -9  -8   -0.30    5.60
  -4  -9   8   -5.30    6.40
   4   9   8   -3.80    6.30
   4  -9   8   10.80    7.50
   4   9  -8    1.00    6.70
  -4   9   8   -1.50    6.60
  -4  -9  -8   -6.40    5.80
  -4 -10   0   14.90    5.10
  -4  10   0   16.00    4.20
   4 -10   0    7.50    5.80
   4  10   0    6.90    3.90
   4 -10   0   15.60    5.00
   4 -10   0   16.20    4.50
  -4 -10   0   13.50    4.40
  -4  10   0   13.80    4.60
   4  10   1    2.80    4.70
   4 -10  -1   -3.10    4.50
  -4 -10   1   13.60    5.60
  -4  10  -1   -1.40    3.90
   4  10   1    1.80    4.20
   4 -10  -1   10.10    5.00
  -4 -10   1    1.20    3.90
  -4  10   1    2.70    4.10
   4  10  -1    0.10    3.60
  -4  10   1   -4.40    5.00
   4 -10   1    1.40    4.60
  -4 -10  -1   -1.30    4.10
  -4 -10  -1    3.80    4.60
   4 -10   1    1.50    4.00
   4  10   2    5.30    4.60
   4  10   2   -2.30    4.60
  -4  10  -2    7.70    4.20
  -4 -10   2   -8.80    5.50
   4 -10  -2  -11.60    4.20
  -4 -10   2   -0.80    3.90
   4 -10  -2    3.30    4.80
  -4  10   2   -6.00    5.30
  -4  10   2   -2.40    4.20
  -4 -10  -2    2.50    4.40
   4 -10   2    2.40    4.20
   4 -10   2    0.80    4.60
   4  10  -2    1.50    3.90
   4 -10  -3   -1.40    4.70
  -4 -10   3    3.80    3.90
   4 -10  -3   -2.90    4.70
   4  10   3    4.70    4.90
   4  10   3    4.50    4.80
  -4 -10   3    7.00    6.60
  -4 -10  -3    4.80    4.70
  -4  10   3   -0.70    4.20
   4  10  -3   -4.70    4.00
   4 -10   3    0.60    5.50
  -4  10   3    2.90    5.70
  -4 -10   4    9.10    9.40
   4  10   4   13.70    5.20
  -4  10  -4    5.70    4.90
  -4 -10   4    2.50    3.90
   4  10   4   13.00    5.10
   4 -10  -4    9.40    5.60
   4 -10  -4    2.60    5.90
  -4  10   4    9.10    5.50
  -4 -10  -4    9.00    5.00
   4 -10   4   14.80    7.60
   4  10  -4    9.50    4.60
  -4  10   4    8.80    6.60
  -4 -10   5   -3.40    8.70
   4  10   5    2.40    5.40
   4 -10  -5   -8.40    6.70
  -4  10  -5    3.00    4.80
   4 -10  -5    4.60    5.60
  -4 -10   5    0.70    4.20
   4  10   5   -0.30    5.80
   4  10  -5   -1.80    5.00
   4 -10   5   -2.50    8.80
  -4 -10  -5   -2.60    4.90
   4 -10   5    8.50    6.00
  -4 -10   6   15.30    9.10
   4 -10  -6   -1.90    5.60
   4 -10  -6    0.10    9.80
  -4  10  -6    6.80    5.50
   4  10   6    5.30    6.20
   4 -10   6   -7.90    9.00
  -4  10   6    0.20    6.10
   4  10  -6   14.60    5.70
  -4 -10  -6    4.00    5.50
   4 -10   6   13.90    5.50
  -4  10  -7    0.50    5.80
   4  10   7   -0.50    6.40
  -4 -10   7   -3.40    9.10
   4 -10  -7    1.00    5.90
   4 -10   7  -11.60    9.20
  -4  10   7   -5.90    6.70
  -4 -10  -7  -14.70    5.80
   4  10  -7    1.70    6.40
  -4  11   0    8.00    4.70
   4 -11   0    8.20    5.00
  -4  11   0    4.80    5.00
  -4 -11   0   -1.20    5.00
   4 -11   0   -2.60    4.80
  -4 -11   1    5.20    4.50
   4 -11  -1    2.10    5.40
  -4  11  -1    5.30    4.70
   4  11   1    0.80    6.30
  -4  11   1  -17.70    5.80
   4 -11   1   -2.80    4.90
   4 -11   1   -2.80    4.90
   4  11  -1   -1.00    4.10
  -4  11   1    2.20    4.90
  -4 -11  -1    8.70    5.00
  -4 -11   2    3.20    6.40
  -4 -11   2    1.90    4.80
   4  11   2   11.70    5.20
   4 -11  -2   10.70    6.00
  -4  11   2   10.10    4.90
  -4 -11  -2    6.80    5.10
   4 -11   2    3.20    5.60
   4  11  -2   12.90    4.50
   4 -11   2    2.00    5.30
  -4 -11   3   -4.90    4.50
  -4 -11   3   -1.30    7.00
   4  11   3    1.20    5.50
  -4  11  -3    1.60    4.60
   4 -11  -3   -0.60    5.40
   4 -11   3    5.80    5.50
  -4 -11  -3   -5.10    5.20
   4 -11   3   -1.30    5.60
   4  11  -3    1.70    5.00
  -4  11   3   -7.90    5.50
   4 -11  -4    5.30    6.20
  -4 -11   4   18.00    5.10
  -4  11  -4   18.20    5.70
  -4 -11   4   11.80    8.00
   4  11   4   14.10    6.80
   4 -11   4   15.20    7.30
   4  11  -4   21.40    5.60
   4 -11   4   20.40    6.10
  -4 -11  -4   17.50    6.40
  -4  11  -5    9.70    5.40
  -4 -11   5   -2.80    5.00
  -4 -11   5   -6.70    9.20
   4 -11  -5   -5.50    6.00
   4  11   5   -2.10    6.40
  -4 -11  -5    1.10    6.00
   4 -11   5    5.00    8.70
  -4  11   5    7.80    7.30
   4  11  -5   -5.10    5.30
   4 -11   5    1.80    5.60
  -4  11  -6    5.60    6.80
  -4 -11   6   -2.70   10.20
   4  11   6   17.80    7.30
   4 -11  -6    9.80    7.10
  -4 -11  -6    4.40    6.30
   4 -11   6   -5.90   10.80
   4  11  -6    0.50    6.20
  -4  11   6   30.10    7.10
   4 -11   6   17.10    7.10
   4 -12   0    8.10    7.00
  -4 -12   0    7.00    6.30
  -4 -12   0   -7.50    5.00
   4  12   0    8.50    5.60
  -4 -12   1   -3.20    5.50
   4  12   1    8.90    5.90
  -4  12  -1    0.60    5.50
  -4 -12   1    0.10    6.20
   4 -12  -1    5.60    6.00
  -4 -12  -1    6.40    6.00
   4 -12   1   -5.90    6.00
  -4 -12   2    9.90    6.40
   4  12   2   15.70    6.30
  -4 -12   2    6.20    7.20
  -4  12  -2   11.90    5.80
   4 -12  -2    5.70    6.60
   4 -12   2   10.70    7.00
  -4 -12  -2    4.40    6.30
   4  12  -2    7.20    5.10
   4  12   3   10.30    6.20
  -4 -12   3    1.00    5.80
  -4 -12   3    2.00    7.60
  -4  12  -3   -0.70    5.30
   4 -12  -3    2.60    6.40
   4 -12   3   -4.50    6.10
  -4 -12  -3   -7.80    5.70
   4  12  -3    0.90    5.40
  -4 -12   4   -1.80    6.40
  -4  12  -4   -5.80    5.60
  -4 -12   4    3.00    8.30
   4  12   4    6.20    6.40
   4 -12  -4   -4.10    6.70
   4 -12   4    4.60    7.10
  -4 -12  -4    5.30    6.20
   4  12  -4   -5.70    5.80
   5   0   0    1.50    1.00
   5   0   0    1.80    1.00
   5   0   1    0.20    1.10
  -5   0   1    1.10    1.10
   5   0  -1    0.00    0.50
   5   0   1    0.50    0.60
   5   0   2   23.60    2.80
   5   0   2   26.70    2.30
  -5   0  -2   21.90    2.30
   5   0  -2   21.40    2.70
  -5   0   2   23.10    2.50
  -5   0   2   23.90    2.90
   5   0  -2   20.80    2.50
   5   0   3   -1.50    2.00
  -5   0   3    2.30    1.50
   5   0  -3   -2.10    1.60
  -5   0  -3   -0.80    1.10
  -5   0   4   73.59    7.30
   5   0   4   79.99    7.50
  -5   0   4   74.99    7.00
   5   0  -4   75.19    7.00
   5   0   4   78.89    7.30
  -5   0  -4   80.19    6.60
   5   0  -4   71.89    7.10
  -5   0  -5    0.10    2.10
  -5   0  -5   -3.20    2.00
   5   0  -5    0.60    2.20
   5   0  -5   -0.70    2.00
   5   0   5   -1.40    2.70
  -5   0   5   -5.60    2.40
  -5   0   5   -2.60    2.00
  -5   0  -5   -1.80    1.50
   5   0   5   -0.90    2.60
  -5   0  -6   16.00    3.10
  -5   0   6   20.40    3.20
  -5   0   6   13.40    3.60
   5   0   6   21.20    3.90
   5   0   6   19.10    3.90
   5   0  -6   16.30    3.40
  -5   0  -6   15.10    2.50
  -5   0  -6   18.00    3.60
   5   0  -7    3.10    3.10
  -5   0   7    5.50    3.30
   5   0   7    2.70    3.70
  -5   0  -7   -2.30    2.90
   5   0   7    3.30    3.60
  -5   0   7    0.50    3.20
  -5   0  -7   -1.10    3.50
  -5   0  -7    0.20    2.10
   5   0  -7    0.50    2.80
   5   0  -7   -3.30    2.90
   5   0  -8   42.20    5.70
   5   0  -8   46.40    5.10
  -5   0   8   26.90    5.30
  -5   0  -8   36.50    4.10
  -5   0  -8   41.80    4.90
   5   0  -8   31.30    5.00
   5   0   8   38.40    5.80
   5   0   8   25.70    5.40
  -5   0  -8   35.70    5.90
  -5   0   8   38.10    5.10
   5   0   9    1.30    4.60
   5   0  -9   -2.40    3.70
  -5   0  -9    0.30    5.60
   5   0  -9   -3.20    5.00
   5   0  -9    3.40    3.80
  -5   0   9   -5.00    4.00
  -5   0  -9   -5.30    3.40
  -5   0   9   -0.50    5.20
  -5   0  -9    0.70    2.80
  -5   0  10   13.10    5.40
   5   0 -10    6.90    5.00
   5   0  10   14.90    6.40
  -5   0 -10   18.70    5.10
  -5   0  10    6.50    5.30
   5   0 -10   13.00    4.80
  -5   0 -10   18.70    7.40
   5   0  10    5.40    5.70
   5   0 -10   -3.90    6.80
  -5   0  11    5.70    6.50
   5   0 -11   -0.30    5.80
  -5   0  11   -4.10    5.90
   5   0  11   -4.00    5.70
  -5   0 -11   -0.90    4.90
  -5   0 -11   -1.00    8.40
  -5   0 -12    7.30    9.50
   5   0  12    8.90    7.30
  -5   0 -12    0.80    5.90
   5   0 -12   -3.00    6.50
  -5   0  12    5.00    6.40
  -5   1   0    4.20    0.90
   5   1   0    4.90    0.80
  -5   1   0    4.10    1.00
  -5  -1   0    4.00    1.00
   5  -1   0    6.10    0.90
   5   1   1  411.16   34.10
  -5   1  -1  418.96   34.20
  -5  -1   1  414.86   34.20
   5  -1  -1  404.66   34.10
   5  -1   1  411.76   34.30
   5   1  -1  406.16   34.30
  -5  -1  -1  443.56   34.10
  -5  -1  -1  442.86   34.40
  -5   1   1  431.06   34.10
  -5   1   1  421.36   34.30
  -5  -1   2   25.40    2.80
   5   1   2   13.50    3.40
  -5   1  -2   18.30    2.30
  -5  -1  -2   18.50    3.50
  -5   1   2   21.30    2.20
  -5   1   2   17.10    3.60
   5  -1   2   18.70    2.50
   5   1  -2   20.10    2.40
  -5   1   2   22.20    2.40
  -5  -1   3  467.15   38.60
  -5   1  -3  478.75   38.50
   5   1   3  493.85   39.00
   5   1  -3  451.55   38.60
  -5   1   3  475.85   38.80
  -5   1   3  484.25   38.50
   5  -1   3  456.65   38.70
  -5   1  -4    1.90    1.70
   5   1   4    3.80    2.50
  -5  -1   4    6.40    2.30
  -5   1  -4    4.00    2.10
  -5  -1   4    3.60    1.90
   5   1   4    0.20    2.40
  -5  -1  -4    5.30    1.40
  -5   1   4    5.00    2.20
   5  -1   4    3.80    2.50
  -5   1   4    3.60    1.60
   5   1  -4    0.10    2.00
  -5  -1  -4    2.80    1.00
   5   1  -4    4.10    1.90
   5  -1   4    2.80    2.20
   5   1   5   54.99    6.50
  -5   1  -5   63.29    6.40
  -5  -1   5   46.90    5.80
   5  -1  -5   56.59    5.70
   5  -1  -5   56.09    5.80
  -5   1  -5   58.29    6.00
  -5  -1   5   63.39    6.40
   5   1   5   52.19    6.60
  -5   1  -5   54.19    5.50
  -5   1   5   59.09    6.30
   5   1  -5   52.69    6.00
   5  -1   5   51.79    6.30
  -5   1   5   62.89    5.70
   5   1  -5   61.39    5.90
  -5  -1  -5   56.39    5.00
  -5  -1  -5   58.19    5.70
   5  -1   5   51.89    5.80
  -5  -1   6   11.20    2.90
  -5  -1   6   16.50    3.50
  -5   1  -6    5.80    2.30
   5  -1  -6    8.10    2.70
  -5   1  -6    4.30    4.10
   5  -1  -6   11.00    3.00
   5   1   6   12.90    3.60
   5  -1  -6   13.80    2.40
   5   1   6    3.10    3.30
  -5   1  -6    6.60    2.90
  -5   1   6   18.20    2.90
   5  -1   6    0.50    3.30
   5  -1   6    1.70    3.50
   5   1  -6    9.10    3.10
  -5  -1  -6    2.60    2.50
  -5  -1  -6    5.10    2.60
   5   1  -6   11.60    2.90
  -5   1   6   14.60    3.60
  -5  -1  -6    4.60    1.70
   5  -1  -7  167.58   14.50
   5   1   7  161.68   15.30
   5  -1  -7  162.98   14.70
   5  -1  -7  164.28   14.50
  -5   1  -7  159.88   14.30
  -5   1  -7  149.79   15.60
   5   1   7  158.58   15.20
  -5  -1   7  177.68   14.90
  -5   1  -7  161.88   14.80
  -5  -1   7  164.88   15.10
   5   1  -7  170.98   14.60
  -5  -1  -7  161.18   14.70
  -5  -1  -7  174.88   13.90
   5  -1   7  147.29   15.10
   5  -1   7  160.78   15.40
  -5  -1  -7  172.58   14.60
  -5   1   7  171.08   15.10
   5   1  -7  162.08   14.70
  -5   1   7  183.38   14.70
  -5  -1   8    7.00    4.20
  -5   1  -8    9.30    5.50
   5   1   8    5.90    4.10
   5  -1  -8    7.30    3.30
  -5   1  -8    6.50    2.80
   5  -1  -8    6.70    3.70
   5   1   8   -0.50    4.00
   5  -1  -8    6.90    3.50
  -5   1  -8    6.90    3.40
  -5  -1   8    8.70    3.80
   5   1  -8    8.80    3.70
   5   1  -8    7.40    3.70
   5  -1   8    4.50    4.10
  -5   1   8    7.10    4.10
   5   1  -8    5.50    4.30
  -5  -1  -8   12.50    3.30
  -5  -1  -8    5.20    2.20
  -5   1   8    9.80    3.80
  -5  -1  -8   -0.60    3.70
   5  -1   8    2.40    4.30
   5   1   9   50.19    7.30
  -5   1  -9   33.20    8.10
  -5   1  -9   62.19    6.80
  -5  -1   9   49.80    7.10
   5  -1  -9   54.99    6.30
   5   1   9   48.00    7.10
  -5  -1   9   54.09    6.90
   5  -1  -9   58.29    7.00
  -5   1  -9   53.39    6.50
   5  -1  -9   54.89    6.60
  -5   1   9   57.79    6.70
   5   1  -9   49.40    6.60
   5   1  -9   57.09    6.70
  -5  -1  -9   51.89    6.90
  -5  -1  -9   54.19    5.80
  -5   1   9   43.10    7.80
  -5  -1  -9   50.79    6.10
   5  -1   9   55.19    7.50
   5   1  -9   51.59    6.90
  -5   1 -10   -1.20    4.30
  -5  -1  10    0.50    5.00
  -5   1 -10    2.00    6.40
  -5  -1  10    1.90    5.00
   5  -1 -10   -0.80    4.20
   5   1  10   -1.50    5.20
   5  -1 -10    7.90    5.70
   5   1  10    0.80    5.30
  -5   1  10   -1.90    4.70
  -5  -1 -10   -4.40    3.80
  -5  -1 -10    1.90    5.60
   5  -1  10    1.40    5.00
   5  -1  10    3.60    5.80
   5   1 -10   -8.00    4.50
   5   1 -10    4.20    5.00
  -5   1  10    3.40    5.20
  -5  -1  11   24.00    6.50
  -5   1 -11   18.00    8.00
   5   1  11   17.90    6.90
  -5  -1  11    8.60    7.10
  -5   1 -11   18.80    5.20
   5  -1 -11   26.50    6.30
  -5  -1 -11   36.40    9.00
   5   1 -11   21.90    6.30
  -5   1  11   20.10    6.90
   5  -1  11   15.20    6.60
  -5  -1 -11   11.80    5.30
  -5   1 -12   -3.30    5.20
  -5  -1  12   -3.50    6.70
   5  -1 -12   13.00    6.50
   5   1  12   -2.10    6.60
   5  -1  12    4.40    6.50
  -5   1  12   -1.30    6.70
  -5  -1 -12   -3.50    9.70
  -5  -1 -12   -0.60    5.80
   5   1 -12   10.80    7.10
  -5  -2   0    0.50    1.30
   5   2   0   -0.10    1.30
   5  -2   0    1.50    1.40
  -5   2   0    1.40    1.60
  -5   2  -1  321.47   26.90
   5   2   1  333.87   26.80
   5  -2  -1  331.07   26.80
  -5  -2   1  334.97   26.90
  -5  -2  -1  321.97   26.90
  -5   2   1  329.07   26.90
   5  -2   1  329.47   27.00
   5   2  -1  324.67   26.90
  -5   2  -2    8.70    2.10
   5  -2  -2    8.50    1.80
  -5  -2   2   13.10    2.10
   5   2   2    7.90    1.50
   5   2  -2    7.00    2.10
  -5  -2  -2    9.00    2.80
   5  -2   2    6.60    2.30
  -5   2   2   11.20    2.10
   5   2   3   -3.40    3.80
   5  -2  -3    0.10    2.10
  -5   2  -3   -0.80    1.80
   5   2   3    0.30    1.50
  -5  -2   3   -0.50    1.80
   5  -2   3   -0.70    2.20
  -5  -2  -3    1.50    3.30
  -5   2   3    1.90    2.80
  -5  -2  -3   -0.50    1.00
   5   2  -3   -0.10    1.80
  -5   2   3   -0.70    2.20
  -5   2  -4    7.80    2.40
   5   2   4   10.50    3.60
  -5  -2   4   11.00    2.40
  -5  -2   4    9.20    2.50
   5   2   4    9.10    1.30
   5   2   4   12.00    2.50
  -5   2  -4   11.00    2.20
  -5  -2  -4    7.80    1.60
   5  -2   4    7.10    2.50
   5   2  -4   13.10    2.40
  -5   2   4    5.20    3.40
   5   2  -4    8.40    2.40
  -5  -2  -4    9.40    2.20
  -5   2   4   11.50    2.50
   5  -2   4    6.80    2.80
  -5   2   4   10.00    2.00
   5  -2  -5   33.30    3.90
  -5  -2   5   39.50    4.40
  -5  -2   5   27.50    4.60
  -5   2  -5   35.20    4.60
   5   2   5   32.80    4.60
   5  -2  -5   38.90    4.00
  -5   2  -5   35.80    4.20
  -5   2  -5   34.30    4.00
   5   2   5   34.10    4.80
  -5   2   5   38.00    4.40
   5  -2   5   27.30    4.60
  -5   2   5   38.10    4.40
  -5  -2  -5   36.80    3.50
   5   2  -5   38.70    4.30
  -5   2   5   44.60    4.50
   5   2  -5   31.30    4.30
  -5  -2  -5   36.20    4.10
   5  -2   5   32.70    4.40
   5  -2  -6   39.80    4.70
   5   2   6   44.60    5.60
   5   2   6   38.20    5.50
  -5   2  -6   42.60    5.00
   5  -2  -6   41.00    4.80
  -5   2  -6   49.50    5.60
  -5  -2   6   38.10    4.90
  -5  -2   6   46.30    5.30
   5  -2  -6   45.20    5.00
   5  -2   6   38.90    5.30
  -5  -2  -6   41.40    4.90
  -5   2   6   45.90    5.40
  -5  -2  -6   45.70    4.20
  -5   2   6   40.90    5.20
   5   2  -6   41.80    5.20
  -5   2   6   44.30    4.90
   5   2  -6   40.00    5.00
   5  -2   6   45.60    5.50
  -5  -2  -6   52.09    5.20
   5  -2  -7   43.00    5.20
  -5  -2   7   38.10    5.70
  -5  -2   7   49.90    5.60
   5  -2  -7   44.70    5.10
   5   2   7   46.10    6.00
  -5   2  -7   41.60    6.00
  -5   2  -7   45.80    5.50
  -5   2  -7   46.90    5.10
   5   2   7   46.50    6.20
   5  -2  -7   51.19    6.00
  -5   2   7   49.10    5.80
   5   2  -7   47.00    5.50
  -5  -2  -7   51.69    5.00
   5   2  -7   42.50    5.70
  -5  -2  -7   46.00    5.40
  -5  -2  -7   49.30    4.50
   5  -2   7   38.60    5.70
   5  -2   7   40.90    6.00
  -5   2   7   40.70    6.10
   5   2   8   13.10    4.50
   5   2   8   14.60    4.60
  -5   2  -8   16.20    3.40
  -5   2  -8   10.00    4.70
  -5   2  -8   14.30    4.00
   5  -2  -8    1.60    3.40
  -5  -2   8    5.00    4.20
   5  -2  -8   12.60    3.70
  -5  -2   8    7.90    4.00
   5  -2  -8   -3.50    3.20
   5   2  -8    2.40    3.90
  -5  -2  -8   11.00    3.20
  -5  -2  -8   15.90    2.20
   5   2  -8    2.40    3.70
  -5   2   8    8.10    3.90
  -5   2   8    8.00    4.30
  -5  -2  -8   17.60    4.00
   5  -2   8   11.60    4.30
   5  -2   8   12.30    4.60
   5  -2  -9    2.90    4.20
  -5   2  -9    4.30    3.50
   5  -2  -9    1.40    3.60
   5   2   9   13.10    5.00
  -5  -2   9   -1.10    4.20
  -5   2  -9    7.90    5.40
  -5  -2   9   -1.50    4.10
   5   2   9    3.10    4.60
   5  -2  -9    1.60    3.70
  -5   2  -9    3.20    3.80
   5   2  -9    4.10    4.50
  -5   2   9    9.20    4.80
  -5  -2  -9   -2.30    3.40
   5  -2   9   -1.50    4.80
  -5  -2  -9    0.00    3.90
   5  -2   9    2.90    6.00
  -5   2   9    5.10    4.10
   5  -2 -10   10.50    5.20
  -5   2 -10    5.10    4.80
   5   2  10   -0.30    5.50
   5  -2 -10   -2.80    4.30
   5   2  10    9.30    5.80
  -5  -2  10   15.70    5.80
  -5   2 -10   16.10    6.20
  -5   2 -10    6.20    4.30
  -5  -2  10    4.40    5.00
   5   2 -10    4.50    5.20
  -5   2  10    8.70    5.40
  -5  -2 -10    3.40    5.10
   5   2 -10    3.90    5.00
   5  -2  10    6.70    6.90
   5  -2  10    0.90    5.20
  -5  -2 -10    8.80    4.00
  -5   2  10   10.90    5.50
   5  -2 -11    7.70    5.60
   5   2  11    5.30    6.30
  -5  -2  11   14.90    7.00
   5  -2 -11   -5.00    6.20
  -5   2 -11    8.80    5.80
  -5   2 -11   -1.00    6.40
  -5  -2  11    6.60    5.70
  -5   2  11    6.50    6.10
   5  -2  11    0.30    5.80
   5   2 -11   -2.60    6.60
   5   2 -11    8.90    5.70
  -5  -2 -11   10.80    6.70
   5   2  12    1.70    6.90
  -5  -2  12    5.30    6.80
  -5   2 -12   14.90    6.90
   5  -2 -12   -0.90    8.60
  -5  -2 -12    0.60    8.80
  -5   2  12    2.10    7.80
   5  -2  12    4.40    6.60
   5   2 -12    7.50    7.30
  -5  -2 -12    6.40    7.20
   5   3   0   18.80    2.50
  -5   3   0   18.50    2.70
   5  -3   0   13.20    2.50
  -5  -3   0   18.80    2.50
   5  -3  -1  474.65   39.50
  -5   3  -1  471.75   39.60
   5   3   1  496.25   39.50
  -5  -3   1  492.65   39.60
  -5  -3  -1  476.25   39.60
   5  -3   1  490.95   39.60
  -5   3   1  494.65   39.60
   5   3  -1  476.15   39.60
  -5   3  -2   -2.20    2.00
   5   3   2   -0.70    1.50
   5  -3  -2    2.60    1.50
  -5  -3   2   -1.50    1.90
   5   3  -2   -2.20    2.00
  -5  -3  -2    1.10    2.00
   5  -3   2   -1.20    2.10
  -5   3   2    2.70    1.90
   5   3   3   15.40    2.00
  -5  -3   3   13.00    2.50
  -5  -3   3   17.20    2.70
   5   3   3   14.20    2.50
   5  -3  -3   12.50    2.50
   5  -3  -3   13.30    2.70
  -5   3  -3   16.60    2.70
  -5   3  -3   14.90    2.60
  -5  -3  -3   11.60    2.50
  -5  -3  -3    9.00    3.50
   5   3  -3   13.90    3.00
  -5   3   3   14.20    2.60
   5   3  -3   10.30    2.50
   5  -3  -4    4.00    3.10
  -5  -3   4    4.40    2.40
  -5   3  -4    1.00    2.70
   5  -3  -4    4.10    2.30
   5   3   4    5.10    2.60
   5   3   4    6.00    2.40
  -5   3  -4    3.80    2.40
  -5  -3   4    8.40    2.50
   5  -3   4    4.40    2.30
  -5   3   4    8.80    3.60
   5   3  -4    6.20    2.50
  -5  -3  -4    1.40    2.30
  -5   3   4    1.60    3.10
   5  -3   4    0.90    2.80
   5   3  -4    2.90    2.40
  -5   3   4    5.30    2.60
  -5   3  -5  634.74   50.89
   5  -3  -5  651.73   50.79
   5  -3  -5  641.54   50.59
   5   3   5  622.34   50.99
  -5  -3   5  629.24   50.99
  -5   3  -5  615.24   50.79
  -5   3  -5  654.93   50.79
  -5  -3   5  632.14   50.89
   5   3   5  565.54   51.39
   5   3   5  605.44   50.49
  -5  -3  -5  633.34   50.79
  -5   3   5  653.53   50.89
  -5   3   5  635.24   50.79
  -5   3   5  510.95   51.19
   5  -3   5  620.74   50.69
   5  -3   5  590.94   50.99
   5   3  -5  620.94   50.89
   5   3  -5  599.24   50.79
   5  -3   5  638.14   50.89
  -5   3  -6    7.20    3.10
   5  -3  -6    8.10    2.90
  -5   3  -6    4.20    3.30
   5  -3  -6   10.60    2.80
  -5   3  -6    7.90    3.20
  -5  -3   6    9.80    3.30
   5   3   6    3.70    3.80
   5   3   6    2.00    4.20
  -5  -3   6    9.50    3.60
   5  -3   6    0.40    3.20
  -5  -3  -6    7.30    3.00
   5  -3   6    1.30    3.90
   5   3  -6   11.60    3.60
  -5  -3  -6    4.60    1.70
  -5   3   6   11.30    2.80
   5   3  -6    6.30    3.50
   5  -3   6    4.70    3.00
  -5   3   6   13.90    3.70
   5  -3  -7   11.70    3.10
  -5   3  -7    7.60    3.70
  -5   3  -7    7.90    3.30
   5   3   7    9.70    3.90
   5   3   7   17.30    4.50
  -5  -3   7    9.20    3.90
  -5  -3   7    7.30    3.80
   5  -3  -7   14.90    3.70
  -5   3  -7   10.40    3.70
   5  -3  -7   10.50    3.40
   5  -3   7    7.70    4.30
   5  -3   7   12.40    3.50
  -5   3   7   10.20    3.30
   5   3  -7   11.80    3.90
  -5  -3  -7    8.60    2.00
   5   3  -7   13.60    3.90
   5  -3   7    5.40    3.80
  -5  -3  -7    9.50    2.70
  -5   3   7   11.50    3.40
  -5   3   7    9.30    4.10
  -5  -3  -7   13.50    3.50
   5  -3  -8    0.40    3.30
   5   3   8   -1.10    4.30
  -5   3  -8   -4.80    3.60
   5   3   8    0.50    4.50
  -5   3  -8    3.30    3.40
  -5   3  -8   -2.10    3.60
  -5  -3   8    4.80    4.00
   5  -3  -8    5.20    3.40
   5  -3  -8    4.40    3.30
  -5  -3   8    8.50    4.10
  -5  -3  -8   -2.90    2.70
  -5  -3  -8   -4.60    3.40
   5  -3   8    3.90    4.20
   5   3  -8    2.40    4.00
   5  -3   8   -1.10    3.50
   5  -3   8    2.00    4.40
  -5   3   8   -3.90    3.30
   5   3  -8   -2.40    3.80
  -5   3   8    2.60    4.20
  -5   3  -9   97.29    9.70
  -5   3  -9   88.39    9.80
  -5  -3   9   82.89   10.20
  -5  -3   9   83.29   10.40
   5  -3  -9   95.39    9.90
   5  -3  -9   86.49    9.40
  -5   3  -9   99.59   10.20
   5  -3  -9   74.19    9.50
   5   3   9   73.99    9.80
   5   3   9   87.89   10.10
   5  -3   9   92.69   10.40
   5   3  -9   91.69   10.40
  -5  -3  -9   98.49    9.30
   5  -3   9   99.79   10.20
  -5   3   9   69.59    9.70
  -5   3   9  108.99   10.80
  -5  -3  -9   81.49   10.00
   5  -3   9   78.29    9.70
   5   3  -9   83.59   10.10
  -5  -3  10   -0.90    5.90
  -5  -3  10    8.00    5.30
  -5   3 -10    1.30    4.90
  -5   3 -10   -0.60    4.80
   5  -3 -10   -4.30    4.60
   5   3  10   -5.10    5.50
   5   3  10    0.00    5.50
   5  -3 -10    4.60    4.50
  -5   3 -10   -0.40    5.00
   5   3 -10    2.40    5.80
   5  -3  10    8.50    4.90
   5   3 -10   -0.80    5.20
  -5  -3 -10   -1.90    5.20
   5  -3  10  -12.20    5.00
  -5   3  10    1.60    5.60
  -5  -3 -10   -4.80    4.00
  -5   3 -11   23.20    6.00
   5   3  11   10.80    7.30
  -5  -3  11   30.30    6.80
   5  -3 -11   41.60    6.50
  -5   3  11   19.60    7.00
   5   3 -11   21.60    6.60
  -5  -3 -11   36.30    6.20
  -5  -3 -11   20.50    6.80
   5  -3  11   23.80    6.70
  -5   3 -12    0.50    6.00
  -5  -3  12    2.60    6.70
   5  -3 -12   13.50    6.40
   5   3  12    0.60    7.50
   5  -3  12   -2.00    6.80
  -5   3  12   -1.50    7.20
  -5  -3 -12   11.20    7.50
   5   3 -12    8.60    8.10
   5  -4   0    2.40    2.10
   5  -4   0    5.30    2.00
   5   4   0    4.30    2.30
  -5  -4   0    8.50    2.20
  -5   4   0    3.00    2.30
  -5   4  -1  256.77   21.80
   5   4   1  271.17   21.70
  -5  -4   1  256.37   21.80
   5  -4  -1  254.67   21.60
   5  -4  -1  275.67   21.80
  -5  -4  -1  250.67   21.70
   5  -4   1  275.07   21.70
   5   4  -1  245.68   21.80
  -5   4   1  265.07   21.80
  -5  -4  -1  249.08   21.60
   5  -4   1  276.07   21.80
  -5   4  -2    1.50    2.10
  -5   4  -2    3.60    2.40
  -5  -4   2    1.90    2.50
   5  -4  -2   -0.60    1.60
  -5  -4   2    1.00    2.30
   5   4   2    0.60    1.90
   5   4   2   -1.60    2.30
   5  -4  -2    0.30    2.20
  -5   4   2   -3.30    2.10
   5  -4   2   -1.50    1.90
  -5  -4  -2   -2.10    2.00
   5  -4   2   -1.10    2.40
  -5  -4  -2   -1.00    2.20
   5   4  -2   -2.70    2.20
   5   4  -2   -3.90    2.10
  -5  -4  -2    2.20    1.80
   5  -4  -3  272.47   22.30
  -5   4  -3  271.07   22.50
  -5   4  -3  272.77   22.30
  -5  -4   3  267.27   22.50
  -5  -4   3  269.17   22.40
   5   4   3  257.47   22.40
   5  -4  -3  281.97   22.40
   5   4   3  266.47   22.10
  -5   4   3  267.17   22.30
   5  -4   3  284.47   22.30
  -5  -4  -3  251.97   22.90
   5  -4   3  257.67   22.40
   5   4  -3  266.07   22.30
  -5  -4  -3  259.17   22.30
  -5   4   3  266.17   22.30
   5   4  -3  263.37   22.50
  -5  -4   4   16.20    3.00
  -5   4  -4   11.80    3.10
  -5   4  -4   12.00    3.10
   5  -4  -4    3.40    2.80
   5   4   4   15.10    2.70
   5  -4  -4    6.50    3.70
   5   4   4   17.50    3.30
  -5  -4   4    7.70    3.20
   5   4  -4    8.40    3.10
   5  -4   4    4.90    2.40
  -5  -4  -4   13.20    4.60
   5   4  -4   11.80    3.10
  -5  -4  -4    8.10    2.80
  -5   4   4   -2.00    3.10
   5  -4   4    8.00    3.40
  -5   4   4    8.90    2.90
  -5   4  -5   22.70    4.20
   5   4   5   27.30    4.40
  -5  -4   5   22.50    4.10
   5  -4  -5   21.80    3.30
   5   4   5   22.30    4.30
  -5   4  -5   22.20    4.00
   5  -4  -5   24.40    4.00
   5  -4  -5   30.70    4.70
  -5  -4   5   25.20    4.10
   5   4   5   13.90    6.30
   5  -4   5   29.10    4.60
  -5  -4  -5   19.10    5.90
   5  -4   5   27.60    3.60
   5   4  -5   28.50    4.20
  -5   4   5   24.90    6.40
  -5  -4  -5   23.00    3.80
   5   4  -5   29.30    4.20
  -5   4   5   30.80    4.80
   5  -4   5   28.20    3.80
  -5   4   5   19.50    4.00
   5   4   6    2.60    3.90
   5  -4  -6    7.30    3.30
   5  -4  -6    5.00    2.60
  -5  -4   6    5.60    3.40
  -5  -4   6    3.00    3.40
  -5   4  -6    4.30    3.40
   5   4   6    0.80    2.10
  -5   4  -6    2.60    3.20
   5   4   6    4.00    4.90
   5  -4   6   -1.80    3.10
  -5   4   6   -3.10    4.60
  -5  -4  -6    9.10    3.30
   5   4  -6    4.80    3.70
   5  -4   6    5.40    4.00
   5   4  -6    3.10    3.80
   5  -4   6    2.60    2.70
  -5   4   6   -3.00    3.40
  -5   4   6   -5.40    3.10
  -5  -4   7    3.10    3.60
   5  -4  -7   -1.80    2.90
   5  -4  -7   -1.90    3.30
   5   4   7   -4.20    3.90
  -5   4  -7   -2.00    3.40
  -5  -4   7    1.70    3.50
   5   4   7    2.20    4.70
  -5   4  -7    1.30    3.50
   5  -4   7    3.40    3.50
   5   4  -7   -1.10    3.90
   5  -4   7    1.90    4.20
  -5  -4  -7    4.20    2.30
  -5  -4  -7    2.00    2.00
  -5  -4  -7    7.20    3.60
   5  -4   7    5.60    3.00
   5   4  -7   -0.20    3.80
  -5   4   7    4.20    3.90
  -5   4   7   -2.30    3.20
  -5   4   7    7.50    4.20
  -5   4  -8    3.50    4.10
  -5  -4   8    1.20    4.40
  -5  -4   8    2.50    4.10
   5  -4  -8   -2.60    3.40
   5  -4  -8    2.40    3.40
   5   4   8    7.40    4.80
  -5   4  -8   10.40    4.60
   5   4   8   -1.40    4.70
   5  -4  -8    5.20    3.90
   5  -4   8    3.20    3.50
  -5   4   8    0.50    3.60
  -5  -4  -8    6.40    3.80
  -5   4   8    6.80    3.90
   5  -4   8    3.80    5.20
   5  -4   8    4.90    4.20
  -5  -4  -8    9.60    2.90
   5   4  -8    7.60    4.50
  -5   4   8    2.70    4.40
   5   4   9   42.50    7.40
   5  -4  -9   49.99    6.30
  -5   4  -9   39.90    6.40
   5  -4  -9   62.09    6.30
  -5  -4   9   49.20    7.30
  -5  -4   9   44.50    6.80
  -5   4  -9   46.80    6.70
   5  -4  -9   59.79    6.30
   5   4   9   38.00    7.40
  -5  -4  -9   42.80    5.70
   5   4  -9   47.10    7.10
  -5   4   9   57.89    6.80
   5   4  -9   47.90    7.20
  -5   4   9   46.40    7.00
   5  -4   9   58.09    6.40
   5  -4   9   41.20    6.90
  -5  -4  10    3.20    5.50
   5  -4 -10   -3.80    4.80
   5   4  10    9.00    6.30
   5   4  10    7.60    6.40
  -5   4 -10    1.10    5.50
  -5   4 -10    1.50    5.60
  -5  -4 -10   13.50    5.30
   5   4 -10   -1.90    6.60
  -5   4  10    1.90    6.30
   5  -4  10   -1.70    5.00
   5   4 -10   -3.10    5.20
   5  -4 -11   14.70    7.00
  -5  -4  11   -1.60    5.80
   5  -4 -11    4.00    5.90
  -5   4 -11    5.50    6.30
   5   4  11   -1.90    6.30
   5  -4  11   12.70    6.00
   5   4 -11    7.00    6.40
  -5   4  11    3.50    6.40
  -5  -4 -11    5.10    5.60
   5  -5   0   -1.20    2.30
   5   5   0    1.90    2.50
  -5  -5   0    2.00    3.10
  -5   5   0   -1.20    2.20
  -5  -5   0    0.80    2.30
  -5   5   0   -1.00    2.60
   5  -5   0    0.30    2.40
  -5  -5   0    2.10    2.10
   5   5   1   96.59   11.00
  -5   5  -1  113.79   10.70
  -5  -5   1  109.79   10.10
  -5  -5   1  115.49   12.00
   5  -5  -1  122.79   10.50
   5  -5  -1  111.89   10.30
  -5  -5   1  109.69   10.50
  -5   5  -1  117.49   10.20
  -5  -5  -1  117.29   10.30
  -5  -5  -1  124.59   10.60
  -5   5   1  123.29   10.50
   5   5  -1  115.99   10.60
  -5  -5  -1  110.69   10.50
   5  -5   1  124.19   10.40
   5  -5   1  122.59   10.60
  -5  -5   2    2.80    2.80
   5  -5  -2    3.70    2.80
   5  -5  -2    5.20    2.20
  -5   5  -2    3.80    3.10
   5   5   2    3.90    2.50
  -5  -5   2    9.90    3.70
   5   5   2    2.50    2.60
  -5   5  -2    8.20    2.50
  -5  -5  -2    5.90    2.50
   5  -5   2    8.00    2.70
   5  -5   2   -1.90    2.80
  -5  -5  -2    3.70    2.50
   5   5  -2    0.80    3.00
   5   5  -2   10.00    2.50
  -5   5   2    7.20    2.80
  -5  -5  -2    2.60    2.50
  -5  -5   3  652.13   55.09
   5   5   3  686.13   55.19
   5  -5  -3  673.03   54.99
  -5   5  -3  644.54   54.89
   5   5   3  653.53   54.79
  -5  -5   3  678.53   55.19
  -5   5  -3  672.73   55.19
   5  -5  -3  676.53   54.99
  -5  -5  -3  655.13   54.99
  -5  -5  -3  660.23   55.19
   5  -5   3  681.03   54.99
   5  -5   3  705.63   54.89
   5   5  -3  686.13   54.99
  -5   5   3  651.13   54.99
   5   5  -3  659.33   55.09
   5  -5   3  669.93   55.19
  -5   5   3  699.23   54.89
   5   5   4    1.90    2.60
   5   5   4    0.50    3.10
   5  -5  -4   -0.20    3.50
  -5   5  -4    0.30    3.30
  -5  -5   4    4.80    3.30
  -5   5  -4    2.90    3.00
  -5  -5   4    7.20    3.30
   5  -5  -4    2.40    2.90
   5  -5   4    2.20    2.80
   5   5  -4    0.80    3.30
  -5  -5  -4   -2.10    3.90
   5   5  -4   -2.60    3.30
   5  -5   4   -0.30    2.60
  -5   5   4    3.80    3.10
  -5  -5  -4    0.10    2.80
  -5   5   4   -3.00    2.70
   5  -5   4   -3.80    3.50
  -5  -5   5    7.50    3.70
   5  -5  -5   10.60    5.90
  -5   5  -5    3.40    3.60
   5  -5  -5   10.30    2.50
   5   5   5   13.60    3.50
   5  -5  -5    5.30    3.30
   5   5   5    4.70    3.70
  -5  -5   5    8.80    3.50
  -5   5  -5    4.20    3.50
   5   5  -5    4.20    3.80
  -5  -5  -5    2.80    5.90
  -5   5   5   11.80    3.60
  -5  -5  -5    6.90    3.20
   5  -5   5    7.20    3.00
   5   5  -5    7.80    3.70
  -5   5   5    9.40    4.40
   5  -5   5   14.90    3.30
   5  -5   5    5.80    4.10
  -5   5  -6    3.00    3.80
   5   5   6   -6.70    5.50
  -5  -5   6   -0.60    3.30
  -5  -5   6    1.60    3.60
  -5   5  -6   -0.40    3.40
   5  -5  -6    2.70    3.40
   5  -5  -6    2.40    2.60
   5   5   6    3.90    3.90
   5   5   6   -0.10    4.40
   5  -5   6    2.40    3.10
  -5  -5  -6    3.40    3.40
  -5   5   6    5.00    3.70
  -5  -5  -6   -9.00    5.60
   5   5  -6   -2.30    3.70
   5  -5   6    5.00    3.50
   5  -5   6    3.00    4.30
   5   5  -6    2.20    3.80
  -5   5   6    4.40    5.90
  -5   5   6    2.30    4.00
   5  -5  -7  247.38   22.70
   5   5   7  245.08   23.10
   5  -5  -7  291.17   22.20
  -5  -5   7  247.58   23.00
  -5  -5   7  268.77   23.20
  -5   5  -7  272.17   22.90
   5   5   7  269.77   24.20
   5   5   7  262.67   22.10
  -5   5  -7  260.67   23.00
  -5   5   7  253.87   23.20
   5  -5   7  277.67   22.40
   5  -5   7  260.87   23.50
   5   5  -7  290.97   23.30
   5  -5   7  246.48   22.80
   5   5  -7  246.08   22.90
  -5   5   7  264.47   23.60
  -5   5   7  265.87   22.80
  -5  -5  -7  264.47   22.70
  -5  -5   8    0.90    4.30
   5   5   8    4.90    4.70
   5   5   8   -2.00    5.50
   5  -5  -8    4.20    3.90
  -5   5  -8    0.90    4.10
   5  -5  -8    4.30    3.50
  -5  -5   8    9.60    5.20
  -5   5  -8   11.50    4.50
   5  -5   8    3.50    4.20
  -5   5   8    0.00    4.40
  -5  -5  -8    2.20    4.60
  -5   5   8   11.60    4.80
   5  -5   8   -0.50    3.60
   5  -5   8    2.20    4.90
  -5   5   8    0.80    3.90
   5   5  -8    4.10    4.50
   5   5  -8   -2.10    5.00
   5  -5  -9    7.80    4.30
   5   5   9    2.70    5.40
  -5   5  -9    9.50    5.00
   5   5   9   13.40    6.00
  -5   5  -9    6.40    4.90
  -5  -5   9   10.70    5.20
  -5   5   9   13.90    5.40
   5  -5   9    8.60    4.90
  -5   5   9   10.10    5.20
  -5  -5  -9   12.60    4.50
   5   5  -9    7.90    5.40
   5  -5   9   12.90    4.50
   5   5  -9    8.70    7.30
  -5   5 -10    5.50    5.50
  -5  -5  10    9.70    5.60
   5  -5 -10   -3.10    4.60
   5   5  10   -5.00    5.80
   5   5  10   -0.60    6.90
   5   5 -10    1.60    6.40
  -5   5  10    1.90    5.90
  -5  -5 -10   -1.60    4.70
   5  -5  10   -1.20    5.70
  -5   5 -11    9.80    6.30
  -5  -5  11   18.10    6.60
   5   5  11   15.10    7.90
   5  -5 -11   13.60    6.40
   5   5 -11    9.50    8.20
   5  -5  11   28.00    7.00
  -5   5  11   19.10    8.20
  -5  -5 -11   22.20    7.00
  -5   6   0    4.10    3.40
   5   6   0    4.90    3.40
  -5   6   0    1.70    2.40
  -5  -6   0    4.80    3.00
   5  -6   0    2.50    3.10
  -5  -6   0    4.40    3.90
  -5  -6   0    9.30    2.70
   5  -6   0    5.00    2.90
  -5  -6   1  261.97   22.40
  -5   6  -1  284.27   22.90
   5  -6  -1  274.47   22.70
  -5   6  -1  264.47   22.40
  -5  -6   1  268.37   22.80
  -5  -6   1  249.48   23.60
   5   6   1  277.07   22.70
   5  -6  -1  267.67   22.60
   5  -6  -1  255.07   22.60
   5  -6   1  286.27   22.60
  -5   6   1  262.17   22.60
  -5  -6  -1  249.38   22.60
  -5   6   1  292.67   22.60
  -5  -6  -1  276.77   22.70
  -5   6   1  279.97   22.80
   5   6  -1  259.47   22.30
   5  -6   1  262.57   22.70
  -5  -6  -1  257.57   22.50
   5   6  -1  264.67   22.80
  -5  -6   2    2.50    2.30
  -5   6  -2    5.40    2.70
  -5   6  -2    7.40    3.60
   5  -6  -2    3.50    2.70
  -5  -6   2    7.80    5.00
   5   6   2    1.40    3.20
   5  -6  -2    2.10    2.90
   5   6   2    8.00    3.20
  -5  -6   2    7.30    3.40
  -5  -6  -2   10.20    3.20
  -5   6   2    3.30    3.10
  -5  -6  -2    3.50    3.00
   5  -6   2    6.60    3.20
   5   6  -2    4.70    3.50
   5  -6   2    2.10    3.40
  -5   6   2    2.10    2.40
   5   6  -2    4.60    2.80
  -5  -6  -2    7.40    3.00
   5  -6   2    2.60    4.40
   5  -6  -3   27.90    4.20
  -5   6  -3   31.40    4.90
  -5  -6   3   30.70    3.70
   5   6   3   30.60    4.30
   5  -6  -3   34.80    4.60
  -5   6  -3   37.30    4.50
  -5  -6   3   33.10    4.70
   5   6   3   34.60    4.60
  -5  -6   3   32.50    5.30
  -5  -6  -3   31.30    4.40
   5   6  -3   23.10    4.80
  -5  -6  -3   28.90    4.70
   5   6  -3   35.00    4.40
   5  -6   3   33.50    5.10
   5  -6   3   28.60    5.00
  -5   6   3   32.20    4.50
   5  -6   3   27.70    4.20
  -5   6   3   25.80    4.10
  -5   6  -4    4.80    3.90
   5   6   4    6.10    3.00
  -5  -6   4   10.70    4.10
  -5   6  -4    4.70    3.40
  -5  -6   4    5.90    3.70
  -5  -6   4    0.80    2.20
   5   6   4    6.30    3.50
   5  -6  -4    1.00    3.40
   5  -6  -4    2.00    3.70
   5   6  -4    6.70    3.50
   5  -6   4    9.80    3.90
  -5   6   4   -3.40    3.10
  -5   6   4    2.30    3.60
   5  -6   4   -3.10    3.00
  -5  -6  -4    6.60    3.30
  -5  -6  -4    3.10    4.00
   5  -6   4    4.20    3.60
   5   6  -4    7.90    4.00
   5  -6  -5   38.10    6.50
  -5  -6   5   34.40    5.40
   5  -6  -5   41.00    4.30
  -5  -6   5   37.10    5.60
  -5   6  -5   43.40    5.70
  -5   6  -5   31.40    5.20
  -5  -6   5   42.50    4.70
   5   6   5   32.80    5.60
   5  -6  -5   36.50    5.30
   5  -6   5   40.70    5.40
  -5  -6  -5   36.50    5.20
   5  -6   5   34.60    5.80
   5  -6   5   44.00    5.00
   5   6  -5   34.50    5.80
  -5   6   5   41.70    5.80
  -5   6   5   33.50    5.40
   5   6  -5   44.30    5.40
  -5  -6  -5   57.49    7.40
   5   6   6   10.90    4.40
   5   6   6   29.30    7.80
  -5   6  -6   13.00    4.60
   5  -6  -6    2.70    2.70
   5   6   6    9.70    5.10
  -5   6  -6   16.30    4.20
  -5  -6   6    8.30    4.30
   5  -6  -6    3.10    3.70
  -5  -6   6    7.20    2.50
   5  -6  -6   -3.90    5.10
  -5  -6   6    7.60    4.00
   5   6  -6    7.40    4.50
  -5  -6  -6   17.60    7.20
   5   6  -6   15.60    4.40
  -5   6   6    2.50    5.80
  -5   6   6    2.30    4.10
   5  -6   6   11.20    3.50
  -5   6   6    7.90    6.00
  -5  -6  -6   13.80    3.90
   5  -6   6   13.40    4.00
   5  -6   6   14.00    5.10
   5   6   7   17.30    7.50
   5  -6  -7   18.80    4.90
   5  -6  -7   35.80    4.20
  -5  -6   7   20.40    5.40
  -5   6  -7   24.90    5.50
   5   6   7   27.60    4.80
  -5  -6   7   24.20    5.30
  -5   6  -7   25.90    5.20
   5   6   7   21.70    5.60
   5  -6   7   38.90    4.70
   5   6  -7   20.10    5.40
  -5   6   7   29.90    7.70
  -5   6   7   22.10    5.50
   5  -6   7   22.10    6.10
  -5   6   7   22.50    5.40
   5  -6   7   34.10    5.20
   5   6  -7   23.40    6.00
  -5  -6  -7   22.90    5.70
  -5  -6   8   -2.70    4.50
  -5   6  -8    5.50    4.50
   5  -6  -8    3.10    3.80
   5  -6  -8    2.40    4.10
   5   6   8    2.20    4.90
  -5   6  -8    6.90    5.00
   5   6   8   -6.60    6.50
  -5  -6  -8    6.00    4.20
  -5   6   8   10.80    5.50
   5  -6   8    0.00    4.00
   5   6  -8    1.70    5.30
  -5   6   8    0.70    5.50
  -5   6   8    2.10    4.80
   5  -6  -9   -1.30    4.30
  -5   6  -9   -1.80    5.40
  -5  -6   9    9.00    5.30
   5   6   9   -6.10    5.90
   5   6   9    5.40    6.50
   5   6  -9   -4.40    5.40
  -5   6   9   -0.30    5.30
   5  -6   9    6.70    5.30
  -5  -6  -9    8.60    4.80
   5  -6 -10    0.30    5.20
  -5  -6  10    4.10    5.70
   5   6  10    3.70    7.10
  -5   6 -10    4.80    6.10
  -5   6  10  -12.90    6.50
  -5  -6 -10    3.90    5.80
   5  -6  10    5.20    5.60
   5   6 -10    5.30    6.60
   5   6  11   15.40    7.40
   5  -6 -11   15.90    6.80
  -5   6 -11    7.70    7.60
  -5  -6  11   21.30    7.30
   5   6 -11   17.60    7.50
  -5  -6 -11   13.00    6.50
  -5   6  11    1.10    7.10
   5  -6  11   13.70    6.80
   5   7   0    0.20    3.60
  -5   7   0   -3.50    3.60
  -5  -7   0    0.80    2.80
  -5  -7   0    4.30    3.30
  -5  -7   0    6.10    3.80
   5  -7   0    1.70    2.50
  -5   7   0    3.80    2.70
   5   7   0   -3.50    2.30
   5  -7   0   -3.90    3.30
   5  -7   0    0.80    3.10
  -5  -7   1  220.18   21.70
   5  -7  -1  245.58   20.60
  -5  -7   1  237.08   20.60
  -5  -7   1  251.57   21.10
   5   7   1  253.27   21.00
   5  -7  -1  232.38   21.00
  -5   7  -1  240.58   21.20
  -5   7  -1  234.38   20.70
   5  -7  -1  247.68   21.00
  -5  -7  -1  231.48   20.70
  -5  -7  -1  234.48   21.10
   5   7  -1  232.98   20.50
  -5   7   1  247.88   20.90
  -5  -7  -1  239.08   21.10
  -5   7   1  244.18   21.00
   5  -7   1  244.68   20.90
   5  -7   1  259.07   20.70
  -5   7   1  249.38   20.60
   5   7  -1  263.07   21.20
   5  -7   1  258.27   21.10
  -5  -7   2    1.80    3.60
  -5  -7   2    3.50    2.70
  -5  -7   2   -1.40    5.60
  -5   7  -2    1.00    3.90
  -5   7  -2    2.70    2.90
   5   7   2    1.90    3.50
   5   7   2    0.80    3.40
   5  -7  -2    7.10    3.20
   5  -7  -2   -2.20    3.50
  -5  -7  -2    1.20    3.30
  -5   7   2    3.70    2.80
  -5   7   2   -0.20    3.40
  -5  -7  -2    2.60    3.20
   5  -7   2   -3.00    4.60
  -5   7   2   -3.50    4.50
   5  -7   2   -3.30    3.60
  -5  -7  -2    2.80    3.30
   5   7  -2    0.40    2.90
   5   7  -2    7.10    4.00
   5  -7   2    0.20    3.40
   5   7   3   13.80    3.70
   5  -7  -3   17.10    3.80
  -5   7  -3    6.90    4.30
  -5  -7   3   11.30    2.90
   5  -7  -3   10.90    3.70
  -5   7  -3   13.30    3.80
  -5  -7   3   16.00    4.20
  -5  -7   3    7.50    5.90
   5   7   3   11.30    4.00
  -5  -7  -3   11.70    3.70
   5  -7   3   11.80    4.50
  -5   7   3   17.60    3.40
  -5   7   3   15.90    4.00
  -5  -7  -3    9.40    4.10
   5   7  -3   16.10    4.50
   5  -7   3   21.90    3.80
  -5   7   3   13.40    3.50
   5  -7   3   14.50    5.40
   5   7  -3    8.50    3.60
  -5  -7   4   -4.20    4.70
   5  -7  -4   -2.40    4.00
  -5   7  -4    3.10    3.50
  -5  -7   4    2.20    3.90
  -5   7  -4    3.40    4.20
  -5  -7   4    5.20    2.50
   5   7   4   -0.10    3.80
   5  -7  -4    1.50    3.80
   5   7   4    2.50    3.40
  -5  -7  -4    1.90    4.10
  -5  -7  -4    4.80    3.40
   5  -7   4    4.90    4.40
   5  -7   4    5.10    4.40
   5  -7   4   -1.50    3.30
   5   7  -4   -0.20    4.10
  -5   7   4    6.50    3.50
  -5   7   4    3.80    2.60
  -5   7   4    4.90    3.80
   5   7  -4    4.80    3.80
   5  -7  -5  294.47   25.70
   5  -7  -5  299.07   25.00
   5   7   5  285.77   25.90
  -5  -7   5  286.87   26.40
  -5  -7   5  315.07   26.10
  -5   7  -5  304.27   25.70
   5   7   5  312.17   25.80
  -5   7  -5  295.17   26.00
   5  -7  -5  258.07   26.40
  -5  -7   5  307.07   25.10
   5   7  -5  291.67   26.20
  -5  -7  -5  292.57   25.70
  -5  -7  -5  332.77   27.20
   5  -7   5  288.97   26.00
   5  -7   5  316.57   25.50
   5   7  -5  303.27   25.90
  -5   7   5  322.87   26.00
  -5   7   5  314.17   25.90
   5  -7   5  282.17   26.10
  -5   7  -6   -4.80    4.60
   5   7   6    1.20    5.10
   5  -7  -6    8.00    4.40
   5  -7  -6    2.00    6.20
  -5  -7   6   -0.90    4.40
   5  -7  -6    2.60    2.90
   5   7   6    0.80    4.60
  -5  -7   6    0.70    4.60
  -5  -7   6    0.80    2.60
   5   7  -6    1.70    5.20
   5  -7   6   -1.30    4.60
  -5   7   6   -4.10    5.60
   5  -7   6    0.40    3.70
  -5  -7  -6   -9.20    4.60
  -5  -7  -6    8.60    7.40
   5   7  -6   -5.20    4.10
  -5   7   6    1.20    4.10
   5  -7   6   -1.20    4.20
   5   7   7    7.60    7.70
  -5   7  -7    7.90    5.60
  -5   7  -7    1.60    4.40
  -5  -7   7   -7.50    4.60
   5   7   7  -10.40    6.20
   5  -7  -7    1.40    4.40
   5   7   7    3.20    4.60
  -5  -7  -7   -0.20    4.30
  -5  -7  -7   -2.80    7.50
   5  -7   7   -6.70    3.90
  -5   7   7   -1.40    8.30
  -5   7   7    7.30    6.00
   5  -7   7    4.70    4.60
  -5   7   7    4.20    4.90
   5   7  -7   12.50    5.00
   5   7   8    0.70    7.60
  -5  -7   8   -2.20    5.10
   5  -7  -8    4.70    4.70
  -5   7  -8   -0.20    5.00
   5   7   8   -6.30    5.20
  -5   7   8   10.00    5.80
  -5   7   8    5.40    6.00
   5   7  -8    0.20    5.30
   5  -7   8   -1.50    4.70
  -5  -7  -8    7.90    5.00
   5  -7   8   -8.80    4.70
  -5   7   8    4.10    7.00
  -5  -7   9   69.59    9.00
  -5   7  -9   61.49    8.90
   5   7   9   44.20    8.80
   5  -7  -9   66.69    8.60
   5  -7   9   73.49    8.90
   5   7  -9   61.09    9.10
  -5   7   9   66.29    9.30
  -5  -7  -9   72.49    8.50
   5  -7 -10    0.80    5.30
  -5   7 -10  -18.70    6.40
  -5  -7  10    2.80    6.30
   5   7  10   -2.60    6.50
   5  -7  10   -0.30    5.90
  -5  -7 -10   -1.10    5.70
   5   7 -10   -5.20    6.20
  -5   7  10   -6.80    6.40
   5   8   0    3.30    4.10
   5  -8   0    7.00    3.80
   5  -8   0    2.40    3.60
   5   8   0    0.50    2.60
   5  -8   0    2.00    2.90
  -5   8   0    3.50    3.00
  -5  -8   0    0.20    3.00
  -5  -8   0   -1.70    4.30
  -5   8   0    5.00    4.30
  -5  -8   0    2.70    3.80
  -5  -8   1   54.99    6.90
   5  -8  -1   61.89    6.60
  -5   8  -1   59.39    7.10
   5  -8  -1   53.09    6.60
  -5  -8   1   52.79    6.10
  -5   8  -1   59.49    6.30
  -5  -8   1   57.89    7.60
   5  -8  -1   52.09    6.10
   5   8   1   54.99    6.80
  -5   8   1   60.59    7.00
  -5  -8  -1   58.39    6.90
   5  -8   1   58.59    6.60
   5  -8   1   61.09    6.90
   5   8  -1   52.89    6.90
  -5  -8  -1   61.69    6.90
   5   8  -1   57.99    6.50
  -5  -8  -1   53.29    6.60
  -5   8   1   54.89    6.50
   5  -8   1   50.49    6.20
  -5   8   1   53.79    6.00
   5   8   2    6.50    4.10
   5  -8  -2    2.70    3.50
   5  -8  -2    7.00    4.00
  -5  -8   2   15.20    4.30
  -5   8  -2    5.80    3.50
  -5  -8   2   10.30    3.20
   5   8   2    5.20    3.90
  -5  -8   2   10.90    6.10
  -5   8  -2    9.80    4.50
   5   8  -2    7.50    4.50
   5   8  -2    3.30    3.20
  -5  -8  -2    8.10    3.60
  -5   8   2    5.00    4.00
  -5   8   2   -0.30    4.70
   5  -8   2    2.40    4.20
  -5  -8  -2   10.70    4.00
  -5   8   2    4.30    3.10
   5  -8   2    1.60    4.40
   5  -8   2    2.70    3.70
  -5  -8  -2   13.20    3.90
   5  -8  -3   53.79    6.30
  -5   8  -3   43.30    7.00
  -5  -8   3   44.00    6.40
   5   8   3   53.99    6.20
   5   8   3   50.19    6.40
  -5  -8   3   50.29    8.70
  -5   8  -3   54.19    6.20
   5  -8  -3   45.00    6.20
  -5  -8   3   46.40    5.50
   5  -8   3   57.89    6.80
  -5   8   3   58.39    6.50
   5   8  -3   45.10    6.80
  -5   8   3   52.19    5.90
  -5  -8  -3   46.60    6.10
  -5   8   3   51.09    6.50
   5  -8   3   30.40    7.80
   5   8  -3   49.20    6.00
  -5  -8  -3   61.39    6.70
   5  -8   3   51.09    6.20
   5   8   4    7.70    4.20
   5  -8  -4   15.20    4.70
  -5  -8   4    4.70    3.00
   5  -8  -4    2.30    4.20
  -5   8  -4   16.20    5.30
  -5  -8   4    6.80    4.60
  -5  -8   4    4.20    6.10
   5   8   4    3.90    4.00
  -5   8  -4    8.00    3.90
  -5   8   4    6.70    3.90
  -5   8   4    6.00    4.20
   5  -8   4    8.30    4.80
  -5   8   4    6.00    3.00
   5  -8   4   15.10    4.20
  -5  -8  -4   15.70    5.10
  -5  -8  -4    7.00    4.00
   5   8  -4    9.10    3.90
   5   8  -4    3.80    4.80
   5  -8   4    7.90    6.00
   5   8   5   -1.40    4.20
  -5  -8   5    6.20    3.00
   5  -8  -5  -11.60    5.30
  -5  -8   5   -1.10    5.10
   5   8   5    1.50    4.30
   5  -8  -5    1.00    4.20
  -5   8  -5    1.50    4.90
  -5  -8   5    3.00    5.60
  -5   8   5   -1.30    4.10
  -5  -8  -5   -3.90    5.50
  -5   8   5    2.60    4.70
   5   8  -5    5.70    4.20
   5  -8   5   -5.10    5.10
   5  -8   5    0.60    3.90
  -5  -8  -5   -3.40    3.80
   5  -8  -6   -0.90    4.40
   5   8   6   14.30    6.00
  -5  -8   6    5.70    3.10
  -5   8  -6   14.30    4.90
   5  -8  -6  -11.20    7.10
   5   8   6    4.70    4.80
  -5   8   6   -4.10    4.70
  -5  -8  -6    4.20    4.50
   5  -8   6   -1.30    4.10
   5  -8   6   -6.40    5.20
   5   8  -6    0.60    4.60
  -5  -8  -6    9.10    7.90
  -5   8   6    1.80    5.70
   5  -8  -7   -0.40    4.90
   5   8   7   -1.50    9.50
   5   8   7    0.40    5.20
  -5   8  -7    1.80    5.00
   5  -8  -7  -17.80    7.00
  -5  -8   7   -4.90    5.30
   5  -8   7   -0.50    4.60
  -5   8   7   -7.50    8.60
  -5   8   7   -1.10    7.80
  -5  -8  -7   12.30    7.70
   5   8  -7    2.60    5.70
  -5  -8  -7    5.10    4.70
  -5   8   7   -5.90    4.60
   5   8   8    9.00    6.20
   5  -8  -8   12.40    5.50
  -5  -8   8   11.80    6.10
  -5   8  -8   16.30    6.20
   5   8  -8   10.60    6.30
   5  -8   8    4.10    6.00
  -5  -8  -8   15.30    5.90
  -5   8   8    8.00    6.30
  -5  -8   9    4.60    6.30
   5  -8  -9   -1.80    5.30
   5   8   9    0.90    6.30
  -5   8  -9    0.80    6.10
   5   8  -9    3.00    6.50
   5  -8   9   12.80    6.20
  -5   8   9   -0.70    6.70
  -5  -8  -9   15.00    6.60
  -5  -9   0   -2.60    3.50
   5  -9   0   -0.20    3.90
   5   9   0    0.60    4.40
   5  -9   0   -1.40    4.20
  -5  -9   0    0.40    4.10
  -5   9   0   -6.40    4.30
   5  -9   0   -1.90    3.20
  -5   9   0   -1.20    3.50
   5   9   0   -2.40    2.90
  -5  -9   0    3.10    4.00
  -5  -9   1   62.79    6.60
  -5  -9   1   54.39    8.00
  -5   9  -1   54.89    6.70
  -5   9  -1   60.79    7.50
   5   9   1   53.09    6.30
   5   9   1   69.59    7.60
  -5  -9   1   51.39    7.30
   5  -9  -1   71.59    8.10
   5  -9  -1   59.99    7.30
   5   9  -1   57.59    6.40
  -5  -9  -1   65.09    7.50
   5  -9   1   58.99    6.80
   5  -9   1   65.19    7.20
  -5   9   1   51.89    6.50
  -5   9   1   67.89    7.60
   5  -9   1   51.59    7.30
  -5   9   1   49.50    7.20
  -5  -9  -1   69.19    7.60
   5   9  -1   65.69    7.80
  -5  -9  -1   68.69    7.50
   5   9   2   -4.40    4.10
  -5  -9   2    2.90    4.30
  -5  -9   2  -12.80    5.30
  -5  -9   2   -5.40    3.30
  -5   9  -2    3.50    4.70
   5   9   2    3.90    4.30
   5  -9  -2   -8.60    3.80
  -5   9  -2    1.70    3.50
  -5   9   2    4.00    3.50
   5  -9   2   -6.10    3.70
   5   9  -2   -0.60    3.20
  -5   9   2    2.00    4.50
  -5  -9  -2    0.80    3.60
  -5  -9  -2    1.80    4.20
  -5  -9  -2    0.30    4.40
   5  -9   2    0.20    4.10
  -5   9   2    2.20    5.20
   5   9  -2   -0.70    4.60
   5  -9   2    0.30    4.30
  -5   9  -3  104.99   11.20
   5  -9  -3  103.89   11.70
  -5  -9   3  103.49   10.80
   5   9   3  125.49   11.70
   5   9   3  111.49   11.70
  -5  -9   3   91.69   12.70
   5  -9  -3  125.89   12.40
   5  -9   3  131.79   11.90
  -5   9   3  121.89   11.00
   5  -9   3   86.39   12.40
   5  -9   3  124.79   13.40
  -5   9   3  130.59   12.30
  -5  -9  -3  107.49   11.60
  -5   9   3  123.79   12.00
  -5  -9  -3  117.49   12.10
   5   9  -3  100.29   11.20
  -5  -9   4    3.60    3.30
   5   9   4    0.50    4.40
  -5  -9   4   -8.10    7.40
   5  -9  -4   -1.90    4.50
   5  -9  -4    4.30    5.40
   5   9   4    1.30    4.50
   5  -9   4  -16.90    6.90
   5   9  -4   -1.40    4.10
  -5   9   4    0.40    4.90
  -5  -9  -4   -1.40    4.00
  -5   9   4   13.30    4.60
   5  -9   4    8.10    4.20
  -5  -9  -4   -5.30    4.80
   5   9   5   11.50    5.20
  -5  -9   5   11.20    3.60
   5  -9  -5   15.30    5.20
   5   9   5   11.50    5.30
  -5   9  -5   13.70    4.80
   5  -9  -5   18.80    6.60
  -5   9   5    6.70    5.10
   5  -9   5    7.50    7.70
   5   9  -5    5.60    4.60
  -5   9   5    9.10    4.80
  -5  -9  -5    2.90    6.40
   5  -9   5    5.20    4.40
  -5  -9  -5    6.70    4.60
  -5   9  -6    0.00    4.70
   5  -9  -6    3.40    4.90
   5   9   6   -6.50    6.00
  -5  -9   6    2.50    7.20
   5  -9  -6   13.00    7.90
   5   9   6    4.60    5.40
  -5  -9  -6    9.30    5.10
   5   9  -6   -5.90    4.80
  -5   9   6    0.40    6.60
   5  -9   6    2.00    4.50
   5  -9   6   -2.80    6.80
  -5  -9   7   79.49   10.80
   5  -9  -7   78.99    9.50
   5  -9  -7   97.79   12.70
  -5   9  -7   83.59    9.70
   5   9   7   63.69    9.80
  -5   9   7   65.29   11.00
   5  -9   7   91.89    9.40
  -5   9   7   96.69   13.00
   5   9  -7   58.39    9.60
  -5  -9  -7   79.79    9.50
   5  -9   7   79.69   10.80
  -5  -9   8    6.50    7.10
   5  -9  -8   -5.00    5.40
  -5   9  -8  -12.50    6.40
   5   9   8    6.30    7.20
   5  -9   8   13.70    7.40
  -5   9   8    0.20    6.60
  -5  -9  -8   -7.00    5.50
   5   9  -8    0.30    6.20
   5 -10   0    3.00    3.90
   5 -10   0   -1.30    5.60
  -5  10   0    2.10    4.00
   5 -10   0    7.90    5.00
  -5  10   0   -0.90    3.80
  -5 -10   0   12.20    5.20
   5  10   0    4.10    3.60
  -5 -10   0   10.20    4.80
   5 -10  -1    2.70    4.40
   5  10   1    3.80    4.80
  -5  10  -1   12.10    4.10
  -5 -10   1   14.60    4.10
   5  10   1   12.90    4.60
   5 -10  -1   11.20    4.90
  -5 -10   1    2.00    5.70
   5  10  -1    5.00    3.70
  -5 -10  -1    0.00    4.50
   5 -10   1    2.80    4.10
  -5  10   1    6.60    4.10
  -5  10   1   10.50    5.30
   5 -10   1   11.90    4.90
  -5 -10  -1    6.40    4.60
  -5 -10   2    2.50    3.90
  -5  10  -2    2.10    4.00
   5 -10  -2    2.90    4.50
  -5 -10   2    4.00    6.00
   5  10   2    4.00    4.60
   5 -10  -2    7.00    5.10
   5  10   2    5.70    4.70
  -5  10   2   10.10    5.60
   5 -10   2    1.10    4.70
   5  10  -2    4.30    3.90
   5 -10   2   -5.70    4.40
  -5  10   2   -1.70    4.10
  -5 -10  -2    4.00    4.30
  -5 -10   3   10.80    4.10
   5  10   3    0.80    5.10
   5 -10  -3    5.10    5.10
  -5 -10   3    8.90    6.90
   5 -10  -3    7.80    5.10
  -5  10   3    5.70    4.80
  -5 -10  -3    7.30    4.70
   5  10  -3    4.90    4.20
   5 -10   3    1.30    4.90
   5 -10   3    4.60    5.50
   5 -10  -4    3.70    5.40
   5  10   4   16.20    5.50
  -5 -10   4   -0.10    3.70
   5  10   4    2.90    4.90
   5 -10  -4    3.70    6.00
  -5  10  -4    6.80    4.80
  -5 -10   4   -2.60    8.00
  -5  10   4    1.60    4.50
  -5 -10  -4    7.30    4.90
   5 -10   4    3.80    7.40
   5  10  -4    2.20    4.60
   5 -10   4    2.10    4.90
   5 -10  -5   17.40    7.50
   5 -10  -5   16.40    6.00
  -5  10  -5    6.20    5.30
   5  10   5   -4.70    5.60
  -5 -10   5    5.50    4.30
   5  10   5    7.00    5.90
  -5 -10   5   25.30    9.50
   5 -10   5   11.50    9.00
  -5  10   5    0.60    5.20
   5 -10   5   11.20    5.30
   5  10  -5   -4.20    4.90
  -5 -10  -5    7.40    5.20
   5 -10  -6   -3.80    9.20
   5 -10  -6    3.10    5.90
  -5 -10   6   17.20    9.80
   5  10   6   13.20    6.20
  -5  10  -6   -0.10    5.60
   5  10  -6   14.40    6.40
  -5 -10  -6    7.80    6.10
   5 -10   6    8.50    5.80
  -5  10   6    4.00    6.10
   5 -10   6   -1.40    9.60
   5  10   7    5.00    6.90
  -5 -10   7    7.80    8.60
   5 -10  -7    0.10    6.50
  -5  10  -7    3.00    6.00
  -5  10   7    2.20    6.90
   5 -10   7    6.20    9.60
   5  10  -7    4.10    6.70
  -5 -10  -7   -1.60    5.70
   5 -11   0   -4.10    4.50
  -5  11   0    0.30    4.80
  -5 -11   0    8.20    6.60
  -5  11   0   10.60    5.10
  -5 -11   0    0.10    4.50
   5 -11   0   -6.40    4.90
   5 -11  -1   27.20    6.80
  -5 -11   1   26.30    5.70
  -5 -11   1   37.10    7.40
  -5  11  -1   33.70    5.80
   5  11   1   38.00    6.60
   5 -11   1   35.40    6.00
  -5 -11  -1   40.90    6.70
   5  11  -1   33.20    5.40
  -5 -11  -1   28.20    5.90
   5 -11   1   32.70    6.50
  -5  11   1   33.10    6.30
  -5  11   1   29.90    7.50
  -5 -11   2   -2.90    6.30
  -5 -11   2    1.70    4.50
   5 -11  -2    6.20    5.90
  -5  11  -2    4.90    4.90
   5  11   2    3.40    5.30
   5 -11   2    0.20    5.00
   5 -11   2   -7.50    5.30
  -5  11   2    1.00    5.00
  -5 -11  -2   -0.50    5.50
   5  11  -2   -5.70    4.20
   5 -11  -3   25.60    6.60
   5  11   3   23.50    6.30
  -5 -11   3   28.80    5.50
  -5  11  -3   23.60    5.70
  -5 -11   3   27.90    8.30
   5 -11   3   26.20    6.40
   5 -11   3   19.30    6.40
  -5  11   3   31.20    6.60
  -5 -11  -3   27.90    6.50
   5  11  -3   32.40    5.60
  -5  11  -4   -1.20    5.20
   5  11   4    1.60    6.10
  -5 -11   4   -2.60    4.90
  -5 -11   4   -0.90    7.60
   5 -11  -4    0.20    5.70
   5  11  -4   -6.40    4.70
  -5 -11  -4   -3.80    5.40
   5 -11   4    1.00    6.70
   5 -11   4   -1.20    5.70
   5 -11  -5   26.00    7.20
  -5  11  -5   36.10    6.80
   5  11   5   21.00    7.30
  -5 -11   5   37.10   10.50
   5 -11   5   24.20    9.10
   5 -11   5   26.60    6.90
  -5 -11  -5   28.60    7.40
  -5  11   5   28.70    7.90
   5  11  -5   32.90    6.40
   5 -11  -6    5.40    6.60
  -5  11  -6   -5.60    6.50
   5  11   6   -4.80    6.60
  -5 -11   6  -18.60    9.90
  -5  11   6    0.50    7.40
   5  11  -6    0.20    6.20
   5 -11   6    2.00    9.90
  -5 -11  -6    6.20    6.20
   5 -11   6    2.30    6.80
   5  12   0   -2.30    5.60
   5 -12   0    6.70    6.90
  -5 -12   0  -15.90    5.50
  -5 -12   0    2.80    6.00
   5  12   1   -2.50    5.40
  -5 -12   1   -1.50    6.50
   5 -12  -1   -6.80    6.40
  -5  12  -1   -7.30    5.40
  -5 -12   1    2.80    5.10
   5 -12   1   -0.10    6.10
  -5 -12  -1   12.70    6.40
  -5 -12  -1    1.30    6.20
  -5 -12   2   -1.80    7.50
   5 -12  -2    5.90    7.10
  -5  12  -2    4.50    5.50
   5  12   2    6.00    6.10
  -5 -12   2    6.50    5.80
   5  12  -2   -5.00    5.60
  -5 -12  -2    5.90    6.10
   5 -12   2    3.60    6.30
   5  12   3   12.60    6.50
   5 -12  -3   10.00    7.00
  -5  12  -3   -3.60    4.90
  -5 -12   3  -13.00    5.10
  -5 -12   3    1.90    7.90
   5  12  -3   -5.10    5.20
  -5 -12  -3    7.00    6.00
   5 -12   3    2.70    6.70
  -5 -12   4   -2.70    6.40
  -5  12  -4  -11.10    5.40
   5 -12  -4   -2.20    6.40
  -5 -12   4   -2.30    8.30
   5  12   4   -1.20    6.60
  -5 -12  -4    0.60    7.20
   5  12  -4   16.40    6.20
   5 -12   4   -1.30    6.70
   6   0   0 2089.19  166.98
   6   0   0 2058.39  166.98
  -6   0   0 2030.40  166.98
  -6   0   1    1.20    1.30
   6   0   1   -0.10    0.70
   6   0  -1   -0.70    0.50
  -6   0  -1    0.60    0.70
   6   0   1   -0.90    1.30
   6   0  -2 1203.88   99.79
  -6   0   2 1209.58   99.79
   6   0   2 1242.88  100.09
   6   0  -2 1300.57   99.99
  -6   0  -2 1211.48   99.79
  -6   0   2 1220.68   99.99
   6   0   3    1.70    2.20
  -6   0   3   -1.30    1.60
   6   0  -3   -0.30    1.80
   6   0   3    1.00    1.10
  -6   0   3    1.30    1.40
  -6   0  -3    0.70    1.10
  -6   0   4  565.34   46.00
   6   0   4  545.85   46.30
   6   0  -4  559.64   46.20
   6   0   4  581.04   46.30
  -6   0   4  548.95   46.20
   6   0  -4  576.14   46.10
  -6   0  -4  574.24   45.90
   6   0   5   -4.30    2.40
   6   0   5   -0.10    2.70
   6   0  -5   -1.20    2.10
  -6   0  -5    0.20    1.50
  -6   0  -5    0.00    2.10
  -6   0   5   -1.50    2.50
   6   0  -5   -1.60    2.10
  -6   0  -5   -0.60    2.20
  -6   0   5   -1.70    1.90
   6   0   6  139.59   12.80
  -6   0   6  138.99   12.30
  -6   0  -6  144.39   12.70
   6   0  -6  134.39   12.50
  -6   0   6  149.79   12.80
   6   0   6  128.89   12.90
   6   0  -6  136.99   12.40
  -6   0  -6  148.09   11.90
  -6   0  -6  140.79   12.30
   6   0   7    5.00    3.80
   6   0  -7    1.60    3.20
  -6   0  -7    0.10    3.00
  -6   0   7    3.20    3.60
   6   0   7    2.40    3.70
  -6   0   7   -1.20    3.00
   6   0  -7   10.00    3.60
  -6   0  -7   -1.20    3.60
  -6   0  -7    2.30    2.10
   6   0  -7    2.30    2.90
   6   0  -8   14.70    3.80
   6   0  -8   22.20    4.20
   6   0  -8   24.30    4.50
  -6   0   8   23.00    4.00
   6   0   8   15.40    4.80
  -6   0  -8   16.60    2.90
  -6   0  -8   11.10    3.80
   6   0   8   17.30    4.60
  -6   0   8   26.00    4.80
  -6   0  -8   14.40    5.00
   6   0   9    1.30    4.80
  -6   0  -9    1.70    3.60
  -6   0   9   -0.10    4.10
   6   0  -9   -2.10    4.90
  -6   0   9    1.50    5.00
   6   0  -9    1.80    3.80
  -6   0  -9    2.50    2.70
  -6   0  -9   -5.00    5.60
   6   0  -9    0.90    4.20
   6   0  10  213.48   20.70
   6   0 -10  197.78   19.70
  -6   0  10  179.18   19.80
   6   0  10  212.78   20.10
  -6   0 -10  217.98   19.30
  -6   0  10  228.08   19.90
  -6   0 -10  201.08   22.20
   6   0 -10  263.37   19.80
   6   0  11   -8.80    5.60
  -6   0 -11    2.20    8.00
  -6   0  11   -0.10    7.50
  -6   0  11   -6.60    5.30
  -6   0 -11    5.10    5.10
   6   0 -11    2.60    6.00
  -6   0  12   -3.40    6.40
   6   0 -12    6.30    7.10
   6   0  12    2.30    6.90
  -6   0 -12    1.60    8.90
  -6   0 -12   11.00    6.50
  -6  -1   0    0.30    0.90
  -6   1   0    0.00    1.00
   6  -1   0    0.30    0.80
  -6   1   0    0.20    1.00
   6   1   0    1.00    0.90
   6  -1  -1   18.80    1.80
  -6  -1   1   19.50    2.40
  -6   1  -1   20.20    2.30
   6   1   1   19.70    1.90
  -6   1   1   20.10    2.40
  -6  -1  -1   19.30    2.60
   6   1  -1   19.70    2.20
   6  -1   1   18.70    2.20
  -6  -1  -1   21.60    2.00
  -6   1   1   18.10    1.80
  -6   1  -2   75.79    7.00
   6   1   2   70.19    8.20
  -6  -1   2   82.29    7.00
  -6   1   2   74.49    8.00
  -6  -1  -2   73.89    8.40
   6  -1   2   76.39    7.20
  -6   1   2   85.19    6.70
   6   1  -2   87.89    7.10
  -6  -1   3   19.50    2.50
   6   1   3   21.40    3.60
  -6   1  -3   22.50    2.50
   6  -1   3   18.00    2.90
  -6   1   3   20.10    2.20
   6   1  -3   19.70    2.60
  -6   1   3   23.70    3.20
  -6  -1   4   51.99    5.40
   6   1   4   53.49    5.60
  -6   1  -4   48.50    5.00
  -6  -1   4   55.19    5.20
   6   1   4   63.79    6.30
  -6   1  -4   43.80    5.40
  -6   1   4   51.99    5.50
  -6   1   4   57.79    5.60
  -6  -1  -4   57.59    5.30
   6  -1   4   48.80    5.60
  -6   1   4   49.90    4.90
   6   1  -4   50.49    5.40
   6  -1   4   52.29    6.00
   6   1  -4   50.49    5.40
  -6   1  -5   30.20    3.50
   6   1   5   20.60    3.80
   6  -1  -5   21.90    3.30
  -6   1  -5   29.60    4.30
  -6   1  -5   25.10    3.00
  -6  -1   5   21.50    3.20
  -6  -1   5   21.50    3.60
   6  -1  -5   25.10    3.40
   6   1   5   22.80    3.90
  -6   1   5   24.70    3.70
  -6  -1  -5   22.60    3.20
  -6   1   5   25.90    3.20
  -6  -1  -5   25.00    2.70
   6   1  -5   27.30    3.50
   6  -1   5   23.90    3.70
   6  -1   5   23.80    3.80
  -6   1   5   26.20    3.10
  -6   1  -6   20.90    2.90
   6   1   6   11.30    4.00
  -6   1  -6   16.20    4.70
  -6  -1   6   11.60    3.60
   6   1   6   14.80    3.70
   6  -1  -6   19.00    3.40
  -6  -1   6   16.40    3.80
   6  -1  -6   22.00    2.90
  -6   1  -6   22.20    3.60
  -6  -1  -6   16.90    3.00
   6  -1   6   11.90    3.80
   6  -1   6   22.10    4.00
  -6   1   6   19.20    3.10
   6   1  -6   22.10    3.40
  -6  -1  -6   19.10    3.40
  -6   1   6   21.90    3.90
   6   1  -6   17.30    3.50
  -6  -1  -6   17.20    2.20
   6  -1  -7   15.10    3.40
   6   1   7   16.00    4.00
  -6   1  -7    3.10    5.10
   6   1   7   13.10    4.50
  -6  -1   7   15.00    4.00
   6  -1  -7   15.30    3.50
  -6   1  -7   18.70    3.00
  -6  -1   7   16.60    3.60
   6  -1  -7   13.30    3.20
  -6   1  -7   14.20    3.70
   6  -1   7   19.30    4.40
  -6  -1  -7   19.00    2.30
   6   1  -7   14.60    3.80
   6  -1   7   18.10    4.30
   6   1  -7    9.00    3.50
  -6  -1  -7   20.80    3.80
  -6  -1  -7   15.10    3.20
  -6   1   7   18.30    4.20
  -6  -1   8   14.80    3.90
   6  -1  -8   11.70    3.60
   6   1   8   12.30    4.50
  -6   1  -8    0.60    5.30
  -6   1  -8   12.90    3.80
   6  -1  -8   12.30    4.00
   6   1   8   12.20    4.60
   6  -1  -8   17.20    3.70
  -6  -1   8   11.10    4.30
  -6   1   8   17.50    3.80
   6  -1   8   11.30    4.50
  -6   1   8   18.40    4.40
  -6  -1  -8   11.50    4.10
  -6  -1  -8   21.20    3.60
   6  -1   8    7.20    4.70
   6   1  -8    9.40    4.00
   6   1  -8   14.70    4.10
  -6  -1  -8   16.00    2.40
   6   1   9    3.90    4.90
  -6  -1   9    8.40    4.40
  -6   1  -9    2.70    3.60
   6   1   9   12.70    5.10
   6  -1  -9    3.50    3.80
   6  -1  -9    2.70    3.80
  -6  -1   9    3.00    4.20
  -6   1  -9    6.60    3.20
   6  -1  -9    2.00    4.20
  -6   1  -9   -4.40    6.00
   6   1  -9    4.10    4.60
  -6   1   9    7.10    4.10
  -6   1   9    7.70    5.60
   6   1  -9    6.40    4.10
  -6  -1  -9   12.50    3.70
  -6  -1  -9    3.50    4.70
   6  -1   9   10.10    5.20
  -6  -1  10   -0.50    5.10
   6   1  10   -1.20    5.50
  -6   1 -10    1.00    6.70
   6  -1 -10   -1.00    5.70
  -6   1 -10   -5.20    4.20
   6  -1 -10    1.90    4.50
   6  -1 -10  -10.30    5.10
   6   1  10   -1.60    5.30
  -6  -1  10   -0.60    4.80
   6  -1  10   -3.30    5.00
  -6  -1 -10   -4.00    4.00
  -6   1  10    1.70    4.80
  -6  -1 -10   -9.40    5.30
  -6   1  10   -0.60    5.10
   6   1 -10    4.20    4.80
   6  -1  10   -4.00    5.50
   6   1 -10    4.50    4.70
  -6  -1  11  -10.90    5.90
  -6  -1  11   17.30    6.10
   6  -1 -11    5.90    6.50
   6   1  11   -1.30    5.90
  -6   1 -11   -0.50    7.80
  -6   1 -11   -0.60    4.90
   6   1 -11    6.20    6.00
  -6   1  11   -0.40    5.80
   6  -1  11   -7.00    5.70
  -6  -1 -11    3.50    4.90
  -6   1 -12   -0.70    6.00
   6   1  12   -2.10    6.60
  -6  -1  12  -15.30    6.00
   6  -1 -12   -0.70    7.70
   6   1 -12  -11.30    6.60
   6  -1  12   -4.40    6.60
  -6  -1 -12    4.80   10.10
  -6   1  12   -6.30    6.20
  -6  -1 -12    1.90    7.10
   6   2   0 1114.99   90.19
   6  -2   0 1131.09   90.19
  -6   2   0 1124.89   90.29
  -6  -2   0 1075.19   90.29
   6  -2  -1   43.10    4.20
   6   2   1   47.40    4.30
  -6   2  -1   46.00    4.70
  -6  -2   1   45.90    4.60
   6   2  -1   44.20    4.50
  -6  -2  -1   45.20    4.60
  -6   2   1   50.79    4.60
   6  -2   1   44.90    4.70
  -6   2  -2 1307.97  110.69
  -6  -2   2 1341.27  110.69
   6   2   2 1428.46  110.59
   6  -2  -2 1446.76  110.69
  -6   2   2 1343.67  110.79
  -6  -2  -2 1349.86  110.59
  -6  -2  -2 1407.06  110.99
   6   2  -2 1325.97  110.79
   6  -2   2 1321.77  110.79
   6  -2  -3   58.49    5.10
  -6  -2   3   42.20    5.00
  -6   2  -3   44.20    5.00
  -6  -2   3   40.40    5.00
   6   2   3   46.30    4.40
   6   2   3   51.89    5.40
  -6   2  -3   44.10    5.00
   6   2   3   51.19    6.20
   6   2  -3   50.69    5.00
  -6  -2  -3   45.70    5.80
   6   2  -3   41.20    4.90
   6  -2   3   44.30    5.30
  -6  -2  -3   51.49    4.20
  -6   2   3   47.40    5.50
  -6   2   3   55.49    5.00
  -6  -2   4   14.90    2.90
  -6   2  -4   15.50    2.50
  -6   2  -4   15.90    2.70
  -6  -2   4   13.60    2.60
   6   2   4   15.40    2.80
   6   2   4    9.50    3.80
  -6   2   4   16.80    2.70
  -6   2   4   15.20    2.20
   6   2  -4   17.70    2.70
  -6   2   4   12.20    3.70
  -6  -2  -4   15.10    2.50
   6  -2   4   13.40    3.00
   6  -2   4   21.00    2.70
   6   2  -4    9.90    2.60
  -6   2  -5   10.40    2.50
  -6  -2   5    7.50    2.80
  -6   2  -5   10.30    3.30
   6   2   5    5.40    3.40
  -6   2  -5    7.50    2.80
   6  -2  -5   12.70    2.50
   6   2   5    7.10    3.30
   6  -2  -5   12.20    2.50
  -6   2   5    6.20    3.10
   6   2  -5   11.20    2.70
  -6   2   5    6.60    2.90
   6   2  -5    5.10    2.70
  -6   2   5    7.80    2.20
  -6  -2  -5    4.70    2.50
   6  -2   5   12.60    2.90
   6  -2   5    8.10    3.30
  -6   2  -6  124.09   13.20
   6   2   6  147.49   13.60
   6  -2  -6  157.08   12.90
  -6  -2   6  139.09   13.00
  -6   2  -6  133.59   13.10
  -6   2  -6  141.29   13.60
   6  -2  -6  158.98   12.80
   6   2   6  134.49   13.40
  -6  -2   6  145.49   13.30
   6  -2   6  147.49   13.60
  -6   2   6  154.58   12.80
  -6  -2  -6  155.38   13.20
  -6   2   6  147.19   13.30
   6   2  -6  140.69   13.10
   6   2  -6  147.09   13.20
   6  -2   6  156.58   13.40
  -6  -2  -6  150.48   12.60
   6   2   7   -4.30    4.00
   6  -2  -7   -0.90    3.00
  -6  -2   7    2.90    3.30
  -6  -2   7    2.00    3.40
  -6   2  -7    5.00    4.20
   6   2   7    3.70    4.10
  -6   2  -7    3.60    2.80
  -6   2  -7   -6.10    3.20
   6  -2  -7   -1.60    2.60
   6  -2  -7    7.60    3.10
  -6  -2  -7    8.80    2.70
   6  -2   7   13.50    4.10
   6   2  -7    6.50    3.50
   6  -2   7    5.70    3.70
  -6   2   7    4.60    3.70
   6   2  -7    2.30    3.50
  -6   2   7    2.40    3.30
  -6  -2  -7   -1.00    2.80
   6   2   8  204.78   19.80
   6  -2  -8  234.08   19.10
  -6  -2   8  208.48   19.60
  -6   2  -8  224.68   19.00
   6   2   8  224.28   19.90
   6  -2  -8  228.08   19.30
   6  -2  -8  206.68   19.20
  -6   2  -8  201.88   19.30
  -6   2  -8  210.58   20.10
  -6  -2   8  223.18   19.40
   6   2  -8  239.98   19.50
   6  -2   8  222.78   20.10
  -6  -2  -8  206.28   19.20
   6   2  -8  230.08   19.70
  -6   2   8  206.98   19.70
   6  -2   8  215.78   19.70
  -6  -2  -8  236.08   18.90
  -6   2   8  250.17   19.40
  -6  -2   9    0.30    4.30
   6  -2  -9   -3.50    3.80
  -6   2  -9    0.90    3.70
   6   2   9    0.60    4.70
   6  -2  -9    2.20    3.80
   6  -2  -9    3.00    3.70
  -6   2  -9   -1.50    5.00
  -6  -2   9    0.80    4.00
   6   2   9   -4.20    4.70
  -6   2  -9    1.40    3.40
   6   2  -9  -10.40    4.70
   6  -2   9    3.40    4.90
   6   2  -9    4.40    4.60
  -6   2   9   -4.80    4.70
  -6  -2  -9   -1.40    4.10
  -6  -2  -9    1.70    3.40
  -6   2   9    6.50    4.30
  -6   2 -10   11.30    4.30
  -6  -2  10   13.20    5.90
  -6  -2  10    6.20    5.00
  -6   2 -10   11.00    5.10
   6   2  10   13.20    6.20
  -6   2 -10   -2.80    6.00
   6  -2 -10    2.60    5.10
   6  -2 -10   11.90    4.80
   6  -2 -10   16.60    4.70
   6   2  10    9.00    5.50
  -6   2  10   10.60    5.70
  -6   2  10   12.60    5.20
   6   2 -10    6.80    5.00
  -6  -2 -10   17.80    4.50
   6   2 -10    6.10    5.20
  -6  -2 -10   13.90    5.30
   6  -2  10   16.50    5.50
  -6  -2  11    0.50    5.80
   6  -2 -11    6.70    6.40
  -6  -2  11   -3.20    5.40
   6  -2 -11    0.10    6.40
   6   2  11   -1.80    6.40
  -6   2 -11   -1.60    4.80
   6   2 -11    0.80    6.20
   6  -2  11    4.40    6.00
  -6  -2 -11   -8.30    6.60
   6   2 -11    2.70    5.70
  -6   2  11    5.10    6.80
  -6   2 -12   72.59   10.10
  -6  -2  12   61.09   10.50
   6  -2 -12   88.09    9.90
   6   2  12   72.29   10.60
   6   2 -12   69.19   10.20
  -6   2  12   79.59   11.80
   6  -2  12   73.99   10.20
  -6  -2 -12   67.79   10.10
  -6  -2 -12   78.59   11.90
   6  -3   0    1.00    1.70
  -6   3   0    2.90    2.00
  -6  -3   0   -1.00    1.70
   6   3   0    0.20    1.90
  -6  -3   1    0.10    1.80
  -6   3  -1    0.70    2.10
   6   3   1    1.30    1.80
   6  -3  -1    2.90    1.50
  -6   3   1    3.50    2.00
  -6  -3  -1    1.20    1.80
   6  -3   1    0.10    2.00
   6   3  -1    1.60    1.90
   6  -3  -2   17.60    2.10
   6   3   2   15.30    2.20
  -6   3  -2   16.10    2.70
  -6  -3   2   11.90    2.50
   6  -3   2   17.30    2.80
  -6   3   2   16.70    2.60
   6   3  -2   13.20    2.60
  -6  -3  -2   18.00    2.80
  -6   3  -3   36.50    4.00
   6   3   3   35.00    3.80
  -6  -3   3   36.30    4.00
  -6   3  -3   40.20    4.50
  -6  -3   3   37.80    4.00
   6  -3  -3   32.70    4.00
   6  -3  -3   37.10    3.90
   6   3   3   36.80    4.10
  -6   3   3   39.70    4.60
   6  -3   3   26.70    4.50
  -6  -3  -3   36.30    4.30
   6   3  -3   40.00    4.40
  -6  -3  -3   35.40    4.80
  -6   3  -4    4.70    3.00
   6  -3  -4    5.90    2.40
   6   3   4    7.50    2.90
  -6  -3   4    5.90    2.50
  -6  -3   4    7.00    2.60
   6  -3  -4    6.20    3.00
   6   3   4    2.50    4.90
  -6   3  -4    7.50    2.70
   6   3   4    6.50    2.30
   6  -3   4   10.10    2.50
  -6  -3  -4    8.20    2.50
   6  -3   4    4.20    2.30
  -6   3   4    6.00    2.50
   6  -3   4    7.80    3.00
  -6   3   4    6.60    2.90
   6   3  -4   11.40    2.80
   6   3  -4    6.10    2.50
  -6   3   4    9.00    3.70
  -6  -3  -4    4.90    5.20
  -6  -3   5   22.30    3.70
  -6   3  -5   26.40    3.60
  -6  -3   5   24.30    3.60
   6  -3  -5   13.40    3.10
   6   3   5   29.60    5.20
  -6   3  -5   25.30    3.50
  -6   3   5   10.00    5.00
  -6  -3  -5   16.60    3.30
   6   3  -5   12.30    3.40
   6   3  -5   11.90    3.50
   6   3   6   27.40    5.30
   6  -3  -6   31.90    3.80
  -6  -3   6   19.80    4.40
  -6   3  -6   40.50    4.50
  -6   3  -6   23.80    4.10
   6  -3  -6   29.90    4.00
  -6  -3   6   26.20    4.30
   6   3   6   26.50    4.70
  -6   3  -6   25.30    4.30
   6  -3   6   24.50    4.10
  -6  -3  -6   28.80    4.10
  -6   3   6   26.90    4.60
  -6   3   6   33.80    5.00
   6  -3   6   25.10    4.40
   6   3  -6   31.20    4.50
   6   3  -6   23.90    4.40
  -6   3   6   32.60    3.80
   6  -3   6   26.60    4.80
   6  -3  -7   -1.10    3.50
   6   3   7    5.40    4.20
  -6  -3   7    3.80    3.70
  -6   3  -7   -0.60    3.40
  -6   3  -7   -2.00    3.50
  -6   3  -7    0.80    3.00
   6   3   7    5.40    4.00
   6  -3  -7    8.40    3.20
   6  -3  -7   -1.40    3.00
  -6  -3   7    4.60    3.40
   6   3  -7    0.00    3.60
  -6  -3  -7    1.90    3.10
  -6  -3  -7    3.40    2.40
   6  -3   7   -2.40    3.50
  -6   3   7    2.10    3.70
   6  -3   7   -0.80    4.20
   6  -3   7   -4.40    3.20
   6   3  -7    2.60    3.80
  -6   3   7    2.00    3.40
  -6  -3   8    1.60    4.00
   6  -3  -8    1.30    3.50
   6  -3  -8   -5.70    3.30
  -6   3  -8    0.00    3.30
   6   3   8   -4.60    4.30
  -6   3  -8   -2.40    3.50
  -6   3  -8   -1.80    3.80
   6  -3  -8   -2.30    3.20
  -6  -3   8   -2.50    3.80
   6   3   8    0.00    4.40
   6  -3   8   -1.10    3.70
  -6   3   8   -3.70    3.90
   6  -3   8   -2.40    4.50
  -6  -3  -8    4.20    3.50
   6   3  -8    4.70    4.20
   6  -3   8    3.80    4.00
  -6   3   8    0.90    3.40
   6   3  -8   -3.00    3.90
  -6  -3  -8    1.90    2.80
  -6   3  -9    8.30    4.20
  -6   3  -9    0.00    4.70
   6   3   9   15.40    5.60
  -6   3  -9    3.00    4.10
   6  -3  -9   10.50    4.10
  -6  -3   9    2.50    4.60
   6   3   9   14.30    5.30
   6  -3  -9   12.80    4.00
  -6  -3   9    9.30    4.70
   6  -3  -9   12.60    4.50
  -6  -3  -9   11.60    4.20
  -6  -3  -9   14.50    3.60
   6   3  -9   -5.90    4.60
   6  -3   9    8.10    4.80
  -6   3   9   10.90    4.90
   6   3  -9    7.90    4.80
  -6   3   9   23.70    4.70
   6  -3   9    7.10    5.70
   6  -3   9    6.80    4.60
  -6   3 -10    1.90    4.90
   6   3  10   -4.60    5.30
   6  -3 -10    2.10    4.80
  -6   3 -10    2.10    5.20
  -6   3 -10    4.80    4.60
  -6  -3  10    5.90    5.20
  -6  -3  10   -3.00    4.90
   6   3  10   -1.50    5.70
   6  -3 -10    6.60    4.70
  -6  -3 -10    9.00    4.20
   6   3 -10    7.80    5.50
   6  -3  10   -3.90    4.80
   6  -3  10    3.30    5.30
  -6  -3 -10    4.80    4.60
   6   3 -10   12.30    5.80
  -6   3  10   -4.20    5.40
   6  -3 -11    0.80    6.40
   6   3  11   -4.20    6.30
  -6   3 -11    8.10    5.20
  -6  -3  11    5.50    6.00
   6  -3 -11    0.50    5.30
   6   3 -11    7.30    6.80
  -6  -3 -11   -2.40    5.70
   6  -3  11    0.40    5.90
  -6   3  11    4.90    6.60
  -6  -3 -11   -2.90    5.70
  -6  -3  12    1.50    6.70
   6   3  12    1.50    6.90
  -6   3 -12   -3.80    5.70
   6  -3 -12    5.90    8.20
   6   3 -12    9.60    7.10
  -6   3  12   -1.60    7.80
  -6  -3 -12   -6.10    7.30
   6  -3  12   -7.00    6.80
  -6  -4   0 1008.90   85.69
   6  -4   0 1115.39   85.69
  -6   4   0 1050.29   85.69
   6   4   0 1029.80   85.59
   6  -4   0 1057.39   85.59
   6  -4  -1  124.99   10.60
  -6  -4   1  107.89   11.80
   6  -4  -1  133.59   10.80
  -6   4  -1  111.59   11.30
  -6  -4   1  123.89   10.90
   6   4   1  127.19   10.80
   6  -4   1  134.99   10.80
   6  -4   1  118.69   10.90
  -6  -4  -1  130.59   10.60
  -6  -4  -1  122.69   11.00
  -6   4   1  123.49   10.90
  -6  -4  -1  114.29   10.80
   6   4  -1  117.99   10.80
   6   4   2   19.50    2.80
  -6  -4   2    9.70    2.60
  -6   4  -2   15.20    2.50
  -6   4  -2    8.40    2.70
   6   4   2   14.00    2.30
  -6  -4   2   10.30    2.90
   6  -4  -2   10.20    2.10
   6  -4  -2    8.70    2.40
   6  -4   2    7.20    2.30
  -6  -4  -2    7.80    2.60
   6   4  -2    9.00    2.70
   6   4  -2    8.90    2.50
  -6  -4  -2    9.30    2.30
  -6   4   2    9.30    2.60
  -6  -4  -2   10.00    3.00
   6  -4   2    9.80    2.80
   6   4   3   39.90    4.70
  -6  -4   3   39.60    4.60
  -6  -4   3   46.70    4.80
  -6   4  -3   42.80    4.70
  -6   4  -3   56.99    5.20
   6  -4  -3   45.00    4.90
   6   4   3   41.50    4.60
   6  -4  -3   32.80    4.40
  -6   4   3   38.90    4.50
  -6  -4  -3   40.00    5.00
   6   4  -3   40.10    4.70
  -6  -4  -3   42.90    5.00
   6   4  -3   46.10    5.10
   6  -4   3   40.90    4.70
   6  -4   3   37.40    4.80
  -6  -4   4  503.35   43.70
   6   4   4  511.35   43.70
   6  -4  -4  547.75   43.60
  -6   4  -4  527.25   43.60
  -6  -4   4  519.55   43.70
   6   4   4  548.65   43.40
  -6   4  -4  530.25   43.60
  -6   4   4  540.05   43.50
  -6  -4  -4  528.85   43.50
   6   4  -4  525.25   43.60
   6  -4   4  533.25   43.80
  -6  -4  -4  516.95   44.40
   6   4  -4  536.35   43.70
   6  -4   4  520.15   43.50
   6  -4   4  552.94   43.50
   6  -4  -5   25.80    3.90
   6  -4  -5   22.10    3.20
   6   4   5   22.20    4.20
  -6   4  -5   21.10    3.90
   6   4   5   11.90    6.30
   6   4   5   20.40    4.10
  -6  -4   5   22.00    4.00
  -6  -4   5   24.90    4.00
  -6   4  -5   23.00    3.90
  -6   4   5   20.90    5.40
  -6   4   5   19.80    4.00
  -6   4   5   22.10    4.30
   6  -4   5   22.70    3.70
   6   4  -5   17.00    4.20
   6  -4   5   30.30    3.50
   6   4  -5   33.40    4.30
   6  -4   5   27.50    4.50
  -6  -4  -5   19.60    3.70
  -6  -4  -5   17.30    5.80
   6  -4  -6   80.29    8.10
  -6  -4   6   79.99    8.80
   6   4   6   83.99    9.10
   6   4   6   80.29    7.30
   6  -4  -6   91.49    7.90
   6   4   6   62.19    9.20
  -6   4  -6   74.59    8.60
  -6  -4   6   78.69    8.70
  -6   4  -6   83.99    8.70
   6  -4   6   83.49    8.50
  -6   4   6   86.49    8.80
   6   4  -6   80.59    9.10
  -6   4   6   75.69    8.90
   6  -4   6   77.39    9.20
   6   4  -6   76.19    8.70
  -6  -4  -6   78.59    8.30
   6  -4   6   82.49    8.00
  -6   4   6   73.69    8.20
   6  -4  -7   -1.00    3.30
   6   4   7   -2.00    4.10
  -6   4  -7    7.50    3.60
   6  -4  -7   10.30    3.10
  -6   4  -7    4.50    3.50
  -6  -4   7    4.50    3.60
  -6  -4   7    9.10    3.80
   6   4   7    3.70    5.00
  -6  -4  -7    4.20    3.30
  -6   4   7    7.50    3.30
   6   4  -7    8.70    4.10
  -6   4   7    3.50    3.90
   6  -4   7    5.20    4.60
   6   4  -7    4.70    4.00
  -6   4   7    3.00    4.10
  -6  -4  -7    4.70    2.80
   6  -4   7    1.90    3.00
   6  -4   7    9.30    3.80
  -6   4  -8   76.59    9.90
  -6  -4   8   91.79   10.30
  -6  -4   8   99.19   10.50
   6   4   8   77.99   10.60
  -6   4  -8   90.59   10.50
   6  -4  -8  106.29    9.50
   6  -4  -8   91.69    9.90
   6  -4  -8   83.99    9.60
   6   4   8   92.49   10.90
   6  -4   8  100.19    9.70
  -6   4   8   91.89    9.70
   6  -4   8   80.89    9.70
  -6  -4  -8   77.99    9.40
   6   4  -8   98.99   10.60
   6  -4   8  100.09   11.50
  -6   4   8  102.69   10.10
  -6  -4  -8   79.89    8.60
  -6   4   8   91.59   10.30
  -6   4  -9    3.80    4.50
  -6  -4   9   -2.20    4.60
   6  -4  -9   -0.40    4.10
  -6  -4   9    1.30    4.60
   6  -4  -9   -0.70    4.00
   6   4   9   -1.60    5.60
   6  -4  -9    1.90    4.10
   6   4   9    3.80    5.20
  -6   4  -9    1.40    4.60
   6  -4   9   -5.70    4.20
   6   4  -9    2.50    4.80
  -6   4   9    2.00    4.80
  -6   4   9   10.40    4.80
  -6  -4  -9   -1.40    3.20
   6  -4   9   -9.60    3.80
   6   4  -9   10.20    5.20
  -6   4 -10   95.99    9.60
  -6  -4  10   64.59    9.40
   6   4  10   88.29   10.00
  -6   4 -10   58.69    8.80
   6   4  10   79.09   10.30
   6  -4 -10   93.49   10.10
  -6  -4 -10   77.29    8.90
   6  -4  10   76.99    9.40
   6   4 -10   78.89    9.60
  -6   4  10   71.19   10.30
   6  -4 -11   -3.90    6.20
   6  -4 -11    5.90    6.00
   6   4  11   -3.90    6.60
  -6  -4  11    0.50    5.70
  -6   4 -11   -3.10    5.30
  -6  -4 -11   -8.80    4.90
   6  -4  11    0.60    5.80
  -6   4  11    6.60    6.60
   6   4 -11   -9.00    6.90
   6  -5   0    4.20    2.60
   6  -5   0   -1.10    2.20
  -6   5   0    3.80    2.10
  -6  -5   0    4.00    2.40
  -6  -5   0    1.90    2.00
  -6   5   0    2.40    2.70
   6   5   0    3.00    2.50
  -6  -5   0    2.40    3.10
  -6  -5   1    6.80    2.70
  -6  -5   1    9.10    2.10
   6  -5  -1    8.50    2.40
   6  -5  -1    4.50    2.60
   6   5   1    1.50    3.00
  -6  -5   1    6.40    4.30
  -6   5  -1    7.30    3.00
  -6   5  -1    8.60    2.30
   6  -5   1    5.90    2.80
   6   5  -1    4.80    2.90
  -6   5   1    6.50    2.70
  -6  -5  -1    6.40    3.00
  -6  -5  -1   11.90    2.40
  -6  -5  -1    5.90    2.50
   6  -5   1    6.40    2.50
   6   5   2    0.70    2.70
   6   5   2    0.20    2.50
  -6  -5   2   -0.40    2.70
   6  -5  -2    1.70    2.10
  -6   5  -2    2.20    2.40
   6  -5  -2   -3.00    2.60
  -6  -5   2    4.40    3.50
  -6   5  -2   -2.80    2.90
   6  -5   2    0.80    2.50
  -6  -5  -2    0.60    2.50
  -6  -5  -2    3.10    2.50
  -6   5   2   -1.30    2.50
   6   5  -2    3.00    2.90
  -6  -5  -2   -1.10    2.40
   6   5  -2    1.90    2.50
   6  -5   2    2.10    2.90
  -6  -5   3   32.60    4.00
   6  -5  -3   25.30    3.40
  -6  -5   3   24.90    3.70
   6   5   3   12.00    3.20
   6   5   3   20.80    3.80
  -6   5  -3   31.00    3.60
   6  -5  -3   17.10    3.70
  -6  -5  -3   25.30    3.50
  -6   5   3   16.70    3.20
   6   5  -3   13.80    3.70
   6  -5   3   23.90    3.60
   6  -5   3   18.50    4.10
   6   5  -3   18.70    3.50
   6  -5   3   15.40    3.30
  -6   5   3   18.00    3.60
   6   5   4    8.90    2.80
  -6  -5   4    4.00    3.40
  -6   5  -4    6.40    3.50
  -6  -5   4    1.40    3.20
   6  -5  -4    8.00    3.50
   6  -5  -4   13.00    3.30
   6   5   4    5.10    3.30
  -6   5  -4    9.40    3.30
   6  -5   4   11.80    2.90
   6   5  -4   -1.00    3.40
   6  -5   4    5.50    3.00
   6   5  -4    5.50    3.30
  -6   5   4    4.80    2.90
   6  -5   4    8.30    3.80
  -6   5   4    4.90    3.20
  -6  -5  -4   10.30    3.20
  -6  -5  -4    2.50    4.00
  -6   5  -5    6.90    3.50
  -6  -5   5   -2.40    3.30
  -6  -5   5    3.50    3.40
   6   5   5   -1.20    3.20
   6  -5  -5    1.00    3.20
   6  -5  -5    0.20    2.20
   6   5   5    1.30    3.60
  -6   5  -5    0.60    3.60
   6  -5  -5   -7.40    5.50
   6  -5   5    4.20    3.90
  -6   5   5    3.30    3.40
  -6  -5  -5    4.40    5.90
   6  -5   5    1.40    2.90
  -6  -5  -5    2.70    3.10
   6  -5   5    0.30    3.10
   6   5  -5   -6.10    3.50
   6   5  -5    0.80    3.40
  -6   5   5    6.60    4.40
   6   5   6   -8.90    3.80
   6  -5  -6    4.80    2.60
   6   5   6  -14.10    5.60
  -6   5  -6   -5.60    3.40
  -6  -5   6    3.50    3.50
   6   5   6    5.90    4.20
   6  -5  -6   -0.60    3.30
  -6   5  -6   -2.50    3.40
  -6  -5   6   -2.00    3.50
  -6   5   6    0.10    3.60
   6  -5   6   -0.20    2.90
  -6   5   6    3.90    6.20
  -6   5   6    5.30    3.90
  -6  -5  -6  -10.60    5.90
  -6  -5  -6    3.00    3.30
   6   5  -6    4.60    3.80
   6  -5   6   -0.60    3.10
   6   5  -6    0.30    4.10
   6  -5   6    2.40    4.30
   6   5   7   37.00    7.10
   6   5   7   19.40    5.10
   6  -5  -7   20.10    4.50
  -6   5  -7   34.90    4.80
   6   5   7   23.60    3.10
  -6   5  -7   31.10    4.70
   6  -5  -7   14.20    3.80
  -6  -5   7   22.10    4.70
  -6  -5   7   26.70    5.10
   6   5  -7   23.30    4.90
  -6  -5  -7   36.50    4.70
   6  -5   7   22.90    4.90
   6   5  -7   22.20    5.10
   6  -5   7   15.50    4.00
   6  -5   7   27.20    5.60
  -6   5   7   14.60    6.20
  -6   5   7   17.10    4.80
  -6   5   7   17.20    4.40
  -6   5  -8   13.10    4.50
   6  -5  -8    7.20    3.80
  -6   5  -8    4.10    4.20
   6   5   8    9.60    5.80
  -6  -5   8    8.20    4.30
  -6  -5   8    9.00    4.90
   6   5   8    8.50    5.00
   6  -5  -8   12.30    4.20
  -6   5   8    4.30    4.70
   6   5  -8    8.20    5.10
   6  -5   8    5.50    4.30
  -6   5   8    0.50    3.90
   6   5  -8    4.70    4.70
   6  -5   8    2.60    5.70
  -6   5   8    3.20    4.50
   6  -5   8   -3.20    3.60
   6   5   9    1.60    5.80
  -6   5  -9    4.60    4.50
   6  -5  -9   -2.20    4.20
  -6  -5   9    1.80    4.70
  -6   5  -9    3.60    4.70
   6   5   9    1.70    5.40
  -6   5   9    0.90    5.10
   6   5  -9    3.70    5.40
  -6   5   9    2.50    4.60
   6  -5   9    7.20    5.00
  -6  -5  -9    5.60    4.70
   6  -5   9   -1.60    4.10
   6  -5 -10   -0.10    5.90
   6   5  10  -11.50    5.70
  -6   5 -10   -6.20    5.50
  -6   5 -10   -2.80    5.00
  -6  -5  10   -8.10    5.10
   6  -5 -10    6.60    4.70
   6   5  10   -0.40    7.20
  -6   5  10   -7.80    5.80
   6   5 -10   -5.80    5.30
  -6  -5 -10    2.80    5.10
   6  -5  10    3.10    5.80
   6   5  11   -0.40    6.60
  -6  -5  11    7.20    6.30
   6  -5 -11    3.00    5.90
  -6   5 -11    9.60    6.40
   6  -5  11   15.50    7.00
  -6  -5 -11    3.00    5.90
   6   5 -11   11.00    6.80
  -6   5  11   -5.10    6.50
  -6  -6   0  367.56   31.10
   6   6   0  373.46   31.40
   6  -6   0  381.16   31.40
  -6   6   0  384.16   31.50
  -6   6   0  362.96   31.20
  -6  -6   0  398.76   31.80
  -6  -6   0  365.36   31.40
   6  -6   0  383.76   31.30
   6  -6  -1   48.70    5.70
  -6  -6   1   49.40    5.50
  -6   6  -1   51.39    5.70
   6  -6  -1   59.09    5.80
  -6  -6   1   42.70    5.50
  -6   6  -1   49.50    5.60
  -6  -6   1   30.60    6.40
   6   6   1   45.20    5.40
  -6  -6  -1   34.80    5.20
  -6  -6  -1   43.60    5.50
  -6   6   1   49.30    5.20
  -6   6   1   58.89    6.40
   6  -6   1   53.59    6.00
   6   6  -1   47.90    5.40
  -6  -6  -1   40.70    5.00
   6  -6   1   54.79    6.30
   6   6  -1   39.70    5.50
  -6   6  -2  408.16   33.70
   6   6   2  431.16   34.00
   6   6   2  408.26   33.70
  -6  -6   2  411.06   34.00
  -6  -6   2  404.06   33.50
   6  -6  -2  398.86   33.70
  -6   6  -2  408.56   34.00
   6  -6  -2  391.16   33.70
  -6  -6   2  395.96   34.70
   6  -6   2  424.76   33.70
   6   6  -2  418.36   33.60
  -6  -6  -2  403.96   33.90
  -6   6   2  420.76   33.90
   6  -6   2  415.06   34.10
   6  -6   2  408.36   34.30
   6   6  -2  431.26   34.00
  -6  -6  -2  390.96   33.60
  -6  -6  -2  383.36   33.90
  -6   6   2  428.66   33.60
  -6   6   2  349.47   34.10
   6  -6  -3   41.50    5.00
  -6   6  -3   32.40    5.40
   6  -6  -3   37.00    4.90
  -6  -6   3   39.30    5.30
  -6  -6   3   41.00    4.70
  -6   6  -3   41.20    5.00
   6   6   3   34.60    5.10
  -6  -6   3   44.00    6.00
   6   6   3   40.10    4.90
  -6  -6  -3   41.00    5.40
  -6   6   3   46.10    4.90
   6  -6   3   41.20    5.40
   6   6  -3   43.00    5.10
  -6  -6  -3   38.80    4.90
  -6   6   3   52.19    5.00
   6  -6   3   42.90    5.00
  -6   6   3   35.20    5.20
   6  -6   3   43.80    5.60
   6   6  -3   39.20    5.50
   6   6   4  130.69   12.50
  -6   6  -4  130.99   13.00
   6  -6  -4  125.69   12.40
  -6   6  -4  127.09   12.40
   6  -6  -4  140.49   12.90
  -6  -6   4  131.49   12.80
  -6  -6   4  131.99   11.60
  -6  -6   4  133.39   12.60
   6   6   4  128.99   12.60
   6  -6   4  125.49   13.00
  -6   6   4  150.88   12.30
   6  -6   4  142.29   12.30
  -6  -6  -4  123.69   12.30
   6  -6   4  138.89   12.60
   6   6  -4  134.99   12.90
   6   6  -4  137.39   12.40
  -6   6   4  135.49   12.70
  -6   6   4  132.69   11.70
  -6  -6  -4  137.09   13.40
   6   6   5    5.40    3.60
  -6   6  -5    0.40    4.10
  -6  -6   5    1.30    3.90
  -6  -6   5    7.50    2.20
  -6   6  -5    5.20    3.70
   6   6   5    5.40    3.90
   6  -6  -5    0.90    2.40
   6  -6  -5    3.80    3.50
   6  -6  -5    9.60    4.90
  -6  -6   5    5.90    3.80
   6   6  -5    7.10    4.50
  -6   6   5    4.80    3.70
  -6   6   5    6.90    4.30
   6  -6   5   13.50    4.50
  -6  -6  -5    5.80    3.50
   6  -6   5    5.20    3.50
   6   6  -5    5.50    3.90
  -6  -6  -5    0.30    5.60
   6  -6   5    5.00    3.30
   6   6   6  236.08   23.50
   6  -6  -6  273.77   23.10
  -6   6  -6  278.97   23.50
  -6  -6   6  248.08   23.30
   6   6   6  222.68   25.70
  -6   6  -6  259.77   23.20
   6   6   6  207.88   23.40
   6  -6  -6  291.67   22.50
  -6  -6   6  281.07   23.70
   6  -6  -6  294.37   24.30
  -6   6   6  292.77   24.70
   6  -6   6  292.87   22.90
   6  -6   6  275.97   23.80
  -6   6   6  304.67   24.50
  -6  -6  -6  264.77   25.20
   6   6  -6  273.77   23.60
  -6   6   6  282.57   23.40
   6  -6   6  256.67   23.20
  -6  -6  -6  265.67   23.10
   6   6  -6  254.77   23.30
   6   6   7    2.20    6.60
   6  -6  -7   -5.00    3.80
  -6   6  -7   -7.10    4.50
  -6   6  -7    6.60    4.10
  -6  -6   7   -2.20    4.20
   6   6   7  -10.70    5.00
  -6  -6   7   -3.20    3.90
   6   6   7    4.70    3.60
   6  -6  -7    3.80    3.20
   6  -6   7    0.90    3.60
  -6   6   7    6.40    6.90
   6  -6   7    2.60    4.10
  -6   6   7    1.80    4.20
   6   6  -7    4.10    4.80
  -6   6   7    3.00    4.40
   6   6  -7    1.70    4.50
   6  -6   7   -5.80    4.70
  -6   6  -8   26.40    6.10
   6  -6  -8   34.50    5.00
  -6  -6   8   33.30    5.90
   6  -6  -8   33.20    5.50
  -6   6  -8   37.80    6.00
   6   6   8   28.90    6.50
   6   6   8   34.20    7.90
  -6   6   8   33.90    6.10
  -6   6   8   35.80    6.40
   6   6  -8   35.90    6.20
  -6  -6  -8   28.30    5.70
  -6   6   8   36.10    7.20
   6  -6   8   35.60    5.40
   6  -6   8   26.00    6.60
   6   6   9    0.70    6.50
   6  -6  -9   -2.40    4.60
  -6   6  -9   -2.30    4.90
   6   6   9   -3.30    5.70
  -6  -6   9    1.30    5.10
  -6  -6  -9   -7.70    4.50
   6  -6   9    1.00    5.10
   6   6  -9   -0.60    5.40
  -6   6   9    2.90    5.60
  -6   6 -10   33.60    7.80
   6   6  10   47.00    8.70
   6  -6 -10   57.79    7.60
  -6  -6  10   53.19    8.10
  -6  -6 -10   55.49    7.60
   6  -6  10   44.30    8.00
  -6   6  10   55.79    9.10
   6   6 -10   61.79    9.00
  -6  -6  11    7.30    6.90
  -6   6 -11   -8.00    7.20
   6   6  11    7.50    7.20
   6  -6 -11    8.80    5.90
   6   6 -11    7.10    8.30
   6  -6  11   -1.80    6.60
  -6   6  11    1.80    7.20
  -6  -6 -11   -3.20    5.60
  -6  -7   0    2.20    3.30
  -6   7   0   -2.40    3.60
   6   7   0   -0.80    2.30
   6  -7   0   -1.80    3.20
   6   7   0    0.90    3.60
  -6  -7   0    1.30    3.80
  -6  -7   0    2.00    2.90
   6  -7   0   -1.00    3.20
   6  -7   0    2.10    2.40
  -6   7   0   -2.60    2.70
  -6   7  -1   18.10    3.30
   6  -7  -1    8.40    3.50
  -6  -7   1   14.80    4.00
   6  -7  -1   10.30    3.80
   6  -7  -1   13.40    3.00
  -6  -7   1   18.80    3.20
  -6   7  -1   13.70    4.30
  -6  -7   1   14.50    5.20
   6   7   1   19.30    4.00
   6  -7   1   12.40    3.30
   6   7  -1   11.90    3.00
  -6  -7  -1   16.90    3.80
   6   7  -1   15.90    4.30
  -6  -7  -1   13.30    4.30
   6  -7   1   13.70    3.90
  -6  -7  -1   10.50    3.30
  -6   7   1   11.90    3.00
  -6   7   1   12.50    3.80
   6  -7   1   10.00    3.70
  -6   7   1   22.30    4.30
   6   7   2   -0.80    3.50
  -6  -7   2    1.70    2.60
   6   7   2   -0.30    3.30
  -6   7  -2    1.30    3.90
  -6  -7   2    0.70    6.00
  -6  -7   2    8.00    3.60
   6  -7  -2    1.50    3.10
  -6   7  -2   -0.50    2.90
   6  -7  -2    0.50    3.20
  -6   7   2    3.10    3.70
   6  -7   2    4.20    3.60
   6  -7   2    0.00    3.70
  -6  -7  -2   -4.30    3.50
   6  -7   2    3.50    4.60
   6   7  -2    7.00    4.10
  -6   7   2    1.10    4.40
   6   7  -2    0.40    3.00
  -6   7   2    4.80    2.60
  -6  -7  -2   -1.00    3.10
  -6  -7  -2    5.40    3.40
  -6   7  -3    5.30    3.50
   6  -7  -3    0.20    3.70
   6  -7  -3    1.20    3.20
   6   7   3    3.30    3.60
  -6   7  -3    6.10    4.10
  -6  -7   3    8.60    5.50
   6   7   3    3.00    3.50
  -6  -7   3    0.60    2.50
  -6  -7   3   -0.30    3.70
   6   7  -3    5.50    3.40
   6  -7   3    2.80    4.90
   6   7  -3    0.90    4.00
   6  -7   3    0.00    3.30
   6  -7   3    6.80    4.00
  -6   7   3    0.30    3.10
  -6   7   3   -0.40    3.40
  -6  -7  -3    7.30    3.70
  -6   7   3   -2.60    2.90
  -6  -7  -3    6.30    3.40
  -6  -7   4   -1.60    3.90
   6   7   4    3.20    3.90
  -6   7  -4    7.50    4.30
   6  -7  -4    2.50    4.00
  -6  -7   4    4.00    2.50
   6  -7  -4    6.50    3.80
   6   7   4    4.60    3.40
  -6  -7   4    0.60    5.00
  -6   7  -4    8.00    3.60
  -6  -7  -4    8.10    4.80
   6   7  -4   12.30    4.50
  -6   7   4   10.30    4.00
  -6   7   4    7.50    3.40
   6   7  -4    7.30    3.90
  -6  -7  -4    4.70    3.50
  -6   7   4    3.90    2.80
   6  -7   4    4.40    3.60
   6  -7   4    3.10    4.40
   6  -7   4    3.30    4.40
  -6  -7   5   34.60    5.50
   6   7   5   23.10    4.80
  -6  -7   5   32.40    5.50
   6   7   5   22.10    5.20
  -6   7  -5   32.30    5.30
   6  -7  -5   16.90    4.70
   6  -7  -5   12.80    5.70
   6  -7  -5   12.70    3.50
  -6   7  -5   27.00    4.80
  -6   7   5   26.60    5.40
  -6  -7  -5   37.60    4.90
   6  -7   5   31.60    5.40
   6   7  -5   19.30    4.90
   6   7  -5   26.30    5.60
  -6  -7  -5   31.50    6.80
  -6   7   5   30.60    4.90
   6  -7   5   16.30    5.50
  -6   7   5   15.20    3.40
   6  -7   5   30.70    4.50
   6   7   6   -1.50    4.90
  -6  -7   6   -2.00    2.40
  -6  -7   6    5.20    4.50
   6  -7  -6   -9.60    6.10
  -6   7  -6   -0.70    4.30
   6  -7  -6    2.20    4.20
   6  -7  -6    4.80    3.10
  -6   7  -6    2.20    5.00
   6   7   6   -1.10    4.30
  -6  -7   6   -2.60    4.60
   6   7  -6   -1.10    4.80
  -6   7   6    4.50    4.50
  -6  -7  -6   -4.90    3.40
   6  -7   6   -5.70    4.00
  -6  -7  -6    3.10    7.10
   6   7  -6   -0.50    4.60
   6  -7   6    2.10    5.20
   6  -7   6    0.70    3.70
  -6   7   6   22.10    6.30
   6   7   7   -0.80    7.60
  -6  -7   7    2.70    4.60
  -6   7  -7    6.40    5.20
   6  -7  -7   -0.20    4.40
   6   7   7    0.90    5.00
  -6   7  -7   -2.50    4.80
  -6  -7  -7   -7.20    7.40
  -6  -7  -7    9.40    4.60
  -6   7   7   -0.40    5.60
   6  -7   7   -5.30    4.00
   6  -7   7   -5.90    4.40
  -6   7   7   -0.40    4.70
   6   7  -7    1.00    5.10
  -6   7   7    2.60    8.30
  -6   7  -8   -2.10    5.00
  -6  -7   8    3.40    5.40
   6   7   8   -0.10    7.60
   6   7   8   -5.50    5.20
   6  -7  -8   -2.30    4.30
  -6  -7  -8    1.40    4.60
  -6   7   8    1.20    5.50
   6  -7   8    7.80    4.70
   6  -7   8    4.80    5.00
   6   7  -8    1.40    5.30
  -6   7   8   -4.00    7.20
  -6   7  -9    8.50    5.80
  -6  -7   9    5.00    5.80
   6   7   9    7.80    6.30
   6  -7  -9    7.50    5.30
  -6  -7  -9   11.70    5.50
   6  -7   9    9.30    5.90
  -6   7   9    4.20    6.00
   6   7  -9   -0.90    6.20
   6   7  10    4.50    6.50
  -6  -7  10   11.30    6.40
   6  -7 -10    5.90    5.70
  -6   7 -10   -5.60    5.60
  -6  -7 -10   -9.90    5.90
   6   7 -10  -10.30    6.90
   6  -7  10    4.40    6.50
  -6   7  10    4.30    6.50
  -6   8   0  129.89   12.20
   6  -8   0  130.89   11.80
   6  -8   0  118.19   11.20
   6   8   0  131.29   12.00
   6   8   0  124.39   11.00
   6  -8   0  111.59   11.70
  -6  -8   0  103.89   11.20
  -6  -8   0  119.89   12.00
  -6   8   0  115.99   11.30
  -6  -8   0  131.59   12.70
  -6  -8   1    6.70    5.30
   6  -8  -1    9.10    4.20
   6   8   1   13.30    4.30
  -6   8  -1    9.20    4.40
  -6  -8   1    8.20    4.10
  -6   8  -1   12.20    3.60
  -6  -8   1    7.90    3.20
   6  -8  -1    9.60    3.90
  -6  -8  -1    4.70    4.10
  -6  -8  -1    4.50    3.30
   6  -8   1    6.90    3.80
   6   8  -1   12.20    3.10
  -6   8   1    9.30    3.10
  -6   8   1    9.60    3.90
   6  -8   1   14.20    3.40
   6   8  -1    4.70    4.40
  -6  -8  -1   11.90    4.00
   6  -8   1   16.50    4.30
  -6   8   1   13.00    4.30
  -6  -8   2  408.66   33.90
   6   8   2  394.56   33.80
  -6   8  -2  406.66   33.90
  -6  -8   2  404.66   33.20
  -6   8  -2  375.06   33.30
  -6  -8   2  352.06   34.60
   6  -8  -2  385.46   33.70
   6   8   2  422.76   33.60
   6  -8  -2  410.36   33.70
  -6   8   2  433.56   33.40
  -6  -8  -2  388.06   33.60
  -6   8   2  426.86   33.90
   6  -8   2  411.06   33.70
   6   8  -2  399.16   33.90
   6  -8   2  426.66   33.80
  -6  -8  -2  374.16   33.40
   6   8  -2  373.46   33.20
  -6  -8  -2  394.16   33.70
   6  -8   2  408.26   33.80
   6   8   3    0.90    3.60
  -6   8  -3    2.00    3.30
  -6   8  -3    0.30    4.30
  -6  -8   3    4.60    4.10
  -6  -8   3    6.40    2.90
   6  -8  -3   10.20    3.90
   6  -8  -3    2.80    3.90
   6   8   3   -1.30    4.00
  -6  -8   3    7.10    6.80
  -6   8   3    5.50    4.20
   6  -8   3    2.60    4.30
   6   8  -3    8.50    4.70
  -6  -8  -3   -0.70    4.20
   6   8  -3    7.10    3.60
  -6   8   3   -1.70    3.50
  -6   8   3   -0.60    3.40
  -6  -8  -3   -0.90    3.50
   6  -8   3   -9.30    5.70
   6  -8   3   -2.10    3.60
   6   8   4  192.28   16.70
   6   8   4  173.28   17.20
  -6  -8   4  187.38   15.90
  -6  -8   4  176.68   18.90
   6  -8  -4  183.88   17.10
  -6  -8   4  183.88   17.10
  -6   8  -4  173.98   17.20
   6  -8  -4  195.78   16.80
  -6   8  -4  167.18   16.40
  -6  -8  -4  190.78   17.70
  -6  -8  -4  176.28   16.50
  -6   8   4  183.58   16.40
   6   8  -4  175.98   16.60
   6  -8   4  189.08   17.30
   6  -8   4  181.18   16.60
  -6   8   4  184.68   17.20
   6   8  -4  178.98   17.30
  -6   8   4  191.08   15.90
   6  -8   4  191.28   18.30
  -6  -8   5   -1.00    2.80
   6  -8  -5   -0.50    4.20
   6  -8  -5    3.70    5.60
  -6   8  -5    0.70    4.80
  -6  -8   5   -0.20    5.70
   6   8   5   -4.30    4.20
   6   8   5    4.00    4.50
   6  -8   5    8.20    5.80
  -6  -8  -5    6.80    4.20
  -6   8   5   -0.20    4.60
   6  -8   5   -3.10    3.90
  -6  -8  -5    8.20    6.00
  -6   8   5    2.80    4.10
   6   8  -5    1.70    4.10
  -6   8  -6   31.30    5.90
  -6  -8   6   29.70    7.50
   6   8   6   33.30    6.90
   6  -8  -6   37.00    6.40
   6  -8  -6   21.80    8.10
   6   8   6   31.20    6.40
   6  -8   6   36.60    6.90
   6   8  -6   37.30    6.20
  -6   8   6   52.79    7.70
   6  -8   6   51.59    6.00
  -6  -8  -6   45.30    6.20
  -6   8   6   41.30    6.30
  -6  -8  -6   25.70    9.10
   6  -8  -7    2.90    4.70
  -6  -8   7    6.40    5.70
   6  -8  -7   18.10    7.40
   6   8   7   -1.90    9.50
  -6   8  -7    4.40    5.00
   6   8   7    0.40    5.30
  -6   8   7    2.70    5.40
  -6   8   7    4.80    7.50
   6   8  -7   -4.90    5.50
   6  -8   7    5.50    5.70
  -6  -8  -7   -3.50    4.50
  -6   8   7   -5.70    8.40
   6  -8   7   -3.80    4.40
  -6  -8  -7  -14.70    7.10
   6   8   8   92.59   13.00
  -6  -8   8  114.49   13.80
   6  -8  -8  136.39   13.20
  -6   8  -8  117.09   13.80
   6  -8   8  109.09   13.90
   6   8  -8  121.09   13.90
  -6  -8  -8  135.89   13.30
   6  -8   8  157.68   14.30
  -6   8   8  108.79   12.80
   6   8   9   11.90    7.30
  -6   8  -9    7.00    6.40
   6  -8  -9   10.70    5.40
  -6  -8   9    2.60    6.00
  -6  -8  -9   -4.40    5.70
  -6   8   9   -9.10    6.50
   6   8  -9   -8.20    6.00
   6  -8   9   -0.70    6.30
   6   9   0    5.30    3.00
  -6  -9   0    0.00    3.50
  -6  -9   0   -6.50    4.10
   6  -9   0   -0.10    3.90
  -6   9   0   -2.80    3.40
  -6   9   0    7.30    4.50
   6   9   0   -1.20    4.70
  -6  -9   0    0.40    4.50
   6  -9   0    0.90    4.00
   6  -9   0    3.20    3.30
   6  -9  -1    9.20    4.40
  -6  -9   1   10.20    4.40
  -6   9  -1    8.80    4.70
   6   9   1    2.50    4.40
  -6   9  -1    4.80    3.50
  -6  -9   1    0.60    5.40
   6  -9  -1    0.10    4.20
   6   9   1   -1.10    4.10
  -6  -9   1    7.80    3.40
  -6   9   1    9.10    4.70
  -6  -9  -1    6.20    4.20
  -6  -9  -1    3.00    3.60
   6  -9   1   -4.30    4.10
   6   9  -1    6.90    4.80
  -6   9   1   -1.70    4.30
  -6   9   1   10.20    3.50
  -6  -9  -1    2.50    4.60
   6   9  -1    0.00    3.30
   6  -9   1    9.70    4.60
   6  -9   1    2.70    3.50
   6  -9  -2    1.00    5.90
   6   9   2    1.90    4.20
   6  -9  -2   -2.50    4.00
   6   9   2    0.30    4.30
  -6   9  -2    4.80    3.70
  -6  -9   2    4.00    3.40
  -6  -9   2    3.20    4.60
  -6   9  -2    0.10    4.60
  -6  -9   2   10.70    5.80
   6  -9   2    3.60    4.00
  -6   9   2    6.30    4.20
  -6  -9  -2    3.10    4.20
  -6  -9  -2    1.90    3.70
  -6  -9  -2    1.10    4.20
   6   9  -2    1.10    4.60
  -6   9   2   -1.50    3.40
   6   9  -2   -2.70    3.50
  -6   9   2    8.80    5.50
   6  -9   2   -6.10    3.90
   6  -9   2   -6.10    4.50
   6   9   3    1.70    4.50
  -6  -9   3   11.40    3.50
  -6  -9   3    8.60    7.20
  -6   9  -3   11.70    4.20
   6   9   3    7.70    4.50
   6  -9  -3    5.10    4.60
   6  -9  -3    5.10    4.60
  -6   9   3   16.00    5.00
   6   9  -3   10.80    4.00
   6  -9   3    9.40    5.80
  -6   9   3   10.30    3.90
  -6   9   3    1.10    4.10
  -6  -9  -3   13.80    4.90
  -6  -9  -3   15.70    4.50
   6  -9   3    3.30    7.90
   6  -9   3    4.90    4.20
  -6  -9   4    5.30    3.20
  -6  -9   4    1.70    7.40
   6  -9  -4   -2.00    4.40
   6   9   4    0.20    4.50
   6   9   4    2.70    4.60
   6  -9  -4   -3.90    5.10
  -6   9   4   -0.10    4.00
  -6  -9  -4    6.60    4.90
   6   9  -4   -1.70    3.90
   6  -9   4    7.50    4.40
  -6   9   4    2.30    4.70
  -6  -9  -4   -4.20    4.00
   6  -9   4   13.60    7.20
  -6  -9   5   -4.30    7.30
   6  -9  -5  -13.50    5.70
   6  -9  -5   -0.20    4.90
   6   9   5   -9.60    4.80
  -6   9  -5   -8.10    4.10
   6   9   5    3.60    5.10
  -6  -9   5    3.40    3.30
   6  -9   5   -2.10    7.40
  -6  -9  -5    0.70    4.40
  -6   9   5    6.10    5.20
   6  -9   5    0.80    4.30
   6   9  -5   -5.10    4.50
  -6   9   5    2.00    4.60
  -6  -9  -5   -4.00    6.10
  -6   9  -6    2.80    5.30
   6  -9  -6   -1.90    5.20
   6   9   6    5.80    6.20
   6   9   6   -5.00    5.50
   6  -9  -6  -12.10    7.40
  -6  -9   6    6.00    7.30
  -6  -9  -6    6.80    5.30
   6   9  -6    1.80    5.40
   6  -9   6    1.40    5.10
  -6   9   6    1.50    6.50
   6  -9   6   -5.70    6.60
  -6   9   6    4.90    5.50
   6  -9  -7    4.80    5.90
  -6   9  -7   14.70    5.90
  -6  -9   7    8.10    7.00
   6   9   7    7.30    6.70
   6  -9  -7   -3.50   10.10
  -6   9   7    3.40    9.80
   6   9  -7   16.40    5.80
  -6   9   7   -1.80    5.70
  -6  -9  -7   20.60    5.70
   6  -9   7    7.10    5.60
   6  -9   7   15.10    7.40
   6   9   8   -2.40    6.40
   6  -9  -8   11.70    5.90
  -6   9  -8   -2.80    6.50
  -6  -9   8  -13.00    6.60
  -6   9   8    6.00    6.70
  -6  -9  -8   -0.40    5.60
   6  -9   8    2.00    7.10
   6   9  -8    7.80    6.40
   6  10   0  313.67   26.40
   6 -10   0  293.57   27.30
   6 -10   0  313.17   27.40
  -6 -10   0  273.57   27.20
   6 -10   0  329.17   26.70
  -6  10   0  300.17   26.90
  -6 -10   0  320.87   27.70
  -6  10   0  350.76   27.00
  -6 -10   1    5.90    4.00
   6  10   1   -1.10    4.70
  -6 -10   1   -0.60    5.20
   6  10   1    5.40    4.90
   6 -10  -1   -4.60    4.30
  -6  10  -1   -1.40    3.80
   6 -10  -1    4.60    4.60
   6 -10   1   -2.80    4.60
   6 -10   1    3.80    4.00
   6  10  -1    4.70    3.50
  -6 -10  -1    4.60    4.60
  -6 -10  -1    2.20    4.00
  -6  10   1    2.40    4.00
  -6  10   1   -2.90    5.10
  -6 -10   2   34.60    7.60
   6 -10  -2   36.60    6.30
   6  10   2   41.70    6.50
  -6  10  -2   39.20    5.80
  -6 -10   2   33.90    5.20
   6  10   2   33.30    6.30
   6 -10  -2   34.00    6.50
   6 -10   2   46.00    6.20
  -6 -10  -2   40.10    6.00
   6 -10   2   46.80    6.60
   6  10  -2   41.00    5.30
  -6  10   2   20.10    6.70
  -6  10   2   45.10    5.90
   6 -10  -3   -3.40    4.80
  -6 -10   3   -3.70    8.40
  -6  10  -3    5.60    4.80
   6  10   3    1.00    5.10
  -6 -10   3   -9.70    3.60
   6 -10  -3    5.60    5.20
   6 -10   3    4.00    5.20
  -6 -10  -3    2.50    4.30
   6 -10   3   -0.70    4.50
  -6  10   3    3.50    4.80
   6  10  -3    3.10    4.00
   6  10   4   94.99   11.10
   6  10   4  104.79   12.90
  -6 -10   4  126.79   11.40
  -6  10  -4  116.89   12.30
  -6 -10   4  101.39   13.50
   6 -10  -4  105.39   12.20
   6 -10  -4  101.49   12.40
  -6 -10  -4  102.59   12.10
   6 -10   4  117.69   12.70
   6 -10   4  105.69   12.20
   6  10  -4  102.49   11.50
  -6  10   4  131.89   11.90
  -6 -10   5    1.80    9.00
  -6  10  -5    8.10    5.30
   6 -10  -5   -2.90    7.00
   6  10   5    5.90    5.90
  -6 -10   5   -0.80    3.90
   6  10   5   -5.30    5.90
   6 -10  -5   -0.20    5.50
   6 -10   5   -5.10    5.10
  -6 -10  -5    1.90    5.70
   6 -10   5    8.80    8.90
  -6  10   5  -12.70    5.40
   6  10  -5   -2.40    4.80
   6 -10  -6   75.99    9.60
  -6  10  -6   84.89    9.70
   6  10   6   61.39    9.70
   6 -10  -6   56.99   12.00
  -6 -10   6   74.29   12.60
   6 -10   6   83.09    9.60
  -6  10   6   78.79   10.70
   6 -10   6   49.80   12.30
   6  10  -6  115.69   11.80
  -6 -10  -6   65.39    9.30
   6 -10  -7    3.10    6.20
   6  10   7    3.80    6.60
  -6  10  -7   16.60    6.30
  -6 -10   7   -8.60    8.90
  -6 -10  -7   -4.60    6.40
   6  10  -7   10.00    6.40
   6 -10   7    6.30    6.10
   6 -10   7   -5.70    9.40
  -6  10   7   10.30    6.50
   6 -11   0   -0.90    5.00
  -6 -11   0   -4.80    5.40
  -6 -11   0    1.90    4.80
  -6  11   0    0.00    5.10
  -6  11   0    1.00    4.30
   6  11   1    6.90    5.40
   6 -11  -1   -3.70    5.50
  -6  11  -1   -2.10    4.60
  -6 -11   1    9.70    6.40
  -6 -11   1    8.50    4.90
  -6 -11  -1    0.00    5.30
   6 -11   1    3.90    4.90
   6 -11   1   -0.30    5.50
  -6  11   1   11.40    6.70
  -6 -11  -1    3.10    4.60
   6  11  -1   -3.60    4.00
  -6  11   1    1.50    5.10
  -6  11  -2    1.30    4.40
   6  11   2   -0.90    5.20
  -6 -11   2    3.40    4.60
  -6 -11   2   -2.70    6.50
   6 -11  -2    6.40    5.60
   6 -11   2   -3.70    5.50
   6  11  -2   -3.40    4.30
   6 -11   2    1.00    4.60
  -6 -11  -2    2.70    5.00
  -6  11   2   -2.70    4.70
  -6 -11   3    1.20    7.30
   6  11   3   -2.60    5.50
  -6 -11   3    7.30    4.50
  -6  11  -3    8.30    5.10
   6 -11  -3    8.90    6.00
   6 -11   3    3.60    5.80
   6  11  -3    9.70    4.70
  -6  11   3    1.30    6.10
   6 -11   3   10.60    5.70
  -6 -11  -3    9.10    5.60
  -6 -11   4   -1.00    7.80
  -6  11  -4    1.60    5.20
  -6 -11   4    9.60    4.90
   6 -11  -4   11.80    6.20
   6  11   4   -1.70    5.80
   6 -11   4    5.60    6.00
  -6  11   4   -6.00    5.90
  -6 -11  -4   11.60    5.90
   6 -11   4    1.10    6.40
   6  11  -4   -5.30    5.50
   6  11   5   -7.30    6.20
   6 -11  -5    2.00    6.40
  -6  11  -5    1.60    6.00
  -6 -11   5    2.40    9.60
   6 -11   5    3.40    8.40
   6 -11   5   11.10    6.10
  -6 -11  -5    3.30    6.00
   6  11  -5   -5.40    5.40
  -6  11   5    4.00    7.00
   6 -11  -6    3.30    6.40
   6  11   6   -4.80    6.50
  -6 -11   6   19.20   10.60
  -6  11  -6    3.00    6.40
  -6 -11  -6    0.60    7.00
   6 -11   6    2.00    6.70
  -6  11   6   -6.60    6.20
   6 -11   6  -11.20   10.10
   6  11  -6    9.00    6.40
   6  12   0    4.90    6.20
  -6  12   0    7.10    6.30
   6 -12   0   11.00    6.40
  -6 -12   0   15.90    6.40
  -6 -12   0   17.10    5.50
   6 -12  -1   -2.80    6.00
   6  12   1   -4.00    5.90
  -6 -12   1    0.50    5.30
  -6  12  -1   -3.90    5.40
  -6 -12   1    7.80    6.80
  -6 -12  -1   -0.90    6.00
   6 -12   1    8.10    6.00
  -6 -12  -1   -8.60    5.10
  -6 -12   2   97.59   11.90
   6  12   2   87.19   10.70
  -6 -12   2   84.59   10.10
  -6  12  -2   77.69   10.00
   6 -12  -2   87.29   10.80
  -6 -12  -2   85.59   10.20
   6 -12   2   88.99   10.80
  -6  12  -3   -2.00    5.20
  -6 -12   3   -0.50    5.10
   6 -12  -3    0.40    6.30
   6  12   3   -1.70    6.20
  -6 -12   3    6.30    8.00
   6  12  -3   -1.30    5.30
   6 -12   3   -7.40    6.20
  -6 -12  -3    4.90    6.10
  -6 -12   4   14.30    9.10
  -6  12  -4    7.60    5.90
  -6 -12   4   17.30    6.50
   6 -12  -4   19.80    7.20
   6  12   4   22.50    7.40
   6 -12   4   18.30    6.90
  -6 -12  -4   11.30    7.20
   6  12  -4    9.40    6.00
   7   0   0    2.00    1.90
  -7   0  -1   -0.10    0.90
  -7   0   1    0.50    1.50
   7   0   1   -2.20    1.50
   7   0   1   -0.40    0.90
   7   0  -1   -1.30    0.60
  -7   0   1   -0.10    0.60
   7   0   2   59.59    5.60
   7   0   2   57.89    4.70
  -7   0  -2   55.39    4.70
  -7   0   2   52.89    4.70
  -7   0   2   50.79    5.30
   7   0  -2   49.80    4.80
   7   0   3   -0.10    0.90
  -7   0   3    0.40    1.30
  -7   0   3   -0.50    1.80
  -7   0  -3   -0.40    1.00
   7   0  -3    4.70    2.00
   7   0   3   -1.40    2.20
  -7   0   4    1.30    1.60
   7   0   4    2.40    2.40
   7   0  -4    2.10    2.00
   7   0  -4    4.30    2.10
  -7   0   4    0.80    2.20
  -7   0  -4    2.30    1.20
   7   0   4   -0.70    2.30
  -7   0   5   -0.80    1.90
   7   0   5    1.90    2.80
   7   0  -5    1.20    2.20
   7   0   5   -3.10    2.50
  -7   0   5   -2.60    2.50
  -7   0  -5   -0.90    2.30
   7   0  -5   -4.90    2.20
  -7   0  -5   -3.20    1.40
  -7   0  -5    1.40    2.20
  -7   0   6   43.10    5.40
  -7   0   6   50.19    5.60
  -7   0  -6   45.30    5.50
   7   0   6   46.10    5.80
   7   0  -6   53.09    5.90
  -7   0  -6   49.20    4.90
   7   0   6   50.49    5.80
   7   0  -6   44.80    5.20
  -7   0  -6   51.09    5.60
   7   0   7   -4.00    3.70
   7   0  -7    2.10    3.00
   7   0  -7    1.10    3.20
  -7   0  -7    1.00    3.50
   7   0   7   -0.70    3.70
  -7   0   7    0.90    3.30
  -7   0  -7    2.70    2.10
  -7   0  -7    5.10    2.90
  -7   0   7    3.50    2.90
   7   0  -8    0.10    3.20
   7   0   8   -3.20    4.10
  -7   0  -8   -6.70    4.40
  -7   0   8   -0.80    3.80
  -7   0   8    2.90    3.30
   7   0   8   -0.90    4.30
   7   0  -8    2.60    3.90
  -7   0  -8   -2.10    2.20
   7   0  -8   -0.20    3.40
  -7   0  -8    2.90    3.30
   7   0   9   -6.40    5.40
  -7   0   9    0.10    4.20
  -7   0  -9    0.20    2.50
   7   0   9    4.40    4.60
   7   0  -9    5.10    4.70
   7   0  -9    4.30    4.00
  -7   0  -9    0.10    5.90
  -7   0   9    1.50    3.90
   7   0  -9    2.70    4.00
  -7   0  -9    3.00    3.70
  -7   0  10   16.20    5.10
   7   0 -10   13.00    5.30
  -7   0 -10    7.40    7.40
   7   0  10   14.40    6.40
  -7   0 -10   13.60    4.60
  -7   0  10   19.20    5.70
   7   0 -10   15.60    5.10
   7   0  10    7.60    5.50
  -7   0  11    1.70    5.80
   7   0  11   -5.50    5.80
  -7   0 -11    6.00    5.30
   7   0 -11    1.40    5.70
  -7   0 -11    0.60    8.40
  -7   0  12   -0.90    6.30
  -7   0 -12    4.80    7.50
   7   0  12   -5.80    6.50
   7   0 -12    0.70    6.90
  -7   0 -12    9.60    9.30
   7   1   0   57.89    4.90
   7  -1   0   56.49    4.90
  -7  -1   0   53.29    5.00
  -7   1   0   57.19    5.00
  -7  -1   1   22.80    2.50
   7  -1  -1   19.80    2.00
   7   1   1   23.40    2.10
   7   1   1   20.90    2.10
  -7   1  -1   19.10    2.30
  -7   1   1   25.60    2.00
  -7   1   1   20.20    2.60
  -7  -1  -1   17.60    2.90
   7   1  -1   19.30    2.30
   7  -1   1   18.30    2.30
  -7  -1  -1   23.10    2.20
  -7   1  -2   52.99    4.80
   7   1   2   39.70    5.60
  -7  -1   2   52.59    4.80
  -7  -1  -2   45.60    5.60
   7   1  -2   53.49    5.00
  -7   1   2   49.50    5.70
   7  -1   2   54.79    5.20
   7   1   3  252.57   21.50
  -7   1  -3  254.07   20.90
  -7  -1   3  252.77   20.90
  -7   1   3  239.58   21.30
   7  -1   3  245.98   21.10
  -7   1   3  278.47   20.80
   7   1  -3  246.98   21.00
  -7   1  -4    2.30    2.00
   7  -1  -4    3.50    2.00
  -7   1  -4    2.80    1.70
  -7  -1   4    2.90    2.20
   7   1   4    3.40    2.80
  -7  -1   4    3.90    1.80
   7   1   4    1.30    2.40
   7   1  -4    3.70    2.20
   7  -1   4    1.80    2.20
   7   1  -4    3.10    1.90
   7  -1   4   -0.90    2.40
  -7   1   4    2.40    1.50
  -7   1   4    1.30    2.10
  -7   1   4    1.90    2.40
  -7  -1  -4    5.50    2.00
  -7   1  -5   15.10    3.80
  -7   1  -5   16.50    2.50
  -7  -1   5   21.60    3.40
   7  -1  -5   13.30    2.90
   7   1   5   17.60    3.60
   7   1   5   14.40    3.40
  -7  -1   5   15.00    2.80
  -7   1  -5   14.40    3.00
   7  -1  -5   23.80    3.20
   7  -1   5   18.10    3.30
  -7   1   5   25.70    3.40
  -7   1   5   20.50    3.00
   7   1  -5   14.10    3.00
  -7  -1  -5   21.20    3.00
  -7   1   5   20.50    2.60
   7   1  -5   13.50    3.00
   7  -1   5   18.70    3.50
  -7   1  -6   12.50    2.50
   7  -1  -6    4.30    2.50
   7   1   6    4.60    3.70
   7   1   6   13.90    3.90
  -7  -1   6   12.80    3.50
   7  -1  -6   11.30    2.90
  -7   1  -6   14.20    4.60
   7  -1  -6   10.10    3.00
  -7   1  -6   12.80    3.20
   7   1  -6   10.90    3.10
  -7   1   6   12.70    3.60
  -7  -1  -6   15.20    1.80
  -7  -1  -6   13.00    2.90
   7   1  -6    9.10    3.30
  -7  -1  -6   15.70    2.80
  -7   1   6   13.30    2.70
   7  -1   6   11.80    3.90
   7  -1   6   16.00    3.70
   7   1   7  171.68   16.40
  -7   1  -7  187.58   15.40
   7  -1  -7  183.58   15.60
   7  -1  -7  181.58   15.80
   7   1   7  168.38   16.40
  -7   1  -7  186.48   17.10
  -7   1  -7  177.28   15.90
  -7  -1   7  173.28   15.70
   7  -1  -7  182.78   15.90
  -7  -1   7  194.58   16.30
  -7   1   7  184.18   15.80
   7   1  -7  174.58   15.90
   7  -1   7  195.28   16.30
  -7  -1  -7  165.38   16.00
  -7   1   7  179.08   16.20
  -7  -1  -7  190.68   15.00
   7   1  -7  176.58   16.00
   7  -1   7  169.38   16.30
  -7  -1  -7  183.68   15.60
   7   1   8    1.30    4.40
   7  -1  -8    4.20    3.20
  -7  -1   8   -3.10    3.30
  -7   1  -8    1.10    3.40
   7   1   8   -0.10    3.90
  -7   1  -8   -1.80    5.10
   7  -1  -8   -1.40    3.10
  -7   1  -8    3.50    3.30
  -7  -1   8   -1.00    3.80
   7  -1  -8    2.90    3.60
   7   1  -8    3.50    3.70
  -7   1   8   -0.80    3.30
  -7   1   8    4.60    4.10
  -7  -1  -8    4.80    3.90
  -7  -1  -8   10.90    3.30
   7  -1   8    3.50    4.30
  -7  -1  -8    4.40    1.90
   7   1  -8    2.00    3.60
   7  -1   8   -0.70    4.10
   7  -1  -9   69.29    7.70
  -7   1  -9   55.29    6.50
   7  -1  -9   51.19    6.70
   7   1   9   53.49    7.40
  -7  -1   9   56.09    6.90
  -7  -1   9   42.20    6.90
   7   1   9   53.89    7.70
   7  -1  -9   66.89    7.10
  -7   1  -9   42.80    8.10
  -7   1  -9   58.79    6.80
   7   1  -9   60.99    7.10
   7  -1   9   67.79    8.00
   7   1  -9   57.99    7.20
  -7  -1  -9   62.09    7.40
  -7   1   9   63.39    6.80
  -7  -1  -9   55.39    6.40
  -7   1   9   45.70    7.60
   7   1  10   -7.40    5.20
  -7   1 -10   -6.00    6.10
   7   1  10   -7.10    4.90
  -7  -1  10   -2.30    4.70
  -7  -1  10    1.10    4.80
   7  -1 -10   -7.80    4.20
   7  -1 -10   -1.20    4.80
   7  -1 -10    4.70    5.70
  -7   1 -10   -5.30    4.10
   7   1 -10    2.00    4.80
   7   1 -10    7.80    4.90
  -7   1  10    3.20    5.00
  -7  -1 -10    9.80    6.00
  -7   1  10    4.70    4.80
   7  -1  10    3.10    5.40
   7  -1  10    1.00    5.10
  -7  -1 -10    1.80    3.90
   7  -1 -11   36.90    7.00
  -7  -1  11   37.20    7.20
   7   1  11   34.00    7.60
  -7   1 -11   26.80    6.50
  -7   1 -11   40.20    9.00
  -7  -1  11   57.19    8.10
   7  -1  11   30.50    7.60
  -7  -1 -11   22.40    9.00
   7   1 -11   46.40    7.50
  -7  -1 -11   42.20    6.30
  -7   1  11   40.90    8.10
   7   1 -11   30.80    7.50
   7  -1 -12    3.20    6.30
  -7   1 -12   -1.20    6.00
  -7  -1  12   -5.10    6.80
   7   1  12    8.00    6.90
  -7   1  12   -5.60    6.50
  -7  -1 -12   -6.40    6.90
   7  -1  12    0.30    7.30
   7   1 -12  -12.70    6.90
  -7  -1 -12    1.20   10.20
  -7  -2   0    1.50    1.50
  -7   2   0    0.80    1.70
   7   2   0   -0.20    1.40
   7  -2   0    1.30    1.50
   7   2   1   18.90    2.20
   7  -2  -1   20.40    2.40
  -7  -2   1   18.70    2.50
  -7   2  -1   20.10    2.60
   7  -2   1   20.00    2.60
   7   2  -1   18.90    2.40
  -7   2   1   19.70    2.60
  -7  -2  -1   16.90    2.50
   7   2   2    2.70    1.20
  -7   2  -2    6.60    2.00
   7  -2  -2    1.00    1.30
  -7  -2   2    3.40    1.80
  -7  -2  -2    0.60    2.70
   7   2  -2    0.60    1.80
  -7   2   2    4.90    2.20
   7  -2   2    0.40    2.10
  -7   2   2    3.50    1.70
  -7  -2  -2    3.50    1.10
  -7  -2   3    0.90    1.70
  -7   2  -3    6.60    2.00
   7   2   3   -0.70    4.00
  -7  -2   3    0.10    1.90
  -7   2  -3    2.80    1.90
   7   2   3    2.60    2.00
   7   2  -3    0.60    1.90
  -7  -2  -3    2.10    3.50
   7  -2   3    0.10    2.20
  -7  -2  -3    3.60    1.90
  -7   2   3   -1.20    1.60
  -7   2   3   -6.60    3.00
   7   2  -3    0.50    1.90
  -7  -2   4   41.90    4.40
  -7  -2   4   41.40    4.60
   7   2   4   35.40    4.30
  -7   2  -4   37.70    4.00
  -7   2  -4   36.20    4.10
   7   2   4   34.50    5.40
   7  -2   4   48.60    4.70
  -7   2   4   41.30    4.90
   7  -2   4   31.90    4.40
  -7   2   4   27.80    5.00
  -7  -2  -4   39.10    4.10
  -7   2   4   38.30    4.00
   7   2  -4   37.40    4.20
  -7   2  -5    7.90    2.40
   7  -2  -5    5.10    2.30
  -7   2  -5   -4.60    3.10
   7  -2  -5    8.50    2.30
   7   2   5    1.80    3.40
  -7  -2   5    2.50    2.50
  -7   2  -5    6.60    2.70
   7   2   5    5.10    2.90
   7   2  -5    7.20    2.80
  -7   2   5    4.80    2.10
  -7   2   5    9.10    3.20
   7   2  -5    2.70    2.70
  -7  -2  -5    5.00    2.50
   7  -2   5    6.90    3.20
   7  -2   5    2.80    2.80
  -7   2   5    5.80    2.80
   7   2   6    1.20    3.60
  -7  -2   6    9.30    3.00
  -7   2  -6    2.60    3.80
   7  -2  -6    6.30    2.80
   7  -2  -6    3.80    2.40
  -7  -2   6    3.60    3.30
   7  -2  -6    5.90    3.30
  -7   2  -6    6.40    2.70
   7   2   6   10.70    3.90
  -7   2  -6    5.20    3.20
   7   2  -6    2.80    2.90
  -7  -2  -6    4.20    2.90
  -7  -2  -6   -1.80    2.20
  -7   2   6    5.20    2.50
  -7   2   6    4.70    3.20
   7  -2   6    5.80    3.40
  -7   2   6    7.30    3.30
   7   2  -6    2.90    3.10
   7  -2   6    2.70    3.80
   7  -2  -7    6.80    2.80
   7  -2  -7    4.80    3.10
  -7   2  -7    4.80    4.30
   7   2   7    6.40    4.30
  -7   2  -7    4.40    3.50
   7   2   7    4.00    4.10
  -7   2  -7    4.90    2.80
  -7  -2   7    8.20    3.30
   7  -2  -7    4.50    3.20
  -7  -2   7    6.20    3.60
   7   2  -7    4.90    3.60
   7  -2   7   -0.50    3.80
  -7  -2  -7    5.00    2.60
   7  -2   7    8.20    4.20
  -7  -2  -7    6.30    3.20
  -7   2   7    2.90    3.70
   7   2  -7    7.20    3.50
  -7   2   7    4.80    3.00
  -7  -2   8   30.50    4.80
   7   2   8   15.70    4.90
   7   2   8    7.40    4.80
  -7   2  -8    9.00    3.90
   7  -2  -8   17.00    4.20
   7  -2  -8   18.50    4.00
  -7   2  -8   23.30    5.60
   7  -2  -8   21.40    4.00
  -7   2  -8   14.20    3.50
  -7  -2   8   22.20    4.40
  -7  -2  -8   14.30    3.50
   7   2  -8   21.10    4.50
   7  -2   8    8.50    4.70
   7   2  -8   18.20    4.30
  -7  -2  -8   17.40    4.00
  -7   2   8   22.90    4.70
   7  -2   8   15.20    4.80
  -7   2   8   25.40    4.00
   7  -2  -9    1.50    4.00
   7   2   9    1.00    4.80
  -7   2  -9    0.30    3.70
   7  -2  -9    6.40    3.80
  -7  -2   9    1.70    4.50
  -7  -2   9    6.70    4.50
   7   2   9   -5.40    4.00
  -7   2  -9   -4.20    3.20
  -7   2  -9   -2.50    5.20
   7  -2  -9    3.20    3.70
   7   2  -9    1.90    4.40
  -7  -2  -9    1.10    4.10
  -7  -2  -9   -2.30    3.30
  -7   2   9    1.90    4.00
  -7   2   9    3.10    4.30
   7   2  -9    5.80    4.50
   7  -2   9    2.30    5.30
  -7  -2  10    4.40    5.10
  -7   2 -10    2.50    4.20
   7  -2 -10    7.80    5.50
   7   2  10  -13.10    5.00
   7   2  10   -0.70    5.80
  -7   2 -10  -10.20    6.10
  -7  -2  10   -4.40    5.00
   7  -2 -10   -6.20    4.90
   7  -2 -10   -3.70    4.50
   7   2 -10   -1.20    4.90
   7   2 -10   -2.60    4.90
  -7  -2 -10    1.80    4.00
  -7  -2 -10    0.40    5.10
  -7   2  10   -0.80    5.10
   7  -2  10    2.50    5.40
  -7   2  10    3.10    5.20
  -7  -2  11    0.40    5.50
  -7   2 -11   -0.20    5.50
   7   2  11    3.30    6.20
   7  -2 -11    2.80    5.50
  -7  -2  11    6.60    5.80
  -7   2 -11    0.40    6.80
   7   2 -11   -4.80    5.50
  -7   2  11    6.90    6.10
   7   2 -11    0.10    6.30
  -7  -2 -11   -1.00    6.70
   7  -2  11    1.10    6.00
   7   2  12    4.80    7.10
   7  -2 -12   15.50    6.70
  -7  -2  12   10.60    7.10
  -7   2 -12   10.10    6.70
   7   2 -12   12.70    7.00
  -7  -2 -12    0.30    8.70
   7  -2  12    2.50    6.80
  -7  -2 -12    2.70    7.30
  -7   2  12   22.60    7.40
   7   3   0  136.89   11.70
  -7   3   0  139.39   11.90
   7  -3   0  139.19   11.70
  -7  -3   0  136.89   11.80
   7  -3  -1  384.56   32.40
  -7   3  -1  390.46   32.60
  -7  -3   1  405.86   32.60
   7   3   1  393.16   32.40
   7  -3   1  402.06   32.60
  -7   3   1  396.76   32.60
  -7  -3  -1  387.96   32.60
   7   3  -1  411.06   32.50
   7  -3  -2   57.19    5.60
  -7  -3   2   63.99    6.10
  -7   3  -2   69.09    6.30
  -7   3  -2   61.19    6.40
   7   3   2   61.29    5.70
  -7  -3  -2   66.79    6.50
  -7  -3  -2   61.79    6.00
  -7   3   2   64.59    6.00
   7  -3   2   60.69    6.30
   7   3  -2   58.59    6.10
   7   3   3   40.90    4.80
   7  -3  -3   29.70    4.10
  -7  -3   3   39.70    4.80
   7   3   3   40.80    3.90
  -7  -3   3   38.50    4.60
  -7   3  -3   42.40    4.70
  -7   3  -3   43.20    4.80
   7  -3  -3   43.60    4.60
  -7   3   3   43.90    5.00
  -7  -3  -3   37.70    4.60
   7   3  -3   42.30    4.60
   7   3  -3   38.20    4.80
  -7  -3  -3   34.90    5.10
   7  -3   3   36.10    4.40
  -7  -3   4   69.19    6.40
   7   3   4   64.99    6.50
   7   3   4   51.99    5.80
   7  -3  -4   69.49    6.60
   7  -3  -4   64.79    6.10
   7   3   4   43.00    7.50
  -7   3  -4   53.49    6.20
  -7   3  -4   57.79    6.30
  -7  -3   4   57.29    6.30
   7  -3   4   68.49    6.20
  -7  -3  -4   59.79    6.20
   7  -3   4   57.19    6.70
  -7   3   4   63.29    6.40
  -7  -3  -4   52.99    7.30
   7   3  -4   49.30    6.20
   7  -3   4   63.59    6.00
  -7   3   4   57.89    6.80
   7   3  -4   59.59    6.60
  -7   3   4   56.79    6.40
   7  -3  -5  790.82   60.69
  -7   3  -5  724.83   60.69
   7   3   5  608.64   61.29
  -7   3  -5  730.23   60.59
   7  -3  -5  781.42   60.59
  -7  -3   5  720.73   60.69
   7   3   5  684.73   60.79
  -7   3  -5  790.42   60.79
  -7  -3   5  757.82   60.89
   7   3  -5  761.52   60.89
   7  -3   5  766.42   60.79
  -7   3   5  758.42   60.49
   7   3  -5  735.03   60.69
  -7   3   5  736.43   60.69
   7  -3   5  735.23   60.89
   7  -3   5  761.52   60.69
  -7  -3  -5  750.62   60.69
  -7   3  -6    5.90    3.20
   7  -3  -6   -0.10    2.60
  -7  -3   6    1.20    3.10
   7   3   6   -1.70    3.30
   7  -3  -6    3.30    2.80
  -7   3  -6    1.80    3.00
  -7  -3   6    3.00    3.30
   7   3   6    9.00    4.60
  -7   3  -6    6.50    3.40
   7   3  -6    2.00    3.40
  -7   3   6    1.60    3.20
   7  -3   6    6.80    3.20
   7  -3   6    0.40    3.90
  -7   3   6    0.40    2.40
  -7  -3  -6    3.80    2.90
   7  -3   6    1.80    3.30
   7   3  -6    5.40    3.40
  -7   3   6    0.20    3.80
  -7   3  -7    7.90    3.80
  -7   3  -7    9.50    3.60
   7   3   7   -0.20    4.00
   7   3   7    7.00    4.60
   7  -3  -7    7.70    3.20
  -7   3  -7    6.30    3.30
   7  -3  -7   13.40    3.20
   7  -3  -7    7.80    3.90
  -7  -3   7    1.80    3.50
  -7  -3   7    7.60    4.00
  -7  -3  -7    6.90    3.50
   7  -3   7   11.10    4.70
  -7   3   7    9.60    3.90
   7   3  -7   13.50    3.80
  -7  -3  -7    9.50    2.60
   7  -3   7    8.00    3.80
  -7   3   7   10.50    3.70
   7   3  -7   10.30    3.90
   7  -3   7    5.60    3.60
  -7   3   7   12.10    3.10
  -7  -3   8   -0.50    3.80
  -7  -3   8    6.60    4.30
   7   3   8    2.40    4.60
   7  -3  -8    8.10    3.60
   7   3   8    4.00    4.50
  -7   3  -8    5.80    4.20
  -7   3  -8    4.40    3.70
   7  -3  -8    0.50    3.30
  -7   3  -8   -1.90    3.30
   7  -3  -8    5.30    3.60
   7   3  -8    1.50    4.20
  -7  -3  -8    4.00    2.80
  -7  -3  -8    6.60    3.60
   7   3  -8   -0.40    4.00
   7  -3   8   -0.80    4.50
   7  -3   8    1.20    4.00
   7  -3   8    1.40    4.20
  -7   3   8    2.30    4.00
  -7   3   8    3.50    3.50
   7   3   9  110.89   13.40
  -7   3  -9  145.09   13.30
  -7  -3   9  124.29   13.20
   7  -3  -9  123.99   12.60
  -7  -3   9  116.49   12.90
  -7   3  -9  136.49   12.30
   7   3   9  136.19   13.90
   7  -3  -9  130.59   12.80
  -7   3  -9  109.79   12.40
   7  -3  -9  126.89   12.70
   7   3  -9  136.69   13.80
   7  -3   9  138.79   12.90
  -7  -3  -9  126.79   12.80
   7  -3   9  117.49   14.00
   7   3  -9  125.19   13.10
   7  -3   9  119.69   13.10
  -7  -3  -9  130.49   11.70
  -7   3   9  112.99   13.20
  -7   3   9  150.38   12.90
   7  -3 -10   -7.10    4.60
   7  -3 -10    2.20    4.70
   7   3  10    2.80    5.60
  -7  -3  10   -7.70    4.90
   7   3  10    4.50    6.00
  -7  -3  10   -4.10    5.10
  -7   3 -10    1.70    5.40
  -7   3 -10   -0.10    4.50
  -7   3 -10    4.70    5.10
  -7  -3 -10   -2.80    4.70
   7  -3  10  -13.80    5.00
   7   3 -10    1.90    5.30
  -7   3  10    2.40    5.50
  -7  -3 -10    2.10    3.90
   7  -3  10    1.70    5.30
   7   3 -10    4.50    5.60
   7  -3 -11   38.30    7.40
  -7   3 -11   37.10    7.40
  -7  -3  11   36.20    7.60
   7  -3 -11   43.00    8.40
   7   3  11   36.10    8.00
   7   3 -11   42.70    8.10
  -7  -3 -11   47.20    7.40
   7  -3  11   31.20    7.60
  -7   3  11   30.50    7.40
   7  -3 -12   -7.50    6.40
  -7  -3  12   -0.20    6.60
  -7   3 -12   -6.80    6.60
   7   3  12   -4.10    7.40
   7   3 -12    4.60    7.10
  -7   3  12    8.40    8.10
   7  -3  12   -2.40    6.90
  -7  -3 -12   11.10    7.70
  -7   4   0    9.40    2.40
   7  -4   0    1.90    2.00
   7   4   0    1.40    2.20
  -7  -4   0    3.90    2.10
   7  -4   0    4.30    2.30
  -7  -4   1   16.20    4.10
  -7   4  -1   14.50    4.70
   7   4   1   15.00    2.50
   7  -4  -1   13.50    2.40
  -7   4  -1   15.40    2.50
   7  -4  -1   16.20    2.80
   7  -4   1   18.90    2.80
   7   4  -1   15.50    2.80
  -7  -4  -1    8.10    3.00
  -7  -4  -1   18.40    2.40
  -7  -4  -1    9.00    2.60
   7  -4   1   18.10    2.80
  -7   4   1   16.00    2.90
  -7   4  -2    1.00    2.40
   7  -4  -2    1.10    1.70
   7   4   2    1.30    2.50
   7  -4  -2    2.20    2.10
  -7   4  -2    3.90    2.20
  -7  -4   2    6.20    2.30
   7   4   2    0.00    1.90
  -7  -4   2    4.20    2.70
   7   4  -2   -0.90    2.30
  -7  -4  -2   -0.20    2.40
   7  -4   2    1.20    2.10
  -7   4   2    2.80    2.20
  -7  -4  -2    0.40    2.00
   7  -4   2   -0.30    2.50
   7   4  -2    4.80    2.20
  -7  -4  -2    4.70    2.80
  -7  -4   3   19.20    3.50
  -7   4  -3   31.60    3.60
   7   4   3   23.60    3.70
  -7  -4   3   30.90    3.70
   7  -4  -3   22.40    3.30
   7   4   3   26.90    3.10
   7  -4  -3   25.10    3.50
  -7   4  -3   23.20    3.60
   7   4  -3   30.30    3.80
  -7  -4  -3   25.90    4.10
   7  -4   3   26.60    3.80
  -7  -4  -3   25.00    3.40
   7   4  -3   22.20    3.40
   7  -4   3   26.90    3.40
   7   4   4    3.20    3.20
  -7   4  -4   15.90    3.10
   7  -4  -4   14.80    3.70
  -7   4  -4   11.00    3.30
  -7  -4   4   13.20    3.10
   7   4   4   11.60    2.50
  -7  -4   4   15.00    3.10
   7  -4  -4   11.60    3.00
  -7   4   4    4.40    3.30
   7   4  -4    7.40    3.00
  -7  -4  -4   11.20    4.70
  -7   4   4    7.70    2.70
   7   4  -4   10.30    3.30
   7  -4   4   11.00    2.70
  -7   4   4    8.80    2.90
   7  -4   4   11.20    2.80
  -7  -4  -4    7.30    2.90
   7  -4   4    6.20    3.50
   7   4   5   -0.80    3.20
  -7   4  -5    5.80    3.20
  -7  -4   5    1.50    3.10
   7  -4  -5    6.10    2.40
  -7   4  -5    5.30    3.30
   7   4   5    2.70    3.40
   7  -4  -5    6.40    3.00
   7   4   5    4.60    5.60
  -7  -4   5    6.60    3.30
  -7   4   5    3.20    3.10
  -7  -4  -5    3.60    5.20
  -7   4   5    7.70    3.40
   7   4  -5    4.80    3.40
   7  -4   5    4.40    2.70
  -7  -4  -5    7.30    3.00
   7  -4   5    0.60    3.70
   7  -4   5    2.20    2.90
  -7   4   5    7.60    5.20
   7   4  -5    3.00    3.40
  -7   4  -6    7.10    3.40
   7   4   6    3.30    4.00
  -7   4  -6    5.70    3.40
   7  -4  -6    0.10    3.00
   7  -4  -6    0.50    2.60
  -7  -4   6    3.80    3.50
   7   4   6    2.90    1.70
  -7  -4   6    2.60    3.40
   7   4   6    7.90    5.60
   7   4  -6    1.30    3.50
  -7   4   6    3.30    2.80
   7  -4   6    6.80    4.20
   7  -4   6    3.50    3.40
  -7   4   6    9.70    4.80
  -7  -4  -6    5.20    3.20
   7  -4   6    3.20    2.90
   7   4  -6    4.10    3.80
  -7   4   6    3.60    3.50
   7   4   7   -4.00    4.90
   7   4   7    1.60    4.20
   7  -4  -7    5.20    3.00
   7  -4  -7    5.30    3.20
  -7   4  -7    1.40    3.50
  -7  -4   7    0.00    3.70
  -7  -4   7    0.10    3.60
  -7   4  -7   -3.60    3.40
  -7  -4  -7    9.30    3.50
   7  -4   7   -3.20    3.50
  -7   4   7    8.30    4.40
   7   4  -7    1.80    3.70
   7   4  -7    0.10    3.80
   7  -4   7   -4.40    3.10
  -7   4   7   -4.70    3.70
   7  -4   7   -1.70    4.20
   7   4   8    8.80    5.30
  -7   4  -8    5.60    4.00
  -7  -4   8   10.60    5.00
  -7  -4   8    0.00    4.10
   7  -4  -8    1.70    3.70
   7  -4  -8    5.70    4.50
   7  -4  -8    8.70    3.60
   7  -4   8    8.20    4.20
   7  -4   8    9.90    5.00
  -7   4   8    9.50    4.20
  -7  -4  -8    8.80    2.80
  -7   4   8    5.40    4.30
  -7  -4  -8    6.10    3.80
   7   4  -8    1.30    4.60
   7  -4   8    2.10    3.90
  -7   4   8    6.00    3.70
  -7   4  -9    7.00    4.50
   7  -4  -9   12.50    4.60
  -7  -4   9    0.70    4.50
   7  -4  -9   11.00    4.50
   7  -4  -9   10.10    4.20
  -7  -4   9    5.30    4.70
   7   4   9    8.00    5.50
   7   4   9   11.50    5.80
  -7   4  -9    7.00    4.40
  -7  -4  -9    2.30    4.30
  -7  -4  -9   12.60    5.20
   7   4  -9    8.90    5.30
  -7   4   9    5.10    5.00
   7  -4   9    9.50    4.90
   7   4  -9    6.30    4.80
   7  -4   9    0.90    4.30
  -7   4   9   10.10    4.60
   7   4  10    7.10    5.90
   7  -4 -10    8.40    5.10
  -7  -4  10   13.40    5.40
  -7   4 -10   10.10    5.00
   7   4  10   -7.40    5.90
  -7   4 -10    2.60    5.20
   7  -4 -10    8.60    5.10
  -7   4  10   13.60    6.60
   7   4 -10   11.10    5.90
   7  -4  10    1.90    5.50
   7  -4  10   -0.30    5.20
  -7  -4 -10   -3.10    4.90
   7   4  11    4.30    7.00
  -7  -4  11   -0.10    6.00
   7  -4 -11    9.50    6.30
   7  -4 -11    4.00    6.10
  -7   4 -11    2.80    5.70
  -7   4  11   -0.20    6.70
   7  -4  11    2.00    5.90
   7   4 -11    0.30    7.00
  -7  -4 -11   -6.90    5.60
   7  -5   0   53.69    6.60
   7   5   0   60.49    6.60
  -7   5   0   63.99    6.70
   7  -5   0   58.39    6.40
  -7   5   0   65.69    5.80
  -7  -5   0   53.29    6.40
  -7  -5   0   58.69    6.40
  -7  -5   0   62.59    5.90
  -7  -5   1   64.39    6.60
  -7   5  -1   73.89    6.70
   7   5   1   64.29    7.70
  -7  -5   1   65.69    7.10
  -7  -5   1   73.79    8.80
   7  -5  -1   67.99    7.10
   7  -5  -1   66.59    6.80
  -7   5  -1   68.49    7.30
   7  -5   1   76.89    7.00
  -7  -5  -1   76.59    7.40
   7   5  -1   72.69    7.30
  -7  -5  -1   68.99    6.70
  -7   5   1   64.69    7.30
   7  -5   1   66.69    7.10
  -7  -5  -1   67.69    7.00
   7   5   2   84.79    7.60
   7  -5  -2   72.49    7.10
   7   5   2   72.19    7.30
   7  -5  -2   72.59    7.40
  -7  -5   2   65.49    7.50
  -7   5  -2   72.39    7.70
  -7  -5   2   68.89    8.30
  -7   5  -2   80.09    7.30
  -7  -5  -2   67.59    7.20
   7   5  -2   73.09    7.00
  -7   5   2   74.19    7.40
   7  -5   2   70.29    7.20
  -7  -5  -2   67.49    7.50
   7   5  -2   70.79    7.60
  -7  -5  -2   75.79    7.40
   7  -5   2   67.19    7.60
  -7   5  -3 1035.70   84.29
   7  -5  -3 1029.50   84.29
   7   5   3 1024.20   84.09
  -7  -5   3 1014.90   84.39
   7  -5  -3 1031.10   84.29
   7   5   3 1026.40   84.39
  -7  -5   3 1024.70   84.49
  -7   5  -3  986.90   84.39
  -7  -5  -3 1038.00   84.49
  -7  -5  -3 1002.10   84.19
  -7   5   3 1096.29   84.19
   7   5  -3 1016.00   84.39
   7   5  -3 1049.49   84.19
   7  -5   3 1012.60   84.19
   7  -5   3 1036.80   84.49
   7  -5   3 1105.69   84.29
  -7   5   3 1031.00   84.39
  -7   5  -4   19.30    4.00
  -7  -5   4   26.40    4.10
  -7   5  -4   20.30    4.20
  -7  -5   4   17.40    4.00
   7  -5  -4   20.90    4.00
   7   5   4   25.80    3.40
   7   5   4   17.30    4.00
   7  -5  -4   20.30    4.20
  -7  -5  -4   31.40    5.30
   7  -5   4   19.30    4.50
  -7   5   4   25.10    4.20
  -7  -5  -4   28.10    3.80
   7  -5   4   22.80    3.60
  -7   5   4   25.20    3.80
   7   5  -4   21.10    4.20
  -7   5   4   28.70    3.30
   7   5  -4   29.10    4.20
   7  -5   4   31.80    4.00
   7   5   5   14.90    4.00
   7  -5  -5   12.00    2.80
  -7   5  -5   10.70    3.90
  -7  -5   5    6.50    3.60
   7  -5  -5    9.40    3.50
   7   5   5   12.90    3.40
   7  -5  -5    6.00    4.80
  -7  -5   5   11.70    3.60
  -7   5  -5   13.20    3.70
  -7   5   5    6.50    4.40
  -7  -5  -5    9.80    3.40
   7  -5   5   10.20    3.20
  -7  -5  -5   10.40    6.20
   7   5  -5    9.10    3.80
   7  -5   5   10.00    4.20
   7  -5   5    5.60    3.30
   7   5  -5    9.80    4.00
  -7   5   5   11.30    3.50
   7   5   6    5.30    3.80
  -7  -5   6   12.50    3.80
   7  -5  -6   11.40    3.80
  -7   5  -6   10.60    4.00
  -7   5  -6    6.60    3.70
   7   5   6    8.50    6.30
   7  -5  -6    4.30    2.90
   7   5   6   11.10    4.20
  -7  -5   6    7.50    3.70
   7  -5   6    9.70    4.70
  -7   5   6   14.50    6.30
   7  -5   6    5.80    3.30
   7  -5   6    6.50    3.60
  -7   5   6    8.30    4.80
   7   5  -6   15.90    4.40
  -7  -5  -6    5.90    6.30
  -7  -5  -6    9.10    3.60
  -7   5   6    9.80    3.80
   7   5  -6   14.50    4.30
   7   5   7  427.66   35.90
  -7   5  -7  431.26   36.70
  -7   5  -7  433.86   36.80
   7  -5  -7  502.15   36.50
  -7  -5   7  432.96   36.80
   7   5   7  427.36   38.20
  -7  -5   7  404.76   36.90
   7  -5  -7  435.56   36.60
   7   5   7  414.36   37.10
  -7   5   7  442.56   36.80
  -7   5   7  411.36   37.50
   7  -5   7  456.35   37.30
  -7  -5  -7  419.56   36.70
   7  -5   7  405.96   36.80
   7   5  -7  449.76   36.90
  -7   5   7  466.35   36.70
   7  -5   7  459.55   36.60
   7   5  -7  471.65   37.40
  -7   5  -8    6.60    4.30
   7   5   8   -7.10    5.70
  -7  -5   8    8.30    4.40
   7  -5  -8   -4.90    3.70
   7   5   8    7.70    4.90
   7  -5  -8   -1.90    3.60
  -7  -5   8    0.30    4.10
  -7   5  -8    1.10    4.20
   7   5  -8    2.60    4.50
   7  -5   8   -5.60    3.70
  -7   5   8   -9.50    4.40
   7   5  -8   -1.20    5.00
   7  -5   8   -1.10    4.00
  -7   5   8    3.90    4.80
  -7   5   8    5.40    4.00
   7  -5   8    6.90    6.90
  -7   5  -9   15.00    5.80
  -7   5  -9   13.70    5.10
   7  -5  -9   11.70    5.40
   7  -5  -9   16.50    4.90
  -7  -5   9   14.00    5.20
   7   5   9   21.40    6.80
   7   5   9    8.30    5.80
  -7   5   9   14.10    5.80
   7   5  -9   15.20    5.90
   7  -5   9    8.10    5.30
  -7  -5  -9   21.10    5.10
   7  -5   9   21.10    4.70
  -7   5   9   18.60    5.20
  -7   5 -10   -5.00    5.90
  -7  -5  10   -1.30    5.60
   7   5  10   -8.90    5.90
  -7   5 -10   -5.40    5.60
   7  -5 -10   -8.90    5.00
   7  -5 -10    1.90    4.70
   7   5 -10    2.20    5.80
   7  -5  10   -0.20    5.80
  -7   5  10    4.90    5.90
  -7  -5 -10   14.00    5.10
   7  -5 -11   20.90    6.60
  -7  -5  11   28.00    7.30
  -7   5 -11   35.20    7.40
   7   5  11   19.50    7.60
   7  -5  11   35.80    8.00
  -7   5  11   24.10    7.80
  -7  -5 -11   60.19    7.50
   7   5 -11   36.70    8.10
   7  -6   0    4.30    3.10
  -7  -6   0   -0.60    3.90
  -7   6   0    6.90    3.40
  -7  -6   0    0.60    2.50
   7   6   0    5.50    3.20
   7  -6   0    0.50    2.80
  -7  -6   0    2.00    3.10
  -7   6   0    2.80    2.50
   7  -6  -1   19.60    3.60
  -7   6  -1   22.50    3.40
  -7  -6   1   23.30    3.90
  -7  -6   1   18.10    3.10
   7  -6  -1   24.50    3.60
   7   6   1   22.10    3.70
  -7  -6   1   25.60    5.30
  -7   6  -1   23.50    4.10
   7  -6   1   19.50    3.70
  -7  -6  -1   19.80    4.10
  -7  -6  -1   23.30    3.30
  -7  -6  -1   13.10    3.50
  -7   6   1   17.80    4.00
   7   6  -1   18.50    3.10
   7   6  -1   18.40    4.00
   7  -6   1   17.50    3.70
  -7   6   1   18.20    3.60
   7   6   2    2.20    3.40
  -7  -6   2    9.40    3.30
   7  -6  -2    3.00    3.00
   7  -6  -2    6.20    2.80
  -7   6  -2    5.70    3.60
   7   6   2    5.30    3.20
  -7  -6   2    8.70    2.30
  -7  -6   2    5.90    5.00
  -7   6  -2    4.40    3.00
  -7   6   2    6.80    2.50
   7   6  -2    4.10    2.80
  -7   6   2   -0.90    4.10
   7  -6   2    4.40    3.50
  -7  -6  -2    6.10    3.30
   7   6  -2    6.10    3.70
   7  -6   2    5.60    5.20
   7  -6   2    6.60    3.00
  -7   6   2    4.40    3.30
  -7  -6  -2    1.80    2.80
  -7  -6  -2    1.20    3.30
  -7  -6   3    5.40    2.20
  -7   6  -3    4.00    3.80
  -7  -6   3    2.60    3.30
  -7  -6   3   -0.50    4.10
   7  -6  -3    1.10    3.30
  -7   6  -3   -1.30    3.20
   7  -6  -3    0.40    2.80
   7   6   3    4.50    3.50
   7   6   3    5.20    3.00
  -7   6   3    1.80    3.00
  -7   6   3   -1.00    3.10
   7  -6   3    6.10    3.00
   7   6  -3    7.50    3.30
   7  -6   3   -0.80    3.60
   7  -6   3   -2.40    3.50
  -7   6   3    7.90    2.90
  -7  -6  -3    0.80    2.80
   7   6  -3    1.90    3.80
  -7  -6  -3    5.50    3.40
  -7   6  -4    0.20    3.40
  -7  -6   4    6.60    3.80
   7   6   4   -0.80    3.50
   7  -6  -4    5.50    3.70
  -7  -6   4    3.70    2.10
   7  -6  -4    4.30    3.60
  -7  -6   4    4.50    4.00
  -7   6  -4   12.10    4.00
  -7   6   4    3.50    3.30
   7  -6   4   -0.70    3.40
  -7   6   4   -1.10    2.60
  -7  -6  -4    3.50    3.20
  -7   6   4    8.40    3.70
   7  -6   4    4.10    3.30
   7  -6   4    8.10    4.10
  -7  -6  -4   -1.10    4.20
   7   6  -4    4.90    4.00
   7   6  -4   -2.70    3.30
  -7  -6   5    2.90    3.90
   7   6   5    2.50    3.40
  -7   6  -5    4.40    3.60
   7  -6  -5    5.40    2.50
  -7  -6   5    3.40    3.70
   7  -6  -5    8.60    4.80
   7  -6  -5   -2.00    3.60
   7   6   5    4.20    3.90
  -7   6  -5    7.60    4.10
   7  -6   5   10.50    4.30
   7   6  -5    7.40    3.80
  -7   6   5    6.40    3.50
  -7   6   5    4.60    4.20
   7  -6   5   -0.50    3.20
   7  -6   5    1.80    3.60
  -7   6   5    3.00    2.50
   7   6  -5   -1.40    4.20
  -7  -6  -5    2.50    3.30
  -7  -6  -5    4.60    5.80
  -7  -6   6   10.20    4.10
   7  -6  -6    8.20    3.10
  -7   6  -6   15.10    4.20
  -7   6  -6   12.70    4.40
   7  -6  -6    7.30    4.00
   7   6   6    8.00    4.40
   7   6   6    4.70    4.80
  -7  -6   6   18.40    4.50
   7   6   6   -3.40    7.70
   7  -6  -6   13.10    5.30
   7   6  -6    4.70    4.20
  -7  -6  -6    7.50    3.90
   7   6  -6    9.20    4.60
  -7   6   6   33.60    6.60
  -7  -6  -6   12.50    7.00
  -7   6   6   22.30    6.00
   7  -6   6   11.50    3.70
  -7   6   6   25.20    4.60
   7  -6   6   13.70    5.00
   7  -6   6   11.30    4.20
  -7  -6   7    2.00    4.30
   7   6   7   13.10    6.90
  -7  -6   7    2.20    4.50
  -7   6  -7    1.50    4.60
   7  -6  -7    0.70    3.30
   7   6   7   10.10    3.20
   7  -6  -7    0.30    3.70
  -7   6  -7    3.10    4.10
   7  -6   7    1.30    3.60
   7   6  -7   -2.60    4.70
   7  -6   7    9.90    5.40
   7  -6   7    0.80    4.10
  -7   6   7    8.30    4.30
   7   6  -7    3.90    4.40
  -7   6   7    0.40    6.90
  -7   6   7    5.90    4.30
   7   6   8    4.60    5.30
   7  -6  -8   -2.50    4.00
   7   6   8    3.40    6.70
  -7   6  -8   -4.10    4.20
  -7  -6   8    5.30    4.80
  -7   6  -8    2.90    4.90
   7  -6  -8   -0.80    3.90
  -7   6   8    5.10    4.30
   7   6  -8   -2.20    4.80
   7  -6   8   -0.20    3.90
  -7   6   8   -2.30    5.90
   7  -6   8    1.60    4.80
  -7  -6  -8   -0.80    4.30
  -7   6   8    3.80    5.10
  -7  -6   9    0.40    5.00
   7  -6  -9   -2.00    4.60
  -7   6  -9    0.30    5.00
   7   6   9    8.30    6.00
   7   6   9    4.80    6.50
   7   6  -9  -13.50    5.30
  -7  -6  -9    2.70    5.10
   7  -6   9    1.40    4.50
   7  -6   9    2.10    5.20
  -7   6   9   -3.60    5.10
   7  -6 -10   13.50    5.40
   7   6  10    0.90    6.40
  -7   6 -10    5.50    5.80
  -7  -6  10   14.30    6.30
   7  -6  10    9.50    6.30
  -7  -6 -10    1.40    5.70
  -7   6  10    3.70    6.90
   7   6 -10    7.90    6.50
   7  -6 -11    1.90    5.70
  -7  -6  11  -12.60    6.60
   7   6  11   -2.30    7.20
  -7   6 -11    5.80    6.30
  -7  -6 -11    1.90    6.20
   7  -6  11    4.70    6.70
  -7   6  11    6.10    7.00
   7   6 -11    4.40    7.50
  -7   7   0   29.90    4.00
   7  -7   0   25.50    4.50
   7   7   0   26.10    4.90
   7  -7   0   30.80    4.50
  -7   7   0   23.80    4.80
  -7  -7   0   22.80    3.90
  -7  -7   0   26.50    4.50
   7  -7   0   29.80    3.60
  -7  -7   0   30.50    5.40
   7   7   1  441.16   35.80
  -7  -7   1  439.46   36.00
  -7   7  -1  447.46   36.10
   7  -7  -1  418.36   35.80
  -7   7  -1  407.76   35.60
  -7  -7   1  428.86   35.50
   7  -7  -1  457.65   35.80
  -7  -7   1  365.56   36.40
  -7  -7  -1  415.56   35.90
  -7   7   1  430.26   35.40
   7   7  -1  415.76   35.40
   7   7  -1  443.36   36.00
   7  -7   1  449.56   36.00
  -7  -7  -1  413.76   35.60
   7  -7   1  436.46   35.60
   7  -7   1  439.36   35.80
  -7   7   1  453.75   35.80
  -7  -7  -1  433.46   36.10
  -7   7   1  429.36   36.10
  -7   7  -2   11.30    4.30
   7   7   2   17.10    4.10
  -7  -7   2   16.30    3.10
   7  -7  -2   15.50    3.60
  -7   7  -2   10.10    3.40
   7   7   2   19.10    4.10
  -7  -7   2   19.50    4.20
   7  -7  -2   12.20    4.10
  -7  -7   2   13.00    6.00
   7  -7   2   15.60    3.90
  -7  -7  -2   16.30    4.00
  -7  -7  -2   25.50    3.70
  -7   7   2   13.00    3.20
  -7   7   2   14.20    4.10
   7  -7   2   15.50    4.20
   7   7  -2   10.40    4.50
  -7   7   2   10.70    4.90
   7  -7   2   12.60    4.70
  -7  -7  -2   10.60    3.70
   7   7  -2   12.60    3.40
  -7  -7   3   27.80    6.70
   7  -7  -3   30.40    4.90
   7   7   3   28.70    4.90
   7  -7  -3   24.50    4.50
  -7   7  -3   25.90    4.60
  -7  -7   3   35.10    5.20
   7   7   3   31.60    4.60
  -7   7  -3   27.60    5.20
  -7  -7   3   28.90    3.80
  -7  -7  -3   27.90    4.50
   7  -7   3   26.70    5.80
   7  -7   3   32.50    5.30
   7  -7   3   33.30    4.70
  -7   7   3   36.10    5.10
   7   7  -3   27.70    5.30
   7   7  -3   29.20    4.60
  -7  -7  -3   31.90    5.10
  -7   7   3   29.40    4.50
  -7   7   3   34.40    4.40
  -7  -7   4    7.70    4.70
  -7  -7   4    7.10    2.40
   7  -7  -4    0.50    3.70
   7  -7  -4    5.10    4.00
   7   7   4    8.50    4.00
  -7   7  -4    2.30    4.20
  -7  -7   4    7.90    4.00
   7   7   4    9.50    3.50
  -7   7  -4   -0.20    3.40
  -7   7   4    4.60    3.00
  -7   7   4    3.30    3.90
  -7   7   4    3.50    3.40
   7  -7   4    0.50    4.40
  -7  -7  -4    7.40    4.60
   7  -7   4    8.70    4.50
   7  -7   4    5.60    3.50
  -7  -7  -4    5.60    3.40
   7   7  -4    5.30    4.40
   7   7  -4    3.30    3.60
  -7   7  -5  537.85   45.40
   7  -7  -5  449.95   45.80
  -7  -7   5  567.24   45.70
   7  -7  -5  556.04   44.90
   7  -7  -5  542.35   45.50
   7   7   5  502.15   45.60
  -7   7  -5  534.85   45.60
   7   7   5  579.74   45.40
  -7  -7   5  549.54   45.90
  -7  -7   5  553.94   44.80
  -7   7   5  587.84   45.80
  -7   7   5  569.54   45.40
   7  -7   5  550.74   45.70
  -7  -7  -5  579.94   46.70
  -7  -7  -5  514.95   45.30
   7  -7   5  583.34   45.30
  -7   7   5  542.05   44.90
   7   7  -5  541.95   45.80
   7  -7   5  537.25   45.80
   7   7  -5  554.54   45.60
   7   7   6    7.20    5.10
   7   7   6    3.40    4.40
  -7  -7   6   -1.00    4.50
  -7   7  -6   -0.30    4.40
   7  -7  -6   -2.30    4.50
   7  -7  -6   13.00    6.40
  -7   7  -6    3.70    4.30
   7  -7  -6    8.30    3.20
  -7  -7   6    1.40    4.20
  -7  -7   6    8.60    2.60
   7  -7   6   -0.60    5.10
  -7   7   6    5.50    4.30
   7  -7   6    6.50    4.00
   7  -7   6    4.40    4.40
   7   7  -6    4.90    5.10
  -7  -7  -6    1.60    3.80
  -7  -7  -6    5.10    7.20
   7   7  -6    1.30    4.50
  -7   7   6    0.80    5.80
  -7   7  -7    5.30    4.70
   7  -7  -7   -3.60    4.00
  -7   7  -7    0.50    5.40
   7   7   7   -7.90    7.80
  -7  -7   7    4.50    4.60
   7   7   7    6.60    5.10
  -7  -7  -7   11.90    7.80
   7  -7   7   -3.40    4.30
  -7   7   7   10.80    5.70
  -7  -7  -7    4.20    4.40
  -7   7   7    6.60    4.90
  -7   7   7   -5.80    8.20
   7  -7   7    3.30    4.10
   7   7  -7   10.30    5.20
   7  -7  -8   -7.20    4.60
  -7   7  -8    0.10    5.00
   7   7   8   -4.20    5.40
  -7  -7   8   -4.90    4.80
   7   7   8    4.10    7.50
  -7   7   8   -4.20    4.80
   7  -7   8    5.00    4.80
  -7   7   8    4.10    7.60
  -7  -7  -8    6.90    4.80
   7   7  -8    5.40    5.70
   7  -7   8   -6.30    4.50
   7   7   9   99.39   12.20
  -7   7  -9  106.39   12.70
   7  -7  -9  111.29   12.60
  -7  -7   9  105.19   13.10
   7   7  -9  119.49   13.60
   7  -7   9  114.79   13.10
  -7   7   9  108.09   12.50
  -7  -7  -9  114.59   13.40
   7  -7 -10   -2.40    5.40
  -7  -7  10    5.50    6.30
   7   7  10   -7.90    6.60
  -7   7 -10    0.60    6.10
   7  -7  10   -0.10    6.20
  -7  -7 -10   -4.10    5.60
   7   7 -10    5.40    6.70
  -7   7  10   -0.10    6.40
  -7   8   0    5.90    4.00
  -7   8   0    3.10    3.20
   7  -8   0    2.90    3.80
   7   8   0    2.20    2.60
   7  -8   0   -3.10    3.80
   7  -8   0    1.30    2.80
  -7  -8   0    3.60    4.50
  -7  -8   0   -6.70    3.00
  -7  -8   0   -0.80    3.70
   7   8   0    0.70    3.90
   7   8   1   -0.50    4.10
  -7  -8   1    3.70    2.90
  -7  -8   1    1.70    4.80
  -7   8  -1   10.60    3.30
  -7  -8   1   12.60    4.20
  -7   8  -1    2.80    4.20
   7  -8  -1   10.50    4.00
   7  -8  -1    5.50    3.80
   7  -8   1    3.00    3.90
  -7   8   1    3.30    2.90
   7   8  -1    3.10    4.20
  -7  -8  -1    7.40    3.90
  -7   8   1   -0.20    3.80
  -7  -8  -1    3.90    3.20
   7   8  -1    3.30    3.00
   7  -8   1    5.60    3.20
  -7   8   1    5.00    4.20
   7  -8   1   12.30    3.90
  -7  -8  -1    7.30    4.00
   7  -8  -2   16.40    4.30
  -7  -8   2   13.90    3.30
  -7   8  -2   14.70    4.60
  -7   8  -2    9.80    3.80
   7   8   2   12.50    4.20
   7   8   2    8.20    4.50
  -7  -8   2   10.80    4.30
   7  -8  -2   18.40    3.90
  -7  -8   2    6.90    6.20
   7  -8   2   13.80    4.00
  -7   8   2   16.40    4.40
  -7   8   2   14.30    3.50
   7   8  -2    7.40    3.40
  -7  -8  -2   18.30    4.40
  -7   8   2   13.50    5.60
   7  -8   2    5.30    4.10
   7  -8   2   11.10    4.40
  -7  -8  -2    1.00    4.30
  -7  -8  -2   13.20    3.60
   7   8  -2    3.90    4.80
  -7  -8   3    7.00    4.40
   7   8   3    1.90    3.90
  -7   8  -3    2.60    3.70
  -7  -8   3    4.90    6.30
   7   8   3    3.00    4.20
  -7  -8   3    4.20    2.80
   7  -8  -3    2.00    4.00
   7  -8  -3   -3.40    3.50
  -7   8  -3    6.60    4.50
   7  -8   3    0.30    3.80
   7  -8   3    0.10    4.30
  -7  -8  -3    5.90    3.50
   7   8  -3    3.30    4.50
  -7   8   3    7.40    4.30
   7  -8   3    7.50    5.60
  -7  -8  -3    2.90    4.10
  -7   8   3    6.20    3.40
  -7   8   3    3.30    3.60
   7   8  -3    4.80    3.60
   7  -8  -4   13.20    4.40
   7  -8  -4   10.50    4.70
  -7  -8   4    6.50    2.80
  -7   8  -4   13.20    4.10
  -7   8  -4    3.00    4.70
  -7  -8   4   11.90    6.60
   7   8   4    5.60    4.20
  -7  -8   4    6.60    4.60
   7   8   4    2.10    4.00
  -7  -8  -4    1.60    3.80
  -7  -8  -4    0.50    5.00
   7   8  -4   12.60    4.00
   7  -8   4    5.90    3.90
  -7   8   4   10.50    4.30
  -7   8   4    5.40    3.30
   7   8  -4    5.50    4.80
  -7   8   4    6.80    4.50
   7  -8   4    2.20    6.10
   7  -8   4    1.60    4.60
  -7  -8   5    2.80    2.70
  -7  -8   5    5.60    5.50
   7  -8  -5    3.20    4.30
  -7   8  -5    2.90    4.90
   7   8   5    2.30    4.40
   7  -8  -5   -3.70    5.10
   7   8   5    0.40    4.70
  -7   8  -5    5.30    5.20
   7  -8  -5    2.60    3.10
   7  -8   5   -2.60    4.00
  -7   8   5    3.50    4.30
   7   8  -5   -5.60    4.20
  -7   8   5   -5.70    2.80
  -7   8   5    0.30    4.40
  -7  -8  -5   -6.10    5.80
   7  -8   5    0.40    5.40
  -7  -8  -5    2.10    3.90
   7   8   6   -2.90    5.00
  -7  -8   6    2.00    5.50
   7  -8  -6    4.10    4.60
   7  -8  -6    0.80    7.10
   7   8   6   -4.60    5.40
  -7   8  -6    7.90    4.80
   7  -8   6   -6.00    5.30
  -7  -8  -6    5.20    8.00
  -7   8   6    4.20    4.80
  -7  -8  -6   -4.00    4.20
  -7   8   6    8.00    6.10
   7   8  -6   -2.10    4.70
   7  -8   6   -4.20    4.00
   7   8   7    0.70    8.80
  -7   8  -7    5.70    5.20
  -7  -8   7   -2.10    5.30
   7  -8  -7   11.00    7.00
   7   8   7   -3.10    5.70
   7  -8  -7    4.30    4.80
  -7   8   7   -6.20    6.00
  -7   8   7   -5.30    7.00
   7   8  -7   -1.40    5.40
  -7   8   7   11.70    9.10
   7  -8   7   -0.20    5.40
  -7  -8  -7   17.60    8.20
  -7  -8  -7   -2.30    4.60
   7  -8   7   -4.00    4.50
  -7  -8   8   13.60    6.20
   7  -8  -8   10.40    5.40
   7   8   8   14.30    6.30
  -7   8  -8   15.30    6.10
   7   8  -8   16.00    6.20
   7  -8   8    2.80    6.00
  -7   8   8  -13.70    9.70
   7  -8   8   13.30    5.40
  -7   8   8   23.80    6.60
  -7  -8  -8   -6.90    5.60
  -7  -8   9    0.50    6.40
   7   8   9    0.10    6.40
   7  -8  -9   -7.40    5.40
  -7   8  -9    9.50    6.50
   7   8  -9   -7.10    6.70
  -7  -8  -9    5.90    6.20
   7  -8   9   -8.10    6.10
  -7   8   9    3.50    6.80
   7   9   0    4.60    3.00
  -7  -9   0   -0.50    4.10
   7  -9   0    0.40    4.10
   7  -9   0   -1.40    3.20
   7   9   0    4.80    4.70
  -7   9   0    5.50    3.70
  -7  -9   0   -5.70    4.60
  -7   9   0    3.20    4.30
   7  -9   0    3.70    4.00
  -7  -9   0    6.80    3.60
  -7   9   0   -4.10    2.90
  -7  -9   1  151.68   14.90
   7  -9  -1  144.89   13.20
   7   9   1  138.19   13.60
  -7  -9   1  135.49   13.80
   7  -9  -1  153.58   13.60
  -7   9  -1  128.59   14.00
  -7  -9   1  132.49   13.00
  -7   9  -1  129.89   13.00
  -7   9   1  126.89   13.80
  -7   9   1  132.39   14.20
   7   9  -1  139.69   13.90
  -7  -9  -1  134.69   13.10
  -7  -9  -1  150.98   14.30
   7   9  -1  141.79   12.90
   7  -9   1  155.18   13.90
  -7  -9  -1  141.89   14.10
   7  -9   1  138.09   12.90
   7  -9   1  147.19   13.50
  -7   9   1  144.79   13.00
  -7   9  -2    3.70    3.70
  -7  -9   2   -4.40    3.20
   7   9   2    7.80    4.40
   7  -9  -2    3.40    4.20
   7   9   2   -1.00    4.40
   7  -9  -2    7.00    5.10
  -7   9  -2    7.10    4.80
  -7  -9   2   -0.50    4.60
  -7  -9   2   -2.50    5.50
   7  -9   2   -6.40    4.10
   7   9  -2   -0.60    4.70
  -7   9   2    0.30    5.20
  -7   9   2   -0.80    4.20
   7  -9   2   -6.70    3.70
  -7   9   2    2.90    3.40
  -7  -9  -2    2.20    3.80
  -7  -9  -2   -2.90    4.20
  -7  -9  -2    3.30    4.30
   7   9  -2    0.90    3.30
   7  -9   2   -2.30    4.40
   7  -9  -3  266.87   21.10
  -7  -9   3  237.18   20.20
   7   9   3  248.08   20.80
  -7  -9   3  238.98   23.00
   7  -9  -3  212.68   20.90
  -7   9  -3  223.58   20.70
   7   9   3  214.88   20.80
  -7   9   3  242.38   21.30
   7   9  -3  217.08   20.30
   7  -9   3  244.28   21.00
   7  -9   3  256.57   21.50
  -7   9   3  233.98   20.50
  -7   9   3  257.97   20.70
  -7  -9  -3  217.78   21.40
  -7  -9  -3  210.68   20.60
  -7  -9   4  -10.20    6.80
   7   9   4    0.40    4.20
   7   9   4    5.10    4.70
   7  -9  -4    1.50    5.00
  -7  -9   4   -1.40    3.30
   7  -9  -4    8.20    4.70
  -7   9  -4   -4.70    4.70
  -7  -9  -4    4.40    5.00
  -7  -9  -4   -1.50    4.10
  -7   9   4   11.60    4.20
   7  -9   4   -5.80    6.80
  -7   9   4    5.70    4.90
   7  -9   4    2.10    4.10
   7   9  -4    1.70    4.20
   7   9   5   27.30    5.70
  -7  -9   5   14.80    3.90
   7  -9  -5   28.10    5.80
  -7   9  -5   16.10    5.30
   7  -9  -5   17.90    7.00
   7   9   5   16.50    5.40
  -7  -9   5   20.60    8.20
  -7  -9  -5   22.80    7.90
   7   9  -5   20.40    5.50
  -7   9   5   23.30    5.90
   7  -9   5   18.80    7.80
  -7   9   5   19.70    5.20
   7  -9   5   22.50    5.20
  -7  -9  -5   25.90    5.30
   7  -9  -6    5.10    8.00
   7   9   6   -9.10    6.00
  -7  -9   6    4.60    7.30
  -7   9  -6    9.10    5.50
   7   9   6    1.40    5.20
   7  -9  -6    2.10    5.20
   7  -9   6    7.50    7.00
  -7   9   6    7.00    5.00
   7   9  -6   -2.40    5.40
  -7   9   6   -9.40    6.50
   7  -9   6    1.30    4.90
  -7  -9  -6   -1.50    4.90
  -7  -9   7  140.69   16.50
   7   9   7  118.29   14.70
  -7   9  -7  142.99   14.50
   7  -9  -7  131.79   15.40
   7  -9   7  142.39   14.50
  -7   9   7  132.29   15.90
   7   9  -7  137.79   15.60
  -7   9   7  132.69   14.60
  -7  -9  -7  145.29   14.30
   7  -9   7  117.29   14.40
  -7   9  -8   -2.10    6.70
   7  -9  -8  -12.50    5.60
  -7  -9   8   -5.70    6.80
   7   9   8   -4.90    6.80
   7   9  -8    8.30    7.10
   7  -9   8    0.50    7.20
  -7   9   8    4.20    6.70
  -7  -9  -8   -0.90    5.90
  -7 -10   0    7.40    5.30
  -7  10   0    5.30    4.10
   7 -10   0    5.10    5.20
   7  10   0    4.20    3.60
   7 -10   0    5.10    4.80
  -7  10   0    5.90    4.30
  -7 -10   0    4.90    4.60
   7 -10   0   13.50    4.30
  -7 -10   1    0.30    3.80
  -7  10  -1    6.60    4.00
   7 -10  -1   -9.80    4.30
   7 -10  -1   -3.00    4.70
   7  10   1   -2.20    4.80
  -7 -10   1   10.50    6.00
   7  10  -1    0.20    3.40
  -7  10   1   -6.10    3.80
   7 -10   1    4.60    4.70
  -7  10   1   -3.90    5.20
  -7 -10  -1   -2.70    3.80
   7 -10   1    2.20    3.90
  -7 -10  -1    2.30    4.90
  -7 -10   2    2.50    3.80
  -7 -10   2    5.30    6.30
  -7  10  -2   -4.80    3.80
   7  10   2    0.60    4.90
   7 -10  -2   -2.60    4.70
   7 -10  -2    2.70    4.80
   7  10   2   -3.00    4.70
   7  10  -2   -1.00    3.50
  -7  10   2    3.40    4.00
  -7  10   2    2.50    5.60
  -7 -10  -2   -4.00    4.50
  -7 -10  -2   -0.90    4.20
   7 -10   2   12.00    4.60
   7 -10   2   -0.10    4.90
   7 -10  -3    3.80    4.90
   7 -10  -3   -2.30    5.10
[truncated: 1,539,877 more chars]
