# Supplementary material for: Two-dimensional organic-inorganic hybrid perovskite quantum-well nanowires enabled by directional noncovalent intermolecular interactions
Source: Nat Commun. 2025 Mar 27;16:2997. doi: 10.1038/s41467-025-58166-x (PMC11950231; doi:10.1038/s41467-025-58166-x)
Supplement: Supplementary file 4 — Supplementary Data 1 [file 41467_2025_58166_MOESM4_ESM.zip › crystal structure cif and checkcif/(PMA)2PbBr4.cif]

####################################################################### 
# 
# This file contains crystal structure data downloaded from the 
# Cambridge Structural Database (CSD) hosted by the Cambridge 
# Crystallographic Data Centre (CCDC).
# 
# Full information about CCDC data access policies and citation 
# guidelines are available at http://www.ccdc.cam.ac.uk/access/V1 
# 
# Audit and citation data items may have been added by the CCDC. 
# Please retain this information to preserve the provenance of 
# this file and to allow appropriate attribution of the data. 
# 
#######################################################################

data_duke1_f
_audit_block_doi                 10.5517/ccdc.csd.cc1ns1s8
_database_code_depnum_ccdc_archive 'CCDC 1542460'
loop_
_citation_id
_citation_doi
_citation_year
1 10.1021/acs.inorgchem.7b01094 2017
_audit_update_record             
;
2017-07-27 deposited with the CCDC.	2024-12-08 downloaded from the CCDC.
;
_audit_creation_date             2017-05-16
_audit_creation_method           
;
Olex2 1.2
(compiled 2017.03.02 svn.r3394 for OlexSys, GUI svn.r5324)
;
_shelx_SHELXL_version_number     2014/7
_chemical_name_common            ?
_chemical_name_systematic        ?
_chemical_formula_moiety         'Br4 Pb, 2(C7 H10 N)'
_chemical_formula_sum            'C14 H20 Br4 N2 Pb'
_chemical_formula_weight         743.12
_chemical_absolute_configuration ?
_chemical_melting_point          ?
loop_
_atom_type_symbol
_atom_type_description
_atom_type_scat_dispersion_real
_atom_type_scat_dispersion_imag
_atom_type_scat_source
C C 0.0033 0.0016 'International Tables Vol C Tables 4.2.6.8 and 6.1.1.4'
H H 0.0000 0.0000 'International Tables Vol C Tables 4.2.6.8 and 6.1.1.4'
N N 0.0061 0.0033 'International Tables Vol C Tables 4.2.6.8 and 6.1.1.4'
O O 0.0106 0.0060 'International Tables Vol C Tables 4.2.6.8 and 6.1.1.4'
Br Br -0.2901 2.4595 'International Tables Vol C Tables 4.2.6.8 and 6.1.1.4'
Pb Pb -3.3944 10.1111 'International Tables Vol C Tables 4.2.6.8 and 6.1.1.4'

_shelx_space_group_comment       
;
The symmetry employed for this shelxl refinement is uniquely defined
by the following loop, which should always be used as a source of
symmetry information in preference to the above space-group names.
They are only intended as comments.
;
_space_group_crystal_system      orthorhombic
_space_group_IT_number           36
_space_group_name_H-M_alt        'C m c 21'
_space_group_name_Hall           'C 2c -2'
loop_
_space_group_symop_operation_xyz
'x, y, z'
'-x, -y, z+1/2'
'x, -y, z+1/2'
'-x, y, z'
'x+1/2, y+1/2, z'
'-x+1/2, -y+1/2, z+1/2'
'x+1/2, -y+1/2, z+1/2'
'-x+1/2, y+1/2, z'

_cell_length_a                   33.3529(7)
_cell_length_b                   8.1466(2)
_cell_length_c                   8.1232(2)
_cell_angle_alpha                90
_cell_angle_beta                 90
_cell_angle_gamma                90
_cell_volume                     2207.18(9)
_cell_formula_units_Z            4
_cell_measurement_reflns_used    7338
_cell_measurement_temperature    296(2)
_cell_measurement_theta_max      28.160
_cell_measurement_theta_min      3.497
_shelx_estimated_absorpt_T_max   0.429
_shelx_estimated_absorpt_T_min   0.022
_exptl_absorpt_coefficient_mu    14.881
_exptl_absorpt_correction_T_max  0.7001
_exptl_absorpt_correction_T_min  0.0749
_exptl_absorpt_correction_type   multi-scan
_exptl_absorpt_process_details   
;
SADABS-2014/4 (Bruker,2014/4) was used for absorption correction.
wR2(int) was 0.0741 before and 0.0534 after correction.
The Ratio of minimum to maximum transmission is 0.1070.
The \l/2 correction factor is 0.00150.
;
_exptl_absorpt_special_details   ?
_exptl_crystal_colour            colorless
_exptl_crystal_density_diffrn    2.236
_exptl_crystal_density_meas      ?
_exptl_crystal_density_method    ?
_exptl_crystal_description       lamellar
_exptl_crystal_F_000             1360
_exptl_crystal_size_max          0.378
_exptl_crystal_size_mid          0.247
_exptl_crystal_size_min          0.024
_exptl_transmission_factor_max   ?
_exptl_transmission_factor_min   ?
_diffrn_reflns_av_R_equivalents  0.0375
_diffrn_reflns_av_unetI/netI     0.0458
_diffrn_reflns_Laue_measured_fraction_full 0.995
_diffrn_reflns_Laue_measured_fraction_max 0.995
_diffrn_reflns_limit_h_max       40
_diffrn_reflns_limit_h_min       -40
_diffrn_reflns_limit_k_max       9
_diffrn_reflns_limit_k_min       -9
_diffrn_reflns_limit_l_max       9
_diffrn_reflns_limit_l_min       -9
_diffrn_reflns_number            7185
_diffrn_reflns_point_group_measured_fraction_full 0.997
_diffrn_reflns_point_group_measured_fraction_max 0.997
_diffrn_reflns_theta_full        25.242
_diffrn_reflns_theta_max         25.313
_diffrn_reflns_theta_min         2.507
_diffrn_ambient_temperature      296.15
_diffrn_detector_area_resol_mean ?
_diffrn_measured_fraction_theta_full 0.995
_diffrn_measured_fraction_theta_max 0.995
_diffrn_measurement_device_type  'Bruker APEX-II CCD'
_diffrn_measurement_method       '\f and \w scans'
_diffrn_radiation_type           MoK\a
_diffrn_radiation_wavelength     0.71073
_diffrn_source                   ?
_diffrn_standards_number         0
_reflns_Friedel_coverage         0.853
_reflns_Friedel_fraction_full    0.998
_reflns_Friedel_fraction_max     0.998
_reflns_number_gt                1706
_reflns_number_total             2023
_reflns_special_details          
;
 Reflections were merged by SHELXL according to the crystal
 class for the calculation of statistics and refinement.
 
 _reflns_Friedel_fraction is defined as the number of unique
 Friedel pairs measured divided by the number that would be
 possible theoretically, ignoring centric projections and
 systematic absences.
;
_reflns_threshold_expression     'I > 2\s(I)'
_computing_cell_refinement       'SAINT v8.34A (Bruker, 2013)'
_computing_data_collection       ?
_computing_data_reduction        'SAINT v8.34A (Bruker, 2013)'
_computing_molecular_graphics    'Olex2 (Dolomanov et al., 2009)'
_computing_publication_material  'Olex2 (Dolomanov et al., 2009)'
_computing_structure_refinement  'XL (Sheldrick, 2008)'
_computing_structure_solution    'SIR2004 (Burla et al., 2007)'
_refine_diff_density_max         1.464
_refine_diff_density_min         -0.909
_refine_diff_density_rms         0.148
_refine_ls_abs_structure_details 
;
 Flack x determined using 738 quotients [(I+)-(I-)]/[(I+)+(I-)]
 (Parsons, Flack and Wagner, Acta Cryst. B69 (2013) 249-259).
;
_refine_ls_abs_structure_Flack   0.01(2)
_refine_ls_extinction_coef       .
_refine_ls_extinction_method     none
_refine_ls_goodness_of_fit_ref   1.047
_refine_ls_hydrogen_treatment    constr
_refine_ls_matrix_type           full
_refine_ls_number_parameters     78
_refine_ls_number_reflns         2023
_refine_ls_number_restraints     15
_refine_ls_R_factor_all          0.0396
_refine_ls_R_factor_gt           0.0303
_refine_ls_restrained_S_all      1.048
_refine_ls_shift/su_max          0.004
_refine_ls_shift/su_mean         0.000
_refine_ls_structure_factor_coef Fsqd
_refine_ls_weighting_details     
'w=1/[\s^2^(Fo^2^)+(0.0213P)^2^+17.6857P] where P=(Fo^2^+2Fc^2^)/3'
_refine_ls_weighting_scheme      calc
_refine_ls_wR_factor_gt          0.0724
_refine_ls_wR_factor_ref         0.0788
_refine_special_details          
;
 Refined as a 2-component twin.
;
_olex2_refinement_description    
;
1. Twinned data refinement
 Scales: 0.48(3)
 0.52(3)
2. Fixed Uiso
 At 1.2 times of:
  All C(H) groups, All C(H,H) groups, All N(H,H,H) groups
3. Restrained distances
 C6-C5 = C5-C4 = C4-C3 = C3-C2 = C7-C2 = C7-C6
 1.38 with sigma of 0.02
 C2-C1 = N1-C1
 1.5 with sigma of 0.02
 C4-C5 \\sim C6-C7 \\sim C2-C3
 with sigma of 0.02
4. Restrained planarity
 C4, C5, C3, C2, C7, C6
 with sigma of 0.1
5. Uiso/Uaniso restraints and constraints
Uanis(C7) = Uanis(C6) = Uanis(C5) = Uanis(C4) = Uanis(C3)
6.a Secondary CH2 refined with riding coordinates:
 C1(H1D,H1E)
6.b Aromatic/amide H refined with riding coordinates:
 C7(H7), C3(H3), C6(H6), C5(H5), C4(H4)
6.c Idealised Me refined as rotating group:
 N1(H1A,H1B,H1C)
;
_atom_sites_solution_hydrogens   geom
_atom_sites_solution_primary     direct
_atom_sites_solution_secondary   ?
loop_
_atom_site_label
_atom_site_type_symbol
_atom_site_fract_x
_atom_site_fract_y
_atom_site_fract_z
_atom_site_U_iso_or_equiv
_atom_site_adp_type
_atom_site_occupancy
_atom_site_site_symmetry_order
_atom_site_calc_flag
_atom_site_refinement_flags_posn
_atom_site_refinement_flags_adp
_atom_site_refinement_flags_occupancy
_atom_site_disorder_assembly
_atom_site_disorder_group
Pb1 Pb -0.5000 -0.24970(11) -0.4127(3) 0.03209(8) Uani 1 2 d S T P . .
Br2 Br -0.5000 -0.06670(16) -0.73016(12) 0.0479(4) Uani 1 2 d S T P . .
Br3 Br -0.5000 -0.56768(16) -0.59593(12) 0.0445(4) Uani 1 2 d S T P . .
Br1 Br -0.41018(3) -0.2491(3) -0.4159(5) 0.0701(3) Uani 1 1 d . . . . .
C2 C -0.6436(3) -0.7476(16) -0.415(2) 0.080(3) Uani 1 1 d D . . . .
C7 C -0.6655(3) -0.636(2) -0.500(2) 0.129(3) Uani 1 1 d D . . . .
H7 H -0.6547 -0.5692 -0.5816 0.155 Uiso 1 1 calc R . . . .
C3 C -0.6628(4) -0.8562(17) -0.3108(17) 0.129(3) Uani 1 1 d D . . . .
H3 H -0.6460 -0.9347 -0.2643 0.155 Uiso 1 1 calc R . . . .
C6 C -0.7056(3) -0.632(2) -0.455(2) 0.129(3) Uani 1 1 d D . . . .
H6 H -0.7216 -0.5475 -0.4959 0.155 Uiso 1 1 calc R . . . .
C5 C -0.7232(4) -0.7489(15) -0.3486(17) 0.129(3) Uani 1 1 d D . . . .
H5 H -0.7509 -0.7453 -0.3350 0.155 Uiso 1 1 calc R . . . .
C4 C -0.7023(3) -0.8686(16) -0.2635(17) 0.129(3) Uani 1 1 d D . . . .
H4 H -0.7129 -0.9432 -0.1886 0.155 Uiso 1 1 calc R . . . .
N1 N -0.5777(3) -0.6806(11) -0.3334(10) 0.062(3) Uani 1 1 d D . . . .
H1A H -0.5840 -0.5776 -0.3592 0.074 Uiso 1 1 calc GR . . . .
H1B H -0.5514 -0.6951 -0.3459 0.074 Uiso 1 1 calc GR . . . .
H1C H -0.5844 -0.7003 -0.2293 0.074 Uiso 1 1 calc GR . . . .
C1 C -0.5991(3) -0.7924(15) -0.4407(13) 0.079(4) Uani 1 1 d D . . . .
H1D H -0.5941 -0.9056 -0.4099 0.095 Uiso 1 1 calc R . . . .
H1E H -0.5912 -0.7767 -0.5546 0.095 Uiso 1 1 calc R . . . .

loop_
_atom_site_aniso_label
_atom_site_aniso_U_11
_atom_site_aniso_U_22
_atom_site_aniso_U_33
_atom_site_aniso_U_23
_atom_site_aniso_U_13
_atom_site_aniso_U_12
Pb1 0.04916(17) 0.02289(13) 0.02423(14) -0.00017(11) 0.000 0.000
Br2 0.0716(9) 0.0343(6) 0.0380(7) 0.0237(5) 0.000 0.000
Br3 0.0661(8) 0.0346(6) 0.0327(6) -0.0032(6) 0.000 0.000
Br1 0.0542(4) 0.0935(6) 0.0626(5) 0.0270(4) 0.0003(19) -0.0149(10)
C2 0.071(5) 0.097(7) 0.071(6) -0.002(5) 0.030(11) 0.017(10)
C7 0.082(4) 0.144(6) 0.161(8) 0.012(6) 0.000(5) -0.005(6)
C3 0.082(4) 0.144(6) 0.161(8) 0.012(6) 0.000(5) -0.005(6)
C6 0.082(4) 0.144(6) 0.161(8) 0.012(6) 0.000(5) -0.005(6)
C5 0.082(4) 0.144(6) 0.161(8) 0.012(6) 0.000(5) -0.005(6)
C4 0.082(4) 0.144(6) 0.161(8) 0.012(6) 0.000(5) -0.005(6)
N1 0.080(6) 0.058(5) 0.048(5) 0.021(4) -0.010(4) 0.013(5)
C1 0.091(7) 0.109(11) 0.038(7) -0.011(6) 0.015(6) -0.038(6)

_geom_special_details            
;
 All esds (except the esd in the dihedral angle between two l.s. planes)
 are estimated using the full covariance matrix.  The cell esds are taken
 into account individually in the estimation of esds in distances, angles
 and torsion angles; correlations between esds in cell parameters are only
 used when they are defined by crystal symmetry.  An approximate (isotropic)
 treatment of cell esds is used for estimating esds involving l.s. planes.
;
loop_
_geom_bond_atom_site_label_1
_geom_bond_atom_site_label_2
_geom_bond_distance
_geom_bond_site_symmetry_2
_geom_bond_publ_flag
Pb1 Br2 2.9738(18) 2_455 ?
Pb1 Br2 2.978(2) . ?
Pb1 Br3 2.973(2) 2_445 ?
Pb1 Br3 2.9875(19) . ?
Pb1 Br1 2.9958(8) . ?
Pb1 Br1 2.9958(8) 4_455 ?
Br2 Pb1 2.9739(18) 2_454 ?
Br3 Pb1 2.973(2) 2_444 ?
C2 C7 1.354(17) . ?
C2 C3 1.383(14) . ?
C2 C1 1.543(13) . ?
C7 H7 0.9300 . ?
C7 C6 1.387(13) . ?
C3 H3 0.9300 . ?
C3 C4 1.376(15) . ?
C6 H6 0.9300 . ?
C6 C5 1.416(17) . ?
C5 H5 0.9300 . ?
C5 C4 1.385(13) . ?
C4 H4 0.9300 . ?
N1 H1A 0.8900 . ?
N1 H1B 0.8900 . ?
N1 H1C 0.8900 . ?
N1 C1 1.449(12) . ?
C1 H1D 0.9700 . ?
C1 H1E 0.9700 . ?

loop_
_geom_angle_atom_site_label_1
_geom_angle_atom_site_label_2
_geom_angle_atom_site_label_3
_geom_angle
_geom_angle_site_symmetry_1
_geom_angle_site_symmetry_3
_geom_angle_publ_flag
Br2 Pb1 Br2 89.88(3) 2_455 . ?
Br2 Pb1 Br3 179.96(8) 2_455 . ?
Br2 Pb1 Br3 90.16(7) . . ?
Br2 Pb1 Br1 90.16(6) 2_455 . ?
Br2 Pb1 Br1 89.52(7) . 4_455 ?
Br2 Pb1 Br1 89.52(7) . . ?
Br2 Pb1 Br1 90.16(6) 2_455 4_455 ?
Br3 Pb1 Br2 90.12(7) 2_445 2_455 ?
Br3 Pb1 Br2 180.00(6) 2_445 . ?
Br3 Pb1 Br3 89.84(3) 2_445 . ?
Br3 Pb1 Br1 90.48(7) 2_445 . ?
Br3 Pb1 Br1 89.84(6) . 4_455 ?
Br3 Pb1 Br1 89.84(6) . . ?
Br3 Pb1 Br1 90.48(7) 2_445 4_455 ?
Br1 Pb1 Br1 178.99(16) . 4_455 ?
Pb1 Br2 Pb1 149.95(8) 2_454 . ?
Pb1 Br3 Pb1 149.91(7) 2_444 . ?
C7 C2 C3 119.5(10) . . ?
C7 C2 C1 127.6(12) . . ?
C3 C2 C1 112.0(11) . . ?
C2 C7 H7 123.1 . . ?
C2 C7 C6 113.8(13) . . ?
C6 C7 H7 123.1 . . ?
C2 C3 H3 114.3 . . ?
C4 C3 C2 131.4(12) . . ?
C4 C3 H3 114.3 . . ?
C7 C6 H6 118.5 . . ?
C7 C6 C5 123.0(14) . . ?
C5 C6 H6 118.5 . . ?
C6 C5 H5 117.6 . . ?
C4 C5 C6 124.7(13) . . ?
C4 C5 H5 117.6 . . ?
C3 C4 C5 107.0(12) . . ?
C3 C4 H4 126.5 . . ?
C5 C4 H4 126.5 . . ?
H1A N1 H1B 109.5 . . ?
H1A N1 H1C 109.5 . . ?
H1B N1 H1C 109.5 . . ?
C1 N1 H1A 109.5 . . ?
C1 N1 H1B 109.5 . . ?
C1 N1 H1C 109.5 . . ?
C2 C1 H1D 110.9 . . ?
C2 C1 H1E 110.9 . . ?
N1 C1 C2 104.2(9) . . ?
N1 C1 H1D 110.9 . . ?
N1 C1 H1E 110.9 . . ?
H1D C1 H1E 108.9 . . ?

loop_
_geom_torsion_atom_site_label_1
_geom_torsion_atom_site_label_2
_geom_torsion_atom_site_label_3
_geom_torsion_atom_site_label_4
_geom_torsion
_geom_torsion_site_symmetry_1
_geom_torsion_site_symmetry_2
_geom_torsion_site_symmetry_3
_geom_torsion_site_symmetry_4
_geom_torsion_publ_flag
C2 C7 C6 C5 -9(2) . . . . ?
C2 C3 C4 C5 2.7(18) . . . . ?
C7 C2 C3 C4 -5(3) . . . . ?
C7 C2 C1 N1 90.2(18) . . . . ?
C7 C6 C5 C4 8(2) . . . . ?
C3 C2 C7 C6 8(2) . . . . ?
C3 C2 C1 N1 -100.8(13) . . . . ?
C6 C5 C4 C3 -3.7(16) . . . . ?
C1 C2 C7 C6 176.1(15) . . . . ?
C1 C2 C3 C4 -175.3(13) . . . . ?

_shelx_res_file                  
;
    duke1_f.res created by SHELXL-2014/7

TITL duke1_f.res in Cmc2(1)
REM Old TITL duke1 in Abm2
REM SHELXT solution in Cmc2(1)
REM R1 0.152, Rweak 0.003, Alpha 0.013, Orientation a'=c, b'=-b, c'=a
REM Flack x = 0.454 ( 0.014 ) from Parsons' quotients
REM Formula found by SHELXT: C8 Br4 Pb
CELL 0.71073 33.3529 8.1466 8.1232 90 90 90
ZERR 18 0.0007 0.0002 0.0002 0 0 0
LATT -7
SYMM -X,-Y,0.5+Z
SYMM +X,-Y,0.5+Z
SYMM -X,+Y,+Z
SFAC C H N O Br Pb
UNIT 18 18 18 18 18 18
DFIX 1.38 C6 C5 C5 C4 C4 C3 C3 C2 C7 C2 C7 C6
DFIX 1.5 C2 C1 N1 C1
SADI C4 C5 C6 C7 C2 C3
FLAT C4 C5 C3 C2 C7 C6
EADP C7 C6 C5 C4 C3

L.S. 5
PLAN  20
SIZE 0.024 0.247 0.378
TEMP 23
HTAB
BOND $H
LIST 6
MORE -1
CONF

fmap 2
acta
SHEL 999 0.83
TWIN -1 0 0 0 1 0 0 0 -1 2
OMIT 2 0 0
OMIT 4 0 0
OMIT 3 1 1
REM <olex2.extras>
REM <HklSrc "%.\\duke1_f.hkl">
REM </olex2.extras>

WGHT    0.021300   17.685699
BASF   0.51947
FVAR       0.14918
PB1   6   -0.500000   -0.249702   -0.412741    10.50000    0.04916    0.02289 =
         0.02423   -0.00017    0.00000    0.00000
BR2   5   -0.500000   -0.066701   -0.730158    10.50000    0.07163    0.03426 =
         0.03796    0.02374    0.00000    0.00000
BR3   5   -0.500000   -0.567680   -0.595932    10.50000    0.06610    0.03460 =
         0.03270   -0.00317    0.00000    0.00000
BR1   5   -0.410182   -0.249070   -0.415919    11.00000    0.05423    0.09351 =
         0.06261    0.02699    0.00029   -0.01485
C2    1   -0.643603   -0.747558   -0.415353    11.00000    0.07095    0.09697 =
         0.07064   -0.00218    0.03036    0.01725
C7    1   -0.665519   -0.636269   -0.500285    11.00000    0.08216    0.14428 =
         0.16120    0.01218    0.00007   -0.00482
AFIX  43
H7    2   -0.654713   -0.569206   -0.581621    11.00000   -1.20000
AFIX   0
C3    1   -0.662779   -0.856198   -0.310808    11.00000    0.08216    0.14428 =
         0.16120    0.01218    0.00007   -0.00482
AFIX  43
H3    2   -0.646014   -0.934742   -0.264285    11.00000   -1.20000
AFIX   0
C6    1   -0.705572   -0.631516   -0.454789    11.00000    0.08216    0.14428 =
         0.16120    0.01218    0.00007   -0.00482
AFIX  43
H6    2   -0.721560   -0.547450   -0.495895    11.00000   -1.20000
AFIX   0
C5    1   -0.723238   -0.748871   -0.348562    11.00000    0.08216    0.14428 =
         0.16120    0.01218    0.00007   -0.00482
AFIX  43
H5    2   -0.750910   -0.745273   -0.334965    11.00000   -1.20000
AFIX   0
C4    1   -0.702278   -0.868577   -0.263492    11.00000    0.08216    0.14428 =
         0.16120    0.01218    0.00007   -0.00482
AFIX  43
H4    2   -0.712884   -0.943192   -0.188584    11.00000   -1.20000
AFIX   0
N1    3   -0.577681   -0.680569   -0.333419    11.00000    0.07983    0.05783 =
         0.04781    0.02067   -0.01046    0.01279
AFIX 137
H1A   2   -0.584041   -0.577633   -0.359210    11.00000   -1.20000
H1B   2   -0.551408   -0.695106   -0.345858    11.00000   -1.20000
H1C   2   -0.584441   -0.700279   -0.229290    11.00000   -1.20000
AFIX   0
C1    1   -0.599100   -0.792430   -0.440739    11.00000    0.09078    0.10881 =
         0.03818   -0.01118    0.01469   -0.03787
AFIX  23
H1D   2   -0.594073   -0.905603   -0.409901    11.00000   -1.20000
H1E   2   -0.591218   -0.776742   -0.554598    11.00000   -1.20000
AFIX   0
HKLF 4

REM  duke1_f.res in Cmc2(1)
REM R1 =  0.0303 for    1706 Fo > 4sig(Fo)  and  0.0396 for all    2023 data
REM     78 parameters refined using     15 restraints

END

WGHT      0.0213     17.6778

REM Instructions for potential hydrogen bonds
EQIV $1 -x-1, y, z
HTAB N1 Br1_$1
EQIV $2 -x-1, -y-1, z+1/2
HTAB N1 Br2_$2
HTAB N1 Br3
HTAB N1 Br1_$2
EQIV $3 -x-1, y-1, z
HTAB C1 Br1_$3
EQIV $4 -x-1, -y-1, z-1/2
HTAB C1 Br1_$4

REM Highest difference peak  1.464,  deepest hole -0.909,  1-sigma level  0.148
Q1    1  -0.4717 -0.2492 -0.3796  11.00000  0.05    1.46
Q2    1  -0.4717 -0.2487 -0.4490  11.00000  0.05    1.45
Q3    1  -0.3995 -0.1978 -0.3844  11.00000  0.05    1.07
Q4    1  -0.3987 -0.3021 -0.4410  11.00000  0.05    0.94
Q5    1  -0.4293 -0.2478 -0.4133  11.00000  0.05    0.88
Q6    1  -0.5728 -0.8354 -0.4842  11.00000  0.05    0.63
Q7    1  -0.5252 -0.5678 -0.6375  11.00000  0.05    0.57
Q8    1  -0.4762 -0.0476 -0.6930  11.00000  0.05    0.55
Q9    1  -0.5000 -0.0024 -0.5678  10.50000  0.05    0.52
Q10   1  -0.5000  0.1200 -0.6606  10.50000  0.05    0.48
Q11   1  -0.5329 -0.5566 -0.5402  11.00000  0.05    0.48
Q12   1  -0.5000 -0.5045 -0.7661  10.50000  0.05    0.47
Q13   1  -0.6569 -0.6175 -0.5436  11.00000  0.05    0.46
Q14   1  -0.6727 -0.8610 -0.3612  11.00000  0.05    0.46
Q15   1  -0.5000 -0.6514 -0.2603  10.50000  0.05    0.44
Q16   1  -0.5000 -0.3601 -0.6965  10.50000  0.05    0.43
Q17   1  -0.4677 -0.0856 -0.7983  11.00000  0.05    0.41
Q18   1  -0.6749 -0.6407 -0.4561  11.00000  0.05    0.40
Q19   1  -0.5000 -0.6212 -0.6028  10.50000  0.05    0.38
Q20   1  -0.6567 -0.8826 -0.2962  11.00000  0.05    0.38
;
_shelx_res_checksum              64133
_shelx_hkl_file                  
;
   0   0   1   -8.40    0.40
   0   0   1   -8.90    0.20
   0   0   1   -8.30    0.60
   0   0  -1   -8.90    0.50
   0   0  -1   -8.70    0.20
   0   0  -1   -7.90    0.80
   0   0   2 5784.62  362.76
   0   0   2 6144.99  362.96
   0   0  -2 5020.90  362.66
   0   0  -2 6199.48  362.86
   0   0  -3    5.90    4.40
   0   0   3   -0.40    1.00
   0   0   3    2.00    2.70
   0   0   4 2870.11  178.18
   0   0   4 2937.41  178.98
   0   0  -4 2727.73  178.68
   0   0  -5    0.50    3.10
   0   0   5   -7.00    4.30
   0   0   5    0.50    1.60
   0   0  -6 2702.43  170.28
   0   0   6 2758.92  170.08
   0   0   6 2668.53  171.28
   0   0  -7    1.70    3.00
   0   0   7   -7.00    6.80
   0   0   7   -1.20    2.50
   0   0  -8  178.78   12.50
   0   0   8  176.88   12.40
   0   0   8  191.48   17.00
   0   0   9   -6.70    9.30
   0   0   9   -2.60    3.30
   0   0  10  275.57   25.00
   0   2   0 6300.87  388.16
   0   2   0 6092.99  388.56
   0   2   1 1037.20   64.69
   0   2   1 1019.40   64.79
   0   2   2 9273.27  573.04
   0  -2   2 8300.87  572.24
   0   2   2 9510.15  572.64
   0   2  -2 9473.55  572.34
   0   2   3   31.30    3.10
   0   2  -3   36.00    2.90
   0  -2   3   50.69    4.80
   0  -2   4 2712.93  186.98
   0   2  -4 3163.28  186.38
   0   2   4 3030.90  186.38
   0   2  -5  176.38   11.50
   0  -2   5  163.58   13.40
   0   2   5  165.58   11.40
   0  -2   5  169.68   11.50
   0   2  -6  756.72   48.40
   0   2   6  775.12   47.90
   0  -2   6  785.82   47.90
   0  -2   6  682.93   49.20
   0  -2   7   69.39    9.10
   0   2   7   59.19    5.50
   0  -2   7   60.59    5.40
   0   2  -7   37.00    8.70
   0  -2   8  808.52   56.49
   0  -2   8  925.01   54.09
   0   2   8  896.51   54.09
   0   2  -8  642.74   57.69
   0   2  -9   35.60   13.90
   0  -2   9   25.10   10.00
   0   2   9   26.80    4.70
   0   2  10  131.29   10.70
   0  -2  10  119.89   17.00
   0  -4   0 2663.53  163.18
   0   4   0 2545.25  163.28
   0   4   1  730.83   46.70
   0  -4   1  723.83   47.90
   0  -4  -1  739.33   46.50
   0   4   1  723.53   47.50
   0  -4   1  769.92   46.60
   0  -4  -2 2843.62  174.58
   0  -4   2 2573.34  175.48
   0   4   2 2925.41  174.78
   0   4   3    2.30    2.10
   0   4  -3    3.10    1.70
   0  -4   3    1.70    4.60
   0   4   4 2135.49  129.59
   0  -4   4 1945.81  130.49
   0   4  -4 2091.49  129.39
   0   4   5    9.80    3.10
   0  -4   5   21.20    6.40
   0   4  -5   13.20    2.60
   0   4  -6  755.52   48.30
   0  -4   6  796.12   50.19
   0   4   6  742.53   48.30
   0  -4   7  181.88   17.00
   0  -4   7  208.18   14.10
   0   4  -7  196.38   14.00
   0   4   7  190.68   13.70
   0   4   8  400.06   25.60
   0  -4   8  363.66   29.00
   0   4  -8  382.66   26.70
   0   4   9   19.40    4.90
   0   4  -9   28.60   11.60
   0  -4   9   20.90   10.30
   0   4  10  177.68   13.80
   0   6   0 2535.95  154.98
   0  -6   0 2299.77  156.68
   0  -6   0 2538.05  154.68
   0   6   1   65.09    5.30
   0  -6  -1   53.79    4.40
   0  -6   1   37.40    8.20
   0  -6   1   46.70    9.30
   0  -6  -2  622.54   39.20
   0  -6   2  549.95   41.50
   0   6   2  640.54   39.70
   0  -6   2  638.54   39.60
   0   6   3   78.09    7.20
   0  -6   3   93.29    6.80
   0  -6   3   75.49   10.00
   0  -6   4  631.04   44.40
   0   6  -4  676.03   42.30
   0   6   4  675.93   42.60
   0  -6   5   32.00    8.20
   0   6  -5   32.40    4.10
   0   6   5   31.50    4.60
   0   6  -6  846.92   53.69
   0   6   6  858.81   53.89
   0  -6   6  816.52   56.09
   0   6   7    6.10    4.30
   0  -6   7    6.90   10.00
   0   6  -7    7.30    4.20
   0  -6   8   98.59   14.40
   0   6   8   94.19    9.30
   0   6  -8   99.89    9.30
   0   8   0  124.49    9.80
   0  -8   0  115.19   15.30
   0   8   1    8.70    3.90
   0  -8  -1    0.10   10.80
   0  -8   1   -1.20    9.00
   0  -8   2  677.73   49.30
   0   8   2  748.83   46.50
   0   8   3    0.60    3.90
   0  -8   3   -8.10    8.50
   0  -8   4  288.37   25.20
   0   8   4  322.47   21.90
   0   8  -4  336.47   21.50
   0  -8   5   26.60   10.20
   0   8   5   36.90    5.70
   0   8  -5   24.20    4.60
   0   8  -6   95.09    8.40
   0  -8   6   72.99   12.90
   0   8   6   97.29    9.10
   0  -8   7    6.70   12.00
   0   8   7    6.50    5.60
   0   8  -7    5.80    5.00
   0 -10   0  219.28   23.40
   0 -10  -1    3.10   15.00
   0 -10   1   21.70   13.10
   0  10   2   98.69    9.80
   0 -10   2  120.29   16.60
   0 -10  -2   86.09   20.00
   0 -10   3   10.60   12.30
   0  10   3    1.60    5.60
   0  10   4  135.69   12.20
   0 -10   4  123.09   17.20
   0  10  -4  130.69   11.30
  -1   1   0   -1.60    0.30
  -1  -1   0   -1.20    0.20
   1   1   0   -1.60    0.20
  -1  -1   0   -2.10    0.30
   1  -1   0   -1.10    0.70
  -1   1   0   -1.60    0.40
   1  -1   0   -1.40    0.20
   1   1   2  703.83   45.20
   1   1   2  694.93   45.10
  -1   1  -2  742.03   45.10
  -1   1   2  712.93   45.20
   1  -1   2  708.63   45.50
   1   1  -2  736.83   45.20
  -1   1  -3 5206.08  315.57
  -1  -1   3 4356.76  315.87
   1   1   3 4797.52  315.77
   1   1   3 5505.65  316.07
   1   1  -3 5173.08  315.67
  -1   1   3 4800.42  315.77
  -1   1   3 5512.95  316.27
   1  -1   3 4656.33  315.77
   1  -1   3 5367.26  315.77
   1   1   4  548.05   36.30
  -1   1  -4  593.84   36.60
  -1  -1   4  589.74   36.50
  -1  -1   4  523.15   37.20
   1   1   4  626.74   37.60
   1  -1   4  575.34   36.30
  -1   1   4  586.54   37.70
   1  -1   4  568.64   37.10
  -1   1   4  545.25   36.40
   1   1  -4  605.34   36.60
  -1  -1   5 1196.18   84.69
   1   1   5 1348.86   83.79
  -1  -1   5 1403.96   83.79
  -1   1  -5 1229.88   84.39
   1   1   5 1441.06   84.99
   1  -1   5 1352.36   83.69
  -1   1   5 1340.17   83.79
  -1   1   5 1361.86   85.29
   1   1  -5 1303.07   84.49
   1  -1   5 1339.67   84.59
   1   1   6   89.89    9.90
   1   1   6   87.79    6.60
  -1  -1   6   72.49    9.30
  -1  -1   6   91.49    6.70
  -1   1  -6   76.49   11.80
  -1   1   6   81.29   10.50
   1  -1   6   89.59    6.70
   1   1  -6   60.19   12.10
   1  -1   6  110.89    9.60
  -1   1   6   95.99    6.90
   1   1   7  847.72   53.99
  -1  -1   7  744.53   56.09
   1   1   7  893.41   56.39
  -1  -1   7  886.91   54.09
  -1   1  -7  832.22   55.29
  -1   1   7  889.61   54.09
   1  -1   7  890.11   55.99
   1  -1   7  900.31   53.99
   1   1  -7  766.72   55.89
  -1   1   7  819.42   56.79
   1   1   8    7.50    3.10
  -1   1  -8   11.20    4.80
  -1  -1   8    5.80    3.10
  -1  -1   8    0.70    8.80
   1   1   8   12.40    8.70
   1  -1   8    4.50    2.80
  -1   1   8    5.20    3.10
   1  -1   8   -6.70    7.80
   1   1  -8   -1.60    5.40
  -1   1   8    4.20    9.60
  -1  -1   9  323.27   30.70
   1   1   9  412.46   30.90
   1   1   9  414.86   26.60
  -1  -1   9  423.56   26.60
  -1   1   9  353.16   32.00
  -1   1   9  425.16   26.70
   1   1  -9  397.76   27.30
   1  -1   9  422.46   30.40
  -1  -1  10   23.80   12.60
   1  -1  10   39.80   11.90
  -1   3   0   -0.80    1.00
   1  -3   0    0.60    2.30
  -1  -3   0    2.50    1.50
  -1   3   0    0.20    1.30
   1   3   0   -2.30    1.20
  -1  -3   1 4787.32  327.27
   1   3   1 5160.68  326.87
   1   3   1 5535.95  326.67
  -1   3  -1 5165.88  326.67
   1  -3  -1 5252.57  326.67
   1  -3   1 4873.41  327.07
   1  -3   1 5531.45  326.57
  -1  -3  -1 5331.77  326.77
  -1   3   1 5298.97  326.57
  -1   3   1 5205.08  326.87
   1   3   2   31.50    3.10
  -1  -3   2   32.20    4.80
  -1  -3  -2   30.30    2.60
   1  -3   2   40.80    4.70
  -1   3   2   31.90    3.10
   1   3   3  643.34   39.50
  -1   3  -3  634.94   39.40
  -1  -3   3  562.34   40.40
   1  -3   3  597.54   40.20
  -1   3   3  639.74   39.50
   1   3  -3  641.84   39.40
  -1  -3   4   51.09    6.50
  -1   3  -4   50.89    4.10
   1   3   4   46.80    4.50
   1   3  -4   52.09    4.20
   1  -3   4   63.19    6.30
  -1   3   4   54.79    4.60
   1   3   5 2622.74  160.68
  -1  -3   5 2224.78  161.68
  -1   3  -5 2674.83  160.58
   1   3  -5 2698.53  160.68
   1  -3   5 2516.45  161.58
  -1   3   5 2592.04  160.68
  -1  -3   6    9.70    6.70
   1   3   6   11.20    3.10
  -1  -3   6   15.20    3.90
  -1   3  -6    9.20    3.20
  -1   3   6   14.80    3.30
   1   3  -6   11.40    3.20
   1  -3   6   12.10    3.30
   1  -3   6    7.80    6.10
  -1  -3   7  555.24   34.80
  -1   3  -7  548.95   35.30
   1   3   7  531.85   34.70
  -1  -3   7  470.95   37.00
   1   3  -7  545.35   35.30
   1  -3   7  572.74   34.70
   1  -3   7  504.35   36.60
  -1   3   7  547.35   34.70
  -1   3  -8   13.80    8.10
  -1  -3   8    8.80    8.40
   1   3   8    4.90    3.50
  -1  -3   8    9.70    3.80
   1   3  -8   13.10    8.10
  -1   3   8   10.60    3.80
   1  -3   8    9.90    7.90
   1   3   9  138.59   10.60
  -1  -3   9   96.19   14.90
   1  -3   9  120.39   14.80
  -1   3   9  143.99   10.70
   1   3  -9  103.79   20.00
  -1  -3  10    4.60   12.70
   1   3  10    8.20    4.90
  -1   3  10    5.70    4.90
   1  -3  10    4.70   11.50
   1   5   0   -0.50    2.00
   1  -5   0    3.90    5.80
  -1   5   0    2.40    2.00
  -1  -5   0   -1.70    1.20
   1  -5   0   -0.50    1.70
   1   5   1 1336.87   83.19
  -1  -5   1 1269.97   83.29
  -1  -5   1 1278.27   84.79
   1  -5  -1 1322.27   82.89
  -1   5  -1 1313.27   83.09
  -1   5   1 1337.77   83.19
   1  -5   1 1371.26   83.49
  -1  -5  -1 1346.77   82.99
   1  -5   1 1294.07   84.39
  -1  -5   2   96.09    6.70
   1   5   2   88.39    7.00
  -1  -5   2   98.99   10.30
  -1   5   2   93.69    7.10
   1  -5   2   97.79    6.80
   1  -5   2  106.49    9.60
  -1  -5  -2   88.89    6.50
  -1  -5   3 2345.17  157.08
   1   5   3 2606.14  155.98
   1  -5   3 2415.76  156.88
  -1   5   3 2542.25  155.88
   1   5   4   91.49    7.30
  -1   5  -4   87.59    6.60
  -1  -5   4   85.99   10.20
   1  -5   4   77.19    9.20
  -1   5   4   80.59    7.00
   1   5  -4   91.39    6.60
  -1   5  -5  229.68   15.60
   1   5   5  248.58   15.90
  -1  -5   5  222.48   19.00
   1   5  -5  224.08   15.60
   1  -5   5  228.28   18.40
  -1   5   5  243.28   16.00
  -1  -5   6    2.40    7.20
   1   5   6    0.30    3.30
  -1   5  -6    3.30    2.80
   1   5  -6    2.50    2.90
  -1   5   6    3.10    3.30
   1  -5   6    3.00    6.60
  -1   5  -7  479.85   31.50
  -1  -5   7  437.46   34.30
   1   5   7  488.15   31.50
   1  -5   7  486.15   34.20
  -1   5   7  503.75   31.50
   1   5  -7  483.95   31.50
   1   5   8   -4.10    4.10
  -1  -5   8   13.70    9.60
  -1   5  -8    3.70    5.20
  -1   5   8   -2.50    4.00
   1   5  -8   10.00    5.20
   1  -5   8   -0.40    8.20
  -1  -5   9  221.38   22.20
   1   5   9  235.48   16.90
   1  -5   9  273.27   22.00
  -1   5   9  235.88   17.00
   1   5  -9  208.58   19.20
   1  -7   0    3.00    1.80
   1  -7   0    0.30    8.30
  -1   7   0   -2.20    3.00
  -1  -7   0   -0.90    2.90
   1  -7   0    1.70    2.20
  -1  -7   0    6.70   10.30
   1   7   0    0.50    3.00
   1   7   1  797.52   49.60
  -1  -7   1  788.32   52.59
   1  -7  -1  763.12   49.00
   1  -7   1  777.32   49.60
  -1   7   1  787.82   49.60
  -1  -7  -1  782.52   49.20
   1  -7   1  745.13   51.89
   1   7   2  125.99    9.50
  -1  -7   2  115.99   11.50
  -1  -7   2   98.69   13.10
   1  -7   2  147.89   12.90
  -1   7   2  131.99    9.50
  -1  -7  -2  113.49    8.30
   1  -7   2  126.69   11.80
  -1  -7   3  497.25   30.90
   1   7   3  476.35   31.10
  -1  -7   3  441.96   33.70
   1  -7   3  484.55   31.10
  -1   7   3  486.95   31.10
   1  -7   3  459.35   33.20
  -1  -7   4   90.39    7.40
  -1  -7   4   93.19   11.90
   1   7   4   88.79    7.90
  -1   7  -4   86.89    7.20
  -1   7   4   84.89    7.90
   1   7  -4   85.09    7.20
   1  -7   4   87.49    7.60
   1  -7   4   78.39   10.90
  -1  -7   5  397.36   32.60
   1   7   5  472.55   29.90
  -1   7  -5  460.85   29.60
   1   7  -5  454.35   29.60
   1  -7   5  436.96   32.20
  -1   7   5  474.05   30.00
  -1  -7   6   35.50   10.60
   1   7   6   44.20    5.80
  -1   7  -6   40.40    5.20
   1   7  -6   42.80    5.30
   1  -7   6   30.30    9.90
  -1   7   6   46.70    6.00
   1   7   7  130.69   10.60
  -1  -7   7  109.79   15.50
  -1   7  -7  117.19   10.30
   1   7  -7  124.09   10.30
  -1   7   7  119.59   10.70
   1  -7   7   99.19   14.50
  -1  -7   8   10.00   12.10
  -1   7  -8   18.90    5.80
   1   7   8    8.10    5.50
  -1   7   8   15.40    5.90
   1  -7   8   33.20   11.50
   1   7  -8   15.80    5.70
  -1  -9   0    7.40   13.00
   1  -9   0  -12.70   10.90
   1   9   1  361.16   24.40
  -1  -9   1  365.06   30.70
   1  -9  -1  350.56   30.30
  -1   9   1  360.46   24.40
  -1  -9  -1  399.26   32.30
   1  -9   1  349.67   29.00
   1   9   2    8.70    4.70
  -1  -9   2    7.60   11.60
   1  -9   2    5.70   10.10
  -1   9   2   14.50    4.90
   1   9   3  103.39    9.80
  -1  -9   3   87.79   14.90
  -1   9   3  110.09    9.70
   1  -9   3  100.89   14.20
   1   9   4   72.89    7.60
  -1   9  -4   62.09    6.70
  -1  -9   4   61.99   13.10
   1   9  -4   67.59    6.90
  -1   9   4   60.29    7.40
   1  -9   4   47.50   11.90
   1   9   5  233.88   15.90
  -1  -9   5  184.38   20.90
  -1   9  -5  208.78   15.30
   1  -9   5  186.58   19.80
   1   9  -5  206.48   15.10
  -1   9   5  205.78   15.80
  -2   0   0    0.70    0.40
  -2   0   0    0.20    0.40
   2   0   0    0.30    0.40
  -2   0   1    0.40    0.70
   2   0  -1    2.30    1.10
   2   0  -1   -1.10    0.40
   2   0   1   -0.20    0.50
  -2   0   1    0.10    0.40
  -2   0  -1   -0.40    0.70
   2   0   1    0.00    0.20
  -2   0   1   -1.30    0.70
  -2   0  -1   -0.10    0.20
  -2   0  -1    1.00    0.50
   2   0  -1    0.00    0.30
   2   0   1   -0.40    0.10
   2   0   2 1027.40   59.09
  -2   0   2  896.01   59.19
  -2   0   2  942.01   58.89
  -2   0  -2  922.71   59.19
   2   0  -2  954.10   59.59
   2   0   2  863.11   58.69
  -2   0  -2  962.50   58.79
   2   0  -3    3.10    4.20
   2   0   3   -0.20    0.90
  -2   0  -3    7.90    2.90
  -2   0   3    0.00    1.20
   2   0   3    0.70    2.40
  -2   0   3   -1.20    3.00
   2   0   4 1691.43  106.99
  -2   0   4 1649.54  107.89
   2   0  -4 1585.84  107.89
  -2   0  -4 1722.83  107.29
   2   0   4 1857.01  107.69
  -2   0   4 1725.43  107.09
  -2   0   5    0.60    1.70
   2   0   5   -1.50    1.40
  -2   0  -5    3.30    2.30
   2   0   5   -2.30    3.90
   2   0  -5   -3.00    3.80
  -2   0   5   -1.40    5.00
   2   0  -6 1919.31  121.19
  -2   0   6 1934.71  120.69
  -2   0  -6 1950.70  120.79
  -2   0   6 1692.53  122.19
   2   0   6 1924.31  120.59
   2   0   6 2099.89  121.99
  -2   0   7   -2.20    2.60
   2   0  -7   -1.10    3.40
   2   0   7   -2.70    2.20
   2   0   7   -1.70    6.00
  -2   0  -7    0.40    2.60
  -2   0   7    0.00    7.60
   2   0   8   74.49    6.80
   2   0  -8  109.49    8.00
  -2   0  -8   85.19    6.90
  -2   0   8   93.09    7.40
  -2   0   8   86.19   12.80
   2   0   8   94.69   11.30
  -2   0   9    0.10    3.50
   2   0   9    0.70    5.20
   2   0   9   -2.60    8.90
  -2   0   9  -11.00   10.70
   2   0  10  270.77   22.10
  -2   0  10  182.98   22.70
  -2   2   0  977.30   62.09
  -2   2   0 1035.40   62.09
   2   2   0  955.70   62.09
  -2  -2   1  216.78   16.10
  -2   2  -1  228.28   14.80
   2   2   1  237.58   14.80
  -2   2   1  232.78   14.70
  -2   2   1  249.78   14.80
  -2  -2  -1  216.68   14.80
   2  -2   1  237.98   15.50
   2   2   2 4342.07  273.37
   2  -2   2 4269.57  273.67
  -2   2   2 4426.56  273.67
   2   2  -2 4428.16  273.47
  -2  -2   3  131.09   11.70
  -2   2  -3  164.78   10.40
   2   2   3  167.28   10.60
  -2   2   3  162.08   10.60
   2   2  -3  161.38   10.50
   2  -2   3  169.98   11.40
   2   2   4 1728.73  106.89
  -2   2  -4 1756.92  106.89
  -2   2   4 1662.83  106.99
   2  -2   4 1661.73  107.49
   2   2  -4 1704.63  106.89
  -2  -2   5  104.09   10.40
  -2   2  -5  123.29    8.20
  -2  -2   5  115.89    8.60
   2   2   5  111.39    8.10
   2  -2   5  120.09   10.10
  -2   2   5  108.09    8.10
   2   2  -5  115.09    8.30
   2  -2   5  116.19    8.00
  -2  -2   6  300.87   27.20
  -2  -2   6  414.76   25.50
  -2   2  -6  365.76   25.90
   2   2   6  395.86   25.30
   2   2  -6  384.86   26.00
  -2   2   6  409.96   25.30
   2  -2   6  386.46   26.70
   2  -2   6  422.56   25.20
  -2  -2   7   73.89   10.40
  -2  -2   7   88.79    7.20
   2   2   7   83.59    7.00
  -2   2  -7   69.49   10.50
   2  -2   7   78.39    9.60
   2   2  -7   90.89   10.40
  -2   2   7   94.29    7.20
   2  -2   7   87.49    6.60
   2   2   8  660.03   41.50
  -2  -2   8  700.13   41.60
  -2  -2   8  499.35   44.10
  -2   2  -8  564.34   44.40
   2   2  -8  559.24   45.30
   2  -2   8  670.03   41.30
  -2   2   8  698.33   41.60
   2  -2   8  686.53   43.80
  -2  -2   9   11.30   10.70
  -2  -2   9   21.50    5.50
   2   2   9   20.60    4.20
   2  -2   9   13.60    9.20
  -2   2   9   23.40    4.60
   2   2  -9   22.90    9.90
  -2  -2  10   49.80   15.70
  -2   2  10  111.49    9.30
   2  -2  10  113.39   15.20
  -2   4   0 1868.21  118.69
   2   4   0 1845.82  118.79
  -2  -4   0 1985.90  118.49
   2  -4   0 1868.41  118.89
   2   4   1  683.13   43.40
  -2   4  -1  676.03   43.20
  -2  -4   1  707.23   43.00
  -2  -4   1  643.44   44.80
   2   4   1  656.93   43.20
   2  -4  -1  681.63   43.00
   2  -4   1  678.53   44.20
   2  -4   1  735.33   43.20
  -2  -4  -1  686.33   43.10
  -2   4   1  667.43   43.20
   2   4   2 1717.13  103.99
  -2  -4   2 1494.25  104.99
   2  -4   2 1652.43  104.69
  -2   4   2 1715.63  103.99
  -2  -4  -2 1669.03  103.79
   2   4   3   17.60    2.70
  -2  -4   3   21.70    5.90
   2   4  -3   16.60    2.20
   2  -4   3   18.70    4.60
  -2   4   3   16.50    2.70
  -2   4  -4 1232.28   74.69
   2   4   4 1217.98   74.89
  -2  -4   4 1026.00   76.19
  -2   4   4 1205.58   74.89
   2  -4   4 1203.48   75.79
   2   4  -4 1209.68   74.79
  -2  -4   5   39.90    8.00
   2   4   5   40.30    4.60
  -2   4  -5   52.19    4.30
   2   4  -5   41.80    4.20
   2  -4   5   37.00    7.10
  -2   4   5   48.80    4.80
  -2   4  -6  449.56   28.70
   2   4   6  454.25   28.80
  -2  -4   6  368.66   31.20
   2   4  -6  450.55   28.80
  -2   4   6  457.45   28.90
   2  -4   6  462.55   30.50
  -2  -4   7  130.79   14.60
  -2   4  -7  132.59   11.10
  -2  -4   7  151.48   11.80
   2   4   7  146.69   10.90
   2   4  -7  154.08   11.40
   2  -4   7  165.38   14.00
  -2   4   7  147.99   10.90
   2  -4   7  150.68   10.70
  -2   4  -8  277.97   21.10
  -2  -4   8  245.78   24.10
  -2  -4   8  302.87   20.10
   2   4   8  290.97   19.80
  -2   4   8  301.37   19.90
   2  -4   8  308.97   22.90
   2   4  -8  299.57   21.20
   2   4   9   34.00    5.30
  -2  -4   9    4.70   10.80
   2   4  -9   27.50   10.70
   2  -4   9   28.80   10.10
  -2   4   9   36.10    5.70
   2  -6   0 1904.11  122.69
  -2  -6   0 1869.01  120.79
  -2  -6   0 1903.01  123.99
  -2   6   0 1946.01  121.19
   2   6   0 1912.51  121.19
   2  -6   0 2025.60  120.99
  -2   6  -1   95.99    7.40
   2  -6  -1   95.49    6.50
   2   6   1   93.79    7.40
  -2  -6   1  101.29    8.70
  -2  -6   1   95.69   12.60
  -2   6   1   93.99    7.50
   2  -6   1   89.09   11.90
   2  -6   1  112.79   10.70
  -2  -6  -1   97.19    7.00
  -2  -6   2  389.76   24.40
   2   6   2  378.36   24.50
  -2  -6   2  336.37   27.70
   2  -6   2  415.76   24.80
   2  -6   2  342.27   26.20
  -2   6   2  366.16   24.50
  -2  -6  -2  374.96   24.10
   2   6   3   32.70    4.30
  -2  -6   3   17.60    8.20
   2  -6   3   35.80    7.60
   2  -6   3   37.60    4.00
  -2   6   3   34.00    4.50
  -2   6  -4  438.06   28.00
   2   6   4  437.96   28.30
  -2  -6   4  399.76   31.10
   2   6  -4  464.25   28.10
   2  -6   4  413.36   29.80
  -2   6   4  434.26   28.30
  -2  -6   5   13.70    8.10
   2   6   5    9.70    3.70
  -2   6  -5   13.30    3.10
   2  -6   5   16.40    6.80
   2   6  -5    9.50    3.10
  -2   6   5   17.70    3.90
  -2  -6   6  613.04   46.60
   2   6   6  698.83   43.80
  -2   6  -6  656.73   43.50
   2   6  -6  705.23   43.60
   2  -6   6  724.03   45.90
  -2   6   6  675.63   43.80
   2   6   7   10.50    4.50
  -2   6  -7   21.70    4.50
  -2  -6   7    6.60   10.90
   2  -6   7   10.30    8.90
   2   6  -7   18.90    4.60
  -2   6   7    7.10    4.40
   2   6   8   80.29    8.00
  -2   6  -8   70.29    8.10
  -2  -6   8   53.39   14.30
   2  -6   8   70.89   12.40
  -2   6   8   76.99    8.00
   2   6  -8   85.79    8.40
   2  -8   0   76.69   11.90
  -2  -8   0   76.19   15.00
  -2   8   0   77.39    7.10
   2  -8  -1    9.10    9.80
   2   8   1    5.30    3.90
  -2  -8   1    8.30   11.10
   2  -8   1   19.90    8.70
  -2   8   1    1.30    3.70
  -2  -8  -1   15.10   13.90
  -2  -8   2  604.84   43.70
   2   8   2  632.64   40.10
  -2   8   2  632.14   40.10
   2  -8   2  588.54   42.30
   2   8   3   -0.60    3.90
  -2  -8   3    3.30    9.90
  -2   8   3   -0.60    3.90
   2  -8   3   -5.70    7.60
   2   8   4  274.77   19.00
  -2   8  -4  288.27   18.80
  -2  -8   4  266.97   24.60
   2   8  -4  281.87   18.80
  -2   8   4  273.57   19.20
   2  -8   4  271.37   22.60
   2   8   5   23.70    5.10
  -2   8  -5   20.60    4.50
  -2  -8   5   14.40   10.50
   2   8  -5   20.20    4.50
   2  -8   5   22.90    8.90
  -2   8   5   18.40    5.10
   2   8   6   72.29    8.10
  -2  -8   6   52.99   13.30
  -2   8  -6   76.69    7.60
   2   8  -6   85.89    7.80
  -2   8   6   81.89    8.30
   2  -8   6   64.79   11.70
  -2   8  -7    1.30    5.00
  -2  -8   7    0.70   12.80
   2   8   7    3.90    5.60
  -2   8   7    1.30    5.40
   2  -8   7   -2.40   10.50
   2   8  -7   -2.10    4.80
   2 -10   0  254.27   24.60
  -2 -10   0  310.07   29.30
  -2 -10   1   22.40   16.00
   2 -10  -1   25.90   13.20
   2 -10   1   29.90   12.00
  -2  10   1   41.70    6.60
  -2 -10  -1   53.29   19.00
   2  10   2   92.69    9.30
  -2 -10   2   96.39   17.90
   2 -10  -2  101.89   17.10
   2 -10   2   79.79   14.20
  -2  10   2   89.69    9.30
  -2 -10  -2   99.49   23.80
   2  10   3   -4.00    5.30
  -2 -10   3    3.90   13.40
   2 -10   3    2.30   10.70
   2  10  -3    1.30    4.80
  -2  10   3    2.80    5.50
  -2  10  -4  147.69   11.50
   2  10   4  130.59   12.30
  -2  10   4  128.49   12.20
   2  10  -4  129.39   11.50
   3  -1   0   -0.80    0.20
  -3   1   0   -0.70    0.90
  -3   1   0   -0.10    0.40
  -3  -1   1 1949.90  122.19
   3   1   1 2064.59  121.89
   3  -1   1 1819.62  121.99
  -3   1  -2  193.28   11.90
   3   1   2  193.18   12.00
  -3  -1   2  141.09   12.70
   3  -1   2  200.48   12.40
  -3  -1  -2  180.08   12.00
  -3   1   2  185.78   12.00
   3   1  -2  198.38   12.00
  -3   1  -3 2495.85  153.38
   3   1   3 2314.97  153.38
   3   1   3 2621.34  153.98
   3  -1   3 2390.86  153.78
  -3   1   3 2346.37  153.48
   3   1  -3 2572.14  153.48
   3  -1   3 2405.86  153.38
  -3   1   3 2465.25  154.48
   3  -1  -4  581.04   38.70
   3   1   4  674.33   39.60
  -3  -1   4  608.94   38.80
   3   1   4  596.24   38.60
  -3   1  -4  607.04   38.80
   3  -1   4  619.54   38.60
   3  -1   4  615.24   39.30
  -3   1   4  595.64   38.70
  -3   1   4  597.04   40.30
   3   1  -4  637.04   38.90
   3   1   5  391.46   25.40
   3   1   5  427.56   26.80
   3  -1  -5  403.96   25.60
  -3   1  -5  327.17   26.40
  -3  -1   5  421.76   25.70
   3  -1   5  415.86   26.60
   3   1  -5  410.16   26.60
  -3   1   5  387.56   28.40
   3  -1   5  392.56   25.40
  -3   1   5  411.86   25.60
   3   1   6   87.69    6.80
  -3  -1   6   56.59    9.70
  -3  -1   6  107.69    7.40
  -3   1  -6   97.39   10.80
   3   1   6   96.19    9.70
  -3   1   6   88.69    7.10
   3  -1   6  117.09    9.50
   3   1  -6   98.79   12.20
  -3   1   6   99.89   12.30
   3  -1   6   90.79    6.70
  -3  -1   7  455.65   27.60
   3   1   7  463.35   29.80
   3   1   7  438.36   27.40
  -3   1  -7  427.36   28.40
  -3  -1   7  324.27   30.50
  -3   1   7  351.26   31.20
  -3   1   7  423.16   27.50
   3  -1   7  419.26   27.20
   3  -1   7  462.15   29.60
  -3   1  -8   14.90    4.20
  -3  -1   8    0.20    3.20
  -3  -1   8    4.70    9.00
   3   1   8   -1.40    7.60
   3   1   8    2.10    2.90
   3  -1   8    2.90    2.60
   3  -1   8    9.00    7.10
  -3   1   8   15.70   10.80
   3   1  -8   -1.10    6.50
  -3   1   8    0.30    3.20
   3   1   9  267.87   17.40
  -3  -1   9  161.18   22.00
   3   1   9  293.27   22.10
  -3  -1   9  274.27   17.70
  -3   1   9  161.38   22.80
  -3   1   9  263.37   17.60
   3   1  -9  254.87   19.00
   3  -1   9  284.77   21.90
  -3  -1  10   13.10   13.50
  -3   1  10   27.10    5.30
   3  -1  10   19.60   10.60
  -3   3   0   -2.10    1.20
  -3   3   0    0.80    1.60
   3   3   0   -0.40    1.20
   3  -3   0   -2.40    3.40
   3   3   1 2382.26  141.59
   3   3   1 2261.87  141.79
  -3  -3   1 1987.20  142.79
  -3   3  -1 2255.67  141.79
   3  -3   1 2395.96  141.79
   3  -3   1 2212.48  142.29
  -3  -3  -1 2272.37  141.79
  -3   3   1 2297.27  141.79
  -3  -3   2  123.49   11.40
   3   3   2  141.39    9.10
  -3  -3  -2  136.69    9.00
   3   3  -2  134.89    8.90
   3  -3   2  139.59   10.00
  -3   3   2  135.49    9.10
   3   3   3  127.79    8.40
  -3  -3   3   92.39   10.00
   3  -3   3  125.19    9.30
  -3   3   3  126.89    8.40
   3   3  -3  120.19    8.20
   3   3   4   30.90    3.10
  -3  -3   4   13.70    5.50
  -3   3  -4   30.30    2.80
  -3   3   4   25.40    3.10
   3   3  -4   26.90    2.80
   3  -3   4   29.30    4.50
  -3   3  -5 1672.83  103.89
   3   3   5 1674.93  103.89
  -3   3   5 1618.14  103.99
   3  -3   5 1666.13  104.79
   3   3  -5 1636.84  103.89
  -3   3  -6   24.50    3.70
  -3  -3   6   14.80    7.90
   3   3   6   25.40    3.60
  -3  -3   6   22.10    4.90
  -3   3   6   23.20    3.70
   3  -3   6   21.50    3.20
   3  -3   6   21.10    6.00
   3   3  -6   23.20    3.90
  -3  -3   7  212.58   21.90
   3   3   7  290.97   18.80
  -3   3  -7  245.58   19.50
  -3  -3   7  286.67   19.20
   3   3  -7  288.77   19.70
  -3   3   7  282.47   18.90
   3  -3   7  311.77   21.20
   3  -3   7  303.07   18.50
  -3  -3   8    0.60    3.70
  -3   3  -8   -2.40    8.20
   3   3   8    1.40    3.50
  -3  -3   8   -0.50    9.00
   3   3  -8   -7.30    7.20
   3  -3   8   -6.50    7.10
  -3   3   8    0.10    3.60
  -3  -3   9   58.99   13.70
   3   3   9   83.19    7.50
   3  -3   9  101.19   12.50
   3   3  -9   71.59   16.60
  -3   3   9   85.69    7.80
  -3  -3  10   -0.80   13.30
  -3   3  10    1.30    4.90
   3  -3  10   -1.50   10.50
  -3  -5   0    1.00    0.90
  -3   5   0   -0.30    1.90
   3  -5   0    2.90    5.20
   3   5   0   -0.20    1.90
   3  -5   0    1.10    2.20
  -3   5  -1  405.56   25.80
  -3  -5   1  358.76   26.00
  -3  -5   1  406.26   29.80
   3  -5  -1  403.36   25.40
   3   5   1  408.76   25.90
   3   5   1  404.96   25.40
  -3  -5  -1  406.86   25.80
   3  -5   1  430.26   26.80
  -3   5   1  403.06   25.90
   3  -5   1  419.36   27.30
   3   5   2   71.49    5.80
  -3  -5   2   70.99    9.80
  -3   5   2   70.09    6.00
   3  -5   2   65.19    7.50
   3  -5   2   78.09    5.70
  -3  -5  -2   71.99    5.40
  -3  -5   3 1353.66  102.19
   3   5   3 1648.14  100.79
   3   5  -3 1658.63  100.59
   3  -5   3 1662.63  101.69
  -3   5   3 1641.14  100.79
  -3  -5   4   54.29    9.80
  -3   5  -4   65.79    5.30
   3   5   4   61.89    6.00
   3  -5   4   72.89    7.70
   3   5  -4   57.09    5.30
  -3   5   4   61.59    6.00
  -3   5  -5   97.59    7.30
  -3  -5   5   95.59   12.00
   3   5   5   89.19    7.70
  -3   5   5   95.29    7.90
   3  -5   5  115.29   10.30
   3   5  -5   93.49    7.30
  -3   5  -6    6.10    2.90
   3   5   6   13.10    3.60
  -3  -5   6    0.60    8.30
   3  -5   6    8.30    6.20
   3   5  -6    7.70    3.10
  -3   5   6    0.60    3.40
  -3  -5   7  265.17   27.00
   3   5   7  340.47   22.40
  -3   5  -7  346.67   22.50
  -3   5   7  345.07   22.70
   3  -5   7  343.87   24.80
   3   5  -7  339.37   22.60
  -3   5  -8   10.30    5.60
   3   5   8    9.50    4.30
  -3  -5   8    7.20   10.50
   3  -5   8   12.20    8.20
  -3   5   8   13.70    4.60
   3   5  -8   10.30    5.40
   3   5   9  189.18   13.80
  -3  -5   9  133.29   19.40
   3   5  -9  194.08   16.10
  -3   5   9  166.08   13.90
   3  -5   9  199.28   17.70
   3  -7   0    2.80    2.20
  -3   7   0   -2.70    3.00
   3  -7   0    0.30    1.70
   3  -7   0    6.40    7.40
  -3  -7   0    0.70   11.40
   3   7   1  490.45   31.20
  -3  -7   1  491.95   36.70
   3  -7   1  439.26   31.70
   3  -7   1  491.15   33.20
  -3   7   1  488.55   31.20
  -3  -7  -1  495.35   30.80
  -3  -7   2  116.69   14.00
   3   7   2  113.39    8.90
  -3  -7  -2  107.89    8.00
   3  -7   2  125.59   11.40
   3  -7   2  112.79   11.50
  -3   7   2  114.99    9.00
   3   7   3  284.87   19.10
  -3  -7   3  242.88   23.20
   3  -7   3  298.97   19.20
  -3   7   3  282.37   19.00
   3  -7   3  281.47   21.60
  -3  -7   4  106.39   14.60
   3   7   4  129.39    9.90
  -3   7   4  124.09   10.00
   3   7  -4  127.59    9.30
   3  -7   4  145.49   13.20
   3  -7   4  117.89    9.70
   3   7   5  358.86   22.70
  -3  -7   5  261.57   27.00
  -3   7  -5  343.37   22.30
   3   7  -5  329.67   22.30
   3  -7   5  340.17   22.40
   3  -7   5  346.27   25.10
  -3   7   5  337.67   22.70
   3   7   6   21.00    4.90
  -3   7  -6   24.20    4.30
  -3  -7   6   23.70   10.80
  -3   7   6   19.50    4.90
   3  -7   6   33.50    8.80
   3   7  -6   18.60    4.30
   3   7   7  105.09    9.20
  -3   7  -7   96.99    8.70
  -3  -7   7   59.59   15.00
   3  -7   7  111.49   13.10
  -3   7   7   92.19    9.20
   3   7  -7  104.39    9.00
  -3  -7   8   26.60   14.60
   3   7   8    8.30    5.30
  -3   7  -8    3.50    5.60
   3  -7   8    2.90   10.60
  -3   7   8    8.20    5.70
   3   7  -8    9.60    5.50
   3  -9   0  -15.50    9.50
  -3  -9   0  -11.00   15.80
  -3   9   0   -3.20    4.10
  -3  -9   1  328.77   29.30
   3  -9  -1  289.07   26.00
   3  -9   1  271.07   24.80
  -3  -9  -1  381.56   31.60
  -3   9   1  310.87   21.10
   3   9   2   26.90    5.40
  -3  -9   2   24.00   13.20
  -3   9   2   29.50    5.40
   3  -9   2   18.50    9.40
   3   9   3   84.49    8.50
  -3  -9   3   75.29   15.20
   3  -9   3   65.19   11.80
   3   9  -3   90.09    7.90
  -3   9   3   95.29    8.70
  -3   9  -4   42.40    5.60
  -3  -9   4   34.70   13.20
   3   9   4   37.80    6.30
   3  -9   4   51.19   10.80
   3   9  -4   39.80    5.40
  -3   9   4   41.10    6.30
  -3   9  -5  197.28   14.10
  -3  -9   5  174.58   20.80
   3   9   5  192.58   14.70
  -3   9   5  177.88   14.40
   3  -9   5  195.88   18.20
   3   9  -5  182.28   14.10
  -4   0   0   -3.80    0.70
  -4   0   0   -4.80    0.90
   4   0   0   -4.20    0.60
   4   0   0   -4.40    0.70
   4   0   1   -0.10    0.50
  -4   0  -1   -1.60    1.10
  -4   0  -1    0.00    0.30
  -4   0   1   -0.10    1.20
  -4   0   1   -1.80    0.80
   4   0  -1   -1.30    1.50
   4   0   1    0.00    0.20
   4   0  -1   -1.00    0.50
  -4   0  -1   -0.20    0.40
   4   0   1   -0.10    0.30
  -4   0   1    0.20    1.40
   4   0  -2  144.69    9.90
  -4   0   2   81.89    9.00
  -4   0  -2  126.39    8.40
   4   0   2  130.59    8.40
  -4   0  -2  119.89    7.70
   4   0   2  113.79    7.70
  -4   0   2  129.89    8.10
  -4   0  -3    3.50    1.80
   4   0   3   -2.10    2.10
  -4   0  -3   -0.70    1.00
  -4   0   3    4.00    3.50
   4   0   3   -1.60    0.80
   4   0   3   -2.10    0.80
  -4   0   3   -0.60    1.30
   4   0  -3    2.90    3.60
   4   0   4  243.48   14.60
  -4   0   4  166.98   15.40
   4   0   4  197.48   13.40
  -4   0  -4  214.78   13.70
   4   0  -4  229.38   15.20
  -4   0   4  213.18   13.70
  -4   0  -5   -2.70    1.70
   4   0   5   -0.40    1.40
   4   0  -5    3.70    4.80
  -4   0   5    1.20    1.90
  -4   0   5    6.00    5.90
   4   0   5    1.90    3.80
  -4   0  -6  878.31   55.29
  -4   0   6  891.31   55.59
   4   0   6  930.51   56.59
   4   0  -6  821.52   56.29
   4   0   6  868.11   55.29
   4   0   7   -3.60    2.20
  -4   0   7   -5.00    2.60
   4   0   7   -1.10    5.60
  -4   0  -7    1.30    2.10
   4   0  -7    3.30    4.10
  -4   0   7   -3.80    8.80
   4   0   8   12.90    2.80
  -4   0   8    2.50   10.10
  -4   0   8    7.50    3.30
   4   0   8   14.30    7.30
   4   0  -8    8.60    4.40
  -4   0   9  -23.50   11.10
  -4   0   9   -1.90    3.70
   4   0  -9    3.40    4.20
   4   0   9    5.80    8.60
  -4   0  10  114.99   19.30
  -4   0  10  158.18   12.30
   4   0  10  187.98   17.40
  -4   2   0   73.29    5.40
   4  -2   0   95.09    7.80
  -4   2   0   83.69    6.00
   4   2   1  571.24   35.60
  -4   2  -1  548.45   35.50
  -4  -2   1  485.55   36.50
  -4   2   1  577.64   35.60
  -4   2   1  557.04   35.40
  -4  -2  -1  587.34   35.60
   4  -2   1  557.34   35.50
  -4   2   1  589.04   35.60
   4  -2   1  551.94   35.90
   4   2  -1  563.84   35.50
   4  -2   1  590.34   35.60
   4   2   2  951.80   58.29
   4  -2   2  932.61   58.69
   4   2  -2  941.21   58.29
  -4  -2  -2  941.81   58.29
  -4   2   2  912.91   58.39
   4  -2   2  886.91   58.19
  -4   2  -3   18.20    1.80
  -4  -2   3    6.50    4.00
   4   2   3   18.70    2.10
   4   2  -3   21.10    2.10
  -4   2   3   17.20    2.20
   4  -2   3   20.50    3.10
  -4   2  -4  302.47   18.70
   4   2   4  286.57   18.80
   4  -2   4  305.27   19.50
   4   2  -4  285.07   18.80
  -4   2   4  287.67   18.80
   4   2   5   42.90    4.10
  -4   2  -5   53.19    4.10
  -4  -2   5   40.90    5.10
  -4  -2   5   25.60    7.10
   4  -2   5   42.20    3.70
   4  -2   5   44.20    5.70
   4   2  -5   47.00    4.40
  -4   2   5   39.00    4.00
  -4   2  -6   49.60    6.10
  -4  -2   6   19.30    8.40
  -4  -2   6   61.09    5.70
   4   2   6   54.19    5.10
   4  -2   6   56.29    6.90
   4   2  -6   65.99    6.40
   4  -2   6   53.19    4.50
  -4   2   6   58.69    5.10
  -4  -2   7   72.89   12.80
  -4   2  -7  121.09   12.10
   4   2   7  128.99    9.20
  -4  -2   7  144.49    9.80
  -4   2   7  122.49    9.40
   4  -2   7  146.09   12.30
   4  -2   7  125.59    8.90
   4   2  -7  148.09   13.00
  -4  -2   8  384.66   25.00
  -4   2  -8  344.97   27.40
   4   2   8  384.96   24.70
   4   2  -8  366.56   29.10
   4  -2   8  415.56   27.60
  -4   2   8  374.06   24.90
  -4  -2   9   16.60    4.40
  -4  -2   9   12.20   11.40
   4   2   9   16.70    4.00
   4   2  -9   -3.60   10.50
   4  -2   9   16.20    8.50
  -4   2   9   12.00    4.40
  -4  -2  10   37.60   15.70
  -4   2  10   64.79    7.30
   4  -2  10   69.19   12.40
   4  -4   0  292.67   20.10
  -4   4   0  311.17   19.50
   4   4   0  303.87   19.50
   4   4   1  458.45   29.80
  -4  -4   1  448.66   31.70
   4  -4  -1  480.95   29.70
  -4   4  -1  451.25   29.80
  -4  -4   1  476.45   29.60
   4  -4   1  504.65   30.00
  -4   4   1  454.75   29.80
  -4  -4  -1  484.55   29.90
   4  -4   1  444.66   30.60
   4   4   2  387.66   24.70
  -4  -4   2  303.97   26.70
   4  -4   2  411.26   24.70
   4  -4   2  355.76   25.40
  -4   4   2  401.46   24.60
  -4  -4  -2  389.56   24.60
  -4   4   2  397.96   24.80
  -4  -4   3   65.69    9.90
   4   4   3   94.69    6.90
   4   4  -3   92.19    6.60
  -4   4   3   99.89    7.00
   4  -4   3   97.89    8.60
  -4   4  -4  360.16   22.90
  -4  -4   4  293.17   25.50
   4   4   4  362.06   23.10
   4   4  -4  354.86   22.90
  -4   4   4  360.96   23.20
   4  -4   4  390.76   24.30
  -4  -4   5  105.49   12.40
  -4   4  -5  113.99    8.30
   4   4   5  123.99    8.70
   4  -4   5  127.69   10.70
  -4   4   5  111.39    8.80
   4   4  -5  109.79    8.40
  -4  -4   6  119.39   14.50
  -4   4  -6  143.29   10.00
   4   4   6  143.59   10.10
   4  -4   6  165.18   12.40
  -4   4   6  136.39   10.30
   4   4  -6  130.59   10.10
  -4  -4   7   43.40   11.50
   4   4   7   79.99    6.90
  -4   4  -7   79.79    7.30
  -4  -4   7   89.19    8.80
   4   4  -7   77.59    7.40
   4  -4   7   90.69    9.80
  -4   4   7   73.19    7.30
  -4  -4   8   74.19   15.90
   4   4   8  157.58   11.40
  -4   4  -8  164.58   13.30
  -4  -4   8  159.28   12.30
   4   4  -8  148.49   13.10
  -4   4   8  145.89   11.60
   4  -4   8  189.78   14.90
   4   4   9   60.99    6.40
  -4  -4   9   31.70   13.30
   4   4  -9   38.10   11.00
  -4   4   9   50.99    6.60
   4  -4   9   67.19   11.20
   4  -6   0 1134.29   71.19
   4  -6   0 1158.48   71.49
  -4  -6   0 1155.58   74.19
  -4   6   0 1119.69   71.59
   4  -6   0 1104.49   72.79
  -4   6  -1  111.29    8.30
   4  -6  -1  108.79    7.30
  -4  -6   1  113.19   13.60
   4   6   1  114.39    8.30
  -4  -6   1  108.39    8.50
  -4   6   1  106.49    8.30
   4  -6   1  121.39   11.00
  -4  -6  -1  112.99    8.00
   4  -6   1  122.29   11.60
  -4  -6   2  110.69    7.70
  -4  -6   2   91.69   12.90
   4   6   2   94.09    8.00
  -4   6   2   96.09    7.90
   4  -6   2  108.09   10.10
  -4  -6  -2   95.79    7.30
   4  -6   2  121.19    8.70
   4   6   3    6.10    3.20
  -4  -6   3   -5.60    8.90
   4  -6   3    7.70    5.60
   4   6  -3    4.70    2.60
  -4  -6  -3    4.20    2.40
   4  -6   3    4.20    2.80
  -4   6   3    7.40    3.30
  -4  -6   4  130.39   16.20
   4   6   4  163.08   11.90
   4   6  -4  173.68   11.50
   4  -6   4  182.38   14.00
   4  -6   4  167.28   11.70
  -4   6   4  161.88   11.90
  -4  -6   5   -0.90    9.40
  -4   6  -5    5.50    2.90
   4   6   5    4.60    3.40
   4   6  -5    2.40    2.80
  -4   6   5    5.30    3.60
   4  -6   5    1.70    5.80
   4   6   6  435.26   27.50
  -4   6  -6  417.96   27.30
  -4  -6   6  360.76   31.60
  -4   6   6  418.46   27.60
   4   6  -6  411.26   27.30
   4  -6   6  442.36   29.70
  -4  -6   7   32.90   13.40
   4   6   7   51.99    6.10
  -4   6  -7   47.00    5.70
   4  -6   7   41.00    9.80
  -4   6   7   40.30    6.00
   4   6  -7   47.10    5.90
  -4   6  -8   32.80    6.20
  -4  -6   8   12.60   13.60
   4   6   8   37.90    5.80
  -4   6   8   34.70    6.10
   4   6  -8   29.50    6.10
   4  -6   8   27.30    9.60
  -4  -8   0   38.20    5.00
  -4   8   0   46.30    5.30
   4  -8   0   24.20    9.20
  -4  -8   0   23.90   12.40
   4  -8  -1    7.30    8.20
   4   8   1   10.70    4.00
  -4  -8   1   18.00   12.00
   4  -8   1    7.10    7.40
  -4  -8  -1    8.40   11.50
  -4  -8  -1    8.30    3.10
  -4   8   1    8.70    3.90
  -4  -8   2  471.85   38.20
   4   8   2  506.55   32.20
  -4   8   2  487.55   32.10
   4  -8   2  484.75   34.20
   4   8   3   13.10    4.40
  -4  -8   3    7.20   12.10
   4   8  -3    8.20    3.60
   4  -8   3   15.40    7.80
  -4   8   3    6.50    4.10
  -4  -8   4  186.68   20.30
   4   8   4  198.48   14.50
   4   8  -4  196.58   13.90
   4  -8   4  197.28   17.40
  -4   8   4  196.28   14.50
  -4   8  -5    0.00    3.70
  -4  -8   5   12.30   12.40
   4   8   5    2.50    4.40
   4   8  -5    2.90    4.00
  -4   8   5    6.60    4.80
   4  -8   5   15.50    8.10
   4   8   6   50.09    6.50
  -4   8  -6   36.60    5.90
  -4  -8   6    9.90   13.00
   4   8  -6   41.10    5.70
   4  -8   6   47.10    9.80
  -4   8   6   44.40    6.50
  -4   8  -7   13.80    5.30
  -4  -8   7    9.70   15.20
   4   8   7   18.60    5.90
   4  -8   7   12.00   10.10
   4   8  -7   19.10    5.40
  -4   8   7   14.30    5.90
  -4 -10   0  270.07   27.50
   4 -10   0  224.28   21.40
   4 -10  -1   26.00   12.20
  -4 -10   1   25.30   18.20
  -4  10   1   20.80    5.80
  -4 -10  -1   43.80   17.10
   4 -10   1   32.60   11.00
  -4 -10   2   75.09   20.50
   4 -10  -2  105.19   16.00
  -4  10   2  101.09    9.80
   4 -10   2  103.99   13.80
  -4 -10  -2   86.49   20.10
  -4 -10   3   20.20   16.10
   4  10   3   13.50    5.60
  -4  10   3    1.90    5.50
   4  10  -3    0.00    4.90
   4 -10   3    1.70   10.30
  -4  10  -4  136.39   11.60
   4  10  -4  145.99   11.70
  -5   1   0   -0.90    0.60
   5   1   0   -1.20    0.40
  -5  -1   0    3.60    1.50
  -5   1   0   -0.20    0.50
  -5   1   0    0.80    2.30
   5   1   1    9.60    1.60
  -5   1  -1   21.30    3.00
   5   1   1    6.90    1.30
  -5  -1   1   16.70    3.20
  -5   1  -1    6.20    1.20
   5  -1   1   15.30    1.90
  -5   1   1    9.30    1.50
   5   1  -1    8.40    1.40
  -5   1   1   10.00    1.50
  -5  -1  -1    8.80    1.40
   5   1   2  915.61   57.89
  -5   1   2  883.01   57.99
   5   1  -2  941.31   57.99
   5  -1   2  966.10   58.19
  -5  -1  -2  924.61   57.89
  -5  -1  -2  894.91   57.99
   5   1   3  766.42   46.90
  -5   1  -3  736.93   46.30
   5   1   3  845.42   46.80
   5  -1  -3  711.73   46.60
   5   1   3  713.43   46.40
   5   1  -3  761.72   46.60
  -5   1   3  693.83   47.20
  -5   1   3  700.33   46.50
   5  -1   3  710.13   46.30
   5  -1   3  743.33   46.80
   5  -1  -4  442.56   27.70
  -5   1  -4  424.86   27.50
  -5  -1   4  435.96   27.90
   5   1   4  482.05   28.40
   5   1   4  424.46   27.40
   5  -1   4  394.76   27.30
   5   1  -4  450.05   27.80
  -5   1   4  430.76   27.60
   5  -1   4  457.05   28.00
  -5   1   4  393.76   28.80
  -5   1  -5   52.69    5.70
   5   1   5   40.90    4.00
  -5  -1   5   58.59    4.80
  -5  -1   5   20.50    6.50
   5   1   5   53.49    6.10
   5  -1  -5   54.49    4.60
  -5   1   5   54.29    4.40
  -5   1   5   46.00    7.40
   5   1  -5   56.09    6.50
   5  -1   5   40.30    3.60
   5  -1   5   52.09    5.60
  -5  -1   6   55.39    9.50
  -5  -1   6   83.89    6.60
  -5   1  -6   96.09    8.50
   5   1   6  101.89    8.90
   5  -1  -6   78.19    6.50
   5   1   6   70.79    5.70
   5  -1   6   64.59    5.40
   5  -1   6   83.39    8.00
  -5   1   6   86.99   10.30
   5   1  -6   74.49   10.00
  -5   1   6   68.89    6.20
  -5   1  -7  141.79   10.60
   5   1   7  140.29    9.50
  -5  -1   7  142.49   10.10
   5   1   7  156.68   12.80
  -5  -1   7   86.29   13.40
  -5   1   7  114.99   13.70
   5  -1   7  150.58   12.50
   5   1  -7  161.38   13.50
  -5   1   7  138.49   10.00
   5  -1   7  123.09    9.20
   5   1   8   -9.70    7.00
  -5  -1   8    4.90    9.40
  -5  -1   8   -3.10    3.30
   5   1   8    0.00    2.70
  -5   1   8    2.80    3.40
  -5   1   8    5.40    8.80
   5   1  -8   -3.70    7.40
   5  -1   8   -3.60    6.70
  -5  -1   9   95.49   16.10
  -5  -1   9  144.29   11.50
   5   1   9  175.38   15.50
  -5   1   9  155.98   11.60
   5   1  -9  145.09   13.70
   5  -1   9  209.78   15.90
  -5   1   9  118.19   15.80
  -5  -1  10   29.60   12.90
  -5   1  10   31.30    5.70
   5  -1  10   34.10   10.30
   5  -3   0    0.30    3.30
  -5   3   0    0.30    1.30
   5   3   1  873.41   55.29
   5  -3  -1  891.41   55.19
  -5   3  -1  844.32   55.19
  -5  -3   1  886.61   56.19
  -5   3   1  848.22   55.19
  -5  -3  -1  899.91   55.39
   5  -3   1  861.71   55.59
   5  -3   1  918.31   55.29
  -5  -3   2    6.30    4.40
   5   3   2   -0.40    1.40
   5  -3   2    2.30    2.70
  -5  -3  -2    0.30    1.30
  -5   3   2    0.90    1.50
  -5   3   2    0.10    0.90
   5   3  -2    0.20    1.20
  -5  -3   3   41.30    7.30
   5   3   3   67.09    5.10
   5  -3   3   78.39    6.20
  -5   3   3   70.79    5.20
   5   3  -3   63.69    4.90
   5   3   4   51.49    4.50
  -5   3  -4   47.90    4.00
  -5  -3   4   36.10    7.50
  -5   3   4   46.90    4.50
   5  -3   4   63.89    5.70
   5   3  -4   51.49    4.30
  -5   3  -5  766.92   49.10
   5   3   5  770.32   49.20
  -5   3   5  769.02   49.40
   5  -3   5  808.12   50.09
   5   3  -5  785.12   49.30
  -5   3  -6   45.70    4.70
  -5  -3   6   29.90    9.40
   5   3   6   38.60    4.30
   5  -3   6   38.90    6.30
   5  -3   6   39.90    3.80
  -5   3   6   42.00    4.80
   5   3  -6   51.69    5.10
  -5  -3   7  112.09    9.20
  -5   3  -7   85.09    9.10
   5   3   7  100.09    7.90
  -5  -3   7   53.59   12.40
   5   3  -7  126.59    9.60
  -5   3   7   98.69    8.30
   5  -3   7  133.49   10.70
   5   3   8   -1.10    3.20
  -5  -3   8    1.70    9.80
  -5  -3   8    1.00    4.10
  -5   3   8   -0.90    3.80
   5   3  -8   -1.70    7.30
   5  -3   8   -4.10    6.60
   5   3   9   32.60    4.70
  -5  -3   9   13.80   12.20
  -5  -3   9   29.40    5.40
   5  -3   9   35.40    9.50
  -5   3   9   25.50    5.30
   5   3  -9   34.70   13.10
  -5  -3  10    3.80   14.10
  -5   3  10    0.10    4.90
   5  -3  10    2.10    9.50
   5  -5   0    1.20    2.90
  -5   5   0   -2.50    1.90
   5  -5   0   -6.10    4.20
  -5  -5   1  123.79   11.40
   5   5   1  103.29    7.60
  -5   5  -1   96.09    7.40
   5  -5  -1  107.59    7.30
  -5   5   1   96.39    7.50
   5  -5   1  111.39    9.20
   5  -5   1  116.69    9.40
  -5  -5  -1  103.19    7.60
   5   5   2   80.09    7.10
   5   5   2   84.89    6.80
  -5  -5   2  105.99   10.70
   5  -5   2  100.49    8.50
  -5   5   2   80.79    6.70
  -5  -5  -2   92.89    6.50
   5  -5   2   94.59    6.90
  -5  -5   3  716.03   55.79
   5   5   3  870.71   53.89
   5  -5   3  883.31   53.79
  -5  -5  -3  869.91   53.69
   5   5  -3  859.51   53.69
   5  -5   3  862.71   54.79
  -5   5   3  844.02   53.89
  -5  -5   4   32.80    9.60
   5   5   4   49.10    4.90
   5  -5   4   49.20    6.70
  -5   5   4   44.70    4.90
   5   5  -4   44.80    4.30
   5   5   5   13.90    3.50
  -5   5  -5   12.90    2.90
  -5  -5   5   10.80    9.10
   5   5  -5   13.20    3.00
  -5   5   5   12.70    3.50
   5  -5   5   12.50    5.30
   5   5   6   14.50    3.80
  -5   5  -6   21.60    3.50
  -5  -5   6    1.70   10.00
   5   5  -6   20.10    3.70
   5  -5   6   14.70    6.00
  -5   5   6   13.90    4.00
  -5  -5   7  130.29   19.20
   5   5   7  209.38   14.30
  -5   5  -7  202.28   14.40
   5  -5   7  203.88   16.70
  -5   5   7  206.48   14.60
   5   5  -7  207.78   14.50
   5   5   8   30.80    5.20
  -5  -5   8   26.20    7.60
  -5   5  -8   27.90    9.70
  -5  -5   8   20.00   12.70
  -5   5   8   25.30    5.30
   5   5  -8   31.30    6.10
   5  -5   8   21.40    8.00
   5   5   9  132.09   10.90
  -5  -5   9   50.39   17.50
   5   5  -9  154.28   13.30
  -5   5   9  121.49   11.00
   5  -5   9  135.29   14.20
  -5   7   0    0.60    3.10
   5  -7   0    9.10    6.70
   5  -7   0   -2.20    2.60
  -5  -7   0    7.30    8.60
   5   7   1  230.78   14.50
  -5   7  -1  207.08   14.30
  -5  -7   1  250.77   20.40
  -5   7   1  205.88   14.40
   5  -7   1  163.18   16.20
  -5  -7  -1  213.88   14.10
   5  -7   1  190.48   16.90
  -5  -7   2   59.59   11.10
   5   7   2   70.49    6.40
   5  -7   2   70.89    8.70
  -5   7   2   71.69    6.70
  -5  -7  -2   63.89    5.80
   5  -7   2   75.99    9.50
   5   7   3  157.48   11.60
  -5  -7   3  139.89   16.10
   5  -7   3  168.38   13.80
   5  -7   3  164.88   12.00
  -5   7   3  158.88   11.60
  -5  -7  -3  151.08   10.90
   5   7  -3  158.88   11.10
  -5  -7   4  154.38   17.40
   5   7   4  170.48   12.10
  -5   7   4  160.38   12.20
   5  -7   4  155.18   11.90
   5  -7   4  182.08   14.70
   5   7  -4  160.98   11.50
   5   7   5  240.98   16.20
  -5   7  -5  236.68   15.80
  -5  -7   5  156.78   20.40
   5  -7   5  231.08   16.00
   5   7  -5  226.08   15.70
  -5   7   5  222.98   16.20
   5  -7   5  257.97   18.80
  -5   7  -6    4.30    3.90
  -5  -7   6  -10.30   12.40
   5   7   6    4.80    4.40
  -5   7   6    2.80    4.50
   5  -7   6   10.80    7.30
   5   7  -6    9.00    3.80
  -5  -7   7   61.39   16.50
   5   7   7   72.49    7.60
  -5   7  -7   62.89    7.30
   5  -7   7   74.59   11.10
  -5   7   7   60.79    7.60
   5   7  -7   75.59    7.50
  -5  -7   8  -13.40   15.60
   5   7   8   -4.40    5.10
  -5   7   8    5.20    5.70
   5  -7   8    4.10    9.30
   5   7  -8    5.60    5.30
   5  -9   0   -7.00    8.50
  -5   9   0    2.90    4.20
  -5  -9   0   -4.90   11.90
   5  -9  -1  230.18   20.40
  -5  -9   1  280.47   23.40
   5  -9   1  206.18   19.40
  -5   9   1  220.78   16.50
  -5  -9  -1  277.27   23.00
   5   9   2   37.70    5.90
  -5  -9   2   24.70   12.60
   5  -9   2   38.40    9.50
  -5   9   2   36.20    5.70
  -5  -9   3   52.79   14.40
   5   9   3   67.19    7.40
   5  -9   3   47.50   10.30
   5   9  -3   75.79    6.90
  -5   9   3   56.09    7.10
   5   9   4   22.60    5.50
  -5  -9   4    5.60   13.80
   5   9  -4   15.80    4.70
  -5   9   4   20.30    5.40
   5  -9   4   12.10    9.10
   5   9   5  165.68   13.00
  -5  -9   5  131.89   20.30
  -5   9  -5  152.18   12.30
   5   9  -5  154.18   12.40
   5  -9   5  170.98   15.90
  -5   9   5  151.58   13.00
  -6   0   1    1.30    1.60
  -6   0  -1   -1.60    0.80
  -6   0   1   -1.40    2.10
  -6   0  -1    2.60    1.70
   6   0   1    0.40    0.90
  -6   0  -1   -0.10    0.50
   6   0   1   -0.90    0.70
   6   0  -1    2.80    2.60
   6   0  -2  333.27   20.10
   6   0   2  297.97   19.10
  -6   0   2  251.97   19.70
  -6   0  -2  299.47   19.10
   6   0   2  323.27   19.50
  -6   0   2  305.67   19.50
   6   0  -3    0.00    3.10
  -6   0   3   -0.40    2.80
  -6   0  -3   -0.10    0.90
  -6   0   3   -0.70    1.60
   6   0   3    0.30    2.10
  -6   0  -3    0.10    1.00
   6   0   3   -1.20    0.60
   6   0   3   -0.50    0.90
  -6   0   4   44.40    5.90
   6   0   4   63.99    5.20
  -6   0  -4   51.49    3.90
   6   0  -4   70.79    5.90
   6   0   4   46.30    3.70
  -6   0   4   57.09    4.50
  -6   0   5    8.00    5.00
   6   0   5    0.30    1.40
  -6   0   5    1.10    2.20
   6   0   5    3.80    3.70
  -6   0  -5    0.10    1.40
   6   0  -5   -4.90    4.10
   6   0   6  734.13   43.20
   6   0  -6  596.84   43.60
   6   0   6  679.63   42.00
  -6   0   6  708.43   42.40
  -6   0  -6  645.54   41.90
  -6   0   6  591.54   44.00
   6   0   7   -3.90    5.30
   6   0  -7    0.90    4.90
   6   0   7   -0.60    2.00
  -6   0   7   12.10    6.90
  -6   0   7    1.30    3.10
  -6   0   8    8.10    3.70
   6   0   8    7.10    6.70
  -6   0   8    4.00    7.80
   6   0   8    4.50    2.70
   6   0  -8    6.30    5.30
  -6   0   9    4.30    9.60
   6   0   9   -5.80    7.60
   6   0  -9    2.50    5.10
  -6   0   9   -3.30    3.80
  -6   0  10  144.59   12.00
  -6   0  10  129.79   16.80
   6   0  10  177.88   16.50
  -6   2   0  361.16   22.90
   6   2   1 1024.40   63.19
   6  -2  -1 1027.80   63.29
  -6  -2   1  986.70   63.79
  -6   2  -1  969.20   63.09
   6  -2   1 1012.50   63.39
  -6   2   1  989.10   63.19
   6  -2   1  995.50   63.19
  -6  -2  -1 1045.60   63.39
   6  -2   1 1012.60   63.09
   6   2  -1  983.60   63.19
  -6  -2   2  439.06   33.20
   6   2   2  540.15   32.40
  -6   2   2  526.45   32.50
   6  -2   2  527.85   32.70
   6   2  -2  531.15   32.40
   6  -2   2  489.75   32.20
  -6   2  -3   27.30    2.40
   6   2   3   30.40    2.60
  -6  -2   3   17.50    4.50
   6   2  -3   27.00    2.60
  -6   2   3   24.20    2.70
   6  -2   3   35.00    3.60
  -6  -2   4  129.89   14.10
   6   2   4  189.78   12.10
  -6   2  -4  190.98   12.00
   6  -2   4  187.58   11.90
   6   2  -4  188.38   12.20
  -6   2   4  180.68   12.30
   6  -2   4  194.98   13.00
  -6   2  -5   30.10    3.10
  -6  -2   5   18.80    4.70
  -6  -2   5   12.50    6.10
   6   2   5   20.20    2.80
   6  -2   5   25.00    4.30
   6  -2   5   24.30    2.30
   6   2  -5   20.70    3.50
  -6   2   5   24.20    3.20
  -6  -2   6   14.80    7.40
   6   2   6   34.80    3.70
  -6   2  -6   19.90    4.90
  -6  -2   6   38.30    5.00
  -6   2   6   31.60    4.10
   6   2  -6   27.90    5.30
   6  -2   6   32.80    3.00
   6  -2   6   27.90    5.50
  -6  -2   7  127.99    9.40
  -6   2  -7  142.69   10.70
   6   2   7  116.39    8.40
  -6  -2   7   60.89   11.30
   6  -2   7  127.99   10.90
   6   2  -7  139.29   12.30
  -6   2   7  119.29    8.90
   6  -2   7  102.99    7.90
   6   2   8  323.47   21.00
  -6  -2   8  241.68   25.00
  -6  -2   8  339.47   21.70
   6   2  -8  306.27   25.00
  -6   2   8  330.17   21.50
   6  -2   8  325.17   23.40
  -6  -2   9   11.60    4.70
  -6  -2   9    2.00    9.70
   6  -2   9    6.80    7.70
  -6   2   9   12.70    4.50
   6   2  -9   21.50    9.00
  -6  -2  10   28.60   12.90
  -6   2  10   50.89    6.70
   6   2 -10   19.50   11.30
   6  -2  10   42.30   10.70
  -6   4   0   59.89    4.40
   6  -4   0   43.20    6.00
  -6  -4   1  364.36   23.60
  -6   4  -1  320.67   21.80
   6   4   1  342.87   21.90
   6  -4  -1  350.56   21.90
  -6  -4  -1  346.77   22.20
   6  -4   1  325.57   22.60
  -6   4   1  335.47   21.90
   6  -4   1  359.36   22.30
   6   4   2  204.78   13.30
  -6  -4   2  205.48   15.50
   6  -4   2  200.68   13.30
   6   4  -2  194.38   13.10
  -6  -4  -2  208.48   13.30
  -6   4   2  202.78   13.30
  -6   4   2  202.28   13.00
   6  -4   2  193.28   14.10
  -6  -4   3  134.29   12.90
   6   4   3  159.28   10.50
  -6   4   3  154.28   10.50
   6   4  -3  152.58   10.30
  -6  -4  -3  154.98   10.40
   6  -4   3  157.38   11.50
  -6  -4   4  241.28   20.90
   6   4   4  286.17   18.50
  -6   4  -4  288.17   18.20
  -6   4   4  278.77   18.50
   6   4  -4  288.07   18.30
   6  -4   4  288.77   19.40
  -6  -4   5  119.39   13.80
  -6   4  -5  157.08   10.30
   6   4   5  153.58   10.50
  -6   4   5  139.09   10.60
   6   4  -5  150.78   10.40
   6  -4   5  149.09   12.00
  -6  -4   6   82.29   12.10
   6   4   6  100.39    7.90
  -6   4  -6   97.29    7.60
  -6   4   6   96.09    8.10
   6  -4   6  109.59    9.60
   6   4  -6   98.79    7.90
   6   4   7   75.09    6.50
  -6   4  -7   67.79    6.90
  -6  -4   7   63.89    8.80
  -6  -4   7   50.89   11.00
   6   4  -7   85.29    7.30
   6  -4   7   58.59    8.40
  -6   4   7   68.99    6.80
  -6  -4   8  121.39   11.30
  -6  -4   8   94.59   14.80
   6   4   8  123.99    9.80
  -6   4   8  115.99   10.10
   6  -4   8  145.19   12.60
   6   4  -8  141.09   11.70
  -6  -4   9   34.50   12.30
   6   4   9   53.19    6.10
   6   4  -9   43.20   10.90
   6  -4   9   51.19   10.10
  -6   4   9   53.49    6.80
  -6   6   0  907.91   57.89
   6  -6   0  888.11   58.99
   6  -6   0  920.41   58.09
  -6  -6   0  946.71   59.89
  -6   6  -1   94.79    7.60
   6   6   1   99.99    7.90
  -6  -6   1  126.59   12.20
   6  -6   1  110.09    9.90
  -6   6   1   97.79    7.90
   6  -6   1  138.39   10.90
  -6  -6  -1   97.59    7.90
  -6  -6   2   66.19    5.50
   6   6   2   60.19    5.90
  -6  -6   2   53.29    9.60
   6  -6   2   67.59    7.80
   6  -6   2   68.79    6.50
  -6  -6  -2   57.69    5.50
  -6   6   2   71.89    6.10
   6   6   3   -0.50    3.10
  -6  -6   3    3.00    7.70
   6  -6   3    4.20    5.40
  -6   6   3    4.30    3.40
   6   6  -3    5.90    2.50
  -6  -6  -3    1.80    2.40
   6  -6   3    6.50    3.10
   6   6   4  117.49    9.30
  -6  -6   4  123.89   13.60
   6  -6   4  127.49   11.10
   6   6  -4  128.69    9.00
   6  -6   4  118.59    9.10
  -6   6   4  118.69    9.50
  -6  -6   5    3.40    8.90
   6   6   5    6.50    3.60
  -6   6  -5    2.90    3.00
   6   6  -5    3.80    3.00
   6  -6   5    3.20    5.20
  -6   6   5    8.00    3.70
   6   6   6  346.17   23.10
  -6   6  -6  348.67   22.90
  -6  -6   6  311.77   27.30
   6   6  -6  345.47   23.00
   6  -6   6  356.76   24.80
  -6   6   6  356.16   23.30
  -6   6  -7   61.09    6.20
   6   6   7   53.29    6.20
  -6  -6   7   29.60   12.50
   6  -6   7   62.29    9.40
   6   6  -7   49.50    6.10
  -6   6   7   55.59    6.60
  -6  -6   8   -5.70   12.60
   6   6   8   29.20    5.40
   6  -6   8   19.20    8.60
   6   6  -8   28.30    6.20
  -6   6   8   16.40    5.60
  -6  -8   0   27.20   10.10
  -6   8   0   26.90    4.60
   6  -8   0   28.70    8.40
  -6  -8   0   35.80    5.50
  -6  -8   1   12.40    9.50
   6  -8  -1    8.80    7.80
  -6  -8  -1    8.00    8.80
   6  -8   1    5.10    6.80
  -6  -8  -1    6.60    3.30
  -6   8   1   10.50    4.00
   6   8   2  451.25   28.80
  -6  -8   2  461.95   32.50
   6  -8   2  417.16   30.60
  -6  -8  -2  444.76   28.30
  -6   8   2  421.56   28.80
  -6  -8   3   -5.20    9.50
   6   8   3   11.30    4.40
   6   8  -3    6.40    3.60
   6  -8   3    6.80    9.80
  -6   8   3    6.80    4.20
  -6  -8  -3    1.10    5.30
   6  -8   3    1.90    6.70
   6   8   4  170.78   12.50
  -6  -8   4  128.19   16.60
   6   8  -4  170.68   11.80
   6  -8   4  155.28   14.10
   6  -8   4  178.58   15.10
  -6   8   4  148.89   12.30
  -6  -8   5    6.30   11.30
   6   8   5    2.50    4.50
  -6   8  -5   -4.40    3.70
  -6   8   5    2.90    4.60
   6  -8   5   -1.10    4.50
   6   8  -5    0.60    3.80
   6  -8   5   -1.30    7.30
   6   8   6   30.20    5.90
  -6  -8   6   10.90   12.10
  -6   8  -6   36.50    5.60
  -6   8   6   31.30    6.20
   6  -8   6   29.30    8.80
   6   8  -6   31.20    5.60
  -6   8  -7   13.20    5.40
  -6  -8   7   10.60   14.90
   6   8   7   11.70    5.70
  -6   8   7   19.80    6.30
   6  -8   7   13.00    9.30
   6   8  -7   16.60    5.50
   6 -10   0  207.28   19.70
  -6 -10   0  233.48   22.80
   6 -10  -1   14.80   10.80
  -6 -10   1   34.20   14.10
   6 -10   1   17.20    9.90
  -6  10   1   29.40    6.20
  -6 -10  -1   17.00   13.30
   6 -10  -2   64.69   13.30
  -6 -10   2  102.99   16.70
  -6  10   2   87.69    9.00
   6  10  -2   70.89    7.90
  -6 -10  -2  111.09   16.80
   6 -10   2   94.69   12.70
   6  10   3    4.00    5.60
  -6 -10   3   -7.90   12.80
  -6  10   3    8.60    5.80
   6 -10   3    6.00    9.70
   6  10  -3    7.70    4.70
   7  -1   0    0.30    1.10
   7   1   0   -0.80    0.70
  -7   1   0    3.40    1.30
  -7  -1   0    0.00    1.90
  -7   1   0    0.30    0.80
  -7  -1   0    2.20    0.90
  -7   1   0   -2.30    2.60
  -7   1  -1  372.06   24.90
   7   1   1  395.36   24.50
  -7  -1   1  357.86   25.00
   7  -1  -1  393.66   24.70
  -7   1  -1  388.16   24.50
  -7  -1  -1  399.06   24.80
  -7  -1  -1  400.56   24.60
   7   1  -1  397.56   24.70
  -7   1   1  380.66   24.70
   7  -1   1  392.16   24.60
   7  -1   1  392.96   24.70
   7  -1   1  384.36   24.70
  -7  -1   2  462.25   34.50
   7   1   2  556.64   34.10
  -7   1   2  534.45   34.20
   7  -1   2  565.54   34.30
  -7  -1  -2  541.55   34.10
   7   1  -2  576.34   34.20
  -7   1  -3  791.62   48.50
   7   1   3  811.12   49.10
   7   1   3  803.82   48.60
   7   1   3  772.62   48.50
  -7  -1   3  674.23   49.10
   7  -1  -3  791.92   48.90
  -7   1   3  767.62   48.70
  -7   1   3  687.83   49.00
   7  -1   3  800.92   48.90
   7   1  -3  809.22   48.80
   7   1   4  395.16   24.70
   7  -1  -4  404.56   25.30
  -7  -1   4  405.56   25.50
   7   1   4  410.46   25.50
  -7   1  -4  349.07   24.80
  -7  -1   4  356.96   25.70
  -7   1   4  399.06   25.00
   7  -1   4  362.56   24.60
   7  -1   4  423.46   25.30
   7   1  -4  419.26   25.30
  -7   1   4  376.66   25.60
  -7   1  -5   70.79    5.90
   7   1   5   76.89    6.90
  -7  -1   5   63.99    6.10
  -7  -1   5   72.79    7.50
   7   1   5   57.89    4.90
   7  -1  -5   82.09    6.30
  -7   1   5   70.49    7.30
   7  -1   5   81.39    6.70
   7  -1   5   56.89    4.50
   7   1  -5   78.59    7.80
  -7   1   5   59.29    5.50
   7   1   6   88.79    8.10
   7  -1  -6   74.19    6.70
  -7  -1   6   72.49    8.40
  -7  -1   6   80.19    6.80
  -7   1  -6   73.39    7.00
   7   1   6   66.79    5.50
   7  -1   6   83.49    7.70
  -7   1   6   47.20    8.00
   7   1  -6   77.49    9.30
   7  -1   6   60.39    5.10
  -7   1   6   75.09    6.50
   7   1   7  159.18   13.40
  -7   1  -7  152.78   10.90
  -7  -1   7  162.68   11.40
  -7  -1   7  145.49   13.90
   7   1   7  151.88   10.40
   7   1  -7  188.98   13.90
  -7   1   7  153.88   13.60
  -7   1   7  153.28   11.20
   7  -1   7  148.49   13.00
   7  -1   7  142.39   10.20
   7   1   8   -0.50    2.80
  -7  -1   8   -5.60    7.30
   7   1   8   -0.80    6.50
  -7  -1   8   -0.70    3.70
  -7   1   8   -1.10    3.50
  -7   1   8   -3.60    7.20
   7  -1   8    2.30    6.40
   7   1  -8    0.20    6.40
  -7  -1   9  154.38   12.20
  -7  -1   9  161.58   15.90
   7   1  -9  127.99   14.50
  -7   1   9  159.28   12.30
  -7   1   9  124.29   15.10
   7  -1   9  208.68   15.60
  -7  -1  10   42.10   11.40
  -7  -1  10   27.50    5.70
   7  -1  10   20.30    9.40
  -7   1  10   29.70    5.80
   7   1 -10   17.10    8.40
   7  -3   0   -1.50    2.90
  -7   3   0   -0.60    1.20
   7  -3  -1  911.21   55.59
  -7   3  -1  844.52   55.39
   7   3   1  877.41   55.49
  -7  -3   1  921.31   56.19
  -7  -3  -1  921.01   55.79
   7   3  -1  856.01   55.39
  -7   3   1  844.22   55.49
   7  -3   1  883.01   55.59
   7  -3   1  887.11   55.79
   7   3   2    8.50    1.70
  -7  -3   2    6.60    3.70
   7  -3   2    7.80    1.60
   7  -3   2    8.40    2.70
  -7   3   2    6.90    1.80
  -7  -3  -2    7.50    1.70
   7   3  -2    9.10    1.50
   7   3   3   39.30    3.70
  -7  -3   3   36.50    5.50
   7  -3   3   45.20    4.40
   7   3  -3   38.00    3.30
  -7   3   3   37.40    3.60
  -7  -3  -3   38.90    3.60
  -7  -3   4   53.79    7.00
  -7   3  -4   56.59    4.30
   7   3   4   53.29    4.70
   7  -3   4   64.99    5.70
  -7   3   4   50.19    4.90
   7   3  -4   53.49    4.70
   7   3   5  779.92   49.30
  -7  -3   5  685.53   50.79
  -7   3  -5  804.02   49.20
   7   3  -5  778.52   49.30
   7  -3   5  792.12   49.90
   7  -3   5  825.12   49.10
  -7   3   5  751.32   49.40
   7   3   6   28.00    3.80
  -7  -3   6   28.50    7.60
  -7   3  -6   31.90    4.10
   7   3  -6   33.50    4.60
   7  -3   6   40.90    6.00
  -7   3   6   34.00    4.30
   7  -3   6   34.50    3.20
  -7   3  -7  102.59   10.10
  -7  -3   7  118.89   10.60
   7   3   7  117.69    8.90
  -7  -3   7  112.09   12.60
  -7   3   7  121.29    9.50
   7   3  -7  131.09   10.50
   7  -3   7  136.49   11.40
  -7  -3   8    7.00    4.80
   7   3   8   -3.40    3.20
  -7  -3   8   13.20    8.40
  -7   3   8   -0.90    4.00
   7  -3   8   -0.70    6.20
   7   3  -8   -3.20    7.40
  -7  -3   9   39.20   10.90
   7   3   9   26.30    7.30
  -7  -3   9   57.99    6.90
  -7   3   9   28.70    5.70
   7   3  -9   36.40   12.00
   7  -3   9   32.80    9.20
  -7  -3  10    1.40   11.10
  -7   3  10    3.80    5.30
   7  -3  10   -1.30    9.30
   7   3 -10   -6.20   10.50
  -7   5   0    0.90    2.10
  -7  -5   0   -1.50    5.10
   7  -5   0    2.70    4.20
   7  -5   0   -5.20    3.60
  -7  -5   1  108.89    9.90
   7  -5  -1  101.99    7.20
  -7   5  -1   86.19    7.00
   7   5   1  101.59    7.30
   7  -5   1  110.69    9.50
  -7   5   1  102.69    7.40
  -7  -5  -1   91.39    7.70
   7  -5   1  109.09    9.20
   7   5   2   55.39    5.50
  -7  -5   2   78.59    8.20
   7  -5   2   61.19    6.60
  -7  -5  -2   61.79    5.20
   7   5  -2   66.99    5.00
  -7   5   2   58.49    5.60
   7  -5   2   67.29    5.90
  -7  -5   3  865.41   57.49
   7   5   3  904.51   55.89
   7  -5   3  886.01   55.89
  -7  -5  -3  893.91   55.79
  -7   5   3  873.81   55.99
   7   5  -3  866.91   55.69
   7  -5   3  885.01   56.59
   7   5   4   55.09    5.20
  -7  -5   4   42.30    8.30
   7   5  -4   50.49    4.70
  -7   5   4   52.89    5.30
   7  -5   4   49.30    6.50
  -7  -5   5   17.10    7.80
   7   5   5   21.80    3.80
  -7   5  -5   21.50    3.20
   7   5  -5   17.90    3.30
  -7   5   5   20.70    3.90
   7  -5   5   11.30    5.10
  -7   5  -6    6.60    3.10
   7   5   6   10.50    3.50
  -7  -5   6   11.30    8.20
   7   5  -6   12.40    3.40
  -7   5   6   10.30    3.80
   7  -5   6   15.90    5.80
   7   5   7  235.08   15.70
  -7   5  -7  216.68   15.80
  -7  -5   7  232.18   20.20
   7  -5   7  236.88   18.10
  -7   5   7  217.48   15.90
   7   5  -7  223.28   15.90
  -7  -5   8   25.90    8.60
  -7  -5   8   12.40    9.90
   7   5   8   17.70    4.60
  -7   5   8   22.50    5.20
   7   5  -8   21.00    6.00
   7  -5   8   22.30    7.90
   7   5   9  130.49   11.00
  -7  -5   9   96.69   16.20
   7   5  -9  157.48   14.10
   7  -5   9  143.59   14.10
  -7   5   9  134.09   11.80
  -7   7   0   -5.00    2.90
  -7  -7   0    5.20    7.40
   7  -7   0   -3.60    5.70
   7  -7   0   -2.70    3.00
  -7   7  -1  235.78   15.50
  -7  -7   1  265.77   19.10
   7  -7   1  221.58   17.20
  -7   7   1  233.78   15.60
  -7  -7  -1  231.78   15.50
   7  -7   1  162.98   18.00
  -7  -7   2   77.29   10.10
   7   7   2   68.99    6.60
  -7  -7  -2   67.89    6.20
  -7   7   2   72.39    6.90
   7  -7   2   92.39   10.00
   7  -7   2   70.59    8.50
   7   7   3  179.88   12.30
  -7  -7   3  194.88   16.10
   7  -7   3  157.68   12.80
  -7   7   3  170.48   12.40
  -7  -7  -3  159.58   11.60
   7  -7   3  180.28   14.50
   7   7  -3  164.88   11.80
  -7  -7   4  166.48   15.60
   7   7   4  146.59   10.90
   7  -7   4  134.39   10.90
   7   7  -4  132.39   10.20
  -7   7   4  144.09   10.70
   7  -7   4  132.29   12.50
  -7   7  -5  242.38   16.90
   7   7   5  258.97   17.30
  -7  -7   5  238.48   21.90
   7  -7   5  261.67   19.30
   7   7  -5  243.98   16.90
  -7   7   5  255.07   17.40
   7  -7   5  238.98   17.20
   7   7   6   17.20    4.70
  -7  -7   6    6.00    9.70
  -7   7  -6   10.20    4.20
   7   7  -6    8.90    4.10
   7  -7   6   10.20    4.30
  -7   7   6    7.30    4.80
   7  -7   6    7.20    7.10
  -7   7  -7   72.99    7.50
   7   7   7   82.29    7.90
  -7  -7   7   60.09   13.80
   7  -7   7   72.49   10.60
  -7   7   7   74.89    8.20
   7   7  -7   71.29    7.70
   7   7   8    2.60    5.20
  -7  -7   8    3.50   13.20
   7   7  -8   -1.90    5.50
  -7   7   8    6.10    5.80
   7  -9   0   -1.70    8.10
  -7  -9   0   -4.90    9.80
  -7   9   0   -0.60    4.30
   7  -9  -1  224.28   20.10
  -7  -9   1  230.08   20.80
   7  -9   1  220.08   19.30
  -7  -9  -1  246.88   21.10
  -7   9   1  222.48   16.30
  -7  -9   2   34.10   11.60
  -7   9   2   40.10    6.00
   7  -9   2   18.90    8.40
  -7  -9   3   61.29   13.00
   7   9   3   63.99    7.10
  -7   9   3   60.59    7.10
   7   9  -3   55.79    6.10
   7  -9   3   54.19    9.70
  -7  -9   4   26.20   11.60
   7   9   4   21.00    5.80
   7  -9   4   25.10    9.00
   7   9  -4   25.40    5.00
  -7   9   4   26.10    5.90
  -7  -9   5  151.18   17.90
   7   9   5  163.68   12.90
  -7   9  -5  140.69   12.10
  -7   9   5  148.59   12.90
   7  -9   5  159.68   15.30
   7   9  -5  150.48   12.20
  -8   0   0 3351.66  213.08
   8   0   0 3452.85  212.98
  -8   0  -1   -0.40    1.40
   8   0   1    0.10    0.80
   8   0   1    0.80    1.00
  -8   0   1   -0.80    1.40
  -8   0   1   -0.90    1.00
   8   0   1   -0.20    1.20
  -8   0  -1   -1.00    1.10
   8   0  -1   -2.00    2.20
   8   0   2  142.89    9.10
  -8   0   2  143.79    9.50
  -8   0  -2  134.09    8.60
   8   0  -2  145.19    9.80
  -8   0   2  120.39    9.20
  -8   0   3   -1.10    1.80
   8   0  -3   -1.20    2.60
  -8   0   3   -0.90    2.30
  -8   0  -3    0.60    0.80
   8   0   3   -2.10    1.90
   8   0   3   -0.20    0.80
   8   0   4  827.62   49.80
  -8   0   4  840.22   49.70
  -8   0  -4  729.03   49.00
   8   0   4  759.02   49.00
   8   0   4  787.32   49.10
   8   0  -4  793.32   49.90
  -8   0   4  751.02   49.90
   8   0  -5   -1.70    3.80
   8   0   5    0.90    1.40
  -8   0   5    2.40    2.70
   8   0   5    2.30    3.50
  -8   0   5   -1.20    4.10
  -8   0  -5    0.50    1.10
   8   0  -6 1186.88   79.99
   8   0   6 1249.07   78.89
  -8   0   6 1301.37   79.39
   8   0   6 1313.17   79.89
  -8   0   6 1223.48   80.19
   8   0   7   -5.40    4.90
  -8   0   7    2.60    3.30
  -8   0   7    5.40    5.90
   8   0  -7   -5.80    5.70
   8   0   7   -0.40    2.00
  -8   0   8   54.59    5.80
   8   0  -8   40.10    7.60
   8   0   8   42.70    7.80
  -8   0   8   34.20    8.40
   8   0  -9    3.30    6.00
  -8   0   9   -2.40    4.20
   8   0   9    5.10    7.10
  -8   0   9   -8.40    7.70
  -8   0  10  190.68   15.10
  -8   0  10  179.28   18.40
   8   0  10  241.18   18.90
  -8   2   0  163.48   10.50
  -8  -2   0  155.78   10.60
   8   2   0  166.58   10.50
   8  -2   0  174.98   11.70
   8  -2  -1  339.67   21.70
   8   2   1  350.66   21.40
  -8  -2   1  365.96   22.10
  -8   2  -1  326.87   21.40
   8   2  -1  345.37   21.50
   8  -2   1  339.87   21.70
  -8  -2  -1  342.07   21.90
   8  -2   1  346.27   21.80
  -8   2   1  327.97   21.60
   8  -2   1  327.67   21.40
  -8  -2   2 2113.89  130.79
   8   2   2 2076.49  130.19
  -8   2   2 2054.89  130.29
   8   2  -2 2067.59  130.19
  -8  -2  -2 2107.39  130.39
   8  -2   2 2059.09  130.09
   8  -2   2 2072.09  130.39
   8   2   3   29.10    2.60
  -8  -2   3   29.90    4.20
  -8  -2  -3   28.70    2.80
  -8   2   3   22.70    2.70
   8  -2   3   27.00    3.20
   8   2  -3   28.00    2.60
  -8  -2   4  787.12   52.29
  -8   2  -4  830.62   51.29
   8   2   4  810.72   51.29
   8  -2   4  790.72   51.09
  -8   2   4  808.92   51.49
   8   2  -4  817.62   51.49
   8  -2   4  860.91   51.79
  -8   2  -5   53.99    4.40
  -8  -2   5   56.59    7.00
   8   2   5   49.30    4.30
   8  -2   5   43.10    3.60
   8   2  -5   45.40    5.10
  -8   2   5   55.69    4.80
   8  -2   5   65.29    6.00
  -8   2  -6  127.19   13.10
  -8  -2   6  187.98   13.90
  -8  -2   6  176.18   14.70
   8   2   6  186.08   12.10
   8  -2   6  204.08   13.80
   8   2  -6  196.08   14.00
  -8   2   6  187.28   12.60
   8  -2   6  177.38   11.70
  -8  -2   7   94.59    8.60
  -8   2  -7  104.19    8.20
   8   2   7   75.59    6.50
  -8  -2   7   82.89    9.70
  -8   2   7   73.39    7.50
   8  -2   7   91.89    8.80
   8   2  -7  100.29   10.80
  -8  -2   8  390.66   32.20
   8   2   8  448.06   29.70
  -8  -2   8  501.85   30.80
   8   2  -8  467.05   32.60
   8  -2   8  476.05   31.80
  -8   2   8  471.85   30.30
  -8  -2   9   27.30    5.40
  -8  -2   9    6.40    8.80
   8  -2   9   26.70    8.30
   8   2  -9   18.20    8.10
  -8   2   9   20.70    5.10
  -8  -2  10   46.40   12.50
  -8  -2  10   67.39    8.00
   8   2 -10   47.10   11.50
   8  -2  10   79.49   11.70
  -8   2  10   67.69    7.90
  -8   4   0  930.71   59.19
   8  -4   0  919.71   59.89
   8  -4   0  972.30   59.79
  -8   4  -1  397.26   26.70
   8   4   1  410.96   26.80
  -8  -4   1  452.45   28.00
   8  -4  -1  431.36   26.90
  -8  -4  -1  436.46   27.30
   8  -4   1  414.26   27.30
   8  -4   1  426.66   27.40
  -8   4   1  410.26   26.80
   8   4   2  866.81   55.09
  -8  -4   2  934.11   56.09
  -8   4  -2  846.92   54.89
   8  -4   2  898.31   55.59
  -8  -4  -2  882.61   55.19
   8  -4   2  890.01   55.09
  -8   4   2  846.52   55.09
   8   4  -2  840.02   54.99
   8   4   3   57.19    4.90
  -8  -4   3   60.39    7.20
   8  -4   3   51.39    4.90
   8  -4   3   56.69    5.70
  -8   4   3   56.99    5.10
   8   4  -3   53.99    4.50
  -8  -4  -3   60.29    4.90
  -8  -4   4  621.94   41.10
   8   4   4  635.24   39.60
   8   4  -4  604.94   39.50
   8  -4   4  634.54   40.10
  -8   4   4  615.44   39.70
  -8   4  -5   64.49    5.70
  -8  -4   5   65.69    9.00
   8   4   5   73.29    6.10
   8  -4   5   73.59    7.40
   8   4  -5   73.89    6.10
  -8   4   5   67.19    6.60
  -8   4  -6  226.18   15.00
  -8  -4   6  227.38   18.10
   8   4   6  227.28   15.10
  -8   4   6  220.28   15.40
   8  -4   6  226.68   16.60
   8   4  -6  214.98   15.20
  -8   4  -7   97.49    8.50
   8   4   7   96.39    8.10
  -8  -4   7   85.99   11.30
  -8   4   7   93.39    8.60
   8   4  -7  109.79    8.90
   8  -4   7  108.59   10.10
  -8  -4   8  185.98   15.50
  -8  -4   8  164.78   17.10
   8   4   8  191.18   13.30
   8  -4   8  179.68   15.80
  -8   4   8  196.18   13.90
   8   4  -8  173.28   15.10
  -8  -4   9   33.20    7.30
   8   4   9   33.20    5.40
  -8  -4   9    9.10   10.20
  -8   4   9   24.60    5.80
   8  -4   9   35.20    8.70
   8   4  -9   28.00   10.30
  -8   6   0 1371.56   84.69
   8  -6   0 1255.47   85.09
   8  -6   0 1360.86   85.59
  -8  -6   0 1394.66   86.09
  -8  -6   1  103.49   10.40
   8  -6  -1   89.79    7.40
  -8   6  -1   91.29    7.30
  -8  -6  -1   84.29    8.00
   8  -6   1  103.49    9.60
  -8   6   1   95.19    7.50
   8  -6   1  100.59    9.20
  -8  -6   2  197.28   13.00
  -8  -6   2  197.28   16.50
   8   6   2  200.68   13.60
   8  -6   2  205.48   15.20
   8   6  -2  183.78   13.20
   8  -6   2  206.28   14.60
  -8  -6  -2  196.68   13.40
  -8   6   2  197.88   13.70
   8   6   3   17.70    3.60
  -8  -6   3    8.40    6.60
  -8  -6  -3   11.30    3.00
   8  -6   3   11.90    3.40
   8  -6   3   14.60    5.20
  -8   6   3   13.20    3.70
   8   6  -3   12.90    2.90
  -8  -6   4  227.28   18.40
   8   6   4  231.68   15.50
   8  -6   4  226.48   16.70
   8  -6   4  224.28   15.40
  -8   6   4  228.58   15.70
   8   6  -4  224.58   15.20
   8   6   5    6.50    3.60
  -8   6  -5    0.30    2.90
  -8  -6   5    5.90    7.20
   8  -6   5    4.90    3.30
   8  -6   5    0.40    4.90
  -8   6   5    2.90    3.80
   8   6  -5    2.00    3.10
   8   6   6  446.26   28.50
  -8   6  -6  434.66   28.30
  -8  -6   6  438.56   31.60
  -8   6   6  420.36   28.70
   8  -6   6  436.16   29.90
   8   6  -6  435.66   28.40
   8   6   7   38.10    5.30
  -8  -6   7    8.50   10.60
  -8   6  -7   26.80    4.80
   8   6  -7   23.00    5.00
   8  -6   7   16.60    7.30
  -8   6   7   19.30    5.30
   8   6   8   48.60    6.20
  -8  -6   8   24.40   11.80
   8  -6   8   39.40    9.00
  -8   6   8   43.10    6.80
   8   6  -8   45.40    7.10
   8  -8   0   52.89    8.60
  -8   8   0   46.50    5.50
   8  -8   0   40.40    5.00
  -8  -8   0   38.40    7.00
  -8  -8   0   36.30    9.10
   8  -8  -1    3.80    6.90
  -8   8  -1    6.20    3.60
  -8  -8   1    7.10    8.30
   8  -8   1   -4.80    6.30
  -8  -8  -1    2.90    7.70
  -8  -8  -1    3.60    3.70
   8  -8   1    1.30    5.40
  -8   8   1    5.70    3.80
  -8  -8   2  500.65   34.50
   8   8   2  497.55   31.70
  -8   8   2  477.55   31.60
   8  -8   2  446.86   33.00
   8  -8   2  506.55   33.30
   8   8  -2  490.05   31.30
  -8  -8  -2  472.35   31.20
  -8  -8   3    3.90    8.60
   8   8   3    0.00    4.20
   8   8  -3    2.50    3.30
   8  -8   3    1.90    7.80
   8  -8   3    1.10    6.60
  -8  -8  -3    2.50    3.10
  -8   8   3    5.80    4.30
   8   8   4  195.98   14.30
  -8  -8   4  214.38   18.50
   8  -8   4  185.58   16.30
  -8   8   4  183.98   14.30
   8  -8   4  183.68   15.20
   8   8  -4  198.28   13.70
  -8  -8   5   -2.40    9.00
  -8   8  -5    8.90    4.10
   8   8   5    8.00    4.70
   8   8  -5    7.70    4.10
   8  -8   5    9.80    4.90
  -8   8   5    6.40    5.00
   8  -8   5   12.10    7.40
  -8   8  -6   50.39    6.10
  -8  -8   6   26.50   11.40
   8   8   6   42.90    6.40
  -8   8   6   44.90    6.70
   8   8  -6   37.70    6.00
   8  -8   6   40.10    9.20
   8  -8   6   33.10    6.20
  -8   8  -7    7.10    5.40
   8  -8   7   -0.30    5.30
   8   8  -7   17.20    5.70
   8 -10   0  193.28   18.00
  -8 -10   0  235.28   20.50
  -8  10   0  179.48   15.00
  -8 -10   1   15.70   11.60
   8 -10  -1   47.00   11.00
   8 -10   1   27.90    9.70
  -8  10   1   28.80    6.40
  -8 -10  -1   23.90   11.70
   8 -10  -2   66.39   12.50
  -8 -10   2   65.69   13.80
   8 -10   2   63.29   11.20
   8  10  -2   88.89    8.10
  -8  10   2   78.39    8.70
  -8 -10  -2   74.69   14.00
  -8 -10   3    0.70   11.70
  -8  10   3    2.10    5.80
   8  10  -3   -1.70    4.70
   8 -10   3  -14.50    8.90
  -9  -1   0    0.80    1.90
  -9  -1   0   -0.30    1.00
   9  -1   0   -1.40    2.20
   9   1   0   -2.70    1.80
   9  -1   0    0.40    0.70
   9  -1   0    1.50    1.10
  -9   1   0    0.20    0.90
   9   1   0    0.40    0.80
   9   1   1 1881.91  114.79
   9  -1  -1 1903.01  114.89
   9   1   1 1841.02  114.79
  -9   1  -1 1745.13  114.79
  -9  -1   1 1757.12  114.79
  -9  -1   1 1857.51  114.99
  -9   1  -1 1780.22  114.89
  -9   1  -1 1904.01  114.99
   9  -1  -1 1854.01  114.99
   9   1  -1 1881.31  114.89
  -9   1   1 1752.52  114.89
   9  -1   1 1827.62  114.99
   9  -1   1 1802.12  114.89
   9   1  -1 1858.31  114.99
   9  -1   1 1827.52  114.89
  -9  -1  -1 1861.81  115.09
   9  -1  -2  328.67   20.40
  -9  -1   2  310.37   20.40
   9   1   2  301.47   19.90
   9   1  -2  329.07   20.20
   9  -1   2  316.27   20.10
  -9  -1  -2  313.87   20.10
  -9   1   2  313.27   20.20
   9  -1  -3 2520.75  155.48
   9   1   3 2479.75  154.98
  -9  -1   3 2428.66  155.38
  -9   1  -3 2585.74  154.88
   9   1  -3 2511.35  155.28
  -9   1   3 2304.57  155.28
  -9   1   3 2455.95  155.18
   9  -1   3 2507.75  155.28
   9   1   4  394.86   25.00
  -9  -1   4  342.87   26.00
   9   1   4  416.26   25.70
   9  -1  -4  389.36   25.90
  -9  -1   4  404.86   25.90
   9  -1   4  406.26   25.50
  -9   1   4  370.86   25.70
  -9   1   4  406.16   25.40
   9   1  -4  414.06   25.80
  -9  -1   5  540.05   35.90
  -9   1  -5  515.95   35.00
   9   1   5  573.94   35.80
   9   1   5  551.44   34.90
  -9  -1   5  564.34   35.70
   9  -1  -5  548.25   35.80
   9   1  -5  590.54   36.40
   9  -1   5  571.44   35.60
  -9   1   5  524.35   35.80
  -9   1   5  574.84   35.30
   9  -1   5  532.65   34.70
  -9  -1   6   80.29    8.40
   9   1   6   88.59    8.30
   9   1   6   74.99    5.90
  -9  -1   6   82.19    7.80
  -9   1  -6   85.69    6.70
   9  -1  -6   80.89    8.00
  -9   1   6   90.49    8.50
  -9   1   6   75.89    7.00
   9   1  -6   88.89    9.50
   9  -1   6   71.39    5.50
   9  -1   6   88.39    8.00
  -9  -1   7  460.75   33.00
  -9  -1   7  512.05   32.20
   9   1   7  474.85   31.30
   9   1   7  495.25   32.90
   9   1  -7  502.65   32.90
  -9   1   7  464.05   33.00
   9  -1   7  494.35   32.60
  -9   1   7  518.65   32.00
  -9  -1   8    5.80    4.20
   9   1   8   12.20    6.70
  -9  -1   8   -3.30    6.50
  -9   1   8    5.40    3.90
   9   1  -8    5.70    6.00
   9  -1   8    5.70    6.20
  -9   1   8   -1.50    6.30
  -9  -1   9  300.67   19.70
  -9  -1   9  272.27   22.40
   9  -1   9  280.07   21.20
  -9   1   9  296.47   19.50
  -9   1   9  247.58   22.00
   9   1  -9  221.88   21.30
  -9  -1  10   24.40    6.10
  -9  -1  10   15.60    9.50
  -9   1  10   28.90    6.20
   9   1 -10   16.40    9.70
   9  -1  10   20.00    9.40
   9  -3   0   -1.10    2.20
  -9   3   0   -0.30    1.30
   9  -3   0   -0.20    2.60
   9  -3  -1 2497.75  151.38
  -9   3  -1 2321.77  151.08
  -9  -3   1 2571.54  151.68
  -9   3   1 2330.77  151.18
  -9  -3  -1 2465.95  151.68
   9  -3   1 2444.26  151.38
   9  -3   1 2380.96  150.98
   9   3  -1 2344.37  151.08
   9  -3   1 2368.96  151.38
   9   3   2   32.30    3.10
  -9   3  -2   28.10    2.60
  -9  -3   2   38.50    4.50
   9  -3   2   33.80    3.10
  -9  -3  -2   33.50    3.20
   9  -3   2   39.00    3.80
  -9   3   2   32.20    3.10
   9   3  -2   31.30    2.80
  -9  -3   3  260.87   18.00
   9   3   3  270.37   17.00
  -9  -3  -3  262.27   17.10
   9  -3   3  272.97   17.40
   9  -3   3  250.07   16.60
  -9   3   3  264.87   17.10
   9   3  -3  260.37   16.90
   9   3   4   42.50    4.20
  -9   3  -4   46.80    3.70
  -9  -3   4   47.80    6.10
   9  -3   4   46.30    5.00
  -9   3   4   49.00    4.40
   9   3  -4   46.70    4.10
   9  -3   4   42.20    3.30
  -9   3  -5 1690.33  105.49
  -9  -3   5 1664.83  106.69
   9   3   5 1663.53  105.59
  -9   3   5 1693.33  105.79
   9  -3   5 1798.32  106.29
   9   3  -5 1639.34  105.79
   9  -3   5 1626.54  105.29
  -9  -3   6   12.40    6.00
   9   3   6    9.60    2.80
  -9   3  -6   10.20    3.30
   9  -3   6   15.90    4.60
   9   3  -6   13.00    3.90
  -9   3   6    8.50    3.50
  -9  -3   7  303.77   22.70
  -9  -3   7  321.07   23.50
   9   3   7  318.87   20.80
  -9   3  -7  219.58   24.30
   9   3  -7  329.97   22.10
  -9   3   7  339.57   21.40
   9  -3   7  348.17   22.40
   9   3   8    4.70    3.30
  -9  -3   8   -2.50    6.80
  -9  -3   8    0.60    5.60
   9   3  -8   -0.90    7.70
  -9   3   8    2.40    4.20
   9  -3   8    1.20    5.90
  -9  -3   9   81.19   12.70
  -9  -3   9  133.09   11.30
   9  -3   9   97.99   12.00
   9   3  -9  101.39   14.10
  -9   3   9  107.19    9.80
  -9  -3  10    3.30   10.20
  -9   3  10   -3.10    5.50
   9  -3  10    7.60    9.60
   9   3 -10    0.20    9.10
   9  -5   0   -4.90    4.40
  -9   5   0    0.10    2.10
   9  -5   0   -3.00    3.90
  -9  -5   0    3.20    4.70
  -9  -5   1  545.75   34.30
  -9   5  -1  501.45   33.00
   9  -5  -1  551.04   33.20
  -9   5   1  505.65   33.10
   9  -5   1  547.75   34.90
  -9  -5  -1  501.85   33.60
   9  -5   1  495.25   33.70
  -9  -5   2   41.10    6.40
  -9   5  -2   46.50    4.10
   9   5   2   49.60    4.50
   9   5  -2   46.50    4.10
   9  -5   2   48.10    5.60
  -9   5   2   43.90    4.50
   9  -5   2   39.40    4.70
  -9  -5  -2   45.60    4.50
   9   5   3 1686.33  102.99
  -9  -5   3 1717.53  104.09
   9  -5   3 1665.53  103.49
  -9   5   3 1614.24  103.09
  -9  -5  -3 1631.14  102.99
   9   5  -3 1590.74  102.89
   9  -5   3 1569.24  102.99
   9   5   4   85.09    6.70
  -9  -5   4   88.99    9.30
   9  -5   4   74.39    6.60
   9   5  -4   64.69    6.20
  -9   5   4   70.99    7.00
   9  -5   4  104.79    8.20
   9   5   5  161.88   11.00
  -9  -5   5  159.88   14.10
  -9   5  -5  147.79   10.60
   9  -5   5  162.88   12.40
   9   5  -5  136.79   10.70
  -9   5   5  157.18   11.30
   9   5   6    3.60    3.30
  -9  -5   6    7.50    7.20
  -9   5  -6    4.70    3.00
   9   5  -6    1.60    3.30
   9  -5   6   -1.70    5.10
  -9   5   6    1.60    3.90
  -9  -5   7  345.87   26.70
  -9   5  -7  344.67   24.30
   9   5   7  384.36   24.20
   9   5  -7  363.26   24.50
   9  -5   7  382.66   25.80
  -9   5   7  360.66   24.40
  -9  -5   8   -3.90    9.40
  -9  -5   8    3.40    8.40
   9   5   8    3.30    4.10
  -9   5   8    5.50    4.90
   9  -5   8    2.40    6.80
   9   5  -8    5.80    5.70
  -9  -5   9  176.28   19.80
   9   5   9  178.78   13.80
  -9  -5   9  185.28   18.30
   9  -5   9  196.38   16.70
   9   5  -9  193.28   16.60
  -9   5   9  175.98   14.50
   9  -7   0    0.90    3.80
   9  -7   0    0.70    5.60
  -9   7   0    3.70    3.20
  -9  -7   0   -4.00    5.80
  -9   7  -1  442.06   28.90
  -9  -7   1  495.55   31.20
   9  -7   1  442.16   30.10
  -9  -7  -1  443.66   29.30
   9  -7   1  444.46   30.40
  -9   7   1  437.76   29.00
  -9  -7   2   98.49   10.70
   9   7   2   96.19    8.20
   9   7  -2   95.29    7.50
   9  -7   2  101.19    9.70
   9  -7   2  120.49   11.70
  -9   7   2   96.09    8.20
  -9  -7  -2   91.39    7.80
  -9  -7   3  298.27   23.30
   9   7   3  328.27   20.90
   9  -7   3  324.67   21.50
   9  -7   3  305.97   22.20
  -9   7   3  292.57   20.80
   9   7  -3  312.97   20.40
  -9  -7  -3  305.67   20.50
   9   7   4   81.59    8.10
  -9  -7   4   85.79   11.30
  -9   7   4   95.99    8.10
   9  -7   4   89.49    9.40
   9   7  -4   85.49    7.30
   9  -7   4   82.49    7.60
   9   7   5  378.36   23.30
  -9  -7   5  349.96   26.30
  -9   7  -5  349.07   22.80
   9   7  -5  350.46   23.00
   9  -7   5  329.67   24.50
  -9   7   5  329.17   23.20
   9  -7   5  334.27   23.20
  -9   7  -6   32.00    4.90
   9   7   6   27.80    5.10
  -9  -7   6    8.90    9.20
   9   7  -6   29.00    4.90
  -9   7   6   18.70    5.50
   9  -7   6   18.40    4.80
   9  -7   6   23.90    7.30
   9   7   7  101.49    9.50
  -9   7  -7  101.09    9.60
  -9  -7   7  111.09   14.10
  -9   7   7  107.09    9.90
   9  -7   7   76.59    8.80
   9  -7   7  123.89   12.40
   9   7  -7  109.99    9.30
  -9   9   0   -3.20    4.40
   9  -9   0  -12.60    7.10
  -9  -9   0  -11.70    8.40
   9  -9  -1  269.07   21.90
  -9  -9   1  245.98   22.60
  -9  -9  -1  279.37   22.30
   9  -9   1  277.57   20.90
  -9   9   1  272.47   19.00
  -9  -9   2   13.20    9.50
   9  -9  -2   25.90    9.20
   9  -9   2   15.60    7.80
  -9   9   2   19.30    5.10
   9   9  -2   19.10    4.30
  -9  -9   3   75.19   12.20
   9   9  -3   86.39    7.70
  -9   9   3   87.89    8.60
   9  -9   3   77.19   10.90
  -9  -9   4   29.60   10.80
   9   9   4   33.80    6.20
  -9   9   4   29.50    6.20
   9  -9   4   27.80    8.80
   9   9  -4   30.90    5.20
  -9   9  -5  156.38   13.30
   9   9   5  174.08   14.30
  -9  -9   5  163.58   18.00
   9  -9   5  174.98   16.10
  -9   9   5  184.78   14.20
   9   9  -5  177.08   13.50
  10   0   0 9395.26  607.14
  10   0   0 9999.00  607.44
 -10   0  -1    2.30    1.20
 -10   0  -1   -1.40    1.10
  10   0   1    0.60    1.20
 -10   0   1    1.00    1.10
  10   0   1   -0.40    1.10
  10   0  -1   -0.30    0.90
 -10   0  -1   -0.60    1.30
  10   0  -1    0.00    1.90
  10   0  -2 1648.34  100.49
 -10   0  -2 1641.94   99.99
 -10   0   2 1467.15  100.59
 -10   0   2 1593.44  100.19
  10   0   2 1613.94  100.19
 -10   0  -2 1608.74  100.19
  10   0   3    0.40    0.70
 -10   0   3    0.60    2.20
  10   0  -3    2.60    2.60
  10   0   3   -2.50    1.90
 -10   0   3    3.20    2.40
 -10   0  -3   -1.10    0.80
 -10   0  -4 1945.31  117.39
 -10   0   4 1813.32  117.89
 -10   0   4 1908.21  117.89
  10   0   4 1861.71  117.29
  10   0   4 1877.81  117.79
  10   0  -4 1827.62  117.89
  10   0  -5    2.00    3.50
 -10   0   5   -3.70    3.60
  10   0   5   -6.10    3.20
  10   0   5   -1.10    1.30
 -10   0   5    2.80    3.00
 -10   0   6 1966.80  120.79
  10   0  -6 1873.01  121.09
  10   0   6 1935.41  120.19
 -10   0   6 1845.32  121.19
  10   0   6 1960.30  121.09
  10   0   7    0.90    4.70
  10   0  -7   -6.70    4.80
 -10   0   7    0.20    3.60
 -10   0   7    5.00    5.20
  10   0   7   -1.60    2.00
  10   0   8  145.19   12.30
 -10   0   8  126.59   10.60
 -10   0   8  127.39   12.20
  10   0  -8  107.49   12.60
 -10   0   9    4.80    7.60
  10   0   9   -4.70    7.00
 -10   0   9    4.50    4.70
  10   0  -9   -5.40    6.60
 -10   0  10  237.38   17.70
 -10   0  10  238.88   21.20
  10   0  10  235.48   20.20
 -10  -2   0 1398.36   99.49
  10   2   0 1622.54   99.39
  10  -2   0 1618.64   99.59
  10   2   0 1621.14   99.39
 -10   2   0 1534.05   99.39
  10  -2   0 1709.13   99.99
 -10   2   0 1606.84   99.39
  10   2   1  319.47   20.10
 -10  -2   1  299.97   20.00
 -10  -2   1  335.87   20.60
 -10   2  -1  314.07   20.10
  10  -2  -1  323.57   20.50
  10   2   1  322.37   20.00
  10  -2   1  294.27   20.00
 -10  -2  -1  321.67   20.80
 -10   2   1  309.27   20.20
  10   2  -1  320.97   20.10
  10  -2   1  325.77   20.50
  10  -2   1  333.07   20.30
  10  -2   1  315.07   20.10
  10   2   2 4204.88  257.27
 -10  -2   2 4272.57  257.67
  10   2  -2 4105.59  257.27
 -10   2   2 4007.40  257.37
  10  -2   2 4063.39  257.37
 -10  -2  -2 4226.28  257.47
  10  -2   2 3888.81  257.37
  10   2   3   53.69    4.20
 -10  -2   3   57.99    5.40
  10   2  -3   51.59    4.40
  10  -2   3   67.99    5.10
 -10  -2  -3   56.69    4.50
 -10   2   3   53.99    4.60
  10   2   4 1748.03  108.79
 -10   2  -4 1750.92  108.69
 -10  -2   4 1723.23  109.49
  10   2  -4 1756.52  108.99
  10  -2   4 1701.63  109.19
 -10   2   4 1723.23  109.09
 -10   2  -5   75.59    6.40
 -10  -2   5  103.89    8.40
  10   2   5   82.69    6.20
 -10   2   5   88.49    7.00
  10  -2   5   88.79    7.50
  10   2  -5   83.19    7.30
 -10   2  -6  422.46   29.50
 -10  -2   6  448.46   30.60
  10   2   6  463.75   29.20
 -10  -2   6  424.66   30.70
 -10   2   6  476.35   29.70
  10  -2   6  482.35   30.20
  10   2  -6  487.15   30.60
  10   2   7   54.29    5.30
 -10  -2   7   52.69    7.80
 -10  -2   7   70.49    7.60
  10  -2   7   69.39    7.50
  10   2  -7   58.39    9.40
 -10   2   7   60.69    6.20
 -10  -2   8  707.33   42.90
 -10  -2   8  597.54   43.40
 -10   2   8  632.14   42.20
  10   2  -8  651.53   43.80
  10  -2   8  672.33   43.00
 -10  -2   9   32.80    8.70
 -10  -2   9   28.90    6.00
  10   2  -9   21.20    7.60
  10  -2   9   32.40    8.20
 -10   2   9   21.50    5.50
 -10  -2  10  108.19   10.50
 -10  -2  10   88.69   13.40
  10   2 -10   93.89   12.30
  10  -2  10  120.99   13.10
 -10   2  10  103.49   10.00
  10  -4   0 1581.64  100.39
 -10   4   0 1586.44   99.99
  10  -4   0 1611.84  100.59
  10  -4  -1  428.46   26.80
 -10   4  -1  408.56   26.40
 -10  -4   1  448.36   27.40
  10  -4   1  392.36   26.10
  10  -4   1  429.66   27.40
  10  -4   1  426.56   27.00
 -10  -4  -1  418.56   27.30
  10   4  -1  399.66   26.30
 -10   4   1  409.86   26.50
  10   4   2 1638.24  101.59
 -10  -4   2 1682.53  102.19
 -10   4  -2 1591.74  101.39
  10  -4   2 1560.54  101.59
 -10  -4  -2 1640.74  101.69
  10   4  -2 1588.24  101.39
 -10   4   2 1595.54  101.59
  10  -4   2 1640.04  101.89
  10   4   3   11.20    2.50
 -10  -4   3    8.50    4.60
  10  -4   3   11.20    2.50
  10   4  -3    8.60    2.10
 -10  -4  -3   12.60    2.60
 -10   4   3    6.90    2.60
  10  -4   3    7.30    3.40
  10   4   4 1189.78   74.29
 -10  -4   4 1232.48   75.19
  10   4  -4 1140.29   74.19
  10  -4   4 1191.48   74.69
 -10   4   4 1149.48   74.39
 -10  -4   5   11.10    5.90
 -10   4  -5   18.10    2.90
  10   4   5   18.90    3.30
  10  -4   5   14.40    4.60
 -10   4   5   10.50    3.70
  10   4  -5   22.10    3.40
 -10  -4   6  471.35   30.30
  10   4   6  450.25   28.60
 -10   4  -6  407.46   28.40
 -10   4   6  448.26   28.90
  10   4  -6  436.56   28.70
  10  -4   6  455.45   29.60
  10   4   7  143.39   10.30
 -10  -4   7  155.18   13.50
  10  -4   7  147.79   12.10
 -10   4   7  129.09   11.00
  10   4  -7  127.69   11.40
  10   4   8  278.47   18.30
 -10  -4   8  270.87   21.70
 -10  -4   8  249.88   21.10
  10  -4   8  277.27   20.30
  10   4  -8  260.37   19.90
 -10   4   8  272.17   19.10
 -10  -4   9   11.40    7.40
 -10  -4   9   -2.10    8.40
  10   4  -9   12.50    9.90
 -10   4   9   11.20    5.40
  10  -4   9   20.60    7.80
 -10   6   0 1657.33  101.09
 -10  -6   0 1684.83  102.19
  10  -6   0 1678.73  101.89
  10  -6   0 1408.36  101.79
 -10   6  -1   60.89    5.20
  10  -6  -1   56.99    5.40
 -10  -6   1   63.39    8.00
  10  -6   1   50.29    7.20
 -10   6   1   57.09    5.50
 -10  -6  -1   50.99    6.40
  10  -6   1   56.19    6.90
 -10  -6   2  391.66   26.80
 -10   6  -2  384.26   25.10
  10   6   2  403.36   25.40
 -10  -6  -2  385.46   25.40
  10   6  -2  376.56   25.00
  10  -6   2  414.86   26.60
  10  -6   2  371.26   26.20
 -10   6   2  394.46   25.40
  10   6   3   38.60    4.70
 -10  -6   3   34.60    6.90
  10  -6   3   36.40    4.70
  10   6  -3   39.30    4.10
 -10  -6  -3   40.10    4.50
 -10   6   3   43.70    5.00
  10  -6   3   39.60    6.00
  10   6   4  422.56   26.70
 -10  -6   4  439.86   28.40
 -10  -6  -4  407.86   26.50
 -10   6   4  407.86   26.80
  10   6  -4  401.36   26.40
  10  -6   4  395.46   26.70
  10  -6   4  396.86   27.40
  10   6   5   22.50    4.30
 -10  -6   5   10.70    6.80
 -10   6  -5   12.90    3.50
 -10   6   5   21.10    4.40
  10  -6   5   18.90    5.70
  10   6  -5   21.40    3.80
  10  -6   5   18.20    3.90
  10   6   6  595.04   37.20
 -10   6  -6  552.04   37.00
 -10  -6   6  573.84   39.30
 -10   6   6  564.84   37.40
  10  -6   6  592.34   38.10
  10   6  -6  576.54   37.10
  10   6   7   11.50    4.40
 -10  -6   7    6.70    9.10
  10  -6   7   -8.30    6.10
 -10   6   7    3.00    4.60
  10   6  -7    6.20    4.50
  10   6   8   69.79    7.50
 -10  -6   8   67.59   11.90
 -10   6   8   65.09    8.20
  10  -6   8   77.69   10.20
  10   6  -8   75.99    8.50
 -10   8   0   82.19    7.50
 -10  -8   0   72.29    9.80
  10  -8   0   81.89    7.60
  10  -8   0   89.69   10.10
 -10  -8   0   92.09   10.70
 -10  -8   1   -3.30    6.90
 -10   8  -1    1.30    3.60
  10  -8  -1    2.00    6.40
  10  -8   1    3.20    6.20
 -10   8   1    3.20    3.80
 -10  -8  -1    7.10    7.50
 -10  -8  -1    1.70    4.00
  10  -8   1   -4.70    6.40
 -10  -8   2  537.85   37.40
  10  -8   2  511.65   36.50
  10  -8   2  573.84   36.80
  10   8  -2  553.94   35.10
 -10   8   2  546.85   35.50
 -10  -8  -2  540.25   35.20
 -10  -8   3    1.80    7.80
  10   8   3    1.80    4.10
  10  -8   3   11.20    8.60
  10  -8   3   11.80    6.60
 -10  -8  -3    2.90    3.40
 -10   8   3   -1.50    4.10
  10   8  -3    1.50    3.40
 -10  -8   4  228.78   19.70
  10   8   4  241.58   16.30
  10   8  -4  217.48   15.60
  10  -8   4  206.98   17.40
 -10   8   4  223.28   16.30
  10  -8   4  234.58   17.80
  10   8   5   26.00    5.50
 -10  -8   5   25.90    8.90
 -10   8  -5   18.60    4.80
  10  -8   5   21.00    5.60
 -10   8   5   15.80    5.40
  10   8  -5   24.80    4.80
  10  -8   5   23.90    7.30
 -10   8  -6   54.69    6.90
 -10  -8   6   50.89   11.00
  10   8   6   78.19    7.70
  10   8  -6   63.99    7.10
 -10   8   6   65.69    7.90
  10  -8   6   43.20    7.10
  10  -8   6   53.39    9.40
  10 -10   0  230.78   18.60
 -10  10   0  194.78   15.60
 -10 -10   0  194.28   19.10
 -10 -10   1   22.20   10.60
  10 -10  -1   17.70    9.90
 -10  10   1   22.50    6.30
 -10 -10  -1   21.20   10.60
  10  10  -1   31.00    5.50
  10 -10   1   17.80    9.10
 -10 -10   2   67.19   12.60
  10 -10  -2   74.79   12.40
  10  10  -2   78.99    7.50
  10 -10   2   64.89   11.10
 -10  10   2   76.19    8.60
 -10 -10  -2   71.59   12.80
 -10 -10   3    3.90   10.40
  10 -10   3    0.20    8.80
  10  10  -3    0.50    4.70
 -10  10   3    5.30    5.70
 -11   1   0    0.60    1.20
 -11  -1   0   -2.40    1.80
  11  -1   0    0.50    0.80
  11   1   0    0.30    1.00
  11  -1   0   -0.90    2.10
  11   1   0   -1.30    1.80
  11   1   1 3624.94  220.78
 -11   1  -1 3665.83  220.78
  11  -1  -1 3488.55  220.68
 -11   1  -1 3230.28  220.68
 -11  -1   1 3698.03  220.88
  11  -1  -1 3507.35  220.98
  11   1   1 3563.04  220.68
 -11   1  -1 3484.35  220.78
  11  -1   1 3426.66  220.88
 -11  -1  -1 3487.85  221.08
 -11   1   1 3556.54  220.88
  11   1  -1 3460.15  220.78
  11  -1   1 3493.25  220.68
  11   1  -1 3658.63  220.78
 -11  -1   2  329.47   20.40
  11  -1  -2  323.97   20.90
 -11   1   2  307.07   20.40
  11   1  -2  311.57   20.30
 -11  -1  -2  315.87   20.30
  11  -1   2  309.77   20.20
  11   1   3 4139.99  254.67
 -11  -1   3 4090.59  255.07
  11  -1  -3 4068.39  255.47
 -11   1   3 3821.62  254.97
 -11   1   3 4096.59  255.07
 -11  -1  -3 4056.89  254.97
  11   1  -3 4190.28  255.07
  11  -1   3 4092.59  254.97
  11  -1  -4  307.97   22.00
  11   1   4  313.07   20.50
 -11  -1   4  352.16   21.40
  11  -1   4  326.57   21.10
 -11   1   4  307.27   21.20
  11   1  -4  327.77   21.60
 -11   1   4  330.07   21.10
  11  -1  -5 1114.39   75.79
 -11  -1   5 1108.49   75.69
  11   1   5 1254.97   75.49
  11   1   5 1185.18   74.69
 -11  -1   5 1176.68   75.49
 -11   1   5 1149.98   75.39
  11  -1   5 1267.87   75.39
  11   1  -5 1209.88   75.99
 -11   1   5 1231.58   75.19
  11  -1  -6   55.79    7.90
 -11  -1   6   86.49    7.80
 -11   1  -6   59.19    5.60
 -11  -1   6   73.29    7.70
  11   1   6   75.89    7.70
  11   1   6   68.79    5.40
  11  -1   6   77.29    7.20
 -11   1   6   86.99    7.90
 -11   1   6   75.89    6.80
  11   1  -6   78.29    8.50
  11   1   7  735.63   48.90
 -11  -1   7  840.32   50.09
 -11  -1   7  759.02   50.29
  11   1   7  775.12   50.29
 -11   1   7  722.73   50.19
  11  -1   7  827.02   50.29
  11   1  -7  754.22   50.09
 -11   1   7  792.92   49.60
 -11  -1   8    4.20    4.70
 -11  -1   8    1.30    6.40
  11   1  -8    6.80    5.60
 -11   1   8    0.40    4.10
 -11   1   8    5.90    6.30
  11  -1   8    7.00    5.70
 -11  -1   9  328.37   25.70
 -11  -1   9  394.56   24.40
  11   1  -9  345.57   25.30
 -11   1   9  303.57   25.30
 -11   1   9  358.56   24.00
  11  -1   9  349.07   25.30
 -11  -1  10   17.40    6.10
 -11  -1  10   23.60    9.10
  11  -1  10   15.90    8.70
  11   1 -10   -4.20    9.30
 -11   1  10   16.20    6.20
 -11   3   0   -0.70    1.40
  11  -3   0   -1.20    2.70
  11   3   0   -1.40    1.10
  11  -3   0    2.40    2.20
  11  -3  -1 4362.36  261.37
 -11  -3   1 4067.89  260.87
 -11   3  -1 4043.90  260.87
 -11  -3   1 4331.77  261.37
  11   3  -1 4057.69  260.97
  11  -3   1 4282.17  261.37
  11  -3   1 4173.98  260.87
  11  -3   1 4159.48  261.17
 -11  -3  -1 4079.69  261.67
 -11   3   1 4139.09  261.07
  11   3   2   12.30    2.00
 -11  -3   2   16.30    3.40
 -11   3  -2   14.20    1.60
 -11   3   2    7.80    2.10
  11   3  -2   14.90    1.90
  11  -3   2   12.70    2.30
 -11  -3  -2   13.30    2.50
  11  -3   2   14.60    2.60
 -11  -3   3  796.72   48.90
  11   3   3  789.92   48.20
  11  -3   3  742.73   48.30
 -11  -3  -3  784.12   48.40
  11  -3   3  772.62   48.50
  11   3  -3  765.52   48.20
  11  -3   3  724.13   47.90
 -11   3   3  744.63   48.40
  11   3   4   46.90    4.40
 -11  -3   4   53.19    5.90
  11   3  -4   46.80    4.40
  11  -3   4   59.99    5.40
 -11   3   4   48.00    4.70
 -11   3  -5 2097.09  133.29
 -11  -3   5 2219.98  134.29
  11   3   5 2110.49  133.39
  11   3  -5 2059.59  133.59
  11  -3   5 2173.08  133.89
 -11   3   5 2103.49  133.69
 -11  -3   6    0.00    5.10
  11   3   6    5.00    2.60
 -11   3  -6    2.70    3.00
  11  -3   6   11.30    4.30
 -11   3   6    0.40    3.40
  11   3  -6    2.80    3.80
 -11  -3   7  499.45   32.10
  11   3   7  472.65   30.20
 -11  -3   7  394.16   32.30
 -11   3   7  490.95   30.80
  11   3  -7  476.25   31.50
  11  -3   7  481.95   31.40
  11   3   8    9.30    3.40
 -11  -3   8   12.10    6.50
 -11  -3   8    3.90    6.50
  11  -3   8    4.60    6.20
 -11   3   8   10.00    4.50
  11   3  -8   13.50    8.30
 -11  -3   9  126.29   13.90
 -11  -3   9  158.28   13.20
  11  -3   9  128.29   13.30
 -11   3   9  123.39   11.60
  11   3  -9  139.49   14.80
 -11  -3  10   12.00    6.90
  11   3 -10    9.90    8.70
 -11  -5   0   -5.10    4.10
  11  -5   0    0.70    3.90
  11  -5   0    3.60    4.10
 -11   5   0   -3.60    2.20
  11  -5  -1 1146.69   70.29
 -11  -5   1 1154.48   70.79
 -11   5  -1 1103.39   69.89
 -11  -5  -1 1014.90   70.69
  11   5  -1 1060.79   69.79
  11  -5   1 1127.09   70.39
 -11   5   1 1092.29   69.99
  11  -5   1 1201.38   71.49
 -11  -5   2   55.19    6.40
  11   5   2   46.80    4.70
 -11   5  -2   42.20    4.40
 -11  -5  -2   52.99    5.20
  11  -5   2   47.00    5.60
  11   5  -2   49.20    4.30
 -11   5   2   50.59    4.90
  11  -5   2   59.29    5.50
 -11  -5   3 2082.09  128.89
  11   5   3 2124.39  128.19
 -11   5   3 1923.81  128.19
 -11  -5  -3 2087.19  128.19
  11  -5   3 2078.79  128.59
  11   5  -3 1997.90  127.99
  11  -5   3 1984.00  128.19
 -11  -5   4   75.09    8.40
  11   5   4   80.19    6.50
 -11   5   4   73.69    6.70
 -11  -5  -4   71.19    6.50
  11  -5   4   68.79    6.50
  11  -5   4   76.59    7.30
  11   5  -4   64.09    6.00
  11   5   5  248.48   16.50
 -11  -5   5  263.47   18.50
 -11   5  -5  240.68   16.20
 -11   5   5  240.98   16.80
  11  -5   5  251.07   17.50
  11   5  -5  238.18   16.40
  11   5   6   -0.20    3.30
 -11  -5   6   -5.70    6.00
 -11   5  -6   -1.20    2.90
  11  -5   6   -3.20    4.60
  11   5  -6    2.00    3.40
 -11   5   6    2.40    3.90
  11   5   7  411.36   27.20
 -11  -5   7  437.66   29.60
 -11   5   7  405.86   27.80
  11   5  -7  417.36   27.70
  11  -5   7  425.76   28.60
  11   5   8    3.20    4.10
 -11  -5   8    2.10    7.80
 -11  -5   8  -19.80   10.80
  11  -5   8   -3.80    6.40
 -11   5   8    1.50    5.00
  11   5  -8    0.70    5.90
 -11  -5   9  215.18   19.00
 -11  -5   9  200.68   19.70
  11  -5   9  197.88   17.90
  11   5  -9  230.18   18.70
 -11   5   9  212.48   16.30
  11  -7   0   -1.10    5.20
 -11   7   0   -1.10    2.90
 -11  -7   0   -4.50    5.50
  11  -7   0    4.30    4.50
  11  -7  -1  600.24   40.50
 -11   7  -1  601.24   39.30
 -11  -7   1  614.24   40.60
  11  -7  -1  641.44   39.40
  11  -7   1  595.84   40.20
  11  -7   1  627.74   40.30
 -11   7   1  633.64   39.50
 -11  -7  -1  585.64   39.90
  11   7  -1  620.44   39.10
 -11  -7   2  102.69   10.10
  11   7  -2   92.49    7.30
 -11   7   2   90.79    8.10
  11  -7   2   96.49   11.00
  11  -7   2  100.49    9.30
 -11  -7  -2   85.29    8.10
  11   7   3  423.06   26.50
 -11  -7   3  391.56   28.20
  11   7  -3  407.16   26.20
  11  -7   3  387.56   27.30
  11  -7   3  375.96   27.50
 -11  -7  -3  420.36   26.40
 -11   7   3  396.36   26.60
  11   7   4   63.59    6.50
 -11  -7   4   56.99    9.10
  11   7  -4   64.59    5.90
 -11  -7  -4   60.49    6.00
 -11   7   4   58.79    6.60
  11  -7   4   58.19    7.80
  11  -7   4   55.49    6.40
 -11  -7   5  366.56   27.20
 -11   7  -5  370.46   24.60
  11   7   5  393.66   25.00
  11  -7   5  357.76   24.90
  11   7  -5  367.36   24.60
 -11   7   5  377.16   25.20
  11  -7   5  377.16   25.80
 -11  -7   6   28.60    8.90
 -11   7  -6   33.70    5.20
  11   7   6   38.20    5.70
  11   7  -6   31.90    5.20
  11  -7   6   30.60    7.50
  11  -7   6   28.40    5.30
 -11   7   6   39.20    6.20
  11   7   7  109.69   10.00
 -11  -7   7   94.39   13.30
  11   7  -7  110.59    9.90
  11  -7   7  119.89   12.20
  11  -7   7  102.49    9.70
 -11   7   7  121.39   10.50
 -11  -9   0    7.40    8.20
 -11  -9   0   -5.90    6.40
  11  -9   0    5.00    6.90
 -11   9   0    0.80    4.50
 -11   9  -1  270.27   19.10
 -11  -9   1  254.07   21.60
  11  -9  -1  279.67   21.80
  11   9  -1  280.77   18.70
 -11  -9  -1  251.37   22.10
  11  -9   1  291.47   21.20
 -11   9   1  276.17   19.30
  11  -9  -2    3.60    8.30
 -11  -9   2    1.20    8.40
 -11   9   2   10.50    4.90
  11  -9   2   27.10    7.60
  11   9  -2    2.10    4.00
 -11  -9   3   88.69   12.30
 -11   9   3  100.89    9.50
  11  -9   3   99.79   11.60
  11   9  -3  105.19    8.80
 -11  -9   4   42.30   10.40
  11   9   4   42.40    6.70
  11  -9   4   42.40    8.90
 -11   9   4   44.80    6.90
  11   9  -4   42.30    5.80
  11   9   5  176.58   13.50
 -11   9  -5  141.19   12.90
 -11  -9   5  178.18   17.00
  11  -9   5  165.58   15.20
  11   9  -5  171.58   12.90
 -11   9   5  152.08   13.70
  12   0   0 9365.76  574.74
  12   0   0 8994.50  574.64
 -12   0  -1   -1.00    1.70
 -12   0  -1   -1.00    1.00
 -12   0  -1    2.80    1.20
 -12   0   1   -0.50    0.90
  12   0  -1    1.90    1.50
  12   0   1    1.00    1.50
  12   0  -1    0.40    0.90
  12   0  -1    0.90    1.80
 -12   0  -2 1767.72  109.69
  12   0   2 1774.82  109.89
 -12   0   2 1739.63  109.89
  12   0  -2 1697.33  110.09
 -12   0  -2 1753.02  109.99
  12   0   2 1776.12  109.89
 -12   0   3   -1.80    2.90
 -12   0   3   -1.90    2.00
  12   0  -3   -1.40    2.30
 -12   0  -3   -1.90    0.80
  12   0   3    2.00    2.00
 -12   0   4 1528.75   95.49
  12   0   4 1542.15   95.19
  12   0   4 1481.45   94.69
 -12   0  -4 1523.45   94.69
 -12   0   4 1475.65   95.19
  12   0  -4 1520.45   95.29
  12   0  -5   -1.10    3.30
 -12   0   5    2.90    3.30
 -12   0   5    1.20    3.70
  12   0   5   -4.30    3.20
  12   0   5    0.50    1.20
 -12   0   6 1676.63  102.29
 -12   0   6 1591.64  102.39
  12   0   6 1601.24  102.29
  12   0   6 1577.84  101.39
  12   0  -6 1647.44  102.29
  12   0  -7   -7.60    4.30
 -12   0   7    5.20    4.10
  12   0   7    0.60    4.80
 -12   0   7    2.80    4.90
  12   0  -8  117.19   11.80
 -12   0   8  129.79   11.20
 -12   0   8  118.59   11.70
  12   0   8  138.99   11.80
  12   0  -9  -17.30    7.30
  12   0   9   -1.90    6.60
 -12   0   9    1.10    4.90
 -12   0   9   -1.20    7.10
 -12   0  10  227.78   20.30
 -12   0  10  237.88   17.90
  12   0  10  231.68   19.70
 -12  -2   0 1572.44  103.99
  12  -2   0 1709.13  104.39
  12   2   0 1698.33  103.89
 -12   2   0 1686.03  103.89
  12   2   0 1653.33  103.89
  12  -2   0 1669.63  103.99
 -12   2   0 1613.44  103.89
 -12  -2   1  211.88   14.40
 -12   2  -1  218.28   14.20
  12   2   1  222.88   14.40
 -12  -2   1  252.27   14.70
  12  -2  -1  219.58   15.00
  12   2   1  228.38   14.10
  12  -2   1  210.08   14.10
  12  -2   1  216.08   14.40
 -12   2   1  228.48   14.40
 -12  -2  -1  200.78   15.20
  12  -2   1  235.18   14.40
  12  -2   1  224.48   14.80
  12   2  -1  227.48   14.30
 -12  -2   2 4004.80  241.18
  12   2   2 3861.51  240.68
  12  -2   2 3815.42  240.98
  12   2  -2 3856.31  240.98
  12  -2   2 3683.93  240.98
 -12   2   2 3792.32  241.08
 -12  -2  -2 3919.51  241.18
 -12  -2   3   42.20    4.30
  12   2   3   35.00    3.40
 -12  -2  -3   39.50    3.80
 -12   2   3   43.80    4.20
  12  -2   3   41.70    3.80
  12   2  -3   41.00    3.60
 -12  -2   4 1641.24  103.39
 -12   2  -4 1640.24  102.79
  12   2   4 1617.94  102.89
  12   2  -4 1651.23  103.19
 -12   2   4 1675.53  103.19
  12  -2   4 1613.14  103.19
 -12   2  -5   54.99    5.90
 -12  -2   5   93.29    7.60
  12   2   5   76.69    5.80
 -12   2   5   82.49    6.90
  12  -2   5   85.89    7.20
  12   2  -5   90.09    7.30
 -12   2  -6  404.66   28.00
  12   2   6  448.36   27.90
 -12  -2   6  334.07   30.00
 -12  -2   6  419.76   29.00
  12  -2   6  488.25   29.00
  12   2  -6  499.35   29.70
 -12   2   6  470.25   28.60
 -12  -2   7   56.59    7.70
  12   2   7   51.89    4.60
 -12  -2   7   47.60    7.10
 -12   2   7   50.99    6.00
  12  -2   7   54.49    6.90
  12   2  -7   37.60    9.00
 -12  -2   8  550.54   40.70
 -12  -2   8  629.14   40.60
  12   2  -8  594.34   41.00
 -12   2   8  636.54   39.90
  12  -2   8  640.44   40.60
 -12  -2   9   15.50    7.50
 -12  -2   9   16.70    6.20
 -12   2   9   26.20    5.80
  12  -2   9    9.70    7.40
  12   2  -9   15.80    7.00
 -12  -2  10  104.09   12.90
 -12  -2  10  115.19   11.20
  12  -2  10   89.49   12.50
 -12   2  10  109.69   10.60
  12   2 -10  101.09   11.80
  12  -4   0 1495.45   92.99
  12   4   0 1441.46   92.59
  12  -4   0 1515.75   93.29
 -12  -4   0 1492.15   93.29
 -12   4   0 1440.86   92.69
 -12  -4   1  398.86   24.30
 -12   4  -1  358.06   23.40
  12  -4  -1  366.46   24.20
  12  -4   1  371.56   23.90
 -12   4   1  366.66   23.50
 -12  -4  -1  339.67   24.80
  12   4  -1  369.66   23.40
  12  -4   1  365.96   24.80
 -12   4  -2 1488.05   96.49
 -12  -4   2 1577.94   97.19
  12   4   2 1569.34   96.29
 -12   4   2 1530.45   96.79
  12   4  -2 1506.15   96.59
  12  -4   2 1546.55   96.89
 -12  -4  -2 1566.34   96.99
  12  -4   2 1524.25   96.89
 -12  -4   3    8.60    4.20
  12   4   3    3.20    2.40
  12  -4   3    5.70    2.50
 -12  -4  -3    7.00    2.90
  12   4  -3    4.60    2.10
  12  -4   3    9.00    3.30
 -12   4   3    9.30    2.90
 -12  -4   4 1176.08   75.99
  12   4   4 1241.38   75.29
  12  -4   4 1177.18   75.59
  12   4  -4 1157.68   75.29
 -12   4   4 1209.48   75.49
  12  -4   4 1179.18   75.39
 -12  -4  -4 1214.88   75.49
  12   4   5   17.80    3.20
 -12   4  -5   14.10    2.80
 -12  -4   5   11.40    5.40
  12  -4   5   18.50    4.50
  12   4  -5   14.80    3.20
 -12   4   5   16.80    4.00
  12   4   6  487.95   30.60
 -12  -4   6  493.15   32.10
 -12   4  -6  432.76   30.50
  12   4  -6  466.75   31.00
 -12   4   6  486.25   31.10
  12  -4   6  500.35   31.40
  12   4   7  113.49    9.30
 -12  -4   7  128.49   11.80
 -12   4   7  112.89   10.30
  12  -4   7  132.19   11.40
  12   4  -7  132.59   10.70
 -12  -4   8  197.08   21.90
  12   4   8  286.97   18.00
 -12  -4   8  238.68   20.20
  12  -4   8  297.07   20.00
 -12   4   8  267.87   18.90
  12   4  -8  256.87   20.20
 -12  -4   9   16.50    8.80
 -12  -4   9    7.70    8.20
  12  -4   9    8.20    7.60
  12   4  -9   30.30   10.90
 -12   4   9   10.90    5.90
 -12  -6   0 1474.45   89.89
 -12   6   0 1467.05   88.99
  12  -6   0 1484.55   89.69
  12  -6   0 1220.48   89.89
  12  -6  -1   41.50    5.30
 -12  -6   1   46.30    6.80
 -12   6  -1   47.80    4.70
 -12   6   1   57.69    5.20
 -12  -6  -1   40.30    6.70
  12  -6   1   42.50    6.20
  12  -6   1   44.90    6.60
  12   6  -1   52.19    4.50
 -12   6  -2  371.06   24.90
 -12  -6   2  384.46   26.30
  12  -6   2  401.46   26.90
  12   6  -2  384.26   24.90
 -12  -6  -2  394.06   25.50
 -12   6   2  397.66   25.30
  12  -6   2  376.46   25.80
 -12  -6   3   47.60    6.70
  12   6   3   35.40    4.50
  12  -6   3   39.80    5.70
  12   6  -3   38.00    4.10
 -12   6   3   36.80    4.80
 -12  -6  -3   41.10    4.80
  12  -6   3   33.30    5.00
 -12  -6   4  452.75   29.50
  12   6   4  449.66   28.20
  12  -6   4  428.36   28.80
  12  -6   4  415.46   28.20
 -12   6   4  426.26   28.30
 -12  -6  -4  438.16   28.10
  12   6  -4  417.76   27.90
 -12   6  -5   15.00    3.60
  12   6   5   15.00    4.10
 -12  -6   5   14.80    6.40
  12  -6   5   15.80    3.90
  12  -6   5    4.00    5.00
 -12   6   5   20.30    4.60
  12   6  -5   14.40    3.60
 -12  -6   6  598.84   38.70
  12   6   6  594.64   36.90
 -12   6  -6  545.65   36.70
  12  -6   6  555.74   36.90
  12  -6   6  593.34   37.90
  12   6  -6  554.34   36.90
 -12   6   6  564.64   37.20
 -12  -6   7   -3.90    7.90
  12   6   7    8.70    4.40
  12  -6   7   -1.50    5.80
 -12   6   7    3.80    5.10
  12   6  -7    0.20    4.50
 -12  -6   8   78.19   11.70
  12   6   8   84.59    7.90
 -12   6   8   65.69    8.60
  12  -6   8   76.79   10.10
  12   6  -8   76.59    9.10
 -12  -8   0   81.69   10.20
  12  -8   0   84.99    9.70
  12  -8   0   84.29    8.40
 -12  -8   0   59.19   10.90
 -12   8   0   87.99    7.70
 -12   8  -1    0.30    3.80
 -12  -8   1    4.10    6.70
  12  -8  -1   -8.40    6.20
  12  -8   1    3.10    6.00
  12   8  -1    0.00    3.30
  12  -8   1    3.90    6.20
 -12  -8  -1    2.40    4.70
 -12   8   1    5.30    4.00
 -12  -8  -1    5.90    7.10
 -12  -8   2  511.05   35.60
  12   8  -2  524.65   33.50
  12  -8   2  511.65   34.90
 -12   8   2  503.55   33.90
 -12  -8  -2  516.25   33.90
  12  -8   2  558.44   35.10
 -12  -8   3   -1.10    6.70
 -12  -8  -3    1.90    3.80
 -12   8   3   -2.10    4.40
  12  -8   3   -5.50    8.70
  12  -8   3    4.30    6.30
  12   8  -3    4.80    3.60
 -12  -8   4  200.28   18.80
  12   8   4  252.07   16.70
  12   8  -4  232.88   16.10
 -12   8   4  228.58   16.70
  12  -8   4  211.58   18.00
  12  -8   4  244.78   18.40
  12   8   5   25.70    5.50
 -12  -8   5    6.60    8.00
  12   8  -5   19.40    4.80
  12  -8   5    9.40    5.90
  12  -8   5   14.00    6.60
 -12   8   5   17.10    5.70
 -12  -8   6   65.89   11.10
 -12   8  -6   68.39    7.40
  12   8   6   74.59    8.00
 -12   8   6   70.29    8.40
  12   8  -6   59.99    7.20
  12  -8   6   63.69    8.00
  12  -8   6   68.29    9.70
 -12  10   0  189.38   15.40
 -12 -10   0  194.18   18.00
  12 -10   0  207.18   17.60
  12 -10  -1   35.30    9.90
 -12 -10   1   21.90    9.60
  12  10  -1   15.50    5.20
  12 -10   1   16.00    8.90
 -12  10   1   35.60    6.60
 -12 -10  -1   32.10    9.90
  12 -10  -2   57.99   11.70
 -12 -10   2   77.69   12.10
 -12 -10  -2   58.59   11.90
 -12  10   2   73.89    8.60
  12  10  -2   71.29    7.40
  12 -10   2   73.09   10.70
  13   1   0   -0.90    1.20
 -13  -1   0   -1.60    1.30
  13   1   0   -2.10    1.70
  13  -1   0    0.50    2.10
 -13   1   0    0.70    1.50
  13   1   1 1077.59   67.99
 -13   1  -1 1049.59   67.79
  13  -1  -1 1071.59   67.69
  13  -1  -1 1050.49   68.19
 -13  -1   1 1114.69   67.89
 -13   1  -1 1124.29   67.79
 -13   1  -1 1113.69   67.89
  13   1   1 1113.29   67.79
  13   1  -1 1112.89   67.99
  13  -1   1 1021.30   67.69
 -13  -1  -1 1044.40   68.39
 -13   1   1 1071.89   68.09
  13  -1   1 1075.89   68.09
 -13  -1  -1 1099.69   67.69
  13   1  -1 1064.29   67.89
  13   1   2  252.57   16.60
  13  -1  -2  272.47   17.50
 -13  -1   2  277.17   16.80
  13   1  -2  263.77   17.00
 -13  -1  -2  258.47   16.90
  13  -1   2  253.37   16.80
 -13   1   2  263.37   17.00
  13  -1   2  246.68   16.60
 -13  -1   3 2162.98  133.59
  13  -1  -3 2123.89  133.89
 -13  -1  -3 2134.99  133.59
 -13   1   3 1970.50  133.49
 -13   1   3 2189.78  133.79
  13   1  -3 2139.19  133.79
  13  -1   3 2174.18  133.49
 -13  -1   4  289.17   19.00
  13   1   4  281.97   18.20
  13  -1  -4  296.47   19.50
  13  -1   4  298.77   18.90
  13   1  -4  291.37   19.70
 -13   1   4  286.87   19.00
 -13   1   4  270.47   18.80
 -13  -1   5  662.33   40.70
  13  -1  -5  633.94   40.90
 -13  -1   5  509.65   41.20
  13   1   5  641.54   39.80
  13  -1   5  654.73   40.50
 -13   1   5  666.73   40.60
  13   1  -5  673.33   41.50
 -13   1   5  609.54   40.50
  13   1   6   48.70    4.40
 -13  -1   6   53.99    6.50
  13  -1  -6   44.50    7.00
 -13  -1   6   63.69    7.60
  13   1  -6   55.69    7.20
 -13   1   6   47.60    6.30
  13  -1   6   58.99    6.40
 -13   1   6   60.69    6.20
 -13  -1   7  448.96   31.50
 -13  -1   7  504.95   31.90
  13   1  -7  470.25   31.50
 -13   1   7  485.05   31.10
  13  -1   7  490.95   31.40
 -13   1   7  436.76   31.40
 -13  -1   8    6.20    5.20
 -13  -1   8   -6.80    5.90
  13  -1   8   -2.70    5.50
  13   1  -8    0.60    5.20
 -13   1   8    1.70    5.80
 -13   1   8    6.90    4.60
 -13  -1   9  230.28   20.10
 -13  -1   9  273.67   19.20
  13  -1   9  288.87   20.40
 -13   1   9  237.58   19.90
  13   1  -9  241.08   19.30
 -13   1   9  268.07   18.90
 -13  -1  10   16.50    6.60
 -13  -1  10   19.10    8.70
  13   1 -10    3.20    8.40
 -13   1  10    9.90    6.40
  13  -1  10    3.60    8.20
  13  -3   0   -3.80    2.70
 -13   3   0    0.00    1.50
  13  -3   0    0.00    2.10
 -13  -3   0   -2.10    1.40
  13   3   0   -1.30    1.20
  13   3   1 2093.39  126.79
  13   3   1 2010.10  126.79
 -13  -3   1 2120.99  127.29
  13  -3  -1 1919.81  127.49
 -13   3  -1 2015.40  126.79
 -13  -3   1 1971.30  126.79
 -13  -3  -1 1916.61  127.89
  13  -3   1 2069.79  126.79
 -13   3   1 1952.00  126.99
  13   3  -1 2065.19  126.89
  13  -3   1 2078.49  127.49
  13  -3   1 2067.19  126.99
 -13  -3   2   27.30    3.80
  13   3   2   28.10    2.40
 -13   3  -2   22.80    2.40
 -13   3   2   35.40    3.30
 -13  -3  -2   33.00    3.80
  13   3  -2   32.70    2.80
  13  -3   2   29.40    3.30
  13  -3   2   28.70    3.30
 -13  -3   3  258.87   17.10
  13   3   3  244.18   16.40
  13  -3   3  238.08   16.50
 -13   3   3  254.37   16.70
 -13  -3  -3  267.47   16.70
  13   3  -3  241.68   16.40
  13  -3   3  269.27   16.70
  13   3   4   26.40    3.10
 -13  -3   4   33.20    4.70
  13  -3   4   29.60    4.10
 -13   3   4   28.90    3.80
 -13  -3  -4   26.30    3.50
  13   3  -4   25.50    3.30
 -13  -3   5 1398.46   85.49
 -13   3  -5 1335.97   84.59
  13   3   5 1353.76   84.69
 -13   3   5 1369.06   84.99
  13  -3   5 1309.47   85.09
  13   3  -5 1309.07   84.89
 -13  -3   6    7.00    4.90
  13   3   6   13.10    2.80
 -13   3   6    7.70    3.80
  13  -3   6    8.20    3.90
  13   3  -6    7.60    4.20
 -13  -3   7  314.57   21.50
  13   3   7  292.27   19.60
  13   3  -7  264.87   21.30
 -13   3   7  311.37   20.50
  13  -3   7  309.07   21.00
 -13  -3   8    1.20    6.20
 -13  -3   8    8.60    7.30
  13   3  -8    0.60    8.50
  13  -3   8   -7.70    5.80
 -13   3   8    8.40    4.90
 -13  -3   9  106.79   11.80
 -13  -3   9   94.49   11.60
  13  -3   9   91.09   10.80
 -13   3   9   90.49    9.50
  13   3  -9   93.29   12.60
 -13  -5   0   -2.70    4.20
  13  -5   0    1.60    3.80
  13  -5   0    2.40    4.00
 -13   5   0   -2.10    2.30
  13   5   0    3.00    1.90
  13  -5  -1  553.54   36.90
 -13  -5   1  600.34   37.00
 -13   5  -1  559.04   36.10
  13   5  -1  577.94   36.00
  13  -5   1  616.74   37.90
  13  -5   1  572.94   36.60
 -13   5   1  593.14   36.30
 -13  -5  -1  470.95   37.30
 -13   5  -2   45.30    4.50
 -13  -5   2   59.99    6.50
  13  -5   2   51.59    6.00
  13   5  -2   51.19    4.50
 -13   5   2   54.99    5.10
 -13  -5  -2   52.79    5.70
  13  -5   2   55.59    5.70
 -13  -5   3 1358.36   84.99
  13   5   3 1359.06   84.29
 -13   5   3 1321.97   84.39
  13  -5   3 1330.17   84.59
  13  -5   3 1316.97   84.39
  13   5  -3 1285.27   84.09
 -13  -5  -3 1387.16   84.49
 -13  -5   4   46.50    6.90
  13   5   4   53.99    5.20
 -13  -5  -4   55.89    5.50
 -13   5   4   60.09    5.70
  13   5  -4   50.69    4.90
  13  -5   4   49.10    5.10
  13  -5   4   52.99    5.90
 -13   5  -5  107.09    8.70
  13   5   5  126.09    9.10
 -13  -5   5  141.89   11.10
 -13   5   5  126.39    9.70
  13  -5   5  111.49    9.20
  13   5  -5  111.29    9.10
  13  -5   5  123.69   10.30
  13   5   6    2.50    3.40
 -13   5  -6   -1.90    3.30
 -13  -5   6   -0.60    5.90
 -13   5   6    0.80    4.20
  13   5  -6   -1.00    3.60
  13  -5   6   -0.60    4.70
  13   5   7  285.97   19.20
 -13  -5   7  287.87   21.30
 -13   5   7  273.37   19.90
  13   5  -7  277.37   19.80
  13  -5   7  300.67   20.60
 -13  -5   8   -6.50   12.10
  13   5   8    4.40    4.20
 -13  -5   8   14.80    7.60
  13  -5   8    1.60    6.20
 -13   5   8    3.90    5.40
  13   5  -8    3.50    6.10
 -13  -5   9  135.69   16.60
  13   5  -9  171.08   15.70
 -13   5   9  145.49   13.40
  13  -7   0    0.50    5.30
 -13  -7   0   -1.60    5.10
  13  -7   0   -8.30    5.20
 -13   7   0   -2.00    3.10
 -13  -7   1  422.66   29.30
  13  -7  -1  440.66   29.40
 -13   7  -1  426.76   27.90
  13  -7  -1  461.85   28.40
  13   7  -1  445.06   27.80
 -13   7   1  428.66   28.10
  13  -7   1  454.85   29.00
 -13  -7  -1  389.36   29.10
  13  -7   1  401.16   28.90
 -13  -7   2   77.99    8.90
 -13   7  -2   67.99    6.80
  13  -7   2   87.59    8.30
  13  -7   2   77.89    9.70
  13   7  -2   74.09    6.60
 -13   7   2   78.19    7.10
 -13  -7  -2   86.89    7.70
 -13  -7   3  286.37   20.70
  13   7  -3  282.07   18.70
 -13   7   3  272.17   19.30
  13  -7   3  272.97   20.80
  13  -7   3  270.27   20.10
 -13  -7  -3  298.27   19.20
  13   7   4   75.09    6.90
 -13  -7   4   65.69    9.30
 -13   7   4   72.99    7.40
  13  -7   4   58.49    7.80
 -13  -7  -4   65.09    6.60
  13   7  -4   64.99    6.20
  13  -7   4   54.49    7.00
  13   7   5  296.67   18.90
 -13  -7   5  278.87   20.70
  13  -7   5  250.97   19.60
  13   7  -5  272.87   18.50
 -13   7   5  272.57   19.10
  13  -7   5  254.67   19.10
  13   7   6   26.40    5.30
 -13  -7   6   15.20    7.40
 -13   7  -6   23.60    5.00
  13  -7   6   14.00    4.90
  13  -7   6   15.70    6.60
 -13   7   6   26.80    5.90
  13   7  -6   21.20    4.70
  13   7   7  103.59    8.80
 -13  -7   7   67.59   11.20
  13   7  -7   87.09    8.70
  13  -7   7   76.59   10.20
 -13   7   7   86.99    9.50
  13  -7   7   75.39    8.40
 -13   9   0   -1.30    4.50
  13  -9   0    4.30    7.40
 -13  -9   0    1.90    7.60
 -13  -9   0  -11.00    7.20
 -13  -9   1  215.18   19.30
  13  -9  -1  231.28   19.30
 -13   9  -1  242.68   16.70
  13   9  -1  232.78   16.20
 -13  -9  -1  208.88   19.40
  13  -9   1  227.58   18.70
 -13  -9  -1  233.18   17.50
 -13   9   1  242.08   16.80
 -13  -9   2   17.60    8.10
  13  -9  -2   -0.10    7.70
 -13   9   2    9.40    5.00
  13   9  -2    9.30    4.20
  13  -9   2   10.40    7.20
 -13  -9  -2   -3.90    8.00
 -13  -9   3   91.59   10.70
  13  -9   3   55.49    9.60
 -13   9   3   68.09    8.00
  13   9  -3   72.19    7.20
 -13  -9   4   31.30    9.40
 -13   9   4   28.50    6.40
  13   9  -4   30.70    5.40
  13  -9   4   32.60    8.10
 -13  -9   5  136.99   15.00
  13  -9   5  157.98   14.10
 -13   9   5  137.79   13.00
  13   9  -5  155.68   12.30
  14   0   0 4408.06  274.57
  14   0   0 4357.56  274.37
  14   0  -1   -0.90    1.60
 -14   0   1    0.60    0.90
 -14   0  -1    0.40    2.00
  14   0   1   -0.40    1.90
  14   0  -1   -0.40    1.80
 -14   0  -1    0.60    1.00
  14   0  -1    1.70    0.90
 -14   0  -1    1.40    1.20
  14   0   2  308.77   19.00
  14   0  -2  281.57   19.20
 -14   0   2  294.27   18.90
 -14   0  -2  297.87   19.10
 -14   0  -2  301.57   18.80
  14   0   2  293.27   19.00
  14   0   3   -1.50    1.90
 -14   0   3    2.70    1.90
  14   0  -3   -1.40    2.20
 -14   0  -3   -0.30    0.90
 -14   0   3   -4.10    3.40
 -14   0   4  462.55   33.00
  14   0  -4  532.95   32.50
  14   0   4  508.05   32.30
 -14   0   4  512.55   32.30
  14   0   5   -2.20    3.30
  14   0   5    1.50    1.10
  14   0  -5    2.50    3.40
 -14   0   5   -2.20    3.40
 -14   0   5    2.00    3.90
 -14   0   6  895.31   56.29
  14   0  -6  891.31   55.99
  14   0   6  878.81   56.09
 -14   0   6  842.22   55.99
  14   0  -7   -1.40    4.30
  14   0   7    4.80    4.60
 -14   0   7   -2.00    4.60
 -14   0   7    9.20    4.50
 -14   0   8   42.80    7.20
  14   0   8   49.99    7.50
  14   0  -8   36.70    7.00
 -14   0   8   48.40    6.80
 -14   0   9   -2.70    5.20
 -14   0   9    0.20    6.70
  14   0  -9   -3.00    6.60
  14   0   9   -3.30    6.80
 -14   0  10  162.28   14.40
 -14   0  10  157.38   15.60
  14   0  10  183.08   16.10
 -14   2   0  292.07   19.10
  14  -2   0  295.27   19.00
  14   2   0  302.37   19.00
 -14   2   0  300.67   19.20
  14   2   0  282.07   19.30
 -14  -2   0  316.07   19.30
  14  -2   0  309.87   19.70
  14   2   1  216.48   14.90
 -14  -2   1  238.48   14.80
 -14   2  -1  223.88   14.40
 -14   2  -1  218.08   14.40
  14  -2  -1  196.58   15.40
  14   2   1  231.28   14.30
  14   2  -1  237.98   14.50
 -14  -2  -1  209.08   15.90
 -14   2   1  229.68   14.70
  14  -2   1  225.38   15.30
  14  -2   1  235.28   14.50
  14   2   2 1609.44   99.09
 -14  -2   2 1641.54   99.49
  14   2   2 1628.24   99.29
 -14  -2  -2 1599.54   99.69
  14  -2   2 1564.94   99.29
 -14   2   2 1550.24   99.49
  14   2  -2 1543.25   99.39
  14  -2   2 1522.05   99.49
 -14  -2   3   36.80    3.70
  14  -2   3   31.70    3.30
 -14  -2  -3   32.50    3.50
  14   2  -3   25.60    3.10
 -14   2   3   29.90    3.60
  14  -2   3   22.70    2.90
 -14  -2   4  623.04   38.80
  14   2   4  582.54   38.20
 -14   2  -4  596.94   38.10
 -14   2   4  624.74   38.80
  14  -2   4  606.34   38.60
  14   2  -4  602.54   38.70
 -14  -2   5   47.80    5.70
 -14   2  -5   31.70    4.10
  14   2   5   46.30    4.00
  14  -2   5   53.29    5.30
 -14   2   5   55.89    5.50
  14   2  -5   45.50    6.00
 -14  -2   6  164.98   12.20
  14   2   6  150.08   10.50
  14   2  -6  150.78   13.60
  14  -2   6  144.49   11.80
 -14   2   6  166.58   11.70
  14   2   7   56.29    5.90
 -14  -2   7   67.79    7.90
 -14  -2   7   61.89    8.90
  14  -2   7   75.29    7.70
  14   2  -7   79.29   10.00
 -14   2   7   74.79    7.20
 -14  -2   8  376.86   26.70
 -14  -2   8  348.07   26.20
  14  -2   8  386.46   26.10
  14   2  -8  367.36   26.60
 -14   2   8  386.56   25.50
 -14  -2   9    6.40    6.50
 -14  -2   9   11.20    7.10
  14   2  -9   -4.60    6.10
  14  -2   9    8.00    6.90
 -14   2   9    3.40    5.60
 -14  -2  10   65.99    9.50
  14   2 -10   39.40    9.00
 -14   2  10   66.39    8.60
  14  -4   0  558.34   34.40
  14  -4   0  532.75   34.00
 -14   4   0  530.45   33.70
  14   4   0  515.85   33.50
 -14  -4   0  517.25   34.20
  14   4   1  287.67   17.60
 -14  -4   1  269.17   18.50
  14  -4  -1  240.38   18.90
 -14   4  -1  277.07   17.70
  14   4  -1  279.77   17.70
 -14   4   1  272.37   17.90
 -14  -4  -1  257.27   19.40
  14  -4   1  292.47   18.20
  14  -4   1  270.47   19.90
 -14  -4   2  628.34   39.80
  14   4   2  609.64   39.00
 -14   4  -2  600.44   39.10
  14   4  -2  610.14   39.20
 -14   4   2  618.74   39.40
 -14  -4  -2  636.74   39.90
  14  -4   2  620.44   39.70
  14  -4   2  636.14   39.60
  14   4   3   22.60    3.20
 -14  -4   3   25.80    4.70
 -14  -4  -3   19.60    3.60
  14  -4   3   26.20    3.50
  14  -4   3   20.60    3.70
  14   4  -3   20.40    2.90
 -14   4   3   23.80    3.80
 -14  -4   4  531.15   34.60
  14   4   4  548.95   33.90
 -14   4   4  534.35   34.20
 -14  -4  -4  546.35   34.10
  14   4  -4  509.95   33.80
  14  -4   4  495.45   33.90
  14  -4   4  542.05   34.20
 -14   4  -5   50.99    4.50
 -14  -4   5   49.10    6.50
  14   4   5   47.90    4.70
 -14   4   5   42.00    5.40
  14   4  -5   51.69    5.00
  14  -4   5   49.50    5.70
  14   4   6  213.68   14.70
 -14  -4   6  231.08   16.40
  14   4  -6  222.78   15.30
  14  -4   6  218.68   15.70
 -14   4   6  208.88   15.40
  14   4   7   64.39    6.00
 -14  -4   7   61.69    8.20
 -14   4   7   65.99    7.30
  14   4  -7   67.69    7.70
  14  -4   7   52.59    7.30
 -14  -4   8  187.28   14.20
 -14  -4   8   87.69   15.80
 -14   4   8  153.08   12.80
  14   4  -8  176.98   14.50
  14  -4   8  157.88   13.40
 -14  -4   9   28.20    8.40
 -14  -4   9   25.80   10.50
  14  -4   9   22.40    8.20
 -14   4   9   33.90    7.00
  14   4  -9   48.50   11.70
  14   6   0  907.61   56.19
 -14  -6   0  885.41   57.19
  14  -6   0  937.71   57.09
 -14   6   0  862.41   56.39
  14  -6   0  861.61   57.29
 -14  -6   1   46.60    6.70
 -14   6  -1   57.49    5.00
  14  -6  -1   40.80    6.00
  14  -6   1   49.10    6.20
 -14  -6  -1   34.80    7.50
  14   6  -1   56.99    4.70
  14  -6   1   49.70    6.50
 -14   6   1   59.99    5.40
 -14   6  -2  167.78   11.20
 -14  -6   2  164.28   13.20
 -14  -6  -2  154.18   12.20
  14  -6   2  154.88   12.40
  14  -6   2  162.58   15.00
 -14   6   2  160.78   11.70
  14   6  -2  162.38   11.10
 -14  -6   3    9.80    5.00
 -14   6   3    6.60    3.70
  14   6  -3    8.20    3.00
  14  -6   3   13.30    4.20
  14  -6   3   14.30    4.50
 -14  -6  -3    9.30    3.70
 -14  -6   4  232.18   16.90
  14   6   4  231.18   15.70
 -14   6   4  239.88   16.10
 -14  -6  -4  234.78   15.70
  14  -6   4  225.98   16.40
  14   6  -4  215.18   15.40
  14  -6   4  216.58   15.90
  14   6   5    5.20    3.80
 -14  -6   5    2.20    5.70
  14  -6   5   -1.30    3.60
  14   6  -5    4.90    3.50
 -14   6   5   -2.10    4.20
  14  -6   5    1.00    4.80
 -14  -6   6  419.96   27.80
  14   6   6  402.56   25.90
  14  -6   6  371.36   26.10
  14  -6   6  409.86   27.00
 -14   6   6  384.36   26.40
  14   6  -6  381.26   26.10
  14   6   7   19.70    4.90
 -14  -6   7   18.50    8.00
 -14   6   7   21.00    5.80
  14   6  -7   31.40    5.70
  14  -6   7    7.10    4.70
  14  -6   7   13.10    6.30
 -14  -6   8   49.80    9.70
  14   6   8   48.90    6.40
  14  -6   8   47.20    8.70
  14  -6   8   37.50    6.70
 -14   6   8   45.30    7.60
  14   6  -8   37.60    7.70
  14   8   0   52.39    5.30
  14  -8   0   41.90    7.70
 -14  -8   0   43.70    9.20
  14  -8   0   36.80    7.40
 -14  -8   0   52.99    8.20
 -14   8   0   57.79    6.00
 -14   8  -1    4.50    3.90
 -14  -8   1   -2.40    6.10
  14  -8  -1    1.10    6.30
 -14  -8  -1    1.70    5.60
 -14  -8  -1    1.00    6.20
  14  -8   1    9.40    5.80
  14   8  -1    3.70    3.30
 -14   8   1    9.60    4.20
  14  -8   1    6.90    5.70
 -14  -8   2  377.16   26.20
  14  -8   2  367.86   25.50
 -14  -8  -2  381.66   24.80
  14   8  -2  355.76   23.90
 -14   8   2  357.56   24.40
  14  -8   2  347.97   25.30
 -14  -8   3    5.90    6.40
  14   8  -3    3.80    3.60
  14  -8   3    7.30    9.30
 -14  -8  -3    6.30    4.30
  14  -8   3   -1.40    5.80
 -14   8   3   10.10    4.80
 -14  -8   4  191.38   15.90
  14  -8   4  189.68   15.60
 -14   8   4  171.98   13.90
 -14  -8  -4  187.58   13.40
  14   8  -4  168.98   12.90
  14  -8   4  156.58   14.80
 -14  -8   5   13.40    7.60
  14   8   5    8.10    5.00
  14   8  -5    2.10    4.30
  14  -8   5    0.40    6.10
 -14   8   5    0.90    5.30
  14  -8   5    1.40    6.00
 -14  -8   6   43.40    9.40
  14   8   6   57.09    7.10
  14  -8   6   40.40    8.60
  14   8  -6   44.60    6.60
  14  -8   6   38.60    7.30
 -14   8   6   53.59    7.80
  14  10   0  158.58   12.40
 -14  10   0  147.29   13.70
 -14 -10   0  164.78   15.80
  14 -10   0  174.98   15.40
  14 -10  -1   19.90    9.20
 -14 -10   1    7.60    9.00
  14 -10   1   10.70    8.60
  14  10  -1   25.40    5.30
 -14  10   1   20.00    6.40
 -14 -10  -1   14.50    8.90
  14 -10  -2   71.49   11.70
 -14 -10   2   53.59   11.40
 -14  10   2   77.49    8.80
  14 -10   2   65.29   10.90
 -14 -10  -2   75.49   11.80
  14  10  -2   76.39    7.60
  15  -1   0    1.70    2.20
 -15   1   0    2.80    2.10
 -15  -1   0   -1.60    1.30
  15   1   0    0.40    1.80
  15   1   0   -1.00    1.50
  15   1   1  211.58   13.30
 -15   1  -1  220.38   13.20
 -15   1  -1  211.68   13.50
  15   1   1  212.68   13.80
 -15  -1   1  218.78   13.30
  15  -1  -1  184.18   14.20
 -15   1  -1  213.68   13.40
 -15  -1  -1  187.38   14.40
 -15   1   1  208.68   13.90
 -15  -1  -1  184.08   13.30
  15  -1   1  194.78   13.10
  15  -1   1  211.38   14.00
  15   1  -1  209.48   13.60
 -15   1  -2  143.09   10.30
 -15   1  -2  162.38   10.80
  15   1   2  165.98   10.70
 -15  -1   2  191.88   10.80
  15  -1  -2  164.68   11.30
 -15  -1  -2  165.08   11.10
  15  -1   2  163.88   10.90
 -15   1   2  165.48   11.40
  15   1  -2  156.18   11.20
  15  -1   2  157.08   10.60
  15  -1  -3  586.24   37.30
 -15  -1   3  601.54   37.10
 -15   1   3  606.74   37.60
  15   1  -3  597.74   37.60
  15  -1   3  572.14   37.00
 -15  -1  -3  574.44   37.10
  15  -1   3  553.34   37.00
  15  -1  -4  300.07   18.70
 -15  -1   4  287.17   18.30
 -15  -1   4  219.18   19.30
 -15   1   4  286.27   18.70
  15  -1   4  286.67   18.30
  15   1  -4  300.87   19.70
 -15   1   4  265.77   18.30
  15  -1  -5  111.49    8.10
  15   1   5   81.09    5.90
 -15  -1   5   47.90    9.20
 -15  -1   5   91.69    7.80
 -15   1   5   94.69    7.40
  15  -1   5   84.09    7.50
  15   1  -5  108.59    9.10
 -15   1   5   80.49    8.10
  15  -1  -6   45.20    6.10
 -15  -1   6   34.80    7.50
  15   1   6   40.60    3.80
 -15  -1   6   47.60    5.80
  15   1  -6   40.90    6.30
  15  -1   6   44.50    5.60
 -15   1   6   51.99    6.00
 -15   1   6   41.00    5.60
 -15  -1   7  148.99   13.60
 -15  -1   7  151.28   12.40
  15  -1   7  164.18   12.40
  15   1  -7  147.39   12.40
 -15   1   7  137.39   12.50
 -15   1   7  167.28   12.40
 -15  -1   8    7.90    6.00
 -15  -1   8  -10.80    5.60
 -15   1   8    8.80    5.70
 -15   1   8   -0.40    5.00
  15  -1   8    2.40    5.50
  15   1  -8    4.20    5.20
 -15  -1   9  149.09   13.40
 -15  -1   9  155.08   13.40
 -15   1   9  135.89   12.50
  15   1  -9  132.49   12.50
  15  -1   9  139.59   13.20
 -15  -1  10   20.10    7.40
 -15  -1  10    2.00    8.30
 -15   1  10   13.60    6.80
  15   1 -10    6.90    7.70
  15  -1  10   19.50    8.40
 -15  -3   0   -4.20    2.00
 -15   3   0   -1.10    1.60
  15  -3   0    1.90    2.80
 -15   3   0    0.20    1.00
  15  -3   0    4.60    2.20
 -15  -3   0   -3.00    2.50
  15   3   0    1.80    1.40
  15   3   1  612.94   38.60
 -15  -3   1  660.73   39.10
  15   3   1  621.24   38.50
 -15   3  -1  624.94   38.60
  15  -3  -1  515.15   39.60
 -15  -3  -1  621.54   39.80
 -15   3   1  614.34   38.80
  15  -3   1  635.74   38.80
  15   3  -1  616.54   38.70
  15  -3   1  576.94   39.70
 -15   3  -2   29.60    2.80
 -15  -3   2   36.30    4.10
  15   3   2   34.20    3.10
  15   3   2   32.30    2.70
  15  -3   2   45.20    3.60
  15  -3   2   31.10    3.80
  15   3  -2   31.40    3.10
 -15  -3  -2   37.00    4.50
 -15   3   2   35.50    3.70
 -15  -3   3    4.00    3.10
 -15   3   3    5.10    2.80
  15  -3   3    4.30    2.30
  15   3  -3    1.10    2.00
  15  -3   3    4.20    2.50
 -15  -3  -3    3.60    2.90
 -15  -3   4    6.30    3.70
  15   3   4    4.10    2.20
  15  -3   4    1.80    2.50
 -15  -3  -4    9.20    3.10
 -15   3   4    4.70    3.20
  15  -3   4    6.60    3.10
  15   3  -4    6.10    2.50
 -15  -3   5  579.24   38.60
 -15   3  -5  575.14   37.80
  15   3   5  610.84   37.90
  15   3  -5  592.44   38.30
 -15   3   5  610.24   38.40
  15  -3   5  604.54   38.30
 -15  -3   6   20.70    5.00
  15   3   6   18.80    3.00
  15   3  -6   17.00    4.90
 -15   3   6   16.70    4.40
  15  -3   6   22.40    4.50
  15   3   7  111.69    8.30
 -15  -3   7   59.19   12.50
 -15  -3   7  123.19   10.40
  15  -3   7  117.89   10.00
 -15   3   7  104.59   10.00
  15   3  -7  119.99   11.30
 -15  -3   8   -2.30    8.00
 -15  -3   8   -1.20    5.90
 -15   3   8    1.50    5.10
  15   3  -8    2.70    8.60
  15  -3   8   -8.10    5.70
 -15  -3   9   30.00    8.00
 -15  -3   9   26.10    9.50
 -15   3   9   34.50    7.00
  15  -3   9   35.10    8.00
  15   3  -9   33.50    9.20
 -15   5   0   -1.00    2.50
  15   5   0   -1.00    1.90
 -15  -5   0   -8.10    3.80
  15  -5   0    6.70    4.00
  15  -5   0    2.20    3.80
  15  -5  -1  115.99   10.80
 -15  -5   1  137.59   10.60
 -15   5  -1  126.39    9.10
  15   5   1  128.79    8.80
 -15   5   1  131.69    9.40
 -15  -5  -1  112.19   11.60
  15   5  -1  134.79    9.00
  15  -5   1  132.89   10.00
  15  -5   1  148.69   11.80
 -15   5  -2   47.20    4.80
 -15  -5   2   57.09    6.40
  15  -5   2   56.09    6.70
  15   5  -2   55.69    4.70
 -15  -5  -2   51.29    6.50
  15  -5   2   54.79    5.80
 -15   5   2   61.29    5.40
  15   5   3  567.94   38.80
 -15  -5   3  633.54   40.00
 -15   5   3  635.44   39.50
  15  -5   3  620.14   39.60
  15   5  -3  590.84   39.10
  15  -5   3  616.54   39.60
 -15  -5  -3  653.33   39.70
 -15  -5   4   20.40    5.10
  15   5   4   21.20    3.50
 -15  -5  -4   18.90    4.00
  15   5  -4   19.40    3.40
 -15   5   4   19.80    4.20
  15  -5   4   18.80    3.70
  15  -5   4   19.30    4.20
 -15  -5   5   15.50    5.40
  15   5   5   32.60    4.20
  15  -5   5   23.40    4.10
  15  -5   5   35.00    5.10
  15   5  -5   22.10    4.00
 -15   5   5   27.60    4.90
  15   5   6    8.10    3.70
 -15  -5   6   12.70    5.60
 -15   5   6    7.80    4.70
  15   5  -6   10.70    4.20
  15  -5   6    7.30    3.90
  15  -5   6    8.70    4.90
  15   5   7  156.08   11.40
 -15  -5   7  157.38   13.90
  15  -5   7  149.49   13.10
 -15   5   7  154.08   12.70
  15   5  -7  141.29   12.40
 -15  -5   8    4.00   10.80
 -15  -5   8   15.20    7.40
 -15   5   8   11.80    6.10
  15  -5   8    1.30    6.10
  15   5  -8    7.90    6.60
 -15  -7   0   -3.40    4.90
  15   7   0    0.10    2.70
  15  -7   0   -7.70    5.40
  15  -7   0   -6.20    4.90
 -15   7   0    0.20    3.20
  15  -7  -1  229.98   16.40
  15  -7  -1  207.88   15.80
 -15  -7   1  200.98   15.90
 -15   7  -1  218.38   14.50
  15   7  -1  204.98   14.30
 -15  -7  -1  212.38   16.20
  15  -7   1  222.68   15.70
 -15   7   1  210.68   14.80
  15  -7   1  242.28   16.10
 -15  -7  -1  157.88   16.70
 -15  -7   2   59.09    7.80
 -15   7  -2   56.49    5.70
 -15  -7  -2   48.50    6.80
  15  -7   2   56.49    8.40
  15   7  -2   53.49    5.30
  15  -7   2   54.29    7.00
 -15   7   2   66.29    6.40
 -15  -7   3  160.48   12.60
  15  -7   3  145.79   12.10
 -15  -7  -3  140.19   11.30
  15   7  -3  133.89   10.40
 -15   7   3  135.89   11.30
  15  -7   3  143.09   13.10
 -15  -7   4   84.09    9.70
 -15  -7  -4   82.19    7.80
 -15   7   4   84.29    8.30
  15  -7   4   78.49    8.50
  15  -7   4   79.29    8.70
  15   7  -4   92.99    7.60
 -15  -7   5  157.18   14.10
  15   7   5  173.58   12.40
  15   7  -5  154.08   12.10
  15  -7   5  145.79   12.90
 -15   7   5  158.18   13.00
  15  -7   5  173.68   13.50
 -15  -7   6    6.10    6.70
  15   7   6    6.20    4.90
  15   7  -6    8.70    4.70
 -15   7   6    0.50    5.60
  15  -7   6   -0.90    5.80
  15  -7   6    7.80    4.90
 -15  -7   7   40.70    9.50
  15   7   7   62.19    7.10
  15  -7   7   41.00    6.80
 -15   7   7   55.39    8.10
  15  -7   7   43.30    8.40
  15   7  -7   49.60    7.10
 -15  -9   0    5.80    7.10
 -15   9   0    4.90    4.80
 -15  -9   0  -13.00    8.50
  15  -9   0   -3.10    6.90
  15   9   0   -3.90    3.80
 -15   9  -1  179.38   13.60
  15  -9  -1  172.78   15.60
 -15  -9   1  190.48   15.80
 -15  -9  -1  159.18   15.30
 -15  -9  -1  176.08   15.70
 -15   9   1  169.88   13.70
  15   9  -1  163.88   12.90
  15  -9   1  198.08   15.40
 -15  -9   2    9.20    7.80
  15  -9  -2   14.10    8.10
  15  -9   2    2.90    7.10
 -15   9   2   23.20    5.70
  15   9  -2   17.30    4.60
 -15  -9  -2   11.30    7.90
 -15  -9  -2   16.70    5.80
 -15  -9   3   53.89    9.10
  15  -9   3   41.50    8.50
 -15   9   3   48.90    7.30
  15   9  -3   53.09    6.20
 -15  -9   4   12.40    8.60
  15  -9   4    9.10    7.30
 -15   9   4   17.10    6.20
  15   9  -4   10.90    4.80
  16   0   0  359.16   23.20
  16   0   0  370.66   23.50
  16   0  -1    0.80    1.70
 -16   0  -1   -2.30    2.50
 -16   0  -1   -1.00    1.00
  16   0   1   -1.50    2.50
  16   0  -1   -0.30    2.30
 -16   0  -2  117.39    7.90
 -16   0   2  104.49    7.40
  16   0  -2  108.49    7.80
 -16   0  -2  115.49    7.30
  16   0   2  108.79    7.70
 -16   0   2  100.39    8.90
 -16   0  -3    5.80    2.10
 -16   0   3    3.40    2.00
  16   0   3   -0.20    2.10
  16   0   3    0.90    1.70
 -16   0  -3   -0.10    1.10
  16   0  -3    0.00    2.30
 -16   0   3   -4.50    4.40
 -16   0   4   58.59    5.10
  16   0  -4   59.09    5.30
 -16   0   4   39.20    7.00
  16   0   4   58.39    5.20
  16   0   5    0.90    3.30
  16   0  -5   -0.20    3.30
 -16   0   5   -1.50    3.30
 -16   0   5   -0.40    4.60
 -16   0   6  362.36   23.80
  16   0  -6  346.27   23.60
 -16   0   6  357.86   24.70
  16   0   6  356.86   23.80
 -16   0   7   -1.50    4.60
  16   0   7    1.10    4.50
  16   0  -7   -0.60    4.20
 -16   0   7   -0.20    5.00
 -16   0   8    3.80    5.70
  16   0  -8   -1.50    5.20
  16   0   8   17.50    5.90
 -16   0   8    1.90    5.60
 -16   0   9    1.60    6.10
  16   0  -9   -2.30    6.30
  16   0   9    2.40    6.80
 -16   0   9   -1.40    6.70
 -16   0  10  108.69   11.60
 -16   2   0   88.49    6.00
 -16  -2   0   87.39    6.20
  16   2   0   84.79    5.70
  16  -2   0   83.89    5.70
 -16   2   0   80.39    6.50
  16   2   0   70.79    6.90
  16  -2   0   77.79    6.90
 -16  -2   1  160.08   10.20
 -16   2  -1  146.79   10.00
  16  -2  -1  138.69   11.60
  16   2   1  149.59    9.80
  16   2   1  141.99   10.80
 -16   2  -1  149.88    9.90
  16  -2   1  156.98    9.90
  16   2  -1  158.48   10.00
 -16  -2  -1  148.49   11.30
 -16   2   1  155.98   10.30
  16  -2   1  153.98   11.50
  16   2   2  241.58   15.60
 -16  -2   2  253.87   15.90
  16   2   2  235.98   15.30
  16   2  -2  234.98   15.70
 -16  -2  -2  238.78   16.30
  16  -2   2  238.68   16.00
 -16   2   2  245.58   16.00
  16  -2   2  242.88   15.60
 -16  -2   3   13.10    2.90
 -16  -2  -3   12.40    3.00
  16   2  -3   16.70    3.00
  16  -2   3   20.20    2.70
 -16   2   3   18.80    3.30
  16  -2   3   13.30    2.60
 -16   2  -4   90.49    6.60
 -16  -2   4  104.69    8.10
 -16   2   4  100.49    8.20
 -16  -2  -4  105.89    7.60
  16   2  -4   88.69    7.90
  16  -2   4   96.59    7.50
 -16  -2   5   16.40    4.30
 -16  -2   5   13.60    5.30
  16   2   5   18.50    2.60
  16   2  -5   23.40    5.20
 -16   2   5   17.60    4.40
  16  -2   5   17.90    3.80
 -16  -2   6    8.40    7.10
  16   2   6   21.40    2.80
 -16  -2   6   17.50    4.50
 -16   2   6   17.40    4.60
  16   2  -6   18.30    6.50
  16  -2   6   17.50    4.40
 -16  -2   7   88.19    8.90
  16   2  -7   80.49   10.30
 -16   2   7   89.09    8.60
  16  -2   7   96.39    8.70
 -16  -2   8  173.68   15.30
 -16  -2   8  168.18   17.00
  16   2  -8  185.48   15.80
  16  -2   8  201.88   15.40
 -16   2   8  199.28   14.80
 -16  -2   9    9.60    7.10
 -16  -2   9    9.70    7.90
  16   2  -9    1.60    6.10
  16  -2   9    0.00    6.90
 -16   2   9   12.00    6.20
  16   4   0   83.69    5.80
  16  -4   0   75.19    6.90
  16  -4   0   75.29    7.00
 -16   4   0   77.79    6.10
 -16  -4   0   85.39    7.00
 -16   4  -1  192.98   12.50
  16  -4  -1  144.69   14.50
 -16  -4   1  192.48   12.70
 -16  -4   1  195.68   13.30
  16   4   1  194.78   12.30
  16  -4   1  191.18   12.90
  16  -4   1  182.58   15.00
 -16  -4  -1  179.18   14.20
 -16   4   1  203.58   12.90
  16   4  -1  184.48   12.50
  16   4   2  122.19    8.10
 -16  -4   2  122.69    9.70
  16   4   2  118.49    8.60
 -16   4  -2  117.99    8.20
 -16  -4  -2  107.39   10.10
 -16   4   2  126.49    9.10
  16   4  -2  123.69    8.50
  16  -4   2  132.59    9.10
  16  -4   2  119.99   10.00
  16   4   3   38.80    3.40
 -16  -4   3   38.30    5.10
 -16  -4  -3   42.00    5.10
 -16   4   3   50.59    4.90
  16   4  -3   46.10    4.20
  16  -4   3   44.00    4.60
  16  -4   3   31.80    4.50
  16   4   4  139.99    9.60
 -16  -4   4  122.29   10.70
  16  -4   4  132.59   10.00
 -16   4   4  136.29   10.40
  16  -4   4  138.59   10.20
 -16  -4  -4  138.49   10.20
  16   4  -4  130.69    9.70
 -16   4  -5   76.99    5.70
 -16  -4   5   72.79    7.20
  16   4   5   68.59    6.00
  16  -4   5   58.39    5.90
 -16   4   5   68.99    6.70
  16  -4   5   67.19    6.60
  16   4  -5   63.39    6.20
 -16  -4   6   61.79    7.60
  16   4   6   62.99    6.30
  16  -4   6   66.29    7.10
  16   4  -6   72.09    7.20
 -16   4   6   79.19    7.50
 -16  -4   7   37.90    6.80
 -16  -4   7   39.30    8.50
  16   4   7   34.60    4.50
  16  -4   7   38.50    6.00
  16   4  -7   28.90    6.30
 -16   4   7   35.00    6.10
 -16  -4   8   94.29   10.00
 -16  -4   8   52.09   13.10
  16  -4   8   92.39    9.90
  16   4  -8   81.59   11.20
 -16   4   8   99.29    9.60
 -16  -4   9   30.40    8.70
 -16  -4   9   25.70   12.10
 -16   4   9   34.50    7.50
  16   4  -9   36.90   11.90
  16  -4   9   36.50    8.60
 -16   6   0  467.65   29.90
  16   6   0  455.45   29.60
  16  -6   0  476.65   30.90
 -16  -6   0  456.65   30.70
  16  -6   0  460.65   30.50
 -16   6  -1   58.59    5.60
  16  -6  -1   52.09    6.60
  16  -6  -1   45.20    7.00
 -16  -6   1   57.99    6.90
  16   6   1   58.29    4.90
 -16  -6  -1   43.40    7.80
  16  -6   1   60.59    6.80
  16  -6   1   57.69    6.30
 -16   6   1   66.79    5.90
  16   6  -1   60.99    5.10
 -16   6  -2   41.60    4.40
 -16  -6   2   50.79    6.40
 -16  -6  -2   42.00    6.40
  16  -6   2   36.50    8.00
  16   6  -2   49.00    4.50
  16  -6   2   48.60    5.60
 -16   6   2   40.40    5.20
 -16  -6   3    1.30    4.50
  16  -6   3    4.70    4.00
  16  -6   3    5.20    4.60
 -16  -6  -3    1.20    3.80
 -16   6   3   -3.40    3.60
  16   6  -3    2.60    2.80
 -16  -6   4   87.49    8.90
  16  -6   4   77.99    7.80
 -16   6   4   79.49    7.90
  16  -6   4   93.29    8.10
 -16  -6  -4   92.09    8.10
  16   6  -4   86.19    7.20
 -16  -6   5   -0.10    5.30
  16   6   5    0.90    3.70
 -16   6   5    3.00    4.50
  16   6  -5    2.10    3.60
  16  -6   5   -2.30    3.80
  16  -6   5   -1.00    4.60
  16   6   6  243.88   16.30
 -16  -6   6  227.68   18.00
 -16   6   6  233.98   16.80
  16  -6   6  212.08   16.30
  16   6  -6  224.38   16.40
  16  -6   6  234.68   17.30
 -16  -6   7   24.80    7.60
  16   6   7   29.80    5.40
 -16   6   7   23.50    6.40
  16  -6   7   32.60    6.90
  16   6  -7   33.40    6.20
  16  -6   7   23.50    5.50
 -16  -6   8   19.80    8.10
  16  -6   8   16.80    7.30
  16  -6   8   13.70    5.80
 -16   6   8   19.40    6.80
  16   6  -8   15.20    7.00
 -16  -8   0    0.90    6.20
  16  -8   0    6.00    7.30
  16  -8   0    5.00    6.00
 -16   8   0   15.70    4.50
  16   8   0   15.90    3.60
 -16  -8   0   23.10    7.30
  16   8   1    4.90    3.50
 -16   8  -1   10.10    4.10
 -16  -8   1    2.40    6.20
  16  -8  -1    2.90    6.30
 -16  -8  -1   -7.70    6.30
  16   8  -1    9.50    3.50
 -16   8   1   12.40    4.60
  16  -8   1    8.10    5.60
 -16  -8  -1    4.60    6.00
  16  -8   1   12.20    5.80
  16  -8  -2  248.18   19.50
 -16  -8   2  231.88   19.10
  16  -8   2  244.38   18.80
  16  -8   2  260.57   19.00
  16   8  -2  267.57   17.30
 -16  -8  -2  243.08   18.50
 -16   8   2  260.77   18.00
 -16  -8   3    4.70    6.30
  16  -8   3    8.70    5.90
  16  -8   3   10.90    8.40
  16   8  -3    5.70    3.70
 -16   8   3    1.60    4.80
 -16  -8  -3    5.50    5.00
 -16  -8   4  118.39   11.90
  16  -8   4  113.29   10.90
 -16  -8  -4  102.39   10.20
 -16   8   4  124.49   10.60
  16  -8   4  112.99   12.80
  16   8  -4  110.69    9.60
 -16  -8   5    4.10    7.20
  16  -8   5    0.60    6.20
  16   8  -5   -7.40    4.20
  16  -8   5   -0.60    6.70
 -16   8   5    1.80    5.60
 -16  -8   6   19.80    8.10
 -16   8   6   29.20    7.20
  16  -8   6   16.40    7.20
  16   8  -6   18.30    5.60
  16  -8   6   13.20    7.00
  16 -10   0  129.59   13.50
 -16 -10   0  137.19   14.10
 -16  10   0  131.69   12.60
  16  10   0  124.49   11.00
  16 -10  -1   11.90    8.80
  16  10   1    8.50    4.90
 -16  10   1   19.10    6.50
 -16 -10  -1   16.70    8.90
  16  10  -1   10.60    4.80
  17   1   0   -0.70    2.10
  17   1   0    1.10    2.00
 -17   1   0    1.30    2.90
 -17  -1   0    0.40    1.20
  17  -1   0    2.10    2.30
 -17   1   0    6.00    2.30
 -17  -1   1   70.99    4.90
  17   1   1   65.29    5.60
  17   1   1   74.49    6.30
  17  -1  -1   49.10    6.20
 -17   1  -1   70.79    5.70
 -17   1  -1   70.49    5.90
  17  -1   1   78.19    6.60
  17   1  -1   72.79    6.00
 -17   1   1   70.79    6.80
 -17  -1  -1   80.69    6.90
  17  -1   1   69.19    4.70
 -17  -1  -1   65.49    4.90
 -17  -1   2  140.19    8.70
 -17   1  -2  129.69    8.90
 -17   1  -2  127.49    8.50
  17   1   2  138.49    8.90
  17  -1  -2  123.89    9.20
 -17  -1  -2  118.89    9.40
  17  -1   2  139.69    9.20
  17   1  -2  118.69    9.70
 -17   1   2  119.29    9.90
  17  -1   2  127.89    8.60
  17   1   3  250.07   16.30
 -17  -1   3  268.97   16.40
  17  -1  -3  244.98   16.70
 -17  -1  -3  255.57   16.60
  17  -1   3  248.18   16.40
  17  -1   3  242.28   16.30
 -17   1   3  251.67   17.50
  17   1  -3  236.48   17.50
 -17  -1   4  200.88   12.90
  17  -1  -4  185.28   13.10
 -17  -1   4  177.38   14.10
 -17   1   4  198.98   14.00
  17  -1   4  188.68   12.80
  17   1  -4  184.48   14.30
 -17   1   4  173.58   12.80
 -17  -1   5   26.40    7.20
  17  -1  -5   32.60    4.80
 -17  -1   5   33.80    4.70
  17  -1   5   30.80    4.50
  17   1  -5   39.20    5.90
 -17   1   5   41.60    5.70
 -17   1   5   31.40    4.60
 -17  -1   6   32.00    5.10
  17  -1  -6   35.10    5.20
 -17  -1   6    8.20    7.50
 -17   1   6   36.60    6.00
  17   1  -6   40.80    5.70
 -17   1   6   45.70    5.30
  17  -1   6   29.30    4.80
 -17  -1   7  103.19    9.40
 -17  -1   7   94.49   11.30
  17   1  -7  109.19    9.50
 -17   1   7  113.69   10.00
  17  -1   7   95.89    9.30
 -17   1   7  100.29    9.30
 -17  -1   8    5.00    5.60
 -17  -1   8   10.30    6.90
 -17   1   8   -1.20    5.50
  17   1  -8   -2.50    4.80
  17  -1   8   -0.40    5.40
 -17  -1   9   97.69   11.50
 -17  -1   9   94.59   10.80
 -17   1   9  116.79   11.10
  17   1  -9  100.99   10.10
  17  -1   9   93.89   10.60
 -17   3   0   -1.00    1.30
  17  -3   0   -1.30    1.90
 -17  -3   0   -0.70    2.40
 -17   3   0   -2.30    1.90
  17  -3   0    0.40    3.00
  17   3   0    0.50    1.40
 -17   3  -1  259.47   16.70
  17   3   1  262.67   16.60
  17  -3  -1  240.28   18.10
  17   3   1  252.37   16.80
 -17  -3   1  267.97   17.20
  17  -3   1  246.78   18.90
  17   3  -1  255.87   16.80
 -17   3   1  263.67   17.00
  17  -3   1  272.07   16.90
 -17   3   1  260.07   16.90
 -17  -3  -1  275.37   18.10
  17   3   2   18.50    2.60
 -17   3  -2   19.70    2.10
 -17  -3   2   21.30    3.40
  17   3   2   24.10    2.00
 -17   3   2   18.20    3.20
  17   3  -2   18.50    2.60
  17  -3   2   23.20    2.80
  17  -3   2   25.50    3.80
 -17  -3  -2    9.00    4.10
 -17  -3   3   19.70    3.50
  17   3   3   14.60    2.30
  17   3   3   18.90    1.70
 -17   3   3   23.90    3.80
  17  -3   3   11.50    3.00
  17   3  -3   14.10    2.70
 -17  -3  -3   16.30    3.70
  17  -3   3   12.40    3.00
 -17  -3   4   14.70    3.80
  17  -3   4    6.50    2.90
  17  -3   4   10.80    3.20
  17   3  -4    8.50    3.10
 -17  -3  -4    8.50    3.40
 -17   3   4    8.80    3.80
 -17  -3   5  382.06   25.00
  17   3   5  373.66   24.20
  17   3  -5  356.36   24.90
 -17   3   5  397.76   25.10
  17  -3   5  371.66   24.70
 -17  -3   6   16.80    4.90
  17   3   6   26.50    3.30
  17  -3   6   19.20    4.50
 -17   3   6   27.60    5.10
  17   3  -6   13.70    5.40
 -17  -3   7   47.00   10.40
 -17  -3   7   69.69    7.80
 -17   3   7   75.99    8.10
  17   3  -7   66.09    9.70
  17  -3   7   80.89    8.00
 -17  -3   8  -18.70    9.00
 -17  -3   8    0.40    6.10
 -17   3   8   -5.20    5.30
  17  -3   8    0.10    5.80
  17   3  -8   -9.10    8.30
 -17  -3   9   21.20   10.60
 -17  -3   9   16.40    7.70
  17   3  -9   15.40    8.50
 -17   3   9   23.40    7.10
  17  -3   9   25.70    7.80
  17   5   0   -0.20    2.00
  17  -5   0    1.10    3.70
 -17   5   0    2.50    2.70
  17  -5   0    3.60    4.00
 -17  -5   0    1.30    4.00
  17   5   1   55.69    4.20
 -17  -5   1   45.20    5.80
  17  -5  -1   37.20    5.50
  17  -5  -1   32.80    7.00
 -17   5  -1   47.30    4.50
 -17   5   1   48.40    5.00
  17  -5   1   47.40    6.50
 -17  -5  -1   58.69    7.00
  17   5  -1   52.19    4.40
  17  -5   1   40.70    5.10
 -17  -5   2   42.30    5.50
 -17   5  -2   45.40    4.10
  17   5   2   41.40    3.70
  17  -5   2   45.00    5.10
 -17   5   2   40.70    5.00
  17  -5   2   43.00    7.00
  17   5  -2   42.20    4.10
 -17  -5  -2   34.30    6.40
 -17  -5   3  421.06   27.20
  17  -5   3  408.56   27.10
  17  -5   3  414.36   26.80
 -17  -5  -3  407.16   27.10
 -17   5   3  414.56   26.90
  17   5  -3  396.86   26.40
 -17  -5   4   10.80    4.70
 -17   5   4   10.50    4.00
  17  -5   4    9.60    3.70
 -17  -5  -4   15.10    4.10
  17  -5   4   11.90    3.90
  17   5  -4   15.80    3.30
 -17  -5   5    8.40    4.70
  17   5   5    9.30    3.40
  17  -5   5   15.10    4.60
  17   5  -5    8.70    3.50
 -17   5   5   12.30    4.60
  17  -5   5    8.30    3.70
  17   5   6   18.40    4.00
 -17  -5   6    3.70    5.50
  17  -5   6    9.40    4.80
  17   5  -6   10.70    4.50
  17  -5   6    7.40    4.10
 -17   5   6    8.10    5.10
  17   5   7  119.49    9.80
 -17  -5   7  117.99   11.50
  17  -5   7  143.79   11.50
 -17   5   7  118.19   11.40
  17  -5   7  110.59   10.40
  17   5  -7  121.39   10.90
 -17  -5   8   18.80    7.40
 -17  -5   8   28.90   10.80
 -17   5   8    8.20    6.50
  17   5  -8   22.00    7.60
  17  -5   8   12.30    6.50
 -17   7   0    1.80    3.50
  17  -7   0    5.20    5.30
 -17  -7   0   -2.60    5.20
  17  -7   0   -0.20    4.70
  17   7   0    0.70    2.80
  17  -7  -1  101.39   11.10
  17  -7  -1  132.79   11.10
 -17  -7   1  138.49   11.70
  17   7   1  121.19    9.20
 -17   7  -1  131.69    9.80
 -17  -7  -1  124.39   11.40
  17  -7   1  123.79   10.90
  17  -7   1  137.29   11.20
 -17  -7  -1  117.79   12.70
 -17   7   1  128.59   10.20
  17   7  -1  131.09    9.40
 -17  -7   2   33.70    6.60
  17  -7   2   36.20    7.10
  17  -7   2   24.50    5.70
 -17  -7  -2   35.00    6.80
 -17   7   2   35.50    5.40
  17   7  -2   36.90    4.40
 -17  -7   3   92.09    9.90
  17  -7   3   93.19   11.50
 -17  -7  -3  102.49    9.60
 -17   7   3  108.09    9.30
  17  -7   3  113.09    9.70
  17   7  -3   98.09    8.20
 -17  -7   4   87.49    9.70
  17  -7   4  100.19    9.30
  17  -7   4   77.09    9.40
  17   7  -4   94.49    7.90
 -17  -7  -4  100.79    8.80
 -17   7   4   91.09    8.90
 -17  -7   5  136.89   12.20
  17  -7   5  145.99   11.70
 -17   7   5  134.39   11.70
  17  -7   5  117.69   11.30
  17   7  -5  126.79   10.70
 -17  -7   6    1.50    6.60
  17   7   6    5.60    4.80
 -17   7   6    5.90    5.80
  17  -7   6    1.50    6.20
  17  -7   6    1.10    5.20
  17   7  -6    0.20    4.80
  17   7   7   42.70    6.50
 -17  -7   7   33.90    8.80
  17  -7   7   43.60    8.10
  17   7  -7   30.50    6.70
 -17   7   7   51.89    7.90
  17  -7   7   35.50    6.80
 -17  -9   0    5.10    7.10
 -17  -9   0    6.40    8.00
 -17   9   0    4.00    5.10
  17  -9   0    3.20    6.70
  17   9   0   -3.30    3.80
  17  -9  -1  126.19   12.60
  17   9   1  118.59   10.00
 -17  -9   1  137.59   12.70
 -17   9   1  122.79   11.20
  17  -9   1  132.39   12.30
  17  -9   1  106.19   14.20
  17   9  -1  120.09   10.10
 -17  -9  -1  121.49   12.40
 -17  -9  -1  116.49   13.10
  17  -9  -2   19.20    8.20
 -17  -9   2   15.90    7.70
  17  -9   2   20.60    7.40
  17  -9   2   15.60    7.00
 -17  -9  -2   26.10    6.80
 -17   9   2   20.90    6.00
  17   9  -2   19.70    4.80
 -17  -9  -2   22.60    8.40
 -17  -9   3   28.30    8.50
  17   9  -3   40.80    5.70
  17  -9   3   38.80    8.60
 -17   9   3   50.69    7.20
 -17  -9  -3   31.50    6.80
  17  -9   3   37.50    8.10
 -17  -9   4    1.60    8.10
  17  -9   4    3.70    6.70
 -17   9   4   13.50    6.30
  17   9  -4   23.50    5.50
  17  -9   4   23.50   11.50
  18   0   0  976.90   60.99
  18   0   0  960.50   61.19
  18   0   1   -3.60    3.20
  18   0  -1   -0.30    1.80
 -18   0  -1   -0.30    3.40
  18   0  -1   -2.10    3.00
 -18   0  -2   -0.20    2.30
 -18   0   2    4.70    1.40
  18   0   2    2.00    2.10
  18   0  -2    5.30    2.30
 -18   0   2    2.70    3.20
  18   0   3    1.70    2.00
  18   0  -3   -1.20    2.40
 -18   0   3   -2.20    1.90
 -18   0   3    2.00    4.20
 -18   0  -3    1.90    2.30
 -18   0  -3   -0.80    1.20
  18   0   4   77.59    6.50
 -18   0   4   73.99    6.20
 -18   0   4   43.10    8.70
  18   0  -4   87.69    6.60
  18   0  -5   -0.40    3.40
 -18   0   5    5.50    6.00
  18   0   5    1.80    3.40
 -18   0   5   -2.70    3.10
  18   0  -6  356.96   22.30
 -18   0   6  328.77   22.20
 -18   0   6  309.57   23.90
  18   0   6  329.77   22.30
 -18   0   7    5.20    5.90
  18   0  -7    6.10    4.40
 -18   0   7    4.80    4.70
  18   0   7   -2.60    4.60
  18   0  -8    9.90    5.30
 -18   0   8    3.00    5.60
 -18   0   8    8.30    6.80
  18   0   8   10.40    5.80
  18   0  -9   -1.20    5.90
 -18   0   9   -1.50    6.70
 -18   0   9   -0.90    6.90
  18   2   0    3.50    1.60
  18  -2   0    4.40    2.70
 -18  -2   0    7.30    2.10
 -18   2   0   -0.80    3.00
  18   2   0    3.30    2.70
  18  -2   0    4.90    1.30
 -18   2   0   11.70    2.30
  18   2   1  181.28   12.70
 -18  -2   1  198.08   12.30
 -18   2  -1  182.08   12.10
  18   2   1  192.98   12.00
  18  -2  -1  185.38   12.00
  18  -2  -1  169.68   13.40
 -18   2  -1  181.48   12.30
  18  -2   1  171.78   14.20
  18   2  -1  186.98   12.30
 -18  -2  -1  189.68   13.30
 -18   2   1  202.28   12.70
  18  -2   1  182.38   12.00
 -18  -2   2  386.56   24.00
  18   2   2  382.56   24.00
 -18   2  -2  375.56   23.60
  18   2   2  377.36   23.60
  18  -2   2  357.76   24.30
 -18   2   2  379.86   24.40
  18   2  -2  364.06   24.10
  18  -2   2  369.26   23.80
 -18  -2  -2  366.96   24.80
  18   2   3   -0.90    1.80
 -18  -2   3    2.10    2.50
 -18  -2  -3   -1.60    3.00
  18   2  -3    2.50    2.70
  18  -2   3   -2.70    2.10
 -18   2   3    1.80    3.50
  18  -2   3    4.10    2.50
 -18  -2   4  145.99    9.90
  18   2  -4  127.49   10.40
 -18   2   4  130.99   10.60
  18  -2   4  127.09    9.50
  18  -2   4  124.89    9.50
 -18  -2  -4  128.59    9.70
 -18  -2   5   17.40    4.10
 -18  -2   5   20.20    5.20
  18  -2   5   12.00    3.70
  18   2  -5   14.20    5.60
 -18   2   5   21.60    4.90
 -18  -2   6   22.80    7.30
 -18  -2   6   33.00    5.10
  18  -2   6   29.40    4.90
 -18   2   6   43.30    5.90
  18   2  -6   27.60    7.60
 -18  -2   7    9.90    8.90
 -18  -2   7   54.49    6.60
  18  -2   7   42.00    6.30
  18   2  -7   47.00    8.00
 -18   2   7   53.19    7.00
 -18  -2   8  171.58   14.30
 -18  -2   8  114.39   16.00
 -18   2   8  188.38   14.40
  18  -2   8  183.58   14.00
  18   2  -8  168.18   14.40
 -18  -2   9    5.10    6.90
 -18  -2   9    6.60    9.00
  18  -2   9    4.70    6.90
  18   2  -9    8.60    6.40
 -18   2   9    4.10    6.70
  18  -4   0  120.49    9.20
  18   4   0  105.99    7.50
  18  -4   0  105.39    8.20
 -18   4   0  104.49    7.80
 -18  -4   0  107.29    8.70
 -18   4  -1  137.59    9.40
 -18  -4   1  140.79   10.20
  18   4   1  141.99    9.10
  18  -4  -1  105.69   11.10
 -18   4   1  129.99    9.70
  18  -4   1  129.29   12.00
  18  -4   1  142.49    9.80
 -18  -4  -1  148.29   11.10
  18   4  -1  136.79    9.30
 -18  -4   2  157.48   10.90
  18   4   2  139.79   10.40
  18   4   2  157.28    9.60
 -18   4  -2  134.89    9.70
 -18  -4  -2  126.89   12.10
  18  -4   2  148.19   10.40
  18   4  -2  142.99    9.90
  18  -4   2  134.19   11.60
 -18   4   2  152.08   10.60
  18   4   3   44.80    3.80
 -18  -4   3   38.70    5.20
  18   4   3   44.60    3.50
 -18  -4  -3   53.89    6.10
 -18   4   3   41.90    5.20
  18  -4   3   42.20    4.70
  18   4  -3   46.40    4.40
  18  -4   3   38.50    5.10
 -18  -4   4  152.78   11.50
  18   4   4  150.38   10.00
 -18  -4  -4  156.58   11.50
 -18   4   4  164.88   11.50
  18   4  -4  139.99   10.80
  18  -4   4  159.68   11.30
  18  -4   4  151.88   11.20
 -18  -4   5   40.20    5.80
 -18   4   5   42.10    5.90
  18  -4   5   47.00    5.10
  18  -4   5   45.80    5.40
  18   4  -5   52.19    5.40
 -18  -4   6   85.29    8.00
  18   4   6   62.99    6.50
  18  -4   6   81.09    7.50
 -18   4   6   67.09    7.50
  18   4  -6   75.59    7.60
  18  -4   6   68.19    6.70
 -18  -4   7   33.20    6.60
 -18  -4   7   57.79    8.60
  18   4  -7   34.70    7.20
  18  -4   7   36.90    6.30
 -18   4   7   33.50    6.50
 -18  -4   8   66.39    8.90
 -18  -4   8   59.19   12.10
  18  -4   8   76.99    9.10
  18   4  -8   72.89   11.30
 -18   4   8   91.09    9.30
 -18  -4   9   -3.00   13.10
  18   4  -9    6.20   10.90
 -18   6   0  430.06   28.20
  18   6   0  426.36   27.90
 -18  -6   0  442.86   29.00
  18  -6   0  458.95   29.00
  18  -6   0  428.66   28.70
  18  -6  -1   20.00    6.80
  18   6   1   41.50    3.90
  18  -6  -1   35.00    5.60
 -18  -6   1   33.90    5.70
 -18   6  -1   43.40    4.50
 -18  -6  -1   27.70    6.40
  18  -6   1   45.00    5.90
 -18   6   1   43.30    4.90
  18  -6   1   38.60    5.30
  18   6  -1   45.50    4.20
 -18   6  -2   52.89    4.90
  18   6   2   58.29    4.50
 -18  -6   2   46.20    6.30
 -18  -6  -2   36.30    7.30
  18  -6   2   40.80    5.70
  18   6  -2   47.10    4.80
 -18   6   2   48.20    5.60
  18  -6   2   49.10    8.80
 -18  -6   3    3.50    4.70
  18  -6   3    3.70    5.50
  18  -6   3    3.50    4.10
 -18   6   3    3.70    4.00
  18   6  -3    2.60    3.00
 -18  -6  -3    5.00    4.50
 -18  -6   4   84.29    8.40
  18  -6   4   72.89    7.70
 -18   6   4   86.09    7.90
  18  -6   4   67.49    7.40
  18   6  -4   71.49    6.80
 -18  -6  -4   90.39    8.10
 -18  -6   5    8.70    5.40
  18  -6   5    3.70    4.20
  18   6  -5    0.60    3.90
 -18   6   5    2.60    4.90
  18  -6   5    0.50    4.50
 -18  -6   6  176.88   15.40
  18   6   6  205.78   13.80
  18  -6   6  176.68   14.50
 -18   6   6  190.08   14.80
  18  -6   6  177.98   14.20
  18   6  -6  183.78   14.20
 -18  -6   7   13.30    6.80
  18   6   7   17.10    4.90
  18  -6   7   13.30    5.20
  18   6  -7   15.20    6.00
 -18   6   7   23.40    6.70
  18  -6   7   21.90    6.50
  18  -8   0   17.40    7.40
  18  -8   0   21.90    6.20
  18   8   0   28.70    4.10
 -18  -8   0   21.90    6.80
 -18  -8   0   28.10    7.30
 -18   8   0   25.40    5.10
  18   8   1    4.90    3.30
 -18   8  -1    6.10    4.30
  18  -8  -1    2.10    6.30
 -18  -8   1    2.10    6.00
 -18  -8  -1   -6.50    7.40
  18  -8   1    5.70    5.50
  18  -8   1    0.50    5.50
  18   8  -1    4.30    3.60
 -18  -8  -1    2.60    6.10
 -18   8   1    0.00    4.40
  18  -8  -2  209.78   17.30
 -18  -8   2  238.78   17.50
  18   8   2  218.38   15.00
  18  -8   2  231.28   17.30
  18  -8   2  218.38   17.00
 -18   8   2  229.68   16.30
  18   8  -2  219.58   15.20
 -18  -8  -2  190.48   17.30
 -18  -8   3    0.40    6.20
  18   8  -3    0.20    3.80
 -18   8   3    1.90    5.10
  18  -8   3   -3.60    5.70
 -18  -8  -3    1.90    5.40
  18  -8   3   -2.50    7.60
 -18  -8   4   99.19   11.00
  18   8  -4   97.89    8.60
 -18  -8  -4  100.39    9.50
 -18   8   4  104.09    9.90
  18  -8   4   93.19   10.00
  18  -8   4   80.29   12.60
 -18  -8   5    9.70    7.30
  18  -8   5   -3.50    7.60
  18  -8   5    4.60    6.30
  18   8  -5    4.20    4.70
 -18   8   5    0.80    6.30
  19   1   0    1.50    2.90
  19   1   0    1.80    2.10
  19  -1   0    0.00    2.40
 -19  -1   0    1.10    1.20
 -19   1   0    4.10    2.40
 -19   1   0   -6.70    3.70
 -19   1  -1  223.98   14.80
 -19  -1   1  237.38   13.90
  19   1   1  213.48   14.10
 -19   1  -1  212.48   15.00
  19  -1  -1  225.88   15.20
  19   1   1  226.08   15.10
 -19  -1  -1  219.68   15.00
  19  -1   1  206.28   15.80
  19   1  -1  225.68   14.90
 -19  -1  -1  204.08   13.90
 -19   1   1  172.18   15.50
  19   1   2  206.68   13.20
 -19  -1   2  201.88   12.70
  19  -1  -2  188.78   12.50
 -19   1  -2  201.18   13.10
  19   1   2  201.98   12.50
 -19   1  -2  197.48   12.80
  19  -1   2  205.18   13.40
 -19  -1  -2  193.08   13.80
  19   1  -2  195.78   14.10
 -19   1   2  150.78   14.30
  19  -1   2  185.68   12.60
  19   1   3  601.34   36.50
 -19  -1   3  597.34   36.50
  19  -1  -3  592.84   36.70
  19   1  -3  584.94   37.50
 -19  -1  -3  597.24   36.90
  19  -1   3  568.94   36.40
  19  -1   3  558.94   36.60
 -19   1   3  480.35   37.50
  19  -1  -4  117.29    9.10
 -19  -1   4  121.49    8.90
 -19  -1   4  126.29   10.70
  19   1  -4  118.89   10.20
  19  -1   4  129.99    9.00
 -19   1   4  111.99   11.20
  19  -1   4  116.79    8.80
 -19  -1   5  127.89   10.00
 -19  -1   5  127.49   11.80
  19  -1  -5  124.79    9.90
  19   1  -5  133.29   10.90
 -19   1   5  125.49   11.80
  19  -1   5  135.39    9.90
 -19  -1   6   15.20    8.00
  19  -1  -6   24.20    4.60
 -19  -1   6   25.60    4.50
 -19   1   6   27.70    6.30
 -19   1   6   21.60    4.60
  19  -1   6   25.40    4.50
  19   1  -6   29.00    5.10
 -19  -1   7   83.49   13.20
 -19  -1   7  146.29   11.50
 -19   1   7  141.39   12.70
  19  -1   7  139.69   11.20
  19   1  -7  129.89   11.10
 -19  -1   8    8.80    8.10
 -19  -1   8   14.50    5.70
 -19   1   8    6.60    6.40
  19   1  -8    1.60    5.00
  19  -1   8   12.40    5.90
 -19  -1   9  109.39   13.30
 -19  -1   9  112.69   11.60
  19  -1   9  111.09   11.70
  19   1  -9  115.69   10.90
 -19   1   9  135.09   12.70
  19  -3   0    0.50    3.00
 -19  -3   0   -2.20    2.50
 -19   3   0    2.00    2.20
  19   3   0    0.20    1.60
 -19   3   0    0.20    1.80
  19  -3   0    0.10    1.90
  19   3   1  643.04   39.90
 -19  -3   1  673.53   40.40
 -19   3  -1  629.24   40.00
  19   3   1  603.34   40.00
  19  -3  -1  639.24   41.00
 -19   3   1  647.24   40.40
 -19   3   1  618.74   40.10
 -19  -3  -1  667.03   41.00
  19  -3   1  631.94   40.00
  19   3  -1  627.94   40.10
  19  -3   1  585.94   41.50
  19   3   2   -0.40    2.70
  19   3   2    1.40    1.40
 -19   3  -2    0.50    1.60
 -19  -3   2   -0.20    2.70
  19  -3   2   -3.50    3.60
 -19  -3  -2   -5.50    4.30
  19   3  -2   -0.80    2.00
 -19   3   2    6.00    3.20
  19  -3   2    0.70    2.00
 -19  -3   3   30.90    3.90
  19   3   3   26.00    2.20
  19   3   3   24.00    2.90
 -19   3   3   27.60    4.50
  19  -3   3   20.50    3.10
  19   3  -3   19.70    3.30
 -19  -3  -3   20.80    4.50
  19  -3   3   20.00    3.80
 -19  -3   4   21.50    4.20
  19  -3   4   21.50    3.60
  19  -3   4   22.60    3.60
  19   3  -4   27.00    4.20
 -19  -3  -4   25.70    4.50
 -19   3   4   24.50    5.00
 -19  -3   5  513.85   32.40
  19   3  -5  502.25   32.40
 -19   3   5  519.55   32.60
  19  -3   5  484.75   32.00
  19  -3   5  463.75   32.00
 -19  -3   6    6.20    4.50
 -19  -3   6   19.70    5.70
  19  -3   6   12.60    4.30
 -19   3   6    6.20    5.00
  19   3  -6    3.60    5.60
 -19  -3   7  113.19   10.30
 -19  -3   7  119.89   12.80
  19  -3   7  112.69   10.40
 -19   3   7  126.89   11.10
  19   3  -7  118.59   12.90
 -19  -3   8    0.10    5.90
 -19  -3   8  -15.80    8.60
  19   3  -8    5.70    8.10
  19  -3   8    2.20    5.60
 -19   3   8   -1.80    6.20
 -19  -3   9   34.10    8.10
 -19  -3   9    0.90   12.10
  19   3  -9   29.20    8.60
  19  -3   9   27.10    8.00
 -19   3   9   40.60    8.30
  19   5   0    1.20    2.20
 -19  -5   0    3.30    3.90
 -19   5   0    1.60    2.90
  19  -5   0    0.70    3.30
  19  -5   0    5.80    4.10
  19  -5  -1  152.68   11.20
 -19  -5   1  146.09   11.20
  19   5   1  147.29    9.80
 -19   5  -1  139.79   10.20
  19  -5  -1  126.89   12.40
 -19   5   1  151.18   10.70
  19   5  -1  142.19   10.00
 -19  -5  -1  145.99   11.90
  19  -5   1  144.39   10.60
  19  -5   1  146.49   12.10
  19   5   2   25.10    2.90
 -19   5  -2   29.60    3.30
 -19  -5   2   29.00    4.70
  19   5  -2   26.10    3.40
  19  -5   2   27.50    4.10
 -19  -5  -2   10.40    6.30
 -19   5   2   31.60    4.40
  19  -5   2   19.20    6.90
  19   5   3  496.15   31.70
 -19  -5   3  520.15   32.80
 -19  -5  -3  503.35   33.10
  19  -5   3  489.95   32.30
  19  -5   3  496.25   33.00
  19   5  -3  490.85   32.10
 -19   5   3  515.85   32.60
 -19  -5   4   24.90    5.10
  19  -5   4   25.50    4.50
 -19  -5  -4   24.20    5.00
 -19   5   4   26.50    4.90
  19   5  -4   27.00    4.00
  19  -5   4   22.40    4.40
 -19  -5   5   51.29    6.60
 -19   5   5   50.19    6.50
  19  -5   5   48.10    5.80
  19  -5   5   41.90    5.60
  19   5  -5   46.20    5.50
 -19  -5   6    2.60    5.30
  19  -5   6    3.20    4.50
 -19   5   6    6.40    5.30
  19   5  -6   -3.90    4.40
  19  -5   6    0.40    4.10
 -19  -5   7  159.68   12.80
  19  -5   7  149.99   12.40
  19  -5   7  121.89   11.80
  19   5  -7  136.19   12.20
 -19   5   7  156.38   13.20
 -19  -5   8   24.10   10.30
 -19  -5   8    1.60    7.00
  19  -5   8   -5.00    5.20
  19  -5   8   10.50    6.70
 -19   5   8    1.40    6.70
  19   5  -8   -2.50    7.80
  19   7   0    1.30    2.90
 -19   7   0    0.90    3.60
  19  -7   0   -4.70    4.70
  19  -7   0    9.30    5.40
 -19  -7   0    3.10    5.20
  19  -7  -1  149.69   12.00
  19   7   1  137.79   10.00
  19  -7  -1   94.79   12.30
 -19   7  -1  149.59   10.70
 -19  -7   1  139.19   12.20
  19  -7   1  137.39   11.60
 -19  -7  -1  147.99   12.30
 -19   7   1  137.19   10.90
  19  -7   1  151.58   12.30
 -19  -7  -1  146.19   13.10
  19   7  -1  146.39   10.30
 -19  -7   2   24.10    6.00
  19   7   2   28.00    3.70
 -19  -7  -2   13.30    6.90
  19  -7   2   21.30    6.40
  19  -7   2   32.00    5.60
  19   7  -2   32.90    4.30
 -19   7   2   32.20    5.50
 -19  -7   3  124.59   11.10
  19   7  -3  120.99    9.70
  19  -7   3  109.59   13.40
 -19   7   3  117.09   11.00
 -19  -7  -3  130.19   11.60
  19  -7   3  125.99   10.60
 -19  -7   4   56.89    7.80
 -19   7   4   58.39    7.20
  19  -7   4   43.40    6.60
 -19  -7  -4   60.29    7.30
  19  -7   4   51.29    8.30
  19   7  -4   58.69    6.20
 -19  -7   5  158.48   13.00
  19   7  -5  135.89   11.40
  19  -7   5  141.89   12.30
  19  -7   5  142.79   12.60
 -19   7   5  156.68   12.70
 -19  -7   6   -0.10    6.90
  19  -7   6    7.50    6.00
 -19   7   6   14.10    6.40
  19   7  -6    5.60    5.10
  19  -7   6    1.90    5.60
  19   9   0    1.10    4.10
 -19  -9   0    2.00    6.90
 -19  -9   0    8.40    7.50
 -19   9   0   -0.80    5.30
  19  -9   0   -5.00    6.70
  19  -9   0  -16.50    8.50
 -19  -9   1  112.09   12.00
  19   9   1  122.49    9.80
  19  -9  -1  130.69   12.40
  19  -9   1  131.59   11.80
  19   9  -1  110.49    9.90
 -19   9   1  127.59   11.40
 -19  -9  -1  110.59   12.20
  19  -9   1  115.89   11.70
 -19  -9  -1   85.79   13.50
 -19  -9   2    6.50    7.30
  19   9   2    3.10    4.10
  19  -9  -2   17.40    8.10
 -19  -9  -2    9.80    7.70
  19  -9   2   21.40    6.60
  19  -9   2   12.00    7.20
  19   9  -2   10.20    4.60
 -19  -9  -2    7.00    7.30
 -19   9   2   13.20    6.00
  19   9   3   30.50    5.40
  19  -9  -3   45.70    9.50
 -19  -9   3   30.90    8.30
  19  -9   3   40.20    8.10
 -19  -9  -3   21.70    7.20
  19   9  -3   33.70    5.70
 -19   9   3   28.70    7.10
  19  -9   3   36.00    7.80
  20   0   0 2479.45  153.38
  20   0   0 2412.86  153.58
  20   0  -1   -2.70    3.30
  20   0  -1   -0.10    1.90
 -20   0  -1   -1.10    3.20
 -20   0   1    8.20    2.80
  20   0   1   -6.70    3.70
 -20   0   2  319.37   20.70
  20   0   2  326.67   21.40
 -20   0   2  336.57   21.80
  20   0  -2  317.27   20.70
  20   0  -2  333.87   21.20
 -20   0  -2  329.57   21.60
  20   0   3   -1.60    2.40
 -20   0   3   -2.80    2.00
  20   0  -3   -0.10    2.70
 -20   0  -3   -0.30    2.80
 -20   0   3   -1.90    4.20
  20   0  -4  536.95   32.60
 -20   0   4  515.55   32.30
 -20   0   4  410.56   33.60
  20   0   4  536.15   32.30
 -20   0   5   -0.60    3.20
  20   0   5    8.10    3.50
 -20   0   5   -5.90    6.60
  20   0  -5    0.80    3.20
  20   0   6  733.73   47.40
  20   0  -6  746.43   47.30
 -20   0   6  731.73   47.30
  20   0   7   -2.10    4.70
 -20   0   7   -6.30    4.50
 -20   0   7   -6.60    6.70
  20   0  -7    1.20    4.30
 -20   0   8   60.69    7.80
  20   0  -8   61.19    7.40
 -20   0   8   57.19    9.80
 -20   0   9   -9.00    6.30
 -20   0   9    8.50    8.20
  20   0  -9   -2.90    5.70
  20  -2   0  323.67   20.30
  20   2   0  321.47   19.70
 -20   2   0  308.57   20.00
 -20   2   0  281.57   20.20
  20   2   0  305.27   20.10
 -20  -2   0  296.17   19.70
  20   2   1  146.29   10.40
 -20   2  -1  154.78   10.30
 -20   2  -1  156.38   10.00
  20  -2  -1  144.19   11.30
  20   2   1  153.38    9.90
  20  -2  -1  141.99    9.70
 -20  -2   1  151.68   10.00
  20   2  -1  146.29   10.20
  20  -2   1  143.09   12.40
 -20   2   1  154.38   11.00
  20  -2   1  143.49    9.60
 -20  -2  -1  143.79   11.00
 -20   2  -2 1146.69   70.19
 -20  -2   2 1146.39   70.49
  20   2   2 1158.08   70.69
  20   2   2 1127.89   70.29
  20  -2   2 1090.79   70.29
 -20   2   2 1129.99   71.09
  20   2  -2 1103.79   70.69
  20  -2   2 1105.09   70.99
 -20  -2  -2 1056.69   71.49
 -20  -2   3    4.10    2.70
  20   2   3    1.70    2.30
  20  -2   3    6.50    3.00
  20  -2   3    6.10    2.30
 -20  -2  -3    6.70    3.80
  20   2  -3    8.50    3.60
 -20   2   3    2.70    4.20
 -20  -2   4  583.34   36.90
  20   2   4  573.54   36.60
  20  -2   4  567.04   36.90
 -20   2   4  577.44   37.70
  20   2  -4  554.64   37.60
 -20  -2  -4  590.44   37.20
  20  -2   4  579.84   36.80
 -20  -2   5   33.60    5.80
 -20  -2   5   25.70    4.40
  20   2  -5   24.30    6.40
  20  -2   5   29.00    4.00
 -20   2   5   32.40    5.90
  20  -2   5   32.30    4.30
 -20  -2   6  173.88   13.30
 -20  -2   6  163.38   15.20
  20  -2   6  175.38   13.30
  20   2  -6  180.48   15.30
 -20   2   6  207.38   14.60
 -20  -2   7   22.40    8.20
 -20  -2   7   21.70    5.60
  20  -2   7   24.90    5.40
  20   2  -7   24.80    6.60
 -20   2   7   25.60    6.80
 -20  -2   8  270.37   19.40
 -20   2   8  271.37   20.10
  20   2  -8  246.48   19.60
  20  -2   8  273.97   19.40
 -20  -2   9  -12.10    9.70
 -20  -2   9    6.40    7.00
  20   2  -9    6.00    6.40
  20  -2   9    6.30    7.00
 -20   2   9   19.70    7.80
  20  -4   0  479.95   30.20
  20  -4   0  451.15   29.50
 -20  -4   0  465.85   29.80
 -20   4   0  454.95   29.50
  20   4   0  453.15   29.20
 -20  -4   1  138.39    9.70
  20  -4  -1  128.19   10.90
  20   4   1  104.39    9.60
  20  -4  -1  119.79    9.40
  20   4   1  135.79    8.60
 -20   4  -1  122.89    8.90
 -20  -4  -1  147.09   10.80
  20  -4   1  127.29    9.20
  20   4  -1  124.89    8.80
  20  -4   1  121.29   11.30
 -20   4   1  130.09    9.60
  20   4   2  500.65   33.10
 -20   4  -2  509.85   32.90
 -20  -4   2  541.15   33.60
  20   4   2  541.55   32.90
  20  -4   2  527.75   34.80
 -20   4   2  553.14   33.60
 -20  -4  -2  424.76   34.80
  20   4  -2  526.05   33.20
  20  -4   2  536.05   33.30
  20   4   3   12.30    1.90
  20   4   3   14.20    2.70
 -20  -4   3   12.60    3.80
 -20   4   3   18.10    4.30
  20  -4   3   13.20    3.20
  20  -4   3   13.40    4.20
  20   4  -3   11.20    3.10
 -20  -4  -3   13.70    4.90
  20   4   4  434.46   27.30
 -20  -4   4  436.86   27.90
 -20  -4  -4  443.06   28.30
 -20   4   4  440.36   28.20
  20   4  -4  417.16   27.70
  20  -4   4  410.66   27.60
  20  -4   4  403.66   27.90
 -20  -4   5   20.80    4.70
 -20   4   5   16.40    5.10
  20  -4   5    6.90    3.80
  20  -4   5   15.60    4.00
  20   4  -5   16.30    4.40
 -20  -4   6  160.78   12.80
  20  -4   6  151.78   12.00
  20   4  -6  146.59   12.60
 -20   4   6  172.28   12.90
  20  -4   6  155.38   12.10
 -20  -4   7   62.79    8.90
 -20  -4   7   53.39    7.40
  20   4  -7   66.69    9.00
  20  -4   7   46.00    6.20
  20  -4   7   54.29    7.10
 -20   4   7   57.99    7.80
 -20  -4   8  128.09   11.70
 -20  -4   8  123.69   14.10
  20  -4   8  115.09   11.50
  20  -4   8  107.39   10.40
  20   4  -8  104.39   14.20
 -20   4   8  153.38   12.50
 -20  -6   0  638.14   43.90
  20  -6   0  696.63   44.00
  20   6   0  685.43   43.00
 -20   6   0  675.63   43.40
  20  -6   0  693.33   43.60
  20   6   1   26.30    3.20
  20  -6  -1   23.40    4.90
 -20  -6   1   20.20    5.00
  20  -6  -1   13.80    5.90
 -20   6  -1   24.80    3.80
 -20  -6  -1   25.40    5.60
  20  -6   1   24.80    4.40
  20  -6   1   24.90    5.10
 -20   6   1   22.10    4.30
 -20  -6  -1   22.80    5.40
  20   6  -1   24.00    3.40
 -20  -6   2  152.28   12.30
  20   6   2  152.88   10.40
  20  -6   2  143.99   13.30
  20   6  -2  150.78   10.70
  20  -6   2  155.08   11.50
 -20   6   2  163.58   11.60
 -20  -6  -2  128.49   13.80
 -20  -6   3   10.70    4.80
  20   6   3   10.00    2.50
 -20   6   3   10.70    4.60
  20   6  -3   12.30    3.40
  20  -6   3    9.00    4.10
 -20  -6  -3    5.40    5.60
  20  -6   3    5.40    6.60
 -20  -6   4  138.69   12.40
  20  -6   4  149.59   11.60
 -20  -6  -4  161.18   12.50
  20   6  -4  145.79   11.10
  20  -6   4  137.59   13.00
 -20   6   4  163.28   12.30
 -20  -6   5    0.00    5.20
 -20   6   5    3.40    5.20
  20   6  -5    8.30    4.10
  20  -6   5    4.30    4.70
  20  -6   5    2.40    4.80
 -20  -6  -5    5.40    4.60
 -20  -6   6  208.08   16.70
 -20   6   6  215.48   16.80
  20  -6   6  206.48   16.10
  20  -6   6  228.48   16.30
  20   6  -6  215.58   16.10
 -20  -6   7    3.90    6.40
  20  -6   7   -0.40    5.20
 -20   6   7    7.30    6.70
  20   6  -7   12.80    6.30
  20  -6   7    3.50    6.00
  20  -8   0   33.20    7.70
 -20  -8   0   34.90    7.30
  20  -8   0   40.40    7.10
 -20   8   0   49.00    6.20
  20   8   0   47.50    5.20
 -20  -8   0   44.10    7.70
  20   8   1    1.90    3.40
 -20  -8   1   -6.10    5.60
  20  -8  -1    1.10    6.30
 -20  -8  -1    5.30    6.00
 -20   8   1    0.20    4.60
  20   8  -1    0.40    3.50
 -20  -8  -1    5.60    6.80
  20  -8   1   -3.90    5.40
  20  -8   1    4.40    5.40
  20   8   2  234.28   15.90
  20  -8  -2  220.88   18.00
 -20  -8   2  255.27   18.30
 -20  -8  -2  227.88   18.50
 -20   8   2  227.38   17.00
  20  -8   2  234.08   17.70
  20  -8   2  270.17   18.10
  20   8  -2  239.18   16.30
 -20  -8  -2  191.68   18.90
 -20  -8   3   -2.40    6.10
  20   8   3    1.10    3.30
 -20  -8  -3    0.50    6.20
  20  -8   3   -0.60    5.60
  20  -8   3   11.40    7.50
 -20   8   3    4.70    5.50
  20   8  -3    4.70    4.20
 -20  -8   4  119.49   11.50
  20  -8   4  107.79   10.50
  20   8  -4  101.19    9.40
  20  -8   4  101.49   14.20
 -20   8   4  121.89   11.10
 -20  -8  -4  116.29   10.90
 -20  -8   5    6.50    7.00
  20   8  -5    6.90    5.00
  20  -8   5   13.20    6.60
 -20   8   5    9.40    7.00
  20  -8   5    9.20    8.70
 -21   1   0    2.30    2.50
  21   1   0    2.70    2.50
 -21   1   0   -2.00    3.70
  21  -1   0   -2.10    2.50
  21   1   0    1.20    2.30
 -21  -1   1 1179.28   68.19
 -21   1  -1 1027.00   68.79
  21   1   1 1137.19   68.89
 -21   1  -1 1105.49   69.19
  21  -1  -1 1114.09   68.99
  21   1   1 1056.89   68.29
 -21  -1  -1 1038.40   68.19
 -21  -1  -1 1157.38   69.09
  21   1  -1 1131.39   68.89
  21  -1   1 1083.69   69.39
 -21   1   1  927.81   69.09
 -21   1  -2   85.49    7.10
 -21   1  -2   77.09    7.40
  21  -1  -2   86.69    5.90
  21   1   2   92.19    6.00
 -21  -1   2   93.59    6.20
  21   1   2   91.69    7.60
  21  -1   2   94.99    8.00
 -21   1   2   67.79    8.50
  21   1  -2   96.79    7.90
 -21  -1  -2   87.89    8.40
  21  -1   2   79.89    6.20
 -21  -1   3 1182.38   74.49
  21   1   3 1198.38   74.69
  21  -1  -3 1169.08   74.69
  21  -1   3 1167.68   74.49
 -21  -1  -3 1212.28   75.09
  21  -1   3 1168.98   74.79
  21   1  -3 1194.08   75.19
  21  -1  -4  101.59    8.50
 -21  -1   4  113.49    8.40
 -21  -1   4  115.89   10.30
  21   1   4  110.19    8.20
  21  -1   4  105.49    8.50
  21  -1   4  109.59    8.30
 -21   1   4   85.99   11.00
  21   1  -4  108.09    9.40
 -21  -1  -4  124.19    8.90
 -21  -1   5  300.87   22.00
 -21  -1   5  332.17   20.70
  21  -1  -5  318.57   20.70
  21  -1   5  313.97   20.50
 -21   1   5  256.17   22.30
  21   1  -5  324.37   21.10
  21  -1   5  310.37   20.60
 -21  -1   6   26.40    4.70
 -21  -1   6   12.10    7.40
  21  -1  -6   30.90    4.90
 -21   1   6   30.20    7.30
  21  -1   6   25.00    4.70
  21   1  -6   29.40    5.10
 -21  -1   7  247.48   17.80
  21   1  -7  260.97   18.00
  21  -1   7  244.68   17.80
 -21   1   7  248.48   19.80
 -21  -1   8  -13.70    9.00
 -21  -1   8   -4.90    5.40
  21  -1   8    4.50    5.60
  21   1  -8    3.90    5.00
 -21   1   8   -1.10    7.30
 -21  -1   9  171.88   14.30
 -21  -1   9  132.19   16.40
  21  -1   9  166.98   14.30
  21   1  -9  155.68   13.70
 -21   1   9  177.88   15.90
 -21   3   0   -0.10    2.60
 -21   3   0   -2.00    2.50
  21  -3   0   -4.90    3.20
  21   3   0   -0.60    1.80
  21  -3   0   -0.60    1.90
 -21  -3   0   -2.50    2.60
 -21   3  -1 1126.79   70.39
  21   3   1 1142.19   70.39
  21  -3  -1 1085.19   70.29
  21  -3  -1 1133.79   71.09
  21   3   1 1098.89   70.19
 -21  -3   1 1115.69   70.49
  21  -3   1 1090.59   70.19
 -21   3   1 1138.59   70.69
  21   3  -1 1125.69   70.39
  21  -3   1 1124.79   71.39
 -21   3   1 1080.59   70.39
 -21  -3  -1 1162.78   71.09
 -21   3  -2    6.80    1.90
 -21  -3   2    6.50    2.90
  21   3   2    4.60    4.10
  21   3   2    6.10    1.70
  21  -3   2    6.90    2.20
  21   3  -2    7.10    2.60
 -21  -3  -2   -0.60    4.90
 -21   3   2    3.60    3.70
  21  -3   2   11.10    4.70
  21   3   3  207.78   13.20
  21   3   3  200.08   13.90
 -21  -3   3  206.18   14.10
  21  -3   3  201.88   14.60
 -21   3   3  218.28   14.90
  21   3  -3  206.38   14.20
 -21  -3  -3  205.58   15.30
  21  -3   3  202.78   13.80
 -21  -3   4   24.50    4.10
  21   3   4   16.10    2.90
  21  -3   4   20.00    3.50
 -21   3   4   17.20    4.90
  21  -3   4   15.30    3.70
 -21  -3  -4   28.30    4.90
  21   3  -4   22.40    4.10
 -21  -3   5  799.32   48.00
  21   3  -5  703.13   48.20
 -21   3   5  779.72   48.50
  21  -3   5  736.23   47.80
  21  -3   5  723.53   47.80
 -21  -3   6    7.80    5.60
 -21  -3   6    4.60    4.40
 -21   3   6   -0.70    5.40
  21   3  -6   -4.20    6.00
  21  -3   6   -6.60    3.50
  21  -3   6   -1.40    4.00
 -21  -3   7  192.58   14.80
 -21  -3   7  188.08   16.80
  21   3  -7  200.38   17.30
  21  -3   7  187.98   14.60
  21  -3   7  172.08   14.00
 -21   3   7  211.58   15.70
 -21  -3   8    1.20    6.00
 -21  -3   8   -5.60    8.30
  21   3  -8   -0.40    7.50
 -21   3   8    7.40    7.00
  21  -3   8   -5.10    5.90
 -21  -3   9   27.40   13.50
  21   3  -9   50.59    8.80
 -21   3   9   61.49   10.00
  21  -5   0   -0.30    3.20
  21  -5   0   -0.10    3.90
  21   5   0    0.80    2.20
 -21  -5   0    1.70    3.80
 -21   5   0   -0.40    3.00
  21   5   1  297.67   18.60
 -21  -5   1  281.77   19.40
  21  -5  -1  288.07   19.30
 -21   5  -1  280.17   18.80
  21  -5  -1  276.67   20.10
  21   5  -1  278.37   18.70
 -21  -5  -1  316.87   20.20
  21  -5   1  286.67   20.10
  21  -5   1  279.07   19.00
 -21   5   1  286.37   19.20
 -21  -5   2   10.30    3.90
  21   5   2   13.00    2.30
  21   5  -2   11.50    2.90
 -21  -5  -2    5.80    6.00
  21  -5   2    1.50    7.00
 -21   5   2   11.30    3.80
  21  -5   2    9.70    3.30
  21   5   3  709.43   43.50
 -21  -5   3  697.83   44.40
 -21   5   3  722.53   44.40
  21  -5   3  661.33   44.90
  21  -5   3  672.13   44.00
  21   5  -3  678.63   43.90
 -21  -5  -3  671.83   45.20
 -21  -5   4   44.70    5.90
  21   5  -4   38.20    4.90
 -21  -5  -4   60.39    6.80
  21  -5   4   43.10    5.20
 -21   5   4   48.90    6.40
  21  -5   4   38.70    6.00
 -21  -5   5  119.49   10.60
 -21  -5  -5  127.29   10.50
  21  -5   5  111.29   10.00
 -21   5   5  116.29   11.00
  21  -5   5  120.69   10.30
  21   5  -5  119.09   10.10
 -21  -5   6   -6.10    5.00
  21  -5   6    5.80    4.40
  21  -5   6   -3.00    4.50
 -21   5   6    4.10    5.60
  21   5  -6    1.90    4.80
 -21  -5   7  175.58   15.00
  21  -5   7  166.88   14.00
  21  -5   7  180.08   14.00
 -21   5   7  195.88   15.40
  21   5  -7  171.68   14.90
 -21  -5   8    0.60    9.50
 -21  -5   8   -0.80    6.90
  21  -5   8    7.30    5.60
  21  -5   8    3.00    6.60
 -21   5   8    1.10    7.10
  21   5  -8    2.80    8.60
 -21  -7   0    0.30    5.00
 -21   7   0   -4.30    3.80
  21  -7   0   -0.80    4.60
  21  -7   0    7.00    5.30
  21   7   0    2.20    3.00
  21  -7  -1  155.58   17.30
  21  -7  -1  210.08   16.20
  21   7   1  219.98   14.50
 -21  -7   1  212.18   16.10
  21   7  -1  210.88   14.70
  21  -7   1  209.28   15.70
 -21  -7  -1  223.28   16.70
 -21  -7  -1  230.58   16.70
 -21   7   1  221.68   15.40
  21  -7   1  236.48   16.40
  21   7   2   39.30    4.20
  21  -7  -2   38.30    6.80
 -21  -7   2   30.70    6.40
  21  -7   2   42.70    7.00
 -21   7   2   46.80    6.40
  21   7  -2   39.80    4.80
  21  -7   2   38.90    5.80
 -21  -7  -2   22.50    8.50
 -21  -7   3  174.58   13.60
  21   7   3  158.18   11.30
  21   7  -3  163.18   12.10
 -21   7   3  176.48   13.20
  21  -7   3  155.98   12.90
  21  -7   3  169.68   15.80
 -21  -7  -3  147.29   14.40
 -21  -7   4   17.00    6.20
 -21   7   4   38.90    6.40
  21  -7   4   22.30    8.10
  21  -7   4   15.40    5.20
  21   7  -4   23.50    4.60
 -21  -7  -4   12.90    5.90
 -21  -7   5  172.68   14.40
  21  -7   5  166.98   14.00
 -21  -7  -5  169.28   14.00
 -21   7   5  178.88   14.60
  21  -7   5  170.38   15.70
  21   7  -5  188.58   13.60
 -21  -7   6   11.50    7.30
  21  -7   6   12.70    6.00
  21   7  -6   22.00    5.90
 -21   7   6    9.90    7.10
  21  -7   6    4.80    6.60
  21   9   0   -1.40    4.20
  21  -9   0    3.10    6.90
 -21  -9   0   14.20    7.40
  21  -9   0  -21.30    7.90
 -21  -9   0    4.20    7.20
  21   9   1  139.99   10.70
 -21  -9   1  118.09   12.80
  21  -9  -1  125.49   12.80
  21  -9   1  130.89   12.30
  21   9  -1  133.59   10.90
 -21  -9  -1  103.39   14.50
 -21  -9  -1  126.79   13.00
  21  -9   1  153.08   12.70
 -21   9   1  135.69   12.30
  21  -9  -2    5.40    9.60
 -21  -9   2    2.50    7.30
  21   9   2    6.00    4.10
 -21   9   2   13.30    6.40
 -21  -9  -2    4.00    7.60
  21   9  -2    6.20    4.70
  21  -9   2    4.10    6.80
  21  -9   2    6.90    6.50
 -21  -9  -2    5.50    8.40
  21  -9   3   55.49    8.70
  21   9  -3   41.90    6.40
 -21   9   3   49.60    8.30
 -21  -9  -3   33.70    8.70
  22   0   0 2685.33  168.48
  22   0   0 2692.73  168.78
  22   0  -1   -3.50    2.00
  22   0  -1   -7.60    3.30
 -22   0   1    2.30    2.90
 -22   0  -1    3.70    3.40
  22   0   1   -4.50    3.40
 -22   0  -2  753.62   47.30
  22   0  -2  731.13   46.50
  22   0   2  763.22   47.00
  22   0  -2  693.73   46.10
 -22   0   2  737.93   47.00
  22   0  -3   -2.30    2.60
 -22   0   3   -1.60    2.10
  22   0   3   -1.90    2.80
 -22   0   3   -3.30    4.30
 -22   0  -3    1.90    3.40
 -22   0   4  841.82   55.09
 -22   0   4  822.72   53.79
  22   0   4  890.31   53.99
  22   0  -4  848.52   54.09
  22   0  -5    0.10    3.20
  22   0   5    3.80    2.90
 -22   0   5   -3.80    3.10
 -22   0   5   -5.30    5.80
  22   0  -6  868.81   53.79
 -22   0   6  814.72   53.69
  22   0  -7   -2.80    4.30
 -22   0   7   -6.60    8.30
 -22   0   7   -0.20    4.40
  22   0  -8  104.99    9.40
 -22   0   8   77.49   12.40
 -22   0   8   96.99    9.50
  22   0  -9    3.10    5.80
 -22   0   9    9.70    9.60
 -22   0   9   -7.60    6.40
  22  -2   0  779.62   47.80
  22   2   0  737.03   47.40
 -22  -2   0  744.03   47.20
  22   2   0  749.62   47.50
 -22   2   0  717.83   47.60
 -22   2   0  767.02   47.80
  22   2   1   51.99    4.80
 -22   2  -1   55.29    5.50
  22   2   1   55.49    4.70
  22  -2  -1   54.09    5.80
 -22  -2   1   55.19    4.50
 -22   2  -1   63.39    5.10
 -22  -2  -1   61.89    5.90
  22   2  -1   46.30    5.10
  22  -2   1   49.30    6.40
 -22   2   1   61.99    6.50
 -22   2  -2 1595.64   96.99
 -22  -2   2 1558.94   96.79
  22   2   2 1519.65   96.79
 -22   2  -2 1583.34   96.59
  22   2   2 1532.35   97.29
 -22  -2  -2 1445.66   97.89
  22  -2   2 1501.45   96.59
 -22   2   2 1540.95   97.69
  22   2  -2 1605.14   97.29
  22  -2   2 1515.75   97.59
 -22  -2   3   26.00    3.30
  22   2   3   25.00    3.50
  22  -2   3   14.00    3.90
 -22  -2  -3   14.60    5.00
  22  -2   3   26.80    3.10
  22   2  -3   25.90    4.90
 -22   2   3   13.50    5.80
  22   2   4  803.92   49.30
 -22  -2   4  808.82   49.40
  22  -2   4  757.02   49.30
 -22   2   4  732.23   50.49
  22   2  -4  764.72   50.29
 -22  -2  -4  798.72   49.90
  22  -2   4  766.02   49.50
 -22  -2   5   25.20    4.10
 -22  -2   5   27.00    5.60
  22   2   5   23.90    3.50
  22   2  -5   25.70    6.90
  22  -2   5   23.70    3.90
  22  -2   5   22.60    4.00
 -22   2   5   20.10    6.40
 -22  -2   6  273.97   18.30
 -22  -2   6  288.67   19.90
  22  -2   6  262.67   18.30
 -22   2   6  254.97   19.90
  22  -2   6  260.37   18.00
  22   2  -6  237.88   19.60
 -22  -2   7   11.90    5.20
 -22  -2   7   18.80    7.90
 -22   2   7   24.20    7.60
  22   2  -7   20.60    6.30
  22  -2   7   10.00    4.90
 -22  -2   8  281.07   20.10
 -22  -2   8  210.48   23.20
  22   2  -8  311.37   20.00
  22  -2   8  274.77   19.90
 -22   2   8  270.47   21.40
 -22  -2   9   14.20    7.10
 -22  -2   9  -23.60   11.90
 -22   2   9   18.50    9.10
  22  -2   9    3.20    7.10
  22   2  -9    8.10    6.40
 -22   4   0  842.92   53.99
  22  -4   0  841.12   53.89
  22  -4   0  902.11   54.49
  22   4   0  833.52   53.79
 -22  -4   0  847.82   54.19
  22   4   1   89.99    8.90
  22  -4  -1  118.69   10.30
 -22  -4   1  109.09    9.10
  22  -4  -1  116.79    8.90
 -22   4  -1  120.79    8.60
  22   4   1  117.49    8.10
 -22  -4  -1  123.49   10.20
  22  -4   1  119.99   10.10
  22   4  -1  124.99    8.40
 -22   4   1  133.89    9.50
  22  -4   1  111.49    8.50
  22   4   2  760.32   46.80
 -22  -4   2  753.12   47.40
  22   4   2  734.13   46.90
  22  -4   2  741.83   47.00
  22  -4   2  697.33   48.80
 -22   4   2  765.12   47.60
  22   4  -2  764.12   47.10
 -22  -4  -2  708.93   48.40
  22   4   3    1.20    3.10
 -22  -4   3    1.40    3.30
  22   4   3    5.30    1.70
 -22   4   3    6.10    4.30
  22   4  -3    2.00    2.80
  22  -4   3   -2.90    4.10
 -22  -4  -3   -2.60    5.10
  22  -4   3    4.10    2.80
 -22  -4   4  522.85   32.90
  22   4   4  502.15   32.40
 -22   4   4  521.95   33.40
  22  -4   4  493.75   32.60
 -22  -4  -4  518.95   33.50
  22   4  -4  504.55   32.80
  22  -4   4  485.55   33.10
 -22  -4   5    3.90    4.30
  22   4   5    7.20    2.90
  22   4  -5   11.50    4.50
 -22  -4  -5   13.00    4.70
  22  -4   5    5.60    3.70
  22  -4   5    6.10    4.00
 -22   4   5    5.30    5.40
 -22  -4   6  221.68   16.20
 -22   4   6  249.88   17.40
  22  -4   6  222.58   16.00
  22  -4   6  216.28   16.00
  22   4  -6  208.88   16.90
 -22  -4   7   59.39    9.30
 -22  -4   7   46.30    7.30
 -22   4   7   55.89    8.40
  22   4  -7   37.70    9.00
  22  -4   7   47.70    6.40
  22  -4   7   58.79    7.20
 -22  -4   8  149.19   12.90
 -22  -4   8  158.48   15.20
  22  -4   8  154.58   13.10
  22   4  -8  139.59   16.30
  22  -4   8  129.29   12.00
 -22   4   8  152.88   14.50
  22  -6   0  736.83   46.80
  22  -6   0  743.73   47.20
  22   6   0  738.23   46.30
 -22   6   0  704.73   46.60
 -22  -6   0  732.03   47.20
 -22   6  -1   25.00    3.90
  22  -6  -1   18.40    4.90
 -22  -6   1   11.60    4.80
  22   6   1   24.90    3.20
  22  -6  -1   14.10    5.70
  22   6  -1   18.20    3.30
  22  -6   1   12.20    4.90
 -22   6   1   22.90    4.60
 -22  -6  -1   10.10    5.00
 -22  -6  -1   21.80    5.60
  22  -6   1   15.00    4.30
 -22  -6   2  207.28   15.50
  22   6   2  217.48   14.00
  22  -6   2  215.08   14.90
  22  -6   2  194.58   16.80
 -22   6   2  213.98   15.10
  22   6  -2  217.38   14.40
 -22  -6  -2  178.08   16.70
  22   6   3   12.70    2.70
 -22  -6   3   17.40    5.00
  22   6  -3    6.10    3.40
 -22  -6  -3    1.10    6.30
  22  -6   3   13.00    4.00
 -22   6   3   12.10    5.00
  22  -6   3   -0.30    7.50
 -22  -6   4  196.78   15.20
  22  -6   4  190.68   14.40
 -22   6   4  206.68   15.50
  22  -6   4  201.48   16.10
  22   6  -4  194.78   14.30
 -22  -6  -4  203.68   15.60
 -22  -6   5   -1.90    5.00
  22  -6   5    9.10    4.70
 -22   6   5   12.80    5.80
 -22  -6  -5   10.40    5.40
  22  -6   5    3.80    5.40
  22   6  -5    4.20    4.40
 -22  -6   6  239.18   18.10
  22   6  -6  240.08   17.80
 -22   6   6  252.37   18.60
  22  -6   6  225.48   17.80
  22  -6   6  246.68   17.70
 -22  -6   7   -0.10    6.50
 -22   6   7   -2.60    7.20
  22   6  -7   -6.30    6.00
  22  -6   7   -1.70    5.80
  22  -6   7   -9.80    5.50
  22  -8   0   54.89    7.60
 -22   8   0   49.50    7.50
 -22  -8   0   47.80    7.90
  22   8   0   62.29    5.90
  22  -8   0   56.89    8.40
 -22  -8   0   68.29    8.60
 -22  -8   1   -0.20    5.90
  22   8   1    2.70    3.50
  22  -8  -1    6.40    6.20
 -22  -8  -1    3.10    6.00
 -22   8   1    1.40    5.10
  22  -8   1    6.90    5.60
  22   8  -1    2.00    3.80
  22  -8   1    5.70    5.60
 -22  -8  -1   10.00    6.40
 -22  -8   2  229.98   18.00
  22   8   2  237.28   16.00
  22  -8  -2  226.18   18.50
 -22   8   2  247.78   17.60
 -22  -8  -2  219.28   18.40
  22  -8   2  225.18   17.50
  22   8  -2  243.68   16.40
 -22  -8  -2  193.58   19.80
  22  -8   2  254.67   18.10
 -22  -8   3   -6.50    6.00
 -22   8   3    4.80    6.10
  22   8  -3    4.00    4.20
  22  -8   3   -5.20    6.90
  22  -8   3    4.60    5.60
 -22  -8  -3    1.70    7.20
 -22  -8   4  111.99   11.70
  22   8  -4  126.19   10.40
 -22  -8  -4  132.49   12.10
  22  -8   4  107.29   10.90
 -22   8   4  138.69   12.20
  22  -8   4   95.09   15.10
  23  -1   0    1.60    3.00
  23   1   0    0.70    2.60
 -23   1   0   -2.20    3.70
 -23   1   0    1.20    2.50
  23   1   0    4.40    2.40
  23  -1  -1  922.91   57.99
  23   1   1  927.01   57.29
 -23   1  -1  876.01   57.79
 -23   1  -1  882.91   58.29
  23   1   1  941.31   57.79
 -23  -1  -1  967.70   58.09
 -23  -1  -1  881.11   57.19
 -23   1   1  889.11   58.19
  23   1  -1  907.01   57.69
  23  -1   1  917.41   58.19
 -23   1  -2   59.69    6.10
  23   1   2   61.59    6.60
 -23  -1   2   68.09    4.90
 -23   1  -2   77.49    6.70
  23   1   2   61.49    4.70
  23   1  -2   77.29    6.50
  23  -1   2   71.89    6.90
 -23  -1  -2   44.60    7.60
 -23   1   2   60.39    7.30
  23   1   3 1181.68   69.89
 -23  -1   3 1113.19   70.29
 -23  -1   3 1104.39   69.49
 -23   1  -3 1134.39   69.99
 -23  -1  -3 1099.29   70.39
 -23   1   3  940.61   70.79
  23  -1   3 1110.29   69.99
  23   1  -3 1139.99   70.09
  23  -1   3 1101.69   69.49
 -23  -1   4   77.49    6.80
 -23  -1   4   91.59    8.50
  23  -1  -4   76.19    6.90
  23   1   4   79.99    6.80
  23  -1   4   79.59    6.50
  23   1  -4   85.89    7.60
 -23   1   4   60.49    9.90
 -23  -1  -4   79.89    7.70
  23  -1   4   81.39    7.20
 -23  -1   5  407.96   26.20
  23  -1  -5  406.06   26.40
 -23  -1   5  396.86   27.40
  23   1   5  427.46   26.20
  23  -1   5  377.06   26.20
  23   1  -5  405.26   26.60
  23  -1   5  394.66   26.30
 -23  -1   6   22.80    7.40
 -23  -1   6   23.00    4.80
 -23   1   6    7.90    8.10
  23  -1   6   22.50    4.70
  23   1  -6   29.80    5.10
  23  -1   6   24.30    4.10
 -23  -1   7  205.08   20.70
 -23  -1   7  262.77   17.80
  23   1  -7  269.27   17.80
  23  -1   7  257.17   18.00
 -23   1   7  229.88   20.60
 -23  -1   8  -22.30    9.60
 -23  -1   8   -3.80    5.40
  23  -1   8   -2.30    5.70
  23   1  -8    0.80    5.00
 -23   1   8    5.10    8.50
 -23  -1   9  137.69   13.50
  23  -1   9  144.99   13.70
 -23   1   9  157.98   16.30
  23   1  -9  165.58   13.30
 -23   3   0   -4.30    3.30
  23  -3   0   -0.70    1.70
  23  -3   0   -2.80    3.50
  23   3   0   -2.20    2.10
 -23   3   0   -1.60    3.30
 -23  -3   0   -5.10    2.60
 -23  -3   1 1112.89   69.89
  23  -3  -1 1165.88   70.49
  23  -3  -1 1079.89   69.59
  23   3   1 1105.59   69.79
 -23   3  -1 1084.59   69.79
 -23   3  -1 1136.29   69.79
  23   3   1 1132.49   69.69
 -23  -3  -1 1115.99   70.49
  23   3  -1 1134.09   69.89
  23  -3   1 1062.09   69.59
  23  -3   1 1046.90   70.49
 -23   3   1 1154.68   70.29
 -23   3   1 1075.39   69.79
  23   3   2    1.50    1.80
 -23   3  -2    8.70    2.20
 -23  -3   2    3.90    2.80
  23   3   2    2.30    3.60
  23   3  -2    3.00    3.00
  23  -3   2    3.40    2.20
  23  -3   2   -0.20    5.50
 -23  -3  -2    2.80    4.90
 -23   3   2    9.60    4.60
  23   3   3  279.47   18.40
 -23  -3   3  283.77   18.30
  23   3   3  255.07   17.70
  23  -3   3  283.07   19.10
 -23  -3  -3  261.37   19.90
 -23   3   3  291.67   19.40
  23  -3   3  288.17   18.00
  23   3  -3  265.67   18.50
 -23  -3   4   19.10    3.90
  23   3   4   18.40    3.20
  23  -3   4   16.10    3.30
  23  -3   4   17.90    4.10
 -23  -3  -4   21.50    5.10
  23   3  -4   19.30    4.70
 -23   3   4   19.70    5.50
  23   3   5  735.23   45.20
 -23  -3   5  714.43   45.50
  23   3  -5  689.13   46.30
 -23   3   5  732.63   46.50
  23  -3   5  716.33   45.40
  23  -3   5  673.13   45.60
 -23  -3   6    2.80    4.20
 -23  -3   6    6.60    5.90
  23   3  -6   -7.90    6.70
  23  -3   6    4.40    3.90
  23  -3   6   -2.20    4.00
 -23   3   6    7.30    6.50
 -23  -3   7  179.68   14.60
 -23  -3   7  183.28   16.50
  23  -3   7  193.28   14.20
  23   3  -7  197.88   17.10
 -23   3   7  214.48   16.60
  23  -3   7  176.98   14.60
 -23  -3   8    2.00    8.60
 -23  -3   8    3.30    5.80
 -23   3   8    1.00    8.10
  23  -3   8    2.50    6.00
  23   3  -8   -4.40    7.10
  23  -3   8    3.60    5.00
  23  -5   0    0.90    3.00
 -23   5   0    4.00    3.30
 -23  -5   0   -1.80    3.60
  23   5   0    0.10    2.20
  23  -5   0    0.80    3.90
 -23  -5   1  349.27   23.80
 -23   5  -1  368.66   23.30
  23  -5  -1  341.77   23.60
  23  -5  -1  350.56   24.30
  23   5   1  363.86   23.00
  23  -5   1  345.57   23.30
 -23  -5  -1  381.86   24.50
 -23  -5  -1  352.96   24.00
  23   5  -1  345.07   23.20
 -23   5   1  384.26   23.80
  23  -5   1  356.46   24.40
  23   5   2   10.50    2.40
 -23  -5   2    9.10    3.90
 -23   5   2   11.60    4.30
  23  -5   2   12.80    6.60
  23   5  -2   10.90    3.10
  23  -5   2    8.80    3.20
 -23  -5  -2    3.50    5.50
 -23  -5   3  667.53   42.40
  23  -5   3  656.53   42.00
  23  -5   3  630.04   43.50
 -23  -5  -3  585.74   43.60
  23   5  -3  659.33   42.00
 -23   5   3  729.83   42.80
 -23  -5   4   27.30    5.00
  23  -5   4   26.60    4.40
 -23  -5  -4   31.30    6.60
 -23   5   4   21.80    6.00
  23  -5   4   24.00    5.70
  23   5  -4   23.90    4.40
 -23  -5   5  129.99   10.30
  23   5  -5  117.69   10.50
  23  -5   5  113.79    9.80
 -23   5   5  121.29   11.70
  23  -5   5  114.39   10.20
 -23  -5  -5  118.29   11.20
 -23  -5   6   -0.10    5.00
  23  -5   6   -1.70    4.60
  23  -5   6   -6.10    4.40
  23   5  -6   -7.30    4.90
 -23   5   6    2.60    6.50
 -23  -5   7  146.39   14.10
  23   5  -7  189.98   15.20
  23  -5   7  161.28   13.90
 -23   5   7  170.38   15.40
  23  -5   7  168.88   13.70
  23  -7   0    0.20    5.20
  23  -7   0   -0.20    4.50
 -23  -7   0    4.80    5.20
 -23  -7   0    5.20    5.20
  23   7   0   -0.20    3.20
 -23   7   0   -0.80    4.30
  23  -7  -1  184.28   18.20
  23   7   1  246.08   15.50
  23  -7  -1  226.38   16.90
 -23  -7   1  210.28   16.90
 -23  -7  -1  237.28   17.60
  23  -7   1  242.48   17.00
 -23   7   1  234.08   16.60
  23  -7   1  226.38   16.50
  23   7  -1  230.88   15.60
 -23  -7  -1  222.68   17.20
  23   7   2   32.10    4.00
  23  -7  -2   28.20    7.40
 -23  -7   2   32.90    6.20
 -23  -7  -2   34.90    8.30
  23  -7   2   35.10    5.70
  23  -7   2   25.00    6.40
 -23   7   2   40.20    6.40
  23   7  -2   31.90    4.60
 -23  -7   3  147.59   13.10
  23   7  -3  154.88   11.80
 -23   7   3  166.88   13.30
  23  -7   3  150.18   14.80
  23  -7   3  157.08   12.50
 -23  -7  -3  167.58   15.00
 -23  -7   4   14.90    6.00
 -23   7   4   26.70    6.60
  23   7  -4   15.50    4.70
  23  -7   4    9.00    9.00
 -23  -7  -4   23.60    7.20
  23  -7   4   22.40    5.30
 -23  -7   5  151.28   13.20
 -23   7   5  155.48   14.50
  23  -7   5  144.09   13.50
 -23  -7  -5  165.18   13.90
  23   7  -5  157.98   12.70
  23  -7   5  143.19   14.10
  23  -7   6    9.60    7.30
  23   7  -6   16.60    6.20
  23  -9   0   -8.10    7.60
 -23  -9   0   -7.20    7.10
  23   9   0    0.70    4.30
 -23  -9   0   11.30    7.30
 -23  -9   1   98.09   12.00
  23   9   1  125.89   10.00
 -23  -9  -1  110.59   12.20
  23   9  -1  114.89   10.20
 -23  -9  -1  114.59   13.30
 -23   9   1  112.19   15.40
  23  -9   1  130.89   11.80
 -23  -9  -2   -8.30    9.40
  23  -9   2    5.50    6.60
  23   9  -2    2.60    4.70
  24   0   0 1833.22  113.19
 -24   0   0 1806.72  113.29
 -24   0   0 1810.62  113.19
  24   0   0 1745.43  112.89
 -24   0   1    5.90    3.40
  24   0   1   -1.10    3.40
  24   0  -1   -4.60    3.50
  24   0  -1    0.40    2.30
 -24   0  -1   -0.90    3.20
 -24   0   2  321.87   20.30
  24   0  -2  303.37   19.60
 -24   0  -2  271.27   20.90
  24   0   2  298.37   20.90
 -24   0  -3    1.60    3.90
 -24   0   3   -3.40    4.40
  24   0  -3    0.70    2.90
  24   0   3   -1.20    3.30
 -24   0   3    0.60    2.20
 -24   0   4  334.67   23.20
  24   0  -4  340.87   22.00
 -24   0   4  315.27   21.50
  24   0   4  342.97   21.90
  24   0  -5    2.90    3.30
  24   0   5    4.60    3.10
 -24   0   5   -3.20    5.50
 -24   0   5    3.20    3.10
 -24   0   6  315.07   28.80
  24   0  -6  445.16   27.10
 -24   0   6  414.16   26.90
  24   0   6  437.26   26.90
 -24   0   7   -3.70    4.60
 -24   0   7  -19.00    8.60
  24   0  -7    4.10    4.60
 -24   0   8   11.30   11.10
  24   0  -8   43.20    6.50
 -24   0   9    4.90   10.80
  24  -2   0  287.87   18.40
  24   2   0  272.97   18.00
 -24  -2   0  262.47   17.40
 -24   2   0  267.37   19.00
  24   2   0  265.77   18.10
 -24   2   0  269.37   18.00
 -24   2  -1   77.39    7.40
 -24   2  -1   84.99    7.40
  24   2   1   72.99    6.40
  24  -2  -1   70.09    6.90
 -24  -2   1   79.69    5.70
  24   2   1   74.59    6.40
 -24   2   1   78.79    8.70
  24   2  -1   66.49    6.80
 -24  -2  -1   75.39    7.30
  24  -2   1   72.89    7.40
  24   2   2  665.83   46.80
 -24  -2   2  738.13   45.70
 -24   2  -2  780.32   45.70
 -24   2  -2  754.12   46.20
  24   2   2  734.23   45.80
  24  -2   2  730.33   45.50
  24  -2   2  713.43   47.20
  24   2  -2  705.73   46.40
 -24   2   2  632.94   47.20
 -24  -2  -2  735.83   46.90
  24   2   3    3.70    3.30
 -24  -2   3    3.10    2.60
  24  -2   3   -1.50    3.70
 -24  -2  -3   -4.60    5.10
 -24   2   3    5.70    6.70
  24  -2   3   -2.40    2.20
  24   2  -3   -4.10    4.90
  24   2   4  367.76   23.10
 -24  -2   4  378.36   23.10
 -24   2   4  288.87   24.80
  24  -2   4  351.56   23.00
  24   2  -4  329.97   24.60
 -24  -2  -4  369.46   24.10
  24  -2   4  358.16   23.40
 -24  -2   5   16.60    3.90
 -24  -2   5   30.00    6.00
  24   2   5   15.80    3.30
  24  -2   5    8.80    3.80
 -24   2   5   13.10    7.10
  24   2  -5   -1.10    5.70
  24  -2   5   15.30    3.60
  24   2   6  119.59    9.80
 -24  -2   6  128.49   10.40
 -24  -2   6  129.19   12.20
  24  -2   6  123.99   10.20
  24   2  -6  159.78   12.00
 -24   2   6  118.89   13.00
  24  -2   6  116.19   10.20
 -24  -2   7   21.30    5.30
 -24  -2   7   13.30    7.60
  24  -2   7   26.70    4.90
  24   2  -7   23.30    6.00
 -24   2   7   13.70    8.50
  24  -2   7   18.60    5.40
 -24  -2   8  175.38   14.90
 -24  -2   8  194.48   18.10
 -24   2   8  185.68   17.80
  24   2  -8  199.68   15.20
  24  -2   8  157.48   14.70
  24  -2   8  192.88   14.60
  24  -4   0  284.67   19.70
  24  -4   0  282.87   18.60
 -24  -4   0  283.77   19.10
 -24   4   0  297.97   19.20
  24   4   0  286.77   18.60
 -24   4  -1   85.09    6.80
  24  -4  -1   72.19    6.70
  24   4   1   77.09    6.10
  24  -4  -1   95.29    7.90
 -24  -4   1   82.99    7.30
 -24   4   1   90.89    8.00
  24   4  -1   76.79    6.50
 -24  -4  -1   87.09    8.00
  24  -4   1   89.19    8.00
 -24  -4  -1   85.89    7.30
  24  -4   1   77.09    6.40
 -24  -4   2  333.77   21.90
  24   4   2  331.07   21.20
  24   4   2  316.87   21.50
 -24   4   2  344.87   22.50
  24  -4   2  304.97   24.50
 -24  -4  -2  351.16   23.10
  24  -4   2  326.17   21.40
  24   4  -2  339.87   21.70
 -24  -4   3   10.80    3.30
  24  -4   3    1.20    2.60
 -24  -4  -3    0.90    6.30
  24  -4   3    7.50    5.20
 -24   4   3    7.80    5.00
  24   4  -3    3.60    3.30
 -24  -4   4  320.17   21.00
  24   4  -4  306.87   21.00
  24  -4   4  311.07   21.50
 -24   4   4  320.27   22.00
 -24  -4  -4  312.57   22.10
  24  -4   4  303.57   20.50
 -24  -4   5    7.80    4.30
  24  -4   5   13.40    3.80
  24  -4   5    5.70    4.40
 -24   4   5   15.90    6.50
 -24  -4  -5    7.60    5.10
  24   4  -5    8.40    4.90
 -24  -4   6  133.49   11.80
 -24   4   6  162.18   14.00
  24  -4   6  135.49   11.50
  24   4  -6  158.28   13.20
  24  -4   6  137.49   11.70
 -24  -4   7   20.40    6.00
 -24  -4   7   45.50    9.00
 -24   4   7   23.70    8.30
  24  -4   7   31.40    6.20
  24  -4   7   25.90    5.60
  24   4  -7   14.00    8.70
 -24  -4   8   98.99   10.60
 -24  -4   8  103.49   12.40
  24   4  -8   96.59   13.50
  24  -4   8   86.39   10.40
 -24   4   8  123.39   12.80
  24  -4   8   92.89    9.50
 -24   6   0  426.66   27.80
  24  -6   0  450.75   28.30
 -24  -6   0  414.36   28.10
  24  -6   0  384.86   29.40
  24   6   0  422.66   27.20
  24  -6  -1   13.30    5.50
 -24  -6   1    3.80    4.60
  24   6   1   16.90    3.00
 -24  -6  -1   11.40    4.90
 -24   6   1   10.50    4.60
 -24  -6  -1   13.20    5.30
  24   6  -1   12.40    3.30
  24  -6   1   14.90    4.40
  24  -6   1   10.90    4.90
 -24  -6   2  117.59   10.30
  24   6   2  115.19    8.90
  24   6  -2  126.69    9.50
 -24  -6  -2  136.29   12.50
  24  -6   2  124.19   10.30
  24  -6   2  119.79   11.30
 -24   6   2  134.49   11.00
 -24  -6   3    8.10    4.90
  24  -6   3    3.20    8.60
 -24  -6  -3    0.60    7.40
  24  -6   3    6.20    3.80
  24   6  -3    1.70    3.60
 -24   6   3   12.60    5.60
 -24  -6   4  137.19   11.90
  24  -6   4  133.59   11.50
 -24  -6  -4  137.19   13.60
 -24   6   4  147.09   12.60
  24  -6   4  145.49   13.20
  24   6  -4  146.99   11.20
 -24  -6   5   -0.80    5.20
 -24   6   5   -3.40    6.20
  24   6  -5   -3.10    4.80
  24  -6   5    5.70    6.10
 -24  -6  -5    0.40    5.80
 -24  -6   6  195.08   15.90
  24   6  -6  188.78   15.80
 -24   6   6  208.88   17.10
  24  -6   6  197.88   16.30
 -24  -8   0   51.39    7.80
  24   8   0   48.30    5.50
  24  -8   0   41.40    7.60
 -24  -8   0   55.29    8.00
  24   8   1    1.60    3.70
 -24  -8   1    6.40    6.20
  24   8  -1   10.50    4.10
 -24   8   1    2.00    5.70
 -24  -8  -1    3.00    6.10
 -24  -8  -1    5.70    6.30
  24  -8   1    9.10    5.80
  24   8   2  175.88   13.30
 -24  -8   2  176.18   15.20
  24   8  -2  182.28   13.40
 -24  -8  -2  176.18   15.30
 -24   8   2  189.88   15.00
  24  -8   2  203.28   15.50
 -24  -8  -2  168.78   16.80
 -24  -8   3   -3.70    6.30
  24   8  -3    5.80    4.50
 -24  -8  -3   -0.60    8.50
 -24   8   3    5.40    7.10
  24  -8   3   -4.70    6.80
 -24  -8   4   87.39   10.60
 -24  -8  -4  109.19   12.40
  24  -8   4  102.59   13.60
  24   8  -4  101.29    9.40
 -24   8   4  108.69   11.60
  25   1   0   -1.10    2.40
 -25   1   0    3.00    2.80
 -25   1   0    5.00    3.90
  25  -1   0    0.60    3.10
  25   1   0   -2.40    2.80
  25   1   1  254.77   17.20
 -25   1  -1  247.18   17.10
 -25   1  -1  252.37   17.80
  25  -1  -1  258.77   17.50
  25   1   1  256.77   16.50
  25  -1   1  254.97   17.70
 -25  -1  -1  258.37   17.40
  25   1  -1  249.18   16.90
 -25   1   1  264.67   17.80
 -25   1  -2   69.29    7.40
 -25   1  -2   63.49    6.00
 -25  -1   2   62.59    5.00
  25   1   2   60.79    7.70
  25   1  -2   69.19    6.20
 -25  -1  -2   79.19    8.00
 -25   1   2   68.69    7.40
  25  -1   2   62.99    8.00
 -25  -1   3  507.35   31.50
  25   1   3  513.25   32.20
 -25  -1   3  526.85   32.50
 -25   1  -3  485.75   32.20
 -25  -1  -3  470.55   33.00
  25   1  -3  470.25   32.00
  25  -1   3  500.45   32.30
 -25   1   3  473.15   33.10
 -25  -1   4   67.59    6.30
  25   1   4   75.19    6.50
 -25  -1   4   89.19    8.20
 -25   1   4   77.19    9.20
  25  -1   4   71.49    6.70
  25   1  -4   76.79    7.00
  25  -1   4   70.39    6.20
 -25  -1  -4   80.89    7.90
 -25  -1   5  157.18   11.30
  25   1   5  170.58   11.50
 -25  -1   5  161.88   12.80
  25  -1   5  145.99   11.30
  25   1  -5  169.78   12.00
 -25   1   5  113.69   13.70
  25  -1   5  154.48   11.70
 -25  -1   6   13.60    6.60
 -25  -1   6   11.80    4.20
  25   1   6    9.30    3.70
  25   1  -6   17.90    4.60
  25  -1   6    8.20    3.90
  25  -1   6    5.50    4.10
 -25   1   6   -1.80    9.00
 -25  -1   7  132.39   13.50
  25   1  -7  133.39   10.90
  25  -1   7  125.09   10.30
 -25   1   7   80.19   14.10
  25  -1   7  133.89   11.10
 -25  -1   8  -15.90    9.20
  25   1  -8    2.60    5.20
 -25   1   8  -11.50    9.90
  25  -1   8   -4.30    6.00
  25  -1   8    0.80    4.70
 -25  -3   0    3.40    2.70
  25   3   0   -2.30    2.50
  25  -3   0   -0.20    3.70
 -25   3   0   -8.70    4.40
 -25   3   0    2.20    4.20
  25   3   1  515.95   33.00
 -25  -3   1  518.65   33.10
  25   3   1  522.45   33.10
 -25   3  -1  509.45   33.30
 -25   3  -1  539.05   33.30
  25  -3  -1  513.25   33.70
 -25  -3  -1  538.15   33.80
 -25   3   1  531.05   34.10
 -25  -3  -1  498.75   33.20
  25  -3   1  508.95   34.00
  25   3  -1  529.45   33.30
 -25   3   1  497.45   33.10
 -25  -3   2    2.90    2.70
  25   3   2    3.50    2.20
  25   3   2    0.40    3.00
 -25  -3  -2    6.30    4.50
  25  -3   2    0.00    2.00
  25   3  -2    0.60    3.20
 -25   3   2    6.20    5.40
  25  -3   2   -0.40    6.20
  25   3   3   56.79    6.10
 -25  -3   3   60.59    5.30
  25  -3   3   65.19    7.10
  25   3  -3   65.19    6.40
 -25  -3  -3   51.39    8.60
  25  -3   3   56.39    4.90
 -25   3   3   55.39    7.90
 -25  -3   4    2.70    3.20
  25   3   4    1.60    3.10
 -25   3   4   -1.90    6.20
  25   3  -4   -1.40    4.80
 -25  -3  -4    0.50    5.20
  25  -3   4    6.00    2.90
  25  -3   4    1.10    4.10
  25   3   5  351.16   22.00
 -25  -3   5  344.47   22.20
  25  -3   5  326.57   22.10
 -25   3   5  298.87   23.90
  25   3  -5  327.87   23.80
  25  -3   5  334.77   22.50
  25   3   6    4.30    3.50
 -25  -3   6   18.10    6.70
 -25  -3   6    1.20    4.20
  25  -3   6    8.10    4.30
  25  -3   6    3.80    4.10
  25   3  -6    0.30    7.60
 -25   3   6    5.50    7.60
 -25  -3   7  104.89    9.60
  25   3   7   83.79    8.00
 -25  -3   7  109.59   11.30
  25   3  -7   86.29   11.00
  25  -3   7  110.29    9.40
 -25   3   7  107.39   12.50
  25  -3   7   86.99    8.70
 -25  -3   8   -7.20    8.40
  25   3  -8    6.00    6.90
 -25   3   8    1.30    9.10
  25  -3   8   -6.60    5.20
  25   5   0    2.40    2.50
 -25  -5   0    1.90    3.50
 -25   5   0    2.60    3.70
  25  -5   0   -2.00    4.00
  25  -5  -1  169.68   13.10
  25   5   1  160.98   11.30
 -25  -5   1  164.48   12.30
 -25  -5  -1  176.18   13.10
 -25   5   1  181.18   12.70
  25  -5   1  172.78   13.10
  25   5  -1  165.38   11.60
 -25  -5  -1  152.28   12.40
 -25  -5   2   17.30    4.20
  25   5   2   19.00    2.80
  25   5  -2   16.90    3.60
 -25   5   2   22.90    5.20
  25  -5   2   17.10    6.40
 -25  -5  -2   25.10    6.10
 -25  -5   3  322.37   21.60
 -25   5   3  352.06   22.50
 -25  -5  -3  270.97   24.10
  25  -5   3  305.67   24.20
  25   5  -3  328.07   21.40
 -25  -5   4    4.40    4.20
 -25  -5  -4    5.60    6.50
  25   5  -4   11.80    4.30
  25  -5   4    7.00    5.90
 -25   5   4   12.20    6.20
 -25  -5   5   35.50    5.90
  25   5  -5   40.50    6.30
 -25  -5  -5   52.69    7.60
  25  -5   5   31.70    6.40
 -25   5   5   42.80    8.10
 -25  -5   6    0.70    5.10
 -25   5   6    6.40    7.50
  25  -5   6   -0.40    5.10
  25   5  -6   -2.80    5.80
 -25  -5   7   78.39    9.30
  25  -5   7   80.49    9.00
 -25   5   7  106.89   11.90
  25   5  -7   84.19   11.30
 -25  -7   0    0.40    5.20
  25  -7   0   -2.60    5.20
  25   7   0    0.30    3.20
 -25  -7   0    2.10    5.50
 -25  -7   1  135.99   12.10
  25   7   1  145.29   10.30
  25  -7  -1  127.29   12.30
  25   7  -1  125.89   10.50
  25  -7   1  143.49   12.60
 -25  -7  -1  138.99   12.00
 -25   7   1  155.28   12.20
 -25  -7  -1  146.99   12.40
  25   7   2   18.40    3.60
 -25  -7   2   14.10    5.50
  25   7  -2   17.80    4.20
 -25  -7  -2   13.90    6.10
  25  -7   2   16.10    6.10
 -25  -7  -2   30.00    7.40
 -25   7   2   28.60    6.40
 -25  -7   3  100.99    9.70
  25  -7   3  104.09   11.50
  25   7  -3   93.59    8.50
 -25  -7  -3   72.69   12.20
 -25   7   3  104.89   10.30
 -25  -7   4   16.20    6.40
  25  -7   4   31.60   10.90
 -25  -7  -4   20.40    8.00
  25   7  -4   18.20    5.10
 -25   7   4   33.40    7.50
 -25  -7   5   86.99   10.00
 -25   7   5  112.09   11.50
  25   7  -5  105.69    9.90
 -25  -7  -5  104.19   11.20
  25  -7   5   81.59   12.10
 -26   0   0  484.35   30.70
 -26   0   0  472.45   30.50
  26   0   0  460.05   30.50
  26   0   1   -3.40    3.40
  26   0  -1   -3.60    3.50
 -26   0   1    0.60    3.40
  26   0  -1    1.20    2.30
 -26   0  -1    1.40    2.80
 -26   0  -1    2.40    3.40
 -26   0  -2   15.30    5.70
  26   0  -2    9.80    2.90
 -26   0   2    9.40    4.10
  26   0   2   -2.10    5.80
  26   0   3   -0.60    4.00
 -26   0  -3    0.20    4.80
 -26   0   3    4.40    4.50
  26   0  -3   -3.20    2.80
  26   0  -4   68.19    6.10
 -26   0   4   66.39    7.70
  26   0   4   55.99    6.00
 -26   0   5   -1.10    5.60
  26   0   5    0.20    3.50
  26   0  -5    1.40    3.60
 -26   0   6  169.68   15.60
  26   0   6  172.78   12.70
  26   0  -6  170.88   13.10
  26   0   7   -6.90    3.80
  26   0  -7    6.30    4.70
 -26   0   7   -7.30    8.00
  26   0   8    8.10    4.90
 -26   0   8  -13.30   10.30
  26   0  -8    4.80    5.30
 -26   2   0    2.60    6.60
  26   2   0   17.00    3.40
  26  -2   0   13.70    3.90
 -26   2   0   19.90    3.70
  26   2   0   12.50    4.60
 -26   2  -1   44.80    6.90
  26  -2  -1   47.40    5.40
 -26   2  -1   51.69    6.80
  26   2   1   49.10    5.30
  26   2   1   45.40    4.60
 -26   2   1   39.20    7.90
 -26  -2  -1   51.09    4.30
  26   2  -1   46.30    6.30
 -26  -2  -1   45.70    5.50
  26  -2   1   49.30    5.90
  26   2   2  191.48   12.70
  26   2   2  204.28   14.30
 -26   2  -2  199.88   13.90
 -26  -2  -2  211.38   14.60
 -26   2   2  161.68   16.40
  26   2  -2  191.58   14.80
  26  -2   2  168.18   16.30
 -26  -2   3    3.10    3.10
  26   2   3    3.50    3.90
 -26   2   3   -2.00    7.00
  26  -2   3    6.50    4.70
  26   2  -3    3.50    5.60
 -26  -2  -3   -2.80    5.80
 -26  -2   4  104.29    8.10
  26   2   4   93.29    8.10
  26  -2   4   74.99    7.30
  26   2  -4  105.39    9.90
  26  -2   4  101.39    8.70
 -26  -2  -4   98.79    9.50
 -26   2   4   53.09   11.00
  26   2   5   11.30    3.60
 -26  -2   5   22.30    6.10
  26   2  -5   11.00    5.70
 -26   2   5   -5.10    8.50
  26  -2   5    8.80    3.60
  26  -2   5    9.30    4.20
 -26  -2   6   30.60    6.90
  26   2   6   21.60    4.30
  26   2  -6   31.20    6.10
 -26   2   6   15.80    9.60
  26  -2   6   19.30    4.70
  26  -2   6   30.40    5.10
 -26  -2   7   22.10    8.10
  26   2   7   19.10    4.50
  26   2  -7   17.80    5.70
 -26   2   7    3.30    9.70
  26  -2   7   25.80    5.30
 -26  -2   8   84.49   12.40
 -26   2   8   84.59   13.90
  26  -2   8   80.69    8.50
  26   2  -8   85.09    9.30
 -26   4   0   90.69    7.80
 -26  -4   0   77.29    7.10
  26   4   0   81.19    6.70
  26  -4   0   85.59    7.60
  26  -4  -1   70.79    6.90
  26   4   1   64.79    5.50
 -26  -4   1   63.19    5.90
 -26   4  -1   70.99    6.10
 -26  -4  -1   61.09    6.10
  26  -4   1   58.89    6.90
  26   4  -1   69.39    5.90
 -26   4   1   69.69    7.30
 -26  -4  -1   74.29    7.30
 -26  -4   2  111.19    9.10
  26   4   2  122.89    8.30
  26   4  -2  123.29    9.20
  26  -4   2   94.89   11.00
 -26  -4  -2  126.19   10.70
 -26   4   2  123.19   10.80
 -26  -4   3    9.00    3.40
  26  -4   3    0.20    6.10
  26   4  -3    7.30    4.00
 -26   4   3    7.60    5.90
 -26  -4  -3   -3.10    6.40
 -26  -4   4  102.39    9.20
 -26   4   4  132.69   11.80
 -26  -4  -4  115.59   11.60
  26   4  -4  105.49    9.70
  26  -4   4  113.09   10.20
 -26  -4   5   16.30    4.70
 -26   4   5   17.70    7.70
 -26  -4  -5   15.40    5.90
  26  -4   5    9.80    5.10
  26   4  -5    3.00    5.90
  26   4  -6   47.70    9.10
 -26   4   6   55.49    9.80
  26  -4   6   49.40    6.60
 -26  -4   7   20.70    8.50
 -26   4   7   21.40    9.20
  26   4  -7   -3.50    9.20
  26  -4   7    4.60    5.40
  26   6   0  207.08   14.60
 -26  -6   0  205.28   15.70
  26  -6   0  231.78   16.20
 -26   6   0  226.58   15.70
  26  -6  -1   16.30    5.50
 -26  -6   1   10.20    4.70
  26   6   1   11.90    3.10
 -26   6   1   23.50    5.40
  26   6  -1   14.10    3.50
  26  -6   1   12.00    5.10
 -26  -6  -1   13.10    4.90
 -26  -6  -1   15.80    5.30
 -26  -6   2   49.00    5.90
  26   6   2   41.50    4.70
  26   6  -2   40.00    5.00
  26  -6   2   40.60    7.10
 -26   6   2   40.30    6.90
 -26  -6  -2   51.29    7.60
 -26  -6   3    2.30    4.60
  26   6  -3    0.70    3.70
 -26   6   3    3.00    5.90
  26  -6   3    1.80    8.00
 -26  -6  -3   -1.50    7.60
 -26  -6   4   57.89    7.10
  26   6  -4   70.09    7.00
 -26  -6  -4   57.59    9.80
  26  -6   4   45.80   10.00
 -26   6   4   70.59    8.70
 -26  -6   5   -3.10    5.40
 -26   6   5   -0.20    7.20
  26  -6   5    6.20    7.20
  26   6  -5   -5.50    5.10
 -26  -6  -5    6.40    7.00
  26  -6   6  111.29   11.80
 -26   6   6  135.59   13.40
  26   6  -6  121.79   11.60
  26  -8   0   23.90    6.60
 -26  -8   0   16.40    6.80
 -26  -8   0   19.70    6.60
  26   8   0   23.00    4.50
 -26  -8   1   -6.50    6.30
  26   8   1    2.10    3.80
  26   8  -1    0.10    4.00
 -26  -8  -1   10.00    6.20
 -26  -8  -1   -0.90    6.40
  26  -8   1    5.90    6.10
 -26  -8   2  121.79   11.50
 -26  -8  -2  107.29   11.70
  26   8  -2  118.99   10.30
  26  -8   2  114.29   11.20
 -26   8   2  139.29   12.50
 -26  -8  -2  127.19   13.20
 -26  -8   3    6.60    6.90
  26   8  -3    8.00    4.80
 -26  -8  -3   -6.60    9.60
  26  -8   3    4.40    7.10
 -26   8   3   11.70    8.00
 -27   1   0   -2.70    3.50
 -27   1   0    1.90    2.90
  27   1   0    2.90    2.40
  27  -1   0   -0.50    3.30
  27   1   0    0.50    3.20
 -27   1  -1   22.10    4.40
  27   1   1   13.00    3.50
  27   1   1   17.40    2.60
 -27   1  -1   19.60    3.90
  27  -1  -1   14.40    3.80
 -27   1   1   11.60    4.50
  27   1  -1   17.30    3.20
 -27  -1  -1   18.50    4.00
  27  -1   1   15.70    4.30
 -27   1  -2   22.40    3.80
 -27   1  -2   27.80    6.40
  27   1   2   12.30    5.40
  27   1  -2   23.80    3.80
  27  -1   2   19.40    6.90
 -27   1   2   26.60    5.40
 -27  -1  -2   27.80    5.40
 -27  -1   3   80.39    7.90
 -27   1  -3   91.39    8.20
  27   1   3   72.89    7.60
  27   1  -3   82.69    7.10
  27  -1   3   70.89    7.80
 -27   1   3   87.99    8.80
 -27  -1  -3   73.69    9.40
  27   1   4   71.79    6.90
 -27  -1   4   80.89    8.10
 -27   1   4   67.29    8.70
  27   1  -4   78.39    7.20
 -27  -1  -4   93.89    8.90
  27  -1   4   71.09    7.30
  27   1   5    7.90    3.90
 -27  -1   5   18.20    5.90
 -27   1   5    1.50    6.70
  27   1  -5   16.00    4.50
  27  -1   5   21.90    4.40
 -27  -1   6    8.60    6.70
  27   1   6    7.70    4.00
  27   1  -6    5.10    4.40
 -27   1   6   -9.60    7.70
  27  -1   6    7.60    4.30
 -27  -1   7   38.00    8.90
  27   1   7   46.80    5.70
  27  -1   7   31.20    5.70
 -27   1   7    1.90   10.10
  27   1  -7   44.70    6.20
 -27  -1   8  -11.20    8.70
  27   1   8   -4.50    4.60
  27  -1   8   -3.00    5.00
 -27   1   8  -14.40   11.90
  27   1  -8    2.50    5.50
 -27   3   0    0.40    5.00
  27   3   0   -3.10    2.90
  27  -3   0    4.00    3.60
 -27   3   0    1.20    4.10
 -27   3  -1   80.99    7.20
  27   3   1   67.09    6.30
  27  -3  -1   75.89    6.90
 -27   3  -1   79.09    7.40
  27   3   1   77.29    6.20
 -27   3   1   68.39    8.50
 -27   3   1   64.29    6.10
 -27  -3  -1   88.09    7.60
  27   3  -1   69.79    6.60
  27  -3   1   79.79    7.40
  27   3   2   16.20    3.20
  27   3   2   18.00    3.50
 -27   3   2   17.40    6.90
  27  -3   2   17.60    6.50
 -27  -3  -2   27.80    5.30
  27   3  -2   14.30    4.40
  27   3   3    9.00    5.20
  27  -3   3   -0.50    5.60
  27   3  -3   -1.50    4.60
 -27  -3  -3   -0.30    5.60
 -27   3   3    2.00    7.10
  27   3   4   -0.20    3.70
  27   3  -4    0.90    5.80
 -27  -3  -4   -7.40    5.70
  27  -3   4    1.00    4.70
 -27   3   4   -1.20    7.50
  27   3   5  132.99   10.00
 -27   3   5  102.19   13.20
 -27  -3  -5  121.69   11.80
  27   3  -5  127.89   12.80
  27  -3   5  117.29   10.70
 -27  -3   6    6.30    6.60
  27   3   6    3.80    4.00
  27   3  -6   17.00    7.60
 -27   3   6    8.90    9.40
  27  -3   6    8.30    4.80
 -27  -3   7   34.20    8.30
  27   3  -7   30.10    7.90
 -27   3   7   30.60   10.90
  27  -3   7   28.20    6.00
 -27  -3   8   -0.30    8.70
  27   3  -8   -0.30    6.90
 -27   3   8   -0.60   10.60
  27  -3   8   -6.60    5.50
  27  -5   0   -2.70    4.10
 -27   5   0    0.70    4.30
 -27  -5   0   -2.40    3.70
  27   5   0    2.80    2.70
  27   5   1   24.50    3.30
 -27  -5   1   13.50    4.20
  27  -5  -1   26.30    5.20
  27   5  -1   22.40    3.70
  27  -5   1   22.60    5.20
 -27  -5  -1   26.10    5.30
 -27   5   1   18.50    5.50
 -27  -5  -1   27.50    4.80
 -27  -5   2   17.60    4.20
 -27  -5  -2   19.70    5.60
  27  -5   2   16.00    6.10
  27   5  -2   19.80    4.10
 -27   5   2   26.80    6.20
 -27  -5   3  136.49   11.10
  27   5  -3  146.79   11.00
 -27   5   3  142.39   13.00
  27  -5   3  114.19   14.20
 -27  -5  -3  152.48   13.70
  27  -5   4    1.50    6.70
  27   5  -4   -6.00    4.50
 -27   5   4   10.60    7.10
 -27  -5  -4   -4.90    7.10
 -27  -5  -5    9.20    7.00
 -27   5   5    9.90    8.00
  27  -5   5    7.00    6.20
  27   5  -5    9.10    5.50
 -27   5   6   10.30    8.90
  27   5  -6    2.80    7.00
  27  -5   6    4.80    6.20
  27  -7   0   -1.20    5.50
 -27  -7   0    3.50    5.50
 -27  -7   0    5.50    5.30
  27   7   0    3.10    3.50
 -27  -7   1   78.09    8.30
  27   7   1   73.89    6.40
  27  -7  -1   57.99    8.80
 -27  -7  -1   81.49    8.70
 -27   7   1   70.09    8.70
 -27  -7  -1   68.29    8.40
  27  -7   1   76.09    8.30
  27   7  -1   68.59    6.70
 -27  -7   2   11.20    5.40
  27  -7   2   11.10    6.10
  27   7  -2   12.50    4.20
 -27   7   2   24.80    7.20
 -27  -7  -2   17.50    6.90
 -27  -7  -2    6.90    6.00
 -27  -7   3   44.00    7.20
  27   7  -3   46.90    6.10
  27  -7   3   40.60    8.50
 -27  -7  -3   52.49   10.00
 -27   7   3   51.29    8.70
 -27   7   4   31.90    8.50
  27   7  -4   22.60    5.80
  27  -7   4   11.20   10.70
 -27  -7  -4   19.60    9.10
 -28   0   0  178.38   12.80
  28   0   0  186.38   12.80
 -28   0   0  179.28   12.80
  28   0  -1   -0.50    2.50
  28   0  -1   -4.20    3.60
 -28   0  -1   -0.30    3.50
 -28   0  -1   -3.20    3.10
 -28   0   1    0.00    3.50
  28   0   1    2.30    3.40
  28   0   2   -2.60    5.20
 -28   0  -2   -0.20    2.70
 -28   0   2    1.90    3.90
 -28   0  -2   -1.40    4.50
  28   0  -2   -1.10    2.70
 -28   0  -3   -1.30    5.50
 -28   0   3   -4.80    4.20
  28   0   3   -1.20    4.70
  28   0  -3    2.70    3.10
 -28   0   4   39.70    6.50
  28   0   4   33.40    5.30
  28   0  -4   43.20    5.00
 -28   0   5    3.30    5.90
  28   0  -5   -2.90    3.80
  28   0   5   -5.40    3.80
 -28   0   6  105.39   11.70
  28   0   6  103.69    9.70
  28   0  -6  109.79    9.20
  28   0  -7    3.70    4.60
 -28   0   7   -9.10    7.60
  28   0   7   -3.60    4.30
  28   0  -8   -0.80    5.00
 -28   0   8   -5.40    9.80
  28   0   8    1.50    5.10
  28   2   0    3.60    3.50
  28   2   0    3.80    3.00
 -28   2   0   -4.80    5.40
 -28   2   0    6.20    3.20
  28  -2   0   -2.80    3.30
  28  -2  -1   31.00    4.50
  28   2   1   25.60    3.70
 -28   2  -1   24.60    5.40
  28   2   1   27.20    3.70
 -28   2  -1   21.30    7.00
 -28   2   1   20.90    6.10
  28   2  -1   28.00    5.10
 -28   2   1   29.40    3.80
  28  -2   1   24.20    4.70
 -28  -2  -1   29.50    4.60
  28   2   2   85.99    8.10
 -28   2  -2   93.59    8.90
 -28  -2  -2  101.89    8.90
  28  -2   2   86.79    9.70
  28   2  -2  102.49    9.10
 -28   2   2   80.09    9.40
  28   2   3    8.40    5.30
  28  -2   3    2.40    5.50
  28   2  -3    4.20    4.70
 -28   2   3   -2.50    6.10
 -28  -2  -3    4.70    5.60
  28   2   4   47.90    5.50
 -28  -2   4   46.20    6.40
  28  -2   4   41.10    6.10
 -28   2   4   20.70    8.10
  28   2  -4   35.40    6.30
 -28  -2  -4   46.80    8.00
  28   2   5    6.10    4.00
 -28  -2   5    7.50    5.70
  28  -2   5    2.00    4.40
  28   2  -5    8.80    5.30
 -28   2   5   -4.80    8.10
 -28  -2   6   18.50    6.50
  28   2   6    7.70    4.20
 -28   2   6   -2.70    9.90
  28   2  -6   10.00    5.40
  28  -2   6    8.50    4.80
  28   2   7   15.20    4.70
 -28  -2   7   14.10    7.60
 -28   2   7  -10.60   11.60
  28  -2   7    6.60    5.20
  28   2  -7   14.40    5.80
  28   2   8   47.00    6.60
 -28  -2   8   51.29   10.70
  28  -2   8   50.59    7.20
 -28   2   8   13.10   13.50
  28   2  -8   59.39    7.80
  28  -4   0   32.40    5.30
 -28   4   0   54.49    6.50
  28   4   0   41.20    4.50
  28   4   1   43.50    4.40
  28  -4  -1   39.30    5.60
  28   4  -1   53.19    5.10
 -28  -4  -1   39.90    5.80
  28  -4   1   34.90    5.70
 -28   4   1   51.59    7.30
  28   4  -2   44.50    5.40
 -28  -4  -2   57.59    7.10
  28  -4   2   42.00    7.20
 -28   4   2   44.30    8.10
 -28  -4  -3   15.30    6.20
  28  -4   3   -2.70    7.50
  28   4  -3    7.40    4.30
 -28   4   3   15.30    7.60
  28  -4   4   50.19    7.40
 -28   4   4   45.90    9.60
 -28  -4  -4   30.60    8.70
  28   4  -4   38.30    6.70
  28   4  -5    0.90    6.60
 -28  -4  -5    9.90    6.90
 -28   4   5   11.60    9.00
  28  -4   5   16.60    6.00
 -28   4   6   23.10   10.20
  28  -4   6   18.60    6.10
  28   4  -6   35.30    9.20
 -28  -4   7   13.80    8.30
  28  -4   7    1.80    5.70
 -28   4   7   20.20   10.90
  28   4  -7   -1.70    9.10
  28  -6   0  120.79   11.50
 -28  -6   0  140.29   11.90
  28   6   0  122.89    9.60
  28  -6  -1   10.30    5.50
  28   6   1   13.10    3.30
 -28   6   1   15.00    6.20
  28  -6   1    9.50    5.30
 -28  -6  -1   15.60    5.40
 -28  -6  -1   13.40    7.40
  28   6  -1   17.80    3.80
 -28  -6  -2   18.90    6.20
 -28  -6  -2   12.70    8.30
  28   6  -2   15.20    4.20
  28  -6   2   24.00    6.30
 -28   6   2   16.60    6.80
  28  -6   3   -2.80    7.30
  28   6  -3   -0.50    4.20
 -28   6   3   -1.20    6.90
 -28  -6  -3   10.90    7.20
  28   6  -4   43.00    6.40
 -28  -6  -4   28.40    9.80
  28  -6   4   43.70   10.70
 -28   6   4   42.90    9.00
  28  -6   5    2.50    8.30
  28   6  -5    4.30    5.80
 -28   6   5    6.60    8.60
 -28  -6  -5   -8.00    7.70
  28  -8   0    6.10    6.40
  28   8   0   11.30    4.30
 -28  -8   0   13.70    6.40
  28  -8   1    5.90    6.20
  28   8  -1    8.60    4.50
 -28  -8  -1    9.00    6.50
 -28  -8  -2   95.89   11.20
  28  -8   2   73.59    9.50
 -28   8   2  103.19   11.70
  28   8  -2   84.19    8.20
  29  -1   0    3.90    3.30
 -29   1   0    1.10    2.90
 -29   1   0   -1.50    3.50
  29   1   0    1.90    2.30
  29   1   0    1.40    3.10
 -29  -1   0   -1.30    3.30
  29  -1  -1   24.50    4.30
  29   1   1   16.90    2.60
 -29   1  -1   17.00    3.90
  29   1   1   20.00    3.70
 -29   1  -1   23.70    4.30
 -29   1   1   11.40    4.40
 -29  -1  -1   18.20    4.10
  29   1  -1   19.50    3.30
  29  -1   1   16.90    4.20
 -29  -1   2   41.10    5.20
 -29   1  -2   30.80    6.50
  29   1   2   25.00    5.10
  29  -1   2   24.50    6.20
 -29  -1  -2   35.40    5.60
  29   1  -2   33.40    4.20
 -29   1   2   28.90    5.50
 -29   1  -3   75.99    8.90
  29   1   3   72.19    8.70
 -29  -1   3   89.99    8.30
  29   1  -3   91.39    7.50
 -29   1   3   91.09    8.80
 -29  -1  -3   78.29    9.60
  29  -1   3   76.59    8.90
 -29  -1   4   48.00    6.40
  29   1   4   35.60    5.60
 -29   1   4   44.10    7.00
  29  -1   4   37.30    6.10
  29   1  -4   32.10    5.10
 -29  -1  -4   41.70    7.80
  29   1   5   11.40    4.50
 -29  -1   5   13.70    6.00
  29  -1   5   15.20    4.80
 -29   1   5   18.10    6.80
  29   1  -5   20.30    4.70
  29   1   6   -0.20    4.40
 -29  -1   6    9.90    6.70
  29  -1   6    3.20    4.60
  29   1  -6   11.90    4.70
 -29   1   6    2.20    7.60
  29   1   7   33.50    5.60
 -29  -1   7   26.50    8.70
  29  -1   7   24.50    5.70
  29   1  -7   37.80    6.10
 -29   1   7   22.40    9.80
  29   1   8    3.10    5.30
 -29  -1   8   -3.60    8.70
  29   1  -8    6.00    5.90
 -29   1   8  -27.50   10.30
  29  -1   8    1.00    5.50
 -29   3   0    6.20    3.70
 -29   3   0  -13.30    6.30
  29  -3   0   -1.40    3.60
  29   3   0   -0.70    3.80
 -29   3  -1  105.49    9.20
  29  -3  -1   90.79    8.40
  29   3   1   92.19    7.50
  29   3   1   89.49    7.90
 -29   3   1   84.79   11.00
 -29  -3  -1   95.29    8.60
  29  -3   1   93.19    8.40
  29   3  -1  101.39    8.60
  29   3   2    2.30    2.90
  29   3  -2   -0.30    4.80
  29  -3   2    5.30    5.40
 -29  -3  -2    0.10    4.20
 -29   3   2  -15.10    7.80
  29   3   3    2.50    4.60
  29   3  -3   -6.50    5.40
  29  -3   3   -7.30    6.80
 -29   3   3  -19.70    8.40
 -29  -3  -3    6.60    5.40
  29   3   4   -2.00    4.70
 -29   3   4  -13.10    9.40
  29   3  -4    3.50    7.00
 -29  -3  -4   -6.60    7.10
  29  -3   4    2.40    5.70
 -29  -3   5  117.29   10.80
  29   3   5   94.79    8.80
 -29   3   5   61.49   13.50
 -29  -3  -5  111.09   11.70
  29   3  -5  119.09   11.80
  29  -3   5   94.59    9.40
 -29  -3   6   -0.20    6.60
  29  -3   6   -2.60    5.10
  29   3  -6   -3.90    6.70
 -29   3   6  -23.90   10.70
 -29  -3   7   27.20    8.20
  29   3  -7   28.60    7.40
  29  -3   7   21.20    6.20
 -29   3   7   13.60   12.80
  29   5   0    6.10    3.20
 -29  -5   0    2.90    4.50
  29  -5   0    2.10    4.60
  29  -5  -1   35.70    5.90
  29   5   1   40.20    4.30
  29   5  -1   34.30    4.70
 -29  -5  -1   44.30    6.20
  29  -5   1   22.50    5.60
 -29   5   1   31.70    7.20
 -29  -5  -2   19.40    5.60
 -29   5   2   13.80    7.20
  29   5  -2    8.00    4.10
  29  -5   2   -3.10    5.50
 -29   5   3  123.69   13.20
 -29  -5  -3  147.29   13.20
  29  -5   3  121.49   13.70
  29   5  -3  131.39   10.80
 -29  -5  -4   -7.40    7.80
 -29   5   4    2.30    8.50
  29   5  -4   -1.90    5.00
  29  -5   4   -1.10    8.10
  29   5  -5    9.30    6.40
  29  -5   5    8.70    7.40
 -29   5   5    6.60    9.40
 -29  -5  -5    8.10    8.40
 -29   5   6    3.30   10.20
  29   5  -6    4.60    8.10
  29  -5   6    4.70    7.10
  29   7   0    1.30    3.60
 -29  -7   0    0.90    5.40
  29  -7   0   -0.40    5.70
  29  -7  -1   39.30    7.90
  29  -7   1   53.79    7.30
 -29  -7  -1   50.09    7.40
  29   7  -1   47.40    5.70
 -29  -7  -2   15.70    6.50
  29   7  -2    2.70    4.30
  29  -7   2    8.40    6.10
 -29   7   2   11.30    8.30
  29  -7   3   23.60    7.70
 -29   7   3   42.90    9.70
 -29  -7  -3   28.20    8.50
  29   7  -3   28.90    5.80
 -29   7   4   13.30    9.30
 -29  -7  -4   -4.80   10.00
  29  -7   4   10.80    9.60
  29   7  -4   16.60    5.90
 -30   0   0  370.16   24.80
 -30   0   0  380.16   25.00
  30   0   0  390.46   25.00
  30   0   1   -4.70    3.30
 -30   0  -1    2.20    3.50
  30   0  -1   -3.10    3.70
 -30   0   1   -1.00    3.50
 -30   0  -1   -0.70    2.80
 -30   0   2   30.10    5.10
  30   0   2   28.20    5.60
  30   0  -2   35.70    4.20
 -30   0  -2   49.00    6.00
  30   0  -3    6.10    3.30
 -30   0  -3   -6.80    6.10
 -30   0   3    2.00    4.70
  30   0   3   -3.00    6.10
  30   0  -4   76.39    6.90
 -30   0   4   76.79    8.50
  30   0   4   67.69    7.90
  30   0  -5   -3.20    3.80
 -30   0   5   -5.20    5.90
  30   0   5   -4.60    4.30
  30   0   6  141.29   12.10
 -30   0   6  144.39   13.30
  30   0  -6  140.09   11.50
  30   0   7    3.00    5.20
  30   0  -7    5.50    4.80
 -30   0   7    0.80    7.80
 -30  -2   0   39.20    5.20
 -30   2   0   37.00    4.50
  30  -2   0   29.00    4.70
  30   2   0   32.40    4.30
 -30   2   0   30.40    5.80
  30   2   0   31.50    4.30
  30  -2  -1   36.50    5.10
 -30   2  -1   25.00    9.50
  30   2   1   35.10    3.90
  30   2   1   33.70    4.20
 -30   2  -1   46.50    5.60
  30   2  -1   29.80    4.90
  30  -2   1   35.20    5.30
 -30   2   1   42.30    4.40
 -30  -2  -1   42.30    5.30
 -30   2   1   39.30    6.10
  30   2   2  147.39   11.20
 -30   2  -2  142.69   13.40
  30   2  -2  156.78   11.80
  30  -2   2  153.78   13.10
 -30   2   2  141.19   12.40
 -30  -2  -2  160.88   12.30
  30   2   3   -6.90    5.80
 -30   2   3   -4.70    5.80
 -30  -2  -3    7.50    5.30
  30   2  -3    2.10    4.50
  30  -2   3   -3.80    6.80
  30   2   4   95.89    8.60
 -30  -2   4   89.79    8.90
  30  -2   4   78.19    9.00
 -30  -2  -4   78.79   11.10
 -30   2   4   66.39   10.00
  30   2  -4   94.99    8.60
  30   2   5    3.20    4.50
 -30  -2   5    7.30    5.70
 -30   2   5  -11.40    7.30
  30   2  -5    9.40    5.10
  30  -2   5    0.90    5.10
 -30  -2   6   29.70    7.20
  30   2   6   22.80    5.30
  30   2  -6   25.50    5.90
 -30   2   6   16.40    9.60
  30  -2   6   30.60    5.90
  30   2   7   -1.80    4.90
 -30  -2   7    7.20    7.50
 -30   2   7   -8.40   10.70
  30  -2   7   -2.40    5.50
  30   2  -7   18.90    6.00
  30  -4   0   59.99    6.80
  30   4   0   58.99    6.10
 -30  -4   0   70.09    7.30
 -30   4   0   70.79    9.00
  30  -4  -1   36.30    5.50
  30   4   1   32.50    4.30
 -30   4   1   32.90    8.40
  30   4  -1   32.20    4.90
 -30  -4  -1   41.70    5.80
  30  -4   1   34.00    5.70
 -30   4   2   77.59   11.40
  30   4  -2   82.09    7.80
 -30  -4  -2   98.89    8.90
  30  -4   2   63.99    8.50
 -30  -4  -3    3.00    5.80
  30  -4   3   -7.70    8.00
  30   4  -3    2.60    5.20
 -30   4   3   -6.60    9.00
  30   4  -4   75.49    9.10
  30  -4   4   67.99    9.70
 -30  -4  -4   76.09   10.30
 -30   4   4   70.69   12.80
 -30  -4  -5   -9.70    7.70
 -30   4   5  -11.10   10.40
  30  -4   5    3.30    6.50
  30   4  -5    5.90    7.60
 -30  -4   6   56.19    8.60
  30  -4   6   40.80    7.50
  30   4  -6   31.90   10.00
 -30   4   6   -0.60   11.70
  30  -6   0  138.59   12.50
 -30  -6   0  139.19   12.50
  30   6   0  149.88   10.70
  30  -6  -1    5.90    5.60
 -30   6   1   15.70   11.90
 -30  -6  -1    9.00    5.20
  30  -6   1    3.70    5.30
  30   6  -1    5.60    4.00
  30  -6   2   34.70    6.70
 -30   6   2   29.60    8.80
  30   6  -2   28.70    5.20
 -30  -6  -2   36.50    6.90
  30  -6   3    2.70    7.10
 -30  -6  -3    5.40    6.60
  30   6  -3    3.50    4.70
 -30   6   3    2.80    8.30
  30  -6   4   29.40   11.20
 -30   6   4   39.40   10.40
  30   6  -4   36.80    6.80
 -30  -6  -4   38.70   10.10
 -30  -6  -5  -16.00    9.00
 -30   6   5   15.20   10.40
  30  -6   5    4.20    9.90
  30   6  -5    3.00    6.30
  31  -1   0   -3.30    3.40
 -31   1   0    4.60    3.00
  31   1   0    2.40    2.50
 -31   1   0   -5.40    3.60
  31   1   0    0.60    3.20
 -31  -1   0   -1.10    3.50
 -31   1  -1  175.08   12.80
 -31   1  -1  182.38   13.20
  31   1   1  172.98   12.90
  31  -1  -1  186.98   13.40
 -31   1   1  182.18   13.50
  31   1  -1  179.08   12.50
 -31   1   1  182.18   12.90
 -31  -1  -1  199.28   13.40
  31  -1   1  185.08   13.40
 -31  -1   2   28.60    5.30
 -31   1  -2   36.90    6.10
  31   1   2   20.90    4.90
  31   1  -2   35.70    4.40
 -31   1   2   37.40    5.80
  31  -1   2   25.10    5.80
 -31  -1  -2   37.70    5.60
 -31   1  -3  207.98   19.10
  31   1   3  221.08   19.30
 -31  -1   3  254.47   17.30
 -31   1   3  250.97   17.50
  31  -1   3  227.48   19.50
  31   1  -3  258.67   16.60
 -31  -1  -3  235.88   18.10
  31   1   4    7.80    5.90
 -31  -1   4   29.00    5.90
  31  -1   4   18.30    6.30
  31   1  -4   25.40    4.70
 -31  -1  -4   21.20    8.10
 -31   1   4   17.30    6.00
  31   1   5   93.79    8.80
 -31  -1   5   98.69    9.90
 -31   1   5   74.89    9.90
  31   1  -5  100.89    8.60
  31  -1   5   95.49    9.10
  31   1   6    5.20    5.00
 -31  -1   6   -2.70    6.80
  31   1  -6    3.70    4.70
 -31   1   6    6.20    7.50
  31  -1   6    2.40    5.20
 -31  -1   7   70.39   10.70
  31   1   7   57.99    7.60
 -31   1   7   52.69   11.10
  31   1  -7   83.69    8.30
  31  -1   7   70.59    8.20
 -31  -3   0   -1.70    3.90
  31   3   0    1.00    5.00
 -31   3   0   -7.40    8.10
  31  -3   0   -2.10    3.90
  31   3   1  222.88   15.20
  31  -3  -1  243.48   16.20
  31   3   1  214.28   16.10
  31   3  -1  222.48   16.80
 -31   3   1  220.18   18.10
  31  -3   1  218.68   16.30
 -31  -3  -1  229.58   16.20
  31   3   2    0.40    3.10
  31  -3   2   -4.20    5.20
  31   3  -2   -3.70    5.80
 -31  -3  -2    4.00    4.50
 -31   3   2  -19.90    6.70
  31   3   3   40.40    5.70
  31   3  -3   43.90    8.20
 -31   3   3   26.60    8.70
  31  -3   3   26.50    9.40
 -31  -3  -3   57.59    7.20
 -31  -3  -4    2.40    6.80
 -31   3   4   -0.50    8.30
  31  -3   4    9.90    7.00
  31   3  -4    9.70    7.30
 -31  -3   5  182.98   14.10
 -31   3   5  127.09   16.00
  31   3  -5  175.28   14.50
 -31  -3  -5  134.09   15.60
  31  -3   5  179.88   14.50
 -31  -3   6   -4.40    6.60
  31  -3   6    0.60    6.00
  31   3  -6   -3.60    6.50
 -31   3   6  -16.10   10.60
 -31  -3   7   62.49    9.30
 -31   3   7   -3.20   13.60
  31   3  -7   60.69    8.40
  31  -3   7   39.30    7.50
  31  -5   0    4.40    4.90
 -31  -5   0    1.60    4.90
  31   5   0    2.90    3.60
  31  -5  -1   78.49    8.20
 -31  -5  -1   91.89    8.90
  31  -5   1   75.49    8.00
 -31   5   1   70.89   10.60
  31   5  -1   78.69    7.40
  31   5  -2    6.00    4.50
  31  -5   2   16.10    6.00
 -31  -5  -2    5.80    5.30
 -31   5   2    5.20    9.00
  31  -5   3  164.78   14.80
 -31  -5  -3  196.98   15.00
  31   5  -3  154.18   13.20
 -31   5   3  148.79   16.70
  31   5  -4    3.50    5.90
 -31   5   4  -19.60   10.40
 -31  -5  -4   10.70    7.70
  31  -5   4    2.60    9.70
  31  -5   5   22.90    8.90
  31   5  -5   28.90    8.20
 -31   5   5   25.40   12.50
 -31  -5  -5   22.30   10.40
  31   7   0    7.00    4.00
 -31  -7   0   -1.50    5.60
  31  -7   0   -5.90    5.60
  31  -7  -1   54.99    8.60
 -31  -7  -1   62.89    8.40
  31   7  -1   67.99    6.70
  31  -7   1   52.09    7.80
 -31   7   2   26.00   17.50
  31   7  -2    7.70    5.00
  31  -7   2    7.30    6.30
 -31  -7  -2   10.10    6.60
  31   7  -3   49.40    7.20
 -31   7   3   68.49   12.60
  31  -7   3   46.10    8.80
 -31  -7  -3   55.39    9.30
  32   0   0  553.94   34.40
 -32   0   0  514.95   34.40
 -32   0   0  526.25   34.30
 -32   0  -1   -1.20    3.10
  32   0   1    0.10    3.60
 -32   0  -1   -1.10    3.60
 -32   0   1   -2.60    3.70
  32   0  -1   -3.70    3.90
 -32   0   2  138.99   11.00
  32   0  -2  137.89   10.00
  32   0   2  133.49   11.70
 -32   0  -2  139.99   11.20
 -32   0   3    0.40    4.80
  32   0   3  -12.50    7.10
 -32   0  -3   -0.70    5.70
  32   0  -3   -0.20    3.30
 -32   0   4  189.78   14.80
  32   0  -4  182.08   13.10
  32   0   4  166.38   15.00
  32   0   5   -4.80    5.20
 -32   0   5   -5.60    6.10
  32   0  -5    3.80    4.20
  32   0   6  195.68   15.60
  32   0  -6  206.88   15.10
 -32   0   6  209.28   17.00
 -32   0   7   -8.90    7.60
  32   0   7   -6.50    5.50
  32   2   0  136.59   10.60
 -32   2   0  134.49   11.40
  32   2   0  140.59   10.30
 -32  -2   0  144.39   11.30
  32  -2   0  144.89   11.30
 -32   2   0  148.09   10.60
  32  -2  -1   14.90    4.60
  32   2   1   20.20    3.80
  32   2   1   24.20    3.40
 -32   2  -1   25.40    4.70
  32   2  -1   19.40    4.10
 -32   2   1   18.40    5.30
 -32  -2  -1   20.40    4.60
  32  -2   1   14.50    4.80
 -32   2   1   23.10    3.70
  32   2   2  299.37   20.80
 -32   2  -2  305.37   22.60
  32  -2   2  308.17   21.90
 -32  -2  -2  344.07   21.70
  32   2  -2  317.87   21.00
 -32   2   2  294.07   21.70
  32   2   3   -0.70    5.10
  32   2  -3    4.90    4.40
 -32  -2  -3    6.60    5.30
 -32   2   3  -12.00    5.60
  32  -2   3  -12.30    7.90
  32   2   4  170.88   15.80
 -32  -2   4  205.88   14.70
 -32  -2  -4  168.08   16.20
  32   2  -4  180.38   13.70
  32  -2   4  169.38   15.80
 -32   2   4  169.38   15.00
 -32  -2   5    4.10    5.90
  32   2   5    0.50    5.50
 -32   2   5   -1.40    7.20
  32  -2   5    0.10    5.90
  32   2  -5    6.00    5.10
 -32  -2   6   75.59    9.50
  32   2   6   62.89    7.90
 -32   2   6   65.59   11.20
  32   2  -6   87.69    8.50
  32  -2   6   70.89    8.60
 -32  -2   7   -2.10    7.70
  32   2   7    1.40    5.70
 -32   2   7   -0.70   10.30
  32  -2   7   -7.30    5.80
  32   2  -7    3.60    5.70
  32   4   0  177.78   13.20
 -32  -4   0  172.58   13.70
  32  -4   0  174.38   13.60
  32  -4  -1   21.40    5.30
  32   4  -1   26.20    5.60
 -32  -4  -1   33.60    5.80
 -32   4   1   10.40   10.40
  32  -4   1   28.00    5.60
 -32  -4  -2  187.18   14.00
  32   4  -2  170.28   14.10
 -32   4   2  191.08   18.00
  32  -4   2  154.38   14.30
  32   4  -3   -3.50    6.20
 -32  -4  -3    7.50    5.60
 -32   4   3  -13.10    9.90
  32  -4   3    3.30    7.40
  32  -4   4  127.09   13.80
 -32  -4  -4  114.49   12.20
  32   4  -4  143.39   13.00
 -32   4   4  104.89   15.20
  32   4  -5    0.60    8.50
 -32   4   5  -19.50   11.50
  32  -4   5    5.30    7.60
 -32  -4  -5  -23.00    9.00
 -32  -4   6   71.99    9.40
 -32   4   6    9.80   13.70
  32   4  -6   48.40   10.30
  32  -4   6   37.70    8.70
 -32  -6   0  209.78   16.00
  32  -6   0  202.88   15.70
  32   6   0  191.18   14.30
  32  -6  -1   -2.60    5.80
  32   6  -1    2.30    4.40
 -32  -6  -1   14.30    5.80
  32  -6   1    3.50    5.50
 -32   6   2   59.09   12.30
 -32  -6  -2   84.99    9.20
  32  -6   2   56.79    8.30
  32   6  -2   57.39    7.30
  32  -6   3    6.40    7.10
 -32   6   3   16.10   11.10
 -32  -6  -3   13.10    6.70
  32   6  -3    8.80    5.60
  32   6  -4   55.19    8.20
 -32   6   4   49.00   13.30
  32  -6   4   47.20   11.30
 -32  -6  -4   77.09   10.60
 -33   1   0   -5.60    3.70
 -33   1   0    3.10    3.40
  33   1   0   -0.20    3.50
  33  -1   0   -1.90    4.00
  33   1   0    1.20    2.70
 -33  -1   0   -1.20    3.50
 -33  -1   1  346.97   23.30
  33  -1  -1  341.27   23.40
  33   1   1  346.77   23.00
 -33   1  -1  348.87   23.30
  33  -1   1  368.26   23.40
 -33  -1  -1  360.26   23.50
 -33   1   1  355.66   23.30
  33   1  -1  322.57   22.60
 -33   1   1  341.07   23.00
 -33   1  -2   22.10    5.20
 -33  -1   2   17.80    5.00
  33   1   2   11.10    4.40
  33   1  -2   10.80    3.60
 -33   1   2   15.20    5.10
  33  -1   2   10.10    5.30
 -33  -1  -2   25.10    5.10
 -33   1  -3  270.67   23.10
 -33  -1   3  329.37   21.70
  33   1   3  312.37   22.60
  33   1  -3  320.67   21.00
 -33   1   3  317.57   21.70
 -33  -1  -3  325.97   22.20
  33  -1   3  292.67   23.70
 -33  -1   4   20.00    5.90
  33   1   4   18.60    7.40
  33  -1   4    8.00    7.40
 -33  -1  -4   12.80    7.60
 -33   1   4   12.10    5.90
  33   1  -4   13.40    4.40
  33   1   5  136.79   11.70
 -33  -1   5  133.39   12.00
  33   1  -5  123.49   10.50
 -33   1   5  128.69   12.10
  33  -1   5  118.59   11.60
  33   1   6    4.40    5.70
 -33  -1   6    1.40    7.00
  33   1  -6    2.90    5.10
  33  -1   6    9.00    6.00
 -33   1   6  -11.80    7.30
 -33  -1   7  101.39   11.80
  33   1   7   69.99    8.80
 -33   1   7   69.19   11.50
  33   1  -7   90.99    9.10
  33  -1   7   82.39    9.30
  33  -3   0   -3.50    4.40
 -33  -3   0   -3.20    4.30
  33   3   0   -0.10    4.70
  33  -3  -1  314.57   21.60
  33   3  -1  297.07   22.00
  33  -3   1  326.07   21.80
 -33  -3  -1  320.47   21.60
 -33   3   1  304.37   22.50
 -33   3   2  -15.00    6.00
  33   3  -2   -6.10    5.80
 -33  -3  -2    3.20    4.70
  33  -3   2   -8.70    5.30
 -33   3   3  110.69   11.60
 -33  -3  -3  125.99   10.90
  33   3  -3   93.79   10.70
  33  -3   3  106.09   11.80
  33   3  -4   10.40    6.40
  33  -3   4    5.90    8.70
 -33  -3  -4   15.20    6.80
 -33   3   4    0.20    7.70
 -33  -3   5  185.28   15.40
  33  -3   5  171.48   15.30
 -33   3   5  170.18   16.50
 -33  -3  -5  160.18   17.40
  33   3  -5  193.38   15.10
 -33  -3   6    1.70    7.10
  33  -3   6  -10.80    6.80
 -33   3   6  -14.30   10.10
  33   3  -6    5.70    6.40
  33   5   0    4.40    4.20
 -33  -5   0    0.50    4.80
  33  -5   0   -4.80    5.10
  33  -5  -1  115.79   10.30
  33  -5   1  116.99   10.30
 -33  -5  -1  113.39   10.70
  33   5  -1  112.69    9.80
  33   5  -2   -4.90    4.90
  33  -5   2    8.30    5.90
 -33  -5  -2    0.10    5.40
 -33   5   2   -9.00   11.20
 -33   5   3  178.08   20.70
  33   5  -3  183.98   15.20
 -33  -5  -3  190.78   15.40
  33  -5   3  182.18   16.30
 -33  -5  -4    6.40    7.10
  33  -5   4    5.90   10.00
 -33   5   4    1.90   13.70
  33   5  -4   14.30    7.40
  33  -5   5   40.30   11.40
  33   5  -5   58.29   10.50
 -33  -5  -5   38.70   10.70
 -33   5   5   19.10   15.10
  33  -7   0    4.30    6.00
 -33  -7   0    5.70    5.90
 -33  -7   1   89.39    9.70
  33  -7   1   65.09    8.70
  33   7  -1   72.69    7.70
 -33  -7  -1   63.39    8.90
 -34   0   0  474.45   31.30
  34   0   0  491.25   31.40
 -34   0   0  475.75   31.20
  34   0   1   -4.30    3.80
 -34   0   1   -4.70    3.90
 -34   0  -1    3.40    3.80
 -34   0   2  155.98   12.30
 -34   0  -2  157.98   12.50
  34   0   2  157.68   12.70
  34   0  -3   -4.20    3.40
 -34   0  -3    4.50    5.40
 -34   0   3   -2.40    5.10
  34   0   3   -1.20    6.20
 -34   0   4  186.98   14.90
  34   0  -4  174.48   13.20
  34   0   4  184.78   16.00
  34   0  -5   -3.70    4.10
 -34   0   5   -9.70    6.40
  34   0   5   -0.20    6.50
  34   0   6  170.28   14.50
 -34   0   6  151.88   14.80
 -34   2   0  150.68   11.10
  34  -2   0  145.29   11.90
 -34   2   0  147.99   13.60
 -34  -2   0  150.58   11.70
  34   2   0  143.39   10.70
 -34   2  -1   15.10    4.40
  34   2   1   15.10    3.90
  34  -2  -1   12.70    4.80
  34  -2   1   10.20    4.70
  34   2  -1   13.30    3.90
 -34   2   1    7.10    4.90
 -34  -2  -1   11.20    4.60
 -34   2   1   12.70    3.50
  34   2   2  275.47   18.80
 -34   2  -2  263.87   20.00
 -34  -2  -2  284.87   19.50
  34  -2   2  262.57   19.80
  34   2  -2  276.57   18.80
 -34   2   2  288.37   19.70
  34   2   3   -2.40    4.70
 -34  -2   3   -3.20    5.10
 -34  -2  -3   10.70    5.30
  34  -2   3   -2.30    7.00
 -34   2   3   -2.40    5.80
  34   2  -3    1.50    4.40
  34   2   4  139.49   14.60
 -34  -2   4  163.38   13.80
 -34  -2  -4  159.08   14.40
 -34   2   4  158.08   13.90
  34  -2   4  165.28   15.50
  34   2  -4  168.78   12.60
 -34  -2   5    8.20    6.20
  34   2   5    2.20    6.80
 -34   2   5   -3.40    7.00
  34  -2   5    5.90    7.40
  34   2  -5   10.40    5.40
  34   2   6   51.49    9.60
 -34  -2   6   66.99    9.40
  34   2  -6   75.29    8.20
 -34   2   6   64.19   10.70
  34  -2   6   59.69    9.00
  34  -4   0  159.48   13.00
 -34  -4   0  166.28   13.20
  34   4   0  145.59   13.30
  34  -4  -1   17.80    5.30
  34  -4   1   10.60    5.30
 -34  -4  -1   20.20    5.30
  34   4  -1   10.40    6.30
 -34  -4  -2  175.28   13.40
  34  -4   2  151.68   13.70
  34   4  -2  165.48   14.20
 -34   4   2  150.88   15.60
 -34  -4  -3   12.00    5.70
 -34   4   3  -13.70    8.50
  34   4  -3  -12.20    7.40
  34  -4   3    3.60    6.90
  34   4  -4  104.39   13.20
  34  -4   4   88.19   14.40
 -34   4   4  138.79   14.80
 -34  -4  -4  133.69   12.40
  34   4  -5    7.10    8.60
  34  -4   5    4.30    9.40
 -34  -4  -5   -7.20    8.40
 -34   4   5   -7.80   10.60
 -34  -6   0  164.38   13.80
  34  -6   0  164.68   14.00
  34  -6  -1   -0.40    6.10
  34  -6   1   -4.80    5.70
  34   6  -1    6.80    5.00
 -34  -6  -1   11.10    5.90
  34  -6   2   69.69    8.90
  34   6  -2   62.69    8.10
 -34  -6  -2   83.89    9.50
  34  -6   3   -4.20    6.90
 -34   6   3  -18.90   13.70
 -34  -6  -3   10.00    6.70
  34   6  -3    6.90    6.10
 -35  -1   0    1.50    3.80
 -35   1   0    3.00    3.70
  35  -1   0    6.10    4.30
  35   1   0   -0.30    3.80
 -35   1   0   -2.40    3.90
 -35  -1   0    2.30    3.90
 -35  -1   1  146.19   11.70
  35  -1  -1  146.89   11.70
 -35   1  -1  144.29   11.30
  35   1   1  150.78   11.10
 -35   1   1  144.69   11.10
 -35   1   1  148.89   11.40
  35  -1   1  141.79   11.70
 -35  -1  -1  144.29   11.80
  35   1  -1  146.89   10.60
 -35  -1  -1  140.29   11.20
 -35   1  -2   16.50    5.00
 -35  -1   2   13.40    5.00
  35   1   2    9.00    4.40
  35  -1   2    8.30    5.10
 -35  -1  -2   17.00    5.10
  35   1  -2   13.60    4.00
 -35   1   2   11.90    5.00
  35   1   3  185.18   14.80
 -35  -1   3  189.88   14.50
 -35   1  -3  146.29   15.50
 -35  -1  -3  190.48   14.70
  35  -1   3  182.88   15.60
 -35   1   3  180.58   14.30
  35   1  -3  188.68   13.30
  35   1   4   -6.40    8.50
 -35  -1   4   10.20    5.90
 -35   1   4    5.80    5.70
  35  -1   4    4.80    8.90
  35   1  -4   18.50    4.70
 -35  -1  -4    2.30    6.80
  35   1   5   74.09    9.90
 -35  -1   5   77.89    9.40
  35   1  -5   66.19    7.70
 -35   1   5   77.49    9.50
  35  -1   5   75.19   10.00
 -35  -1   6   -2.90    7.10
  35   1   6   -7.00    6.80
 -35   1   6    5.60    7.60
  35   1  -6    8.20    5.40
  35  -1   6    5.00    7.20
  35  -3   0  -10.80    4.60
  35   3   0   -2.20    4.20
 -35  -3   0   -7.30    4.10
  35  -3  -1  172.38   13.70
  35   3  -1  159.78   13.50
  35  -3   1  177.68   13.90
 -35   3   1  171.38   14.50
 -35  -3  -1  187.98   13.80
  35   3  -2    0.70    5.30
 -35   3   2   -2.70    5.90
  35  -3   2    3.00    5.30
 -35  -3  -2    3.10    5.00
 -35  -3  -3   59.09    7.50
 -35   3   3   49.60    8.30
  35   3  -3   57.79    7.80
  35  -3   3   52.79    8.70
 -35  -3   4    2.20    6.20
 -35   3   4   -9.10    7.00
  35   3  -4    1.60    5.80
 -35  -3  -4    6.50    6.30
  35  -3   4    0.50    9.80
 -35  -3   5  141.79   12.90
 -35   3   5  121.19   13.40
 -35  -3  -5  108.99   13.80
  35  -3   5  109.29   13.60
  35   3  -5  136.69   11.70
  35  -5   0    0.90    5.40
 -35  -5   0   -4.50    4.90
  35  -5  -1   63.09    8.00
  35   5  -1   62.89    8.20
 -35  -5  -1   69.69    8.10
  35  -5   1   65.49    7.80
 -35  -5  -2    4.90    5.70
  35  -5   2    5.80    6.10
  35   5  -2    1.80    6.40
 -35   5   2  -20.60   10.70
  35  -5   3  106.09   11.60
  35   5  -3  108.79   12.00
 -35  -5  -3  134.29   11.80
 -35   5   3  103.69   15.10
  35   5  -4    2.80    8.70
 -35   5   4  -22.20   11.10
 -35  -5  -4   -5.90    6.60
  35  -5   4    0.70    9.00
 -36   0   0  201.78   14.60
  36   0   0  208.48   14.70
 -36   0   0  202.98   14.60
 -36   0   1    0.90    4.30
 -36   0   1   -1.30    3.90
  36   0   1   -4.30    3.90
 -36   0  -1   -3.50    3.90
  36   0   2   37.40    6.00
 -36   0  -2   48.20    6.20
 -36   0   2   46.40    6.40
  36   0   3   -0.20    5.60
 -36   0   3    0.30    5.40
 -36   0  -3    4.30    5.20
  36   0   4   45.10   10.50
 -36   0   4   58.69    8.00
  36   0   5   -3.40    8.10
 -36   0   5   -5.20    6.20
 -36   0   6   72.59    9.80
  36   0   6   74.39   10.10
  36  -2   0   43.70    6.20
 -36  -2   0   52.59    6.50
 -36   2  -1   18.20    4.60
  36  -2  -1    7.50    5.00
  36   2   1    7.40    4.00
 -36  -2  -1   10.50    4.90
 -36   2   1    4.30    4.80
  36   2  -1   10.10    3.80
  36  -2   1    6.40    4.90
 -36  -2   2  109.99   10.30
 -36   2  -2  114.19   10.40
  36   2   2  111.69    9.40
 -36  -2  -2  121.69   10.70
 -36   2   2  111.59   10.20
  36   2  -2  110.59    9.60
  36  -2   2  101.49    9.90
  36   2   3    1.80    4.50
 -36  -2   3    1.30    5.60
  36  -2   3    0.00    6.60
 -36   2   3   -5.20    5.50
 -36  -2  -3    1.20    5.20
  36   2  -3    0.60    4.40
  36   2   4   58.79    8.80
 -36  -2   4   75.29    8.60
 -36   2   4   63.69    8.60
  36  -2   4   29.60   11.20
  36   2  -4   81.19    7.70
 -36  -2  -4   57.49    8.60
 -36  -2   5   -3.80    6.20
  36   2  -5   -1.40    5.10
  36  -2   5   16.10    9.20
 -36   2   5   -5.50    7.10
  36  -4   0   62.79    7.40
 -36  -4   0   60.69    7.40
  36  -4  -1    2.90    5.50
  36   4  -1   15.20    7.50
 -36  -4  -1   17.60    5.50
  36  -4   1   15.40    5.60
 -36   4   2   57.39    9.80
  36   4  -2   63.19   10.10
 -36  -4  -2   79.09    8.40
  36  -4   2   61.19    8.10
  36  -4   3   -5.50    6.60
 -36  -4  -3   10.10    5.80
 -36   4   3    1.10    8.20
  36   4  -3  -15.40    7.60
  36   4  -4   42.80    9.60
 -36  -4  -4   57.79    8.70
 -36   4   4   53.59   10.70
  36  -4   4   57.79   11.00
 -36  -6   0   86.29    9.50
  36  -6   0   77.99    8.90
  36  -6  -1   -5.40    6.30
 -36  -6   1    4.40    6.20
 -36  -6  -1   10.10    6.40
  36   6  -1    2.40    5.80
  36  -6   1   -1.40    6.10
 -37   1   0    2.60    3.90
  37   1   0   -6.20    4.00
 -37  -1   0   -1.30    4.00
  37  -1   0    1.70    4.40
 -37  -1   0    4.70    4.30
 -37  -1   1   32.20    5.60
 -37   1  -1   38.10    5.30
  37   1   1   27.50    5.10
 -37  -1   1   37.30    5.70
  37   1  -1   27.50    4.30
 -37   1   1   32.80    4.90
 -37   1   1   25.20    5.10
 -37  -1  -1   32.70    5.60
  37  -1   1   27.10    5.30
 -37   1  -2   15.20    4.90
  37   1   2    5.30    4.50
 -37  -1   2    7.60    5.10
 -37  -1  -2    5.00    4.80
 -37   1   2    7.50    4.80
  37   1  -2    6.80    3.80
  37  -1   2    9.80    5.20
  37   1   3   47.10    7.00
 -37   1  -3   42.90    8.00
 -37  -1   3   60.79    7.40
  37  -1   3   42.10    7.70
 -37  -1  -3   58.29    7.50
  37   1  -3   52.79    6.10
 -37   1   3   61.29    7.30
 -37  -1   4    8.30    6.20
  37   1   4   14.00    7.80
  37   1  -4    9.90    4.70
 -37  -1  -4    1.00    6.60
 -37   1   4    8.50    6.10
  37  -1   4   -5.80    8.70
 -37  -1   5   21.20    7.50
  37   1   5   20.40    9.80
 -37   1   5   15.20    7.20
  37  -1   5   17.70    9.80
  37   1  -5   18.90    5.50
 -37  -3   0    0.20    4.50
  37  -3   0   -1.60    4.80
  37  -3  -1   56.69    7.30
  37   3  -1   54.29    6.70
  37  -3   1   52.19    7.10
 -37  -3  -1   77.19    7.80
  37   3  -2   -4.10    4.80
 -37   3   2    5.90    6.10
  37  -3   2    1.60    5.50
 -37  -3  -2    5.70    5.10
  37  -3   3    7.00    6.60
 -37  -3  -3   16.80    5.70
 -37   3   3    0.40    6.40
  37   3  -3    9.30    5.40
 -37  -3   4   12.70    6.90
 -37   3   4   -7.60    7.00
  37  -3   4   -2.90    9.10
 -37  -3  -4   -1.10    6.20
  37   3  -4   -2.20    5.70
 -37  -3   5   63.79    9.10
 -37  -3  -5   42.30   10.20
 -37   3   5   48.20   10.10
  37   3  -5   52.29    7.80
  37  -3   5   45.70   12.10
  37  -5   0    2.80    5.60
 -37  -5   0   -5.40    5.40
  37  -5  -1   28.10    6.80
 -37  -5   1   22.00    6.40
  37  -5   1   35.70    6.50
  37   5  -1   28.90    8.60
 -37  -5  -1   25.60    6.50
  37  -5   2    3.50    6.20
  37   5  -2    4.40    8.00
 -37  -5  -2   11.20    6.20
  37   5  -3   59.59   11.00
 -37  -5  -3   57.39    8.20
  37  -5   3   45.10    8.50
 -37   5   3   37.90   11.10
 -38   0   0   54.69    6.30
  38   0   0   48.00    6.20
  38   0   1   -5.10    4.30
 -38   0   1   -3.00    3.90
 -38   0   1   -2.70    4.50
 -38   0  -1    3.90    4.40
 -38   0  -2    1.80    4.50
 -38   0   2    2.60    5.20
  38   0   2    0.10    4.70
 -38   0   3    4.20    5.50
 -38   0  -3    0.60    5.10
  38   0   3    0.20    5.70
 -38   0   4    7.10    6.50
  38   0   4    6.70    8.00
  38   0   5  -10.80    9.90
 -38   0   5   -6.60    6.40
 -38  -2   0    1.00    4.40
  38  -2   0    8.70    4.90
  38  -2  -1    2.80    5.10
 -38  -2   1    3.40    4.50
  38   2   1    6.20    4.00
 -38  -2  -1   10.60    5.20
  38   2  -1    6.40    3.70
  38  -2   1    8.50    5.00
 -38  -2   2   31.50    6.30
  38   2   2   24.90    5.00
  38  -2   2   18.60    5.90
  38   2  -2   23.60    4.90
 -38  -2  -2   28.00    5.90
 -38   2   2   21.60    5.70
 -38  -2   3    5.40    5.80
 -38  -2  -3   -0.20    5.20
  38  -2   3    6.80    6.40
  38   2  -3    1.20    4.60
 -38   2   3   -1.90    5.70
 -38  -2   4    6.00    6.20
  38  -2   4    5.20    8.80
 -38   2   4    5.70    6.50
 -38  -2  -4   14.00    6.50
  38   2  -4    9.70    5.10
 -38  -2   5    4.70    6.90
 -38   2   5   -3.00    7.10
  38  -2   5    0.30   10.70
  38   2  -5   -1.20    5.30
  38  -4   0   13.80    5.60
 -38  -4   0    7.40    5.50
 -38  -4   1    7.10    5.60
  38  -4  -1    9.30    5.80
 -38  -4  -1    5.50    5.70
  38  -4   1    7.80    5.60
  38  -4   2   13.10    6.40
 -38  -4  -2   20.60    6.30
  38   4  -2   18.30    7.40
  38   4  -3   -6.40    7.00
 -38  -4  -3    2.70    5.80
 -38   4   3  -13.50    7.50
  38  -4   3   -1.30    6.80
  39   1   0   -1.50    4.40
  39  -1   0   -0.80    4.70
 -39  -1   0   -1.50    4.20
 -39   1   0    8.50    4.30
  39   1   1    1.10    4.40
 -39  -1   1    5.70    4.60
 -39  -1   1    9.40    5.00
 -39   1  -1    4.70    4.30
 -39   1   1   -2.00    5.30
  39  -1   1    7.50    4.90
 -39   1   1    4.80    3.90
 -39  -1  -1    6.90    4.80
 -39   1  -2    5.70    4.70
  39   1   2    2.70    4.60
 -39  -1   2    2.60    5.20
 -39   1   2    8.40    4.60
 -39   1   2    3.80    4.90
  39   1  -2    4.40    3.90
 -39  -1  -2    4.50    4.90
  39  -1   2    7.90    5.40
  39   1   3    7.00    5.50
 -39  -1   3   14.30    6.20
 -39   1  -3    6.40    6.30
  39   1  -3   15.20    4.60
  39  -1   3    7.30    6.30
 -39   1   3   11.10    5.70
 -39  -1  -3   27.70    6.00
  39   1   4   13.20    7.10
 -39  -1   4   14.10    6.50
 -39   1   4    3.40    6.30
 -39  -1  -4   -2.30    6.30
  39  -1   4    4.20    8.10
  39   1  -4    8.40    4.90
  39   1   5    0.00   10.10
  39  -1   5   -0.20   11.40
  39  -3   0   -2.80    5.10
 -39  -3   0   -1.40    4.90
  39  -3  -1   19.00    5.90
 -39  -3   1   19.60    5.80
 -39  -3  -1   20.40    6.00
  39  -3   1   19.20    5.80
  39   3  -2    3.50    5.10
 -39  -3  -2   -0.80    5.20
  39  -3   2    6.50    5.90
 -39  -3   3    0.60    6.30
 -39  -3  -3    3.00    5.70
  39   3  -3   -0.10    5.30
 -39   3   3   -4.40    6.80
  39  -3   3    6.40    6.90
 -39  -3   4   -0.40    7.00
  39   3  -4    1.00    5.80
 -39  -3  -4    2.80    6.30
 -39   3   4   -6.90    7.50
  39  -3   4    0.60    8.20
 -39  -5   0    0.00    5.70
  39  -5   0   -2.10    5.70
  39  -5   1    4.10    6.20
 -39  -5  -1   16.50    6.60
  40   0   0   48.20    6.60
 -40   0   0   60.49    6.90
 -40   0  -1    1.30    4.50
  40   0   1   -6.60    4.80
 -40   0   1   -0.90    5.00
 -40   0   1   -0.10    4.30
 -40   0  -2   12.60    5.00
 -40   0   2    5.20    5.60
  40   0   2    3.00    5.20
 -40   0  -3    1.50    5.20
 -40   0   3   -5.50    6.10
  40   0   3    0.90    5.70
  40   0   4    9.70    7.60
 -40   0   4    7.60    6.60
  40  -2   0   11.40    5.20
 -40  -2   0    0.40    4.60
 -40  -2   0    8.30    6.30
 -40  -2   1   -1.00    5.00
 -40  -2   1   -0.20    5.30
  40  -2   1    3.50    5.30
 -40  -2  -1    2.10    5.10
 -40  -2   2   20.10    6.20
  40  -2   2   24.80    6.20
 -40   2   2   18.20    6.10
 -40  -2  -2   28.50    6.20
  40   2  -2   18.60    5.00
 -40  -2   3    2.30    6.00
  40  -2   3   -4.80    6.40
 -40   2   3    3.50    6.00
 -40  -2  -3    9.70    5.70
  40   2  -3    3.20    4.90
 -40  -2   4   18.70    7.00
 -40   2   4    9.70    7.00
 -40  -2  -4    8.60    6.40
  40   2  -4   12.50    5.50
  40  -2   4    9.40    8.10
  40  -4   0   10.80    5.70
 -40  -4   0    9.70    5.80
 -40  -4   1    7.60    6.00
 -40  -4  -1    5.30    6.10
  40  -4   1    9.10    6.00
 -40  -4  -2   25.60    6.60
  40  -4   2   10.90    6.60
  40   4  -2   18.00    6.80
 -41  -1   0    2.90    4.80
  41  -1   0   -4.60    5.10
 -41  -1   1    7.30    5.40
  41   1   1   16.60    5.10
 -41  -1   1   10.10    5.00
 -41   1  -1   15.50    5.00
  41  -1   1   19.10    5.90
 -41  -1  -1   24.50    5.70
 -41   1  -2    8.50    5.10
  41   1   2    2.60    4.90
 -41  -1   2   -0.50    5.50
  41  -1   2    4.20    5.60
 -41   1   2   -2.20    5.20
 -41  -1  -2    5.00    5.20
  41   1   3   22.00    6.10
 -41   1  -3   18.80    6.80
 -41  -1   3   20.40    6.80
 -41  -1  -3   27.10    6.20
  41  -1   3   31.60    6.90
 -41   1   3   23.20    6.60
  41  -3   0   -3.20    5.40
 -41  -3   0    1.70    5.30
 -41  -3   1   24.10    6.40
  41  -3   1   23.30    6.40
 -41  -3  -1   30.90    6.70
  41  -3   2    0.00    6.20
  41   3  -2   -1.40    5.20
 -41  -3  -2   12.50    5.90
 -42   0   0   87.19    8.40
  42   0   0   64.79    7.90
  42   0   1    1.30    5.20
 -42   0  -1    2.00    4.90
 -42   0   1   -1.70    4.60
 -42   0   2   25.70    6.10
 -42   0   2   26.30    6.80
 -42   0  -2   24.80    5.90
  42   0   2   30.10    6.10
 -42   0  -3    2.80    5.60
  42   0   3    1.70    6.10
 -42   0   3  -15.20    5.90
 -42  -2   0   24.10    6.00
  42  -2   0   23.50    6.20
 -42  -2   1    2.40    5.70
 -42  -2   1   -0.80    5.00
 -42  -2  -1   11.70    5.70
  42  -2   1    7.90    6.00
 -42  -2   2   45.50    7.80
  42   2  -2   49.80    7.40
  42  -2   2   60.89    7.70
 -42  -2  -2   59.59    7.90
  43  -1   0    0.00    5.50
 -43  -1   0   -0.70    5.40
  43   1   1   44.80    6.70
 -43  -1   1   47.90    7.00
  43  -1   1   46.70    7.20
 -43  -1  -1   56.29    7.40
 -43  -1   2    5.40    6.10
 -43  -1   2   11.50    5.80
  43   1   2    2.70    5.70
  43  -1   2    7.50    5.90
 -43  -1  -2    5.00    5.40
 -44   0   0  107.09   10.10
 -44   0   1    2.90    5.00
 -44   0  -1    5.50    5.30
  44   0   1    2.50    5.70

_computing_structure_solution     'SHELXT 2014/4 (Sheldrick, 2014)'
;
_shelx_hkl_checksum              3465
_olex2_submission_special_instructions 'No special instructions were received'
loop_
_twin_individual_id
_twin_individual_mass_fraction_refined
1 0.48(3)
2 0.52(3)
