# Supplementary material for: Two-dimensional organic-inorganic hybrid perovskite quantum-well nanowires enabled by directional noncovalent intermolecular interactions
Source: Nat Commun. 2025 Mar 27;16:2997. doi: 10.1038/s41467-025-58166-x (PMC11950231; doi:10.1038/s41467-025-58166-x)
Supplement: Supplementary file 4 — Supplementary Data 1 [file 41467_2025_58166_MOESM4_ESM.zip › crystal structure cif and checkcif/(PMA)2PbI4.cif]

####################################################################### 
# 
# This file contains crystal structure data downloaded from the 
# Cambridge Structural Database (CSD) hosted by the Cambridge 
# Crystallographic Data Centre (CCDC).
# 
# Full information about CCDC data access policies and citation 
# guidelines are available at http://www.ccdc.cam.ac.uk/access/V1 
# 
# Audit and citation data items may have been added by the CCDC. 
# Please retain this information to preserve the provenance of 
# this file and to allow appropriate attribution of the data. 
# 
#######################################################################

data_benzylammonium_180K
_audit_block_doi                 10.5517/ccdc.csd.cc23cy9r
_database_code_depnum_ccdc_archive 'CCDC 1947894'
loop_
_citation_id
_citation_doi
_citation_year
1 10.1021/jacs.9b11809 2020
loop_
_audit_author_name
_audit_author_address
'Andrew Bond'
;University of Cambridge
United Kingdom
;
_audit_update_record             
;
2019-08-19 deposited with the CCDC.	2024-12-08 downloaded from the CCDC.
;
#===============================================================================
_audit_creation_method           SHELXL-2018/1

#-------------------------------------------------------------------------------
# Inserted by local software: cifUpdate ver. 3.1  (Andrew D. Bond, March 2019)
#-------------------------------------------------------------------------------
_cambridge_user_name             'Tanja Schmitt'
_cambridge_user_crsid            trs49
_cambridge_supervisor_name       'Sian Dutton'
_cambridge_supervisor_crsid      sed33
_cambridge_crystallographer_name 'Andrew Bond'
_cambridge_crystallographer_crsid adb29
_cambridge_sample_id             ?
_cambridge_data_id               AB_K3_0012
#-------------------------------------------------------------------------------

_chemical_name_systematic        ?
_chemical_name_common            ?
_chemical_melting_point          ?
_chemical_formula_moiety         '2(C7 H10 N +), I4 Pb 2-'
_chemical_formula_sum            'C14 H20 I4 N2 Pb'
_chemical_formula_weight         931.11

loop_
_atom_type_symbol
_atom_type_description
_atom_type_scat_dispersion_real
_atom_type_scat_dispersion_imag
_atom_type_scat_source
C C 0.0033 0.0016 'International Tables Vol C Tables 4.2.6.8 and 6.1.1.4'
H H 0.0000 0.0000 'International Tables Vol C Tables 4.2.6.8 and 6.1.1.4'
N N 0.0061 0.0033 'International Tables Vol C Tables 4.2.6.8 and 6.1.1.4'
I I -0.4742 1.8119 'International Tables Vol C Tables 4.2.6.8 and 6.1.1.4'
Pb Pb -3.3944 10.1111 'International Tables Vol C Tables 4.2.6.8 and 6.1.1.4'

_space_group_crystal_system      orthorhombic
_space_group_IT_number           61
_space_group_name_H-M_alt        'P c a b'
_space_group_name_Hall           '-P 2bc 2ac'

_shelx_space_group_comment       
;
The symmetry employed for this shelxl refinement is uniquely defined
by the following loop, which should always be used as a source of
symmetry information in preference to the above space-group names.
They are only intended as comments.
;

loop_
_space_group_symop_operation_xyz
'x, y, z'
'-x, -y+1/2, z+1/2'
'x+1/2, -y, -z+1/2'
'-x+1/2, y+1/2, -z'
'-x, -y, -z'
'x, y-1/2, -z-1/2'
'-x-1/2, y, z-1/2'
'x-1/2, -y-1/2, z'

_cell_length_a                   8.6684(2)
_cell_length_b                   9.1437(2)
_cell_length_c                   28.5984(5)
_cell_angle_alpha                90
_cell_angle_beta                 90
_cell_angle_gamma                90
_cell_volume                     2266.75(8)
_cell_formula_units_Z            4
_cell_measurement_temperature    180(2)
_cell_measurement_reflns_used    12409
_cell_measurement_theta_min      1.00
_cell_measurement_theta_max      27.48

_exptl_crystal_description       block
_exptl_crystal_colour            orange
_exptl_crystal_density_meas      ?
_exptl_crystal_density_method    ?
_exptl_crystal_density_diffrn    2.728
_exptl_crystal_F_000             1648
_exptl_transmission_factor_min   ?
_exptl_transmission_factor_max   ?
_exptl_crystal_size_max          0.100
_exptl_crystal_size_mid          0.050
_exptl_crystal_size_min          0.050
_exptl_absorpt_coefficient_mu    12.888
_shelx_estimated_absorpt_T_min   0.359
_shelx_estimated_absorpt_T_max   0.565
_exptl_absorpt_correction_type   multi-scan
_exptl_absorpt_correction_T_min  0.423
_exptl_absorpt_correction_T_max  0.527
_exptl_absorpt_process_details   'SORTAV (Blessing, 1995)'

_diffrn_ambient_temperature      180(2)
_diffrn_radiation_wavelength     0.71073
_diffrn_radiation_type           MoK\a
_diffrn_source                   'fine-focus sealed tube'
_diffrn_measurement_device_type  'Nonius KappaCCD'
_diffrn_measurement_method       '\w and \f-scans'
_diffrn_detector_area_resol_mean ?
_diffrn_reflns_number            12744
_diffrn_reflns_av_unetI/netI     0.0432
_diffrn_reflns_av_R_equivalents  0.0578
_diffrn_reflns_limit_h_min       -11
_diffrn_reflns_limit_h_max       10
_diffrn_reflns_limit_k_min       -11
_diffrn_reflns_limit_k_max       9
_diffrn_reflns_limit_l_min       -28
_diffrn_reflns_limit_l_max       35
_diffrn_reflns_theta_min         3.538
_diffrn_reflns_theta_max         27.479
_diffrn_reflns_theta_full        25.242
_diffrn_measured_fraction_theta_max 0.989
_diffrn_measured_fraction_theta_full 0.998
_diffrn_reflns_Laue_measured_fraction_max 0.989
_diffrn_reflns_Laue_measured_fraction_full 0.998
_diffrn_reflns_point_group_measured_fraction_max 0.989
_diffrn_reflns_point_group_measured_fraction_full 0.998
_reflns_number_total             2571
_reflns_number_gt                2094
_reflns_threshold_expression     'I > 2\s(I)'
_reflns_Friedel_coverage         0.000
_reflns_Friedel_fraction_max     .
_reflns_Friedel_fraction_full    .

_reflns_special_details          
;
Reflections were merged by SHELXL according to the crystal
class for the calculation of statistics and refinement.

_reflns_Friedel_fraction is defined as the number of unique
Friedel pairs measured divided by the number that would be
possible theoretically, ignoring centric projections and
systematic absences.
;

_computing_data_collection       'COLLECT (Nonius, 1999)'
_computing_cell_refinement       'HKL Scalepack (Otwinowski & Minor, 1997)'
_computing_data_reduction        
'HKL Denzo and Scalepack (Otwinowski & Minor, 1997)'
_computing_structure_solution    'SHELXT (Sheldrick, 2015)'
_computing_structure_refinement  'SHELXL (Sheldrick, 2015)'
_computing_molecular_graphics    'Mercury (Macrae et al., 2008)'
_computing_publication_material  SHELXL

_refine_special_details          ?

_refine_ls_structure_factor_coef Fsqd
_refine_ls_matrix_type           full
_refine_ls_weighting_scheme      calc
_refine_ls_weighting_details     
'w=1/[\s^2^(Fo^2^)+(0.0133P)^2^+5.1835P] where P=(Fo^2^+2Fc^2^)/3'
_atom_sites_solution_primary     dual
_atom_sites_solution_secondary   difmap
_atom_sites_solution_hydrogens   geom
_refine_ls_hydrogen_treatment    constr
_refine_ls_extinction_method     'SHELXL-2018/1 (Sheldrick 2018)'
_refine_ls_extinction_coef       0.00124(5)
_refine_ls_number_reflns         2571
_refine_ls_number_parameters     99
_refine_ls_number_restraints     0
_refine_ls_R_factor_all          0.0435
_refine_ls_R_factor_gt           0.0290
_refine_ls_wR_factor_ref         0.0561
_refine_ls_wR_factor_gt          0.0523
_refine_ls_goodness_of_fit_ref   1.047
_refine_ls_restrained_S_all      1.047
_refine_ls_shift/su_max          0.002
_refine_ls_shift/su_mean         0.000
_refine_diff_density_max         1.045
_refine_diff_density_min         -1.402
_refine_diff_density_rms         0.211

loop_
_atom_site_label
_atom_site_type_symbol
_atom_site_fract_x
_atom_site_fract_y
_atom_site_fract_z
_atom_site_U_iso_or_equiv
_atom_site_adp_type
_atom_site_occupancy
_atom_site_site_symmetry_order
_atom_site_calc_flag
_atom_site_refinement_flags_posn
_atom_site_refinement_flags_adp
_atom_site_refinement_flags_occupancy
_atom_site_disorder_assembly
_atom_site_disorder_group
Pb1 Pb -0.500000 0.000000 0.500000 0.02150(9) Uani 1 2 d S . P . .
I1 I -0.52166(4) -0.04430(5) 0.61075(2) 0.03193(12) Uani 1 1 d . . . . .
I2 I -0.20212(4) -0.20566(4) 0.49256(2) 0.02891(12) Uani 1 1 d . . . . .
N1 N -0.5660(5) -0.5825(5) 0.41320(15) 0.0333(11) Uani 1 1 d . . . . .
H1A H -0.662566 -0.550734 0.405931 0.050 Uiso 1 1 calc R U . . .
H1B H -0.555354 -0.586459 0.444835 0.050 Uiso 1 1 calc R U . . .
H1C H -0.551056 -0.673167 0.400906 0.050 Uiso 1 1 calc R U . . .
C1 C -0.4863(6) -0.4427(7) 0.34342(19) 0.0301(13) Uani 1 1 d . . . . .
C2 C -0.4179(7) -0.5172(7) 0.3069(2) 0.0428(16) Uani 1 1 d . . . . .
H2 H -0.348471 -0.595079 0.313366 0.051 Uiso 1 1 calc R U . . .
C3 C -0.4494(9) -0.4798(8) 0.2611(2) 0.053(2) Uani 1 1 d . . . . .
H3 H -0.400353 -0.530192 0.236156 0.064 Uiso 1 1 calc R U . . .
C4 C -0.5512(8) -0.3702(9) 0.2519(2) 0.0491(17) Uani 1 1 d . . . . .
H4 H -0.572846 -0.344599 0.220382 0.059 Uiso 1 1 calc R U . . .
C5 C -0.6222(9) -0.2970(8) 0.2870(3) 0.059(2) Uani 1 1 d . . . . .
H5 H -0.693347 -0.221009 0.280102 0.071 Uiso 1 1 calc R U . . .
C6 C -0.5909(8) -0.3334(7) 0.3330(2) 0.0434(16) Uani 1 1 d . . . . .
H6 H -0.641704 -0.282856 0.357623 0.052 Uiso 1 1 calc R U . . .
C7 C -0.4493(7) -0.4790(8) 0.3934(2) 0.0418(16) Uani 1 1 d . . . . .
H7A H -0.345514 -0.523846 0.395103 0.050 Uiso 1 1 calc R U . . .
H7B H -0.447934 -0.388065 0.412162 0.050 Uiso 1 1 calc R U . . .

loop_
_atom_site_aniso_label
_atom_site_aniso_U_11
_atom_site_aniso_U_22
_atom_site_aniso_U_33
_atom_site_aniso_U_23
_atom_site_aniso_U_13
_atom_site_aniso_U_12
Pb1 0.01962(16) 0.01762(16) 0.02725(17) -0.00001(10) -0.00011(11) -0.00010(11)
I1 0.0316(2) 0.0375(2) 0.0266(2) -0.00409(15) -0.00227(14) 0.00051(18)
I2 0.0250(2) 0.0241(2) 0.0376(2) 0.00338(15) 0.00067(15) 0.00806(15)
N1 0.035(3) 0.029(3) 0.036(3) 0.001(2) -0.002(2) 0.009(2)
C1 0.025(3) 0.031(3) 0.034(3) -0.002(2) 0.002(2) -0.005(3)
C2 0.039(4) 0.047(4) 0.043(4) -0.003(3) 0.004(3) 0.006(3)
C3 0.063(5) 0.060(5) 0.038(4) -0.012(3) 0.009(3) -0.012(4)
C4 0.052(4) 0.050(5) 0.045(4) 0.008(3) -0.004(3) -0.016(4)
C5 0.054(5) 0.047(5) 0.078(5) 0.019(4) 0.005(4) 0.016(4)
C6 0.053(4) 0.030(4) 0.047(4) -0.002(3) 0.007(3) -0.003(3)
C7 0.028(3) 0.055(4) 0.042(4) -0.001(3) 0.005(3) -0.014(3)

_geom_special_details            
;
All esds (except the esd in the dihedral angle between two l.s. planes)
are estimated using the full covariance matrix.  The cell esds are taken
into account individually in the estimation of esds in distances, angles
and torsion angles; correlations between esds in cell parameters are only
used when they are defined by crystal symmetry.  An approximate (isotropic)
treatment of cell esds is used for estimating esds involving l.s. planes.
;

loop_
_geom_bond_atom_site_label_1
_geom_bond_atom_site_label_2
_geom_bond_distance
_geom_bond_site_symmetry_2
_geom_bond_publ_flag
Pb1 I1 3.1985(4) 5_456 ?
Pb1 I1 3.1986(3) . ?
Pb1 I2 3.2014(3) . ?
Pb1 I2 3.2014(3) 5_456 ?
Pb1 I2 3.2184(3) 8 ?
Pb1 I2 3.2184(3) 4_456 ?
N1 C7 1.497(8) . ?
N1 H1A 0.9100 . ?
N1 H1B 0.9100 . ?
N1 H1C 0.9100 . ?
C1 C2 1.381(8) . ?
C1 C6 1.382(8) . ?
C1 C7 1.501(8) . ?
C2 C3 1.382(9) . ?
C2 H2 0.9500 . ?
C3 C4 1.361(10) . ?
C3 H3 0.9500 . ?
C4 C5 1.355(10) . ?
C4 H4 0.9500 . ?
C5 C6 1.383(9) . ?
C5 H5 0.9500 . ?
C6 H6 0.9500 . ?
C7 H7A 0.9900 . ?
C7 H7B 0.9900 . ?

loop_
_geom_angle_atom_site_label_1
_geom_angle_atom_site_label_2
_geom_angle_atom_site_label_3
_geom_angle
_geom_angle_site_symmetry_1
_geom_angle_site_symmetry_3
_geom_angle_publ_flag
I1 Pb1 I1 180.000(15) 5_456 . ?
I1 Pb1 I2 87.777(9) 5_456 . ?
I1 Pb1 I2 92.222(9) . . ?
I1 Pb1 I2 92.222(9) 5_456 5_456 ?
I1 Pb1 I2 87.779(9) . 5_456 ?
I2 Pb1 I2 180.0 . 5_456 ?
I1 Pb1 I2 94.152(9) 5_456 8 ?
I1 Pb1 I2 85.848(9) . 8 ?
I2 Pb1 I2 86.760(3) . 8 ?
I2 Pb1 I2 93.240(3) 5_456 8 ?
I1 Pb1 I2 85.848(9) 5_456 4_456 ?
I1 Pb1 I2 94.152(9) . 4_456 ?
I2 Pb1 I2 93.240(3) . 4_456 ?
I2 Pb1 I2 86.760(3) 5_456 4_456 ?
I2 Pb1 I2 180.000(14) 8 4_456 ?
Pb1 I2 Pb1 157.801(13) . 4_446 ?
C7 N1 H1A 109.5 . . ?
C7 N1 H1B 109.5 . . ?
H1A N1 H1B 109.5 . . ?
C7 N1 H1C 109.5 . . ?
H1A N1 H1C 109.5 . . ?
H1B N1 H1C 109.5 . . ?
C2 C1 C6 118.4(6) . . ?
C2 C1 C7 121.2(6) . . ?
C6 C1 C7 120.3(5) . . ?
C1 C2 C3 120.6(6) . . ?
C1 C2 H2 119.7 . . ?
C3 C2 H2 119.7 . . ?
C4 C3 C2 119.6(6) . . ?
C4 C3 H3 120.2 . . ?
C2 C3 H3 120.2 . . ?
C5 C4 C3 121.0(7) . . ?
C5 C4 H4 119.5 . . ?
C3 C4 H4 119.5 . . ?
C4 C5 C6 119.8(7) . . ?
C4 C5 H5 120.1 . . ?
C6 C5 H5 120.1 . . ?
C1 C6 C5 120.5(6) . . ?
C1 C6 H6 119.8 . . ?
C5 C6 H6 119.8 . . ?
N1 C7 C1 110.9(5) . . ?
N1 C7 H7A 109.5 . . ?
C1 C7 H7A 109.5 . . ?
N1 C7 H7B 109.5 . . ?
C1 C7 H7B 109.5 . . ?
H7A C7 H7B 108.1 . . ?

loop_
_geom_torsion_atom_site_label_1
_geom_torsion_atom_site_label_2
_geom_torsion_atom_site_label_3
_geom_torsion_atom_site_label_4
_geom_torsion
_geom_torsion_site_symmetry_1
_geom_torsion_site_symmetry_2
_geom_torsion_site_symmetry_3
_geom_torsion_site_symmetry_4
_geom_torsion_publ_flag
C6 C1 C2 C3 2.3(9) . . . . ?
C7 C1 C2 C3 -178.0(6) . . . . ?
C1 C2 C3 C4 -1.3(10) . . . . ?
C2 C3 C4 C5 0.0(11) . . . . ?
C3 C4 C5 C6 0.2(11) . . . . ?
C2 C1 C6 C5 -2.0(9) . . . . ?
C7 C1 C6 C5 178.3(6) . . . . ?
C4 C5 C6 C1 0.8(11) . . . . ?
C2 C1 C7 N1 -95.7(7) . . . . ?
C6 C1 C7 N1 84.0(7) . . . . ?

_shelx_res_file                  
;
TITL ab_k3_0012 transformed to space group Pcab
    ab_k3_0012.res
    created by SHELXL-2018/1 at 14:28:13 on 17-May-2019
CELL   0.71073  8.6684  9.1437 28.5984   90.000   90.000   90.000
ZERR   4        0.0002  0.0002  0.0005    0.000    0.000    0.000
LATT    1
SYMM   -X,1/2-Y,1/2+Z
SYMM   1/2+X,-Y,1/2-Z
SYMM   1/2-X,1/2+Y,-Z
SFAC C H N I PB
UNIT 56 80 8 16 4
SIZE 0.10 0.05 0.05
TEMP -93
L.S. 50
ACTA
BOND $H
CONF
LIST 4
FMAP 2
PLAN -10
SHEL 5.8 0
WGHT    0.013300    5.183500
EXTI    0.001243
FVAR       0.10474
PB1   5   -0.500000    0.000000    0.500000    10.50000    0.01962    0.01762 =
         0.02725   -0.00001   -0.00011   -0.00010
I1    4   -0.521658   -0.044299    0.610751    11.00000    0.03163    0.03754 =
         0.02662   -0.00409   -0.00227    0.00051
I2    4   -0.202120   -0.205657    0.492559    11.00000    0.02499    0.02410 =
         0.03764    0.00338    0.00067    0.00806
N1    3   -0.566009   -0.582481    0.413205    11.00000    0.03452    0.02940 =
         0.03594    0.00091   -0.00151    0.00915
AFIX 137
H1A   2   -0.662566   -0.550734    0.405931    11.00000   -1.50000
H1B   2   -0.555354   -0.586459    0.444835    11.00000   -1.50000
H1C   2   -0.551056   -0.673167    0.400906    11.00000   -1.50000
AFIX   0
C1    1   -0.486271   -0.442658    0.343418    11.00000    0.02537    0.03116 =
         0.03365   -0.00247    0.00196   -0.00501
C2    1   -0.417883   -0.517246    0.306919    11.00000    0.03869    0.04671 =
         0.04305   -0.00278    0.00400    0.00584
AFIX  43
H2    2   -0.348471   -0.595079    0.313366    11.00000   -1.20000
AFIX   0
C3    1   -0.449445   -0.479757    0.261096    11.00000    0.06291    0.05953 =
         0.03805   -0.01238    0.00890   -0.01209
AFIX  43
H3    2   -0.400353   -0.530192    0.236156    11.00000   -1.20000
AFIX   0
C4    1   -0.551242   -0.370187    0.251904    11.00000    0.05183    0.05038 =
         0.04517    0.00830   -0.00428   -0.01594
AFIX  43
H4    2   -0.572846   -0.344599    0.220382    11.00000   -1.20000
AFIX   0
C5    1   -0.622243   -0.297044    0.287030    11.00000    0.05389    0.04695 =
         0.07764    0.01870    0.00451    0.01622
AFIX  43
H5    2   -0.693347   -0.221009    0.280102    11.00000   -1.20000
AFIX   0
C6    1   -0.590914   -0.333385    0.333017    11.00000    0.05277    0.03004 =
         0.04739   -0.00249    0.00668   -0.00263
AFIX  43
H6    2   -0.641704   -0.282856    0.357623    11.00000   -1.20000
AFIX   0
C7    1   -0.449301   -0.478987    0.393371    11.00000    0.02835    0.05519 =
         0.04172   -0.00050    0.00502   -0.01389
AFIX  23
H7A   2   -0.345514   -0.523846    0.395103    11.00000   -1.20000
H7B   2   -0.447934   -0.388065    0.412162    11.00000   -1.20000
AFIX   0
HKLF 4


REM  ab_k3_0012 transformed to space group Pcab
REM R1 =  0.0290 for    2094 Fo > 4sig(Fo)  and  0.0435 for all    2571 data
REM     99 parameters refined using      0 restraints

END

WGHT      0.0133      5.1834

REM Highest difference peak  1.045,  deepest hole -1.402,  1-sigma level  0.211
Q1    1  -0.2991 -0.2918  0.5002  11.00000  0.05    1.04
Q2    1  -0.5892 -0.0010  0.4178  11.00000  0.05    0.83
Q3    1  -0.0113 -0.0011  0.4716  11.00000  0.05    0.80
Q4    1  -0.7302 -0.2009  0.5325  11.00000  0.05    0.78
Q5    1  -0.0849 -0.0074  0.5417  11.00000  0.05    0.77
Q6    1  -0.2362 -0.1972  0.5424  11.00000  0.05    0.73
Q7    1  -0.5287  0.0315  0.6100  11.00000  0.05    0.72
Q8    1  -0.4030  0.1068  0.6514  11.00000  0.05    0.70
Q9    1  -0.7423 -0.3146  0.3603  11.00000  0.05    0.69
Q10   1  -0.4299 -0.4094  0.4689  11.00000  0.05    0.67
;
_shelx_res_checksum              56885

_shelx_hkl_file                  
;
   0   0   2    0.20    0.20
   0   0   3   -1.40    0.70
   0   0   3    0.00    0.20
   0   0   4  690.73   40.27
   0   0  -5    0.40    0.20
   0   0   5    3.50    0.93
   0   0  -6  383.21   19.83
   0   0   6 1376.08   58.66
   0   0  -7    1.65    1.18
   0   0  -7    2.20    0.60
   0   0   7    2.07    0.62
   0   0   8 4388.65  252.87
   0   0  -9    4.00    3.53
   0   0   9    6.82    4.42
   0   0 -10 4343.68  218.16
   0   0  10 4064.63  232.61
   0   0  11   27.80   12.49
   0   0 -11   10.84    4.71
   0   0  11    3.93    3.00
   0   0  11   21.30    8.52
   0   0  12 1569.68   95.50
   0   0  12 1856.28   86.85
   0   0  12 1795.02   72.59
   0   0 -12 1629.02   74.03
   0   0  13    9.32    2.03
   0   0  13    6.90    1.29
   0   0  13    4.37    2.07
   0   0 -13    1.88    2.12
   0   0 -14  205.34   16.03
   0   0  14  177.22    8.07
   0   0  14  189.08    8.99
   0   0  14  158.32    8.07
   0   0  15    0.22    0.65
   0   0  15    4.36    2.75
   0   0 -15    1.41    1.41
   0   0  15    0.82    0.82
   0   0  16 1546.38   56.38
   0   0  16 1524.05   66.03
   0   0 -16 1449.61  107.70
   0   0  16 1395.10   62.99
   0   0  17    6.62    2.97
   0   0  17    8.52    2.62
   0   0  17    7.25    1.45
   0   0  18 2951.76  112.07
   0   0  18 2639.21  126.95
   0   0  18 2878.73  120.82
   0   0  19   19.04    3.07
   0   0  19   19.09    5.91
   0   0  19   15.68    2.76
   0   0  20 1088.40   71.12
   0   0  20 1361.21   58.17
   0   0  20 1335.30   52.94
   0   0  21    7.01    1.32
   0   0  21    7.69    4.52
   0   0  21    5.91    1.10
   0   0  22   33.61    3.61
   0   0  22   31.93    1.80
   0   0  22   34.96    1.99
   0   0  23    1.37    0.68
   0   0  23    0.00    2.47
   0   0  23    0.66    0.66
   0   0  24  159.83    6.80
   0   0  24  217.82   11.49
   0   0  25    4.03    3.58
   0   0  26  876.19   54.59
   0   0  27    3.56    5.56
   0   0  28  663.71   46.25
   0   0  29    1.55    3.10
   0   0  30   33.72    5.95
   0   0  31   -1.54    5.27
   0   0  32    4.82    3.50
   0   0  33   -0.22    4.37
   0   0  34   89.90   10.68
   0   0  35   -5.42    4.12
   0  -1   0   -0.41    0.62
   0   1   0   -0.21    0.41
   0   1  -1    0.81    0.41
   0  -1   1    0.62    0.62
   0   1   1   -0.41    0.41
   0  -1  -1   -0.41    0.41
   0   1   2    0.42    0.21
   0  -1   2    7.84    0.83
   0  -1  -2    0.21    0.21
   0   1  -2   -0.20    0.40
   0   1   3   -0.42    0.21
   0  -1  -3    0.21    0.42
   0  -1   3    0.00    0.62
   0   1  -3    0.80    0.60
   0  -1   4   57.98    3.35
   0  -1  -4   39.92    1.49
   0   1   4   38.50    1.30
   0   1  -4   -0.39    0.79
   0  -1   5    2.29    0.63
   0   1   5    1.08    0.43
   0   1  -5   -0.67    0.67
   0   1  -5    1.17    0.59
   0  -1  -5    1.08    0.43
   0  -1  -6  401.62   19.82
   0   1  -6  406.83   21.85
   0   1  -6  466.14   19.86
   0   1   6  479.17   22.76
   0   1   7    0.22    0.44
   0  -1   7    0.00    1.39
   0   1  -7   -0.39    0.78
   0  -1  -7    1.98    0.66
   0   1  -7   -1.37    1.14
   0   1  -8  415.25   27.59
   0  -1  -8  412.70   19.86
   0  -1   8  379.18   20.20
   0   1   8  453.48   20.54
   0   1  -8  448.53   18.91
   0   1  -9    0.39    0.58
   0  -1   9    0.94    1.87
   0   1   9    0.44    1.11
   0  -1  -9    2.05    0.41
   0   1  -9   -0.69    0.92
   0   1 -10   86.70    6.93
   0  -1  10  101.39    4.30
   0  -1  10   98.34    5.19
   0   1  10   89.76    4.91
   0   1 -10   98.65    3.89
   0   1  10  102.46    3.69
   0   1  11    0.22    1.34
   0  -1  11    1.41    1.64
   0  -1  11    0.21    0.85
   0   1 -11    0.58    0.97
   0   1 -11    4.16    1.39
   0   1  12   18.07    2.68
   0   1 -12   32.34    1.94
   0   1 -12   18.95    3.47
   0  -1  12   33.11    2.82
   0   1 -13    1.94    0.97
   0   1  13    0.89    1.78
   0   1 -13    3.01    1.62
   0  -1  13    7.98    6.10
   0  -1  14  400.75   14.79
   0   1 -14  372.88   30.59
   0   1 -14  421.15   16.70
   0   1  14  357.71   17.67
   0  -1  14  337.17   16.73
   0  -1  15    0.22    1.08
   0   1 -15   -1.16    2.54
   0   1  15   -1.78    1.56
   0   1 -15    1.57    0.98
   0  -1  15    1.87    1.64
   0   1 -16  522.36   19.25
   0   1  16  388.05   21.22
   0  -1  16  419.55   18.81
   0   1 -16  453.27   18.87
   0  -1  16  466.37   17.23
   0   1 -17    0.46    1.62
   0  -1  17    1.73    1.08
   0   1 -18  237.98   13.00
   0  -1  18  243.29   12.15
   0  -1  18  252.24   10.40
   0  -1  19   -0.80    0.99
   0  -1  19    1.94    1.08
   0   1 -19   -0.69    3.00
   0  -1  19    3.71    2.55
   0   1  20  111.77    8.22
   0  -1  20  142.86    6.72
   0  -1  20  144.64    6.45
   0  -1  20  125.09    7.43
   0   1 -20  140.96   12.25
   0  -1  21    1.00    1.00
   0   1 -21    5.99    3.46
   0  -1  21    1.61    3.69
   0   1  21    2.44    3.10
   0  -1  21    0.21    1.07
   0  -1  22  126.09    6.04
   0  -1  22  147.31    8.31
   0   1 -22  132.17   12.68
   0   1  22  131.75    8.64
   0  -1  22  123.44    7.62
   0   1  23    3.09    3.09
   0  -1  23    2.35    1.49
   0  -1  23    0.41    1.22
   0  -1  23    0.46    2.52
   0   1  24  295.40   16.12
   0  -1  24  315.93   21.33
   0  -1  24  276.18   12.25
   0  -1  24  289.93   12.34
   0  -1  25   -2.05    2.96
   0   1  25   -0.88    3.52
   0  -1  25    1.85    1.03
   0  -1  25    1.27    1.27
   0   1  26  242.03   15.39
   0  -1  26  233.28   17.03
   0  -1  26  214.65   14.47
   0  -1  26  257.55   13.04
   0  -1  27    1.36    3.62
   0  -1  27   -0.42    1.48
   0   1  27   11.61    4.16
   0  -1  28   49.36    3.84
   0  -1  28   59.49    6.32
   0   1  28   46.32    5.90
   0  -1  29    4.04    4.04
   0   1  29    1.53    3.05
   0  -1  30   56.78    6.31
   0  -1  31    1.09    3.26
   0  -1  32   58.03    9.53
   0  -1  33   -1.08    5.40
   0  -1  34   87.94   10.14
   0  -1  35    3.44    4.30
   0  -2   0 1442.28   60.37
   0   2   0 1284.40   56.83
   0  -2  -1   -2.05    1.23
   0   2   1    1.03    0.83
   0   2  -1   -0.20    0.81
   0  -2  -2   14.76    1.64
   0   2  -2   15.92    1.82
   0   2   2   16.22    1.46
   0  -2   3    1.25    1.25
   0   2   3   -0.21    1.26
   0  -2  -3    2.25    1.02
   0   2  -3    1.00    1.40
   0   2  -4 1194.14   48.26
   0  -2   4 1110.73   49.29
   0  -2  -4 1182.72   56.26
   0   2   4 1136.74   49.22
   0  -2   5    1.47    1.68
   0   2   5    2.54    0.85
   0  -2  -5    2.68    0.82
   0   2  -5   -0.59    0.98
   0  -2   6  459.54   19.61
   0  -2  -6  475.94   23.52
   0   2  -6  482.01   21.13
   0   2   6  465.19   23.76
   0   2  -7   -0.39    0.78
   0   2   7    0.00    0.64
   0  -2  -7   -0.84    0.84
   0   2  -8  492.21   22.03
   0   2  -8  529.75   19.57
   0  -2  -8  535.79   24.58
   0   2  -9    2.23    1.34
   0   2  -9    1.35    1.54
   0  -2  -9    1.07    0.64
   0   2  10  588.24   28.41
   0   2 -10  553.33   24.16
   0   2 -10  593.35   23.24
   0  -2 -10  529.09   23.98
   0  -2 -11   -1.08    0.65
   0   2  11    0.00    0.63
   0   2 -11    0.00    2.47
   0   2 -11   -0.19    0.96
   0   2 -12   26.57    2.71
   0   2 -12   26.76    2.49
   0  -2 -12   24.02    1.29
   0   2  12   26.63    1.26
   0  -2 -13    0.63    0.42
   0   2  13    0.00    0.41
   0   2 -13   -0.38    1.15
   0   2 -13   -1.13    2.26
   0   2 -14  477.67   18.76
   0   2 -14  429.11   22.06
   0   2  14  445.56   21.76
   0  -2  14  499.18   24.21
   0   2 -15   -1.54    1.15
   0   2  15   -2.61    2.17
   0   2 -15    0.68    2.72
   0   2  16   74.99    6.31
   0   2 -16   96.79    5.23
   0   2 -16   94.03    6.14
   0   2  17   -0.43    1.74
   0   2 -17    4.31    2.04
   0   2 -17   -0.77    0.97
   0  -2  17    0.43    1.07
   0  -2  18  583.43   25.95
   0   2 -18  616.03   31.93
   0   2 -18  563.09   28.75
   0   2  18  578.83   23.58
   0   2 -19    0.20    0.98
   0   2 -19    2.27    3.40
   0   2  19    1.30    1.74
   0  -2  20  224.14   10.13
   0   2  20  189.97   10.67
   0   2 -20  243.42   12.10
   0   2 -20  194.31   15.01
   0  -2  21   -0.21    1.28
   0   2 -21   -1.78    1.78
   0   2  21   -3.04    2.82
   0   2 -21   -1.13    2.49
   0   2  22   54.07    4.56
   0  -2  22   49.48    3.41
   0   2  23   -1.52    2.17
   0  -2  23   -1.48    1.27
   0  -2  23    0.40    1.60
   0  -2  24    6.62    2.01
   0   2  24   -0.65    2.60
   0  -2  24    7.79    2.11
   0  -2  25    0.63    1.47
   0  -2  25   22.55   26.37
   0   2  25    0.00    2.82
   0  -2  26  433.20   20.06
   0   2  26  417.30   22.99
   0  -2  26  402.76   18.41
   0  -2  27    4.16    1.66
   0   2  27    2.81    4.11
   0  -2  28  292.06   18.58
   0   2  28  309.65   18.38
   0  -2  29    3.66   10.34
   0  -2  30   18.72    5.38
   0  -2  31   -3.22    4.51
   0  -2  32   10.08    5.15
   0  -2  33   -2.14    5.78
   0  -2  34   87.05    9.84
   0  -2  35    1.49    6.19
   0  -3   0    1.03    1.03
   0   3   0    1.02    1.02
   0  -3  -1    1.85    1.03
   0   3   1    0.21    1.03
   0  -3   1    0.62    1.04
   0   3  -1   -1.83    1.63
   0  -3  -2  840.37   33.87
   0   3   2  864.73   36.96
   0   3  -2  849.69   35.39
   0  -3   2  825.98   32.34
   0  -3   3    2.51    1.88
   0   3   3    0.42    1.67
   0  -3  -3    0.41    0.82
   0   3  -3    1.40    1.00
   0   3  -4  219.46   11.23
   0   3   4  217.35    9.54
   0  -3  -4  219.10    9.69
   0  -3  -5   -1.02    0.82
   0   3  -5   -1.78    0.99
   0   3   5    0.63    1.26
   0   3   6  119.25    6.17
   0  -3   6  106.22    5.12
   0  -3  -6  111.62    5.55
   0   3  -6  107.99    4.95
   0   3   7    1.27    1.06
   0   3  -7    1.17    1.75
   0  -3   7    1.27    1.27
   0  -3  -7    1.64    1.02
   0   3  -8  166.31    9.35
   0   3   8  149.84    6.42
   0  -3  -8  160.95    6.83
   0   3  -9    0.58    1.54
   0  -3  -9   -0.21    0.62
   0   3 -10  450.11   17.29
   0  -3 -10  405.49   17.40
   0   3 -11   -2.10    1.72
   0   3 -11    0.00    2.45
   0  -3 -11    3.99    1.05
   0   3 -12  830.95   35.25
   0  -3 -12  789.83   33.40
   0  -3  12  853.97   40.19
   0   3 -12  853.09   33.39
   0   3  12  867.94   36.55
   0   3  13   -0.42    0.83
   0  -3  13    2.15    1.29
   0  -3 -13   -0.85    0.64
   0   3 -13    1.14    1.72
   0   3 -13    3.35    3.12
   0   3  14   12.34    1.03
   0  -3 -14   11.72    1.07
   0   3 -14   11.83    3.13
   0   3 -14    6.68    1.72
   0  -3  14    9.02    1.72
   0  -3 -15   -0.42    0.64
   0   3  15    1.02    0.81
   0  -3  15   -1.07    1.93
   0   3 -15    4.25    2.01
   0   3 -15    3.06    2.10
   0   3 -16   14.55    2.11
   0   3 -16   12.97    3.58
   0  -3  16   14.60    2.15
   0  -3 -16   11.34    0.84
   0   3  16   12.91    0.81
   0   3  17    0.40    0.40
   0   3 -17    1.92    2.11
   0   3 -17    4.47    3.36
   0  -3  17    0.86    1.72
   0  -3 -17    1.04    0.42
   0   3 -18   99.00    5.63
   0   3  18   93.32    6.84
   0   3 -18   86.38    7.85
   0  -3  18   84.32    4.52
   0  -3  19    2.78    1.92
   0   3  19    0.21    2.14
   0   3 -19    0.97    1.55
   0   3 -19   -2.46    2.24
   0   3  20  490.23   25.93
   0   3 -20  489.11   35.52
   0  -3  20  507.44   19.81
   0   3 -20  552.72   27.57
   0   3  21    2.35    2.35
   0   3 -21    0.78    2.16
   0  -3  21   -0.85    1.91
   0   3  22  151.01    9.00
   0  -3  22  150.34   10.19
   0   3 -22  188.92   10.36
   0   3  23    0.86    2.35
   0  -3  23   -0.21    1.90
   0  -3  24   -0.84    1.89
   0   3 -24   -0.40    1.60
   0   3  24    2.35    2.14
   0  -3  25    0.83    1.46
   0   3  25   -3.85    3.21
   0  -3  26    3.53    1.87
   0   3  26   -0.43    2.57
   0  -3  26    0.00    1.82
   0  -3  27   -0.21    2.06
   0   3  27    2.56    3.63
   0  -3  28  156.75   15.26
   0   3  28  174.08   13.90
   0  -3  29   -1.43    2.45
   0   3  29   -1.49    5.12
   0  -3  30  175.34   12.60
   0  -3  31    2.77    5.54
   0  -3  32    7.03    4.69
   0  -3  33    0.00    4.04
   0  -3  34   -1.06    4.47
   0   4   0 2642.39  105.23
   0  -4   0 2660.69  114.56
   0   4   1    1.44    2.27
   0   4  -1    3.86    2.64
   0  -4  -1    1.85    1.85
   0   4  -2 1449.33   60.76
   0  -4  -2 1403.07   59.18
   0   4   2 1446.85   60.38
   0   4   3   -0.42    1.46
   0  -4  -3   -0.41    1.23
   0   4  -3    3.01    2.21
   0  -4  -4  686.19   30.06
   0   4   4  662.35   30.60
   0   4  -4  703.29   24.74
   0  -4   4  641.90   26.86
   0   4   5    3.15    1.47
   0  -4  -5    0.81    1.22
   0   4  -5   -0.59    1.39
   0   4   6  936.08   35.18
   0  -4  -6  902.61   37.75
   0   4  -6  901.95   34.89
   0  -4   7    2.77    2.77
   0   4  -7   -1.17    1.56
   0   4   7    0.21    1.90
   0  -4  -7    0.20    1.22
   0  -4  -8 1651.78   68.77
   0   4   8 1766.22   73.30
   0   4  -8 1768.96   65.44
   0   4   9    0.84    1.90
   0   4  -9   -1.93    1.35
   0  -4  -9   -0.41    1.43
   0  -4  10 1803.12   72.36
   0   4  10 1868.03   90.74
   0   4 -10 1937.90   71.79
   0  -4 -10 1883.33   80.40
   0   4 -11    0.19    1.73
   0  -4  11    2.79    1.72
   0  -4 -11   -0.62    1.03
   0   4  11   -1.05    1.47
   0   4  12  425.54   22.51
   0   4 -12  466.54   18.76
   0  -4  12  469.19   22.72
   0  -4 -12  443.48   18.83
   0   4  13    0.42    1.04
   0  -4 -13    0.42    1.05
   0  -4  13   -0.22    1.72
   0   4 -13   -0.57    1.53
   0   4 -13   -0.45    2.25
   0  -4  14  338.11   15.59
   0   4 -14  301.04   16.33
   0   4 -14  294.82   14.58
   0   4  14  326.28   12.36
   0  -4 -14  305.60   12.71
   0   4  15    1.23    1.23
   0  -4 -15   -0.85    1.06
   0   4 -15    2.67    2.10
   0  -4  15    0.86    1.93
   0   4 -15   -4.92    3.13
   0  -4  16  629.05   29.17
   0   4 -16  663.68   28.23
   0  -4 -16  620.03   28.05
   0   4 -16  605.75   39.01
   0   4  16  629.24   31.44
   0  -4  17   -2.36    2.36
   0   4  17   -0.20    0.61
   0   4 -17    3.45    3.07
   0   4 -17   -5.58    3.35
   0  -4 -17    1.69    1.05
   0  -4  18  991.83   38.87
   0   4  18  979.40   40.66
   0   4 -18  950.39   47.97
   0   4 -18  975.97   51.62
   0  -4 -18  922.95   44.35
   0   4 -19    1.16    2.71
   0  -4  19   -0.64    1.49
   0   4  19    0.20    0.60
   0   4 -19    4.91    3.79
   0  -4 -19    0.00    0.62
   0   4 -20  555.16   34.26
   0  -4  20  510.61   23.78
   0  -4 -20  476.86   18.52
   0  -4 -20  467.22   17.49
   0  -4  21   -1.91    1.48
   0   4 -21   -0.78    2.54
   0   4  21   -1.90    2.32
   0  -4  22  111.79    7.84
   0   4  22  110.32    8.04
   0   4 -22  120.10   10.87
   0   4 -23    1.19    4.96
   0  -4  23    2.94    2.31
   0   4  23    0.21    3.59
   0   4  24   60.93    6.56
   0   4 -24   71.46    7.81
   0  -4  24   73.76    5.67
   0  -4  25    1.04    2.49
   0   4  25    2.96    2.96
   0   4 -25    1.21    2.01
   0   4 -26  317.18   32.30
   0  -4  26  340.95   27.84
   0   4  27    0.00    3.18
   0  -4  27   -0.62    1.65
   0  -4  28  228.67   14.87
   0  -4  29    2.44    1.83
   0   4  30   65.87    7.84
   0  -4  30   82.61    7.34
   0  -4  31    2.33    4.02
   0  -4  32   15.46    5.93
   0  -4  33    1.91    7.20
   0  -4  34   34.50    7.20
   0  -5   0   -0.82    1.64
   0   5   1   -1.03    1.44
   0   5  -1    1.83    2.03
   0   5   2  558.69   23.23
   0   5  -2  583.57   22.16
   0  -5   3    3.16    2.32
   0   5   3   -2.70    2.29
   0   5  -3   -1.41    2.41
   0  -5  -4   50.21    3.08
   0   5   4   67.58    3.99
   0   5  -4   53.70    3.61
   0  -5   4   57.71    4.45
   0  -5  -5   -0.20    1.22
   0  -5   5    1.06    1.70
   0   5   5   -0.42    1.67
   0   5  -5    2.58    2.58
   0  -5  -6  419.15   20.25
   0   5   6  422.41   17.59
   0   5  -6  443.21   18.55
   0   5  -7    3.33    1.76
   0   5   7    0.63    1.89
   0  -5  -7   -0.41    1.62
   0  -5   8  299.10   12.75
   0  -5  -8  299.92   11.68
   0   5   8  287.74   13.77
   0   5  -8  300.58   16.87
   0  -5  -9    3.66    1.63
   0   5   9    2.10    1.89
   0  -5   9    1.72    2.15
   0   5  -9   -1.36    2.33
   0   5  10   83.31    4.85
   0  -5 -10   79.50    4.71
   0  -5  10   73.78    4.96
   0   5 -10   78.60    5.43
   0   5  11   -1.88    1.47
   0  -5 -11    2.25    1.43
   0  -5  12  272.39   12.36
   0   5  12  293.01   15.75
   0   5 -12  282.69   15.64
   0  -5 -12  294.94   12.04
   0  -5  13    2.37    2.16
   0  -5 -13    1.24    1.24
   0   5 -13    2.68    2.11
   0   5  13    1.66    1.04
   0   5  14   87.68    4.79
   0  -5 -14   90.24    4.61
   0   5 -14  100.10    6.92
   0  -5  14  106.20    7.34
   0   5  15   -1.03    1.23
   0  -5 -15    1.89    1.26
   0   5 -15    2.87    2.68
   0   5 -15    0.23    2.49
   0  -5  15   -3.87    1.94
   0   5 -16  417.42   20.30
   0   5 -16  406.17   29.70
   0   5  16  423.70   19.02
   0  -5 -16  412.02   25.14
   0  -5  16  452.29   20.33
   0  -5  17   -1.93    2.14
   0   5  17   -0.20    1.22
   0   5 -17    5.85    3.38
   0  -5 -17   -2.11    1.05
   0   5 -17    2.30    2.88
   0   5 -18    5.01    2.70
   0   5  18    7.07    1.42
   0  -5  18    2.35    3.85
   0  -5 -18    7.58    2.11
   0  -5  19   -0.21    2.77
   0   5 -19    0.39    1.93
   0  -5 -19   -0.63    1.05
   0   5  19    1.41    1.01
   0   5  20  128.61    8.13
   0   5 -20  149.35   11.14
   0  -5 -20  122.64    6.69
   0  -5  20  122.78    9.37
   0  -5 -21    1.24    1.03
   0  -5  21    0.85    2.12
   0   5 -21    2.74    3.72
   0  -5 -22    3.07    0.82
   0  -5  22    1.68    2.74
   0  -5 -22    1.02    0.62
   0   5 -22    4.53    2.56
   0  -5  23    3.56    2.93
   0   5  23    3.77    3.98
   0   5  24  147.68   12.61
   0  -5  24  142.21   11.72
   0   5  25    1.68    2.73
   0  -5  25    0.21    2.90
   0  -5  26   87.65    8.48
   0   5  26   95.37    9.05
   0   5  27    6.31    4.83
   0  -5  27    0.62    2.67
   0  -5  28   16.11    3.27
   0   5  28   19.35    4.21
   0  -5  29    2.43    3.65
   0   5  29   11.15    6.52
   0  -5  30   36.72    6.47
   0   5  30   26.53    6.32
   0  -5  31    3.16    4.84
   0  -5  32    3.58    6.74
   0   6   0  510.29   22.54
   0  -6   0  491.66   19.38
   0   6   1    0.82    2.26
   0  -6   1   -1.88    2.72
   0   6  -1    0.81    2.44
   0  -6  -1    0.83    1.66
   0  -6   2  374.91   17.38
   0   6  -2  378.34   18.97
   0   6   2  356.10   19.14
   0  -6  -2  391.38   17.89
   0   6  -3    3.22    2.21
   0  -6   3    1.06    1.90
   0   6   3   -1.87    1.66
   0  -6   4  727.20   31.66
   0   6  -4  691.56   35.27
   0   6   4  661.78   29.84
   0  -6  -5    4.89    2.65
   0  -6   5    6.39    3.41
   0   6  -5    0.99    1.79
   0   6   5   -0.42    1.67
   0  -6   6  542.56   21.16
   0  -6  -6  560.30   20.77
   0   6   6  558.29   23.87
   0   6  -6  533.04   27.28
   0  -6   7    0.43    2.36
   0   6   7    2.10    2.51
   0   6  -7   -0.79    2.56
   0  -6  -7    2.03    1.62
   0  -6  -8  404.07   16.98
   0   6  -8  390.81   23.01
   0   6   8  396.63   20.88
   0  -6   8  323.97   19.84
   0   6  -9   -0.78    2.92
   0  -6  -9    0.61    1.62
   0   6   9   -1.47    2.51
   0  -6   9    0.43    2.15
   0  -6  10  389.42   17.58
   0  -6 -10  374.93   17.40
   0   6  10  371.32   20.41
   0   6 -10  356.51   21.43
   0  -6  11   -1.08    3.24
   0   6  11   -0.84    1.46
   0   6 -11   -1.16    2.51
   0  -6 -11    0.61    1.84
   0   6 -12  386.82   22.66
   0   6  12  414.91   25.32
   0  -6  12  402.94   22.33
   0  -6 -12  403.85   20.19
   0  -6 -13   -1.85    1.24
   0   6 -13    8.46    2.88
   0  -6  13    1.73    2.16
   0   6  13   -0.21    1.66
   0   6  14  296.96   19.72
   0  -6 -14  326.48   13.58
   0  -6  14  321.69   14.33
   0   6 -14  296.74   19.48
   0  -6  15    3.45    3.23
   0   6  15    2.06    2.06
   0  -6 -15    1.04    1.25
   0   6  16  315.55   20.98
   0  -6 -16  287.92   18.71
   0  -6  16  323.26   17.49
   0   6  17    2.44    1.63
   0  -6  17    1.72    3.22
   0  -6 -17   -0.63    1.47
   0   6  18  237.53   20.35
   0  -6 -18  252.74   16.31
   0  -6  18  253.73   15.67
   0  -6 -19    2.32    2.11
   0   6  19   -0.61    1.41
   0  -6  19    0.85    2.56
   0  -6  20  266.09   13.67
   0  -6 -20  235.29   14.79
   0  -6 -21    1.04    1.25
   0  -6  21   -0.42    2.33
   0  -6 -22  208.50   14.33
   0  -6  22  200.97   15.62
   0  -6  23    3.35    3.77
   0  -6 -23    0.61    1.23
   0  -6  24  154.51   11.29
   0  -6  25   -1.04    3.93
   0   6  25   -2.71    3.34
   0   6  26   96.05   10.67
   0  -6  26  101.91    7.86
   0   6  27    1.88    3.97
   0  -6  27   -2.87    4.50
   0  -6  28  109.89   10.22
   0   6  28  111.05   10.07
   0  -6  29   -3.04    4.25
   0   6  29   -4.19    3.35
   0  -6  30  105.87   12.93
   0   6  30   84.42   15.30
   0  -6  31   -3.56    7.13
   0  -7   0    0.82    3.28
   0   7   1   -3.50    3.09
   0  -7   1   -0.84    1.89
   0   7  -1   -6.93    3.46
   0   7  -2  159.48   12.20
   0   7   2  163.36    9.76
   0  -7   2  166.47    9.11
   0  -7   3    2.54    2.54
   0  -7  -3    2.47    2.47
   0   7  -3   -0.20    2.22
   0   7   3    0.21    2.90
   0  -7  -4   28.91    4.10
   0   7   4   29.94    3.75
   0  -7   4   25.08    3.83
   0   7  -4   24.65    4.81
   0  -7   5   -0.64    3.63
   0   7   5    1.88    2.92
   0   7  -5    3.59    2.99
   0  -7  -5    0.61    1.63
   0  -7  -6  204.92   11.26
   0   7   6  187.30   12.57
   0  -7   6  209.86   11.41
   0  -7   7    0.43    3.22
   0   7   7    0.84    2.09
   0  -7  -7   -3.25    2.24
   0  -7   8  154.61    8.65
   0   7   8  147.41    9.65
   0  -7  -8  158.99    7.96
   0  -7   9    1.94    4.10
   0   7   9   -1.67    1.88
   0  -7  -9    1.22    2.03
   0  -7 -10   49.59    4.28
   0  -7  10   44.73    5.19
   0   7  10   36.33    5.01
   0   7  11    0.00    1.88
   0  -7  11    1.95    3.68
   0  -7 -11   -1.22    1.63
   0  -7  12  111.19    8.45
   0   7  12  101.42    7.92
   0  -7 -12  107.50    7.99
   0  -7 -13    0.82    2.67
   0  -7  13   -1.08    2.16
   0   7  13   -0.41    1.66
   0  -7  14   99.17    8.66
   0  -7 -14   76.94    6.62
   0   7  14   70.79    5.38
   0  -7 -15    1.04    1.45
   0   7  15    0.82    1.85
   0  -7  15    0.65    3.45
   0  -7  16  207.33   14.24
   0   7  16  190.72   10.31
   0  -7 -16  197.10    9.26
   0  -7 -17   -1.26    1.47
   0  -7  17    8.16    4.08
   0   7  17    0.20    2.24
   0  -7 -18   11.57    2.53
   0  -7  18    7.49    5.99
   0  -7 -19   -0.21    1.27
   0  -7  19    7.04    4.05
   0  -7  20   44.17    5.31
   0  -7 -20   37.73    3.60
   0  -7 -21   -0.42    2.31
   0  -7  21   -1.90    4.02
   0  -7  22    2.94    2.94
   0  -7 -22    4.80    1.88
   0  -7  23    5.02    3.56
   0  -7  24   89.88    8.14
   0  -7  25   -4.76    3.93
   0   7  26   73.83   10.00
   0  -7  26   80.19    7.84
   0  -7  27   -5.52    2.66
   0   7  27   13.32    6.87
   0  -7  28    1.83    3.05
   0   7  28    0.42    4.17
   0   7  29    5.84    8.13
   0  -7  29   -3.23    3.84
   0  -8   0   26.37    4.40
   0  -8   1   -1.47    2.52
   0  -8  -1    2.29    2.08
   0  -8   2   13.10    2.96
   0  -8  -2   13.06    2.70
   0  -8   3    5.52    3.82
   0  -8  -3   -5.78    3.10
   0  -8  -4  231.03   13.62
   0  -8   4  258.66   15.19
   0  -8   5    2.35    2.99
   0  -8  -5   -0.41    1.84
   0  -8  -6   74.12    5.93
   0  -8   6   65.67    5.80
   0  -8   7    1.94    4.09
   0  -8  -7   -0.81    2.44
   0   8   8    9.59    4.38
   0  -8  -8   10.58    3.26
   0  -8   8   16.18    4.32
   0  -8  -9    4.47    3.25
   0  -8   9    0.86    4.11
   0   8   9    1.67    2.92
   0   8  10    4.58    3.12
   0  -8 -10    3.87    3.05
   0  -8  10    3.68    3.90
   0  -8  11   -2.17    2.82
   0   8  11   -2.08    3.53
   0  -8 -11    1.83    2.45
   0  -8  12  100.75    8.25
   0  -8 -12   97.45    6.97
   0   8  12   64.27    7.27
   0  -8  13    2.17    3.03
   0   8  13    0.83    3.10
   0  -8 -13    1.23    2.05
   0  -8  14  135.21    9.97
   0   8  14  111.87   11.35
   0  -8 -14  146.42   13.62
   0  -8  15    3.02    4.54
   0  -8 -15    0.21    1.86
   0   8  15   -1.44    2.46
   0  -8 -16   34.33    3.96
   0  -8  16   41.16    5.39
   0  -8 -17   -0.84    2.51
   0  -8  17   -2.58    2.58
   0  -8 -18    1.68    2.73
   0  -8  18   -8.57    4.93
   0  -8 -19   -0.21    2.53
   0  -8  19   -2.13    3.20
   0  -8 -20   36.71    5.07
   0  -8  20   44.18    6.16
   0  -8  21   -1.06    3.81
   0  -8  22  117.98   10.96
   0  -8  23    4.39    4.81
   0  -8  24   63.84    8.54
   0  -8  25    0.83    3.51
   0  -8  26   16.23    6.78
   0   8  27   -6.43    3.53
   0  -8  27   -0.41    5.72
   0  -9   0    2.52    3.15
   0  -9   1    1.90    4.21
   0  -9  -1   -2.51    3.97
   0  -9   2   35.99    4.45
   0  -9  -2   48.84    5.82
   0  -9   3    7.23    4.47
   0  -9  -3    5.17    3.93
   0  -9   4    2.35    5.12
   0  -9  -4    0.41    3.71
   0  -9   5    4.50    3.21
   0  -9  -5    0.00    2.46
   0  -9  -6    8.39    2.66
   0  -9   6    3.22    3.44
   0  -9  -7   -2.25    2.25
   0  -9   7   -3.45    2.80
   0  -9  -8    2.24    2.85
   0  -9   8    5.40    4.11
   0  -9   9   -0.87    3.46
   0  -9  -9    0.41    2.65
   0  -9 -10   71.32    6.94
   0  -9  10   61.13    7.81
   0  -9  11   -3.47    3.47
   0  -9  12  106.50   10.64
   0  -9 -12  101.80   11.46
   0  -9  13    0.22    3.47
   0  -9 -14   -0.41    4.32
   0  -9  14    6.71    5.41
   0  -9  15   -1.73    5.40
   0  -9 -15    2.89    3.31
   0  -9 -16    7.06    4.15
   0  -9  16   -0.43    3.02
   0  -9  17    1.72    3.01
   0  -9 -17    1.46    3.55
   0  -9 -18   20.12    4.82
   0  -9  18   16.71    5.14
   0  -9 -19    2.95    4.00
   0  -9  19   -0.64    3.63
   0  -9  20  110.90   10.21
   0  -9  21    4.86    5.29
   0  -9  22   53.20    8.00
   0  -9  23   -0.21    3.97
   0  -9  24   -0.83    6.03
   0 -10   0  268.82   18.55
   0 -10   1   -2.32    3.80
   0 -10  -1    2.72    5.86
   0 -10   2  522.54   26.64
   0 -10  -2  488.44   35.29
   0 -10   3    3.41    4.26
   0 -10  -3    2.28    4.15
   0 -10  -4 1040.50   43.49
   0 -10   4 1019.01   65.40
   0 -10  -5    0.41    3.50
   0 -10   5    0.21    7.30
   0 -10   6  629.87   30.07
   0 -10  -6  653.35   55.70
   0 -10   7   -4.96    4.10
   0 -10  -7   -4.91    2.87
   0 -10  -8  212.51   18.01
   0 -10   8  234.09   19.93
   0 -10   9    2.17    4.12
   0 -10  -9    0.41    4.08
   0 -10 -10  238.21   22.28
   0 -10  10  229.12   18.69
   0 -10 -11   -3.47    2.66
   0 -10  11    2.17    4.99
   0 -10  12  483.66   40.65
   0 -10 -12  432.55   39.55
   0 -10 -13    0.82    4.72
   0 -10  13    5.21    6.73
   0 -10  14  587.60   48.17
   0 -10 -14  509.10   52.55
   0 -10  15    6.49    4.54
   0 -10 -15   -3.10    4.13
   0 -10 -16  227.15   19.75
   0 -10  16  204.73   19.65
   0 -10  17    7.31    6.88
   0 -10 -17    1.67    3.33
   0 -10  18   40.51   10.50
   0 -10  19    0.43    4.06
   0 -11   0    8.21    6.95
   0 -11   1    4.65    4.65
   0 -11  -1    1.47    3.56
   0 -11  -2   -6.05    5.01
   0 -11   2   -2.97    4.25
   0 -11   3   -6.82    5.97
   0 -11  -3   -1.25    4.36
   0 -11   4   -3.42    4.28
   0 -11  -4    3.52    6.21
   0 -11   5   -2.15    4.94
   0 -11  -5    3.30    5.57
   0 -11   6    0.65    4.31
   0 -11  -6    5.76    4.52
   0 -11   7    2.59    5.62
   0 -11  -7   10.67    4.10
   0 -11  -8    7.17    4.50
   0 -11   8   11.26    6.06
   0 -11   9    9.76    6.51
   0 -11  -9   -3.27    5.11
   0 -11 -10   11.65    5.73
   0 -11  10   15.63    6.95
   0 -11  11    0.82    4.09
   0 -11  12    8.19    4.51
   0 -11  13    2.05    3.08
  -1   0   0    0.88    0.66
   1   0   0    0.44    0.44
  -1   0   1   -0.22    0.45
   1   0   1    0.22    0.43
   1   0  -1    0.44    0.44
  -1   0  -1    0.43    0.65
   1   0   2    1.07    0.64
   1   0  -2    0.89    0.67
  -1   0   2    1.59    0.45
  -1   0  -2    0.43    0.64
  -1   0  -3   -0.46    0.46
  -1   0   3    0.46    0.46
   1   0  -3    0.00    0.67
   1   0   3    0.85    0.64
  -1   0  -3    1.91    1.06
  -1   0   4    2.08    0.46
   1   0  -4   -0.22    0.67
   1   0   4    0.42    0.63
   1   0   4    5.04    1.37
  -1   0  -4    1.26    1.05
  -1   0   5    1.81    0.90
  -1   0   5    1.40    0.93
   1   0   5    2.79    0.93
   1   0   5    2.32    1.05
   1   0  -5    1.33    0.44
  -1   0  -5   -0.42    0.83
  -1   0   6    0.70    0.70
  -1   0   6    0.68    1.13
   1   0   6   -1.26    0.63
  -1   0  -6    1.87    1.04
   1   0   6    0.70    0.93
   1   0  -6    0.44    0.65
  -1   0  -6    2.80    1.17
  -1   0   7    0.00    0.47
  -1   0  -7   -0.23    0.93
  -1   0   7   -0.68    0.91
   1   0   7    0.84    1.05
   1   0   7    0.47    1.64
  -1   0  -7    1.24    0.83
   1   0  -7    1.92    0.64
   1   0   8    3.52    2.82
  -1   0   8   -0.47    0.70
  -1   0   8    2.94    1.81
   1   0   8   -0.84    0.63
   1   0  -8    0.62    0.42
  -1   0  -8   -0.62    0.62
  -1   0  -8    0.47    0.93
  -1   0   9    2.26    1.59
  -1   0   9    0.70    0.70
   1   0   9   -1.25    0.83
  -1   0  -9    1.87    1.63
   1   0   9   -0.47    1.17
  -1   0  -9    0.00    1.03
   1   0  -9    1.62    0.61
  -1   0  10    0.47    0.47
   1   0  10    0.94    1.64
   1   0 -10    1.19    0.59
   1   0  10   -0.21    0.63
  -1   0 -10   -0.47    1.17
   1   0  11    0.63    0.83
  -1   0  11    0.94    0.70
   1   0  11    2.58    2.11
   1   0  11    0.82    0.61
  -1   0 -11   -0.23    1.63
   1   0 -11    1.16    0.58
   1   0 -12    0.57    0.57
   1   0  12    0.47    2.11
  -1   0  12    0.00    0.70
  -1   0  12   -1.36    1.81
   1   0  12   -0.42    1.04
   1   0  12    0.61    1.02
  -1   0 -12    2.34    2.10
  -1   0  13    2.03    1.81
   1   0  13    1.88    1.05
  -1   0  13   -0.23    0.70
   1   0  13    2.03    1.01
  -1   0 -13   -1.40    1.40
   1   0  13    6.31    2.10
   1   0 -13    0.57    0.57
  -1   0  14    0.23    0.70
  -1   0  14   -0.23    1.58
   1   0  14    0.41    0.81
   1   0  14   -0.21    0.84
   1   0  14    0.93    1.63
  -1   0 -14   -0.23    1.87
   1   0 -14    1.53    0.57
  -1   0  15    0.23    1.80
   1   0  15    2.02    1.01
  -1   0 -15   -0.93    1.63
   1   0  15    0.63    0.84
   1   0  15    2.09    2.33
   1   0 -15    0.39    0.58
   1   0  16    0.00    1.01
   1   0  16   -0.42    0.85
   1   0  16    3.02    2.32
  -1   0 -16    0.00    1.87
   1   0 -16    0.00    0.39
  -1   0 -17    3.50    2.80
   1   0  17    0.00    0.81
   1   0  17   -0.43    0.85
   1   0 -17    1.78    0.59
   1   0  17    0.23    1.85
  -1   0  18    2.69    2.69
   1   0  18   -2.54    2.08
  -1   0 -18    3.73    4.19
   1   0  18    1.83    1.01
  -1   0  19    0.40    0.61
  -1   0 -19   -4.66    3.03
  -1   0  19    0.24    0.47
   1   0  19    0.41    0.81
   1   0  19   -0.43    0.86
  -1   0  19    2.24    3.36
   1   0  19    4.14    3.45
  -1   0  20    0.71    0.47
  -1   0  20    0.20    0.41
   1   0  20    0.65    1.09
  -1   0  20   -0.45    1.79
   1   0  20   -0.20    0.82
   1   0  20   -1.15    2.07
  -1   0 -20    2.33    3.49
  -1   0  21    0.00    0.47
  -1   0  21    1.12    2.45
  -1   0  21    0.21    0.42
   1   0  21   -0.44    1.10
   1   0  21    1.14    3.20
   1   0  21   -0.61    1.02
  -1   0 -21   -1.63    2.56
   1   0  22    0.82    0.82
   1   0  22    1.11    1.33
  -1   0  22   -0.45    2.00
   1   0  22   -3.20    2.51
  -1   0  23    0.00    3.33
   1   0  23    0.82    1.03
   1   0  23    1.12    1.12
   1   0  23   -5.92    3.64
   1   0  24   -3.63    3.18
   1   0  24   -0.83    0.83
  -1   0  24    3.55    3.77
   1   0  24   -0.68    1.13
   1   0  25   -0.23    0.91
   1   0  25   -2.26    3.84
   1   0  25    0.21    1.04
  -1   0  25    1.77    2.43
   1   0  26    0.00    1.04
   1   0  26    4.28    2.93
   1   0  26    0.00    0.92
  -1   0  26   -1.54    3.31
   1   0  27    0.62    0.83
  -1   0  27    0.88    2.86
   1   0  27    0.00    3.37
  -1   0  28    5.49    4.61
   1   0  28   -3.13    4.92
  -1   0  29   -0.88    5.48
   1   0  29   10.71   35.46
  -1   0  30    2.40    4.15
   1   0  30    0.89    5.11
   1   0  31   -2.88    3.77
  -1   0  31    1.74    3.71
  -1   0  32    1.96    3.26
   1   0  32   -4.86    4.41
  -1   0  33  -10.62    5.85
  -1   0  34   -8.22    5.41
  -1   0  35    3.02    6.04
   1   1   0   -0.45    0.90
   1  -1   0   -0.20    0.61
  -1  -1   0    4.26    1.12
  -1  -1  -1 1501.08   54.11
  -1  -1   1 1627.44   64.08
   1   1   1   -0.23    0.68
   1   1  -1    0.22    0.67
   1  -1   1   -0.61    0.61
   1  -1   1 1711.80   92.62
   1  -1  -1    0.00    0.41
  -1  -1  -2   25.82    1.57
  -1  -1   2   28.42    2.02
   1  -1  -2   -0.81    0.61
   1   1   2    0.23    0.69
   1   1  -2    0.45    0.90
  -1   1   2   35.13    2.05
   1  -1   2    1.41    0.60
  -1  -1  -3  381.89   16.66
   1  -1  -3   -0.20    0.61
  -1  -1   3  392.68   13.29
   1   1  -3    0.43    0.65
   1  -1   3  429.56   11.96
  -1   1   3  418.02   17.62
   1  -1   3   43.05    3.42
   1   1   4   37.00    2.32
  -1  -1   4   43.43    2.47
   1  -1  -4   36.53    2.26
   1  -1   4   39.66    2.05
  -1  -1   4   38.87    2.57
  -1   1   4   38.74    2.25
   1   1  -4   11.56    1.50
  -1  -1  -4   41.16    2.02
   1   1  -4   35.92    3.02
   1  -1   4   28.30    1.61
   1   1  -5   53.99    4.43
  -1  -1   5   46.35    3.05
   1   1   5   58.57    2.96
  -1  -1   5   56.46    2.70
   1  -1  -5   57.02    2.49
  -1  -1  -5   48.26    2.45
   1   1  -5   56.14    2.76
   1  -1   5   54.77    3.07
   1   1   5   50.38    3.02
   1  -1   5   58.71    3.02
   1   1  -6    1.87    0.93
  -1  -1   6    6.80    1.64
  -1  -1   6    5.83    1.12
   1  -1  -6    6.68    0.63
   1   1   6    6.29    0.93
   1   1   6    5.70    0.91
   1   1  -6    4.57    0.83
   1  -1   6    7.15    1.23
  -1  -1  -6    6.83    1.10
   1  -1   6   10.60    1.60
  -1  -1   7 1082.68   47.58
   1  -1  -7 1043.30   46.08
  -1  -1   7  997.79   44.36
   1   1   7 1014.74   49.86
   1   1   7 1018.41   48.34
  -1   1  -7  973.43   40.49
   1   1  -7  987.66   59.25
   1  -1   7 1165.86   48.20
  -1  -1  -7 1016.88   47.48
   1  -1   7 1132.65   44.41
   1   1   8    0.46    1.14
   1   1   8   -1.40    0.93
  -1  -1   8    0.90    0.90
  -1  -1   8    0.23    2.11
  -1  -1  -8    1.94    0.86
   1   1  -8   -0.60    0.81
   1  -1  -8    1.30    0.43
   1   1  -8    1.17    1.40
   1  -1   8   -1.02    1.02
   1  -1   8    0.00    3.39
  -1   1  -8   -0.68    1.58
   1   1   9 2161.47  111.22
   1   1  -9 2253.97  124.07
   1   1   9 2323.76  102.47
  -1  -1   9 2635.28  141.22
   1  -1   9 2859.89  113.91
  -1  -1   9 2291.98   93.84
   1   1  -9 2665.81   97.95
   1  -1   9 2853.74  109.40
  -1  -1  -9 2309.65  112.38
   1  -1  10   29.28    4.38
   1   1  10   27.17    2.11
  -1  -1  10   27.24    2.25
  -1  -1  10   22.92    3.04
   1   1 -10   20.81    2.34
   1  -1 -10   33.84    1.38
   1   1  10   26.29    2.06
   1   1 -10   33.68    1.97
  -1  -1 -10   25.85    1.68
   1  -1  10   23.66    1.84
  -1  -1  11  587.68   23.75
   1   1  11  552.40   25.90
  -1  -1  11  530.45   22.55
   1   1 -11  614.30   22.91
  -1   1 -11  541.19   30.23
   1   1 -11  544.12   25.36
   1  -1  11  596.22   21.68
   1  -1  11  579.04   21.57
  -1  -1  12   35.57    2.26
  -1  -1 -12   32.49    1.87
  -1  -1  12   35.42    3.97
   1   1 -12   28.51    2.81
   1   1  12   30.28    2.12
  -1   1 -12   28.80    2.75
   1   1 -12   32.01    2.31
   1  -1  12   31.20    2.86
  -1   1  12   34.88    4.17
   1  -1  12   36.64    1.80
   1   1 -13   52.31    4.21
  -1  -1  13   48.60    2.93
  -1  -1  13   48.37    4.19
  -1   1 -13   51.51    4.59
   1   1  13   46.30    2.83
  -1   1  13   49.59    6.59
   1   1 -13   57.33    2.69
   1  -1  13   50.59    2.46
  -1  -1 -13   47.53    2.48
   1  -1  13   43.63    2.40
  -1  -1  14   24.05    1.80
   1   1  14   17.41    1.41
  -1   1 -14   11.92    2.75
   1  -1  14   21.43    2.04
   1   1 -14   12.60    2.80
  -1  -1 -14   24.35    1.44
   1  -1  14   22.93    2.00
   1   1 -14   23.92    1.71
  -1   1  14   18.21    2.63
   1   1 -15  133.17    7.02
   1   1  15  114.99    5.68
  -1  -1  15  112.46    4.73
   1  -1  15  121.07    6.16
   1   1 -15  129.09    5.18
  -1   1  15  113.00    6.60
   1  -1  15  126.94    5.83
  -1   1 -15  117.65    7.59
  -1  -1  16    2.69    0.90
   1   1  16    3.77    0.94
  -1  -1  16    1.85    2.08
   1   1  16    3.64    0.81
   1   1 -16    4.76    1.14
  -1   1 -16    5.97    2.52
   1   1 -16    3.50    1.86
   1  -1  16    1.40    0.80
   1  -1  16    0.20    1.23
  -1   1  16    5.05    1.97
   1  -1  17 1329.21   57.17
   1   1  17 1329.91   47.66
   1   1  17 1204.28   51.47
   1   1 -17 1366.23   55.63
  -1  -1  17 1237.65   53.24
   1  -1  17 1311.07   52.63
  -1   1 -17 1203.95   53.18
   1   1 -17 1303.75   61.99
   1   1  17 1142.29   55.71
  -1   1  17 1150.46   52.37
   1  -1  17 1153.45   53.37
  -1   1 -18   19.27    4.36
  -1  -1  18   16.29    2.46
   1   1  18   13.87    1.21
   1   1 -18   10.41    1.54
   1   1 -18    8.84    3.26
  -1   1  18   12.27    2.63
   1  -1  18   12.28    1.64
   1  -1  18   15.40    2.57
  -1   1  19  961.06   39.59
  -1  -1  19 1081.39   46.98
   1   1 -19 1100.40   64.33
   1   1  19 1134.83   47.42
  -1  -1  19 1003.59   44.76
  -1   1 -19 1056.48   52.84
   1   1 -19 1226.23   51.21
   1  -1  19 1028.73   50.58
   1  -1  19 1097.66   56.93
  -1  -1  20   43.79    3.56
  -1  -1  20   50.32    5.50
   1   1  20   51.36    2.65
  -1   1 -20   41.27    5.74
   1   1 -20   52.13    3.74
   1  -1  20   56.62    3.71
   1   1  20   52.70    5.18
  -1   1  20   50.32    4.60
   1  -1  20   47.85    3.44
   1   1 -20   50.35    5.81
  -1  -1  21   32.18    2.89
   1   1  21   32.62    1.65
  -1  -1  21   18.94    3.20
   1   1  21   27.96    1.87
  -1   1 -21   29.10    4.81
   1   1 -21   28.26    2.18
   1  -1  21   31.01    2.47
   1   1 -21   21.32    4.63
   1  -1  21   37.09    2.44
  -1  -1  22   11.15    4.10
   1   1  22    9.28    1.03
  -1  -1  22    9.09    1.33
   1   1  22    8.30    0.92
  -1   1 -22    8.93    4.35
   1  -1  22    4.73    1.64
   1  -1  22    6.72    1.63
   1   1 -22   14.34    1.99
  -1  -1  23    9.76    2.95
   1   1  23    5.14    3.58
   1  -1  23    2.25    1.43
   1   1  23    5.01    0.63
  -1  -1  23    6.21    1.33
   1   1  23    4.75    0.68
   1  -1  23    4.93    1.44
  -1  -1  24    3.39    3.17
  -1  -1  24    4.89    1.33
  -1   1  24   -2.61    3.70
   1  -1  24    6.17    1.65
   1   1  24    6.02    3.57
  -1  -1  24    7.87    1.41
   1  -1  24    5.77    1.65
  -1  -1  25  187.21   11.55
   1  -1  25  184.28    9.76
  -1  -1  25  161.33   10.07
  -1  -1  25  170.83    7.58
   1   1  25  147.99   10.26
   1  -1  25  170.47    9.60
  -1   1  25  171.57   13.50
  -1  -1  26    7.35    1.43
  -1  -1  26    6.28    1.80
  -1  -1  26   13.04    4.05
   1   1  26    0.67    2.89
   1  -1  26    5.34    1.64
   1  -1  26    5.03    1.89
  -1   1  26    5.43    4.78
  -1  -1  27  608.95   30.22
   1  -1  27  703.36   57.51
   1   1  27  721.70   48.59
  -1   1  27  665.54   44.30
  -1  -1  27  665.82   34.07
   1  -1  28   12.07    2.46
  -1  -1  28   17.43    4.47
  -1   1  28   22.94    5.41
   1   1  28    8.17    5.52
  -1   1  29  210.44   13.64
  -1  -1  29  202.94   14.75
   1   1  29  188.92   16.98
   1   1  30    8.12    5.05
  -1  -1  30   10.66    4.44
  -1   1  30   21.35    7.98
  -1  -1  31   -2.21    3.76
   1   1  31   -5.26    3.50
  -1   1  31   -2.58    4.52
  -1  -1  32    7.50    6.84
   1   1  32    4.37    4.80
  -1   1  32   -5.37    3.44
   1   1  33    4.79    4.35
  -1  -1  33   17.81    5.28
  -1   1  33    9.87    4.29
  -1   1  34    2.14    4.07
   1   1  34   -0.22    4.78
   1   1  35  182.74   19.73
  -1   1  35  196.97   19.25
  -1  -2   0  355.34   16.86
  -1   2   0  369.72   14.14
   1   2   0  350.33   17.68
   1  -2   0  349.08   17.65
  -1  -2  -1  427.87   18.17
  -1  -2   1  422.99   20.62
  -1   2  -1  442.24   27.82
   1   2   1  422.19   18.73
   1   2  -1  451.52   25.72
   1  -2   1  430.97   16.94
  -1   2   1  424.02   16.40
  -1  -2  -2  169.97    7.22
   1   2   2  194.42    8.88
  -1  -2   2  186.02    8.36
   1   2  -2  173.10   10.48
  -1   2  -2  192.03   13.16
   1   2   3  103.69    5.36
  -1  -2   3   98.28    4.85
  -1   2  -3  101.48    5.18
  -1  -2  -3   98.17    4.59
   1   2  -3   99.77    5.09
  -1  -2   4  517.32   23.02
  -1   2  -4  524.46   20.35
  -1   2   4  517.45   19.94
   1   2   4  526.69   30.09
   1   2  -4  539.29   28.10
   1  -2   4  506.59   20.13
  -1  -2  -4  499.52   21.65
  -1  -2   5   46.53    2.88
   1   2   5   45.71    2.71
  -1   2  -5   44.34    3.16
   1  -2  -5   39.68    1.79
   1   2  -5   42.90    3.31
  -1   2   5   39.37    2.43
   1  -2   5   44.35    2.87
  -1  -2  -5   41.00    2.84
  -1   2  -6  443.46   15.89
   1   2   6  426.32   20.44
   1  -2  -6  419.15   15.84
  -1  -2   6  416.29   20.00
   1   2  -6  397.95   20.82
  -1  -2  -6  378.24   17.74
   1   2  -6  432.85   15.27
  -1   2   6  430.76   20.33
   1   2   7  243.56   12.08
   1   2  -7  225.23   11.69
  -1   2  -7  251.26    9.11
   1  -2  -7  237.45    9.63
  -1  -2   7  255.49   12.91
   1   2  -7  247.50    8.97
  -1  -2  -7  224.23   11.17
  -1  -2   8  172.52    7.59
  -1   2  -8  186.40   11.20
   1   2  -8  178.37    6.65
   1  -2  -8  193.40    9.57
   1   2   8  172.33    9.14
   1  -2  -8  170.11    6.84
  -1  -2  -8  156.63    8.97
   1   2  -8  170.38    8.36
  -1  -2   9   78.28    4.02
  -1  -2  -9   67.34    3.93
  -1   2  -9   88.97    5.69
   1  -2  -9   73.60    3.68
   1   2  -9   84.40    3.97
   1   2   9   80.44    3.67
   1  -2  -9   79.49    3.68
   1   2  -9   75.38    3.86
  -1  -2  10  115.11    5.37
   1   2 -10  117.55    5.70
   1   2  10  107.80    5.97
   1  -2 -10  122.37    4.93
  -1   2 -10  125.62    6.09
  -1   2 -10  104.48    5.84
  -1  -2 -10  117.80    6.31
   1  -2 -10  111.47    4.86
   1   2 -10   96.00    5.91
   1   2  11  175.45    8.73
  -1  -2  11  183.15    8.29
   1   2  11  172.38   12.99
  -1   2 -11  180.26   10.39
   1  -2 -11  186.09    7.49
   1   2 -11  184.30    6.28
   1  -2 -11  175.25    7.45
   1   2 -11  155.70    8.43
  -1   2 -11  190.49   10.79
  -1  -2 -11  166.96    7.35
  -1   2 -12  151.44    9.90
  -1  -2  12  169.36    7.61
   1   2  12  158.47    8.04
   1  -2 -12  124.04    5.87
   1   2  12  150.46    9.05
   1   2 -12  168.70   10.04
   1  -2  12  162.47    8.48
   1  -2 -12  163.93    7.10
  -1  -2 -12  156.75    7.93
   1   2 -12  157.22    6.98
   1   2  13   77.07    3.90
   1   2  13   91.11    5.97
  -1  -2  13   85.76    4.69
   1   2 -13   87.74    4.81
  -1   2 -13   91.86    5.30
  -1   2 -13   90.46    6.98
   1   2 -13   88.32    6.39
   1  -2  13   83.65    4.14
  -1  -2 -13   83.15    4.24
  -1  -2 -14  132.54    6.31
  -1  -2  14  134.62    6.92
   1   2  14  131.20    6.64
   1   2  14  135.80    6.64
  -1   2 -14  142.35    7.47
  -1   2 -14  154.96    7.48
   1   2 -14  133.95    7.32
   1   2 -14  144.17    5.96
  -1  -2  15  106.86    4.91
   1   2  15  100.08    5.54
   1   2 -15  106.89    6.63
   1   2  15  116.85    5.93
  -1   2 -15   97.07    6.78
  -1  -2 -15  103.88    4.60
   1   2 -15  116.73    6.31
   1   2  16   70.04    4.21
  -1  -2  16   81.35    4.23
   1   2 -16   88.81    4.22
  -1   2 -16   78.25    6.33
   1  -2  16   78.58    3.94
  -1  -2 -16   81.30    4.15
   1   2 -16   75.90    6.85
   1  -2  16   85.60    4.93
  -1   2  16   71.79    6.45
   1   2  17   32.26    3.98
   1  -2  17   47.02    3.55
  -1  -2  17   44.21    3.10
   1  -2  17   41.05    3.31
  -1  -2  17   50.18    3.77
  -1   2 -17   33.63    3.62
   1   2 -17   56.79    3.26
   1   2 -17   40.11    4.79
  -1  -2 -17   47.27    2.27
  -1   2  17   45.15    3.87
   1   2 -18   43.28    5.70
  -1  -2  18   54.79    4.23
   1   2  18   47.04    3.54
  -1  -2  18   45.83    3.31
  -1   2 -18   37.04    5.20
   1   2 -18   44.39    2.88
  -1   2  18   40.21    4.73
  -1  -2 -18   40.98    2.25
   1  -2  18   35.68    2.69
   1  -2  18   36.09    3.36
  -1  -2  19  107.99    5.73
   1   2  19  110.00    4.29
   1   2  19  114.11    7.30
  -1  -2  19  109.84    7.76
  -1   2 -19  108.90    8.84
   1   2  19  105.60    5.09
   1  -2  19  125.95    6.97
   1   2 -19  126.19    6.02
   1   2 -19  103.81    8.44
   1  -2  19  114.85    5.81
  -1   2  19   97.19    7.32
   1   2  20   32.46    1.62
  -1   2 -20   28.47    5.43
  -1  -2  20   27.05    4.67
   1   2  20   27.83    1.53
   1  -2  20   25.57    3.18
   1   2  20   24.92    3.53
   1   2 -20   27.07    3.64
   1   2 -20   42.79    3.30
  -1   2  20   19.56    3.66
  -1  -2  20   31.48    2.63
  -1  -2  21  188.02   10.71
   1  -2  21  214.32   13.60
   1   2  21  196.85    7.41
  -1   2 -21  188.42   15.41
   1   2  21  192.06    7.32
   1   2 -21  237.79   11.04
  -1   2  21  189.36   10.77
   1   2 -21  159.53   14.34
   1  -2  21  194.84   11.39
  -1  -2  22   24.48    2.39
   1  -2  22   24.69    3.30
  -1   2  22   14.39    4.08
   1  -2  22   21.13    2.60
   1   2 -22   29.88    2.96
  -1  -2  23    6.47    1.94
   1  -2  23    5.75    2.06
   1  -2  23    3.80    2.00
   1   2 -23   12.88    2.38
  -1   2  23    9.02    3.01
   1   2  24   16.24    3.29
  -1  -2  24   16.97    2.15
   1   2 -24   23.36    3.00
   1  -2  24   22.16    2.26
   1  -2  24   18.85    2.61
  -1   2  24   16.10    3.43
  -1  -2  25   34.24    3.22
   1  -2  25   34.81    4.31
   1   2 -25   42.21    3.03
   1   2  25   24.32    3.95
   1  -2  25   32.00    3.83
  -1   2  25   33.67    5.15
  -1  -2  26   -1.92    1.49
  -1   2  26   -1.07    4.50
   1  -2  26    1.84    1.84
   1   2  26    3.06    3.06
   1  -2  26    1.62    2.02
  -1   2  27   -1.71    3.00
  -1  -2  27   33.67   18.97
   1   2  27    4.15    3.71
   1  -2  27    1.22    1.63
   1  -2  28    3.66    1.83
  -1  -2  28    2.34    1.71
   1   2  28    3.05    5.01
  -1   2  28   -1.93    2.78
   1   2  29   65.08    9.36
  -1   2  29   55.13    7.69
   1  -2  29   68.92    7.33
   1   2  30   11.08    5.65
  -1   2  30   -1.28    3.20
  -1   2  31    9.59    3.41
   1   2  31   21.03    6.51
  -1   2  32    1.06    3.19
   1   2  32    4.98    5.41
   1   2  33    2.16    6.05
  -1   2  33    5.32    4.25
   1   2  34   -2.59    5.60
  -1   2  34    0.00    4.67
   1   2  35    8.39    4.73
  -1   2  35   10.61    5.09
  -1   3   0    2.00    1.80
  -1  -3   0    0.86    1.29
   1   3   0    2.56    1.28
   1   3   1 2294.13   86.45
  -1  -3   1 2187.15  100.49
  -1   3  -1 2251.62   84.78
  -1   3   1 2261.07   80.43
  -1  -3  -1 2260.80  103.10
   1  -3   1 2165.90  131.60
   1   3  -1 2307.75  106.81
   1   3   2   19.50    2.60
   1   3  -2   13.01    2.10
  -1  -3  -2    9.21    1.50
  -1   3   2   15.50    2.22
  -1   3  -2   16.27    2.98
   1  -3  -3  627.71   25.53
   1   3  -3  643.26   24.39
   1   3   3  679.90   36.57
  -1   3  -3  625.19   24.21
  -1   3   3  638.32   31.30
  -1  -3   3  643.11   27.63
  -1  -3  -3  640.75   27.34
  -1  -3   4    2.84    1.53
   1   3   4    4.82    1.32
  -1  -3  -4   -0.43    0.86
   1  -3  -4   -1.39    0.99
   1   3  -4   -0.62    1.24
   1  -3   4    0.82    2.46
  -1   3  -5  221.82   10.28
   1   3   5  234.95   10.64
  -1  -3  -5  217.78    9.45
   1  -3  -5  222.52    9.34
   1   3  -5  234.27   13.94
  -1  -3   5  231.77   12.11
   1   3  -6  102.68    4.68
  -1  -3  -6   95.58    4.30
   1   3   6   98.05    5.55
  -1  -3   6  100.32    5.30
  -1   3  -6  104.75    4.53
   1  -3  -6   94.22    5.12
   1   3   7 1294.08   54.28
   1   3  -7 1260.88   61.68
  -1   3  -7 1274.27   56.56
  -1  -3   7 1258.61   58.94
  -1   3   7 1280.41   50.53
   1  -3  -7 1190.56   50.57
  -1  -3  -7 1184.41   49.46
   1   3   8   71.47    4.46
  -1  -3   8   75.45    5.09
  -1   3  -8   72.08    4.29
   1   3  -8   80.16    3.99
   1  -3  -8   71.12    3.52
  -1  -3  -8   73.96    3.66
  -1   3   8   75.29    3.67
   1  -3   9 1989.39   81.85
  -1   3  -9 2059.21   72.61
  -1  -3   9 2008.85   88.16
   1  -3  -9 2037.73   88.65
   1   3   9 2025.55   88.32
   1   3  -9 2092.97   91.84
  -1   3   9 2169.66   80.57
  -1  -3  -9 1864.95   76.51
   1   3  -9 1970.27  106.57
   1  -3 -10   48.00    2.35
   1   3  10   55.58    3.36
  -1  -3 -10   48.77    2.80
  -1   3 -10   54.57    3.88
  -1  -3  10   54.23    5.98
   1   3 -10   53.71    5.56
  -1   3  10   52.33    2.64
   1   3 -10   57.97    3.53
   1   3  11 1036.60   50.63
  -1  -3  11 1027.52   58.05
   1   3 -11  993.69   37.44
   1  -3 -11  967.30   39.65
  -1   3 -11 1049.38   37.36
   1   3 -11  994.09   39.12
  -1   3  11 1060.90   39.22
  -1  -3 -11  913.07   40.51
   1   3 -12   68.55    4.25
  -1  -3  12   72.47    4.23
   1   3  12   68.65    4.02
  -1   3 -12   70.73    3.88
   1  -3 -12   67.61    2.99
   1   3 -12   65.89    4.26
  -1  -3 -12   59.42    3.65
  -1  -3  13  155.96    7.57
   1   3  13  165.69    7.60
  -1   3 -13  181.91    8.57
   1  -3 -13  159.85    6.89
  -1  -3 -13  145.61    7.50
  -1   3 -13  151.21    8.60
   1   3 -13  172.39   10.21
   1   3 -13  152.46    8.74
   1  -3 -13  168.85    7.35
  -1   3 -14  131.77    6.24
   1   3 -14  129.66    8.51
  -1  -3  14  125.05    7.77
   1   3  14  125.90    6.01
  -1   3 -14  129.60    9.23
   1   3 -14  140.47    6.55
   1  -3 -14  132.51    5.38
   1  -3 -14  132.84    5.95
   1  -3  14  113.34    5.64
  -1  -3 -14  121.26    5.76
   1   3  15  250.63   12.63
  -1  -3  15  240.21   11.11
  -1   3 -15  271.53   12.51
   1   3  15  243.71   14.89
  -1   3 -15  237.89   12.00
   1  -3 -15  248.68   10.96
   1   3 -15  263.04   11.36
  -1  -3 -15  248.78   10.83
   1   3 -15  238.58   11.70
   1  -3  15  259.72   11.72
   1  -3 -15  244.70    9.71
  -1  -3  16  133.40    6.43
   1  -3 -16  125.83    4.26
   1   3  16  131.14    5.95
   1  -3 -16   36.32    3.12
  -1   3 -16  150.14    6.48
   1   3  16  133.36    6.28
   1   3 -16  145.29    6.73
  -1  -3 -16  124.88    6.53
   1  -3  16  142.59    6.69
   1   3 -16  132.34    9.20
  -1   3 -17 1094.11   48.03
  -1   3 -17  943.04   54.85
  -1  -3  17 1004.17   44.69
   1   3  17  946.88   47.01
   1   3 -17  941.17   62.65
   1   3  17 1016.10   45.53
   1   3 -17 1006.02   44.53
  -1  -3 -17  970.42   42.73
   1  -3  17 1015.93   49.72
  -1  -3 -18   91.33    4.58
  -1  -3  18   96.85    5.94
  -1   3 -18  115.46    6.10
   1   3  18   89.73    8.01
   1   3  18  104.54    4.34
  -1   3 -18   90.00    6.97
   1   3 -18  107.19    5.40
   1   3 -18   99.55    7.85
  -1  -3  19  927.97   47.39
  -1   3 -19  935.25   47.32
   1   3  19  979.18   41.25
   1   3  19  893.51   42.75
   1   3 -19  914.68   64.88
   1   3 -19 1042.57   50.62
  -1  -3 -19  934.04   40.59
   1  -3  19 1000.23   38.73
  -1  -3  20   65.61    5.23
   1   3  20   77.15    3.18
   1   3  20   59.30    5.63
  -1   3 -20   83.74    7.64
   1   3 -20   76.70    5.24
   1   3 -20   67.76    9.40
  -1  -3 -20   75.54    3.53
   1  -3  20   76.36    4.99
  -1   3  20   74.38    5.94
  -1  -3  21  128.62    6.95
   1   3  21  114.11    4.99
   1   3  21   98.49    6.72
   1   3 -21  121.70    8.02
   1   3 -21  107.07   10.53
   1  -3  21  111.75    6.64
   1  -3  21  119.51    9.72
  -1   3  21  101.96    8.70
  -1  -3  22   80.63    6.68
   1   3  22   70.99    5.63
   1   3 -22   91.05    5.91
   1  -3  22   86.99    6.00
   1  -3  22   84.09    6.97
  -1   3  22   65.51    5.52
   1  -3  23   58.61    6.59
  -1  -3  23   61.57    5.36
   1   3 -23   61.56    5.55
   1  -3  23   76.65    7.39
  -1   3  23   68.90    6.15
  -1  -3  24   80.98    4.92
   1   3 -24  114.96    6.43
   1  -3  24  110.35    6.20
   1  -3  24  105.71    6.85
  -1   3  24   86.50    6.79
  -1  -3  25  192.74   12.95
   1   3 -25  240.15   15.96
   1   3  25  179.68   11.05
   1  -3  25  197.98   15.21
   1  -3  25  190.92   16.53
  -1   3  25  199.05   13.59
   1   3 -26   92.50    9.93
  -1  -3  26   77.77    5.70
   1   3  26   73.47    8.00
   1  -3  26   86.45    5.75
   1  -3  26   71.43    6.67
  -1   3  26   65.49    6.79
  -1  -3  27  385.20   30.23
   1   3  27  380.90   26.38
   1   3 -27  469.52   29.78
   1  -3  27  453.19   22.50
   1   3  28   26.75    7.55
   1  -3  28   33.82    4.06
  -1  -3  28   36.23    3.76
  -1  -3  29  168.72   14.58
  -1   3  29  160.71   13.35
   1   3  29  192.89   14.46
   1  -3  29  172.58   18.85
  -1   3  30   25.82    5.50
   1   3  30   32.30    6.25
   1   3  31   20.00    9.89
  -1   3  31   10.15    6.56
   1   3  32   46.62    8.81
  -1   3  32   35.94    7.40
   1   3  33   17.38    6.44
  -1   3  33   17.96    5.92
   1   3  34   22.94    7.93
  -1   3  34   25.76    6.97
  -1  -3  35  109.21   17.78
  -1  -4   0 1112.84   49.40
  -1   4   0 1079.00   39.92
   1   4   0 1165.99   65.82
   1   4   1  203.39    9.43
  -1  -4   1  190.67    8.87
  -1   4  -1  208.52   10.08
   1   4  -1  197.96    9.09
  -1  -4  -1  187.39    8.80
   1  -4   1  204.32   10.06
  -1   4   1  200.12    8.16
  -1  -4   2  632.39   26.56
   1   4   2  626.73   24.23
  -1   4  -2  609.90   25.76
   1   4  -2  637.74   24.82
   1  -4  -2  604.92   24.56
  -1  -4  -2  634.63   27.00
  -1   4   2  625.01   31.57
  -1  -4   3  406.55   18.33
   1   4   3  433.12   17.39
  -1   4  -3  434.94   15.89
   1   4  -3  441.27   17.32
  -1  -4  -3  436.70   20.69
  -1   4   3  446.91   18.85
   1   4   4  449.23   20.27
  -1   4  -4  418.81   15.21
   1   4  -4  459.33   16.59
  -1  -4  -4  429.93   17.07
  -1   4   4  414.63   17.25
   1   4   5  146.58    7.00
  -1   4  -5  154.62    7.71
   1   4  -5  145.95    6.75
  -1  -4  -5  137.57    6.17
   1  -4   5  136.46    7.28
  -1   4   5  146.03    8.39
  -1  -4   6  422.65   20.26
   1   4   6  439.42   20.86
  -1   4  -6  465.07   21.30
   1  -4  -6  410.24   18.66
   1   4  -6  456.16   16.32
  -1  -4  -6  445.03   18.92
  -1   4   6  411.62   18.90
  -1  -4   7  701.04   29.65
   1   4   7  744.38   32.18
  -1   4  -7  700.20   25.08
   1  -4  -7  712.54   28.33
   1   4  -7  734.79   27.28
  -1  -4  -7  669.30   26.59
  -1   4   7  737.48   30.26
   1  -4  -8  543.75   23.86
  -1  -4   8  580.11   29.41
   1   4   8  583.82   26.70
  -1   4  -8  569.77   30.07
  -1  -4  -8  539.67   22.54
   1   4  -8  594.34   22.64
  -1   4   8  555.59   23.44
   1  -4   8  535.11   23.73
  -1  -4   9    5.07    2.42
   1   4   9    0.66    1.10
  -1   4  -9    1.55    1.35
   1  -4  -9   -1.17    1.17
   1   4  -9    2.36    2.16
  -1  -4  -9    3.60    1.69
  -1   4 -10  480.15   17.78
  -1  -4  10  475.34   21.32
   1   4  10  507.17   24.07
   1  -4 -10  467.48   20.10
   1   4 -10  476.23   18.94
  -1  -4 -10  432.35   17.70
   1  -4  10  489.43   18.58
  -1  -4  11  295.83   11.36
   1   4  11  276.92   15.65
  -1   4 -11  293.62   11.87
   1  -4 -11  294.73   11.48
   1   4 -11  259.40   10.97
   1   4 -11  311.24   16.89
  -1  -4 -11  276.04   11.74
   1  -4  11  271.85   14.31
  -1   4  11  308.52   12.29
  -1  -4  12  296.14   15.31
   1   4  12  303.20   14.54
  -1   4 -12  296.42   13.01
   1  -4 -12  294.82   13.32
   1   4 -12  284.72   17.46
   1   4 -12  281.92   13.95
  -1  -4 -12  279.58   11.75
   1  -4  12  314.95   12.25
  -1   4  12  309.35   13.27
   1   4 -13   19.54    3.78
  -1  -4  13   16.34    2.43
   1   4  13   14.21    1.97
  -1   4 -13   14.43    3.08
  -1  -4 -13   12.34    1.70
   1   4 -13   14.04    2.31
   1  -4 -13   11.56    1.40
   1  -4  13   21.17    2.94
  -1   4  13   13.53    1.42
  -1  -4  14  187.47    9.97
   1   4  14  177.72   12.01
  -1   4 -14  182.15    8.54
   1  -4 -14  178.13    7.93
   1   4 -14  171.27    8.11
   1   4 -14  155.34   10.49
  -1  -4 -14  163.73    8.32
   1  -4  14  166.37    8.42
  -1   4  14  183.64    7.55
  -1  -4  15  428.53   18.40
  -1   4 -15  437.86   19.66
   1   4  15  445.30   22.86
  -1  -4 -15  406.57   17.68
  -1   4 -15  420.22   26.31
   1  -4 -15  444.78   17.97
   1   4 -15  434.59   19.31
   1   4 -15  422.79   25.47
   1  -4  15  415.48   18.75
  -1   4 -16  145.48    8.55
   1   4  16  136.94    7.14
  -1  -4  16  145.24    7.72
  -1   4 -16  133.66   10.22
   1  -4 -16  143.50    5.45
   1  -4 -16  150.99    6.56
   1   4 -16  142.75    9.42
   1   4 -16  135.50    9.58
  -1  -4 -16  134.73    6.78
   1  -4  16  137.04    6.94
  -1  -4  17  272.77   13.87
   1   4  17  265.37   12.68
  -1   4 -17  247.06   18.59
  -1   4 -17  274.70   17.14
   1  -4 -17  261.45   11.63
   1  -4 -17  280.27   11.57
   1   4 -17  245.33   11.97
   1   4 -17  219.94   16.70
  -1  -4 -17  246.49    9.93
   1  -4  17  254.29   12.60
  -1  -4  18  185.80   10.09
   1   4  18  181.86    9.58
  -1   4 -18  195.74   13.87
  -1   4 -18  166.41   14.01
   1  -4 -18  177.32    7.21
   1  -4 -18  186.45    8.72
   1   4 -18  220.13    9.70
   1   4 -18  179.77   12.92
  -1  -4 -18  172.09    9.01
   1  -4  18  191.49    9.65
  -1  -4  19   44.36    3.92
   1   4 -19   44.10    4.82
   1   4  19   41.26    2.94
   1   4  19   38.13    4.69
   1  -4 -19   46.00    1.68
   1  -4 -19   21.88    1.45
   1   4 -19   45.65    5.11
  -1  -4 -19   41.47    2.50
   1  -4  19   42.68    4.17
  -1  -4  20   80.73    5.86
   1   4  20   70.35    3.96
   1   4  20   79.75    4.91
  -1   4 -20   85.84    8.26
   1   4 -20   72.55    6.60
  -1  -4 -20   77.04    3.94
   1  -4  20   80.80    6.25
   1   4  21  127.62    8.34
  -1  -4  21  130.71   10.15
   1   4  21  133.94    6.20
  -1   4 -21  142.37   10.50
   1   4 -21  141.45    6.89
  -1  -4 -21  131.03    7.46
   1  -4  21  125.75    7.91
  -1  -4 -22   23.95    1.66
  -1   4  22   14.25    3.56
  -1  -4  22   26.12    3.22
   1   4  22   22.37    1.82
   1   4  22   23.06    4.06
   1   4 -22   14.30    2.16
   1  -4  22   24.58    3.93
  -1  -4  23   53.22    5.12
   1   4  23   62.94   14.44
   1   4  23   50.43    4.92
   1   4 -23   60.56    5.54
  -1  -4 -23   59.45    2.52
   1  -4  23   53.54    5.16
  -1   4  23   54.95    5.88
  -1  -4  24   18.41    3.39
   1   4  24   24.16    3.42
   1   4 -24   19.29    3.58
   1  -4  24   18.26    2.88
   1  -4  24   23.79    4.00
  -1   4  24   22.03    3.78
  -1  -4  25  257.09   18.17
   1   4  25  300.87   18.86
   1   4 -25  292.24   25.19
  -1   4  25  284.60   20.19
   1  -4  25  271.74   19.32
   1  -4  25  245.11   22.42
  -1  -4  26   24.44    3.97
   1   4 -26   12.93    4.25
   1  -4  26    9.98    3.06
   1  -4  26   11.30    4.04
  -1   4  26    8.61    3.15
   1   4  26   19.68    4.06
   1  -4  27    8.52    2.84
  -1  -4  27   10.17    2.91
   1   4  27    7.70    3.85
  -1   4  27   14.49    5.88
  -1  -4  28   11.14    2.48
   1   4  28   11.12    4.71
   1  -4  28   11.32    3.44
  -1   4  28    1.68    3.36
  -1  -4  29   35.31    4.32
   1  -4  29   47.11    5.86
  -1   4  29   47.26    7.35
   1   4  30    7.48    3.85
   1  -4  30    0.40    3.01
  -1   4  30    1.89    5.46
   1   4  31    2.99    3.85
  -1   4  31    5.46    4.20
   1   4  32   -4.27    3.63
  -1   4  32    0.00    3.78
   1   4  33   62.80    8.76
  -1   4  33   64.70   10.09
  -1  -4  34    8.97    6.62
  -1  -5   0   -0.85    1.71
   1   5   0   -1.26    1.47
  -1   5   0   -1.21    2.21
   1   5  -1  329.84   15.55
  -1  -5  -1  327.25   14.56
  -1   5   1  312.41   16.89
   1  -5  -1  331.07   14.54
  -1   5  -1  291.24   15.14
  -1  -5   1  336.28   17.45
   1   5   1  307.77   13.84
  -1  -5   2    6.45    1.93
   1   5   2    6.16    2.34
  -1   5  -2    5.78    1.80
   1  -5  -2    7.27    2.22
   1   5  -2    6.21    2.90
  -1  -5  -2    8.46    1.91
  -1   5   2    6.48    1.82
  -1  -5   3  236.95   11.09
   1   5   3  246.06   13.10
  -1   5  -3  267.76   11.84
   1  -5  -3  254.07   12.54
  -1   5   3  262.00   14.93
   1   5  -3  259.98   12.63
  -1  -5  -3  233.09   10.84
  -1  -5  -4   12.41    2.53
   1   5   4   15.02    2.79
   1   5  -4   10.20    3.06
  -1   5  -4   15.81    2.97
   1  -5   4   11.22    2.91
   1  -5  -4    8.79    2.00
  -1   5   4   14.87    2.65
  -1   5  -5   57.62    3.95
   1  -5   5   62.11    3.97
   1   5   5   47.19    4.10
   1   5  -5   68.43    5.48
   1  -5  -5   60.44    4.19
  -1  -5  -5   58.37    3.79
  -1   5   5   57.56    4.30
  -1   5  -6   41.51    3.92
  -1  -5   6   54.76    3.94
   1   5   6   46.48    3.90
   1   5  -6   37.38    3.42
  -1  -5  -6   41.53    3.57
   1  -5   6   42.86    3.77
  -1   5   6   42.30    3.08
  -1   5  -7  234.38   10.25
  -1  -5   7  216.40    8.84
   1   5   7  233.18   12.41
   1   5  -7  203.90    9.84
  -1  -5  -7  235.00    9.09
   1  -5   7  232.05   12.22
  -1   5   7  246.15   10.74
  -1  -5   8   80.94    5.50
   1   5  -8   77.67    4.97
   1   5   8   77.71    5.22
  -1   5  -8   86.44    5.85
   1  -5  -8   81.03    4.15
  -1  -5  -8   82.41    5.89
  -1   5   8   74.81    5.13
   1   5   9  250.94   14.83
  -1  -5   9  267.70   11.08
  -1   5  -9  250.74   11.14
  -1  -5  -9  249.81   12.24
   1  -5  -9  272.61   11.49
   1   5  -9  281.87   11.52
  -1   5   9  276.71   11.16
  -1  -5  10  112.69    7.07
   1   5 -10  106.44    7.07
   1   5  10  117.10    6.76
  -1   5 -10   98.09    6.59
   1  -5 -10  110.01    6.12
  -1  -5 -10   98.62    5.49
   1  -5  10  101.15    5.50
  -1   5  10  125.81    6.77
  -1   5 -11  284.04   15.32
   1   5  11  261.52   17.19
   1  -5 -11  250.78   11.69
  -1  -5  11  221.83   11.73
  -1  -5 -11  254.12   12.49
  -1   5  11  267.22   14.14
   1   5 -11  262.53   12.73
   1  -5  11  259.42   12.51
   1  -5 -12  101.41    4.77
   1   5  12  106.14    6.30
  -1  -5  12  100.26    8.61
  -1  -5 -12  103.90    5.51
  -1   5 -12  114.69    6.96
   1   5 -12  105.58    6.61
   1  -5  12  108.24    7.19
  -1   5  12  114.53    5.93
  -1  -5  13  174.00    8.63
   1   5  13  142.32    9.74
  -1   5 -13  148.85   10.04
  -1  -5 -13  147.90    6.80
   1  -5 -13  143.46    7.20
   1   5 -13  158.85    9.50
   1   5 -13  152.84   11.54
   1  -5  13  150.22    8.47
  -1   5  13  147.69    9.37
  -1  -5  14  115.74    8.16
   1   5  14  114.43    8.84
   1   5 -14  119.35    7.73
  -1   5 -14  128.49    8.69
   1   5 -14  114.53    9.01
  -1  -5 -14  127.11    6.17
  -1   5  14  112.01    9.13
   1  -5  14  146.77    8.25
   1  -5 -14  128.85    6.66
  -1  -5  15  122.79    8.59
   1   5 -15  127.61    8.68
   1   5  15  117.71    6.45
  -1   5  15  124.37    6.72
   1  -5 -15  136.49    5.73
  -1   5 -15  105.90    8.31
   1   5 -15  104.64    8.76
  -1  -5 -15  124.59    6.80
  -1  -5  16  125.36    7.26
  -1   5 -16  122.29   10.64
   1   5 -16  128.13    8.68
   1   5  16  128.48    7.48
   1  -5 -16  118.38    6.19
   1   5 -16  113.77   10.07
  -1   5  16  139.89    9.34
  -1  -5 -16  115.97    7.43
   1  -5  16  116.55    9.06
   1   5 -17  155.90    8.32
  -1  -5  17  125.21   11.82
   1   5  17  145.73    8.70
  -1   5 -17  175.78   11.09
   1  -5 -17  174.06    6.92
   1  -5  17  160.45    8.02
   1   5 -17  170.92   13.65
  -1  -5 -17  178.70    7.65
  -1  -5  18  136.09    6.79
   1  -5 -18  129.16    5.50
  -1   5 -18  130.96   10.71
   1  -5  18  116.09    7.78
   1  -5 -18  134.48    8.59
   1   5 -18  114.21    8.70
  -1  -5 -18  119.05    5.91
   1   5  18  105.16    8.40
  -1  -5  19  194.51   12.19
  -1   5 -19  183.31   14.48
   1   5  19  200.98   14.59
   1  -5 -19  198.46    9.75
   1  -5  19  219.89   11.34
   1  -5 -19  219.08   12.98
   1   5 -19  218.49   16.49
  -1  -5 -19  192.14   12.98
  -1  -5  20  162.09    9.54
   1  -5 -20  161.34    8.03
   1   5  20  165.15    8.10
   1   5 -20  169.55   16.73
  -1   5 -20  173.00   13.96
   1  -5 -20  169.90    9.37
  -1  -5 -20  154.94    9.99
   1  -5  20  160.48   11.08
  -1  -5  21  124.75    7.55
   1  -5 -21  127.80    5.69
   1  -5 -21  112.55    5.42
   1   5  21  114.48    5.97
   1   5  21  119.79    8.26
   1  -5  21  127.34   10.00
   1   5 -21  126.18   10.57
  -1  -5 -21  124.93    8.06
  -1  -5  22  103.55    8.78
   1   5  22   94.54    6.78
   1   5 -22  104.38    8.67
  -1  -5 -22   97.60    5.35
   1  -5  22   93.77    7.47
  -1  -5  23   87.65    7.87
   1   5  23   92.72    7.63
  -1  -5 -23  103.23    6.79
   1  -5  23  108.06   10.13
  -1  -5  24   93.85    8.67
   1   5  24  118.01    8.70
  -1  -5 -24  104.46    5.64
   1  -5  24   87.50    7.01
  -1   5  24   92.36   10.00
  -1  -5  25   89.47    8.20
   1   5  25   87.36    8.91
   1  -5  25   84.27    8.00
  -1   5  25   77.63    8.34
  -1  -5  26   60.57    6.68
   1   5  26   66.20    7.01
   1  -5  26   91.64    8.58
  -1   5  26   54.97    7.09
   1  -5  27  142.34   11.62
  -1  -5  27  129.23   12.25
   1   5  27  131.86   12.54
  -1   5  27  117.09   10.23
  -1  -5  28   59.99    5.78
   1   5  28   67.98    7.87
   1  -5  28   53.70    5.87
  -1   5  28   79.00    8.77
  -1  -5  29   84.75    6.99
   1   5  29   91.40    8.30
   1  -5  29   87.04    9.69
  -1   5  29   74.87    9.39
  -1  -5  30   56.46    7.13
   1   5  30   55.07    9.78
   1  -5  30   39.64    4.62
  -1   5  30   51.96    8.98
   1   5  31   36.80    7.02
  -1   5  31   44.05    7.94
  -1   5  32   34.88    5.64
   1   5  32   37.45    6.81
  -1  -5  33   37.25    6.60
   1   6   0  408.41   18.96
  -1  -6   0  401.38   18.66
  -1   6   0  377.51   19.72
   1   6   1  218.41   11.63
  -1   6  -1  228.53   12.74
   1   6  -1  236.40   14.61
   1  -6   1  212.09    9.56
  -1   6   1  197.99   10.20
   1   6   2  442.31   22.75
  -1   6  -2  444.66   22.18
   1  -6  -2  436.76   19.44
   1   6  -2  427.67   22.43
  -1   6   2  431.87   20.50
  -1   6  -3  381.73   16.11
   1   6   3  404.50   18.19
   1   6  -3  357.99   21.63
   1  -6  -3  372.90   17.09
   1  -6   3  380.25   17.60
  -1  -6  -3  388.81   16.97
  -1   6   3  373.04   17.89
   1   6   4  622.82   32.38
   1  -6   4  543.87   22.75
  -1   6  -4  579.46   28.97
   1   6  -4  548.67   25.46
  -1  -6  -4  582.31   24.13
  -1   6   4  566.94   25.58
   1   6   5   47.29    4.71
  -1   6  -5   34.71    3.36
   1   6  -5   39.44    4.66
   1  -6   5   47.37    5.04
  -1   6   5   38.67    4.10
  -1  -6   6  481.34   20.87
   1   6   6  500.62   29.09
  -1   6  -6  513.19   25.93
   1  -6   6  524.27   22.25
   1  -6  -6  484.69   23.44
   1   6  -6  508.32   26.28
  -1   6   6  485.89   25.38
  -1  -6   7  254.16   16.01
   1   6   7  295.45   14.49
  -1   6  -7  280.34   18.27
   1  -6  -7  263.19   13.17
   1   6  -7  276.44   16.24
  -1  -6  -7  269.01   14.26
   1  -6   7  230.06   15.86
  -1   6   7  290.43   15.68
  -1  -6   8  248.43   12.78
   1   6   8  260.10   15.13
  -1   6  -8  255.50   14.11
   1  -6  -8  232.21   12.13
   1   6  -8  263.79   16.53
  -1  -6  -8  240.80   12.58
   1  -6   8  258.27   11.70
  -1   6   8  253.51   12.40
  -1  -6   9    1.98    2.85
   1   6   9    9.26    2.59
  -1   6  -9    4.85    2.72
   1  -6  -9   14.02    2.77
   1   6  -9    6.90    3.15
  -1  -6  -9    6.68    2.09
   1  -6   9    4.02    2.12
  -1   6   9    2.25    1.84
  -1   6 -10  277.88   13.08
  -1  -6  10  254.52   12.38
   1   6  10  242.90   18.35
   1  -6 -10  254.10   10.55
  -1  -6 -10  253.82   13.24
   1   6 -10  254.14   15.75
   1  -6  10  270.93   12.37
  -1   6  10  254.64   16.03
  -1  -6  11  432.01   21.01
   1   6  11  394.86   24.81
  -1   6 -11  393.27   21.76
   1  -6 -11  416.55   21.07
   1   6 -11  414.69   25.67
  -1  -6 -11  415.42   19.39
   1  -6  11  426.86   18.36
  -1   6  11  393.22   26.46
  -1  -6  12  224.84   11.49
   1   6  12  228.77   15.07
   1   6 -12  232.05   12.12
  -1   6 -12  222.62   14.14
   1  -6 -12  247.87   13.15
  -1  -6 -12  224.69   11.19
   1  -6  12  244.68   13.21
  -1   6  12  230.01   15.76
   1   6  13   65.04    4.93
   1  -6 -13   77.11    5.79
  -1  -6  13   78.50    6.17
  -1   6 -13   91.47    8.11
  -1   6  13   79.88    5.31
   1   6 -13   79.42    7.18
  -1  -6 -13   74.11    5.07
   1  -6  13   78.71    5.32
   1  -6 -14  287.22   11.54
  -1  -6  14  272.14   17.62
   1   6  14  252.53   16.89
   1   6 -14  258.71   16.82
   1   6 -14  267.82   19.38
   1  -6  14  285.78   13.85
  -1  -6 -14  266.54   12.95
  -1   6  14  255.11   19.14
   1  -6 -15   81.29    5.28
   1   6  15   77.19    8.28
  -1  -6 -15   70.20    4.67
   1   6 -15   81.29    9.08
   1  -6  15   71.36    5.09
  -1   6  15   76.70    6.30
  -1  -6  15   80.69    6.15
  -1  -6  16  131.90    7.90
   1   6  16  112.81    9.51
   1  -6 -16  106.95    8.80
  -1  -6 -16  106.45    6.37
   1  -6  16  121.34    8.69
  -1   6  16  111.57    9.54
  -1  -6  17   82.00    6.77
   1   6  17   73.54    4.84
   1  -6  17   71.72    5.50
  -1  -6 -17   79.32    5.31
  -1   6  17  101.23   12.55
   1  -6 -17   68.63    4.96
  -1  -6 -18   53.40    5.71
  -1  -6  18   52.80    5.01
   1  -6  18   46.50    3.79
   1   6  18   46.60    4.79
   1  -6 -18   57.40    3.76
  -1   6  18   48.55    4.07
  -1  -6 -19  155.95    7.85
  -1  -6  19  162.28    9.34
   1  -6 -19  146.82   13.65
   1   6  19  154.03    9.75
   1  -6  19  165.09   10.52
  -1  -6  20   48.67    5.82
  -1  -6 -20   46.17    4.61
   1  -6 -20   54.22    4.22
   1  -6 -20   50.15    3.90
   1  -6  20   57.08    4.61
  -1  -6  21  217.86   14.41
   1  -6 -21  226.49   14.99
  -1  -6 -21  223.28   10.71
   1  -6  21  250.16   13.61
  -1  -6  22   61.35    5.76
   1  -6 -22   53.82    3.77
  -1  -6 -22   53.47    4.95
   1  -6  22   64.52    6.44
  -1  -6  23    6.99    4.45
   1   6  23    9.68    4.84
  -1  -6 -23    0.00    1.43
   1  -6  23    1.03    4.13
  -1  -6  24   26.51    3.79
   1   6  24   14.32    4.42
   1  -6  24   21.59    5.55
  -1  -6  25   53.71    6.28
   1   6  25   51.64    6.12
   1  -6  25   58.34    6.36
  -1  -6  26    1.04    3.53
   1   6  26    1.48    5.06
   1  -6  26    7.33    4.07
  -1   6  26    2.07    3.31
  -1  -6  27    1.44    3.71
   1   6  27    1.90    3.17
   1  -6  27    8.11    4.46
  -1   6  27    6.00    6.42
  -1  -6  28    0.61    4.51
   1   6  28    4.86    3.59
   1  -6  28    2.22    4.64
  -1   6  28   -4.35    4.14
   1  -6  29   85.15    9.47
  -1  -6  29  106.06   11.65
   1   6  29  142.59   14.20
  -1   6  29  111.09   13.08
  -1  -6  30    4.05    3.85
   1   6  30    4.23    4.87
   1  -6  30    2.80    3.40
  -1   6  30   -0.21    5.81
  -1  -6  31   30.73    7.63
  -1  -7   0    0.00    2.76
   1   7   0   -1.46    3.33
  -1   7   0   -1.01    2.22
   1  -7   0    2.27    3.09
   1   7   1  365.99   23.14
  -1   7  -1  348.76   21.85
   1   7  -1  328.08   25.56
  -1  -7  -1  416.96   19.21
   1  -7   1  351.06   15.66
  -1   7   1  362.60   23.44
   1   7  -2    5.77    3.09
   1   7   2   12.00    3.79
  -1   7  -2   11.22    3.41
   1  -7   2    8.95    2.50
  -1   7   2   12.21    3.26
  -1  -7  -2   13.50    3.16
   1   7   3  622.75   43.90
  -1  -7   3  697.18   34.47
  -1   7  -3  647.42   40.51
   1   7  -3  682.18   52.38
   1  -7  -3  688.45   26.66
   1  -7   3  677.49   30.53
  -1  -7  -3  635.26   28.80
  -1   7   3  638.83   37.35
  -1   7  -4   14.70    3.97
   1  -7   4   22.46    5.46
  -1  -7   4   13.84    3.68
   1   7   4    5.94    2.55
   1  -7  -4   13.12    3.43
   1   7  -4   18.11    5.29
  -1  -7  -4   11.31    3.77
  -1   7   4   16.16    3.68
  -1  -7   5  748.95   32.81
  -1   7  -5  678.81   43.71
   1   7   5  776.79   49.56
   1  -7  -5  753.78   37.00
  -1  -7  -5  749.32   31.60
   1  -7   5  769.80   31.02
  -1   7   5  720.69   38.77
  -1  -7   6   22.64    3.92
  -1   7  -6    9.84    5.12
   1   7   6   19.84    3.20
   1  -7  -6   20.61    3.20
  -1  -7  -6   23.77    3.75
   1  -7   6   25.36    4.23
  -1   7   6   26.25    3.70
   1  -7  -7  429.72   23.84
  -1  -7   7  387.59   19.54
   1  -7   7  401.42   19.60
   1   7   7  397.25   26.16
  -1  -7  -7  398.06   20.10
  -1   7   7  379.64   22.08
  -1  -7   8   12.48    3.72
   1   7   8   22.89    5.35
   1  -7  -8   17.10    2.39
  -1  -7  -8   23.51    3.12
   1  -7   8   24.85    3.61
  -1   7   8   18.47    3.49
   1   7   9  195.53   15.65
  -1  -7   9  197.58   11.01
   1  -7  -9  192.97    8.99
  -1  -7  -9  235.80   11.52
   1  -7   9  218.54   12.60
  -1   7   9  200.56   13.39
   1  -7 -10   73.22    6.16
  -1  -7  10   59.72    5.28
   1   7  10   71.62    5.57
  -1  -7 -10   63.75    5.84
   1  -7  10   51.77    5.76
  -1   7  10   62.48    4.93
   1   7  11  358.65   25.47
  -1  -7  11  391.10   20.09
   1  -7 -11  385.66   20.55
  -1   7  11  357.89   27.91
  -1  -7 -11  403.21   18.91
   1  -7  11  387.40   21.19
   1  -7 -12   75.64    5.79
   1  -7  12   79.75    5.98
  -1  -7  12   96.46    6.61
   1   7  12   75.19    7.25
  -1  -7 -12   82.00    6.08
  -1   7  12   68.58    8.38
  -1  -7 -13  653.81   32.71
   1  -7 -13  653.95   33.54
  -1  -7  13  610.95   30.45
   1   7  13  568.45   47.23
   1  -7  13  616.89   31.46
  -1   7  13  625.06   37.91
  -1  -7  14   77.43    6.81
   1   7  14   55.84    6.78
   1  -7 -14   69.90    4.44
  -1  -7 -14   72.78    5.69
   1  -7  14   67.30    6.61
  -1   7  14   66.66    5.71
   1  -7 -15  364.16   27.17
  -1  -7  15  428.02   21.55
   1   7  15  367.43   24.71
  -1  -7 -15  392.75   16.40
  -1   7  15  380.68   28.93
   1  -7  15  344.31   18.36
   1   7  16   65.56    6.92
  -1  -7  16   75.13    6.56
   1  -7  16   92.33    7.44
   1  -7 -16   76.82    5.52
  -1  -7 -16   78.64    6.57
  -1   7  16   62.17    5.89
   1   7  17   87.05    7.10
  -1  -7  17  105.81    8.07
   1  -7 -17  108.90    8.45
  -1  -7 -17   95.88    6.17
   1  -7  17   89.15    7.00
  -1   7  17   77.90    5.50
  -1  -7  18   79.82    7.82
   1  -7 -18   83.28    5.83
  -1  -7 -18   65.82    7.00
   1  -7  18   82.13   11.41
  -1  -7  19  143.19   12.77
   1  -7 -19  146.29   15.06
  -1  -7 -19  135.83   14.40
   1  -7  19  137.63    9.29
  -1  -7  20   92.85    8.83
   1  -7 -20   80.98    6.11
  -1  -7 -20   67.76    7.80
   1  -7  20   68.98    8.18
  -1  -7  21  228.77   18.86
   1  -7 -21  231.45   15.25
  -1  -7 -21  227.40   12.30
   1  -7  21  230.12   18.00
   1  -7  22   66.94    6.46
  -1  -7  22   66.96    7.88
  -1  -7 -22   63.10    5.43
  -1  -7  23  272.55   16.15
   1  -7  23  263.63   21.79
  -1  -7  24   45.97    6.73
   1  -7  24   55.80    7.63
   1   7  24   46.80    6.10
  -1  -7  25   87.17   10.24
   1   7  25   85.06    9.89
   1  -7  25   97.52    9.45
   1   7  26   43.94    6.32
  -1  -7  26   41.64    6.64
   1  -7  26   42.60    6.33
   1  -7  27   44.21    6.09
   1   7  27   49.03    7.58
  -1  -7  27   28.60    7.21
   1   7  28   61.08    8.86
  -1   7  28   52.35    6.61
  -1  -7  28   42.10    7.57
   1  -7  28   54.47    7.88
  -1  -7  29   42.85    7.73
   1   7  29   44.49    8.65
   1  -7  29   41.35    7.84
  -1  -8   0  211.54   11.96
   1  -8   0  209.26   13.09
  -1  -8  -1   73.04    5.94
  -1  -8   1   77.29    6.21
   1  -8  -1   61.78    6.19
   1  -8   1   74.88    7.08
  -1  -8   2  168.54   13.33
   1  -8  -2  165.55   10.28
  -1  -8  -2  177.74   10.59
   1  -8   2  160.72    9.86
  -1  -8   3  105.72    7.13
   1  -8  -3  110.49    7.57
  -1  -8  -3  109.65    8.00
   1  -8   3   74.53    6.52
  -1  -8  -4  152.20    8.62
  -1  -8   4  124.50    9.10
   1  -8  -4  140.79    8.55
   1  -8   4  147.98    9.73
  -1  -8   5   20.17    4.99
   1  -8  -5   15.55    2.83
  -1  -8  -5   17.12    3.55
   1  -8   5   18.20    4.23
  -1  -8  -6  123.72    7.11
  -1  -8   6  126.01    9.60
   1  -8  -6  115.25    7.87
   1  -8   6  105.92    8.30
   1  -8  -7  177.19   10.66
  -1  -8   7  174.37   12.04
  -1  -8  -7  189.44    9.20
   1  -8   7  161.77    9.82
  -1  -8  -8  152.50    8.56
  -1  -8   8  143.93   10.96
   1  -8  -8  150.32    9.63
  -1   8   8  151.27   13.17
   1  -8   8  152.74   10.90
  -1  -8   9    7.89    3.51
   1  -8  -9    0.80    1.80
  -1  -8  -9    5.82    2.49
   1  -8   9    0.85    4.27
  -1   8   9    1.03    4.10
  -1  -8  10  106.40    8.13
   1  -8 -10  108.08    8.19
  -1  -8 -10  128.49    8.35
   1  -8  10  145.27    9.65
  -1   8  10   98.16   10.67
   1   8  11   33.52    5.31
  -1  -8  11   40.61    4.83
   1  -8 -11   46.48    5.39
  -1  -8 -11   37.69    4.38
   1  -8  11   46.67    5.14
  -1   8  11   31.72    4.51
  -1  -8  12   44.78    5.49
   1   8  12   49.74    6.35
   1  -8 -12   52.96    5.60
  -1  -8 -12   40.69    4.60
   1  -8  12   52.46    5.57
  -1   8  12   46.37    4.91
   1   8  13   12.45    4.22
  -1  -8  13   16.23    4.61
   1  -8 -13   13.43    3.01
  -1  -8 -13    6.07    3.56
   1  -8  13   12.84    3.85
  -1   8  13   10.19    3.26
  -1  -8  14   43.60    7.01
   1   8  14   31.74    4.84
   1  -8 -14   47.52    4.24
   1  -8  14   34.21    5.35
  -1  -8 -14   63.37    5.26
  -1   8  14   35.60    5.50
   1  -8 -15   77.14    6.29
  -1  -8 -15   79.98    6.75
   1  -8  15   82.60    8.55
  -1   8  15   68.03    7.33
  -1  -8  15   69.75    8.10
  -1  -8  16   63.03    6.55
   1  -8  16   50.91    6.82
  -1  -8 -16   40.31    4.65
   1  -8 -16   54.82    5.51
   1  -8  17   71.81    7.02
  -1  -8  17   80.00    7.40
   1  -8 -17   73.89    5.15
  -1  -8 -17   81.44    6.37
   1  -8 -18   44.25    5.59
  -1  -8  18   47.43    7.37
  -1  -8 -18   45.32    5.52
   1  -8  18   41.51    5.72
  -1  -8  19    4.96    4.10
   1  -8 -19    6.25    2.71
  -1  -8 -19    4.87    3.60
   1  -8  19    8.02    4.85
  -1  -8  20   17.81    5.79
   1  -8  20   22.70    5.05
   1  -8 -20   20.31    3.14
  -1  -8 -20   13.95    3.60
   1  -8  21   23.44    5.86
  -1  -8  21   22.41    5.12
  -1  -8 -21   16.21    3.79
  -1  -8  22   12.52    3.82
   1  -8  22   -2.50    3.54
   1  -8  23    5.18    3.94
  -1  -8  23   14.34    5.06
  -1  -8  24    0.21    3.56
   1  -8  24   -0.21    5.77
   1  -8  25   43.07    6.98
  -1  -8  25   45.59    8.54
  -1  -8  26    0.83    5.79
   1  -8  26    5.51    4.08
   1   8  26    5.87    5.25
  -1  -8  27    7.19    4.31
   1   8  27   -1.05    7.56
   1  -8  27   11.56    5.28
  -1  -9   0    3.83    3.61
   1  -9   0   -0.42    2.91
  -1  -9   1   24.34    6.19
   1  -9  -1   41.35    4.76
  -1  -9  -1   31.76    5.72
   1  -9   1   46.56    5.02
   1  -9   2   -1.47    2.94
  -1  -9   2    1.50    3.22
   1  -9  -2   -0.21    2.47
  -1  -9  -2    1.27    4.64
   1  -9  -3  229.92   11.53
  -1  -9   3  218.92   16.40
  -1  -9  -3  208.59   15.37
   1  -9   3  246.31   15.43
  -1  -9   4   -1.51    4.11
   1  -9  -4   -1.22    2.85
  -1  -9  -4    5.65    3.77
   1  -9   4    2.96    4.44
  -1  -9   5  377.52   21.98
   1  -9  -5  410.63   28.68
  -1  -9  -5  376.12   21.38
   1  -9   5  423.82   19.01
  -1  -9   6   12.62    3.48
   1  -9  -6   19.00    4.65
  -1  -9  -6   11.66    4.37
   1  -9   6   21.51    4.47
  -1  -9   7  116.69    8.09
   1  -9  -7  114.80    7.47
  -1  -9  -7  128.66    8.55
   1  -9   7  112.99    9.84
  -1  -9  -8   14.12    4.57
   1  -9  -8   10.45    4.42
   1  -9   8    5.35    3.43
  -1  -9   8   19.89    4.59
   1  -9   9    8.79    3.86
  -1  -9   9    3.28    3.07
  -1  -9  -9    6.85    4.77
   1  -9  -9   12.03    4.21
  -1  -9  10   14.25    4.60
   1  -9 -10   22.84    4.41
  -1  -9 -10   12.25    4.15
   1  -9  10   13.74    4.29
  -1  -9  11   86.85    9.22
   1  -9 -11   97.19   11.03
  -1  -9 -11  106.45    7.92
   1  -9  11  104.18    9.25
   1  -9  12    9.67    5.16
  -1  -9  12   12.72    5.04
   1  -9 -12   10.43    3.01
  -1  -9 -12   13.75    5.21
   1  -9 -13  382.83   21.01
  -1  -9  13  353.88   25.47
  -1  -9 -13  351.43   26.80
   1  -9  13  333.42   22.59
   1  -9 -14   18.37    3.23
  -1  -9  14   23.63    5.91
  -1  -9 -14   20.10    4.82
   1  -9  14   33.03    5.79
  -1  -9 -15  162.16   15.79
  -1  -9  15  162.47   15.09
   1  -9 -15  163.71   13.22
   1  -9  15  162.49   15.86
   1  -9  16   32.68    7.05
   1  -9 -16   38.15    5.10
  -1  -9 -16   35.82    5.27
  -1  -9  16   13.50    5.88
  -1  -9 -17   15.00    4.44
  -1  -9  17   24.75    4.78
   1  -9  17   24.07    4.90
   1  -9 -17   12.52    3.49
   1  -9 -18   22.72    4.34
  -1  -9  18   21.84    4.76
   1  -9  18   12.32    6.16
  -1  -9 -18   17.15    4.24
  -1  -9  19   19.38    5.81
   1  -9 -19   25.36    3.54
  -1  -9 -19   27.12    4.88
   1  -9  19   15.44    4.65
   1  -9  20   18.12    6.74
  -1  -9  20   15.21    5.57
  -1  -9  21  138.08   12.17
   1  -9  21  128.13   15.95
   1  -9  22   23.79    7.10
  -1  -9  22   12.92    5.30
  -1  -9  23  184.65   14.78
   1  -9  23  142.42   15.59
  -1 -10   0   19.35    4.89
   1 -10   0   13.34    3.34
   1 -10  -1    0.21    3.32
  -1 -10   1   12.60    6.19
  -1 -10  -1    0.21    4.87
   1 -10   1   -9.43    4.40
  -1 -10   2   19.51    4.72
   1 -10   2   16.20    3.37
   1 -10  -2   19.62    4.54
  -1 -10  -2   16.24    4.64
  -1 -10   3   15.49    5.60
   1 -10  -3    5.75    3.91
  -1 -10  -3    9.03    5.04
   1 -10   3    8.45    4.02
   1 -10  -4   17.80    3.68
  -1 -10   4   24.84    5.83
  -1 -10  -4   14.24    4.40
   1 -10   4   18.25    5.52
   1 -10  -5   -2.44    4.69
  -1 -10   5   -1.30    2.82
  -1 -10  -5    2.71    3.13
   1 -10   5  -10.22    5.54
  -1 -10   6    6.09    3.70
   1 -10  -6   18.87    5.28
  -1 -10  -6   18.12    4.79
   1 -10   6   14.31    5.13
  -1 -10  -7   22.66    5.20
  -1 -10   7   18.74    6.98
   1 -10  -7   21.44    5.06
   1 -10   7   25.28    6.43
   1 -10   8    2.36    4.08
  -1 -10   8   -4.15    6.12
   1 -10  -8   15.74    3.63
  -1 -10  -8   15.57    6.44
  -1 -10   9    3.72    6.78
   1 -10  -9   -1.61    2.82
  -1 -10  -9    7.88    4.98
   1 -10   9   -1.94    3.44
  -1 -10  10   16.86    5.69
  -1 -10 -10   12.04    4.57
   1 -10 -10   15.90    3.22
   1 -10  10   14.64    4.74
  -1 -10  11    9.42    5.70
   1 -10 -11    5.84    3.42
  -1 -10 -11   12.88    3.74
   1 -10  11   11.41    5.17
  -1 -10  12    3.29    5.69
   1 -10 -12    7.65    4.63
  -1 -10 -12   12.27    3.33
   1 -10  12    0.65    4.52
  -1 -10  13   12.47    5.91
  -1 -10 -13    0.42    4.80
   1 -10  13   22.38    7.53
   1 -10 -13    3.03    4.24
  -1 -10  14    1.97    4.37
   1 -10 -14    9.31    4.25
   1 -10  14   -0.86    6.23
  -1 -10 -14   -1.46    3.14
   1 -10 -15    8.94    4.88
  -1 -10  15   -3.27    4.58
  -1 -10 -15    2.94    4.61
   1 -10  15   15.45    4.94
  -1 -10  16   -2.61    4.13
   1 -10 -16    3.68    4.08
   1 -10  16    7.07    4.28
  -1 -10 -16    7.78    3.36
   1 -10 -17    0.62    2.46
  -1 -10  17   -3.47    5.85
   1 -10  17    5.98    7.26
  -1 -10 -17    1.48    4.22
  -1 -10  18   -1.51    5.61
  -1 -10 -18   -0.21    3.80
   1 -10  18   -2.77    5.11
  -1 -10  19   -3.22    5.59
   1 -10  19   -4.45    4.88
  -1 -11   0   14.24    7.44
   1 -11   0    1.25    5.23
  -1 -11   1   14.51    4.91
   1 -11  -1   19.15    5.00
  -1 -11  -1   29.85    5.72
   1 -11   1   26.05    6.09
  -1 -11   2    1.71    5.14
   1 -11  -2   -4.14    4.97
  -1 -11  -2   -2.11    5.27
   1 -11   2   14.14    4.64
  -1 -11   3  184.78   15.73
   1 -11  -3  176.51   18.17
  -1 -11  -3  150.86   16.20
   1 -11   3  183.26   15.91
   1 -11  -4    1.85    4.72
  -1 -11  -4    4.82    3.98
   1 -11   4    2.13    6.81
  -1 -11   4    2.16    4.32
  -1 -11   5  254.28   21.47
  -1 -11  -5  285.41   20.09
   1 -11  -5  268.06   28.04
   1 -11   5  241.59   25.21
  -1 -11   6    4.56    5.00
  -1 -11  -6    1.87    6.46
   1 -11   6    1.50    4.07
   1 -11  -6    1.63    3.26
  -1 -11  -7   85.84   11.44
  -1 -11   7  112.80   11.99
   1 -11  -7   75.75    9.15
   1 -11   7   86.71    9.67
  -1 -11  -8   -2.70    4.15
   1 -11  -8   -5.27    5.06
   1 -11   8    1.51    4.52
  -1 -11   8    8.73    6.76
  -1 -11   9    6.12    6.77
  -1 -11  -9    7.88    4.15
   1 -11  -9    6.87    5.86
   1 -11   9   14.00    4.74
   1 -11 -10    1.41    5.86
   1 -11  10    1.73    6.25
  -1 -11 -10    3.73    3.53
  -1 -11 -11   46.28    7.89
   1 -11 -11   60.19    8.69
  -1 -11 -12    1.25    6.23
   1 -11 -12    3.23    5.26
   1 -11 -13  149.00   19.04
  -1 -11 -13  206.74   16.49
   2   0   0 2047.44   98.43
  -2   0   0 2281.42  115.87
  -2   0   1    3.35    1.34
   2   0   1    6.96    1.30
  -2   0  -1    3.51    1.10
   2   0  -1    4.83    1.32
   2   0   2   17.53    1.52
  -2   0   2   14.63    1.58
   2   0  -2   21.39    1.99
  -2   0  -2   18.48    1.96
  -2   0   3   29.95    1.82
  -2   0  -3   27.37    2.37
   2   0   3   34.91    2.16
   2   0  -3   32.75    2.00
   2   0  -4 1162.14   61.18
  -2   0   4 1117.48   51.49
  -2   0  -4 1114.70   57.13
   2   0   4 1139.01   48.68
  -2   0  -5   91.41    5.00
  -2   0   5   95.95    5.08
   2   0   5   95.21    5.16
  -2   0  -5   93.86    4.06
   2   0  -5  102.97    4.24
  -2   0  -6  453.73   21.61
  -2   0   6  479.86   20.03
   2   0   6  464.68   20.63
  -2   0  -6  468.78   25.45
   2   0  -6  489.94   20.25
   2   0   7  209.67    9.65
  -2   0   7  213.83    9.13
  -2   0  -7  222.49   10.53
  -2   0  -7  220.87   10.38
   2   0  -7  218.75    8.65
  -2   0   8  678.47   32.40
  -2   0   8  739.77   40.32
   2   0   8  715.06   29.79
  -2   0  -8  732.72   32.92
  -2   0  -8  728.50   41.14
   2   0  -8  706.76   36.72
  -2   0  -9   41.53    3.93
  -2   0   9   38.71    2.82
  -2   0   9   45.57    3.78
   2   0   9   38.84    2.98
  -2   0  -9   47.66    3.13
   2   0  -9   40.45    2.18
   2   0  10  551.69   29.00
  -2   0  10  547.52   24.59
  -2   0  10  529.94   30.52
  -2   0 -10  547.96   24.75
  -2   0 -10  549.86   36.12
   2   0 -10  521.83   23.31
  -2   0  11   10.85    1.42
   2   0  11   12.30    1.91
  -2   0  11   12.22    2.00
   2   0  11   15.54    2.78
  -2   0 -11    9.51    1.45
  -2   0 -11   12.94    2.08
   2   0 -11   10.40    1.27
  -2   0  12   15.12    1.66
  -2   0  12   10.00    2.67
   2   0  12   12.94    1.91
   2   0  12   16.75    2.56
  -2   0 -12   14.85    1.86
  -2   0 -12   16.41    2.31
   2   0 -12   15.27    1.47
  -2   0 -13   35.36    3.70
  -2   0  13   40.44    2.84
  -2   0  13   33.08    2.89
   2   0  13   43.12    3.41
   2   0 -13   45.45    2.27
  -2   0 -14  493.11   21.39
  -2   0  14  486.73   22.82
  -2   0  14  480.83   21.17
   2   0  14  510.82   21.89
   2   0  14  473.89   22.98
  -2   0 -14  514.12   21.61
   2   0 -14  538.18   20.56
  -2   0  15  355.78   18.05
   2   0 -15  395.91   15.01
  -2   0  15  319.94   14.91
  -2   0 -15  347.47   15.57
   2   0  16   74.41    4.08
  -2   0  16   77.27    3.80
   2   0  16   71.08    3.88
  -2   0 -16   77.60    5.33
   2   0  16   83.84    5.14
   2   0 -16   77.60    3.54
  -2   0  17  121.66    7.57
   2   0  17  138.61    6.32
   2   0  17  130.26    7.02
   2   0  17  132.61    6.05
  -2   0 -17  125.14    9.03
   2   0 -17  142.09    6.22
   2   0  18  808.47   31.37
   2   0  18  753.03   33.66
   2   0 -18  847.56   39.37
   2   0  18  756.85   39.71
  -2   0 -18  741.34   47.45
   2   0  19   30.83    2.62
   2   0  19   38.53    3.25
  -2   0 -19   21.92    4.38
   2   0  19   37.08    4.64
   2   0 -19   34.12    1.93
   2   0  20  218.31   12.32
  -2   0  20  233.98   13.05
  -2   0  20  225.61   10.49
  -2   0 -20  223.90   15.72
   2   0 -20  257.16   11.13
  -2   0  21    5.94    0.92
  -2   0  21   -4.40    3.08
   2   0  21    5.61    1.60
  -2   0 -21    5.76    3.69
   2   0  21    8.54    3.46
   2   0 -21    5.69    0.98
   2   0  21    6.35    1.75
  -2   0  22  108.63   10.56
  -2   0  22  103.73    4.96
   2   0 -22  123.30    4.84
   2   0  22   96.24    5.75
   2   0  22  107.44    6.70
  -2   0 -22   95.35   10.83
  -2   0  23   56.22    2.61
  -2   0  23   62.33    2.46
  -2   0  23   47.64    4.61
   2   0  23   56.52    4.44
   2   0  23   52.45    4.20
   2   0  23   58.49    5.75
  -2   0 -23   51.78    7.14
   2   0  24    4.98    1.79
  -2   0  24   10.74    3.29
   2   0  24    4.91    1.56
   2   0  24   10.06    4.35
   2   0  25  231.70   10.34
  -2   0  25  197.82   20.15
   2   0  25  203.04   10.61
   2   0  25  222.02   15.11
   2   0  26  414.43   28.74
   2   0  26  384.89   19.10
  -2   0  26  394.28   26.04
   2   0  26  391.89   26.93
  -2   0  27   31.83    5.45
   2   0  27   30.93    3.01
  -2   0  28  361.67   20.95
   2   0  28  346.99   29.39
  -2   0  29    3.69    4.78
  -2   0  30   16.04    4.77
  -2   0  31    6.49    4.54
  -2   0  32    2.59    4.32
  -2   0  33   36.17    6.68
  -2   0  34   66.17    7.96
  -2  -1   0    0.23    1.14
   2   1   0    0.68    1.59
  -2   1   0    1.87    1.46
   2  -1   0    1.03    1.03
  -2  -1   1  472.82   21.79
  -2  -1   1  487.42   23.98
   2   1   1  505.56   27.43
  -2   1  -1  476.61   20.26
   2  -1  -1  494.00   28.98
   2   1  -1  484.87   22.72
  -2  -1  -1  493.74   21.19
   2  -1   1  493.06   22.87
  -2   1   1  473.84   22.21
   2  -1  -2  123.27    7.89
  -2  -1   2  116.71    6.66
  -2  -1   2  119.20    6.56
   2   1   2  145.34    9.16
  -2   1  -2  129.54    5.63
  -2  -1  -2  127.56    6.34
   2   1  -2  122.81    5.88
  -2   1   2  125.29    6.51
   2  -1   2  137.40    6.78
  -2  -1   3  145.70    7.37
  -2  -1   3  159.18    8.20
   2   1   3  166.15    7.58
   2   1   3  153.55    7.15
  -2   1  -3  162.50    6.87
   2  -1  -3  149.05    6.49
   2   1  -3  157.24    7.86
  -2  -1  -3  142.07    7.20
   2  -1   3  174.60    6.78
  -2   1   3  172.72    8.21
   2   1   4  130.80    5.75
  -2  -1   4  113.75    6.92
  -2  -1   4  121.43    5.85
  -2  -1  -4  122.16    6.04
   2   1   4  124.85    6.08
  -2   1  -4  133.92    5.81
   2  -1  -4  119.31    5.26
   2   1  -4  125.21    6.24
   2   1  -4  122.65    7.27
  -2   1   4  127.70    6.12
   2  -1   4  130.87    6.54
  -2  -1   5  461.47   18.98
   2   1   5  488.16   20.97
   2   1  -5  494.71   31.27
  -2  -1   5  482.93   25.66
  -2   1  -5  504.59   20.33
   2   1   5  459.13   22.54
   2   1  -5  498.53   28.30
   2  -1  -5  461.91   19.91
  -2  -1  -5  470.76   22.43
  -2   1   5  459.15   20.31
   2  -1   5  501.93   23.68
  -2  -1   6    1.62    0.93
  -2  -1   6    0.46    1.15
   2   1   6   -0.23    1.38
   2  -1  -6    2.97    1.27
  -2   1  -6    3.51    1.45
   2   1  -6    1.09    1.53
   2   1  -6   -0.71    0.71
  -2  -1  -6   -1.10    1.54
   2  -1   6    3.65    1.62
  -2   1   6    2.32    1.26
   2   1   6   -0.47    0.94
  -2  -1   7  266.76   12.75
  -2  -1   7  281.05   15.80
   2   1   7  290.96   13.60
   2  -1   7  313.17   13.85
   2   1   7  282.11   13.87
  -2   1  -7  315.27   13.03
   2  -1  -7  288.62   14.16
   2   1  -7  300.12   14.54
   2   1  -7  299.04   15.57
  -2  -1  -7  300.15   25.04
  -2  -1  -7  296.94   13.33
  -2   1   7  271.73   11.88
   2   1   8    5.39    1.40
  -2  -1   8    2.08    1.39
   2   1   8    1.83    1.15
  -2  -1   8    1.85    1.15
   2  -1  -8    1.08    1.08
  -2   1  -8    2.27    1.44
   2   1  -8    2.12    1.65
   2   1  -8    2.14    1.28
  -2  -1  -8    0.46    1.16
  -2  -1  -8    0.00    0.86
   2  -1   8    3.03    1.82
  -2   1   8    2.32    0.84
  -2  -1   9  264.60   14.15
   2   1   9  291.78   12.71
   2   1   9  278.54   13.61
  -2   1  -9  276.15   13.09
   2  -1  -9  297.81   15.40
   2   1  -9  294.23   11.91
   2   1  -9  310.31   19.34
  -2  -1  -9  274.43   11.61
  -2  -1  -9  284.51   22.09
   2  -1   9  306.90   17.23
  -2  -1  10  235.28    9.07
   2   1  10  240.51    9.72
   2   1 -10  281.80   15.81
   2   1  10  258.07   11.03
  -2   1 -10  235.66   11.76
   2  -1 -10  250.96   10.67
   2   1 -10  275.35   13.42
  -2  -1 -10  262.36   10.88
  -2  -1 -10  276.91   20.26
   2  -1  10  266.91   14.60
   2  -1  10  271.11   12.98
   2   1  11  156.85    8.08
  -2  -1  11  146.38    6.51
  -2   1 -11  153.44    7.72
   2   1  11  144.56    7.49
   2   1 -11  160.45    6.43
   2  -1 -11  156.05    8.04
  -2  -1 -11  156.64    6.99
   2   1 -11  168.04   11.32
   2  -1  11  160.48    8.22
   2  -1  11  151.19    7.50
  -2  -1  12  319.15   15.56
   2   1  12  336.77   17.56
  -2   1 -12  350.53   22.26
   2  -1  12  364.96   13.97
   2  -1 -12  341.90   13.85
   2   1 -12  378.78   17.59
   2   1 -12  366.97   29.91
  -2  -1 -12  338.47   15.36
   2  -1  12  364.12   18.24
  -2  -1  13   88.45    4.64
  -2  -1  13   89.96    5.74
   2   1  13   91.37    5.09
   2   1 -13   95.22    4.24
  -2   1 -13   96.38    8.18
  -2  -1 -13  100.72    4.81
   2  -1 -13   89.78    4.49
   2   1 -13   95.68    8.94
  -2   1  13   76.63    7.60
   2  -1  13   80.03    4.70
   2  -1  13   96.72    5.87
  -2  -1  14   73.37    4.17
  -2  -1  14   69.92    4.81
   2   1  14   83.21    3.94
   2  -1 -14   90.53    3.58
   2   1 -14   89.48    4.39
  -2  -1 -14   77.45    4.37
   2  -1  14   98.38    3.89
   2  -1  14   91.91    5.07
  -2   1  14   77.49    5.65
  -2  -1  15   76.80    5.10
  -2  -1  15   81.65    5.03
   2   1  15   81.28    4.64
  -2   1 -15   81.87    8.88
   2  -1 -15   92.86    3.70
   2   1 -15   83.17    4.34
  -2  -1 -15   85.84    4.36
   2  -1  15   83.52    3.88
   2  -1  15   80.07    4.46
  -2   1  15   88.99    3.92
  -2   1  15   79.86    5.87
  -2  -1  16   44.62    3.01
   2  -1 -16   62.25    2.58
  -2  -1  16   45.98    3.88
   2   1  16   59.00    3.48
  -2   1 -16   61.44    5.47
  -2  -1 -16   50.90    2.89
   2  -1  16   53.93    3.45
   2   1 -16   66.46    3.32
  -2   1  16   53.94    2.45
   2  -1  16   60.98    3.85
  -2   1  16   57.05    3.69
  -2  -1  17  101.68    4.87
   2  -1  17   94.65    4.87
  -2  -1  17   99.28    7.06
   2  -1 -17   50.81    2.69
   2   1  17   92.50    4.20
   2   1 -17  109.79    5.06
  -2   1 -17   92.89    6.85
  -2  -1 -17  108.80    5.15
  -2   1  17  110.59    7.38
   2  -1  17   97.48    4.89
  -2  -1  18  127.05    6.95
  -2   1 -18  146.19   10.96
  -2  -1  18  128.56    8.41
   2   1  18  163.77    8.87
  -2  -1 -18  156.58    6.78
   2   1  18  154.82    7.61
   2   1 -18  159.52    7.75
   2  -1  18  150.52    7.70
   2  -1  18  157.67    7.76
  -2   1  18  146.29    9.98
  -2  -1  19   81.30    4.40
   2   1 -19   89.89    4.45
   2   1  19   75.40    3.97
  -2   1 -19   88.12    6.85
   2   1  19   88.21    5.51
   2  -1  19   84.15    5.45
   2  -1  19   82.49    5.10
  -2   1  19   67.79    6.29
  -2  -1  20  239.99   10.67
   2   1  20  273.69   11.04
   2   1  20  249.64    9.87
   2   1  20  246.34   12.17
  -2   1 -20  246.99   16.23
   2   1 -20  290.06   12.66
   2  -1  20  258.16   13.53
   2  -1  20  258.04   16.18
  -2   1  20  248.25   13.67
  -2  -1  21   12.02    2.31
  -2  -1  21    9.01    3.83
   2   1  21    7.45    1.61
   2   1  21   12.83    1.63
   2   1  21    9.34    2.28
  -2   1 -21   16.38    3.87
   2   1 -21    9.30    1.55
   2  -1  21    7.02    1.81
   2  -1  21    9.62    2.05
  -2   1  21    8.65    3.24
  -2  -1  22  141.33    6.97
  -2  -1  22  169.26   10.60
   2   1  22  158.76   10.08
   2   1  22  147.47    6.80
   2   1  22  151.12    9.12
  -2   1 -22  154.65   11.63
   2   1 -22  181.44   10.23
   2  -1  22  154.18   10.86
   2  -1  22  158.62    7.86
  -2   1  22  157.30   11.47
  -2  -1  23    8.80    1.62
  -2  -1  23    6.73    2.47
   2   1  23    8.78    1.60
   2   1  23    7.23    1.87
   2   1  23   20.17    4.31
   2   1 -23    9.47    1.78
   2  -1  23    9.50    2.27
   2  -1  23    8.40    2.00
  -2   1  23    8.85    3.02
  -2  -1  24   57.76    3.49
  -2  -1  24   68.68    7.17
   2  -1  24   54.95    4.02
   2   1  24   54.36    3.41
   2   1  24   56.49    4.19
   2   1  24   59.87    5.88
   2   1 -24   69.12    3.81
   2  -1  24   49.63    4.58
  -2   1  24   56.72    5.61
   2   1 -25   12.87    1.61
  -2  -1  25   12.50    4.24
   2   1  25   12.13    1.40
  -2  -1  25    8.13    1.63
   2   1  25    4.50    4.05
   2   1  25   11.10    1.62
   2  -1  25    6.48    1.88
   2  -1  25   12.38    2.40
  -2   1  25   14.00    4.52
  -2  -1  26   42.78    3.49
   2   1  26   45.00    3.02
   2   1 -26   51.07    3.06
  -2  -1  26   50.53    7.13
   2   1  26   51.42    6.29
   2  -1  26   33.04    4.21
   2  -1  26   37.13    3.61
  -2   1  26   33.78    5.17
  -2  -1  27   10.91    1.63
  -2  -1  27    6.22    4.66
   2  -1  27    5.99    1.80
   2   1  27    7.16    4.92
  -2   1  27   18.05    5.80
   2   1  27    5.39    1.20
  -2  -1  28  129.33   11.76
   2  -1  28  114.16    9.84
  -2   1  28  121.26    9.45
   2   1  28  127.64    9.62
  -2  -1  29    1.55    5.52
   2   1  29    3.11    3.56
   2  -1  29    1.80    2.00
  -2   1  29   -0.86    4.29
  -2  -1  30   96.91    9.71
  -2   1  30  105.72    9.85
   2   1  30   73.83    7.33
  -2  -1  31    4.17    3.51
   2   1  31   -2.21    4.42
  -2   1  31    1.28    4.92
  -2  -1  32   45.77    8.33
   2   1  32   26.65    5.95
  -2   1  32   24.96    7.68
   2   1  33    1.76    5.71
  -2   1  33    1.28    6.39
  -2  -1  34   11.32    4.79
   2   1  34   12.91    4.60
  -2   1  34   16.80    7.02
  -2  -1  35   -1.30    7.60
  -2  -2   0 5504.67  278.38
   2  -2   0 6065.47  220.78
   2   2   0 5806.53  364.60
   2  -2   0 6037.30  290.71
   2   2   1  270.92   13.81
   2  -2  -1  289.83   11.59
  -2  -2   1  268.80   12.36
   2  -2  -1  279.20   15.61
   2  -2   1  272.86   12.97
   2   2  -1  267.13   11.86
  -2  -2  -1  248.66   11.19
   2  -2   1  289.55   14.95
   2   2   2 2421.71  114.85
  -2  -2   2 2393.93  112.08
   2  -2  -2 2632.03  125.63
   2  -2  -2 2620.90  108.96
   2  -2   2 2690.46   95.85
   2   2  -2 2550.70  104.21
   2  -2   2 2585.61  102.49
  -2  -2  -2 2339.46  102.15
   2   2   3   13.24    1.83
   2  -2  -3   15.20    1.42
  -2  -2   3   15.51    2.02
   2  -2  -3   14.11    2.66
   2  -2   3   20.84    2.61
   2   2  -3   12.72    1.76
   2   2  -3   17.93    1.57
  -2  -2  -3   13.57    2.45
   2   2   4  528.13   23.94
  -2  -2   4  549.77   25.53
   2  -2  -4  572.78   29.16
   2  -2  -4  584.04   22.57
   2   2  -4  562.59   24.25
   2  -2   4  561.89   22.37
  -2  -2  -4  493.38   22.26
   2   2  -4  518.11   22.99
   2   2  -5    1.08    1.29
   2  -2  -5    2.24    1.22
  -2  -2   5    2.71    1.58
   2   2   5   -1.61    1.84
   2  -2  -5    2.85    1.22
  -2  -2  -5   -0.22    1.11
   2   2  -5    0.46    0.91
   2  -2   5   -0.41    1.23
   2  -2   5    2.79    1.40
  -2  -2   6  979.35   39.93
   2   2   6  955.89   46.38
   2   2  -6  953.24   48.03
   2  -2   6 1036.53   37.15
   2   2  -6 1045.34   41.64
  -2  -2  -6  883.96   42.72
   2  -2  -6 1021.68   49.60
   2  -2   6 1034.58   38.19
   2   2   7    2.24    1.12
   2   2   7    6.26    1.16
   2   2  -7    2.96    1.27
   2  -2  -7    1.84    1.23
  -2  -2  -7    4.18    1.32
   2   2  -7    3.90    1.38
   2  -2   7    3.78    1.59
   2  -2   7    1.85    1.44
  -2  -2   7    4.30    2.94
  -2  -2   8 3543.07  163.84
   2  -2  -8 3830.20  146.77
   2   2   8 3443.00  157.69
   2   2  -8 3756.63  204.98
   2  -2  -8 3480.82  138.58
   2   2   8 3378.84  157.98
   2   2  -8 3343.55  201.54
   2  -2   8 4039.86  190.48
   2  -2   8 3814.13  141.22
  -2  -2  -8 3350.14  145.45
   2   2  -9   34.76    3.52
   2   2  -9   38.90    3.92
  -2  -2   9   34.91    4.31
   2  -2  -9   22.51    1.66
   2   2   9   31.46    2.80
   2   2   9   24.83    2.26
   2  -2   9   27.96    3.57
  -2  -2  -9   28.52    2.18
   2  -2   9   28.52    2.87
   2   2  10 2974.43  158.22
  -2  -2  10 3105.19  125.69
   2  -2 -10 3336.02  142.22
  -2  -2  10 3073.07  125.86
   2   2  10 2919.89  130.80
   2  -2 -10 3001.11  122.64
  -2  -2 -10 3039.56  150.63
   2   2 -10 3044.97  159.30
   2  -2  10 3510.08  121.52
  -2  -2  11  227.89   12.73
   2  -2 -11  235.41    9.22
  -2  -2  11  199.67   12.50
   2   2  11  214.14   10.09
   2   2 -11  248.27   13.01
   2  -2 -11  209.54    9.45
  -2  -2 -11  220.71   11.42
   2  -2  11  221.95   10.07
   2   2 -11  212.57   12.94
   2  -2  11  227.16    9.57
  -2  -2  12  820.41   33.22
  -2  -2  12  768.44   32.54
   2   2  12  803.58   39.68
  -2   2 -12  825.05   41.91
   2  -2 -12  894.65   37.21
   2  -2 -12  830.68   32.61
   2   2 -12  890.92   32.36
   2   2 -12  808.91   47.59
  -2  -2 -12  797.97   34.73
   2  -2  12  910.84   34.73
   2  -2  12  905.05   47.70
  -2  -2  13   79.24    4.76
  -2  -2  13   76.12    5.64
   2   2  13   84.29    4.93
   2   2  13   93.68    4.77
  -2   2 -13   77.60    6.95
   2  -2 -13   87.32    3.16
   2   2 -13   91.83    5.54
   2  -2 -13   82.27    3.62
   2   2 -13   88.73    5.58
   2  -2  13   80.84    5.36
  -2  -2 -13   70.80    3.40
   2  -2  13   82.09    6.34
  -2  -2  14  174.76    8.50
  -2  -2  14  182.90    9.52
   2  -2 -14  192.37    7.92
   2   2  14  190.35    8.23
  -2   2 -14  180.02    9.70
   2  -2 -14  200.37    7.42
   2   2 -14  206.20    8.72
   2   2 -14  179.64   10.16
  -2  -2 -14  188.51   10.14
   2  -2  14  185.75    8.80
   2  -2  14  189.74    9.15
   2  -2 -15    1.49    0.64
  -2   2 -15    0.45    2.02
  -2  -2  15    2.10    1.87
   2   2  15   -0.94    1.40
   2  -2 -15    2.49    0.57
   2  -2  15    4.48    2.24
   2   2 -15    1.56    1.56
  -2  -2  15    0.90    2.03
   2   2 -15    2.30    2.07
  -2  -2 -15    0.21    1.26
   2  -2  15    2.37    1.38
  -2  -2  16  964.74   39.58
  -2  -2  16  946.20   34.18
   2   2  16  955.89   38.30
  -2   2 -16 1010.63   48.48
   2  -2 -16  478.88   26.71
   2   2 -16 1106.62   46.59
   2   2 -16 1057.24   48.49
  -2  -2 -16 1025.13   42.31
   2  -2  16 1022.98   48.78
   2  -2  16 1109.39   46.18
  -2  -2  17    8.53    2.47
  -2  -2  17    6.52    2.33
   2   2  17   16.09    2.80
  -2   2 -17   11.01    2.92
   2   2 -17    9.28    1.55
   2   2 -17   13.53    2.75
  -2  -2 -17    9.76    1.66
   2  -2  17   13.59    2.44
   2  -2  17    8.71    2.38
  -2  -2  18 1757.14   71.78
  -2  -2  18 1742.67   71.13
   2   2  18 1787.99   85.67
  -2   2 -18 1760.13  100.72
   2   2 -18 2111.83   87.88
   2   2 -18 1763.28  120.55
  -2  -2 -18 1882.86   97.02
   2  -2  18 1908.90   83.54
   2  -2  18 1900.67  109.70
  -2   2  18 1757.38  101.75
  -2  -2  19   93.55    5.82
  -2  -2  19  104.76    6.30
   2   2  19   96.13    6.50
  -2   2 -19   98.50    9.92
   2   2 -19  116.42    6.21
   2   2 -19   97.88    8.48
  -2  -2 -19  102.10    4.98
   2  -2  19   99.04    5.88
   2  -2  19   90.30    7.76
  -2   2  19  109.65    8.33
  -2  -2  20  736.99   37.97
  -2  -2  20  831.45   40.86
   2   2  20  798.68   33.11
   2   2  20  831.18   36.06
  -2   2 -20  772.17   71.49
   2   2 -20  925.24   45.02
   2   2 -20  866.56   64.99
  -2  -2 -20  895.34   39.95
   2  -2  20  837.77   35.80
   2  -2  20  846.43   52.41
  -2   2  20  809.57   52.76
  -2  -2  21  135.17   10.23
  -2  -2  21  142.30    9.28
   2   2  21  127.95    6.66
   2   2  21  146.72    8.09
  -2   2 -21  160.59   12.20
   2   2 -21  147.55    8.40
   2   2 -21  129.71   12.33
  -2  -2 -21  149.44    6.40
   2  -2  21  137.37    7.69
   2  -2  21  151.18    7.84
  -2   2  21  130.48    9.18
  -2  -2  22   37.86    3.10
  -2  -2  22   52.45    5.76
   2   2  22   47.44    3.64
   2   2  22   46.50    4.92
   2   2 -22   49.73    3.72
   2  -2  22   49.27    4.63
   2  -2  22   41.72    3.80
  -2   2  22   45.61    6.40
  -2  -2  23   26.51    2.43
  -2  -2  23   23.63    5.28
   2   2  23   21.59    2.02
   2   2  23   20.67    2.25
   2   2  23   33.24    5.13
   2   2 -23   22.59    2.76
   2  -2  23   30.72    3.02
   2  -2  23   22.22    3.41
  -2   2  23   19.38    3.62
  -2  -2  24   78.75    8.17
  -2  -2  24   97.67    8.26
   2   2  24  104.58    6.28
   2   2  24   93.62    5.78
   2   2  24  104.64    8.47
   2   2 -24  110.74   10.53
   2  -2  24  101.05    5.46
   2  -2  24   96.95    8.26
  -2   2  24   90.05    7.67
  -2  -2  25   -0.22    1.32
  -2  -2  25    8.67    3.42
   2   2  25    4.19    1.00
   2   2  25    3.28    1.09
   2   2  25    8.44    5.78
   2   2 -25    1.20    2.00
   2  -2  25    4.20    2.40
   2  -2  25   -2.01    2.22
  -2   2  25   -1.70    2.55
  -2  -2  26  527.18   32.95
  -2  -2  26  655.56   39.19
   2   2  26  629.25   27.22
   2   2  26  617.99   45.29
   2   2 -26  675.43   35.67
   2  -2  26  631.88   34.77
   2  -2  26  530.21   58.54
  -2   2  26  633.61   26.47
  -2  -2  27   21.21   12.82
  -2  -2  27   25.84    4.99
   2   2  27   25.43    4.65
   2  -2  27   25.36    3.00
  -2   2  27   21.67    5.10
   2   2  28  478.34   29.63
   2  -2  28  464.98   24.73
  -2   2  28  420.79   30.61
   2   2  29   48.20    6.61
   2  -2  29   61.17    6.41
  -2   2  29   39.24    6.79
   2   2  30   49.19    6.59
  -2   2  30   82.66   10.81
   2   2  31   31.32    4.60
  -2   2  31   38.32    6.35
   2   2  32    2.19    4.15
  -2   2  32   -2.96    6.13
   2   2  33   12.64    6.32
  -2   2  33    8.66    7.40
   2   2  34   51.10    8.70
  -2   2  34   51.51    8.24
  -2  -2  35    3.25    8.68
  -2  -3   0    2.20    1.54
   2   3   0   -0.66    1.10
  -2  -3   1  114.94    6.21
   2   3   1  107.67    5.56
  -2   3  -1  122.27    5.44
   2  -3  -1  113.60    4.91
   2   3  -1  110.82    5.92
  -2  -3  -1  116.78    6.83
   2   3   2  334.51   15.44
  -2   3  -2  358.80   18.05
   2  -3  -2  367.29   15.30
   2   3  -2  354.51   20.89
  -2  -3  -2  342.09   14.76
   2  -3   2  326.27   13.78
   2   3   3  173.65    9.44
  -2   3  -3  187.72    7.23
   2  -3  -3  189.06    9.95
   2  -3  -3  164.63    8.30
   2   3  -3  175.86    7.36
  -2  -3  -3  164.02    7.04
  -2  -3   4   49.25    3.57
   2   3   4   49.08    3.16
  -2   3  -4   48.60    3.19
   2  -3  -4   53.61    2.84
   2   3  -4   54.01    3.42
  -2  -3  -4   53.56    3.72
  -2  -3   5  203.97   10.54
   2   3   5  207.81   16.08
  -2   3  -5  227.39    8.21
   2  -3  -5  218.32   10.76
   2   3  -5  201.47    9.36
  -2  -3  -5  201.88    9.63
   2  -3   5  208.82    9.08
   2   3   6  450.77   20.29
  -2   3  -6  461.05   17.75
   2  -3  -6  485.60   21.17
   2   3  -6  490.16   17.77
   2   3  -6  448.93   23.57
  -2  -3  -6  412.09   20.54
   2   3   7   41.90    2.74
   2  -3  -7   37.41    2.84
   2   3  -7   41.57    2.92
   2   3  -7   49.56    6.42
  -2  -3  -7   38.29    2.83
  -2  -3   8  495.91   23.68
   2   3   8  447.65   19.49
   2  -3  -8  475.27   22.01
   2   3  -8  462.47   16.83
   2   3  -8  435.43   24.10
  -2  -3  -8  435.70   18.96
  -2  -3   9   27.44    2.70
   2   3   9   35.00    3.21
   2  -3  -9   36.59    2.17
   2  -3  -9   37.12    2.64
   2   3  -9   28.56    2.86
   2   3  -9   35.17    2.90
  -2  -3  -9   27.09    2.39
   2  -3   9   37.24    2.88
  -2  -3  10   15.31    2.03
   2   3  10   12.14    2.06
   2  -3 -10   12.20    1.63
   2   3 -10   14.06    2.01
  -2  -3 -10   14.70    2.16
   2  -3  10   30.24    2.68
  -2  -3  11   59.42    3.61
   2   3  11   57.98    3.67
   2  -3 -11   66.95    3.31
   2  -3 -11   59.73    3.07
   2   3 -11   64.74    3.62
   2   3 -11   59.02    4.71
  -2  -3 -11   56.00    3.02
   2  -3  11   66.20    4.33
   2  -3  11   59.54    4.13
  -2  -3  12   74.91    5.18
   2   3  12   87.55    5.05
   2   3  12   78.43    4.81
   2  -3 -12   87.68    3.68
   2  -3 -12   87.36    4.93
   2   3 -12   90.25    5.19
   2   3 -12   86.86    5.17
  -2  -3 -12   80.65    4.30
   2  -3  12   97.28    6.09
  -2  -3  13  181.57    8.79
   2   3  13  180.69   10.33
   2   3  13  189.66    8.13
   2  -3 -13  190.41    7.53
   2  -3 -13  198.68    9.51
   2   3 -13  179.74    8.73
   2   3 -13  197.65    8.81
  -2  -3 -13  165.01    7.29
   2  -3  13  181.99    8.09
  -2  -3  14  218.94   11.48
   2   3  14  204.20   10.32
   2   3  14  224.90   11.00
  -2   3 -14  242.43   12.52
   2  -3 -14  217.84    8.09
   2  -3 -14  198.80    8.93
   2   3 -14  244.80   10.85
   2   3 -14  197.77   12.83
  -2  -3 -14  195.96   10.01
   2  -3  14  209.02   12.40
  -2  -3  15   53.49    3.81
   2   3  15   59.09    3.89
   2   3  15   42.19    3.30
  -2   3 -15   55.32    4.51
   2  -3 -15   54.15    2.50
   2  -3 -15   53.32    3.12
   2   3 -15   58.48    4.10
   2   3 -15   61.23    4.95
  -2  -3 -15   48.34    2.96
   2  -3  15   53.23    4.10
   2  -3  15   49.54    3.93
   2   3  16  454.38   19.87
  -2  -3  16  470.61   22.18
   2   3  16  459.58   21.00
  -2   3 -16  487.38   26.30
   2  -3 -16  478.38   18.98
   2  -3 -16  465.62   17.83
   2   3 -16  516.09   21.34
   2   3 -16  475.01   29.50
  -2  -3 -16  472.34   19.62
   2  -3  16  476.08   20.15
   2  -3  16  461.58   26.63
  -2  -3  17    2.45    2.00
   2   3  17    0.68    1.36
   2   3  17   -4.18    2.42
  -2   3 -17   -2.01    2.46
   2  -3 -17    0.00    0.60
   2  -3 -17    0.63    0.63
   2   3 -17    1.16    1.94
   2   3 -17   -0.67    2.91
  -2  -3 -17    1.88    1.25
   2  -3  17    3.47    2.04
   2  -3  17   -0.59    1.37
  -2  -3  18   77.52    4.22
   2   3  18   53.61    3.61
   2   3  18   56.57    4.19
  -2   3 -18   56.35    6.06
   2   3 -18   67.85    5.04
   2   3 -18   63.19    6.06
  -2  -3 -18   57.83    4.37
   2  -3  18   70.89    5.10
   2  -3  18   66.83    7.29
  -2  -3  19    3.97    1.98
   2   3  19    2.69    1.34
   2   3  19   -0.22    1.98
  -2   3 -19   -1.34    2.68
   2   3 -19    2.51    1.55
   2   3 -19    0.45    2.69
  -2  -3 -19    2.07    1.24
   2  -3  19   -0.41    2.24
   2  -3  19    2.36    1.77
  -2  -3  20    4.83    2.19
   2   3  20   11.55    1.78
  -2   3 -20   23.91    5.14
   2   3 -20   10.85    2.13
   2   3 -20   16.55    4.25
  -2  -3 -20   10.97    1.86
   2  -3  20   11.36    2.23
   2  -3  20   10.85    2.76
  -2  -3  21   23.15    2.62
   2   3  21   23.57    2.65
   2   3 -21   23.92    2.92
  -2  -3 -21   28.72    2.28
   2  -3  21   31.39    3.65
   2  -3  21   20.96    2.77
  -2   3  21   20.21    3.79
  -2  -3  22   21.30    3.04
   2   3  22   16.79    1.96
   2   3  22   21.76    3.08
   2   3 -22   14.66    2.93
  -2  -3 -22   19.17    1.86
   2  -3  22   19.20    3.03
   2  -3  22   19.43    3.77
  -2   3  22   27.37    3.58
  -2  -3  23   28.76    3.25
   2   3  23   35.78    3.02
   2   3  23   39.76    4.62
   2   3 -23   39.54    4.53
  -2  -3 -23   38.00    3.09
   2  -3  23   36.70    3.23
   2  -3  23   33.98    4.98
  -2   3  23   36.21    5.48
  -2  -3  24  206.17   14.89
   2   3  24  200.81   11.76
   2   3  24  206.89   17.35
   2   3 -24  257.24   12.06
   2  -3  24  215.71   15.76
   2  -3  24  230.51   17.65
  -2   3  24  208.43   15.81
  -2  -3  25    2.57    1.50
   2   3  25    1.82    0.81
   2   3  25    1.97    3.94
   2   3 -25    0.80    2.40
   2  -3  25    5.02    2.21
   2  -3  25    4.19    2.80
  -2   3  25    5.68    3.58
  -2  -3  26  148.37    8.37
   2   3  26  135.29   10.96
   2   3 -26  198.26   10.21
   2  -3  26  150.06   14.27
   2  -3  26  132.37   12.27
  -2   3  26  130.07   10.54
  -2  -3  27    2.98    2.13
   2   3  27    8.31    3.28
   2  -3  27   -0.80    2.80
  -2   3  27    3.58    4.63
  -2  -3  28   -0.43    2.34
   2   3  28   -3.06    2.62
   2  -3  28   -1.60    2.79
  -2   3  28   -3.37    3.16
   2   3  29   -1.96    3.49
   2  -3  29    2.19    2.79
  -2   3  29   -1.26    3.15
   2   3  30    5.88    3.70
   2  -3  30    2.19    1.79
  -2   3  30    3.78    3.36
   2   3  31    1.74    3.48
  -2   3  31    1.05    6.09
   2   3  32   34.95    6.08
  -2   3  32   37.59    8.40
   2   3  33    3.68    4.77
  -2   3  33    1.26    4.41
  -2  -3  34   96.72   14.50
  -2  -3  35   -0.22    4.75
  -2  -4   0  625.80   26.85
   2   4   0  656.67   33.57
  -2   4   0  638.66   33.60
  -2  -4   1   48.51    3.52
   2   4   1   47.17    4.16
  -2   4  -1   46.66    3.80
   2  -4  -1   48.50    3.66
   2   4  -1   42.25    3.67
  -2   4   1   50.89    3.22
  -2  -4   2  253.50   14.37
   2   4   2  220.30   10.59
  -2   4  -2  220.72    9.64
   2   4  -2  229.22   10.34
  -2   4   2  225.25    9.93
   2   4   3    5.30    1.32
  -2   4  -3    3.97    1.78
   2   4  -3   -0.21    1.49
  -2  -4  -3    0.65    1.52
   2  -4   3    3.49    2.46
  -2   4   3    1.21    1.41
   2   4   4    6.88    2.44
  -2   4  -4   20.17    3.96
   2  -4  -4   10.82    2.00
   2   4  -4   15.39    2.53
  -2  -4  -4   15.80    2.81
  -2   4   4    8.66    2.22
  -2  -4   5    4.45    2.45
   2   4   5    0.22    1.56
  -2   4  -5    4.93    2.37
   2  -4  -5    2.19    1.40
   2   4  -5    2.72    2.30
  -2  -4  -5    3.02    1.51
  -2   4   5    2.02    1.81
  -2  -4   6   56.61    4.69
   2   4   6   75.10    4.04
  -2   4  -6   72.35    5.13
   2  -4  -6   76.12    3.19
   2   4  -6   72.58    5.82
  -2  -4  -6   75.93    3.90
   2  -4   6   67.71    5.38
  -2   4   6   82.91    4.67
  -2  -4   7   48.92    4.25
   2   4   7   40.13    3.82
  -2   4  -7   51.18    3.54
   2   4  -7   44.22    3.30
  -2  -4  -7   50.63    3.45
   2  -4   7   51.46    3.73
   2   4   8  414.75   18.74
  -2   4  -8  473.08   21.70
   2   4  -8  448.75   16.48
  -2  -4  -8  405.23   16.64
   2   4   9    8.33    2.48
  -2   4  -9    9.96    2.15
   2  -4  -9    9.94    1.75
   2  -4  -9   13.53    1.42
   2   4  -9    8.50    2.63
   2   4  -9    7.49    2.87
  -2  -4  -9    7.74    1.93
  -2  -4  10  482.84   22.53
   2   4  10  526.35   23.53
  -2   4 -10  555.79   27.68
   2  -4 -10  521.96   21.08
   2  -4 -10  508.30   24.04
   2   4 -10  533.24   20.26
   2   4 -10  525.97   24.28
  -2  -4 -10  483.31   23.26
   2  -4  10  506.17   22.25
  -2  -4  11    0.22    1.57
   2   4  11    3.38    2.03
  -2   4 -11    2.53    1.95
   2  -4 -11    1.35    1.35
   2  -4 -11    1.62    1.42
   2   4 -11    1.00    1.99
   2   4 -11    5.29    1.98
  -2  -4 -11    4.93    1.50
  -2  -4  12   51.57    4.04
   2   4  12   61.46    4.06
  -2   4 -12   62.85    4.10
   2  -4 -12   49.75    3.27
   2  -4 -12   51.46    2.65
   2   4 -12   55.62    4.56
   2   4 -12   61.25    4.42
  -2  -4 -12   51.77    3.64
  -2  -4  13    0.00    1.57
   2   4  13    2.25    1.12
  -2   4 -13    0.39    2.53
   2  -4 -13    2.30    1.15
   2  -4 -13    1.22    1.22
   2   4 -13    1.77    1.77
   2   4 -13    1.76    1.98
  -2  -4 -13    1.71    1.92
   2  -4  13    1.24    1.45
  -2  -4  14   19.00    2.68
   2   4  14   24.68    2.47
  -2   4 -14   20.24    2.34
   2  -4 -14   16.51    1.73
   2  -4 -14   20.77    2.04
   2   4 -14   29.75    3.72
   2   4 -14   20.73    3.53
  -2  -4 -14   19.77    2.55
   2  -4  14   12.39    2.68
  -2  -4  15   42.82    4.46
   2   4  15   44.28    2.91
   2  -4 -15   47.88    2.91
   2  -4 -15   44.15    2.88
   2   4 -15   46.78    4.10
   2   4 -15   47.42    5.96
  -2  -4 -15   48.27    3.39
   2  -4  15   42.06    3.30
  -2  -4  16  163.42    9.59
   2   4  16  155.71    9.82
   2   4  16  178.62    9.28
  -2   4 -16  190.78   12.63
   2  -4 -16  180.51    8.65
   2  -4 -16  172.55    9.71
   2   4 -16  195.86   10.55
   2   4 -16  142.06   12.39
  -2  -4 -16  168.12    9.72
   2  -4  16  182.59    8.89
  -2  -4  17   22.82    3.32
   2   4  17   12.86    2.22
   2   4  17   10.99    2.59
  -2   4 -17   20.94    4.73
   2  -4 -17   19.45    1.59
   2  -4 -17   17.50    1.86
   2   4 -17   14.93    3.30
   2   4 -17   14.78    3.53
  -2  -4 -17   13.62    2.10
   2  -4  17   20.14    3.08
   2  -4  17   11.72    2.15
  -2  -4  18  428.56   22.81
   2   4  18  414.97   28.93
   2   4  18  423.98   21.22
  -2   4 -18  442.78   28.12
   2  -4 -18  442.82   18.27
   2  -4 -18  409.38   18.10
   2   4 -18  432.26   23.59
   2   4 -18  386.12   28.55
  -2  -4 -18  421.07   17.21
   2  -4  18  424.72   19.18
   2  -4  18  424.80   27.39
  -2  -4  19    6.59    3.07
   2   4  19    8.10    1.97
   2   4  19    6.70    3.67
   2  -4 -19    8.95    0.83
   2  -4 -19    9.50    0.83
   2   4 -19    7.37    2.33
   2   4 -19   15.43    4.85
  -2  -4 -19    3.73    1.45
   2  -4  19    7.16    2.05
   2  -4  19    5.89    2.16
  -2  -4  20  179.47   10.09
   2   4  20  200.86   17.40
   2   4  20  208.96   15.17
   2   4 -20  202.40   16.58
  -2  -4 -20  206.71   12.23
   2  -4  20  209.04    9.45
   2  -4  20  198.80   15.05
  -2  -4  21    0.65    1.74
   2   4  21    0.43    1.29
   2   4  21    0.87    3.25
   2   4 -21    1.95    2.93
  -2  -4 -21    2.68    1.44
   2  -4  21    0.61    2.04
   2  -4  21   -2.37    3.16
  -2  -4  22   30.64    3.67
   2   4  22   35.79    3.84
   2   4  22   25.12    3.47
   2   4 -22   41.37    5.69
  -2  -4 -22   36.09    2.89
   2  -4  22   34.73    3.46
   2  -4  22   41.40    4.97
  -2  -4  23    9.01    3.65
   2   4  23    8.00    1.69
   2   4  23    9.75    2.60
   2   4 -23    7.89    2.96
  -2  -4 -23    8.46    1.86
   2  -4  23    7.49    3.24
   2  -4  23    6.76    3.58
  -2   4  23   11.87    3.33
  -2  -4  24   37.72    4.06
   2   4 -24   26.82    4.18
  -2  -4 -24   37.38    3.11
   2  -4  24   40.79    4.65
   2  -4  24   21.54    4.19
  -2   4  24   32.51    4.38
   2   4 -25   16.82    3.61
  -2  -4 -25   19.58    2.07
   2  -4  25    5.64    2.82
   2  -4  25   12.61    3.40
  -2   4  25   17.30    5.84
  -2  -4  26  188.04   17.73
   2   4  26  203.82   15.62
   2   4 -26  189.51   22.66
   2  -4  26  197.97   11.34
  -2   4  26  208.48   17.33
  -2  -4  27    5.65    1.68
   2   4  27    7.15    3.03
   2  -4  27    1.60    2.80
  -2   4  27    5.21    3.75
  -2  -4  28  153.21   12.34
   2   4  28  204.07   19.28
   2  -4  28  200.64   15.28
  -2   4  28  181.43   17.12
  -2  -4  29    1.66    3.11
   2   4  29    9.73    5.19
   2  -4  29    2.19    2.99
  -2   4  29   -3.34    5.21
   2   4  30   76.31    9.52
   2  -4  30   76.26    6.21
  -2   4  30   75.30    9.60
   2   4  31   -2.16    5.40
  -2   4  31    5.84    4.59
   2   4  32   12.74    6.91
  -2   4  32    9.18    6.47
  -2  -4  33    3.67    6.26
  -2  -4  34   58.86    8.63
  -2  -5   0   -0.87    2.18
   2   5   0    3.22    2.36
  -2   5   0    0.00    1.80
   2  -5   0    1.02    2.24
  -2  -5   1   21.64    3.50
   2   5   1   31.34    2.60
  -2   5  -1   25.34    3.40
   2  -5  -1   27.61    2.85
   2   5  -1   15.15    3.42
  -2  -5  -1   22.79    2.61
   2  -5   1   27.84    3.69
  -2   5   1   20.66    2.41
  -2  -5   2  434.77   18.78
   2   5   2  451.12   21.42
  -2   5  -2  511.42   23.30
   2  -5  -2  450.63   18.33
   2   5  -2  474.69   21.14
  -2  -5  -2  428.82   18.73
   2  -5   2  473.47   18.43
  -2   5   2  446.17   18.91
   2   5   3   -3.28    1.53
  -2   5  -3    0.00    1.78
   2  -5  -3   -1.41    1.41
   2   5  -3    0.42    1.47
  -2  -5  -3    2.37    1.73
   2  -5   3    0.82    1.85
  -2   5   3    1.21    1.41
   2   5   4   88.85    6.16
  -2   5  -4   84.00    5.17
   2  -5  -4   91.82    6.42
   2   5  -4   82.97    5.87
  -2  -5  -4   88.65    4.75
  -2   5   4   88.97    5.68
  -2  -5   5   12.85    3.32
   2   5   5   14.32    2.64
  -2   5  -5   12.41    2.56
   2  -5  -5    8.75    1.79
   2   5  -5    5.81    2.49
  -2  -5  -5    1.07    1.93
  -2   5   5   12.52    2.02
   2  -5  -6  230.91    9.96
   2   5  -6  254.48   15.50
  -2  -5  -6  231.47   11.19
   2  -5   6  252.14   11.89
  -2   5   6  262.56   13.84
  -2  -5   6  243.52   10.96
   2   5   6  254.32   11.78
  -2   5  -6  246.29   11.30
  -2  -5   7    7.57    2.45
   2   5   7    9.08    1.77
  -2   5  -7    2.15    2.55
   2  -5  -7    6.49    1.97
   2   5  -7    6.95    2.86
  -2  -5  -7    7.49    2.35
   2  -5   7   10.39    3.12
  -2   5   7    1.42    1.82
  -2  -5   8  147.95    8.07
   2   5   8  151.17    8.91
  -2   5  -8  150.20    8.84
   2   5  -8  176.07   10.18
  -2  -5  -8  168.93    8.37
   2  -5   8  149.21    7.94
  -2   5   8  149.84    8.14
  -2  -5   9   61.23    4.70
   2   5   9   50.68    4.23
  -2   5  -9   53.20    4.88
   2   5  -9   72.10    5.65
  -2  -5  -9   54.92    3.85
   2  -5   9   61.85    5.42
  -2   5   9   56.41    4.46
  -2  -5  10  161.94    8.76
   2   5  10  187.93   10.71
  -2   5 -10  180.12    9.21
   2  -5 -10  174.55    8.00
   2   5 -10  176.83   10.44
  -2  -5 -10  163.39    8.15
   2  -5  10  201.48   10.46
  -2   5  10  187.00   11.58
  -2  -5  11    8.95    3.36
   2   5  11    4.22    2.67
  -2   5 -11    1.17    2.91
   2  -5 -11    1.55    0.97
   2   5 -11    6.96    2.78
   2   5 -11    1.55    2.66
  -2  -5 -11    3.63    1.49
   2  -5  11   -0.63    1.88
  -2  -5  12  364.31   17.08
   2   5  12  354.99   24.05
  -2   5 -12  402.88   26.13
   2  -5 -12  395.38   19.01
   2  -5 -12  394.91   20.99
   2   5 -12  380.81   21.63
   2   5 -12  405.64   22.11
  -2  -5 -12  340.43   15.21
   2  -5  12  401.39   17.17
  -2  -5  13   33.73    4.69
   2   5  13   27.50    3.33
  -2   5 -13   33.37    4.47
   2  -5 -13   32.23    2.71
   2  -5 -13   35.61    3.65
   2   5 -13   38.14    4.53
   2   5 -13   30.62    4.41
  -2  -5 -13   31.96    3.20
   2  -5  13   18.73    3.33
  -2  -5  14   11.60    3.12
   2   5  14   16.59    1.99
  -2   5 -14   20.18    3.69
   2  -5 -14   15.67    2.13
   2  -5 -14   13.37    1.62
   2   5 -14   14.29    3.92
   2   5 -14   13.64    3.52
  -2  -5 -14   14.67    2.55
   2  -5  14   18.30    3.74
  -2  -5  15    0.89    2.22
   2   5  15   -2.64    1.76
  -2   5 -15    4.66    2.33
   2  -5 -15    2.33    1.56
   2  -5 -15    1.02    1.22
   2   5 -15    1.54    2.42
  -2  -5 -15    1.91    1.06
   2  -5  15   -2.28    2.91
  -2  -5  16  182.76   10.68
   2   5  16  164.15    9.47
  -2   5 -16  166.29   14.05
   2  -5 -16  178.80    9.08
   2  -5 -16  165.20    9.05
   2   5 -16  165.66   12.10
   2   5 -16  145.30   14.09
  -2  -5 -16  157.47   11.23
   2  -5  16  174.55    9.78
  -2  -5  17   13.92    2.65
   2   5  17   10.70    2.40
  -2   5 -17   14.03    3.90
   2  -5 -17   16.49    1.59
   2  -5 -17   16.77    2.25
   2   5 -17   13.61    3.69
   2   5 -17    9.87    4.17
  -2  -5 -17   10.52    2.32
   2  -5  17   14.07    2.90
  -2  -5  18    5.50    3.08
   2   5  18    5.21    1.95
   2   5  18    4.05    2.77
   2  -5 -18    6.86    1.61
   2  -5 -18    8.62    1.44
   2   5 -18    1.94    2.72
  -2  -5 -18    8.16    2.30
   2  -5  18   11.35    3.30
  -2  -5  19   16.64    2.41
   2   5  19    4.96    2.37
   2   5  19   10.45    3.84
   2  -5 -19   10.88    1.44
   2  -5 -19   11.53    1.86
   2   5 -19   10.90    3.89
  -2  -5 -19    6.87    2.08
   2  -5  19   11.53    3.71
  -2  -5  20  193.57   10.94
   2   5  20  219.71    9.69
   2   5  20  233.48   13.50
   2  -5 -20  249.36   12.61
   2  -5 -20  222.00   12.49
   2   5 -20  215.59   21.31
  -2  -5 -20  222.06   11.87
   2  -5  20  234.27   11.35
  -2  -5  21    1.30    2.16
   2   5  21    2.54    1.69
   2   5  21    4.92    2.35
   2  -5 -21    4.61    1.26
   2  -5 -21    1.03    0.82
   2   5 -21   12.53    3.92
  -2  -5 -21    0.82    1.85
   2  -5  21   -0.61    3.28
  -2  -5  22   34.63    5.38
   2   5  22   48.18    4.93
  -2  -5 -22   32.01    3.70
   2  -5  22   45.30    5.72
  -2  -5  23   19.44    4.49
   2   5  23   12.00    3.00
  -2  -5 -23    9.43    1.64
   2  -5  23    9.97    3.86
  -2  -5  24   47.32    4.89
   2   5  24   59.20    6.87
  -2  -5 -24   43.92    3.91
   2  -5  24   46.21    5.48
  -2  -5  25   -2.32    2.95
   2   5  25    0.43    3.01
   2  -5  25    2.63    3.43
  -2  -5  26   18.00    3.56
   2   5  26   32.00    4.51
   2  -5  26   21.73    4.83
  -2   5  26   23.36    5.38
  -2  -5  27    7.49    3.33
   2   5  27    8.38    6.23
   2  -5  27   11.23    2.61
  -2   5  27    7.03    4.96
  -2  -5  28   55.39    5.39
   2   5  28   43.64    7.10
   2  -5  28   42.77    5.61
  -2   5  28   33.10    5.38
  -2  -5  29    4.93    3.49
   2   5  29   -3.23    3.87
   2  -5  29    3.19    3.78
  -2   5  29   -4.97    5.38
   2   5  30   71.62    7.96
   2  -5  30   60.56   10.14
  -2   5  30   75.98    9.53
   2   5  31   15.05    7.10
  -2   5  31    9.73    5.59
  -2  -5  32    0.22    7.10
  -2  -5  33    3.87    4.09
   2   6   0  274.86   16.70
  -2   6   0  290.70   15.75
   2  -6   0  280.58   12.35
   2   6   1    2.57    3.00
  -2   6  -1   -4.40    2.20
   2  -6  -1   -1.22    1.63
   2   6  -1    1.91    3.18
  -2  -6  -1    4.54    2.81
   2  -6   1   -1.03    2.67
  -2   6   1   -3.22    2.41
  -2  -6   2  283.91   13.21
   2   6   2  269.44   16.02
  -2   6  -2  268.37   16.04
   2  -6  -2  281.13   11.03
   2   6  -2  280.13   13.99
  -2  -6  -2  275.51   12.59
   2  -6   2  314.68   14.52
  -2   6   2  269.43   14.41
  -2  -6   3   -1.76    1.76
   2   6   3    0.22    2.17
  -2   6  -3   -0.60    3.18
   2  -6  -3    2.42    1.61
   2   6  -3    3.98    3.14
   2  -6   3   -3.31    1.86
  -2   6   3    2.83    2.22
  -2  -6   4  335.28   20.78
   2   6   4  462.36   27.94
  -2   6  -4  407.64   25.27
   2  -6  -4  436.12   18.98
   2   6  -4  435.00   26.09
   2  -6   4  359.81   22.91
  -2   6   4  449.82   24.24
  -2  -6   5    1.55    2.43
   2   6   5    4.80    2.84
  -2   6  -5    0.59    2.37
   2  -6  -5    8.17    2.59
   2   6  -5    3.10    2.06
   2  -6   5    2.29    1.87
  -2   6   5    1.42    2.03
  -2  -6   6  344.86   15.62
   2   6   6  337.15   17.60
  -2   6  -6  341.62   20.17
   2  -6  -6  348.77   15.96
   2   6  -6  329.42   19.35
  -2  -6  -6  337.39   17.37
   2  -6   6  354.36   15.53
  -2   6   6  354.45   20.59
  -2  -6   7   -0.44    3.11
   2   6   7    1.98    2.63
   2  -6  -7    1.38    2.17
   2   6  -7    1.43    3.26
  -2  -6  -7    3.62    1.92
   2  -6   7    3.35    2.51
  -2   6   7    7.10    2.64
  -2  -6   8  250.89   11.20
   2   6   8  262.24   15.01
  -2   6  -8  247.16   14.74
   2  -6  -8  246.96   11.26
   2   6  -8  221.65   15.21
  -2  -6  -8  241.01   11.34
   2  -6   8  267.61   12.83
  -2   6   8  256.88   12.88
  -2  -6   9    2.45    2.68
   2   6   9   -0.44    3.08
  -2   6  -9    5.85    2.73
   2  -6  -9    2.93    1.95
   2   6  -9    2.01    3.22
  -2  -6  -9    2.34    1.49
   2  -6   9    9.22    2.52
  -2   6   9    3.04    2.43
  -2  -6  10  232.51   11.21
   2   6  10  239.68   18.74
  -2   6 -10  254.39   17.39
   2  -6 -10  239.42   12.53
   2   6 -10  248.25   17.03
  -2  -6 -10  253.19   12.19
   2  -6  10  246.66   11.80
  -2   6  10  283.45   15.11
  -2  -6  11    3.12    2.23
  -2   6 -11    7.38    2.52
   2  -6 -11    1.75    1.94
   2   6 -11    3.38    2.38
  -2  -6 -11   -2.34    2.55
   2  -6  11    0.84    3.15
  -2   6  11    1.82    2.03
  -2  -6  12  283.14   14.34
   2   6  12  282.75   13.03
   2  -6 -12  260.98   10.95
   2   6 -12  269.73   20.01
   2   6 -12  302.37   19.43
  -2  -6 -12  287.90   14.32
   2  -6  12  283.13   14.52
  -2   6  12  254.27   19.71
  -2  -6  13    2.23    2.45
   2   6  13    0.00    1.75
   2  -6 -13    2.72    1.94
   2   6 -13    0.89    4.00
  -2  -6 -13    2.34    2.77
   2  -6  13    0.21    2.52
  -2  -6  14  184.24   12.94
   2   6  14  203.30   12.06
   2  -6 -14  231.92    8.85
   2  -6 -14  238.76   11.87
   2   6 -14  215.16   18.95
  -2  -6 -14  205.65   13.22
   2  -6  14  219.41   12.39
  -2  -6  15   -2.89    3.33
   2   6  15    2.61    1.74
   2  -6 -15    0.20    1.76
   2  -6 -15    0.00    2.43
   2   6 -15    5.52    3.76
  -2  -6 -15   -1.06    1.27
   2  -6  15    0.42    2.09
  -2  -6  16  196.96   12.21
   2   6  16  179.72   16.07
   2  -6 -16  209.59    9.54
   2  -6 -16  220.39   15.74
  -2  -6 -16  185.74    9.38
   2  -6  16  185.92   10.47
  -2  -6  17    1.54    1.98
   2   6  17    3.02    1.94
   2  -6 -17    0.00    1.59
   2  -6 -17   -2.24    1.83
  -2  -6 -17    0.21    2.11
   2  -6  17    9.16    4.16
  -2  -6  18  157.40    9.69
   2   6  18  126.00   13.94
   2  -6 -18  149.26    8.12
   2  -6 -18  150.49   11.13
  -2  -6 -18  136.23   10.35
   2  -6  18  156.38   10.62
  -2  -6  19    8.30    2.62
   2   6  19    4.26    2.98
   2  -6 -19    7.76    1.84
   2  -6 -19    9.65    2.67
  -2  -6 -19    6.28    1.89
   2  -6  19    2.48    2.69
  -2  -6  20  178.14   11.99
   2  -6 -20  178.17   12.68
   2  -6 -20  160.04   10.45
  -2  -6 -20  151.80    9.64
   2  -6  20  167.62   11.18
  -2  -6  21   -0.86    2.38
   2   6  21    1.91    3.61
   2  -6 -21    2.30    1.46
  -2  -6 -21   -0.62    1.86
   2  -6  21    7.61    4.11
  -2  -6  22  139.46   12.90
   2   6  22  141.34   11.71
   2  -6 -22  136.62    9.70
  -2  -6 -22  137.32    7.48
   2  -6  22  137.74    9.25
  -2  -6  23   -0.21    3.62
   2   6  23    0.21    4.26
  -2  -6 -23    1.64    1.84
   2  -6  23    0.20    2.45
  -2  -6  24   81.90    7.85
   2   6  24  105.46   10.24
  -2  -6 -24   90.50    8.58
   2  -6  24   65.08    7.94
  -2  -6  25   -0.21    2.52
   2   6  25   -8.53    4.48
   2  -6  25    4.46    3.44
  -2  -6  26   68.43    8.78
   2   6  26   59.35    7.91
   2  -6  26   59.51    6.67
  -2  -6  27   -1.45    3.52
   2   6  27    1.92    4.92
   2  -6  27   -5.63    4.22
  -2   6  27    0.62    3.49
  -2  -6  28   74.69    9.69
   2   6  28   78.49   11.77
   2  -6  28   64.24    9.22
  -2   6  28   78.26    8.03
  -2  -6  29    2.25    2.66
   2   6  29    4.28    3.42
   2  -6  29    2.79    4.98
  -2   6  29   -3.70    4.11
   2   6  30   85.47    9.22
   2  -6  30   83.03   10.16
  -2  -6  31    2.36    6.00
  -2  -7   0    4.11    3.47
   2   7   0    7.85    4.24
  -2   7   0    6.03    2.81
   2  -7   0    2.46    2.67
  -2  -7   1   77.61    5.02
   2   7   1   68.43    7.47
  -2   7  -1   72.49    6.43
   2  -7  -1   71.91    4.92
   2   7  -1   78.66    7.39
  -2  -7  -1   66.89    5.62
   2  -7   1   73.42    5.17
  -2   7   1   76.34    6.26
  -2  -7   2  161.04    9.64
   2   7   2  176.06   16.95
  -2   7  -2  173.24   12.03
   2  -7  -2  163.21    9.19
   2  -7   2  169.00    9.77
  -2   7   2  181.92   11.17
  -2  -7   3   13.80    3.94
   2   7   3   -0.65    3.44
   2  -7  -3    1.42    2.22
  -2  -7  -3    7.50    3.00
   2  -7   3    6.03    3.53
  -2   7   3    1.82    2.43
  -2  -7   4   38.68    5.06
   2   7   4   31.10    5.40
   2  -7  -4   33.18    5.03
  -2  -7  -4   32.48    4.06
   2  -7   4   37.14    4.80
  -2   7   4   31.01    4.06
  -2  -7   5    7.06    3.31
   2   7   5   -4.98    3.25
   2  -7  -5    4.60    2.40
  -2  -7  -5    4.26    3.20
   2  -7   5    7.74    3.98
  -2   7   5    2.44    3.04
  -2  -7   6  105.04    7.54
   2   7   6   88.19    7.18
   2  -7  -6  103.10    6.19
  -2  -7  -6   89.56    5.76
   2  -7   6  112.46    7.15
  -2   7   6  114.34    8.76
  -2  -7   7   16.85    4.43
   2   7   7   22.86    4.14
   2  -7  -7   16.44    3.17
  -2  -7  -7   16.36    2.98
   2  -7   7   23.55    4.21
  -2   7   7   17.68    3.86
  -2  -7   8   57.75    5.56
   2   7   8   58.85    6.11
   2  -7  -8   49.11    4.15
  -2  -7  -8   58.58    5.95
   2  -7   8   65.92    6.75
  -2   7   8   61.16    4.89
  -2  -7   9   62.06    5.57
   2   7   9   42.53    5.24
   2  -7  -9   54.23    6.10
  -2  -7  -9   50.70    5.95
   2  -7   9   46.81    5.07
  -2   7   9   53.63    5.09
  -2  -7  10  100.19    7.14
   2   7  10   78.30    8.30
   2  -7 -10  106.78    6.88
  -2  -7 -10   93.13    6.81
   2  -7  10   85.25    7.18
  -2   7  10   85.28    6.72
  -2  -7  11   14.47    3.12
   2   7  11   21.36    3.92
  -2  -7 -11   30.14    4.04
   2  -7  11   29.34    4.43
  -2   7  11   28.00    3.25
  -2  -7  12  168.96   11.38
   2   7  12  166.24   13.30
   2  -7 -12  187.86   13.32
  -2  -7 -12  183.48   11.30
   2  -7  12  183.81   11.00
  -2   7  12  191.66   15.27
  -2  -7  13    0.22    2.45
   2   7  13   -0.43    2.17
   2  -7 -13    3.52    2.35
  -2  -7 -13   -0.85    1.91
   2  -7  13    6.75    2.95
  -2   7  13    4.46    2.84
  -2  -7  14    4.88    4.00
   2   7  14    5.41    3.46
   2  -7 -14    3.73    2.55
  -2  -7 -14    8.93    2.98
   2  -7  14    5.48    3.79
  -2  -7  15   10.63    4.65
   2   7  15    5.17    3.02
   2  -7 -15   -1.58    2.17
   2  -7 -15    3.45    2.03
  -2  -7 -15    2.55    2.34
   2  -7  15    6.73    3.58
  -2  -7  16   60.72    6.85
   2   7  16   60.08    6.44
   2  -7 -16   70.04    7.55
   2  -7 -16   74.73    7.54
  -2  -7 -16   55.04    5.11
   2  -7  16   57.93    6.30
  -2  -7  17   32.56    7.70
   2   7  17   13.45    4.06
   2  -7 -17   22.61    3.20
   2  -7 -17   25.84    4.48
  -2  -7 -17   19.31    4.03
   2  -7  17   28.90    4.61
  -2  -7  18   -1.10    3.72
   2  -7 -18    1.62    1.62
  -2  -7 -18    3.39    2.75
   2  -7  18    6.26    3.55
  -2  -7  19   25.07    3.71
   2  -7 -19   15.52    2.45
  -2  -7 -19   17.29    3.59
   2  -7  19   16.65    3.96
  -2  -7  20  128.98    8.92
   2  -7 -20  148.57    9.75
  -2  -7 -20  121.91    8.45
   2  -7  20  131.93   10.19
  -2  -7  21    6.68    3.02
   2  -7 -21   -1.25    1.46
  -2  -7 -21   -1.25    2.29
   2  -7  21    1.86    3.72
  -2  -7  22   27.83    5.78
   2   7  22   33.46    6.78
  -2  -7 -22   34.79    3.54
   2  -7  22   25.32    5.15
  -2  -7  23   -2.13    2.76
   2   7  23    2.33    3.39
   2  -7  23   -1.43    3.07
  -2  -7  24   12.88    3.38
   2   7  24   32.04    5.31
   2  -7  24   13.67    3.27
  -2  -7  25   -0.21    4.82
   2   7  25    3.40    4.25
   2  -7  25    7.72    5.28
  -2  -7  26   11.45    5.20
   2   7  26   20.63    6.59
   2  -7  26   14.16    5.66
  -2  -7  27    9.30    3.51
   2   7  27    6.39    4.26
   2  -7  27   17.11    5.84
  -2  -7  28   27.09    5.34
   2  -7  28   26.66    6.22
  -2  -7  29    0.41    3.47
   2  -7  29    8.18    5.39
  -2  -8   0  237.33   15.62
   2  -8   0  238.89   12.43
  -2  -8   1    0.43    3.69
   2  -8  -1   -4.10    2.46
  -2  -8  -1    3.23    3.23
   2  -8   1   -1.45    3.11
  -2  -8   2  458.22   27.99
   2  -8  -2  475.67   24.81
  -2  -8  -2  429.14   24.79
   2  -8   2  435.12   22.36
  -2  -8   3    6.12    4.59
   2  -8  -3    0.61    2.64
  -2  -8  -3   -2.99    2.14
   2  -8   3    6.26    4.59
  -2  -8   4  985.74   52.69
   2  -8  -4 1045.71   38.34
  -2  -8  -4 1052.92   55.94
   2  -8   4 1032.43   40.77
  -2  -8   5   16.06    4.62
   2  -8  -5    8.64    3.42
  -2  -8  -5    7.44    4.25
   2  -8   5    8.62    5.26
  -2  -8   6  575.95   32.14
   2  -8  -6  619.64   35.13
  -2  -8  -6  644.60   30.13
   2  -8   6  609.12   29.45
  -2  -8   7   16.37    4.20
   2  -8  -7   16.52    3.19
  -2  -8  -7   17.17    4.45
   2  -8   7   23.03    5.28
  -2  -8   8  249.34   15.79
   2  -8  -8  256.34   18.09
  -2  -8  -8  277.14   17.00
   2  -8   8  276.91   14.87
  -2   8   8  222.59   21.21
  -2  -8   9    4.66    3.55
   2  -8  -9   -2.57    2.96
  -2  -8  -9    2.75    2.54
   2  -8   9    2.33    4.45
  -2   8   9    5.70    2.64
  -2  -8  10  217.25   14.26
   2  -8 -10  232.59   17.38
  -2  -8 -10  240.65   16.35
   2  -8  10  254.79   16.16
  -2   8  10  195.40   19.97
  -2  -8  11    3.11    3.78
   2  -8 -11    0.59    2.76
  -2  -8 -11    3.60    3.18
   2  -8  11    0.42    3.82
  -2   8  11   -0.20    3.25
  -2  -8  12  507.70   34.73
   2  -8 -12  500.80   22.76
  -2  -8 -12  465.68   28.31
   2  -8  12  530.44   29.58
  -2   8  12  431.58   33.05
  -2  -8  13    5.32    3.77
   2  -8 -13    2.95    2.76
  -2  -8 -13    9.76    3.82
   2  -8  13    9.33    4.66
  -2   8  13   -5.68    3.86
  -2  -8  14  534.20   33.98
   2  -8 -14  573.35   31.93
  -2  -8 -14  547.85   24.43
   2  -8  14  532.84   32.06
  -2  -8  15   18.56    3.98
   2  -8 -15   32.72    3.97
  -2  -8 -15   19.56    3.19
   2  -8  15   24.95    3.81
  -2  -8  16  262.79   15.03
   2  -8 -16  276.02   15.03
  -2  -8 -16  262.08   22.19
   2  -8  16  283.98   19.24
  -2  -8  17   14.05    3.73
   2  -8 -17    5.02    2.41
  -2  -8 -17    6.38    2.34
   2  -8  17    5.89    3.58
  -2  -8  18   62.06    5.69
   2  -8 -18   63.18    6.49
  -2  -8 -18   72.23    6.82
   2  -8  18   78.26    9.66
  -2  -8  19    3.26    5.65
   2  -8 -19    3.88    2.66
  -2  -8 -19    1.48    4.03
   2  -8  19   -1.25    3.14
  -2  -8  20  157.23   12.58
  -2  -8 -20  167.47   18.64
   2  -8  20  198.55   18.15
  -2  -8  21   -1.72    5.16
  -2  -8 -21    3.78    3.57
   2  -8  21   -6.85    4.57
  -2  -8  22  281.33   26.97
   2  -8  22  304.76   28.56
  -2  -8  23   25.25    5.73
   2  -8  23   16.45    6.38
  -2  -8  24  120.10   14.56
   2   8  24  169.88   14.67
   2  -8  24  161.11   13.34
  -2  -8  25    3.77    6.07
   2   8  25    8.69    3.82
   2  -8  25   13.04    4.48
  -2  -8  26   41.54    7.69
   2   8  26   27.38    7.43
   2  -8  26   26.56    5.48
  -2  -9   0   14.03    5.18
   2  -9   0   -0.21    2.69
  -2  -9   1   21.23    6.07
   2  -9  -1   30.48    5.56
  -2  -9  -1   28.81    5.16
   2  -9   1   28.27    4.99
  -2  -9   2   26.74    6.31
   2  -9  -2   23.15    4.30
  -2  -9  -2   23.99    5.57
   2  -9   2    8.77    4.80
  -2  -9   3   50.40    6.33
   2  -9  -3   54.84    6.94
  -2  -9  -3   51.67    6.62
   2  -9   3   44.45   27.05
  -2  -9   4   -3.28    2.85
   2  -9  -4   -4.26    2.23
  -2  -9  -4    1.49    2.77
   2  -9   4    0.21    3.16
  -2  -9   5   75.76    7.92
   2  -9  -5   58.13    5.86
  -2  -9  -5   81.10    7.02
   2  -9   5   68.83    7.19
  -2  -9   6   42.06    6.17
   2  -9  -6   55.25    5.63
  -2  -9  -6   42.37    5.09
   2  -9   6   53.36    5.93
  -2  -9   7   51.43    4.86
   2  -9  -7   46.81    5.61
  -2  -9  -7   35.54    4.87
   2  -9   7   23.13    6.37
  -2  -9   8   34.94    5.53
   2  -9  -8   42.06    4.79
  -2  -9  -8   21.13    3.38
   2  -9   8   36.15    5.32
  -2  -9   9   23.92    4.87
   2  -9  -9   26.23    3.38
  -2  -9  -9   24.71    4.44
   2  -9   9   24.70    4.90
  -2  -9  10   -2.66    4.43
   2  -9 -10   -0.20    2.78
  -2  -9 -10    2.11    2.96
   2  -9  10   -3.20    3.20
  -2  -9  11   21.94    5.99
   2  -9 -11   10.10    3.96
  -2  -9 -11   10.57    4.02
   2  -9  11   16.42    4.26
  -2  -9  12    6.65    4.43
   2  -9 -12    0.99    3.96
  -2  -9 -12   -0.21    4.23
   2  -9  12   -2.77    5.54
  -2  -9  13   19.70    4.43
   2  -9 -13   28.94    5.16
  -2  -9 -13   42.37    5.94
   2  -9  13   52.18    6.82
  -2  -9  14   28.50    5.75
   2  -9 -14  226.10  148.82
  -2  -9 -14   17.40    4.88
   2  -9  14   35.95    5.96
  -2  -9  15   28.65    5.07
   2  -9 -15   16.55    3.99
  -2  -9 -15   28.26   36.97
   2  -9  15   13.80    5.31
  -2  -9  16   62.62    9.67
   2  -9 -16   83.96    8.63
  -2  -9 -16   65.30    7.88
   2  -9  16   94.94   10.39
  -2  -9  17    3.50    5.25
   2  -9 -17    7.66    3.43
  -2  -9 -17    9.36    3.83
   2  -9  17   17.96    5.07
  -2  -9  18   41.63    6.33
   2  -9 -18   29.23    4.67
  -2  -9 -18   12.77    4.26
   2  -9  18   21.70    6.74
  -2  -9  19    4.99    3.90
  -2  -9 -19    6.16    3.19
   2  -9  19    3.15    4.62
  -2  -9  20    2.16    7.12
  -2  -9 -20   -0.21    2.76
   2  -9  20   -2.93    5.23
  -2  -9  21    5.15    5.36
   2  -9  21    8.12    4.37
  -2  -9  22    5.54    6.39
   2  -9  22    6.01    5.39
  -2  -9  23    2.33    4.87
   2  -9  23    4.54    5.36
  -2 -10   0   20.68    5.82
   2 -10   0   32.19    5.19
  -2 -10   1    2.16    3.46
   2 -10  -1    2.69    3.93
  -2 -10  -1   -4.08    3.86
   2 -10   1   -0.42    4.38
  -2 -10   2   13.67    6.29
   2 -10  -2   19.13    5.55
  -2 -10  -2    4.49    5.13
   2 -10   2   15.72    4.40
  -2 -10   3    8.06    4.14
   2 -10  -3    7.78    3.27
  -2 -10  -3   -0.85    3.41
   2 -10   3   17.04    4.84
  -2 -10   4  111.65   10.50
   2 -10  -4   94.91    8.36
  -2 -10  -4   94.15    8.73
   2 -10   4  117.42   10.57
  -2 -10   5   -0.66    5.26
   2 -10  -5    4.05    3.65
  -2 -10  -5   -4.03    3.60
   2 -10   5  -10.81    4.66
  -2 -10   6   39.99    6.38
   2 -10  -6   31.49    4.64
  -2 -10  -6   39.76    6.98
   2 -10   6   30.60    8.50
  -2 -10   7    0.44    3.74
   2 -10  -7   -2.21    4.42
   2 -10   7    2.77    5.33
  -2 -10   8    9.05    4.19
   2 -10  -8    9.62    5.21
  -2 -10  -8   16.66    6.33
   2 -10   8    4.05    3.84
  -2 -10   9   -3.98    4.64
   2 -10  -9   -1.20    3.80
  -2 -10  -9    6.96    5.06
   2 -10   9    4.92    4.49
  -2 -10  10    3.54    4.86
   2 -10 -10    1.99    4.39
  -2 -10 -10   12.23    5.69
   2 -10  10    0.64    5.99
  -2 -10  11   15.48    5.09
   2 -10 -11   17.53    5.18
  -2 -10 -11   16.88    5.91
   2 -10  11    9.20    5.99
  -2 -10  12   48.18    7.08
   2 -10 -12   33.66    6.97
  -2 -10 -12   34.63    5.28
   2 -10  12   49.21    8.77
  -2 -10  13   11.48    5.52
   2 -10 -13    7.97    3.59
  -2 -10 -13    5.07    4.44
   2 -10  13    4.28    4.49
  -2 -10  14  111.07   10.15
   2 -10 -14   75.11    7.60
  -2 -10 -14  101.23   10.19
   2 -10  14   95.87    9.83
  -2 -10  15    9.01    4.40
   2 -10 -15    4.81    4.21
  -2 -10 -15    6.58    3.82
   2 -10  15   11.51    6.61
  -2 -10  16   -1.10    5.92
   2 -10 -16   12.48    5.23
  -2 -10 -16   17.00    5.52
   2 -10  16   18.08    7.02
  -2 -10  17    9.39    6.55
  -2 -10 -17    6.17    4.68
   2 -10  17    2.33    5.30
  -2 -10  18    0.43    4.57
  -2 -10 -18    3.19    3.83
  -2 -11   0    0.43    4.30
   2 -11   0   -2.71    4.37
  -2 -11   1   35.61    8.85
   2 -11  -1   40.43    9.13
  -2 -11  -1   28.93    8.36
   2 -11   1   32.85    7.74
  -2 -11   2   -3.68    4.77
   2 -11  -2   10.73    5.98
  -2 -11  -2    7.47    5.55
   2 -11   2    8.41    4.62
  -2 -11   3   37.17    8.48
   2 -11  -3   26.29    7.39
  -2 -11  -3   38.73    8.30
   2 -11   3   33.76    5.70
  -2 -11   4    6.98    5.89
   2 -11  -4    3.27    4.70
  -2 -11  -4    3.40    3.82
   2 -11   4    3.81    5.72
  -2 -11   5   14.87    5.91
   2 -11  -5   30.53    6.72
  -2 -11  -5   24.76    4.87
   2 -11   5   42.28    7.65
  -2 -11   6    8.77    5.04
   2 -11  -6    2.84    3.45
  -2 -11  -6    2.75    6.12
   2 -11   6   14.70    7.88
  -2 -11   7   26.37    7.91
   2 -11  -7   11.51    4.64
  -2 -11  -7   22.56    8.43
   2 -11   7   27.98    7.48
  -2 -11   8    9.69    7.48
   2 -11  -8   -6.24    5.23
  -2 -11  -8    8.63    6.74
   2 -11   8    5.56    6.42
   2 -11  -9   35.74    6.63
  -2 -11  -9   16.62    6.10
   2 -11 -10    6.21    5.81
  -2 -11 -10   12.41    5.89
   2 -11 -11   18.62    6.61
  -2 -11 -11   11.37    5.68
   2 -11 -12    6.20    5.00
  -2 -11 -12   26.97    7.59
  -3   0   0    3.33    1.11
   3   0   0   -1.74    1.09
  -3   0   1    0.45    2.01
   3   0   1   -2.17    1.30
  -3   0  -1    0.44    1.54
   3   0  -1   -0.65    1.31
  -3   0   2    0.00    1.12
   3   0   2   -1.52    1.73
  -3   0  -2   -3.06    1.53
   3   0  -2    2.19    1.97
  -3   0   3   -0.68    1.13
   3   0   3    1.51    1.08
  -3   0  -3    0.43    1.09
   3   0  -3    0.88    1.75
  -3   0   4    0.68    1.36
   3   0   4    1.51    1.29
  -3   0  -4   -2.16    1.08
   3   0  -4    0.44    0.88
  -3   0   5    1.37    0.91
   3   0   5    1.50    1.93
  -3   0  -5    1.93    1.93
   3   0  -5    0.66    1.10
  -3   0   6   -0.23    1.61
   3   0   6   -0.43    1.07
  -3   0  -6   -0.85    1.71
  -3   0  -6    2.02    0.90
   3   0  -6   -0.88    1.10
  -3   0   7    1.85    1.85
   3   0   7    2.35    1.28
  -3   0  -7    4.03    2.12
  -3   0  -7   -1.58    0.90
   3   0  -7   -0.22    1.32
  -3   0   8    3.48    1.39
   3   0   8    1.71    1.28
  -3   0  -8    4.64    1.90
  -3   0  -8    0.68    1.36
   3   0  -8    1.76    1.54
  -3   0   9   -0.47    1.40
  -3   0   9    0.22    1.32
   3   0   9   -0.43    1.71
  -3   0  -9    1.26    1.26
  -3   0  -9    0.23    1.37
   3   0  -9    0.44    1.53
  -3   0  10   -0.47    1.40
  -3   0  10    2.42    1.32
   3   0  10    2.56    1.71
  -3   0 -10   -0.42    2.09
  -3   0 -10    0.23    1.60
   3   0 -10    1.09    1.52
  -3   0  11   -0.94    1.17
  -3   0  11   -1.54    1.54
   3   0  11    2.77    1.49
  -3   0 -11    2.09    1.88
  -3   0 -11   -0.91    1.60
   3   0 -11    1.08    0.87
  -3   0  12    1.40    1.40
  -3   0  12   -3.29    1.97
   3   0  12    1.71    1.92
  -3   0 -12   -2.50    1.66
  -3   0 -12   -2.51    1.83
   3   0 -12   -0.22    1.29
  -3   0  13   -0.47    1.41
  -3   0  13    1.10    1.75
   3   0  13    0.21    1.71
  -3   0 -13   -1.04    1.66
  -3   0 -13    2.51    2.06
   3   0 -13   -0.43    1.07
  -3   0  14   -0.47    1.17
  -3   0  14    1.53    2.19
   3   0  14    1.07    1.71
  -3   0 -14   -1.45    1.66
  -3   0 -14    2.74    1.60
   3   0 -14   -1.48    1.27
  -3   0  15    0.47    1.17
  -3   0  15   -1.53    1.75
   3   0  15    1.93    1.71
  -3   0 -15    0.62    1.24
  -3   0 -15    4.34    2.74
   3   0 -15   -0.42    1.26
  -3   0  16    0.70    0.94
  -3   0  16   -3.28    1.53
   3   0  16   -1.07    1.71
  -3   0 -16   -0.82    1.44
  -3   0 -16   -2.06    1.60
   3   0 -16    1.24    1.04
  -3   0  17   -0.70    1.40
  -3   0  17    1.09    1.97
   3   0  17    0.00    1.29
  -3   0 -17   -1.23    1.85
  -3   0 -17    2.51    1.60
   3   0 -17   -1.03    1.03
  -3   0  18    0.46    1.39
  -3   0  18    2.62    2.18
   3   0  18    1.72    1.94
  -3   0 -18   -1.83    2.74
   3   0 -18    0.00    1.22
  -3   0  19    1.39    1.16
   3   0  19    0.00    1.84
   3   0  19    1.94    1.73
  -3   0 -19    2.05    3.42
   3   0 -19   -0.80    1.20
  -3   0  20    1.15    1.38
  -3   0  20   -2.62    3.49
   3   0  20    1.02    1.02
   3   0  20   -3.47    2.17
  -3   0 -20   -2.51    3.42
   3   0 -20   -0.99    0.99
  -3   0  21    0.91    1.37
  -3   0  21   -4.57    3.48
   3   0  21    0.20    1.62
   3   0  21    0.87    2.40
  -3   0 -21    6.84    2.74
   3   0 -21    0.39    0.79
  -3   0  22   -0.68    0.68
  -3   0  22   -1.09    3.26
   3   0  22    0.40    1.61
   3   0  22    1.09    1.75
  -3   0 -22   -1.82    2.73
   3   0 -22    2.35    1.76
  -3   0  23    0.44    0.89
  -3   0  23   -1.74    3.04
   3   0  23   -1.41    1.61
   3   0  23    1.76    2.42
  -3   0 -23    6.15    3.42
   3   0 -23   -0.39    0.79
  -3   0  24    0.44    0.87
  -3   0  24   -3.47    3.91
   3   0  24    2.00    1.60
   3   0  24    1.77    1.77
   3   0 -24    0.00    0.99
  -3   0  25   -0.64    0.64
  -3   0  25   -2.38    3.68
   3   0  25   -1.20    1.00
   3   0  25    0.00    2.00
   3   0 -25   -0.40    0.80
  -3   0  26    1.95    3.68
   3   0  26   -2.79    1.79
   3   0  26   -2.23    1.78
  -3   0  27    1.73    3.24
   3   0  27    2.58    1.79
  -3   0  28    7.12    4.32
   3   0  28   -2.97    1.78
  -3   0  29   -0.43    3.23
  -3   0  30    1.08    3.87
  -3   0  31    5.15    7.08
  -3   0  32  -11.79    5.79
  -3   0  33   -3.42    6.20
  -3   0  34   -0.21    4.27
  -3  -1   0    1.14    1.82
  -3  -1   0    0.91    0.45
   3   1   0    0.00    1.58
  -3   1   0    1.69    1.06
   3  -1   0    2.49    1.25
  -3  -1   1 2291.47  104.08
  -3  -1   1 2371.11  118.55
   3   1   1 2429.83   99.16
  -3   1  -1 2259.91   99.72
   3  -1  -1 2402.78  113.83
   3   1  -1 2470.90  127.10
  -3  -1  -1 2311.65  100.09
   3  -1   1 2409.45   92.36
  -3   1   1 2275.70   97.90
  -3  -1   2  116.09    5.77
  -3  -1   2  111.37    5.71
   3   1   2  110.42    5.89
  -3   1  -2  111.55    4.65
   3  -1  -2  103.38    5.26
   3   1  -2  120.84    5.63
  -3  -1  -2  110.28    5.42
  -3  -1  -2  105.19    5.55
   3  -1   2  105.78    4.99
  -3   1   2  108.26    5.35
  -3  -1   3  443.93   20.62
  -3  -1   3  450.28   25.10
   3   1   3  482.70   18.66
  -3   1  -3  462.56   18.77
   3  -1  -3  492.00   19.89
   3   1  -3  484.96   20.02
  -3  -1  -3  467.64   21.34
  -3  -1  -3  457.64   23.54
   3  -1   3  476.66   18.30
  -3   1   3  447.01   19.80
  -3  -1   4   49.59    3.02
  -3  -1   4   53.36    2.97
   3   1   4   44.05    3.62
  -3   1  -4   57.57    3.77
   3  -1  -4   47.04    2.75
   3   1  -4   45.09    2.91
  -3  -1  -4   40.43    4.00
  -3  -1  -4   48.86    2.31
   3  -1   4   56.95    3.51
  -3   1   4   51.89    3.44
  -3  -1   5   70.68    4.66
  -3  -1   5   72.83    4.10
   3   1   5   71.84    4.31
  -3   1  -5   81.44    4.19
   3  -1  -5   73.92    4.04
   3   1  -5   76.70    4.01
  -3  -1  -5   74.80    5.53
  -3  -1  -5   78.00    3.92
   3  -1   5   81.03    4.53
  -3   1   5   64.93    3.88
  -3  -1   6  144.80    7.72
   3   1   6  152.71    6.82
  -3   1  -6  140.23    6.06
   3  -1  -6  155.49    6.63
   3   1  -6  149.77    8.42
  -3  -1  -6  140.65    8.35
  -3  -1  -6  152.14    6.70
   3  -1   6  156.22    7.42
  -3   1   6  147.21    7.58
  -3  -1   7 1033.91   48.56
  -3  -1   7 1050.05   58.94
   3   1   7 1146.63   45.14
  -3   1  -7 1100.66   45.69
   3  -1  -7 1068.93   44.25
   3   1  -7 1140.77   44.42
  -3  -1  -7 1098.84   52.00
  -3  -1  -7 1075.97   49.86
   3  -1   7 1104.69   45.35
  -3   1   7 1000.19   47.80
  -3  -1   8   64.66    5.63
  -3  -1   8   69.24    6.12
   3   1   8   64.61    4.76
  -3   1  -8   67.46    3.74
   3  -1  -8   68.38    3.02
   3   1  -8   71.91    4.16
  -3  -1  -8   65.03    4.33
  -3  -1  -8   69.82    4.15
   3  -1   8   68.16    5.52
  -3   1   8   68.35    5.20
  -3  -1   9 2432.91  112.58
  -3  -1   9 2397.84  139.87
   3   1   9 2601.94  108.73
  -3   1  -9 2718.95  106.44
   3  -1  -9 2611.10  101.41
   3   1  -9 2719.79  113.96
  -3  -1  -9 2460.88  108.89
  -3  -1  -9 2657.83  135.46
   3  -1   9 2713.36  142.21
  -3   1   9 2373.30  107.88
  -3  -1  10    2.82    1.88
   3   1  10    6.55    2.03
   3   1  10   10.13    2.07
  -3   1 -10    9.93    2.69
  -3   1 -10    5.13    1.78
   3  -1 -10    7.32    1.72
   3   1 -10    7.75    2.37
  -3  -1 -10    8.10    2.35
  -3  -1 -10    2.30    1.15
   3  -1  10    4.68    2.44
  -3   1  10    8.88    1.95
  -3  -1  11  921.13   43.68
   3   1  11  983.24   42.43
   3   1  11 1010.80   48.08
  -3   1 -11 1092.90   43.70
  -3   1 -11 1021.47   54.90
   3  -1 -11  998.92   42.44
   3   1 -11 1063.84   46.31
  -3  -1 -11 1041.66   50.43
  -3  -1 -11 1033.79   51.50
   3  -1  11 1097.81   60.93
  -3   1  11  969.79   41.20
  -3  -1  12   24.72    2.59
   3   1  12   20.82    2.94
   3   1  12   16.69    3.01
  -3   1 -12   28.24    2.89
  -3   1 -12   22.88    2.69
   3  -1 -12   26.07    2.16
   3   1 -12   31.12    2.75
  -3  -1 -12   23.20    2.53
  -3  -1 -12   26.23    2.30
   3  -1  12   25.01    2.44
  -3   1  12   25.50    2.38
  -3  -1  13   13.90    2.12
   3   1  13   12.69    2.27
   3   1  13   13.47    2.32
  -3   1 -13   19.78    2.92
   3  -1 -13   14.41    1.72
   3   1 -13   18.04    2.10
  -3  -1 -13   18.47    2.52
  -3  -1 -13   11.51    2.07
   3  -1  13   13.42    2.24
  -3   1  13   15.95    1.94
  -3  -1  14    8.72    1.89
  -3  -1  14    8.54    2.25
   3   1  14   13.15    1.59
   3   1  14   10.45    2.32
  -3   1 -14    5.85    1.80
   3  -1 -14    9.00    1.29
   3   1 -14   15.58    2.08
  -3  -1 -14    5.85    1.46
  -3  -1 -14    8.06    2.30
   3  -1  14   11.59    2.03
  -3   1  14   10.96    1.29
  -3  -1  15  213.54    9.94
  -3  -1  15  204.51   13.29
   3   1  15  211.69   10.97
   3   1  15  209.04   10.73
  -3   1 -15  226.57   16.96
   3  -1 -15  219.37   10.04
   3   1 -15  246.74   12.40
  -3  -1 -15  219.38    9.62
  -3  -1 -15  216.98   22.13
   3  -1  15  213.47   10.68
   3  -1  15  212.74   10.65
  -3   1  15  222.42   10.10
  -3   1  15  211.24   15.95
  -3  -1  16   77.30    4.49
  -3  -1  16   74.65    6.51
   3   1  16   84.18    5.03
   3   1  16   84.26    6.05
  -3   1 -16   80.55    6.56
   3  -1 -16   85.39    3.61
   3   1 -16  104.76    5.32
  -3  -1 -16   86.81    4.37
   3  -1  16   87.47    5.73
   3  -1  16   85.90    5.32
  -3   1  16  108.89    6.47
  -3  -1  17 1101.79   58.14
  -3  -1  17 1138.82   60.27
   3   1  17 1127.50   62.77
   3   1  17 1213.55   54.79
  -3   1 -17 1234.06   57.13
   3  -1 -17 1300.33   56.58
   3   1 -17 1328.74   54.33
  -3  -1 -17 1244.16   62.94
   3  -1  17 1251.18   60.73
   3  -1  17 1246.17   58.99
  -3   1  17 1145.04   59.50
  -3  -1  18    8.01    2.12
  -3  -1  18   15.20    4.69
   3   1  18    9.59    2.28
   3   1  18    7.87    2.55
  -3   1 -18   10.39    2.94
   3  -1 -18   12.39    1.45
   3   1 -18    5.00    1.60
  -3  -1 -18   11.15    1.86
   3  -1  18    7.72    1.83
   3  -1  18    9.39    2.04
  -3   1  18    7.96    1.26
  -3   1  18   12.90    2.36
  -3  -1  19  968.31   43.76
  -3  -1  19  962.86   45.33
   3   1  19  993.25   44.03
   3   1  19 1044.77   48.58
   3  -1 -19 1137.39   46.35
   3   1 -19 1148.57   63.13
  -3  -1 -19 1126.37   45.99
   3  -1  19 1037.42   56.32
   3  -1  19 1080.98   74.37
  -3   1  19 1028.14   44.02
  -3   1  19 1019.13   43.97
  -3  -1  20   21.41    2.12
  -3  -1  20   23.40    4.68
   3   1  20   24.76    2.75
   3   1  20   23.75    3.69
  -3   1 -20   26.19    3.16
   3  -1 -20   27.47    1.60
   3   1 -20   27.26    2.18
  -3  -1 -20   32.85    2.88
   3  -1  20   24.85    2.63
   3  -1  20   24.82    3.49
  -3   1  20   23.25    1.65
  -3   1  20   23.39    5.15
  -3  -1  21   87.46    4.95
  -3  -1  21  106.33    8.02
   3   1  21   98.30    9.66
  -3   1 -21   97.93    9.05
   3  -1 -21  112.66    4.75
   3   1 -21  121.06    6.35
  -3  -1 -21   98.61    5.75
   3  -1  21  104.92    7.87
   3  -1  21   91.78    7.84
  -3   1  21  111.52    6.23
  -3  -1  22    8.46    2.11
  -3  -1  22   11.55    2.89
   3   1  22    4.60    2.07
   3   1  22    8.72    2.98
   3  -1 -22    9.04    0.60
   3  -1 -22    2.15    0.39
   3   1 -22   10.23    1.97
   3  -1  22    6.22    1.41
   3  -1  22    3.10    2.07
  -3   1  22   10.29    3.43
  -3  -1  23   13.60    1.88
  -3  -1  23   15.96    3.33
   3   1  23    8.75    2.30
   3   1  23   21.74    5.27
   3   1 -23   20.49    1.78
   3  -1  23   16.61    3.00
   3  -1  23   13.06    2.49
  -3  -1  24   21.54    2.58
  -3  -1  24   33.63    5.75
   3   1  24   22.02    3.44
   3   1  24   17.74    3.00
   3   1  24   26.93    4.11
   3   1 -24   33.65    2.98
   3  -1  24   27.13    3.40
   3  -1  24   29.79    4.38
  -3  -1  25  185.77   12.88
  -3  -1  25  197.19   13.06
   3   1  25  218.63   10.42
   3   1  25  178.78   11.78
   3   1  25  191.83   11.20
   3   1 -25  225.82   17.22
   3  -1  25  207.11   10.06
   3  -1  25  200.17   10.53
  -3   1  25  191.27   14.34
  -3  -1  26   14.64    2.32
  -3  -1  26   15.87    4.19
   3   1  26   19.82    2.61
   3   1  26   12.93    4.31
   3   1 -26   18.09    2.22
   3  -1  26   13.89    2.98
   3  -1  26   12.63    3.58
  -3   1  26   20.28    4.06
  -3  -1  27  529.32   41.64
   3   1  27  613.27   32.52
   3   1  27  605.16   50.78
   3  -1  27  633.80   48.25
  -3   1  27  569.89   44.84
  -3  -1  28    3.51    4.61
   3  -1  28    3.16    1.98
  -3   1  28   -1.92    3.41
  -3  -1  29  171.65   14.91
   3  -1  29  169.86   20.22
  -3   1  29  176.42   19.59
  -3  -1  30    6.99    3.71
  -3   1  30    4.04    3.61
  -3  -1  31    1.74    5.45
  -3   1  31    2.76    4.03
  -3  -1  32   10.87    4.78
  -3   1  32    4.88    4.24
  -3  -1  33    0.87    4.12
  -3   1  33    4.87    5.72
  -3  -1  34   22.93    7.36
  -3   1  34   19.67    6.34
  -3  -2   0  222.44    9.98
   3   2   0  230.90   11.79
   3  -2   0  230.22   11.00
  -3  -2   1  121.29    7.95
   3   2   1  124.45    7.28
  -3   2  -1  139.83    6.85
   3  -2  -1  133.02    6.73
   3   2  -1  132.37    6.32
   3   2  -1  115.38    5.58
  -3  -2  -1  128.00    5.88
   3  -2   1  135.91   10.13
  -3  -2   2  265.26   13.22
   3   2   2  291.76   12.36
   3  -2  -2  278.42   15.93
   3   2  -2  266.98   11.92
   3   2  -2  289.35   15.18
  -3  -2  -2  268.16   12.84
   3  -2   2  300.16   15.41
  -3   2   2  263.37   16.38
  -3  -2   3   95.02    4.34
   3   2   3   90.11    5.04
   3   2   3   94.31    4.16
   3  -2  -3   90.98    4.71
   3   2  -3  100.90    4.69
   3   2  -3   93.38    4.68
  -3  -2  -3   85.03    5.83
   3  -2   3   98.52    5.26
  -3   2   3   92.26    4.98
  -3  -2   4    0.46    1.37
   3   2   4    1.38    1.61
   3   2   4    1.16    0.70
  -3   2  -4   -2.69    2.07
   3  -2  -4    3.07    2.05
   3   2  -4    2.21    1.55
   3   2  -4    2.57    1.17
  -3  -2  -4    2.23    1.56
   3  -2   4   -0.40    1.21
  -3   2   4   -0.83    1.24
  -3  -2   5   67.95    4.81
   3   2   5   66.47    4.15
   3   2   5   66.97    3.28
  -3   2  -5   74.37    3.73
   3  -2  -5   73.63    3.91
   3   2  -5   61.16    4.63
   3   2  -5   69.41    3.75
  -3  -2  -5   61.02    4.00
   3  -2   5   70.05    5.03
  -3   2   5   62.22    3.32
  -3  -2   6    5.04    2.06
   3   2   6    2.07    2.31
   3   2   6    9.34    1.17
   3  -2  -6    8.64    1.65
   3   2  -6    3.50    1.31
   3   2  -6   11.92    1.64
  -3  -2  -6    4.64    1.55
   3  -2   6    3.01    1.80
  -3   2   6    0.00    1.65
  -3  -2   7  310.06   13.13
  -3  -2   7  334.41   13.68
   3   2   7  318.79   15.54
   3   2   7  331.06   15.68
   3  -2  -7  333.02   18.64
   3   2  -7  333.77   14.37
   3   2  -7  337.09   17.80
  -3  -2  -7  308.04   13.89
   3  -2   7  348.82   11.74
  -3   2   7  304.86   12.65
  -3  -2   8  137.16    7.83
  -3  -2   8  146.35    7.28
   3   2   8  130.76    6.28
   3   2   8  139.17    7.25
   3  -2  -8  143.63    5.84
   3   2  -8  150.00    6.70
   3   2  -8  144.98    6.33
  -3  -2  -8  131.33    6.79
   3  -2   8  142.08    8.47
   3  -2   8  140.78    6.23
  -3   2   8  144.73    6.42
  -3  -2   9    6.90    1.84
  -3  -2   9    8.85    2.10
   3   2   9    3.01    1.85
   3   2   9    7.22    1.16
   3  -2  -9    2.91    1.46
   3   2  -9    3.42    1.49
   3   2  -9    3.97    1.87
  -3  -2  -9    1.74    1.96
   3  -2   9    6.18    1.85
   3  -2   9    6.78    1.60
  -3  -2  10  179.88    8.30
  -3  -2  10  185.24    8.47
   3   2  10  198.96    9.33
   3   2  10  205.38    8.88
   3  -2 -10  200.00    8.82
   3   2 -10  210.02    8.30
   3   2 -10  197.89    9.36
  -3  -2 -10  192.65    9.75
   3  -2  10  191.01    9.90
   3  -2  10  223.41   11.61
  -3   2  10  203.25   12.36
  -3  -2  11   18.86    2.99
  -3  -2  11   26.97    2.56
   3   2  11   20.69    2.09
   3   2  11   25.09    2.32
   3  -2 -11   22.67    2.10
   3   2 -11   30.86    2.94
   3   2 -11   28.64    3.03
  -3  -2 -11   19.97    2.58
   3  -2  11   22.67    2.79
  -3  -2  12   12.42    2.30
  -3  -2  12   21.83    2.56
   3   2  12   18.15    2.56
   3  -2 -12   15.17    1.90
   3   2 -12   20.81    1.88
   3   2 -12   24.19    2.33
  -3  -2 -12   19.85    2.35
   3  -2  12   14.90    2.39
  -3  -2  13    2.30    2.07
  -3  -2  13   -1.62    2.09
   3   2  13   -0.47    1.16
  -3   2 -13    2.90    2.90
   3  -2 -13    2.11    1.27
   3   2 -13   -1.24    1.44
   3   2 -13   -2.32    2.55
  -3  -2 -13   -0.42    1.49
   3  -2  13   -0.82    1.23
   3  -2  13    1.79    1.99
  -3   2  13    1.02    1.02
  -3  -2  14    6.20    1.84
  -3  -2  14    6.48    2.55
   3   2  14    5.83    1.86
   3   2  14    2.77    2.08
  -3   2 -14    8.02    2.68
   3  -2 -14    6.14    1.48
   3   2 -14    5.52    2.05
   3   2 -14    6.26    2.09
  -3  -2 -14    8.02    1.90
   3  -2  14    9.72    2.18
  -3  -2  15  254.35   12.19
  -3  -2  15  249.77   11.21
   3   2  15  261.43   13.12
   3   2  15  282.87   12.51
  -3   2 -15  270.34   11.97
   3  -2 -15  280.08   11.19
   3  -2 -15  270.05   11.29
   3   2 -15  278.82   13.46
   3   2 -15  269.51   22.95
  -3  -2 -15  261.32   13.07
   3  -2  15  261.17   10.45
   3  -2  15  268.26   16.35
  -3  -2  16   19.70    2.52
  -3  -2  16   15.45    3.46
   3   2  16   16.33    2.80
   3   2  16   27.63    3.00
  -3   2 -16   24.33    4.91
   3  -2 -16   20.76    1.61
   3  -2 -16   18.03    1.91
   3   2 -16   20.94    2.42
   3   2 -16   18.95    3.24
  -3  -2 -16   19.04    2.09
   3  -2  16   21.19    2.24
   3  -2  16   13.89    2.58
  -3  -2  17  146.11    6.65
  -3  -2  17  140.85    8.11
   3   2  17  127.58    7.25
   3   2  17  123.41    8.06
  -3   2 -17  144.28   11.21
   3  -2 -17  153.69    6.84
   3  -2 -17  149.04    7.01
   3   2 -17  162.61    7.84
  -3  -2 -17  146.12    7.94
   3  -2  17  158.14    7.95
   3  -2  17  163.98    9.79
  -3  -2  18   47.25    3.66
  -3  -2  18   70.28    5.07
   3   2  18   39.16    3.73
   3   2  18   43.34    3.90
  -3   2 -18   56.31    6.05
   3  -2 -18   56.87    2.40
   3  -2 -18   52.67    2.96
   3   2 -18   51.90    4.38
  -3  -2 -18   52.58    3.75
   3  -2  18   46.83    3.65
   3  -2  18   45.30    4.18
  -3  -2  19    2.73    2.05
   3   2  19   -1.16    1.63
   3   2  19   -0.23    2.06
  -3   2 -19   -0.22    2.46
   3  -2 -19   -0.39    0.59
   3  -2 -19    0.42    0.62
   3   2 -19    2.77    1.98
  -3  -2 -19   -1.04    0.83
   3  -2  19    0.40    1.62
   3  -2  19    0.40    2.19
  -3   2  19   -2.33    1.91
  -3  -2  20   15.01    2.05
   3   2  20    7.67    2.33
   3   2  20   19.86    2.51
  -3   2 -20    5.36    2.24
   3  -2 -20   17.46    0.97
   3  -2 -20   17.79    1.02
   3   2 -20   24.07    2.37
  -3  -2 -20   14.06    2.07
   3  -2  20   11.90    2.42
   3  -2  20   15.93    2.79
  -3   2  20    8.27    4.24
  -3  -2  21   15.45    2.05
  -3  -2  21    6.84    2.51
   3   2  21   10.20    2.09
   3   2  21   13.66    3.19
  -3   2 -21   21.90    4.92
   3   2 -21   13.01    2.17
  -3  -2 -21   11.76    2.06
   3  -2  21    4.83    1.81
   3  -2  21   14.17    2.99
  -3   2  21    9.32    2.97
  -3  -2  22    1.13    1.81
  -3  -2  22    4.78    4.10
   3   2  22    0.00    1.85
   3   2  22    0.00    2.04
   3   2 -22    1.38    1.38
  -3  -2 -22    0.00    1.85
   3  -2  22    2.21    1.80
   3  -2  22    5.80    3.00
  -3   2  22   -6.35    4.02
  -3  -2  23   66.41    5.00
  -3  -2  23   76.06    5.93
   3   2  23   63.76    5.53
   3   2  23   75.44    8.16
   3   2 -23   81.05    6.35
  -3  -2 -23   71.00    4.74
   3  -2  23   70.98    5.22
   3  -2  23   59.93    6.63
  -3   2  23   70.48    5.93
  -3  -2  24    2.49    2.04
  -3  -2  24    0.45    3.17
   3   2  24    1.60    1.60
   3   2  24   -1.81    3.39
   3   2 -24   -0.40    1.19
   3  -2  24    2.59    2.39
   3  -2  24   -1.81    2.41
  -3   2  24   -1.90    3.81
  -3  -2  25  131.43    7.28
  -3  -2  25  140.50   11.11
   3   2  25  142.25   23.84
   3   2  25  137.02   10.83
   3   2 -25  158.79   11.45
   3  -2  25  131.69    9.00
   3  -2  25  129.67   13.34
  -3   2  25  147.77   11.43
  -3  -2  26   14.06    2.50
  -3  -2  26   14.64    4.28
   3   2  26   18.22    2.23
   3   2  26   13.04    4.27
   3   2 -26   23.94    3.02
   3  -2  26   20.64    2.98
   3  -2  26   16.39    3.85
  -3   2  26   22.39    4.86
  -3  -2  27   14.53    2.50
  -3  -2  27   18.87    5.17
   3   2  27   17.93    4.93
   3  -2  27   16.44    2.97
  -3   2  27   26.39    4.86
  -3  -2  28    7.39    3.59
   3   2  28    1.79    2.91
   3  -2  28    4.35    1.98
  -3   2  28   -0.21    5.70
  -3  -2  29   -3.57    5.14
   3   2  29    0.67    3.34
   3  -2  29    2.37    2.57
  -3   2  29    1.26    5.27
  -3  -2  30   -2.90    3.56
   3   2  30    3.33    5.78
  -3   2  30    2.11    3.79
   3   2  31    0.89    3.10
  -3   2  31   -0.21    3.79
   3   2  32   -1.33    3.76
  -3   2  32    7.15    4.84
   3   2  33   36.80    8.37
  -3   2  33   40.76    7.36
   3   3   0    0.22    2.24
   3  -3   0    6.17    2.26
   3  -3   0    1.61    1.61
  -3  -3   1  338.24   14.37
   3   3   1  328.43   15.34
   3  -3  -1  337.73   13.62
   3  -3  -1  348.14   11.82
   3   3  -1  334.32   23.60
   3  -3   1  367.22   13.19
  -3  -3   2    6.28    2.02
   3   3   2    1.81    2.26
   3  -3  -2    7.80    1.44
   3  -3  -2   10.68    1.81
   3   3  -2    5.75    1.77
   3   3  -2   10.61    1.33
  -3  -3  -2    3.33    1.55
   3  -3   2    4.40    1.60
  -3  -3   3   11.69    2.47
   3   3   3    9.29    2.72
   3  -3  -3   11.70    2.02
   3   3  -3    8.78    2.64
   3   3  -3    7.13    1.34
  -3  -3  -3    9.74    2.21
   3  -3   3   11.75    2.27
   3  -3   3    9.19    1.60
  -3  -3   4   74.58    5.64
   3   3   4   82.14    5.02
   3  -3  -4   85.06    4.87
   3   3  -4   83.35    5.25
   3   3  -4   78.28    4.28
  -3  -3  -4   65.55    4.64
   3  -3   4   87.61    7.63
   3  -3   4   86.71    4.41
  -3  -3   5   89.87    5.43
   3   3   5  113.26    6.64
   3  -3  -5  120.40    5.70
   3   3  -5  104.44    6.08
   3   3  -5  109.76    6.56
  -3  -3  -5  100.78    5.95
   3  -3   5  129.51    8.58
  -3  -3   6   18.32    2.49
   3   3   6   22.45    2.75
   3  -3  -6   19.57    2.24
   3  -3  -6   23.31    2.03
   3   3  -6   20.65    2.37
   3   3  -6   15.83    2.26
  -3  -3  -6   17.11    2.63
   3  -3   6   18.47    2.98
  -3  -3   7  100.58    5.90
   3   3   7  101.52    5.76
   3  -3  -7   97.22    5.71
   3  -3  -7  115.54    6.53
   3   3  -7  103.34    5.78
   3   3  -7  107.64    5.01
  -3  -3  -7   92.28    5.70
   3  -3   7  113.81    5.37
   3  -3   7  102.66    7.95
  -3  -3   8    0.00    1.59
   3   3   8    0.23    2.07
   3   3   8    1.12    1.12
   3  -3  -8    1.63    1.83
   3   3  -8    0.85    2.12
   3   3  -8    4.99    1.59
  -3  -3  -8   -0.22    2.18
   3  -3   8    5.56    1.65
   3  -3   8   -0.40    2.18
  -3  -3   9  453.87   17.33
   3   3   9  477.45   19.73
   3   3   9  498.33   22.08
   3  -3  -9  503.22   22.59
   3   3  -9  490.48   19.46
  -3  -3  -9  482.18   22.65
   3  -3   9  534.65   21.54
  -3  -3  10   84.67    5.46
   3   3  10   87.78    4.87
   3   3  10   87.10    4.29
   3  -3 -10   77.43    4.24
   3  -3 -10   83.66    4.52
   3   3 -10   85.93    5.44
   3   3 -10   87.42    5.47
  -3  -3 -10   82.16    4.77
   3  -3  10   86.18    5.15
  -3  -3  11  151.82    7.96
   3   3  11  152.63    7.43
   3   3  11  161.19    8.14
   3  -3 -11  155.52    7.02
   3   3 -11  174.66    9.35
   3   3 -11  145.98    9.11
  -3  -3 -11  142.93    7.34
   3  -3  11  157.51    7.63
   3  -3  11  172.15    9.90
  -3  -3  12   84.58    5.45
   3   3  12   87.47    5.57
   3  -3 -12   81.02    4.21
   3  -3 -12   76.78    5.16
   3   3 -12   93.23    5.15
   3   3 -12   87.13    5.92
  -3  -3 -12   93.62    6.44
   3  -3  12  104.54    5.76
   3  -3  12   83.43    4.94
  -3  -3  13   34.88    3.63
   3   3  13   28.47    2.78
   3  -3 -13   38.62    2.19
   3  -3 -13   28.92    2.28
   3   3 -13   34.65    3.06
   3   3 -13   33.10    3.18
  -3  -3 -13   30.91    2.56
   3  -3  13   36.18    3.55
  -3  -3  14    7.24    2.49
   3   3  14    7.17    2.08
   3   3  14   13.55    2.03
   3  -3 -14    9.90    1.39
   3  -3 -14    6.63    1.24
   3   3 -14    5.06    1.82
   3   3 -14    7.70    3.17
  -3  -3 -14    7.85    2.33
   3  -3  14    7.66    2.16
  -3  -3  15   11.05    2.26
   3   3  15    9.94    2.54
   3   3  15   10.16    2.03
  -3   3 -15   13.87    3.58
   3  -3 -15   14.17    1.77
   3  -3 -15   13.51    1.66
   3   3 -15   12.46    1.81
   3   3 -15    8.60    2.72
  -3  -3 -15   11.82    1.90
   3  -3  15   12.26    2.25
   3  -3  15   16.50    2.95
  -3  -3  16    6.75    1.80
   3   3  16    9.47    2.08
  -3   3 -16    8.93    3.13
   3  -3 -16    7.23    1.17
   3  -3 -16    7.71    1.25
   3   3 -16    8.19    2.20
   3   3 -16   -2.03    2.71
  -3  -3 -16    5.46    1.89
   3  -3  16    6.32    1.84
   3  -3  16    6.09    2.75
  -3  -3  17  292.52   14.86
   3   3  17  317.22   13.89
  -3   3 -17  316.48   27.15
   3  -3 -17  302.32   13.85
   3  -3 -17  311.68   13.22
   3   3 -17  327.35   19.56
   3   3 -17  301.58   21.04
  -3  -3 -17  281.21   14.26
   3  -3  17  300.97   15.92
   3  -3  17  297.60   17.04
  -3  -3  18   31.52    2.69
   3   3  18   22.51    3.22
   3   3  18   36.47    4.73
  -3   3 -18   24.73    4.02
   3  -3 -18   34.35    2.13
   3  -3 -18   32.24    1.89
   3   3 -18   32.49    3.57
   3   3 -18   22.97    4.73
  -3  -3 -18   33.33    2.71
   3  -3  18   33.50    3.45
   3  -3  18   23.80    4.13
  -3  -3  19  308.99   13.88
   3   3  19  246.98   18.12
   3   3  19  300.22   15.12
  -3   3 -19  299.52   24.65
   3  -3 -19  315.51   12.65
   3  -3 -19  310.93   12.66
   3   3 -19  316.49   14.14
   3   3 -19  304.57   25.45
  -3  -3 -19  294.87   13.14
   3  -3  19  326.01   16.47
   3  -3  19  296.50   19.82
  -3  -3  20   82.12    6.00
   3   3  20   84.54    7.30
   3   3  20  105.56    7.65
   3  -3 -20  102.34    3.97
   3  -3 -20   98.15    4.02
   3   3 -20  104.37    8.11
   3   3 -20   73.36    8.31
  -3  -3 -20   87.43    6.23
   3  -3  20   85.23    7.28
   3  -3  20  103.68    7.34
  -3  -3  21   32.95    3.10
   3   3  21   23.34    3.17
   3   3  21   31.62    4.04
   3   3 -21   20.52    3.36
  -3  -3 -21   34.34    2.49
   3  -3  21   40.48    4.03
   3  -3  21   29.61    3.96
  -3  -3  22   28.42    3.75
   3   3  22   33.10    3.38
   3   3  22   35.83    4.48
   3   3 -22   37.75    4.95
  -3  -3 -22   37.40    3.72
   3  -3  22   31.33    4.02
   3  -3  22   25.31    4.75
  -3   3  22   34.76    5.03
  -3  -3  23    7.68    2.42
   3   3  23    4.25    1.79
   3   3  23    6.93    3.80
   3   3 -23    2.58    2.38
  -3  -3 -23    2.89    1.65
   3  -3  23    4.21    2.40
   3  -3  23    1.98    2.97
  -3   3  23    4.40    3.56
  -3  -3  24   11.60    2.85
   3   3  24   15.18    4.91
   3   3 -24    5.58    2.19
  -3  -3 -24   11.55    1.86
   3  -3  24   16.38    3.20
   3  -3  24   12.31    4.77
  -3   3  24    6.70    3.14
  -3  -3  25   79.70    7.22
   3   3  25   69.06    7.58
   3   3 -25   93.57    8.05
  -3  -3 -25   97.33    7.66
   3  -3  25   71.14    5.20
   3  -3  25   59.70    7.38
  -3   3  25  105.91    7.55
  -3  -3  26    2.40    2.62
   3   3  26   -1.78    2.89
  -3  -3 -26    1.03    1.85
   3  -3  26    0.99    2.39
  -3   3  26    3.14    4.19
  -3  -3  27  232.55   11.81
   3   3  27  257.87   20.22
   3  -3  27  248.89   15.20
  -3   3  27  251.46   19.06
  -3  -3  28   30.92    4.14
   3   3  28   42.30    6.65
   3  -3  28   41.36    5.36
   3   3  29  114.72   11.50
   3  -3  29   84.55    9.91
   3   3  30   42.80    6.84
   3  -3  30   25.05    5.13
  -3   3  30   27.59    5.43
   3   3  31   10.57    4.84
  -3   3  31   16.29    7.52
   3   3  32    4.17    4.17
  -3   3  32    8.35    5.43
  -3  -3  33    6.58    4.60
  -3  -3  34   -1.75    5.03
  -3  -4   0    7.31    1.99
   3   4   0    4.19    2.21
   3  -4   0   -2.20    1.60
  -3  -4   1  295.53   14.48
   3   4   1  323.28   15.15
   3  -4  -1  295.55   13.57
   3  -4  -1  337.69   13.60
   3   4  -1  314.56   13.89
  -3  -4  -1  275.46   13.29
   3  -4   1  314.32   12.54
  -3  -4   2  192.40    9.61
   3   4   2  201.40    9.85
   3  -4  -2  209.88    9.44
   3  -4  -2  198.02    8.92
   3   4  -2  189.49    9.42
  -3  -4  -2  178.48    8.17
   3  -4   2  178.07    7.85
   3  -4   2  210.60   11.64
  -3  -4   3  378.96   16.16
   3   4   3  382.87   17.77
   3  -4  -3  380.82   17.60
   3  -4  -3  415.68   16.69
   3   4  -3  375.11   16.34
  -3  -4  -3  354.20   15.42
   3  -4   3  382.12   16.96
   3  -4   3  388.08   16.69
  -3  -4   4  529.08   24.73
   3   4   4  569.28   28.21
   3  -4  -4  546.89   22.27
   3  -4  -4  549.07   22.01
   3   4  -4  560.39   24.04
  -3  -4  -4  516.96   28.74
   3  -4   4  522.77   23.19
   3  -4   4  585.82   23.31
  -3  -4   5    8.53    2.24
   3   4   5   23.67    2.71
   3  -4  -5   21.89    2.23
   3  -4  -5   15.72    2.62
   3   4  -5   19.67    2.78
   3   4  -5   17.97    1.98
  -3  -4  -5    9.60    2.40
   3  -4   5   15.85    2.58
  -3  -4   6  354.01   18.50
   3   4   6  341.70   16.59
   3  -4  -6  347.66   16.42
   3  -4  -6  356.54   15.49
   3   4  -6  365.84   17.49
   3   4  -6  334.56   15.96
  -3  -4  -6  328.78   14.86
   3  -4   6  376.86   16.38
  -3  -4   7  146.89    8.13
   3   4   7  163.02    8.20
   3  -4  -7  168.86    7.68
   3  -4  -7  182.60    9.16
   3   4  -7  179.82   10.57
   3   4  -7  181.73    7.78
  -3  -4  -7  163.55    9.58
   3  -4   7  165.55    8.54
  -3  -4   8   32.48    3.61
   3   4   8   33.86    3.87
   3  -4  -8   35.08    2.61
   3  -4  -8   38.02    3.85
   3   4  -8   42.90    3.77
   3   4  -8   37.64    3.75
  -3  -4  -8   30.76    2.82
   3  -4   8   48.55    3.52
   3  -4   8   35.05    4.34
  -3  -4   9   61.63    5.20
   3   4   9   61.68    4.56
   3  -4  -9   72.85    4.00
   3  -4  -9   54.87    4.47
   3   4  -9   70.43    5.20
   3   4  -9   61.73    4.87
  -3  -4  -9   57.91    4.33
   3  -4   9   61.14    5.17
   3  -4   9   65.27    5.32
  -3  -4  10   25.07    3.39
   3   4  10   26.20    3.42
   3  -4 -10   29.00    2.64
   3   4 -10   25.16    3.92
   3   4 -10   25.83    3.31
  -3  -4 -10   27.15    2.59
   3  -4  10   25.60    4.13
   3  -4  10   24.54    3.14
  -3  -4  11  552.65   23.14
   3   4  11  555.14   30.89
   3  -4 -11  592.28   32.31
   3   4 -11  595.59   28.20
   3   4 -11  561.64   27.61
  -3  -4 -11  584.66   26.09
   3  -4  11  602.56   25.47
   3  -4  11  589.09   27.89
  -3  -4  12  119.77    6.56
   3   4  12  117.87    7.77
   3   4  12  116.55    7.44
   3  -4 -12  131.51    6.51
   3  -4 -12  119.94    7.17
   3   4 -12  134.06    9.18
   3   4 -12  134.19    9.10
  -3  -4 -12  122.01    6.65
   3  -4  12  126.74    8.67
   3  -4  12  120.45    8.26
  -3  -4  13  181.98    9.71
   3   4  13  201.21   11.66
   3   4  13  206.88   10.32
   3  -4 -13  218.17   10.01
   3  -4 -13  225.39    9.09
   3   4 -13  230.02   14.60
   3   4 -13  222.88   14.44
  -3  -4 -13  214.53   11.76
   3  -4  13  226.60   13.20
   3  -4  13  224.10   13.39
  -3  -4  14  236.44   10.61
   3   4  14  199.83   11.65
   3   4  14  226.70   12.76
   3  -4 -14  244.02    9.20
   3  -4 -14  231.53    9.73
   3   4 -14  212.59   14.31
   3   4 -14  210.03   15.53
  -3  -4 -14  198.35   11.07
   3  -4  14  240.23   12.77
   3  -4  14  223.84   13.39
  -3  -4  15   15.24    3.14
   3   4  15    9.77    2.73
   3   4  15   11.43    2.20
   3  -4 -15   19.93    1.94
   3  -4 -15   17.24    2.06
   3   4 -15   21.99    3.80
   3   4 -15   10.83    2.65
  -3  -4 -15   15.01    2.33
   3  -4  15   18.05    3.69
   3  -4  15   14.48    3.52
  -3  -4  16   56.97    4.03
   3   4  16   57.56    4.99
   3  -4 -16   71.51    3.29
   3  -4 -16   69.35    3.93
   3   4 -16   47.56    4.58
   3   4 -16   72.00    6.86
  -3  -4 -16   57.65    4.43
   3  -4  16   74.52    5.33
   3  -4  16   63.03    4.72
  -3  -4  17    4.23    2.00
   3   4  17    6.10    2.48
  -3   4 -17    9.90    3.60
   3  -4 -17    3.46    1.35
   3  -4 -17    4.95    1.86
   3   4 -17    7.53    3.17
   3   4 -17    9.27    3.53
  -3  -4 -17    4.40    1.47
   3  -4  17    2.45    2.66
   3  -4  17    1.37    1.96
  -3  -4  18    0.44    2.88
   3   4  18    2.21    1.76
   3  -4 -18   -0.62    1.44
   3   4 -18    0.59    2.57
   3   4 -18   -2.65    2.42
  -3  -4 -18    0.63    1.25
   3  -4  18    1.43    2.65
   3  -4  18   -0.59    1.57
  -3  -4  19  251.04   14.83
   3   4  19  249.42   19.51
   3   4  19  301.21   16.38
   3  -4 -19  332.73   16.26
   3  -4 -19  288.62   14.92
   3   4 -19  312.40   24.55
   3   4 -19  289.75   20.55
  -3  -4 -19  259.69   16.65
   3  -4  19  317.93   14.30
   3  -4  19  290.88   24.08
  -3  -4  20   20.41    3.29
   3   4  20   14.25    2.89
   3   4  20   14.35    3.09
   3  -4 -20   19.81    1.59
   3  -4 -20   22.32    1.66
   3   4 -20   18.56    3.16
  -3  -4 -20   13.86    2.48
   3  -4  20   13.18    3.65
   3  -4  20   14.36    3.94
  -3  -4  21  409.40   20.20
   3   4  21  383.97   18.89
   3   4  21  433.44   32.72
   3  -4 -21  459.62   18.46
   3  -4 -21  426.40   17.40
   3   4 -21  417.62   33.30
  -3  -4 -21  414.16   20.51
   3  -4  21  429.40   21.94
   3  -4  21  429.35   21.44
  -3  -4  22   58.20    6.52
   3   4  22   77.50    5.72
   3   4  22   93.33    6.41
   3   4 -22   61.61    7.14
  -3  -4 -22   83.46    6.81
   3  -4  22   72.37    6.06
   3  -4  22   88.70    6.96
  -3  -4  23    8.64    2.38
   3   4  23   13.23    4.19
   3   4 -23   11.13    3.78
  -3  -4 -23   10.92    2.68
   3  -4  23   23.11    4.22
  -3  -4  24   13.11    2.79
   3   4  24   14.54    4.63
   3   4 -24    6.19    4.80
  -3  -4 -24    7.83    1.86
   3  -4  24   22.04    3.81
  -3   4  24   10.16    3.52
  -3  -4  25    1.50    2.78
   3   4  25   14.31    5.29
  -3  -4 -25   11.55    2.48
   3  -4  25    6.19    2.60
  -3   4  25   12.85    4.98
  -3  -4  26    1.70    2.77
   3   4  26    5.06    4.62
  -3  -4 -26    1.03    1.24
   3  -4  26    1.59    2.99
  -3   4  26    3.11    3.11
  -3  -4  27   23.96    4.03
   3   4  27   35.61    6.38
   3  -4  27   35.97    4.98
  -3   4  27   49.55    6.43
  -3  -4  28    1.06    1.90
   3   4  28    6.59    4.17
   3  -4  28    1.19    2.38
  -3   4  28    8.29    4.35
   3   4  29  186.47   22.61
   3  -4  29  174.41   15.70
  -3   4  29  188.26   19.51
   3   4  30    8.98    5.70
   3  -4  30    0.39    3.55
  -3   4  30   20.53    6.22
   3   4  31   58.88    8.10
  -3   4  31   54.53   10.16
  -3  -4  32    4.37    4.81
  -3  -4  33   -2.18    7.42
   3   5   0    0.00    1.75
   3  -5   0    9.02    3.49
   3  -5   0    0.80    2.20
   3   5   1 1699.88   77.44
   3  -5  -1 1675.78   69.71
   3  -5  -1 1758.34   89.97
   3   5  -1 1734.44   82.04
  -3  -5  -1 1667.76   72.26
   3  -5   1 1739.64   68.06
   3  -5   1 1811.58   79.19
   3   5   2    7.05    2.42
   3  -5  -2    2.45    2.04
   3  -5  -2   -1.81    2.01
   3   5  -2    8.20    2.59
  -3  -5  -2    2.41    2.41
   3  -5   2   17.72    4.53
   3  -5   2    7.57    2.59
   3   5   3 1288.73   63.62
   3  -5  -3 1298.44   66.72
   3   5  -3 1245.44   62.06
  -3  -5  -3 1210.61   47.91
   3  -5   3 1303.96   54.99
  -3  -5   4   19.20    4.91
   3   5   4   14.22    2.22
   3  -5  -4   14.50    3.42
   3   5  -4    8.73    3.83
   3  -5   4   18.82    4.34
  -3  -5   5 1150.56   48.86
   3   5   5 1102.24   56.67
   3  -5  -5 1143.62   44.83
   3  -5  -5 1216.00   57.60
   3   5  -5 1167.89   53.86
  -3  -5   6   20.42    5.16
   3   5   6   19.23    4.03
   3  -5  -6   22.08    2.61
   3  -5  -6   17.96    2.22
   3   5  -6   18.29    3.58
  -3  -5  -6   23.19    3.25
   3  -5   6   21.32    3.16
  -3  -5   7 1211.77   56.01
   3   5   7 1174.07   61.91
   3  -5  -7 1214.53   55.39
   3  -5  -7 1276.63   62.34
   3   5  -7 1267.12   59.64
   3   5  -7 1252.18   59.06
  -3  -5  -7 1162.50   51.90
   3  -5   7 1214.70   59.93
   3  -5   7 1210.74   63.70
  -3  -5   8   13.06    3.38
   3   5   8   12.80    2.47
   3  -5  -8   25.25    2.98
   3  -5  -8   13.94    2.43
   3   5  -8   14.73    3.11
   3   5  -8   20.78    2.63
  -3  -5  -8   13.59    2.59
   3  -5   8   17.63    2.91
   3  -5   8   13.17    3.54
  -3  -5   9 1269.31   52.12
   3   5   9 1222.46   60.79
   3  -5  -9 1357.10   64.92
   3   5  -9 1318.15   64.62
   3   5  -9 1301.13   63.49
  -3  -5  -9 1226.33   61.79
   3  -5   9 1278.92   62.86
   3  -5   9 1330.28   54.04
  -3  -5  10   23.21    4.73
   3   5  10   20.70    3.15
   3  -5 -10   20.64    2.84
   3   5 -10   21.08    4.09
   3   5 -10   17.90    3.06
  -3  -5 -10   17.41    2.79
   3  -5  10   21.16    4.56
   3  -5  10   18.02    3.14
  -3  -5  11  903.70   59.61
   3   5  11 1015.07   64.35
   3  -5 -11 1037.02   44.68
   3  -5 -11 1154.19   52.05
   3   5 -11 1097.92   54.18
   3   5 -11 1034.29   57.00
  -3  -5 -11 1001.09   48.84
   3  -5  11 1067.47   41.05
   3  -5  11 1093.23   58.73
  -3  -5  12   47.72    8.11
   3   5  12   31.27    4.28
   3  -5 -12   43.84    3.32
   3  -5 -12   35.91    3.86
   3   5 -12   43.47    4.66
   3   5 -12   39.03    4.59
  -3  -5 -12   37.00    3.85
   3  -5  12   42.88    5.18
   3  -5  12   31.85    5.09
  -3  -5  13  725.94   37.23
   3   5  13  698.07   38.14
   3  -5 -13  730.62   28.90
   3  -5 -13  818.34   40.06
   3   5 -13  716.04   42.58
   3   5 -13  690.66   40.62
  -3  -5 -13  681.72   28.94
   3  -5  13  716.08   33.63
   3  -5  13  759.97   51.82
  -3  -5  14   49.78    5.61
   3   5  14   38.82    4.04
   3  -5 -14   54.32    3.49
   3  -5 -14   51.13    4.50
   3   5 -14   36.02    4.61
   3   5 -14   45.75    5.46
  -3  -5 -14   46.78    4.05
   3  -5  14   43.80    4.34
   3  -5  14   44.92    5.87
  -3  -5  15  594.37   31.20
   3   5  15  563.41   27.23
   3   5  15  615.96   26.42
   3  -5 -15  660.02   22.97
   3  -5 -15  638.65   32.22
   3   5 -15  584.77   41.55
   3   5 -15  576.57   43.74
  -3  -5 -15  635.99   31.07
   3  -5  15  621.22   26.11
   3  -5  15  617.72   51.77
  -3  -5  16   74.87    6.03
   3   5  16   51.33    4.69
   3   5  16   70.62    5.62
   3  -5 -16   63.43    5.41
   3  -5 -16   63.48    5.35
   3   5 -16   58.97    5.77
   3   5 -16   65.94    7.20
  -3  -5 -16   60.76    5.28
   3  -5  16   63.19    6.18
   3  -5  16   61.19    6.66
  -3  -5  17  609.85   28.34
   3   5  17  552.22   32.57
   3   5  17  557.44   38.17
   3  -5 -17  597.93   47.83
   3  -5 -17  601.93   25.91
   3   5 -17  565.18   39.92
   3   5 -17  564.73   40.65
  -3  -5 -17  564.77   32.68
   3  -5  17  597.24   23.14
  -3  -5  18   50.81    4.87
   3   5  18   47.58    4.87
   3   5  18   52.24    5.21
   3  -5 -18   47.24    3.70
   3  -5 -18   52.04    3.52
   3   5 -18   54.76    6.33
   3   5 -18   53.45    6.96
  -3  -5 -18   51.42    3.77
   3  -5  18   59.00    4.51
  -3  -5  19  529.17   26.73
   3   5  19  537.77   32.91
   3   5  19  602.91   27.27
   3  -5 -19  578.15   34.72
   3  -5 -19  553.63   27.31
  -3  -5 -19  532.84   28.24
   3  -5  19  588.46   29.34
  -3  -5  20   13.99    2.84
   3   5  20   15.53    3.06
   3   5  20   13.26    3.04
   3  -5 -20   18.14    2.39
   3  -5 -20   15.01    2.26
  -3  -5 -20   10.97    2.48
   3  -5  20   20.58    2.85
  -3  -5  21  300.41   14.65
   3   5  21  270.31   15.92
   3   5  21  324.88   15.30
   3  -5 -21  336.53   19.85
   3  -5 -21  304.71   15.08
  -3  -5 -21  335.13   14.97
   3  -5  21  308.75   19.36
  -3  -5  22   45.11    4.54
   3   5  22   57.49    5.89
   3  -5 -22   50.67    2.73
  -3  -5 -22   40.26    4.52
   3  -5  22   54.47    5.88
  -3  -5  23  192.17   14.84
   3   5  23  230.55   19.86
  -3  -5 -23  209.10   13.16
   3  -5  23  179.03   10.94
  -3  -5  24   30.47    4.69
  -3  -5 -24   34.63    4.31
   3  -5  24   31.18    4.83
  -3  -5  25  171.29   12.33
  -3  -5 -25  175.00   16.85
   3  -5  25  186.07   11.29
  -3  -5  26   32.83    5.27
   3   5  26   41.22    6.55
   3  -5  26   42.17    6.40
  -3   5  26   42.74    7.40
  -3  -5  27  149.41   14.06
   3   5  27  224.38   25.10
   3  -5  27  194.24   18.78
  -3   5  27  189.92   14.83
  -3  -5  28   22.69    4.79
   3   5  28   28.56    6.54
   3  -5  28   16.68    3.78
  -3   5  28   19.74    5.96
   3   5  29  123.39   10.91
   3  -5  29  114.47   10.74
  -3   5  29  114.13   15.02
   3   5  30   22.67    6.54
   3  -5  30   10.47    4.94
  -3   5  30   20.78    6.79
  -3  -5  31   64.49    9.81
  -3  -5  32   12.63    6.32
  -3  -6   0  391.57   18.80
   3   6   0  446.38   22.84
   3  -6   0  397.79   19.18
  -3  -6   1   98.67    7.30
   3   6   1  104.33    8.93
  -3   6  -1  102.38    8.03
   3  -6  -1  116.18    7.38
   3   6  -1   97.23    8.41
  -3  -6  -1  108.75    7.91
   3  -6   1  115.52    7.43
  -3  -6   2  195.78   10.90
   3   6   2  210.27   16.63
  -3   6  -2  198.48   16.01
   3  -6  -2  210.07   10.03
   3   6  -2  194.23   15.44
  -3  -6  -2  225.53   14.46
   3  -6   2  194.73   10.36
  -3  -6   3  180.63    9.60
   3   6   3  183.53   11.88
  -3   6  -3  179.08   10.22
   3   6  -3  164.39   10.46
   3  -6   3  197.29   12.45
  -3  -6   4   29.19    3.79
   3   6   4   33.01    5.51
  -3   6  -4   24.21    4.77
   3  -6  -4   35.15    3.64
   3   6  -4   27.90    4.44
   3  -6   4   47.72    4.57
  -3  -6   5   95.19    6.94
   3   6   5  104.66    7.97
  -3   6  -5  109.06    8.35
   3  -6  -5  109.19    6.45
   3  -6  -5  114.70    8.92
   3   6  -5  112.59    9.05
  -3  -6  -5  104.43    6.73
   3  -6   5  118.26    6.67
  -3  -6   6   57.79    4.71
   3   6   6   55.36    4.88
  -3   6  -6   46.00    5.93
   3  -6  -6   39.82    4.81
   3  -6  -6   60.02    5.07
   3   6  -6   40.70    5.64
  -3  -6  -6   60.95    4.76
   3  -6   6   56.82    5.62
  -3  -6   7  412.72   19.40
   3   6   7  413.89   25.62
   3  -6  -7  432.08   20.41
   3  -6  -7  414.33   26.04
   3   6  -7  417.34   26.64
  -3  -6  -7  385.87   19.06
   3  -6   7  430.68   17.81
  -3  -6   8  368.15   17.62
   3   6   8  331.68   22.52
   3  -6  -8  331.24   16.91
   3  -6  -8  375.69   24.61
   3   6  -8  324.03   21.09
   3  -6   8  360.51   16.13
  -3  -6   9   38.47    4.73
   3   6   9   32.72    4.45
   3  -6  -9   33.12    3.16
   3  -6  -9   32.18    5.06
   3   6  -9   50.11    4.86
  -3  -6  -9   38.26    4.52
   3  -6   9   46.93    5.01
  -3  -6  10  190.39   10.62
   3   6  10  176.37   14.95
   3  -6 -10  169.50   10.62
   3  -6 -10  185.90   14.44
   3   6 -10  182.66   14.99
  -3  -6 -10  185.20   10.76
   3  -6  10  189.60   12.33
  -3  -6  11   49.27    6.08
   3   6  11   50.55    5.57
   3  -6 -11   46.68    3.91
   3  -6 -11   59.78    6.30
   3   6 -11   45.65    5.04
  -3  -6 -11   51.21    5.15
   3  -6  11   41.91    4.80
  -3  -6  12   73.96    5.85
   3   6  12   55.41    4.90
   3  -6 -12   69.26    5.46
   3  -6 -12   58.82    5.29
   3   6 -12   54.91    4.82
  -3  -6 -12   59.04    4.71
   3  -6  12   48.34    4.80
  -3  -6  13   -0.90    2.24
   3   6  13    4.22    2.22
   3  -6 -13    4.85    1.94
   3  -6 -13    5.89    2.84
   3   6 -13    3.04    3.48
  -3  -6 -13    4.48    2.14
   3  -6  13   -0.83    2.29
  -3  -6  14    0.67    2.46
   3   6  14    2.44    1.77
   3  -6 -14    4.26    1.74
   3  -6 -14   -0.61    2.24
   3   6 -14    6.30    3.91
  -3  -6 -14    1.70    2.34
   3  -6  14    6.86    3.12
  -3  -6  15  378.72   18.63
   3   6  15  310.75   28.36
   3  -6 -15  365.80   17.89
   3  -6 -15  355.19   25.25
   3   6 -15  313.07   29.82
  -3  -6 -15  347.89   21.96
   3  -6  15  380.13   16.26
  -3  -6  16   51.84    6.24
   3   6  16   60.84    6.62
   3  -6 -16   72.50    4.67
   3  -6 -16   66.44    4.94
   3   6 -16   50.66    6.73
  -3  -6 -16   64.61    6.15
   3  -6  16   65.02    6.01
  -3  -6  17  260.80   19.32
   3   6  17  226.97   24.39
   3  -6 -17  286.71   27.48
   3  -6 -17  296.70   27.61
  -3  -6 -17  307.69   14.46
   3  -6  17  304.31   16.99
  -3  -6  18  113.57   11.26
   3   6  18   82.79   11.59
   3   6  18  147.69    8.82
   3  -6 -18  103.86    8.64
   3  -6 -18  104.06   10.33
  -3  -6 -18  117.23    9.27
   3  -6  18  121.37    7.85
  -3  -6  19    2.85    3.73
   3   6  19   -0.87    2.82
   3   6  19    0.43    2.15
   3  -6 -19    3.56    1.58
   3  -6 -19    1.44    2.47
  -3  -6 -19   -0.42    2.93
   3  -6  19    3.49    3.29
  -3  -6  20   33.14    4.58
   3   6  20   31.83    4.52
   3  -6 -20   39.28    3.62
  -3  -6 -20   35.35    3.75
   3  -6  20   32.98    4.71
  -3  -6  21    4.55    4.55
   3   6  21    4.52    3.88
   3  -6 -21    7.53    1.63
  -3  -6 -21    9.31    2.48
   3  -6  21   -0.61    2.86
  -3  -6  22   -0.65    3.23
   3   6  22    2.37    2.37
  -3  -6 -22    0.00    1.23
   3  -6  22   -2.65    4.07
  -3  -6  23   85.72    8.78
   3   6  23   97.19    8.01
  -3  -6 -23  104.23    7.01
   3  -6  23   89.41    9.14
  -3  -6  24    1.91    4.03
   3   6  24    3.24    3.03
  -3  -6 -24    1.22    2.86
   3  -6  24    0.20    4.65
  -3  -6  25  241.75   20.51
   3   6  25  249.12   22.33
   3  -6  25  266.46   15.98
  -3  -6  26   10.88    4.61
   3  -6  26   12.83    4.81
  -3  -6  27   38.26    5.21
   3   6  27   36.20    7.81
   3  -6  27   29.77    7.00
  -3  -6  28   12.19    3.93
   3   6  28   17.14    4.56
   3  -6  28   20.11    4.18
  -3   6  28    5.10    5.92
  -3  -6  29   -3.08    3.49
   3   6  29    4.34    5.86
   3  -6  29    1.39    3.37
   3   6  30    9.77    6.30
   3  -6  30   -7.32    4.35
  -3  -7   0   -1.23    2.47
  -3  -7   1    5.51    2.86
   3  -7  -1    1.64    3.48
   3  -7   1    5.78    2.27
  -3  -7   2   11.72    3.10
   3  -7  -2    8.36    3.47
  -3  -7  -2    5.89    3.71
   3  -7   2    5.18    3.52
  -3   7   2    9.47    3.22
  -3  -7   3   37.92    4.66
   3  -7  -3   50.15    4.07
  -3  -7  -3   43.27    4.14
   3  -7   3   49.43    5.82
  -3   7   3   39.76    5.66
  -3  -7   4    6.23    2.67
   3  -7  -4   -3.44    2.83
  -3  -7  -4    0.87    2.38
   3  -7   4    0.00    3.54
  -3  -7   5   80.53    6.48
   3  -7  -5   71.39    5.44
  -3  -7  -5   78.06    7.36
   3  -7   5   70.12    6.48
  -3  -7   6   15.43    4.03
   3  -7  -6   10.60    3.00
  -3  -7  -6   11.00    3.02
   3  -7   6   15.89    3.97
  -3  -7   7   23.52    4.93
   3  -7  -7   23.69    3.78
   3  -7  -7   21.88    3.65
  -3  -7  -7   12.92    4.09
   3  -7   7   21.15    4.19
  -3  -7   8   63.95    6.29
   3   7   8   51.57    5.96
   3  -7  -8   58.25    4.76
   3  -7  -8   53.31    6.29
  -3  -7  -8   62.34    5.60
   3  -7   8   53.66    4.83
  -3  -7   9   11.01    3.59
   3   7   9   11.69    3.53
   3  -7  -9    7.89    3.16
   3  -7  -9    5.27    3.24
  -3  -7  -9    6.23    2.15
   3  -7   9    5.45    2.73
  -3  -7  10    3.59    4.04
   3   7  10   16.33    4.41
   3  -7 -10   11.59    3.34
   3  -7 -10    8.32    3.45
   3   7 -10    7.73    3.09
  -3  -7 -10    8.36    2.57
   3  -7  10   10.70    4.20
  -3  -7  11   30.77    6.29
   3   7  11   35.74    5.96
   3  -7 -11   32.47    4.70
   3  -7 -11   22.52    4.06
   3   7 -11   34.98    5.07
  -3  -7 -11   25.49    3.64
   3  -7  11   29.36    4.83
  -3  -7  12   16.61    4.94
   3   7  12    8.37    5.07
   3  -7 -12   10.34    1.95
   3  -7 -12    9.34    2.64
   3   7 -12    5.26    3.29
  -3  -7 -12    6.85    3.85
   3  -7  12    5.66    3.56
  -3  -7  13   96.14    8.75
   3   7  13   84.93    9.47
   3  -7 -13  104.73    7.22
   3  -7 -13  115.03   10.40
   3   7 -13  115.16   11.43
  -3  -7 -13   98.14    6.86
   3  -7  13  101.14    8.18
  -3  -7  14   45.39    6.49
   3   7  14   30.30    5.93
   3  -7 -14   36.38    4.67
   3  -7 -14   26.25    4.89
  -3  -7 -14   43.14    5.34
   3  -7  14   25.72    5.02
  -3  -7  15   40.35    6.69
   3   7  15   40.49    5.70
   3  -7 -15   54.51    4.87
   3  -7 -15   56.07    5.93
  -3  -7 -15   58.63    5.34
   3  -7  15   74.31    7.52
  -3  -7  16   49.76    7.11
   3   7  16   29.22    5.02
   3  -7 -16   40.60    5.47
   3  -7 -16   38.63    4.71
  -3  -7 -16   53.19    4.48
   3  -7  16   28.33    4.79
  -3  -7  17    8.41    3.76
   3  -7 -17   12.55    5.10
  -3  -7 -17    7.21    3.18
   3  -7  17   15.79    5.40
  -3  -7  18   30.38    6.17
   3  -7 -18   29.42    4.15
  -3  -7 -18   24.73    4.23
   3  -7  18   39.17    4.56
  -3  -7  19   24.31    4.38
   3   7  19   18.58    4.06
   3  -7 -19   35.46    4.19
  -3  -7 -19   17.26    4.21
   3  -7  19   15.91    3.31
  -3  -7  20   20.68    5.44
   3   7  20   19.46    4.92
   3  -7 -20   20.13    3.42
  -3  -7 -20   17.59    3.98
   3  -7  20   26.36    5.77
  -3  -7  21   58.62    7.15
   3   7  21   76.24    7.94
  -3  -7 -21   83.90    9.40
   3  -7  21   82.29    7.60
  -3  -7  22   15.68    3.65
   3   7  22   25.95    5.58
  -3  -7 -22   21.31    3.94
   3  -7  22   13.90    4.09
  -3  -7  23  102.18   11.75
   3   7  23   96.22    8.39
  -3  -7 -23   69.29    7.23
   3  -7  23   80.85    8.97
  -3  -7  24   35.15    6.57
   3   7  24   24.30    5.16
   3  -7  24   35.90    7.71
  -3  -7  25   30.90    4.84
   3   7  25   22.61    5.60
   3  -7  25   37.78    6.67
  -3  -7  26   16.28    4.38
   3   7  26   17.90    5.18
   3  -7  26   22.73    6.24
  -3  -7  27   22.58    6.43
   3   7  27   15.54    5.61
   3  -7  27   18.23    6.41
  -3  -7  28    7.00    4.94
   3   7  28    1.30    6.48
   3  -7  28   -0.20    5.39
  -3  -8   0   42.95    5.26
   3  -8   0   35.47    4.54
  -3  -8   1   49.25    5.94
   3  -8  -1   71.04    5.14
  -3  -8  -1   59.40    5.03
   3  -8   1   54.86    5.80
  -3  -8   2   69.50    7.07
  -3  -8  -2   63.13    7.19
   3  -8   2   60.46    6.86
  -3  -8   3   62.86    6.65
   3  -8  -3  103.14    6.53
  -3  -8  -3   66.84    6.30
  -3  -8   4  126.10    9.57
   3  -8  -4  147.58   12.98
  -3  -8  -4  113.17    8.68
   3  -8   4  104.32    8.17
  -3  -8   5   -5.34    3.78
   3  -8  -5    0.20    2.42
  -3  -8  -5    4.53    4.32
   3  -8   5    5.66    2.72
  -3  -8   6   95.29    8.27
   3  -8  -6   88.80    8.43
  -3  -8  -6  102.30    7.77
   3  -8   6  107.32    8.21
  -3  -8   7   40.47    6.04
   3  -8  -7   42.09    4.99
  -3  -8  -7   33.97    4.73
   3  -8   7   39.34    4.84
  -3  -8   8    5.82    4.70
   3  -8  -8    3.57    3.18
  -3  -8  -8   11.38    4.29
   3  -8   8   12.01    4.00
  -3  -8   9   13.00    4.71
   3  -8  -9    6.13    2.37
  -3  -8  -9    4.93    4.50
   3  -8   9   15.60    4.85
  -3  -8  10   10.09    3.59
   3  -8 -10   26.40    3.94
  -3  -8 -10   10.07    3.00
   3  -8  10   24.04    5.48
  -3  -8  11  145.94   11.46
   3  -8 -11  161.82    8.67
  -3  -8 -11  147.76   10.10
   3  -8  11  169.54   11.41
  -3  -8  12   74.36    8.74
   3  -8 -12   92.29    7.85
  -3  -8 -12   78.13    7.93
   3  -8  12   56.91    6.54
  -3  -8  13   78.50    9.85
   3  -8 -13   58.52    6.07
  -3  -8 -13   62.48    7.28
   3  -8  13   63.80    7.16
  -3  -8  14   55.12    8.04
   3  -8 -14   59.11    5.88
  -3  -8 -14   57.10    6.43
   3  -8  14   69.19    8.21
  -3  -8  15   13.57    4.90
   3  -8 -15    3.14    2.16
  -3  -8 -15   11.54    4.49
   3  -8  15   -3.36    3.99
  -3  -8  16   24.17    5.10
   3  -8 -16   12.78    3.34
  -3  -8 -16   11.53    3.63
   3  -8  16   18.43    5.24
  -3  -8  17    1.32    3.53
   3  -8 -17   -3.36    2.37
  -3  -8 -17   -1.07    2.34
   3  -8  17    5.85    3.13
  -3  -8  18   -6.59    4.61
   3  -8 -18    0.99    2.19
  -3  -8 -18    4.68    3.19
   3  -8  18    1.25    4.79
  -3  -8  19   57.05    8.97
   3  -8 -19   54.89    5.02
  -3  -8 -19   53.38    6.79
   3  -8  19   67.71    9.14
  -3  -8  20   -3.69    3.48
  -3  -8 -20    8.01    4.64
   3  -8  20    4.35    3.31
  -3  -8  21  104.06    9.74
   3   8  21  109.38   12.84
  -3  -8 -21   86.00   10.10
   3  -8  21  121.04   11.36
  -3  -8  22   15.01    4.72
   3   8  22   37.43    5.99
   3  -8  22   16.84    5.14
  -3  -8  23   16.18    5.54
   3   8  23    8.57    5.14
   3  -8  23    8.18    5.11
  -3  -8  24   12.47    4.44
   3   8  24   13.51    5.58
   3  -8  24    2.24    5.30
  -3  -8  25   -1.26    5.24
   3   8  25   -3.01    3.44
   3  -8  25    7.50    5.88
  -3  -9   0    1.75   41.99
   3  -9   0    6.41    3.10
  -3  -9   1  151.40   12.75
   3  -9  -1  162.25   10.53
  -3  -9  -1  164.99   11.15
   3  -9   1  167.17   12.69
  -3  -9   2   24.00    6.17
   3  -9  -2   19.88    5.53
  -3  -9  -2   21.72    5.00
   3  -9   2   34.19    6.26
  -3  -9   3  418.72   31.22
   3  -9  -3  432.03   30.87
  -3  -9  -3  503.77   27.86
   3  -9   3  446.40   38.97
  -3  -9   4   14.62    4.87
   3  -9  -4    9.74    4.87
  -3  -9  -4    1.73    5.40
   3  -9   4    3.78    3.78
  -3  -9   5  641.21   31.28
   3  -9  -5  630.88   37.49
  -3  -9  -5  555.83   39.97
   3  -9   5  626.17   42.19
  -3  -9   6   -4.01    3.12
   3  -9  -6   -3.62    2.61
  -3  -9  -6    2.15    3.01
   3  -9   6    5.27    4.01
  -3  -9   7  296.88   20.80
   3  -9  -7  263.37   18.45
  -3  -9  -7  264.61   19.80
   3  -9   7  306.78   18.86
  -3  -9   8    9.16    4.47
   3  -9  -8    6.18    4.38
  -3  -9  -8    3.43    3.86
   3  -9   8    6.14    3.81
  -3  -9   9   72.22    9.17
   3  -9  -9   78.21    6.76
  -3  -9  -9   80.72    9.00
   3  -9   9   70.10    7.21
  -3  -9  10    7.38    5.82
   3  -9 -10   16.22    4.55
  -3  -9 -10   16.69    4.28
   3  -9  10    9.96    5.72
  -3  -9  11  185.82   16.57
   3  -9 -11  222.21   10.51
  -3  -9 -11  234.91   12.48
   3  -9  11  195.79   17.61
  -3  -9  12   24.35    7.15
   3  -9 -12   40.78    5.52
  -3  -9 -12   33.16    5.99
   3  -9  12   36.85    4.66
  -3  -9  13  424.28   35.09
   3  -9 -13  440.79   42.38
  -3  -9 -13  414.66   39.88
   3  -9  13  469.17   36.88
  -3  -9  14    3.34    4.67
   3  -9 -14    5.32    3.74
  -3  -9 -14   17.33    5.35
   3  -9  14   30.22    6.98
  -3  -9  15  265.90   24.67
   3  -9 -15  260.42   22.92
  -3  -9 -15  245.20   21.67
   3  -9  15  265.41   25.76
  -3  -9  16   -0.22    3.76
   3  -9 -16    2.18    3.56
  -3  -9 -16    2.57    4.28
   3  -9  16   -6.11    3.16
  -3  -9  17   50.22    8.15
   3  -9 -17   49.10    6.96
  -3  -9 -17   52.56    7.06
   3  -9  17   59.43    8.82
  -3  -9  18   22.14    7.24
  -3  -9 -18   11.09    4.91
   3  -9  18   12.14    4.61
  -3  -9  19   47.32    6.77
  -3  -9 -19   50.22    7.89
   3  -9  19   65.53    9.40
  -3  -9  20   29.05    4.77
   3  -9  20   31.40    7.07
  -3  -9  21  145.20   17.04
   3  -9  21  143.94   14.72
  -3  -9  22    9.84    4.92
   3   9  22   11.54    3.85
   3  -9  22   -1.44    6.81
  -3 -10   0    6.76    4.36
   3 -10   0   10.99    5.39
  -3 -10   1   -0.22    5.25
   3 -10  -1   10.12    4.34
  -3 -10  -1    4.78    5.00
   3 -10   1    1.67    5.42
  -3 -10   2    3.51    4.39
   3 -10  -2   10.28    5.14
  -3 -10  -2   27.96    6.07
   3 -10   2   11.08    5.85
  -3 -10   3   -1.32    3.52
   3 -10  -3    7.16    3.68
  -3 -10  -3    3.24    3.46
   3 -10   3    1.89    3.57
  -3 -10   4    6.19    5.97
   3 -10  -4   13.64    5.29
  -3 -10  -4    2.80    5.39
   3 -10   4   -0.42    4.42
  -3 -10   5    0.66    3.32
   3 -10  -5    3.04    3.45
  -3 -10  -5    5.16    5.59
   3 -10   5   -0.21    3.38
  -3 -10   6    6.22    4.66
   3 -10  -6    5.85    3.43
  -3 -10  -6    7.94    4.08
   3 -10   6    8.68    4.44
  -3 -10   7   21.35    6.01
   3 -10  -7   17.68    6.03
  -3 -10  -7   12.42    3.86
   3 -10   7   25.02    5.30
  -3 -10   8   17.37    6.24
   3 -10  -8   30.41    5.40
  -3 -10  -8   14.55    4.28
   3 -10   8    5.52    4.25
  -3 -10   9   -7.80    6.02
   3 -10  -9    4.59    2.99
  -3 -10  -9    0.00    2.78
   3 -10   9   -1.91    3.83
  -3 -10  10   12.71    6.91
   3 -10 -10    5.37    3.78
  -3 -10 -10    6.41    3.85
   3 -10  10    7.45    5.74
  -3 -10  11    7.36    6.47
   3 -10 -11   -0.99    2.98
  -3 -10 -11    5.13    3.20
   3 -10  11    4.68    4.26
  -3 -10  12   11.14    6.01
   3 -10 -12    1.58    5.15
  -3 -10 -12    7.69    5.34
   3 -10  12    4.68    6.81
  -3 -10  13    1.11    6.89
   3 -10 -13    7.52    4.55
  -3 -10 -13    1.92    5.34
   3 -10  13    1.06    6.16
  -3 -10  14   -7.55    7.10
   3 -10 -14    1.19    3.96
  -3 -10 -14    1.28    4.06
   3 -10  14   -1.49    4.67
  -3 -10  15   -1.11    7.08
   3 -10 -15    8.14    2.98
  -3 -10 -15    5.35    5.78
   3 -10  15   14.83    5.93
  -3 -10  16   -0.44    5.51
   3 -10 -16    1.39    3.98
  -3 -10 -16    0.43    3.85
  -3 -10  17   13.69    5.13
  -3 -11   0   -1.74    4.57
   3 -11   0   -2.91    6.03
  -3 -11   1   34.27    8.08
   3 -11  -1   41.20    7.46
  -3 -11  -1   25.59    7.16
   3 -11   1   36.75    7.94
  -3 -11   2   -0.44    4.38
   3 -11  -2    6.18    6.80
  -3 -11  -2    4.97    4.11
   3 -11   2    8.80    6.29
  -3 -11   3  139.91   16.93
   3 -11  -3  151.00   14.58
  -3 -11  -3  126.75   16.83
   3 -11   3  115.30   12.85
  -3 -11   4    3.30    6.39
   3 -11  -4    5.31    6.94
  -3 -11  -4    3.44    7.09
   3 -11   4   -2.53    6.54
  -3 -11   5  198.75   21.44
   3 -11  -5  234.21   25.64
  -3 -11  -5  228.40   21.05
   3 -11   5  193.49   19.71
   3 -11  -6    8.10    5.67
  -3 -11  -6    1.50    4.28
   3 -11  -7   62.10    9.28
  -3 -11  -7   69.44   10.26
   3 -11  -8    2.61    4.02
  -3 -11  -8    1.92    5.98
   3 -11  -9    7.61    4.41
  -3 -11  -9   -5.76    5.97
  -4   0   0 2680.32  114.78
   4   0   0 3012.39  160.47
  -4   0   1  133.41    6.29
   4   0   1  133.50    6.53
  -4   0  -1  135.85    6.44
   4   0  -1  145.29    6.99
  -4   0   2 1465.43   64.25
   4   0   2 1585.80   56.11
  -4   0  -2 1467.78   62.13
   4   0  -2 1572.60   60.71
  -4   0   3  210.34   10.00
   4   0   3  224.40    8.92
  -4   0  -3  199.54   10.09
   4   0  -3  230.28   14.85
  -4   0   4   98.78    6.38
   4   0   4  105.87    8.84
   4   0  -4  117.79    6.13
  -4   0   5    2.28    1.37
   4   0   5    0.64    1.50
  -4   0  -5    1.73    1.73
   4   0  -5    2.84    2.84
  -4   0   6  387.24   16.61
   4   0   6  390.58   16.65
  -4   0  -6  399.74   17.48
   4   0  -6  403.34   17.55
  -4   0   7   32.66    2.99
   4   0   7   22.06    2.79
  -4   0  -7   35.67    2.78
  -4   0  -7   34.59    2.46
   4   0  -7   31.88    3.06
  -4   0   8 2244.75  111.35
   4   0   8 2411.83  128.64
  -4   0  -8 2313.84   95.91
  -4   0  -8 2386.93  122.45
   4   0  -8 2422.75  100.80
  -4   0   9  109.04    6.97
   4   0   9  109.01    6.65
  -4   0  -9   97.14    5.73
  -4   0  -9  115.22    5.88
   4   0  -9  104.57    5.46
  -4   0  10 1589.16   72.36
  -4   0  10 1666.61  129.44
   4   0  10 1662.25   69.42
  -4   0 -10 1703.91   86.02
  -4   0 -10 1728.84   94.88
   4   0 -10 1680.84   68.34
  -4   0  11  680.97   28.79
  -4   0  11  694.83   43.57
   4   0  11  699.68   32.48
  -4   0 -11  729.34   27.01
  -4   0 -11  697.03   55.43
   4   0 -11  687.17   29.81
  -4   0  12  343.59   15.46
  -4   0  12  374.58   17.22
   4   0  12  372.32   21.03
  -4   0 -12  393.07   14.72
  -4   0 -12  380.46   33.26
   4   0 -12  375.00   20.57
  -4   0  13  180.99    8.43
  -4   0  13  195.60   10.01
   4   0  13  204.77    9.89
  -4   0 -13  222.24   10.05
  -4   0 -13  212.39   13.60
   4   0 -13  199.63   12.07
  -4   0  14   41.46    3.27
  -4   0  14   40.13    4.12
   4   0  14   37.81    4.06
  -4   0 -14   49.53    3.54
  -4   0 -14   39.54    3.17
   4   0 -14   42.61    3.22
  -4   0  15    2.79    1.63
  -4   0  15    1.95    1.52
   4   0  15    0.43    2.57
  -4   0 -15   -0.21    1.25
  -4   0 -15    3.39    2.48
   4   0 -15    0.64    1.49
  -4   0  16  580.86   28.74
  -4   0  16  587.16   26.52
   4   0  16  583.30   30.58
  -4   0 -16  628.54   28.26
  -4   0 -16  602.91   38.28
   4   0 -16  636.12   31.65
  -4   0  17   33.86    3.25
  -4   0  17   23.81    2.81
   4   0  17   31.30    3.86
  -4   0 -17   34.92    3.31
  -4   0 -17   37.02    4.07
   4   0 -17   35.99    3.37
  -4   0  18 1264.54   55.87
  -4   0  18 1189.15   70.44
   4   0  18 1294.42   65.07
  -4   0 -18 1326.37   62.88
  -4   0 -18 1323.73   83.06
   4   0 -18 1407.35   68.65
  -4   0  19  359.37   14.85
  -4   0  19  327.57   18.63
   4   0  19  362.68   15.42
  -4   0 -19  366.91   19.19
  -4   0 -19  345.27   25.09
   4   0 -19  412.61   25.41
  -4   0  20  503.82   22.60
  -4   0  20  466.12   24.47
   4   0  20  513.99   34.00
  -4   0 -20  561.72   34.76
  -4   0 -20  555.43   27.18
   4   0 -20  597.72   34.78
  -4   0  21  417.51   28.98
  -4   0  21  425.81   21.64
   4   0  21  428.89   29.74
  -4   0 -21  433.49   35.44
   4   0 -21  514.03   30.64
  -4   0  22   12.64    2.03
  -4   0  22    9.91    3.23
   4   0  22   11.83    2.65
   4   0  22   15.85    3.26
  -4   0 -22    9.68    3.60
   4   0 -22   15.04    1.83
  -4   0  23   92.13    7.39
  -4   0  23   87.20    7.33
   4   0  23   89.50    8.76
   4   0  23   93.65    7.21
  -4   0 -23   82.83   11.71
   4   0 -23   98.82    8.31
  -4   0  24   49.53    4.87
  -4   0  24   53.77    6.46
   4   0  24   51.50    5.08
   4   0  24   50.27    5.03
   4   0 -24   67.60    5.45
  -4   0  25   -1.31    1.31
  -4   0  25    0.64    2.79
   4   0  25    1.21    2.02
   4   0  25   -1.75    2.85
  -4   0  26  424.72   36.74
   4   0  26  455.73   36.22
  -4   0  27   83.60    8.37
   4   0  27  102.96    6.88
  -4   0  28  345.33   31.72
   4   0  28  361.29   37.38
  -4   0  29  189.87   18.83
  -4   0  30   32.03    5.34
  -4   0  31   98.93   10.03
  -4   0  32   -2.13    5.96
  -4   0  33   -1.06    7.01
   4   1   0   -1.34    1.56
  -4   1   0    1.71    1.29
   4  -1   0    0.84    1.25
   4   1   1  591.71   23.16
  -4   1  -1  569.34   28.96
   4  -1  -1  600.65   22.21
   4   1  -1  601.92   35.55
  -4  -1  -1  539.14   26.30
   4  -1   1  583.44   23.12
  -4   1   1  563.09   28.53
  -4  -1   2   41.52    3.90
  -4  -1   2   39.21    2.46
   4   1   2   48.02    3.80
  -4   1  -2   34.69    3.20
   4  -1  -2   38.67    3.58
   4   1  -2   39.43    3.12
  -4  -1  -2   37.04    3.15
   4  -1   2   40.96    3.13
  -4   1   2   42.52    4.11
  -4  -1   3  744.39   42.07
   4   1   3  787.59   31.07
  -4   1  -3  771.76   32.00
   4  -1  -3  752.53   34.13
   4   1  -3  796.61   28.87
  -4  -1  -3  732.46   29.85
  -4  -1  -3  746.48   31.93
   4  -1   3  786.35   31.60
  -4   1   3  702.99   28.40
  -4  -1   4    5.55    2.78
   4   1   4    2.68    2.23
  -4   1  -4    4.86    2.11
   4  -1  -4    8.88    2.54
   4   1  -4    1.11    1.55
  -4  -1  -4   -0.22    2.66
  -4  -1  -4    3.88    0.68
   4  -1   4    1.86    2.28
  -4   1   4    4.56    2.17
  -4  -1   5  620.19   26.85
   4   1   5  632.73   37.22
  -4   1  -5  606.91   27.09
   4  -1  -5  644.78   25.41
   4   1  -5  662.55   37.08
  -4  -1  -5  606.85   27.24
  -4  -1  -5  595.79   36.34
   4  -1   5  630.74   22.77
  -4   1   5  602.08   26.78
  -4  -1   6   45.47    4.20
   4   1   6   41.98    3.80
  -4   1  -6   44.34    3.37
   4  -1  -6   49.75    3.83
   4   1  -6   44.18    3.76
  -4  -1  -6   43.36    3.51
  -4  -1  -6   37.95    2.28
   4  -1   6   55.45    4.55
  -4   1   6   44.35    3.50
  -4  -1   7  371.73   16.92
   4   1   7  420.93   17.57
   4  -1  -7  385.20   15.65
   4   1  -7  408.59   17.68
  -4  -1  -7  408.90   16.42
  -4  -1  -7  407.37   20.11
   4  -1   7  405.97   15.80
  -4   1   7  403.13   18.96
  -4  -1   8   67.33    5.40
   4   1   8   63.19    4.48
   4  -1  -8   63.88    3.43
   4   1  -8   64.69    3.74
  -4  -1  -8   61.64    3.90
  -4  -1  -8   70.59    3.43
   4  -1   8   76.83    4.54
  -4   1   8   57.69    3.52
  -4  -1   9  326.39   14.41
   4   1   9  363.12   16.21
  -4   1  -9  334.29   15.89
   4  -1  -9  342.70   15.05
   4   1  -9  345.85   14.25
  -4  -1  -9  341.69   17.48
  -4  -1  -9  331.56   16.66
   4  -1   9  349.98   13.89
  -4   1   9  312.12   14.59
  -4  -1  10    1.18    1.41
   4   1  10   -1.79    2.01
  -4   1 -10   -1.87    2.08
   4   1 -10   -3.69    1.74
  -4  -1 -10    0.23    1.36
   4  -1  10    1.64    2.05
  -4   1  10    3.30    1.76
  -4  -1  11  318.60   14.93
  -4  -1  11  346.58   16.32
   4   1  11  320.42   16.41
  -4   1 -11  346.39   13.96
  -4   1 -11  354.61   19.21
   4  -1 -11  373.40   18.08
   4   1 -11  366.77   18.21
  -4  -1 -11  333.11   14.95
  -4  -1 -11  341.12   17.11
   4  -1  11  345.35   16.50
  -4   1  11  345.56   17.02
  -4  -1  12    1.89    1.89
   4   1  12   -1.79    1.56
  -4   1 -12    1.24    1.87
  -4   1 -12   -2.67    1.11
   4  -1 -12    1.29    1.50
   4   1 -12    0.21    1.29
  -4  -1 -12   -1.69    1.91
  -4  -1 -12   -3.41    1.59
   4  -1  12   -1.23    1.64
  -4   1  12    0.44    1.10
  -4  -1  13  368.00   15.45
   4   1  13  350.56   17.57
  -4   1 -13  390.60   17.01
  -4   1 -13  389.08   27.50
   4  -1 -13  391.69   21.69
   4   1 -13  430.62   19.72
  -4  -1 -13  389.69   16.51
  -4  -1 -13  404.38   24.60
   4  -1  13  371.55   19.15
  -4   1  13  365.28   16.99
  -4  -1  14   39.52    3.08
   4   1  14   47.25    4.49
  -4   1 -14   35.52    4.34
  -4   1 -14   33.25    4.24
   4  -1 -14   45.14    3.43
   4   1 -14   41.39    4.04
  -4  -1 -14   36.32    2.94
  -4  -1 -14   37.47    3.86
   4  -1  14   43.55    4.10
  -4   1  14   43.78    2.85
  -4  -1  15  218.69   10.69
   4   1  15  259.57   13.31
  -4   1 -15  252.70   11.16
  -4   1 -15  266.05   15.27
   4  -1 -15  239.44   12.20
   4   1 -15  274.14   12.28
  -4  -1 -15  260.64   13.42
  -4  -1 -15  245.35   20.02
   4  -1  15  235.79   16.83
  -4   1  15  234.20    9.89
  -4   1  15  236.09   18.64
  -4  -1  16   78.57    5.22
  -4  -1  16   82.70    6.43
   4   1  16   77.65    6.30
  -4   1 -16   84.27    7.17
   4  -1 -16   84.88    5.33
   4   1 -16  109.35    5.88
  -4  -1 -16   72.78    4.80
  -4  -1 -16   80.89    7.96
   4  -1  16   91.67    7.18
  -4   1  16   81.75    5.02
  -4   1  16   83.41    5.57
  -4  -1  17   55.35    4.50
  -4  -1  17   72.01    5.32
   4   1  17   77.98    6.08
  -4   1 -17   67.53    5.60
   4  -1 -17   69.51    4.46
   4   1 -17   81.36    4.80
  -4  -1 -17   73.82    5.00
  -4  -1 -17   67.96    5.92
   4  -1  17   61.85    6.56
  -4   1  17   76.17    4.56
  -4   1  17   64.54    5.77
  -4  -1  18   24.58    3.07
  -4  -1  18   17.43    3.31
   4   1  18   22.96    2.93
  -4   1 -18   23.93    5.82
   4  -1 -18   31.22    2.96
   4   1 -18   32.25    3.10
  -4  -1 -18   31.32    2.91
   4  -1  18   22.53    3.48
   4  -1  18   24.61    3.08
  -4   1  18   21.73    2.15
  -4   1  18   31.17    4.91
  -4  -1  19   48.40    4.26
  -4  -1  19   46.07    4.19
   4   1  19   50.95    4.07
  -4   1 -19   57.91    5.15
   4  -1 -19   52.67    3.16
   4   1 -19   59.37    4.12
  -4  -1 -19   59.40    4.77
   4  -1  19   56.39    4.70
   4  -1  19   58.74    4.74
  -4   1  19   47.24    4.07
  -4   1  19   45.02    5.12
  -4  -1  20    2.83    1.89
  -4  -1  20   -0.44    3.30
   4   1  20    1.13    1.58
  -4   1 -20    2.91    2.68
   4  -1 -20    1.25    1.25
   4   1 -20    2.25    1.63
  -4  -1 -20    0.21    1.65
   4  -1  20    2.85    2.45
   4  -1  20   -2.06    2.47
  -4   1  20   -1.70    1.06
  -4   1  20    3.41    4.05
  -4  -1  21   76.70    6.36
  -4  -1  21   80.47    7.71
   4   1  21   83.93    7.03
  -4   1 -21   69.27    7.39
   4  -1 -21   95.77    5.41
   4   1 -21   90.80    6.93
  -4  -1 -21   97.66    5.17
   4  -1  21  103.84    6.32
   4  -1  21   82.94    7.86
  -4   1  21   87.78    5.27
  -4   1  21   75.61    5.54
  -4  -1  22   13.61    2.35
  -4  -1  22    7.03    2.85
   4   1  22    8.84    3.17
   4  -1 -22   21.72    2.05
   4   1 -22   15.37    2.63
  -4  -1 -22   13.57    2.67
   4  -1  22   21.27    3.04
   4  -1  22   12.00    2.69
  -4   1  22   13.57    1.67
  -4   1  22    9.36    3.41
  -4  -1  23   59.91    5.16
  -4  -1  23   68.85    6.37
   4   1  23   66.26    5.23
   4  -1 -23   68.52    5.29
   4   1 -23   79.67    5.67
  -4  -1 -23   63.97    4.53
   4  -1  23   59.59    5.67
   4  -1  23   56.25    5.62
  -4   1  23   66.66    3.94
  -4  -1  24   38.71    3.74
  -4  -1  24   40.29    5.92
   4   1  24   34.99    4.32
   4  -1 -24   38.53    2.62
   4   1 -24   43.31    3.84
   4  -1  24   40.67    4.24
   4  -1  24   30.42    4.80
  -4   1  24   40.25    2.68
  -4  -1  25    9.05    2.32
  -4  -1  25   15.74    4.15
   4   1  25   11.41    2.45
   4  -1 -25   16.31    1.23
   4  -1  25   14.45    3.21
   4  -1  25    6.90    2.51
  -4   1  25    6.79    3.82
  -4  -1  26   20.53    3.00
  -4  -1  26   20.52    3.71
   4  -1  26   32.82    3.61
  -4   1  26   32.87    5.09
  -4  -1  27    8.28    5.88
   4   1  27    5.06    2.43
   4  -1  27    1.80    2.39
  -4   1  27    1.70    3.39
  -4  -1  28    1.74    4.79
   4  -1  28    1.59    2.79
  -4   1  28    1.48    4.66
  -4  -1  29    3.26    4.13
   4  -1  29    1.59    2.58
  -4   1  29    6.34    3.81
  -4  -1  30   -0.87    4.12
  -4   1  30   -3.17    3.17
  -4  -1  31    5.41    7.57
  -4   1  31   10.13    5.07
  -4  -1  32   12.52    6.26
  -4   1  32    8.01    4.22
  -4  -1  33    8.18    4.52
  -4   1  33    3.58    5.05
   4   2   0 1327.84   55.25
  -4   2   0 1265.69   54.72
   4  -2   0 1321.77   46.90
   4   2   1  138.75    8.83
  -4   2  -1  128.82    8.15
   4  -2  -1  139.15    6.36
   4   2  -1  137.05    8.11
  -4  -2  -1  133.96    9.28
   4  -2   1  133.65    6.33
  -4   2   1  138.05    6.92
  -4  -2   2  236.71   11.23
   4   2   2  232.42   10.24
  -4   2  -2  256.55   10.88
   4  -2  -2  264.86   10.11
   4   2  -2  251.91   10.79
  -4  -2  -2  242.93   11.51
   4  -2   2  254.98   11.03
  -4   2   2  240.60   11.13
  -4  -2   3   17.88    2.29
   4   2   3   29.06    4.77
   4  -2  -3   27.48    2.67
   4   2  -3   27.44    2.68
   4  -2   3   29.73    3.24
  -4   2   3   19.25    3.14
  -4  -2   4   23.45    2.53
   4   2   4   22.29    2.73
   4  -2  -4   26.31    2.68
   4   2  -4   26.44    3.33
  -4  -2  -4   25.18    2.90
   4  -2   4   34.12    2.63
  -4   2   4   25.54    3.14
  -4  -2   5   98.65    6.23
  -4  -2   5   85.16    4.64
   4   2   5  101.17    5.72
  -4   2  -5   94.88    6.44
   4  -2  -5   88.44    5.38
   4   2  -5   91.13    4.88
  -4  -2  -5   85.14    4.67
   4  -2   5   82.20    4.65
  -4   2   5   86.49    4.41
  -4  -2   6   31.19    3.47
  -4  -2   6   31.09    2.08
   4   2   6   41.31    3.66
  -4   2  -6   39.20    3.94
   4  -2  -6   38.66    3.93
   4   2  -6   37.86    3.53
  -4  -2  -6   29.33    2.87
   4  -2   6   40.02    3.22
  -4   2   6   32.89    2.52
  -4  -2   7  311.80   12.79
  -4  -2   7  319.95   13.32
   4   2   7  295.96   14.02
   4  -2  -7  320.63   12.95
   4   2  -7  334.85   13.42
  -4  -2  -7  324.45   13.88
   4  -2   7  335.23   15.17
  -4   2   7  300.38   13.26
  -4  -2   8  722.93   31.65
  -4  -2   8  750.74   32.89
   4   2   8  772.77   37.97
   4  -2  -8  766.42   32.44
   4   2  -8  796.92   30.43
  -4  -2  -8  718.65   32.85
   4  -2   8  778.94   30.57
  -4   2   8  708.83   30.94
  -4  -2   9   59.90    4.65
  -4  -2   9   43.74    3.24
   4   2   9   48.57    3.90
   4  -2  -9   59.27    3.77
   4   2  -9   49.80    4.55
  -4  -2  -9   49.47    3.26
   4  -2   9   56.22    3.62
  -4   2   9   54.20    4.40
  -4  -2  10  613.92   27.52
  -4  -2  10  658.68   27.96
   4   2  10  639.68   30.92
   4  -2 -10  639.47   26.94
   4   2 -10  733.72   31.34
  -4  -2 -10  629.56   28.17
   4  -2  10  655.73   29.81
  -4   2  10  628.87   29.39
  -4  -2  11    0.70    1.86
  -4  -2  11    3.21    1.84
   4   2  11    2.30    2.30
   4   2  11    0.46    1.15
   4  -2 -11    4.41    2.10
   4   2 -11    3.85    2.57
  -4  -2 -11    4.72    2.15
   4  -2  11    9.38    2.40
  -4   2  11    2.92    1.67
  -4  -2  12   48.84    3.49
  -4  -2  12   41.71    3.68
   4   2  12   49.87    4.83
   4   2  12   48.87    3.23
   4  -2 -12   37.03    3.37
   4   2 -12   62.27    4.05
  -4  -2 -12   48.02    4.49
   4  -2  12   38.95    4.12
   4  -2  12   54.22    4.60
  -4   2  12   48.15    3.13
  -4  -2  13   29.53    2.79
  -4  -2  13   23.34    2.98
   4   2  13   23.92    3.22
   4   2  13   29.36    3.24
  -4   2 -13   24.19    3.55
   4  -2 -13   20.45    2.32
   4   2 -13   28.50    3.38
  -4  -2 -13   22.08    2.97
   4  -2  13   24.70    3.19
  -4   2  13   21.63    2.50
  -4  -2  14    6.04    1.86
  -4  -2  14    7.08    1.83
   4   2  14    2.99    2.53
   4   2  14    9.03    1.85
  -4   2 -14    8.20    2.88
   4  -2 -14    3.17    1.90
   4   2 -14    7.13    2.31
  -4  -2 -14    1.90    2.11
   4  -2  14    7.76    1.99
  -4   2  14    9.34    1.66
  -4  -2  15  348.94   15.86
  -4  -2  15  378.09   18.66
   4   2  15  380.58   22.44
   4   2  15  410.59   20.46
  -4   2 -15  416.19   21.92
   4  -2 -15  406.67   19.71
   4   2 -15  425.33   18.43
  -4  -2 -15  366.31   18.57
   4  -2  15  387.70   19.94
   4  -2  15  411.45   16.72
  -4   2  15  357.67   20.32
  -4  -2  16  165.96    8.84
  -4  -2  16  148.19    9.16
   4   2  16  150.53   11.32
   4   2  16  170.79    9.30
  -4   2 -16  162.54   11.81
   4  -2 -16  176.19    9.11
   4   2 -16  173.94   10.80
  -4  -2 -16  162.21   10.29
   4  -2  16  175.68    8.21
   4  -2  16  163.33   11.39
  -4   2  16  175.68    8.27
  -4  -2  17  232.80   10.94
  -4  -2  17  269.95   15.34
   4   2  17  239.38   15.04
   4   2  17  257.82   13.02
  -4   2 -17  261.05   20.49
   4  -2 -17  244.48   16.07
   4   2 -17  294.95   13.86
  -4  -2 -17  272.34   11.54
   4  -2  17  256.64   13.11
   4  -2  17  249.92   13.64
  -4   2  17  262.19   13.60
  -4  -2  18  669.55   29.31
  -4  -2  18  579.96   36.28
   4   2  18  693.20   49.27
  -4   2 -18  699.83   51.48
   4  -2 -18  725.85   30.70
   4   2 -18  756.07   48.24
  -4  -2 -18  729.65   35.93
   4  -2  18  713.77   34.76
   4  -2  18  657.78   39.68
  -4  -2  19   25.44    2.78
  -4  -2  19   26.49    3.85
   4   2  19   26.99    3.69
   4   2  19   27.51    3.93
  -4   2 -19   39.48    4.67
   4  -2 -19   32.00    2.32
   4   2 -19   30.95    3.67
  -4  -2 -19   29.08    3.33
   4  -2  19   25.02    3.46
   4  -2  19   14.35    3.59
  -4   2  19   23.00    3.59
  -4  -2  20  216.69   12.05
  -4  -2  20  227.09   12.52
   4   2  20  216.10   14.80
   4   2  20  225.28   15.27
  -4   2 -20  235.99   21.58
   4  -2 -20  256.71   14.66
   4  -2 -20  231.61   12.64
   4   2 -20  228.53   16.67
  -4  -2 -20  251.42   14.13
   4  -2  20  214.62   13.01
   4  -2  20  230.02   12.08
  -4   2  20  235.60   17.11
  -4  -2  21    4.61    2.31
  -4  -2  21   -2.71    2.26
   4   2  21    1.15    1.84
   4   2  21   10.37    3.46
   4  -2 -21    3.23    1.21
   4  -2 -21    3.76    1.05
   4   2 -21   -3.03    2.22
  -4  -2 -21    1.24    2.48
   4  -2  21   -2.43    2.23
   4  -2  21    4.60    2.60
  -4   2  21    5.27    2.95
  -4  -2  22    4.84    2.54
  -4  -2  22    3.38    2.70
   4   2  22    2.99    2.99
   4   2  22    7.13    2.76
   4  -2 -22    6.63    1.21
   4  -2 -22    5.60    1.24
   4   2 -22    5.44    2.62
  -4  -2 -22    4.96    1.65
   4  -2  22   14.32    3.23
   4  -2  22    2.20    2.20
  -4   2  22   15.17    4.64
  -4  -2  23  113.96    6.70
  -4  -2  23  120.84    9.92
   4   2  23  110.09   10.58
   4   2  23  131.25   11.95
   4  -2 -23  140.04    6.42
   4  -2 -23  136.84    6.19
   4   2 -23  139.43   10.92
  -4  -2 -23  130.74   10.54
   4  -2  23  127.91    9.08
   4  -2  23  106.75    8.86
  -4   2  23  120.44    9.91
  -4  -2  24   33.12    3.45
  -4  -2  24   31.15    4.04
   4   2  24   19.49    2.98
   4   2  24   33.65    5.04
   4   2 -24   31.85    4.44
  -4  -2 -24   38.08    4.12
   4  -2  24   33.69    4.22
   4  -2  24   21.53    4.23
  -4   2  24   39.77    5.47
  -4  -2  25  206.86   15.67
  -4  -2  25  249.80   16.64
   4   2  25  242.74   22.41
   4   2 -25  226.06   21.47
  -4  -2 -25  263.98   13.48
   4  -2  25  253.71   10.52
   4  -2  25  191.71   20.63
  -4   2  25  222.48   17.68
  -4  -2  26  237.95   21.40
  -4  -2  26  265.97   19.50
   4  -2  26  267.94   21.61
  -4   2  26  229.69   17.67
  -4  -2  27   69.46    8.25
   4  -2  27   65.21    7.37
  -4   2  27   48.09    8.19
  -4  -2  28  274.05   26.94
   4  -2  28  237.99   21.71
  -4  -2  29    8.20    7.09
   4  -2  29    6.53    2.97
  -4   2  29    2.52    3.77
  -4  -2  30   20.11    4.64
  -4   2  30   28.71    4.61
  -4  -2  31    5.73    4.85
  -4   2  31    9.42    4.40
  -4  -2  32    6.49    4.81
  -4  -3   0   -1.35    2.02
   4   3   0   -1.79    1.57
   4  -3   0    1.24    1.65
   4  -3   0    0.80    2.01
  -4  -3   1  386.07   17.85
   4   3   1  421.73   16.32
   4  -3  -1  436.58   17.09
   4   3  -1  432.68   17.75
  -4  -3  -1  381.89   16.63
   4  -3   1  407.30   24.41
   4  -3   1  410.37   17.41
  -4  -3   2  159.02    8.83
   4   3   2  165.63    8.62
   4  -3  -2  183.57    9.33
   4   3  -2  182.36    8.93
   4   3  -2  181.42    8.34
  -4  -3  -2  157.73    7.83
   4  -3   2  184.69    8.48
  -4  -3   3  122.98    7.71
   4   3   3  135.34   10.22
   4  -3  -3  131.56    7.31
   4   3  -3  131.03    7.55
   4   3  -3  143.73    6.28
  -4  -3  -3  128.28    7.80
   4  -3   3  142.36    7.24
  -4  -3   4   83.77    5.68
   4   3   4   79.81    5.24
   4  -3  -4   63.97    4.67
   4   3  -4   80.61    5.52
   4   3  -4   77.84    4.41
  -4  -3  -4   61.80    5.54
   4  -3   4   69.38    5.17
   4  -3   4   91.21    7.20
  -4  -3   5   82.35    4.79
   4   3   5   79.57    5.94
   4   3   5   84.46    3.93
   4  -3  -5   92.90    6.51
   4   3  -5   91.79    5.49
   4   3  -5   84.79    4.88
  -4  -3  -5   68.63    5.08
   4  -3   5   82.59    5.17
   4  -3   5   95.02    5.21
  -4  -3   6  107.57    7.08
   4   3   6  126.84    6.89
   4   3   6  119.25    5.35
   4  -3  -6  110.77    6.13
   4   3  -6  133.99    7.86
   4   3  -6  127.60    6.04
  -4  -3  -6  104.42    6.17
   4  -3   6  117.88    7.03
   4  -3   6  128.45    6.01
  -4  -3   7  272.51   11.91
   4   3   7  283.33   14.50
   4   3   7  298.23   15.13
   4  -3  -7  322.05   17.40
   4   3  -7  321.89   17.17
   4   3  -7  301.27   14.63
  -4  -3  -7  273.44   14.49
   4  -3   7  322.38   15.11
   4  -3   7  285.42   12.81
  -4  -3   8   42.50    4.34
   4   3   8   40.62    4.37
   4   3   8   57.84    2.80
   4  -3  -8   52.51    3.49
   4  -3  -8   45.53    3.07
   4   3  -8   42.63    4.31
   4   3  -8   59.87    4.17
  -4  -3  -8   50.79    3.49
   4  -3   8   50.54    3.51
   4  -3   8   44.98    3.77
  -4  -3   9  423.46   19.27
   4   3   9  450.54   20.59
   4   3   9  456.24   20.29
   4  -3  -9  441.19   17.90
   4  -3  -9  420.46   20.79
   4   3  -9  445.98   19.35
   4   3  -9  445.57   24.54
  -4  -3  -9  395.21   23.49
   4  -3   9  457.75   17.79
   4  -3   9  435.76   23.09
  -4  -3  10  120.76    6.42
   4   3  10  165.51   10.17
   4   3  10  149.09    6.76
   4  -3 -10  142.33    7.18
   4  -3 -10  133.01    7.42
   4   3 -10  133.98    8.31
   4   3 -10  149.62    8.78
  -4  -3 -10  141.72    7.37
   4  -3  10  140.94    7.23
   4  -3  10  136.47    8.53
  -4  -3  11  125.32    7.33
   4   3  11  117.07    8.78
   4   3  11  140.18    6.52
   4  -3 -11  136.35    6.96
   4  -3 -11  131.93    6.83
   4   3 -11  141.59    9.95
   4   3 -11  133.73    8.08
  -4  -3 -11  115.47    6.25
   4  -3  11  121.47    6.80
   4  -3  11  134.50    9.11
  -4  -3  12  210.97   10.32
   4   3  12  211.05   15.03
   4   3  12  240.01   12.79
   4  -3 -12  244.23   10.63
   4  -3 -12  211.97   10.99
   4   3 -12  221.12   12.85
   4   3 -12  242.40   12.91
  -4  -3 -12  213.57    9.88
   4  -3  12  238.15   10.52
   4  -3  12  212.53   13.46
  -4  -3  13   -0.46    1.60
   4   3  13    3.23    2.54
   4   3  13    6.72    2.09
   4  -3 -13    2.24    1.22
   4   3 -13    4.59    2.09
   4   3 -13    2.52    2.06
  -4  -3 -13    1.06    1.49
   4  -3  13    1.23    1.64
   4  -3  13    0.20    2.36
  -4  -3  14    3.88    1.82
   4   3  14    0.46    2.77
   4   3  14    4.16    1.85
   4  -3 -14    1.66    1.66
   4   3 -14    5.19    2.07
   4   3 -14    2.75    2.75
  -4  -3 -14    2.54    1.91
   4  -3  14   -0.41    1.85
   4  -3  14    6.09    2.95
  -4  -3  15   40.52    3.19
   4   3  15   40.40    4.39
   4   3  15   44.14    3.24
   4  -3 -15   44.48    3.33
   4   3 -15   31.34    3.92
   4   3 -15   41.79    5.03
  -4  -3 -15   46.84    3.80
   4  -3  15   42.18    4.10
   4  -3  15   38.51    4.72
  -4  -3  16   68.38    5.46
   4   3  16   63.69    5.09
   4   3  16   74.07    5.09
  -4   3 -16   77.83    7.60
   4  -3 -16   76.15    4.04
   4  -3 -16   69.33    3.97
   4   3 -16   77.10    6.98
  -4  -3 -16   72.05    5.26
   4  -3  16   51.71    3.89
   4  -3  16   78.38    6.12
  -4  -3  17  162.50   10.00
   4   3  17  180.98    9.50
   4   3  17  200.20   11.32
  -4   3 -17  172.01   12.97
   4  -3 -17  199.51   10.06
   4  -3 -17  180.07    8.37
   4   3 -17  196.47   12.48
  -4  -3 -17  177.41   10.69
   4  -3  17  186.64    9.61
   4  -3  17  165.59   12.44
  -4  -3  18   19.22    3.84
   4   3  18   16.12    3.22
   4   3  18   13.57    3.22
  -4   3 -18   14.63    4.66
   4  -3 -18   22.19    2.80
   4  -3 -18   16.06    2.09
   4   3 -18   19.91    3.45
  -4  -3 -18   16.26    2.92
   4  -3  18   23.61    3.46
   4  -3  18   18.67    3.74
  -4  -3  19  117.01    7.91
   4   3  19  124.11    8.30
   4   3  19  126.27    7.82
   4  -3 -19  128.52    9.17
   4  -3 -19  118.53    7.53
   4   3 -19  105.44    8.11
  -4  -3 -19  126.77    8.95
   4  -3  19  115.93    7.12
   4  -3  19  102.23    9.67
  -4  -3  20  123.88    9.23
   4   3  20  123.13   14.69
   4   3  20  158.79   13.08
   4  -3 -20  167.48    7.95
   4  -3 -20  156.86    7.55
   4   3 -20  144.30   13.75
  -4  -3 -20  157.76    8.73
   4  -3  20  153.91    9.34
   4  -3  20  139.30   12.64
  -4  -3  21    0.90    1.79
   4   3  21   -1.14    1.83
   4   3  21    5.03    3.66
   4  -3 -21    0.98    0.98
   4  -3 -21    3.76    1.25
   4   3 -21    4.43    2.01
  -4  -3 -21    2.69    2.28
   4  -3  21   -3.03    3.03
   4  -3  21    1.77    2.36
  -4  -3  22   29.52    3.58
   4   3  22   32.80    3.87
   4   3  22   45.42    5.71
   4  -3 -22   46.74    3.15
   4  -3 -22   43.08    2.94
   4   3 -22   41.27    4.23
  -4  -3 -22   35.13    3.93
   4  -3  22   42.90    5.64
   4  -3  22   33.53    6.91
  -4   3  22   32.74    5.01
  -4  -3  23    5.80    2.90
   4   3  23    0.00    1.59
   4   3  23    0.68    2.96
   4  -3 -23    4.75    0.59
   4  -3 -23    4.96    0.83
   4   3 -23   11.88    3.22
  -4  -3 -23    4.75    2.68
   4  -3  23    2.61    2.21
  -4   3  23   -8.97    4.17
  -4  -3  24   11.13    2.67
   4   3  24   10.45    4.32
   4   3 -24    7.87    2.42
  -4  -3 -24    6.19    2.68
   4  -3  24   11.21    3.80
  -4   3  24    6.04    2.92
  -4  -3  25    9.78    2.67
   4   3  25   10.88    2.95
  -4  -3 -25    9.28    2.27
   4  -3  25    4.79    2.20
  -4   3  25   15.63    4.79
  -4  -3  26    7.99    3.33
   4   3  26    6.33    3.39
  -4  -3 -26    9.07    2.47
   4  -3  26    4.98    3.38
  -4   3  26    9.37    3.54
  -4  -3  27   34.62    4.89
   4   3  27   48.52    6.77
  -4  -3 -27   42.40    4.13
   4  -3  27   44.48    5.97
  -4   3  27   29.57    4.58
   4   3  28   27.47    5.18
   4  -3  28   36.45    5.16
  -4   3  28   36.22    6.45
   4   3  29    9.66    3.82
   4  -3  29    0.99    3.56
  -4   3  29    1.46    4.79
   4   3  30   73.04    8.97
   4  -3  30   52.27    6.33
  -4   3  30   62.61    7.08
   4   3  31    5.14    4.02
  -4   3  31   -2.08    6.24
  -4  -3  32   -1.34    4.01
   4   4   0 1187.12   62.01
   4  -4   0 1076.00   44.05
   4  -4   0 1139.53   61.70
   4   4   1   85.40    6.93
   4  -4  -1   87.98    5.56
   4  -4  -1   86.82    7.24
   4   4  -1   74.28    4.88
   4   4  -1   80.93    4.02
   4  -4   1   90.01    6.19
   4  -4   1   74.15    5.62
  -4  -4   2  735.19   31.51
   4   4   2  730.87   34.90
   4  -4  -2  790.25   28.72
   4  -4  -2  805.99   32.93
   4   4  -2  755.13   34.73
   4   4  -2  774.87   35.32
   4  -4   2  768.85   31.07
   4  -4   2  827.84   49.17
  -4  -4   3   20.67    3.15
   4   4   3   22.91    4.49
   4  -4  -3   36.70    3.90
   4  -4  -3   24.53    3.42
   4   4  -3   32.62    3.29
   4   4  -3   24.43    2.02
   4  -4   3   23.51    3.71
   4  -4   3   23.30    3.19
  -4  -4   4  270.69   15.80
   4   4   4  271.81   14.05
   4  -4  -4  249.98   11.51
   4  -4  -4  283.89   17.41
   4   4  -4  282.68   14.00
   4   4  -4  273.82   15.36
  -4  -4  -4  254.35   12.36
   4  -4   4  266.20   11.19
   4  -4   4  290.04   14.04
  -4  -4   5    6.54    3.39
   4   4   5    0.45    2.71
   4  -4  -5    9.20    2.04
   4  -4  -5    6.05    2.82
   4   4  -5    9.10    2.38
   4   4  -5    8.33    1.58
  -4  -4  -5    6.58    2.85
   4  -4   5    5.99    2.27
   4  -4   5    7.94    2.38
  -4  -4   6  404.00   18.16
   4   4   6  410.43   20.07
   4  -4  -6  420.10   20.47
   4  -4  -6  390.63   21.14
   4   4  -6  409.21   21.62
   4   4  -6  433.01   26.93
  -4  -4  -6  400.92   18.43
   4  -4   6  444.11   18.04
   4  -4   6  415.28   20.57
  -4  -4   7   11.77    3.17
   4   4   7   14.08    3.64
   4   4   7   18.59    1.79
   4  -4  -7   23.62    2.65
   4  -4  -7   13.75    2.23
   4   4  -7   10.49    3.43
   4   4  -7   16.91    2.26
  -4  -4  -7   22.88    3.27
   4  -4   7   13.42    2.68
   4  -4   7    7.51    2.37
  -4  -4   8  768.48   38.20
   4   4   8  869.18   48.27
   4   4   8  902.13   43.61
   4  -4  -8  879.19   30.87
   4  -4  -8  872.70   45.89
   4   4  -8  870.37   45.09
   4   4  -8  873.65   53.41
  -4  -4  -8  801.25   38.35
   4  -4   8  821.59   33.57
   4  -4   8  876.20   43.97
  -4  -4   9   14.51    3.63
   4   4   9    9.57    2.51
   4   4   9   14.00    1.81
   4  -4  -9   17.23    2.43
   4  -4  -9   15.21    2.84
   4   4  -9   13.33    2.96
   4   4  -9   18.92    2.25
  -4  -4  -9   12.12    2.38
   4  -4   9   22.08    3.92
   4  -4   9   14.38    2.56
  -4  -4  10  714.51   30.53
   4   4  10  726.70   44.47
   4  -4 -10  761.39   35.70
   4  -4 -10  799.07   36.52
   4   4 -10  768.04   42.21
   4   4 -10  773.92   41.63
  -4  -4 -10  712.55   31.18
   4  -4  10  761.03   37.42
   4  -4  10  781.86   42.79
  -4  -4  11   60.74    4.54
   4   4  11   61.22    5.04
   4  -4 -11   55.24    3.63
   4  -4 -11   57.84    4.29
   4   4 -11   62.92    5.23
   4   4 -11   58.89    4.51
  -4  -4 -11   59.92    4.73
   4  -4  11   54.61    5.16
   4  -4  11   49.68    4.53
  -4  -4  12  329.46   17.72
   4   4  12  323.82   21.10
   4   4  12  365.40   15.29
   4  -4 -12  368.37   17.74
   4  -4 -12  364.94   16.69
   4   4 -12  351.84   21.05
   4   4 -12  372.36   22.32
  -4  -4 -12  317.26   16.52
   4  -4  12  350.20   15.69
   4  -4  12  358.12   22.10
  -4  -4  13   67.83    4.76
   4   4  13   70.16    4.82
   4   4  13   91.73    5.24
   4  -4 -13   79.51    5.02
   4  -4 -13   74.26    5.54
   4   4 -13   80.17    8.27
   4   4 -13   89.41    7.64
  -4  -4 -13   60.93    5.12
   4  -4  13   74.85    5.35
   4  -4  13   64.46    5.31
  -4  -4  14  135.16    7.69
   4   4  14  137.75    9.40
   4   4  14  163.51   10.02
   4  -4 -14  168.01    8.60
   4  -4 -14  169.58    8.47
   4   4 -14  171.40   11.13
   4   4 -14  161.95   10.11
  -4  -4 -14  166.10   10.21
   4  -4  14  144.97    8.64
   4  -4  14  140.58   10.62
  -4  -4  15   -0.23    2.93
   4   4  15    1.60    2.74
   4   4  15    0.45    1.36
   4  -4 -15    0.40    1.59
   4  -4 -15    0.21    1.85
   4   4 -15    1.64    3.48
   4   4 -15   -1.79    3.13
  -4  -4 -15    0.84    1.69
   4  -4  15    1.23    2.25
   4  -4  15   -0.20    2.94
  -4  -4  16  278.70   15.53
   4   4  16  310.42   25.81
   4   4  16  297.33   19.56
   4  -4 -16  332.93   12.14
   4  -4 -16  304.45   13.70
   4   4 -16  309.79   18.38
   4   4 -16  335.76   18.59
  -4  -4 -16  295.02   13.94
   4  -4  16  311.21   14.37
   4  -4  16  324.42   13.93
  -4  -4  17    1.79    2.01
   4   4  17    7.96    3.18
   4   4  17   10.88    2.95
   4  -4 -17    8.08    1.97
   4  -4 -17   10.31    2.27
   4   4 -17   11.96    2.43
   4   4 -17    7.11    3.56
  -4  -4 -17    9.63    2.72
   4  -4  17    6.74    2.86
  -4  -4  18  468.09   25.94
   4   4  18  514.39   34.15
   4   4  18  583.25   36.80
   4  -4 -18  638.15   67.77
   4  -4 -18  527.35   27.15
   4   4 -18  530.42   40.71
   4   4 -18  547.85   45.13
  -4  -4 -18  494.99   30.74
   4  -4  18  534.77   25.96
  -4  -4  19   12.87    3.77
   4   4  19   21.26    3.62
   4   4  19   29.88    3.40
   4  -4 -19   33.84    2.55
   4  -4 -19   29.08    3.30
   4   4 -19   28.22    4.44
   4   4 -19   40.49    6.20
  -4  -4 -19   29.50    3.74
   4  -4  19   18.29    3.05
  -4  -4  20  255.41   19.70
   4   4  20  236.16   17.39
   4   4  20  260.98   18.13
   4  -4 -20  303.05   19.19
   4  -4 -20  265.28   17.98
   4   4 -20  261.00   23.79
  -4  -4 -20  263.97   21.36
   4  -4  20  252.96   14.63
  -4  -4  21   74.13    7.27
   4   4  21   50.70    5.84
   4   4  21   69.35    6.11
   4  -4 -21   75.86    5.10
   4  -4 -21   77.02    5.17
   4   4 -21   81.65    7.86
  -4  -4 -21   75.99    6.00
   4  -4  21   77.22    6.28
  -4  -4  22   84.10    6.37
   4   4  22   58.47    8.71
   4   4  22   95.21    9.03
   4  -4 -22   93.40    5.74
   4   4 -22   87.92   10.68
  -4  -4 -22  100.57    6.61
   4  -4  22   92.31    7.87
  -4  -4  23   13.74    2.84
   4   4  23   11.04    3.15
  -4  -4 -23   13.59    5.15
   4  -4  23   21.30    5.03
  -4  -4  24   66.46    7.18
   4   4  24   72.67   11.25
  -4  -4 -24   96.30    5.98
   4  -4  24   68.93    6.62
  -4  -4  25    1.51    3.03
   4   4  25    1.12    3.82
  -4  -4 -25    2.06    2.26
   4  -4  25    6.59    3.60
  -4   4  25   -4.34    3.10
  -4  -4  26  161.59   14.70
   4   4  26  203.00   12.59
  -4  -4 -26  164.18   18.98
   4  -4  26  187.05   14.19
  -4   4  26  163.49   14.26
  -4  -4  27    8.39    3.44
   4   4  27   29.11    6.05
   4  -4  27    4.17    2.38
  -4   4  27    9.91    5.37
   4   4  28  170.15   18.35
   4  -4  28  167.62   12.74
  -4   4  28  149.85   17.97
   4   4  29   21.65    5.80
   4  -4  29   16.80    4.94
  -4   4  29   42.93    8.88
   4   4  30   58.38    8.25
   4  -4  30   45.95    5.73
  -4   4  30   52.21    8.88
  -4  -4  31   10.68    5.34
  -4  -4  32   14.66    7.55
  -4  -5   0   -6.44    2.89
   4   5   0   -1.76    3.08
   4  -5   0   -2.06    2.26
   4  -5   0   -1.20    2.00
  -4  -5   1   12.69    3.56
   4   5   1    5.52    3.53
   4  -5  -1   15.20    2.67
   4  -5  -1    9.82    3.41
   4   5  -1   10.72    2.63
  -4  -5  -1    1.33    1.77
   4  -5   1    6.18    2.88
   4  -5   1    7.39    3.20
  -4  -5   2  184.42    9.41
   4   5   2  202.51   13.12
   4  -5  -2  197.16    9.47
   4  -5  -2  190.53   11.72
   4   5  -2  182.03   11.80
  -4  -5  -2  168.05    8.41
   4  -5   2  147.08    9.10
   4  -5   2  199.88   12.05
  -4  -5   3   39.40    3.81
   4   5   3   38.69    4.67
   4  -5  -3   53.99    3.89
   4  -5  -3   43.22    4.63
   4   5  -3   48.96    4.77
   4   5  -3   52.68    3.31
  -4  -5  -3   34.74    3.74
   4  -5   3   51.01    4.96
   4  -5   3   45.00    4.79
  -4  -5   4   35.46    3.82
   4   5   4   43.50   10.04
   4  -5  -4   43.05    4.49
   4  -5  -4   43.07    4.24
   4   5  -4   33.19    5.18
   4   5  -4   48.53    3.30
  -4  -5  -4   35.51    3.73
   4  -5   4   49.81    4.55
   4  -5   4   42.52    3.98
  -4  -5   5  101.23    6.54
   4   5   5  111.64    8.97
   4  -5  -5  131.48    7.14
   4  -5  -5  124.30    7.90
   4   5  -5  108.68    9.02
   4   5  -5  129.95    7.06
  -4  -5  -5  101.82    6.57
   4  -5   5  119.35    6.84
   4  -5   5  109.06    7.38
  -4  -5   6  188.18    9.95
   4   5   6  181.01   10.37
   4  -5  -6  211.51    8.97
   4  -5  -6  187.75   13.98
   4   5  -6  214.46   11.77
   4   5  -6  211.54   11.92
  -4  -5  -6  205.00   10.71
   4  -5   6  192.45    9.76
   4  -5   6  198.09   12.15
  -4  -5   7    6.77    3.39
   4   5   7    1.12    2.92
   4  -5  -7   -0.40    2.43
   4  -5  -7    1.41    2.62
   4   5  -7    2.12    3.18
   4   5  -7    1.97    1.10
  -4  -5  -7   -1.95    1.95
   4  -5   7    2.90    2.28
   4  -5   7   -2.57    1.97
  -4  -5   8  165.83    7.72
   4   5   8  121.14    8.81
   4  -5  -8  169.86    8.70
   4  -5  -8  172.79    8.77
   4   5  -8  153.23    9.52
  -4  -5  -8  144.24    9.12
   4  -5   8  175.95   10.17
   4  -5   8  153.16   11.87
  -4  -5   9   54.02    5.66
   4   5   9   43.52    4.97
   4  -5  -9   46.64    3.42
   4  -5  -9   56.25    5.07
   4   5  -9   48.62    7.13
   4   5  -9   61.64    4.63
  -4  -5  -9   45.78    4.32
   4  -5   9   52.77    4.76
   4  -5   9   49.58    4.93
  -4  -5  10   74.36    6.11
   4   5  10   74.03    6.56
   4  -5 -10   70.72    5.02
   4  -5 -10   81.85    7.92
   4   5 -10   75.02    8.97
   4   5 -10   73.27    5.29
  -4  -5 -10   66.53    4.53
   4  -5  10   61.44    5.80
  -4  -5  11    4.52    4.52
   4   5  11   -0.68    1.58
   4   5  11    3.29    1.76
   4  -5 -11    8.78    2.40
   4  -5 -11   -2.03    1.62
   4   5 -11    3.32    2.07
   4   5 -11   -0.88    1.97
  -4  -5 -11    3.65    1.93
   4  -5  11    1.03    2.27
  -4  -5  12  119.13    8.14
   4   5  12  109.74    9.51
   4   5  12  137.21    6.42
   4  -5 -12  120.26    6.18
   4  -5 -12  120.75    8.79
   4   5 -12  139.96   11.36
   4   5 -12  120.75    8.37
  -4  -5 -12  123.02    6.87
   4  -5  12  119.79    8.89
  -4  -5  13  109.24    7.22
   4   5  13  114.21    7.93
   4   5  13  139.84    7.32
   4  -5 -13  122.82    8.20
   4   5 -13  112.32    8.57
  -4  -5 -13  125.79    8.12
   4  -5  13  141.51    8.68
  -4  -5  14   30.11    4.05
   4   5  14   48.03    7.22
   4   5  14   56.47    3.99
   4  -5 -14   48.37    4.91
   4   5 -14   43.96    4.60
  -4  -5 -14   44.40    4.89
   4  -5  14   53.76    3.92
  -4  -5  15   12.32    3.36
   4   5  15    8.78    2.48
   4   5  15    8.88    1.78
   4  -5 -15   15.32    2.36
   4  -5 -15    8.59    2.05
   4   5 -15    8.30    3.50
  -4  -5 -15    8.89    2.75
   4  -5  15    1.65    3.08
  -4  -5  16  153.37   10.74
   4   5  16  163.12    9.26
   4   5  16  194.23   10.71
   4  -5 -16  182.57    8.45
   4  -5 -16  184.24   11.77
   4   5 -16  167.07   13.14
  -4  -5 -16  194.08   10.16
   4  -5  16  171.18   10.28
  -4  -5  17   12.01    3.78
   4   5  17   15.91    3.59
   4   5  17   17.58    2.45
   4  -5 -17   22.44    2.93
   4  -5 -17   22.58    3.08
   4   5 -17    8.27    3.70
  -4  -5 -17   20.77    3.36
   4  -5  17   16.59    3.07
  -4  -5  18   -2.21    2.88
   4   5  18    1.56    3.57
   4  -5 -18    3.51    1.95
   4  -5 -18    2.47    2.47
   4   5 -18    7.39    4.35
  -4  -5 -18    0.84    2.51
   4  -5  18   -1.23    2.25
  -4  -5  19    9.25    3.08
   4   5  19   12.91    3.34
   4  -5 -19   15.19    2.73
   4  -5 -19   19.31    2.47
  -4  -5 -19   14.97    3.54
   4  -5  19   17.32    2.85
  -4  -5  20   52.80    5.92
   4   5  20   56.93    6.87
   4   5  20   80.01    5.36
   4  -5 -20   71.87    5.68
  -4  -5 -20   74.15    5.40
   4  -5  20   60.78    5.29
  -4  -5  21   10.02    2.83
   4   5  21   13.15    2.90
   4  -5 -21   12.78    2.36
  -4  -5 -21    8.87    2.27
   4  -5  21   13.98    3.45
  -4  -5  22    5.63    3.47
   4   5  22    3.79    3.34
   4  -5 -22    5.17    1.99
  -4  -5 -22    0.21    2.47
   4  -5  22    4.04    3.23
  -4  -5  23   25.85    4.74
   4   5  23   39.20    4.90
  -4  -5 -23   32.62    4.52
   4  -5  23   25.99    4.84
  -4  -5  24   50.77    5.79
   4   5  24   82.60    7.36
  -4  -5 -24   70.89    7.38
   4  -5  24   59.24    6.23
  -4  -5  25    3.41    2.98
   4   5  25    4.45   32.71
  -4  -5 -25    3.07    2.66
   4  -5  25   -0.40    2.60
  -4  -5  26   32.86    5.30
   4   5  26   49.15    7.12
   4  -5  26   37.52    5.59
  -4  -5  27   13.09    4.85
   4   5  27   21.34    6.00
   4  -5  27   28.85    5.18
  -4   5  27   24.36    5.53
  -4  -5  28   11.56    4.00
   4   5  28    8.66    5.55
   4  -5  28    3.97    4.56
  -4   5  28    2.05    4.09
   4   5  29   10.21    6.66
   4  -5  29   -0.79    3.36
  -4   5  29    4.50    6.35
   4   5  30   42.79    7.76
   4  -5  30   24.67    5.53
   4  -6   0  194.90   10.12
   4  -6   0  163.79   11.69
   4  -6  -1    2.26    2.87
   4  -6  -1    4.82    3.61
  -4  -6  -1    0.00    3.31
   4  -6   1   -3.71    2.27
   4  -6   1    9.21    3.80
  -4  -6   2  299.69   15.90
   4   6   2  268.92   22.02
   4  -6  -2  296.52   15.21
   4  -6  -2  281.74   18.01
  -4  -6  -2  277.23   14.37
   4  -6   2  286.38   14.11
  -4  -6   3   -0.22    2.68
   4   6   3   11.90    4.85
   4  -6  -3    2.25    2.65
   4  -6  -3   -5.44    3.42
  -4  -6  -3   -1.32    2.20
   4  -6   3    1.24    3.10
  -4  -6   4  310.97   16.21
   4   6   4  301.45   19.98
   4  -6  -4  316.96   16.35
   4  -6  -4  324.55   19.90
  -4  -6  -4  302.65   17.13
   4  -6   4  279.56   17.87
  -4  -6   5    2.25    2.25
   4   6   5   10.19    3.77
   4  -6  -5   14.20    5.07
   4  -6  -5    5.45    3.43
   4   6  -5    7.19    2.62
  -4  -6  -5    5.67    2.18
   4  -6   5    1.87    2.28
  -4  -6   6  223.58   11.76
   4   6   6  201.73   16.71
   4  -6  -6  236.36   11.97
   4  -6  -6  224.39   14.63
   4   6  -6  232.21   15.14
  -4  -6  -6  200.83   10.92
   4  -6   6  235.66   11.05
  -4  -6   7    2.48    2.93
   4   6   7    2.45    4.23
   4  -6  -7   -0.40    2.62
   4  -6  -7   -3.23    3.44
   4   6  -7   -2.39    1.74
   4  -6   7   -1.87    3.32
  -4  -6   8  204.74   13.35
   4   6   8  211.60   16.56
   4  -6  -8  226.94   11.08
   4  -6  -8  226.58   12.65
   4   6  -8  213.50   12.48
   4  -6   8  196.99   13.12
  -4  -6   9   -3.39    2.26
   4   6   9    0.89    2.90
   4  -6  -9    3.00    2.80
   4  -6  -9    2.83    3.04
   4   6  -9   -1.95    2.81
  -4  -6  -9    9.07    2.59
   4  -6   9    8.10    4.16
  -4  -6  10  194.44   15.16
   4   6  10  188.32   17.91
   4  -6 -10  197.03   11.57
   4  -6 -10  206.15   17.30
   4   6 -10  197.72   14.79
  -4  -6 -10  220.75   10.82
   4  -6  10  243.68   12.09
  -4  -6  11   -3.61    3.39
   4   6  11   -1.79    3.13
   4  -6 -11   -0.59    1.39
   4  -6 -11    1.22    2.03
   4   6 -11    4.32    3.03
  -4  -6 -11    2.79    2.15
   4  -6  11   -2.08    2.49
  -4  -6  12  188.44   11.31
   4   6  12  176.69   12.34
   4  -6 -12  213.17   12.86
   4  -6 -12  232.31   16.36
   4   6 -12  234.49   12.87
  -4  -6 -12  233.56   12.05
   4  -6  12  228.19   12.07
  -4  -6  13    0.67    4.50
   4   6  13    4.46    3.35
   4  -6 -13    2.16    2.56
   4  -6 -13    6.72    2.85
   4   6 -13    3.02    3.67
  -4  -6 -13   -0.43    2.56
   4  -6  13    1.86    2.69
  -4  -6  14  199.94   14.62
   4   6  14  183.89   17.20
   4   6  14  229.80   10.92
   4  -6 -14  224.52   14.14
   4  -6 -14  197.67   15.59
   4   6 -14  209.00   13.67
  -4  -6 -14  211.55   16.22
   4  -6  14  206.71   11.82
  -4  -6  15    7.16    3.80
   4   6  15    1.33    4.00
   4   6  15    0.87    3.27
   4  -6 -15    2.15    2.54
   4  -6 -15    0.00    1.84
   4   6 -15    0.86    3.01
  -4  -6 -15    7.01    3.40
   4  -6  15    5.16    3.72
  -4  -6  16  157.56   10.73
   4   6  16  109.19   10.67
   4   6  16  186.27   14.01
   4  -6 -16  155.93    8.22
   4  -6 -16  143.22   10.33
   4   6 -16  143.99   16.80
  -4  -6 -16  173.49    9.99
   4  -6  16  147.41    9.91
  -4  -6  17    4.88    3.99
   4   6  17   -0.66    3.98
   4   6  17    6.35    2.19
   4  -6 -17    6.62    2.34
   4  -6 -17    3.90    2.46
  -4  -6 -17   -1.90    2.95
   4  -6  17   -0.82    2.47
  -4  -6  18  101.56    8.41
   4   6  18  115.33    6.39
   4  -6 -18  120.03   11.51
  -4  -6 -18  125.26   10.10
   4  -6  18  117.79    8.63
  -4  -6  19    1.10    3.51
   4   6  19    0.44    2.42
   4  -6 -19    3.32    1.56
  -4  -6 -19    0.63    2.09
   4  -6  19    1.64    2.66
  -4  -6  20  113.53   11.15
   4   6  20  158.78    8.83
   4  -6 -20  161.68   10.05
  -4  -6 -20  125.96    9.81
   4  -6  20  137.96   11.65
  -4  -6  21   -2.60    2.60
   4   6  21    1.10    1.98
   4  -6 -21    1.19    1.98
  -4  -6 -21   -0.41    2.90
   4  -6  21    2.64    3.05
  -4  -6  22  132.16   11.67
   4   6  22  153.83   12.81
  -4  -6 -22  158.16   11.60
   4  -6  22  148.26   12.59
  -4  -6  23    7.92    2.78
  -4  -6 -23   -0.62    2.26
   4  -6  23   10.92    7.48
  -4  -6  24   76.17    8.95
  -4  -6 -24   81.79   10.04
   4  -6  24   97.51   10.29
  -4  -6  25    0.21    2.75
   4   6  25   -1.32    3.31
   4  -6  25    3.21    4.22
  -4  -6  26   38.02    6.10
   4   6  26   39.51    7.07
   4  -6  26   46.42    7.21
  -4  -6  27    1.67    4.39
   4   6  27    9.05    5.52
   4  -6  27    4.59    3.99
  -4  -6  28   52.76    8.53
   4   6  28   83.46    9.28
   4  -6  28   70.97    9.36
   4   6  29   -1.55    5.52
   4  -6  29    1.39    3.96
  -4  -7   0    1.77    2.66
   4  -7   0    5.15    3.71
  -4  -7   1    2.00    4.00
   4  -7  -1   -0.41    2.88
  -4  -7  -1    7.73    3.97
   4  -7   1    1.86    3.72
  -4  -7   2  105.85    8.49
   4  -7  -2  126.35    8.62
  -4  -7  -2  117.73    8.16
   4  -7   2  101.47    8.30
  -4  -7   3  112.64    9.63
   4  -7  -3  118.98    7.98
  -4  -7  -3  107.71    8.57
   4  -7   3  101.68    7.49
  -4  -7   4   13.89    3.81
   4  -7  -4   15.25    3.46
  -4  -7  -4   14.87    2.84
   4  -7   4   14.76    4.37
  -4  -7   5  138.58    8.34
   4  -7  -5  158.40    9.95
  -4  -7  -5  118.43    8.96
   4  -7   5  158.64   10.02
  -4  -7   6   85.74    7.44
   4  -7  -6   83.52    6.27
  -4  -7  -6   68.52    5.67
   4  -7   6   93.17    8.56
  -4  -7   7   20.96    4.06
   4  -7  -7   25.31    4.42
   4   7  -7   25.66    4.57
  -4  -7  -7   24.74    4.78
   4  -7   7   31.92    4.17
  -4  -7   8   43.54    6.77
   4  -7  -8   69.02    5.61
   4   7  -8   57.66    5.45
  -4  -7  -8   48.93    5.42
   4  -7   8   49.05    5.22
  -4  -7   9    4.74    3.84
   4  -7  -9    1.20    2.19
   4   7  -9   -0.65    3.24
  -4  -7  -9   -3.02    3.46
   4  -7   9   -1.88    3.97
  -4  -7  10   25.51    4.29
   4  -7 -10   31.54    4.17
   4  -7 -10   38.99    6.30
   4   7 -10   40.97    4.98
  -4  -7 -10   41.40    5.61
   4  -7  10   32.56    4.80
  -4  -7  11    7.22    2.93
   4  -7 -11    5.53    2.77
   4  -7 -11    9.55    3.86
   4   7 -11    5.38    2.58
  -4  -7 -11    4.30    2.80
   4  -7  11    8.55    2.71
  -4  -7  12   64.20    7.44
   4  -7 -12   75.00    6.31
   4  -7 -12   70.02    7.96
   4   7 -12   60.14    7.97
  -4  -7 -12   80.11    6.67
   4  -7  12   73.18    7.72
  -4  -7  13  105.23    9.01
   4  -7 -13  105.94    6.88
   4  -7 -13   86.44   10.02
   4   7 -13   93.91    7.77
  -4  -7 -13   94.73    6.45
   4  -7  13   98.92    7.92
  -4  -7  14    8.97    4.49
   4  -7 -14    4.50    1.76
   4  -7 -14    3.88    2.66
   4   7 -14   13.48    4.50
  -4  -7 -14    2.35    3.21
   4  -7  14    5.20    3.95
  -4  -7  15   48.73    6.93
   4  -7 -15   37.69    3.91
   4  -7 -15   23.74    5.33
  -4  -7 -15   50.33    5.34
   4  -7  15   58.13    6.23
  -4  -7  16   89.51    8.48
   4   7  16   84.05    8.22
   4  -7 -16   69.48    6.64
  -4  -7 -16   79.32    8.94
   4  -7  16   93.04    7.88
  -4  -7  17   -1.11    3.55
   4   7  17   -0.87    3.03
   4  -7 -17   -3.71    2.15
  -4  -7 -17    0.85    2.76
   4  -7  17   -3.93    2.69
  -4  -7  18   -0.66    3.09
   4   7  18   -0.87    3.26
   4  -7 -18    0.78    2.35
  -4  -7 -18    1.06    2.53
   4  -7  18   -0.41    4.12
  -4  -7  19   -0.22    4.82
   4   7  19   -2.83    3.26
   4  -7 -19    0.39    2.16
  -4  -7 -19    4.20    2.94
   4  -7  19    4.11    4.52
  -4  -7  20   51.88    7.64
   4   7  20   66.44    6.76
  -4  -7 -20   39.95    6.70
   4  -7  20   66.84    6.77
  -4  -7  21   25.55    6.28
   4   7  21   22.69    5.24
  -4  -7 -21   12.28    4.58
   4  -7  21   28.20    5.52
  -4  -7  22    4.95    3.44
   4   7  22    8.74    4.15
  -4  -7 -22   -3.31    4.14
   4  -7  22    0.00    5.50
  -4  -7  23   24.56    6.41
   4  -7  23   17.05    5.89
  -4  -7  24   17.18    4.67
   4  -7  24   17.59    4.25
  -4  -7  25    2.95    5.90
   4   7  25    5.26    3.51
   4  -7  25    1.81    4.03
  -4  -7  26   10.66    4.18
   4   7  26   16.68    6.37
   4  -7  26   25.29    5.42
  -4  -8   0   45.81    6.42
   4  -8   0   32.61    4.96
  -4  -8   1   -2.44    4.88
   4  -8  -1    4.32    3.70
  -4  -8  -1    5.51    4.85
   4  -8   1   11.59    4.55
  -4  -8   2  120.23    7.82
   4  -8  -2  124.00    9.65
  -4  -8  -2  107.75    8.16
   4  -8   2  141.38    9.57
  -4  -8   3    8.04    4.91
   4  -8  -3   10.00    2.86
  -4  -8  -3   16.88    4.17
   4  -8   3   18.73    4.58
  -4  -8   4  321.03   22.01
   4  -8  -4  356.70   23.45
  -4  -8  -4  329.23   22.15
   4  -8   4  347.05   15.94
  -4  -8   5    0.90    4.94
   4  -8  -5    3.04    4.05
  -4  -8  -5    4.58    4.14
   4  -8   5    0.84    4.18
  -4  -8   6  174.69   10.83
   4  -8  -6  193.99   11.33
  -4  -8  -6  182.04   12.87
   4  -8   6  179.32   11.54
  -4  -8   7   12.61    4.95
   4  -8  -7    2.01    3.81
  -4  -8  -7   -2.82    3.91
   4  -8   7   -0.84    5.45
  -4  -8   8   34.26    5.86
   4  -8  -8   54.98    7.00
   4   8  -8   51.95    7.41
  -4  -8  -8   54.36    6.72
   4  -8   8   54.51    7.13
  -4  -8   9   12.85    4.06
   4  -8  -9   22.70    5.18
   4   8  -9   20.14    3.26
  -4  -8  -9   14.49    4.32
   4  -8   9    6.71    3.78
  -4  -8  10   67.65    7.68
   4  -8 -10   48.19    5.36
  -4  -8 -10   52.88    6.05
   4  -8  10   65.02    7.98
  -4  -8  11   30.20    6.09
   4  -8 -11   51.17    5.34
  -4  -8 -11   39.87    4.53
   4  -8  11   43.40    6.29
  -4  -8  12  157.09   14.20
   4  -8 -12  178.62    9.68
  -4  -8 -12  168.52   11.66
   4  -8  12  175.80   14.90
  -4  -8  13    7.86    5.84
   4  -8 -13   29.07    4.32
  -4  -8 -13   12.68    4.73
   4  -8  13   19.26    4.82
  -4  -8  14  206.33   14.16
   4  -8 -14  196.45   19.04
  -4  -8 -14  235.38   12.74
   4  -8  14  242.70   15.50
  -4  -8  15   -1.56    3.35
   4  -8 -15    7.25    3.53
  -4  -8 -15   -2.78    2.57
   4  -8  15    4.59    3.76
  -4  -8  16   82.74    8.24
   4  -8 -16   75.64    8.24
  -4  -8 -16   65.82    7.06
   4  -8  16   99.76    9.80
  -4  -8  17   14.84    4.43
   4   8  17    1.94    2.15
   4  -8 -17    0.79    3.14
  -4  -8 -17    7.89   47.95
   4  -8  17    6.86    4.16
  -4  -8  18   41.86    6.83
   4   8  18   25.25    6.05
   4  -8 -18   24.22    4.33
  -4  -8 -18   26.98    4.89
   4  -8  18   34.61    6.63
  -4  -8  19   36.14    5.48
   4   8  19   41.30    6.49
  -4  -8 -19   31.96    5.51
   4  -8  19   23.76    5.17
  -4  -8  20   42.02    7.19
   4   8  20   52.42    7.16
  -4  -8 -20   48.03    7.18
   4  -8  20   43.46    7.62
  -4  -8  21   37.63    8.22
   4   8  21   32.12    6.73
  -4  -8 -21   30.60    5.25
   4  -8  21   47.83    7.39
  -4  -8  22  133.58   14.63
   4  -8  22  130.09   11.88
  -4  -8  23    2.13    5.12
   4  -8  23    3.87    4.28
  -4  -8  24   71.33   10.81
   4  -8  24   69.22   11.58
  -4  -9   0    3.98    5.08
   4  -9   0   -4.14    4.55
  -4  -9   1  154.50   12.44
   4  -9  -1  154.76   12.59
  -4  -9  -1  155.54   11.05
   4  -9   1  144.01   12.06
  -4  -9   2   29.57    6.67
   4  -9  -2   22.37    4.11
  -4  -9  -2   18.01    4.83
   4  -9   2   19.77    5.41
  -4  -9   3   64.21    6.70
   4  -9  -3   73.19    7.57
  -4  -9  -3   69.86    7.46
   4  -9   3   64.70    7.94
  -4  -9   4   11.85    5.14
   4  -9  -4   10.59    3.05
  -4  -9  -4    3.06    3.49
   4  -9   4   11.51    5.23
  -4  -9   5   37.41    6.28
   4  -9  -5   47.64    6.49
  -4  -9  -5   36.82    6.10
   4  -9   5   43.19    5.67
  -4  -9   6   18.18    4.71
   4  -9  -6    6.86    3.43
  -4  -9  -6   17.39    5.65
   4  -9   6   14.07    4.62
  -4  -9   7   67.89    8.55
   4  -9  -7   77.37    7.04
  -4  -9  -7   55.31    9.12
   4  -9   7   76.76    7.58
  -4  -9   8    2.93    4.73
   4  -9  -8    7.81    4.60
  -4  -9  -8    6.50    4.11
   4  -9   8    2.11    3.37
  -4  -9   9  112.79   10.15
   4  -9  -9  118.01    9.98
  -4  -9  -9   94.48    9.31
   4  -9   9  103.21   10.54
  -4  -9  10    7.20    5.85
   4  -9 -10   15.09    3.58
  -4  -9 -10   10.58    4.53
   4  -9  10   17.91    6.11
  -4  -9  11   68.39    9.23
   4  -9 -11   64.93    8.12
  -4  -9 -11   68.37    7.13
   4  -9  11   68.67    7.80
  -4  -9  12   23.36    6.74
   4  -9 -12   15.80    3.36
  -4  -9 -12   21.33    5.82
   4  -9  12   27.58    5.05
  -4  -9  13   21.30    6.73
   4  -9 -13   26.60    5.52
  -4  -9 -13   12.49    5.60
   4  -9  13   17.04    5.89
  -4  -9  14    3.80    6.04
   4  -9 -14    2.17    3.74
  -4  -9 -14    3.23    3.87
   4  -9  14    3.78    6.30
  -4  -9  15   24.30    8.47
   4  -9 -15   26.57    4.13
  -4  -9 -15   14.61    6.66
   4  -9  15   12.16    5.03
  -4  -9  16    1.78    4.66
   4  -9 -16   10.05    4.93
  -4  -9 -16    5.58    4.08
   4  -9  16    9.00    4.81
  -4  -9  17   26.30    6.85
   4  -9 -17   29.81    4.94
  -4  -9 -17   43.88    6.86
   4  -9  17   36.33    8.35
  -4  -9  18    4.18    5.72
  -4  -9 -18    2.78    5.34
   4  -9  18   -5.00    5.21
  -4  -9  19   23.62    7.44
  -4  -9 -19   24.48    5.11
   4  -9  19   24.50    5.19
  -4  -9  20   -0.65    4.13
  -4  -9 -20   16.75    4.88
  -4 -10   0   47.63    7.94
   4 -10   0   46.84    6.64
  -4 -10   1   11.06    4.87
   4 -10  -1    2.48    4.54
  -4 -10  -1    4.18    5.72
   4 -10   1   -5.62    5.41
  -4 -10   2  153.28   14.44
   4 -10  -2  178.91   11.96
  -4 -10  -2  170.55   15.38
   4 -10   2  140.43   16.08
  -4 -10   3   16.68    6.90
   4 -10  -3    4.92    4.10
  -4 -10  -3    7.87    7.65
   4 -10   3   13.18    6.49
  -4 -10   4  371.95   29.73
   4 -10  -4  362.58   34.30
  -4 -10  -4  358.43   29.07
   4 -10   4  342.24   35.51
  -4 -10   5   12.29    7.38
   4 -10  -5    8.53    4.06
  -4 -10  -5   14.35    5.44
   4 -10   5    7.15    5.26
  -4 -10   6  246.96   19.08
   4 -10  -6  270.53   16.43
  -4 -10  -6  256.96   20.89
   4 -10   6  253.07   28.27
  -4 -10   7   44.62    6.51
   4 -10  -7   34.23    5.64
  -4 -10  -7   40.94    7.37
   4 -10   7   33.13    5.91
  -4 -10   8   56.56    8.76
   4 -10  -8   62.97    9.23
  -4 -10  -8   60.34    8.87
   4 -10   8   69.51    8.04
  -4 -10   9   11.00    6.51
   4 -10  -9   15.79    5.00
  -4 -10  -9   25.27    6.05
   4 -10   9   -0.21    4.02
  -4 -10  10   46.93    9.21
   4 -10 -10   76.87    8.37
  -4 -10 -10   69.48    9.72
   4 -10  10   53.72    8.89
  -4 -10  11   -2.24    5.16
   4 -10 -11    3.77    4.96
  -4 -10 -11    8.41    6.68
   4 -10  11    6.34    6.34
  -4 -10  12  165.14   13.70
  -4 -10 -12  192.85   22.01
   4 -10  12  209.49   20.74
  -4 -10  13    9.62    5.37
   4 -10 -13   18.40    5.54
  -4 -10 -13    9.91    3.45
   4 -10 -14  210.80   20.78
  -4 -10 -14  209.00   19.42
   4 -10 -15   42.93    6.93
  -4 -10 -15   47.32    9.69
  -4 -11   0   -4.57    4.15
  -4 -11   1   46.54    7.66
  -4 -11   2    4.94    7.83
   4 -11  -3   53.34    8.42
  -4 -11  -3   54.29    9.16
   4 -11  -4   -1.02    6.54
  -4 -11  -4   -4.78    6.96
  -5   0   0    0.00    1.78
  -5   0   1    1.34    2.24
   5   0   1    2.59    2.80
  -5   0  -1    1.33    1.77
   5   0  -1    1.73    2.38
  -5   0   2   -1.80    2.25
   5   0   2    3.01    1.72
  -5   0  -2    2.20    1.76
   5   0  -2   -0.43    1.95
  -5   0   3   -0.45    1.58
   5   0   3    0.43    2.15
  -5   0  -3   -0.22    2.19
   5   0  -3    0.00    1.30
  -5   0   4   -2.04    2.04
   5   0   4   -0.43    2.79
  -5   0  -4   -0.22    1.74
   5   0  -4    1.52    1.95
  -5   0   5   -1.60    1.60
   5   0   5    1.29    2.36
  -5   0  -5    1.95    1.95
   5   0  -5   -3.25    2.17
  -5   0   6    4.58    2.52
   5   0   6    2.57    2.78
  -5   0  -6   -2.37    1.72
   5   0  -6   -1.30    1.74
  -5   0   7    0.46    1.84
   5   0   7    0.86    1.50
  -5   0  -7    0.64    1.50
  -5   0  -7   -1.33    1.11
   5   0  -7    0.65    1.74
  -5   0   8   -1.38    1.38
   5   0   8   -3.63    2.99
  -5   0  -8   -0.44    0.89
   5   0  -8    3.47    2.60
  -5   0   9    0.00    1.62
   5   0   9    0.00    2.56
  -5   0  -9   -1.56    1.34
   5   0  -9    1.73    2.17
  -5   0  10    1.39    1.85
  -5   0  10    3.46    1.51
   5   0  10    3.84    2.56
  -5   0 -10    8.05    2.12
  -5   0 -10    0.89    1.56
   5   0 -10    2.60    2.38
  -5   0  11   -3.24    1.39
  -5   0  11   -1.30    1.94
   5   0  11   -1.07    1.71
  -5   0 -11    0.84    2.53
  -5   0 -11   -0.45    1.56
   5   0 -11    0.86    2.16
  -5   0  12    2.09    1.39
  -5   0  12    1.51    1.94
   5   0  12    2.56    2.34
  -5   0 -12    0.84    1.89
  -5   0 -12   -1.34    1.12
   5   0 -12    4.09    1.94
  -5   0  13    0.00    1.62
  -5   0  13    0.86    1.51
   5   0  13   -0.85    1.70
  -5   0 -13   -0.42    2.30
  -5   0 -13   -1.12    1.12
   5   0 -13    0.43    2.15
  -5   0  14    3.02    2.55
   5   0  14   -1.70    2.56
  -5   0 -14    2.23    1.56
   5   0 -14   -0.86    1.50
  -5   0  15   -0.70    2.09
   5   0  15    1.49    2.98
  -5   0 -15    1.46    2.50
  -5   0 -15   -2.23    2.23
   5   0 -15    4.27    2.35
  -5   0  16   -0.69    2.55
  -5   0  16   -0.43    1.72
   5   0  16    3.63    2.35
  -5   0 -16    1.66    1.45
  -5   0 -16    1.11    2.45
   5   0 -16    1.70    1.92
  -5   0  17   -0.92    1.39
  -5   0  17    1.72    2.58
   5   0  17    3.42    2.35
  -5   0 -17    4.56    3.11
  -5   0 -17    1.11    1.56
   5   0 -17    0.42    1.48
  -5   0  18    0.92    2.07
   5   0  18    2.35    3.21
  -5   0 -18    1.24    2.48
  -5   0 -18    2.00    3.12
   5   0 -18    0.00    2.11
  -5   0  19   -1.15    2.07
   5   0  19   -1.71    2.57
  -5   0 -19   -0.21    2.07
  -5   0 -19    0.00    2.67
   5   0 -19   -0.42    2.31
  -5   0  20   -0.23    1.83
   5   0  20   -2.79    4.08
  -5   0 -20    0.21    1.85
  -5   0 -20    0.67    2.00
   5   0 -20    3.56    1.26
  -5   0  21    1.14    2.05
   5   0  21    1.72    3.65
  -5   0 -21    4.11    2.88
  -5   0 -21    2.67    2.45
   5   0 -21    0.63    2.29
  -5   0  22   -0.68    1.36
  -5   0  22    2.14    2.57
   5   0  22    2.15    3.23
  -5   0 -22   -2.00    3.78
   5   0 -22    2.49    2.08
  -5   0  23   -0.22    1.79
  -5   0  23   -3.20    2.99
   5   0  23   -2.05    1.43
   5   0  23    0.22    3.89
   5   0 -23    2.28    2.28
  -5   0  24    1.78    1.56
  -5   0  24    2.99    3.20
   5   0  24    1.02    3.06
  -5   0  25    1.92    3.41
   5   0  25   -0.82    2.45
  -5   0  26    5.75    4.47
   5   0  26   -0.81    1.63
  -5   0  27    2.98    4.47
   5   0  27    1.42    2.23
  -5   0  28    1.06    4.68
   5   0  28    3.24    3.24
  -5   0  29    2.34    4.46
  -5   0  30   -5.09    5.30
  -5   0  31    1.69    5.93
  -5   0  32   -0.42    4.65
  -5  -1   0    2.94    1.59
   5   1   0   -0.88    1.99
  -5   1   0    0.22    1.73
   5  -1   0    4.19    2.72
  -5  -1   1  809.27   37.28
   5   1   1  863.28   35.19
  -5   1  -1  817.85   32.98
   5  -1  -1  839.55   31.57
   5   1  -1  809.60   34.67
  -5  -1  -1  806.41   35.10
   5  -1   1  840.60   44.32
  -5   1   1  804.39   32.16
  -5  -1   2  168.83    9.18
  -5  -1   2  167.80   11.25
   5   1   2  140.06    7.11
  -5   1  -2  160.94   10.33
   5  -1  -2  173.38    8.67
   5   1  -2  177.85    8.65
  -5  -1  -2  150.98    8.99
   5  -1   2  164.75    9.22
  -5   1   2  161.37    7.67
  -5  -1   3   36.54    4.37
  -5  -1   3   35.20    2.43
   5   1   3   32.53    3.77
  -5   1  -3   39.34    3.64
   5  -1  -3   29.95    4.43
   5   1  -3   30.46    3.31
  -5  -1  -3   42.77    3.35
  -5  -1  -3   31.92    1.81
   5  -1   3   34.96    3.34
  -5   1   3   31.03    3.28
  -5  -1   4   54.48    3.93
   5   1   4   48.68    3.99
  -5   1  -4   68.60    3.85
   5  -1  -4   51.99    4.23
   5   1  -4   59.30    4.20
  -5  -1  -4   53.59    3.99
  -5  -1  -4   50.69    2.94
   5  -1   4   60.02    4.79
  -5   1   4   59.63    3.96
  -5  -1   5    4.17    2.78
   5   1   5   10.84    2.66
  -5   1  -5    9.98    2.34
   5  -1  -5   13.98    2.75
   5   1  -5   12.11    2.20
  -5  -1  -5    6.17    2.20
  -5  -1  -5    9.67    1.57
   5  -1   5   11.81    2.90
  -5   1   5    9.23    2.20
  -5  -1   6  129.10    7.93
   5   1   6  137.58    7.78
  -5   1  -6  156.15    8.49
   5  -1  -6  140.49    7.67
   5   1  -6  160.61   10.35
  -5  -1  -6  145.80    7.91
  -5  -1  -6  138.03    8.12
   5  -1   6  157.66    9.56
  -5   1   6  142.18    6.87
  -5  -1   7  195.10   10.77
   5   1   7  199.49   10.23
  -5   1  -7  189.61   10.99
   5  -1  -7  203.89    9.40
   5   1  -7  219.23    9.90
  -5  -1  -7  210.27   11.14
  -5  -1  -7  194.52    9.47
   5  -1   7  197.66    9.98
  -5   1   7  205.48    8.03
  -5  -1   8   67.64    5.16
   5   1   8   69.44    4.44
  -5   1  -8   50.47    4.84
   5  -1  -8   72.82    4.69
   5   1  -8   68.88    5.25
  -5  -1  -8   76.63    5.85
  -5  -1  -8   68.73    3.60
   5  -1   8   58.98    4.96
  -5   1   8   61.31    4.00
  -5  -1   9  858.79   37.04
   5   1   9  926.35   44.52
  -5   1  -9  918.08   35.58
   5  -1  -9  900.97   43.44
   5   1  -9  978.71   57.03
  -5  -1  -9  891.32   37.22
  -5  -1  -9  888.35   41.67
   5  -1   9  930.79   40.93
  -5   1   9  880.89   36.42
  -5  -1  10   35.27    4.24
  -5  -1  10   40.12    3.73
   5   1  10   39.59    4.21
   5  -1 -10   37.55    2.78
   5   1 -10   45.42    4.78
  -5  -1 -10   41.98    3.86
  -5  -1 -10   39.82    2.92
   5  -1  10   42.37    4.33
  -5   1  10   36.16    3.78
  -5  -1  11  329.05   15.85
  -5  -1  11  321.71   15.45
   5   1  11  339.08   16.92
  -5   1 -11  363.75   19.30
   5  -1 -11  323.62   17.55
   5   1 -11  363.32   21.26
  -5  -1 -11  323.33   15.19
  -5  -1 -11  346.49   16.65
   5  -1  11  327.49   18.18
  -5   1  11  353.33   15.64
  -5  -1  12   97.64    6.62
   5   1  12  105.76    8.43
  -5   1 -12  105.55    6.05
  -5   1 -12  111.44    8.19
   5  -1 -12  111.21    8.12
   5   1 -12  121.42    7.78
  -5  -1 -12  112.87    7.02
  -5  -1 -12  112.74    7.18
   5  -1  12  110.03    8.03
  -5   1  12  114.28    6.90
  -5  -1  13    9.21    3.07
   5   1  13    9.52    3.54
  -5   1 -13   10.18    2.29
  -5   1 -13   12.15    2.87
   5  -1 -13   19.41    2.99
   5   1 -13   10.74    2.79
  -5  -1 -13    9.51    3.38
  -5  -1 -13    8.95    2.01
   5  -1  13   10.05    2.46
  -5   1  13    7.09    2.22
  -5  -1  14   11.57    2.83
  -5  -1  14   10.50    2.19
   5   1  14   12.62    3.10
  -5   1 -14    8.09    2.90
  -5   1 -14   11.05    2.21
   5  -1 -14   16.62    2.77
   5   1 -14   14.33    2.78
  -5  -1 -14    9.47    2.32
  -5  -1 -14   10.29    2.24
   5  -1  14   20.92    3.28
  -5   1  14   16.60    2.44
  -5  -1  15   32.36    3.78
   5   1  15   36.34    5.32
  -5   1 -15   37.25    4.14
  -5   1 -15   40.48    4.87
   5  -1 -15   34.68    3.83
   5   1 -15   24.48    3.83
  -5  -1 -15   38.79    3.57
  -5  -1 -15   34.02    3.58
   5  -1  15   46.55    4.93
  -5   1  15   28.71    2.87
  -5  -1  16   70.59    5.91
  -5  -1  16   73.86    6.35
   5   1  16   77.85    7.11
  -5   1 -16   90.68    6.00
  -5   1 -16   80.32    6.21
   5  -1 -16   83.68    5.53
   5   1 -16   84.75    6.15
  -5  -1 -16   76.92    6.07
  -5  -1 -16   86.65    7.18
   5  -1  16   93.32    7.20
  -5   1  16   83.25    5.74
  -5   1  16   80.61    8.30
  -5  -1  17  396.83   25.31
  -5  -1  17  411.60   28.91
   5   1  17  428.50   32.95
  -5   1 -17  460.99   22.12
  -5   1 -17  439.23   35.05
   5  -1 -17  487.14   24.65
   5   1 -17  490.31   30.43
  -5  -1 -17  468.16   22.79
  -5  -1 -17  472.32   37.69
   5  -1  17  420.47   29.26
  -5   1  17  447.42   18.98
  -5   1  17  436.68   31.06
  -5  -1  18   -2.59    2.36
  -5  -1  18    3.93    3.05
   5   1  18   -0.44    2.89
  -5   1 -18    1.33    1.99
   5  -1 -18    0.00    1.90
   5   1 -18    3.57    2.94
  -5  -1 -18    5.61    2.50
  -5  -1 -18   -0.22    2.02
   5  -1  18    2.05    2.88
  -5   1  18   -1.75    1.75
  -5   1  18    0.64    2.34
  -5  -1  19  384.95   23.61
  -5  -1  19  385.87   31.68
   5   1  19  364.52   29.67
  -5   1 -19  438.09   30.85
   5  -1 -19  416.71   32.92
   5   1 -19  452.24   17.46
  -5  -1 -19  433.77   25.37
   5  -1  19  379.37   32.58
  -5   1  19  419.66   19.21
  -5  -1  20   58.94    5.88
  -5  -1  20   66.22    7.85
   5   1  20   65.74    6.03
  -5   1 -20   60.79    8.19
   5  -1 -20   75.45    6.31
   5   1 -20   67.84    6.04
  -5  -1 -20   72.87    6.01
   5  -1  20   69.27    5.54
   5  -1  20   65.08    7.22
  -5   1  20   78.86    5.63
  -5   1  20   78.41    5.73
  -5  -1  21   40.99    3.99
  -5  -1  21   49.40    6.32
   5   1  21   39.50    5.81
  -5   1 -21   38.22    4.87
   5  -1 -21   53.85    4.41
   5   1 -21   53.48    5.40
  -5  -1 -21   53.72    4.96
   5  -1  21   50.11    4.10
   5  -1  21   37.34    4.55
  -5   1  21   51.95    3.66
  -5  -1  22    3.50    2.57
  -5  -1  22   -2.61    3.48
   5   1  22    0.00    2.01
   5  -1 -22    3.76    1.88
   5   1 -22    1.24    2.48
  -5  -1 -22   -0.21    1.86
   5  -1  22    1.63    2.45
   5  -1  22   -3.10    2.69
  -5   1  22    1.71    1.92
  -5  -1  23    4.65    1.63
  -5  -1  23    0.65    2.82
   5   1  23    3.13    3.36
   5   1 -23    3.91    1.85
  -5  -1 -23    7.21    2.68
   5  -1  23    1.63    2.04
   5  -1  23    6.84    4.77
  -5   1  23    5.50    1.90
  -5   1  23    6.55    4.44
  -5  -1  24   19.70    2.78
  -5  -1  24   27.98    4.56
  -5  -1 -24   38.43    5.35
   5  -1  24   29.64    4.47
  -5   1  24   25.13    5.07
  -5  -1  25   99.59    9.01
  -5  -1  25  115.91   11.06
   5  -1  25  118.87    7.73
  -5   1  25  106.35   10.56
  -5  -1  26   21.85    5.63
   5   1  26   11.87    3.68
   5  -1  26   11.51    3.84
  -5   1  26   23.40    6.75
  -5  -1  27  286.94   25.75
   5   1  27  318.73   18.35
   5  -1  27  274.73   27.07
  -5   1  27  288.82   14.37
  -5  -1  28   15.97    5.39
   5  -1  28   15.47    3.42
  -5   1  28   16.42    7.37
  -5  -1  29   86.39   11.21
   5  -1  29   98.98   11.46
  -5   1  29   96.10   12.83
  -5  -1  30   22.80    6.88
  -5   1  30   11.98    3.99
  -5  -1  31    1.50    4.94
  -5   1  31    4.83    5.25
  -5  -1  32    2.57    3.43
  -5   1  32    5.03    5.66
  -5  -1  33   13.69    5.99
   5   2   0   95.30    6.05
  -5   2   0   66.73    4.64
   5  -2   0   96.82    6.56
  -5  -2   1   40.09    3.65
   5   2   1   47.07    4.26
  -5   2  -1   50.02    4.00
   5  -2  -1   44.01    4.51
   5   2  -1   45.76    4.25
   5  -2   1   46.67    4.49
  -5   2   1   43.01    3.17
  -5  -2   2   16.70    2.75
   5   2   2    7.18    3.14
  -5   2  -2    8.60    2.31
   5  -2  -2    9.64    2.46
   5   2  -2    8.24    2.67
  -5  -2  -2   10.11    2.70
   5  -2   2    6.51    3.05
  -5   2   2   12.25    2.53
  -5  -2   3  116.39    6.90
   5   2   3  123.21    7.00
  -5   2  -3  134.05    9.02
   5  -2  -3  120.74    7.64
   5   2  -3  125.50    7.35
  -5  -2  -3  126.60    7.18
   5  -2   3  120.13    6.53
  -5   2   3  137.46    7.22
  -5  -2   4   94.67    7.38
   5   2   4   96.59    6.77
  -5   2  -4   95.14    6.08
   5  -2  -4   87.43    4.97
   5   2  -4   92.14    6.21
  -5  -2  -4   81.23    5.57
   5  -2   4   99.03    6.10
  -5   2   4   92.11    6.16
  -5  -2   5   -1.85    1.85
  -5  -2   5    0.46    0.91
   5   2   5    3.61    1.80
  -5   2  -5    2.51    1.88
   5  -2  -5    1.65    1.86
   5   2  -5   -0.44    1.77
  -5  -2  -5    5.31    1.77
   5  -2   5    0.00    1.62
  -5   2   5    3.60    1.70
  -5  -2   6   19.46    3.24
  -5  -2   6   27.56    5.24
   5   2   6   19.18    3.84
  -5   2  -6   28.76    3.54
   5  -2  -6   19.27    2.90
   5   2  -6   25.08    3.52
  -5  -2  -6   20.92    2.86
   5  -2   6   23.40    3.23
  -5   2   6   21.43    2.97
  -5  -2   7   26.94    2.79
  -5  -2   7   33.24    2.29
   5   2   7   31.40    3.39
  -5   2  -7   31.01    3.75
   5  -2  -7   38.85    3.54
   5   2  -7   34.42    4.61
  -5  -2  -7   49.73    4.60
   5  -2   7   31.81    4.84
  -5   2   7   33.33    2.76
  -5  -2   8   14.43    2.56
  -5  -2   8   19.33    2.28
   5   2   8   16.96    3.39
  -5   2  -8   20.99    3.33
   5  -2  -8   16.24    2.29
   5   2  -8   33.84    3.71
  -5  -2  -8   15.03    3.05
   5  -2   8   10.25    3.02
  -5   2   8   22.08    2.97
  -5  -2   9   19.82    3.03
  -5  -2   9   19.53    2.28
   5   2   9   18.55    3.40
   5  -2  -9   22.34    2.92
   5   2  -9   13.70    3.26
  -5  -2  -9   16.04    3.03
   5  -2   9   18.86    4.22
  -5   2   9   18.90    2.12
  -5  -2  10   61.86    4.44
  -5  -2  10   51.25    3.87
   5   2  10   44.39    4.99
   5  -2 -10   57.95    5.24
   5   2 -10   52.60    5.42
  -5  -2 -10   45.92    3.67
   5  -2  10   45.08    4.82
  -5   2  10   54.75    4.04
  -5  -2  11  167.31    9.60
  -5  -2  11  159.19   10.26
   5   2  11  163.86   12.05
  -5   2 -11  179.84   10.36
   5  -2 -11  161.00    9.46
   5   2 -11  167.63   11.22
  -5  -2 -11  174.37    9.04
   5  -2  11  162.66   10.85
  -5   2  11  163.48    8.51
  -5  -2  12   14.03    3.98
  -5  -2  12   10.40    2.04
   5   2  12    9.07    2.95
   5  -2 -12   14.91    3.15
   5   2 -12   12.65    3.86
  -5  -2 -12   16.86    2.78
   5  -2  12   12.19    2.80
  -5   2  12   12.71    2.12
  -5  -2  13   65.48    6.32
  -5  -2  13   68.40    6.34
   5   2  13   73.08    6.37
   5  -2 -13   66.23    5.05
   5   2 -13   89.41    6.84
  -5  -2 -13   72.86    5.53
   5  -2  13   80.65    6.81
  -5   2  13   72.73    4.24
  -5  -2  14   18.94    3.51
  -5  -2  14   20.29    2.93
   5   2  14   15.90    2.95
  -5   2 -14   17.85    3.31
   5  -2 -14   26.72    2.95
   5   2 -14   30.15    3.82
  -5  -2 -14   21.15    4.02
   5  -2  14   26.13    3.20
  -5   2  14   17.30    2.95
  -5  -2  15    5.14    2.57
  -5  -2  15    2.70    1.58
   5   2  15    0.45    2.27
  -5   2 -15    1.76    2.64
   5  -2 -15   -1.47    2.32
   5   2 -15    0.42    2.75
  -5  -2 -15   -1.68    1.68
   5  -2  15    0.21    2.47
   5  -2  15   -1.59    1.99
  -5   2  15   -2.95    2.10
  -5  -2  16   -1.87    1.87
  -5  -2  16    6.07    2.70
   5   2  16    0.23    2.50
  -5   2 -16    1.10    3.30
   5  -2 -16    2.10    2.10
   5   2 -16   -2.31    2.94
  -5  -2 -16   -2.10    1.89
   5  -2  16   -2.05    2.88
   5  -2  16   -1.99    3.19
  -5   2  16    3.57    1.68
  -5  -2  17    3.73    2.80
  -5  -2  17    1.12    2.92
   5   2  17    3.19    3.41
  -5   2 -17    7.26    3.96
   5  -2 -17    6.73    2.31
   5   2 -17    2.72    2.72
  -5  -2 -17    2.72    2.09
   5  -2  17    0.41    2.26
   5  -2  17    5.38    2.59
  -5   2  17    3.14    1.88
  -5  -2  18   20.75    3.50
  -5  -2  18   27.11    3.59
   5   2  18   23.67    5.24
  -5   2 -18   36.51    5.28
   5  -2 -18   32.79    3.15
   5   2 -18   39.38    4.80
  -5  -2 -18   34.39    3.34
   5  -2  18   28.26    4.30
   5  -2  18   36.89    4.99
  -5   2  18   27.09    2.92
  -5  -2  19   60.79    5.60
  -5  -2  19   74.73    6.73
   5   2  19   66.03    5.93
  -5   2 -19   74.32    8.81
   5  -2 -19   79.15    5.47
   5   2 -19   80.30    6.03
  -5  -2 -19   81.92    6.66
   5  -2  19   81.95    7.16
   5  -2  19   61.05    6.80
  -5   2  19   84.09    4.99
  -5   2  19   72.50    7.78
  -5  -2  20   -4.65    2.33
  -5  -2  20    0.45    2.46
   5   2  20    0.91    1.82
   5  -2 -20   -0.63    1.68
   5   2 -20   -2.48    2.89
  -5  -2 -20    4.77    2.07
   5  -2  20    2.04    2.86
  -5   2  20    1.45    1.86
  -5  -2  21  124.71    8.38
  -5  -2  21  109.73    9.40
   5   2  21  119.34    8.22
   5  -2 -21  122.76    7.14
   5   2 -21  133.95    9.92
  -5  -2 -21  121.96    7.88
   5  -2  21  124.94    7.14
  -5   2  21  105.36    7.78
  -5  -2  22   10.67    3.01
  -5  -2  22    4.45    4.01
   5   2  22   11.61    4.10
   5  -2 -22   17.25    2.26
   5  -2 -22   11.30    2.09
   5   2 -22    5.34    3.08
  -5  -2 -22    9.51    3.51
   5  -2  22   12.79    2.44
  -5   2  22   12.79    4.40
  -5  -2  23   12.04    3.70
  -5  -2  23   19.34    5.11
   5   2  23   10.01    3.64
   5  -2 -23   19.84    3.07
   5   2 -23   11.08    3.69
  -5  -2 -23   18.37    3.51
   5  -2  23   19.24    4.05
  -5   2  23   11.95    4.40
  -5  -2  24    4.16    2.54
  -5  -2  24    0.44    3.99
   5  -2 -24    3.26    1.43
  -5  -2 -24    2.68    2.89
   5  -2  24    3.23    2.22
  -5   2  24   -2.93    2.93
  -5  -2  25   -0.46    3.23
  -5  -2  25   -3.10    3.32
  -5  -2 -25    3.09    2.88
   5  -2  25    6.04    3.63
  -5  -2  26    5.06    3.45
  -5  -2  26    9.28    4.86
  -5  -2 -26   12.13    3.50
   5  -2  26    9.84    2.81
  -5  -2  27   16.11    3.75
  -5  -2 -27   32.24    4.32
   5  -2  27   15.83    4.01
  -5   2  27   24.67    7.53
  -5  -2  28    6.16    4.18
   5  -2  28   -0.20    3.80
  -5   2  28    1.88    4.39
  -5  -2  29   73.82   10.56
   5  -2  29   67.79    7.40
  -5   2  29   50.93    7.93
  -5  -2  30    3.95    9.43
  -5   2  30    3.55    5.63
  -5  -2  31   19.03    6.13
  -5   2  31    0.63    7.30
  -5  -2  32    2.40    4.15
  -5  -3   0    6.76    2.48
   5   3   0    1.79    2.01
  -5   3   0    8.08    4.56
   5  -3   0    0.20    1.81
  -5  -3   1 1837.73   73.14
   5   3   1 1998.60   96.03
  -5   3  -1 1887.54   72.99
   5  -3  -1 1988.88   91.43
   5   3  -1 2015.62   92.09
  -5  -3  -1 1798.78   77.75
   5  -3   1 1925.08   86.68
  -5   3   1 1819.67   82.08
  -5  -3   2   53.96    6.35
   5   3   2   64.98    5.41
   5  -3  -2   44.44    4.45
   5   3  -2   49.76    4.89
  -5  -3  -2   49.41    4.03
   5  -3   2   48.11    5.02
  -5   3   2   45.60    6.22
  -5  -3   3  971.06   43.15
   5   3   3 1054.82   51.46
   5  -3  -3 1060.05   47.93
   5   3  -3 1097.50   48.50
  -5  -3  -3  980.89   42.27
   5  -3   3 1043.50   49.40
  -5   3   3  933.22   40.03
  -5  -3   4    9.12    2.74
   5   3   4   10.39    3.39
   5  -3  -4   19.06    3.85
   5   3  -4   13.67    3.09
  -5  -3  -4   14.64    2.66
   5  -3   4    9.19    2.40
  -5   3   4   13.68    3.11
  -5  -3   5  587.65   27.76
   5   3   5  596.25   32.31
   5  -3  -5  596.42   30.05
   5   3  -5  658.92   35.48
  -5  -3  -5  614.51   24.85
   5  -3   5  629.97   30.72
  -5   3   5  600.99   24.82
  -5  -3   6   52.45    4.81
   5   3   6   40.14    5.22
   5  -3  -6   40.93    5.30
   5   3  -6   56.65    4.60
  -5  -3  -6   43.97    4.62
   5  -3   6   43.16    4.98
  -5   3   6   49.10    4.15
  -5  -3   7 1102.41   51.12
   5   3   7 1194.94   71.22
   5  -3  -7 1153.42   62.36
   5   3  -7 1175.65   61.39
  -5  -3  -7 1112.65   52.06
   5  -3   7 1017.52   62.09
   5  -3   7 1124.37   56.00
  -5   3   7 1115.07   49.74
  -5  -3   8   34.00    3.45
   5   3   8   32.08    4.33
   5  -3  -8   26.19    3.48
   5   3  -8   33.16    5.42
  -5  -3  -8   25.92    3.70
   5  -3   8   58.85    8.06
   5  -3   8   30.52    3.57
  -5   3   8   37.45    5.18
  -5  -3   9 1627.17   80.52
   5   3   9 1809.18  110.57
   5  -3  -9 1767.95   86.43
   5   3  -9 1819.29  114.81
  -5  -3  -9 1780.69   76.88
   5  -3   9 1848.85   76.40
   5  -3   9 1820.16  104.28
  -5   3   9 1779.57   74.00
  -5  -3  10   31.98    5.29
   5   3  10   25.09    3.65
   5  -3 -10   23.02    3.09
   5   3 -10   29.20    4.30
  -5  -3 -10   19.42    3.24
   5  -3  10   24.95    3.30
   5  -3  10   17.38    3.16
  -5   3  10   28.92    4.55
  -5  -3  11  996.65   44.14
   5   3  11 1010.33   61.27
   5  -3 -11 1050.86   63.07
   5   3 -11 1115.37   62.34
  -5  -3 -11 1051.48   48.31
   5  -3  11 1033.82   49.56
   5  -3  11 1014.88   63.05
  -5   3  11 1057.22   44.77
  -5  -3  12   25.77    3.91
   5   3  12   34.28    3.89
   5  -3 -12   31.80    4.13
   5   3 -12   39.33    5.10
  -5  -3 -12   35.06    3.21
   5  -3  12   38.08    3.91
   5  -3  12   26.78    3.94
  -5  -3  13  303.97   16.37
   5   3  13  272.11   18.37
   5  -3 -13  295.10   20.74
   5   3 -13  323.20   25.21
  -5  -3 -13  308.58   15.80
   5  -3  13  310.49   14.84
   5  -3  13  300.38   16.06
  -5  -3  14   16.54    3.22
   5   3  14   12.81    3.20
   5  -3 -14    8.91    2.49
   5   3 -14    6.53    3.16
  -5  -3 -14    9.53    3.18
   5  -3  14   13.35    2.46
   5  -3  14   12.38    2.75
  -5  -3  15  365.68   24.59
   5   3  15  461.99   30.33
   5  -3 -15  492.20   19.76
   5  -3 -15  449.89   33.49
   5   3 -15  501.72   23.57
  -5  -3 -15  450.37   23.70
   5  -3  15  450.83   27.52
   5  -3  15  454.99   32.95
  -5  -3  16   34.13    4.81
   5   3  16   27.69    4.35
  -5   3 -16   30.96    5.31
   5  -3 -16   31.90    2.87
   5  -3 -16   24.11    3.33
   5   3 -16   30.65    4.80
  -5  -3 -16   31.30    4.41
   5  -3  16   35.84    4.10
  -5  -3  17  766.57   32.63
   5   3  17  749.00   56.68
  -5   3 -17  765.39   70.24
   5  -3 -17  868.87   39.71
   5  -3 -17  803.07   64.55
   5   3 -17  802.35   54.94
  -5  -3 -17  792.15   45.33
   5  -3  17  841.64   45.28
  -5  -3  18   10.27    4.11
   5   3  18   -2.06    2.52
   5  -3 -18    0.20    1.83
   5  -3 -18    1.87    2.29
   5   3 -18   -0.62    3.31
  -5  -3 -18    4.59    2.71
   5  -3  18    1.22    2.04
  -5  -3  19  610.37   35.85
   5   3  19  583.27   37.38
   5  -3 -19  726.53   47.98
   5  -3 -19  637.24   47.27
   5   3 -19  647.46   49.37
  -5  -3 -19  675.58   46.45
   5  -3  19  664.72   27.41
  -5  -3  20   33.62    4.55
   5   3  20   26.47    4.34
   5  -3 -20   38.26    4.46
   5  -3 -20   42.84    3.75
   5   3 -20   30.62    4.73
  -5  -3 -20   31.32    3.74
   5  -3  20   36.18    4.68
  -5  -3  21  251.35   12.52
   5   3  21  228.05   22.81
   5  -3 -21  305.87   17.00
   5  -3 -21  257.34   15.22
   5   3 -21  253.69   24.44
  -5  -3 -21  281.46   14.12
   5  -3  21  263.46   15.25
  -5  -3  22   -0.68    1.81
   5   3  22    0.91    3.64
   5  -3 -22    0.00    1.21
   5   3 -22    5.53    2.87
  -5  -3 -22    1.65    2.69
   5  -3  22    0.81    2.23
  -5   3  22    2.91    2.70
  -5  -3  23   92.09    9.72
   5  -3 -23   83.91    5.83
  -5  -3 -23   88.73    7.23
   5  -3  23   82.14    7.07
  -5   3  23   71.05    8.11
  -5  -3  24    6.08    3.38
  -5  -3 -24   11.34    3.09
   5  -3  24    7.65    3.62
  -5   3  24    7.48    3.12
  -5  -3  25  161.08   12.40
  -5  -3 -25  180.50   18.97
   5  -3  25  214.62   16.10
  -5   3  25  190.79   17.25
  -5  -3  26   12.58    3.82
  -5  -3 -26   13.80    3.30
   5  -3  26   15.62    5.01
  -5   3  26    1.87    4.77
  -5  -3 -27  364.23   22.98
   5  -3  27  306.56   25.84
  -5   3  27  296.44   33.42
   5  -3  28    4.58    2.79
  -5   3  28    5.81    4.15
   5  -3  29  118.45    9.39
  -5   3  29  126.64   11.82
   5  -3  30   -0.99    3.97
  -5   3  30   15.12    6.01
  -5  -4   0  199.01   10.76
   5   4   0  212.01   14.48
   5  -4   0  195.17   10.33
   5  -4   0  184.58   10.67
  -5  -4   1  104.75    6.97
   5   4   1  136.98    8.28
   5  -4  -1  140.95    8.67
   5  -4  -1  124.59   10.25
   5   4  -1  141.14    9.98
  -5  -4  -1  129.72    6.71
   5  -4   1   98.86    8.66
   5  -4   1  152.13   10.23
  -5  -4   2    7.20    2.47
   5   4   2   10.28    4.02
   5  -4  -2   11.10    2.47
   5  -4  -2    5.02    3.01
   5   4  -2   13.44    3.09
  -5  -4  -2    3.78    2.89
   5  -4   2   18.34    3.09
   5  -4   2    7.37    2.39
  -5  -4   3   85.71    6.33
   5   4   3   71.48    7.85
   5  -4  -3   86.93    5.97
   5  -4  -3   77.36    6.45
   5   4  -3   88.91    6.60
  -5  -4  -3   70.17    5.54
   5  -4   3   82.44    5.37
   5  -4   3   67.44    5.79
  -5  -4   4  110.78    6.80
   5   4   4  106.93   10.35
   5  -4  -4  130.59    8.64
   5  -4  -4  112.69    8.68
   5   4  -4  109.10    9.20
  -5  -4  -4  128.81    7.52
   5  -4   4  135.43    7.65
   5  -4   4  132.66    8.78
  -5  -4   5  105.57    8.62
   5   4   5   99.53    6.56
   5  -4  -5   96.01    5.76
   5  -4  -5   88.08    7.28
   5   4  -5   83.16    6.98
  -5  -4  -5   98.67    6.61
   5  -4   5  100.81    6.40
   5  -4   5   86.62    6.17
  -5  -4   6   44.03    4.09
   5   4   6   30.24    4.29
   5  -4  -6   45.50    3.69
   5  -4  -6   41.99    4.25
   5   4  -6   41.18    4.99
  -5  -4  -6   38.09    4.16
   5  -4   6   44.94    4.54
   5  -4   6   37.59    4.16
  -5  -4   7  295.65   13.47
   5   4   7  258.20   20.64
   5  -4  -7  309.34   16.43
   5  -4  -7  299.89   19.31
   5   4  -7  275.27   20.97
  -5  -4  -7  299.67   15.54
   5  -4   7  291.46   13.04
   5  -4   7  281.80   23.18
  -5  -4   8   71.88    6.38
   5   4   8   84.47    7.49
   5   4   8   88.00    4.14
   5  -4  -8   90.99    5.53
   5  -4  -8   73.94    7.31
   5   4  -8   88.25    5.60
   5   4  -8   93.47    7.57
  -5  -4  -8   81.47    7.39
   5  -4   8   76.66    5.98
   5  -4   8   76.87    6.53
  -5  -4   9   51.43    4.10
   5   4   9   53.30    6.81
   5   4   9   61.02    3.47
   5  -4  -9   63.10    4.91
   5  -4  -9   56.43    4.28
   5   4  -9   48.29    6.20
   5   4  -9   62.70    6.64
  -5  -4  -9   55.61    4.77
   5  -4   9   51.50    4.74
   5  -4   9   58.05    5.92
  -5  -4  10   48.02    4.33
   5   4  10   56.99    5.69
   5   4  10   57.12    3.48
   5  -4 -10   57.50    4.70
   5  -4 -10   50.64    4.89
   5   4 -10   60.61    7.24
  -5  -4 -10   43.11    4.10
   5  -4  10   53.33    4.95
  -5  -4  11   -6.14    3.64
   5   4  11   11.36    5.23
   5   4  11    4.64    1.39
   5  -4 -11    6.72    1.63
   5  -4 -11    6.32    2.85
   5   4 -11    6.56    2.75
  -5  -4 -11   -0.21    3.01
   5  -4  11    8.44    3.50
  -5  -4  12    2.27    2.96
   5   4  12    3.41    3.18
   5   4  12    7.89    2.09
   5  -4 -12    8.74    1.83
   5  -4 -12    0.82    2.04
   5   4 -12    6.53    3.79
  -5  -4 -12    8.12    2.35
   5  -4  12    8.64    3.29
  -5  -4  13   10.67    3.63
   5   4  13    6.37    3.41
   5   4  13   16.50    2.32
   5  -4 -13    8.32    1.83
   5  -4 -13    8.39    2.25
   5   4 -13   14.67    4.40
  -5  -4 -13   14.26    3.62
   5  -4  13   11.50    3.08
  -5  -4  14   72.06    5.67
   5   4  14   66.42    6.61
   5   4  14   80.18    7.68
   5  -4 -14   87.04    6.28
   5  -4 -14   73.00    6.37
  -5  -4 -14   75.67    5.31
   5  -4  14   65.66    5.96
  -5  -4  15  286.49   14.98
   5   4  15  264.24   20.77
   5   4  15  331.14   23.05
   5  -4 -15  295.69   17.20
   5  -4 -15  275.07   22.25
  -5  -4 -15  268.50   18.82
   5  -4  15  278.30   16.42
  -5  -4  16    0.23    1.80
   5   4  16   -3.41    2.95
   5   4  16   -1.63    2.32
   5  -4 -16    4.23    2.02
   5  -4 -16    4.73    2.88
  -5  -4 -16    2.10    2.52
   5  -4  16    3.27    2.25
  -5  -4  17  257.93   16.24
   5   4  17  268.10   13.95
   5   4  17  300.84   22.32
   5  -4 -17  282.80   17.52
   5  -4 -17  268.71   19.01
  -5  -4 -17  285.38   18.05
   5  -4  17  248.62   14.74
  -5  -4  18   57.61    5.83
   5   4  18   47.38    5.45
   5   4  18   69.58    7.20
   5  -4 -18   48.91    4.61
   5  -4 -18   65.92    6.19
  -5  -4 -18   61.74    5.64
   5  -4  18   74.43    6.12
  -5  -4  19   16.08    3.58
   5   4  19    7.24    3.62
   5   4  19   19.00    3.71
   5  -4 -19   14.40    2.60
   5  -4 -19   12.98    2.27
  -5  -4 -19   17.46    2.70
   5  -4  19   20.15    4.07
  -5  -4  20    4.45    3.12
   5   4  20    2.03    2.93
   5   4  20    2.55    2.31
   5  -4 -20    2.79    1.60
  -5  -4 -20    7.67    3.52
   5  -4  20    3.45    2.23
  -5  -4  21    2.88    2.66
   5   4  21    4.39    3.47
   5  -4 -21   -0.60    1.39
  -5  -4 -21    1.45    2.07
   5  -4  21    8.10    3.44
  -5  -4  22   37.35    5.31
   5   4  22   44.08    6.00
   5  -4 -22   34.75    3.78
  -5  -4 -22   42.47    4.54
   5  -4  22   24.65    3.84
  -5  -4  23  106.37    9.49
   5   4  23  141.94    8.55
  -5  -4 -23  110.74   13.39
   5  -4  23  132.82   10.90
  -5  -4  24    9.66    2.85
   5   4  24   10.12    3.22
  -5  -4 -24    5.96    3.08
   5  -4  24    5.63    4.42
  -5  -4  25  184.54   17.98
   5   4  25  235.85   18.63
  -5  -4 -25  225.88   24.47
   5  -4  25  212.10   20.48
  -5   4  25  226.61   17.52
  -5  -4  26   11.36    4.59
   5   4  26   30.49    5.96
  -5  -4 -26   25.69    4.11
   5  -4  26   20.39    5.20
  -5   4  26   17.08    5.35
  -5  -4  27   33.79    5.89
   5   4  27   61.55    7.56
   5  -4  27   53.04    6.99
  -5   4  27   53.71    8.64
   5   4  28   11.42    5.71
   5  -4  28   13.92    5.17
  -5   4  28   13.58    4.94
   5   4  29    6.84    4.10
   5  -4  29    6.94    2.78
  -5   4  29   -4.11    3.91
  -5  -4  30   -2.38    4.75
  -5  -5   0    1.56    3.34
   5   5   0    0.91    0.68
   5  -5   0    1.23    1.85
   5  -5   0    5.00    3.20
  -5  -5   1    8.26    3.13
   5   5   1    6.34    0.91
   5  -5  -1    3.90    2.46
   5  -5  -1    8.21    2.60
   5   5  -1    6.14    1.14
  -5  -5  -1    2.00    2.89
   5  -5   1    4.11    1.85
   5  -5   1    4.39    2.79
  -5  -5   2   -1.57    2.46
   5  -5  -2    2.46    2.26
   5   5  -2    0.68    1.14
  -5  -5  -2    1.55    2.43
   5  -5   2   -1.65    1.85
   5  -5   2    2.39    1.99
  -5  -5   3   37.95    4.72
   5   5   3   31.75    4.89
   5  -5  -3   26.22    2.87
   5  -5  -3   30.91    4.22
   5   5  -3   32.74    2.73
  -5  -5  -3   33.75    3.31
   5  -5   3   32.55    3.92
  -5  -5   4    1.58    2.03
   5   5   4    5.57    3.79
   5   5   4    2.03    0.68
   5  -5  -4   -1.84    1.64
   5  -5  -4    2.41    2.41
   5   5  -4    0.91    1.14
  -5  -5  -4   -5.28    2.20
   5  -5   4    4.33    3.50
  -5  -5   5    9.02    3.61
   5   5   5   17.63    4.02
   5   5   5    8.65    0.91
   5  -5  -5    4.29    2.86
   5  -5  -5    7.24    2.82
   5   5  -5    9.75    2.04
  -5  -5  -5    6.57    2.19
   5  -5   5    8.04    3.30
  -5  -5   6    2.49    2.71
   5   5   6   12.08    3.80
   5   5   6    4.81    0.92
   5  -5  -6    4.08    2.24
   5  -5  -6    4.63    2.42
   5   5  -6    2.04    1.36
  -5  -5  -6    1.53    2.40
   5  -5   6    2.48    2.27
  -5  -5   7    6.11    2.71
   5   5   7   16.36    4.93
   5   5   7    6.42    1.15
   5  -5  -7    5.90    2.44
   5  -5  -7    5.45    2.62
   5   5  -7    9.72    2.03
  -5  -5  -7    3.48    2.18
   5  -5   7    0.83    3.71
  -5  -5   8    4.07    3.85
   5   5   8    8.53    4.49
   5   5   8    2.76    1.15
   5  -5  -8    0.81    2.84
   5  -5  -8    5.45    2.42
   5   5  -8    1.80    1.80
   5  -5   8    0.41    1.86
  -5  -5   9   21.06    4.30
   5   5   9    8.09    2.92
   5   5   9    9.66    1.61
   5  -5  -9    7.91    3.24
   5  -5  -9    6.88    3.64
   5   5  -9   12.38    2.25
   5  -5   9   13.82    3.92
  -5  -5  10    1.81    2.72
   5   5  10    3.15    3.15
   5   5  10   -0.69    1.15
   5  -5 -10   -0.20    2.23
   5  -5 -10    3.85    2.84
   5   5 -10    0.90    2.24
  -5  -5 -10    0.22    2.37
   5  -5  10    2.06    2.89
  -5  -5  11    6.79    2.94
   5   5  11    9.23    3.38
   5   5  11    8.98    1.84
   5  -5 -11    9.08    3.03
   5  -5 -11    5.88    3.45
   5   5 -11   10.97    2.91
  -5  -5 -11    9.01    3.22
   5  -5  11   11.74    3.71
  -5  -5  12    1.58    2.71
   5   5  12    5.63    3.38
   5   5  12    0.92    1.61
   5  -5 -12    1.61    2.62
   5  -5 -12    4.68    2.64
   5   5 -12    3.13    1.79
  -5  -5 -12    0.43    2.57
   5  -5  12    0.62    3.29
  -5  -5  13   10.83    3.38
   5   5  13    6.75    3.83
   5   5  13    6.45    2.07
   5  -5 -13    5.02    2.21
   5  -5 -13   -0.20    3.26
   5   5 -13    6.02    3.12
  -5  -5 -13    5.11    3.41
   5  -5  13    9.46    3.09
  -5  -5  14    1.13    2.48
   5   5  14   13.50    5.63
   5   5  14    1.61    1.84
   5  -5 -14    1.40    2.40
   5  -5 -14    2.04    2.65
   5   5 -14    0.00    2.89
  -5  -5 -14    1.06    2.12
   5  -5  14    1.23    3.70
  -5  -5  15   -1.12    2.92
   5   5  15    6.74    4.05
   5   5  15    6.67    2.53
   5  -5 -15    4.60    2.80
   5  -5 -15   -0.82    2.86
   5   5 -15   13.74    3.99
  -5  -5 -15    6.55    2.75
   5  -5  15    4.92    4.10
  -5  -5  16   -4.70    3.35
   5   5  16   11.68    4.04
   5   5  16    0.23    2.07
   5  -5 -16    0.00    2.19
   5  -5 -16    5.73    2.25
   5   5 -16   -1.33    2.21
  -5  -5 -16   -2.53    2.95
   5  -5  16    1.02    2.66
  -5  -5  17   13.15    4.01
   5   5  17   36.54    6.51
   5   5  17   17.93    2.99
   5  -5 -17   26.03    3.38
   5  -5 -17   25.01    4.31
   5   5 -17   16.30    4.63
  -5  -5 -17   27.69    5.25
   5  -5  17   14.11    3.27
  -5  -5  18    0.44    2.44
   5   5  18   -0.92    3.45
   5  -5 -18    0.99    2.58
   5  -5 -18    1.23    2.46
  -5  -5 -18    2.09    2.92
   5  -5  18    2.04    2.86
  -5  -5  19   52.57    6.85
   5   5  19   48.68    6.89
   5  -5 -19   54.97    4.16
  -5  -5 -19   41.20    4.38
   5  -5  19   51.12    5.50
  -5  -5  20    4.40    5.06
   5   5  20    4.82    3.21
   5  -5 -20    7.11    2.17
  -5  -5 -20    2.69    3.11
   5  -5  20    3.66    3.45
  -5  -5  21   21.00    4.38
   5   5  21   30.25    4.59
   5  -5 -21   19.93    2.57
  -5  -5 -21   20.86    4.13
   5  -5  21   30.00    6.08
  -5  -5  22    4.14    5.01
   5   5  22    5.72    4.81
  -5  -5 -22    0.21    2.27
   5  -5  22   -2.02    4.25
  -5  -5  23   15.38    4.55
   5   5  23   13.27    2.75
  -5  -5 -23   17.05    4.52
   5  -5  23   17.95    5.45
  -5  -5  24    1.08    2.59
   5   5  24   -4.57    2.97
  -5  -5 -24    1.85    3.69
   5  -5  24    3.02    4.42
  -5  -5  25   31.13    5.37
   5   5  25   34.91    6.16
  -5  -5 -25   30.31    4.71
   5  -5  25   27.07    4.81
  -5  -5  26    0.86    4.70
   5   5  26    0.23    4.79
   5  -5  26   -2.80    2.60
  -5  -5  27   41.12    5.97
   5   5  27   63.72    9.33
   5  -5  27   50.45    6.19
  -5   5  27   36.34    8.17
   5   5  28    0.23    3.41
   5  -5  28   -3.38    4.97
   5   5  29   39.26    7.94
   5  -5  29   24.00    6.75
  -5  -6   0   86.76    7.35
   5   6   0  115.50    6.88
   5  -6   0  107.11    7.22
  -5  -6   1   55.78    5.58
   5   6  -1   80.14    4.66
  -5  -6  -1   68.97    6.44
   5  -6   1   68.97    6.60
  -5  -6   2    4.48    4.25
   5  -6  -2   -4.30    2.87
   5   6  -2    2.42    1.54
  -5  -6  -2    5.75    3.32
   5  -6   2    6.80    3.92
  -5  -6   3  167.36   11.69
   5  -6  -3  167.33   10.06
   5   6  -3  175.56    9.13
  -5  -6  -3  153.81   10.16
   5  -6   3  166.71   10.56
  -5  -6   4   89.27    8.33
   5  -6  -4   90.03    6.55
   5   6  -4   90.25    6.21
  -5  -6  -4  105.88    7.92
   5  -6   4   88.39    7.24
  -5  -6   5    1.58    2.70
   5  -6  -5    0.41    3.06
   5   6  -5    3.53    1.77
  -5  -6  -5   -3.28    3.50
   5  -6   5    0.00    2.69
  -5  -6   6   53.26    5.65
   5  -6  -6   46.95    4.68
   5   6  -6   47.21    3.77
  -5  -6  -6   51.51    6.55
   5  -6   6   56.86    4.76
  -5  -6   7   24.18    3.84
   5  -6  -7   22.51    3.85
   5   6  -7   27.55    3.31
  -5  -6  -7   35.69    5.01
   5  -6   7   22.54    4.76
  -5  -6   8   41.60    6.56
   5   6   8   47.58    3.33
   5  -6  -8   55.21    4.25
   5  -6  -8   40.03    5.87
   5   6  -8   48.22    4.42
  -5  -6  -8   42.95    4.56
   5  -6   8   54.19    6.00
  -5  -6   9   32.79    5.43
   5   6   9   46.96    4.46
   5  -6  -9   52.24    4.44
   5  -6  -9   39.26    4.67
  -5  -6  -9   33.96    4.76
   5  -6   9   57.70    5.80
  -5  -6  10   33.68    5.88
   5   6  10   21.24    2.24
   5  -6 -10   32.99    4.03
   5  -6 -10   31.82    5.07
   5   6 -10   23.27    3.52
  -5  -6 -10   32.78    4.32
   5  -6  10    7.44    4.14
  -5  -6  11  276.01   14.52
   5   6  11  284.75   12.87
   5  -6 -11  289.01   17.69
   5  -6 -11  253.89   25.86
   5   6 -11  286.40   14.83
  -5  -6 -11  257.98   14.24
   5  -6  11  278.16   14.31
  -5  -6  12   20.75    4.51
   5  -6 -12   13.00    2.80
   5  -6 -12    6.71    2.64
   5   6 -12   22.09    3.50
  -5  -6 -12   12.43    3.64
   5  -6  12   19.82    5.58
  -5  -6  13  154.62    9.49
   5  -6 -13  167.07   10.39
   5  -6 -13  137.05   17.35
   5   6 -13  140.33   12.05
  -5  -6 -13  170.69   11.14
   5  -6  13  175.57   12.81
  -5  -6  14   78.79   12.35
   5   6  14   81.11    4.54
   5  -6 -14   75.93    5.38
   5  -6 -14   74.87    6.97
   5   6 -14   78.39   10.03
  -5  -6 -14   60.68    6.61
   5  -6  14   83.04    8.25
  -5  -6  15   -0.45    3.80
   5   6  15    0.68    2.04
   5  -6 -15   -1.98    2.38
   5  -6 -15   -0.82    3.27
   5   6 -15    0.22    3.48
  -5  -6 -15    8.70    4.03
   5  -6  15   -3.29    3.91
  -5  -6  16    0.00    3.12
   5   6  16    0.23    2.72
   5  -6 -16   -2.17    2.57
   5  -6 -16    6.55    3.69
  -5  -6 -16    5.92    3.38
   5  -6  16   -0.41    3.90
  -5  -6  17   -2.22    2.66
   5   6  17   12.92    3.40
   5  -6 -17    6.71    2.37
  -5  -6 -17    5.69    2.53
   5  -6  17    8.00    3.28
  -5  -6  18   34.68    4.86
   5   6  18   38.99    4.76
   5  -6 -18   32.10    4.53
  -5  -6 -18   29.57    4.62
   5  -6  18   40.52    6.76
  -5  -6  19  153.16   11.90
   5   6  19  179.59   20.20
   5  -6 -19  167.24   17.92
  -5  -6 -19  158.09   15.28
   5  -6  19  185.39   14.72
  -5  -6  20    0.66    3.72
   5   6  20   -1.59    1.59
   5  -6 -20    2.56    2.17
  -5  -6 -20   65.30  131.22
   5  -6  20    8.35    4.89
  -5  -6  21  213.36   15.92
   5   6  21  227.92   26.79
  -5  -6 -21  223.86   22.63
   5  -6  21  220.22   19.53
  -5  -6  22   39.96    6.27
   5   6  22   43.76    6.13
  -5  -6 -22   41.25    5.58
   5  -6  22   35.25    5.67
  -5  -6  23   34.78    5.37
   5   6  23   32.42    5.67
  -5  -6 -23   40.49    5.35
   5  -6  23   35.56    5.66
  -5  -6  24    4.48    3.63
   5   6  24   10.20    3.63
  -5  -6 -24    2.66    2.25
   5  -6  24   10.47    5.64
  -5  -6  25    4.88    4.03
   5   6  25    0.68    3.17
   5  -6  25    6.83    5.02
  -5  -6  26   14.98    6.33
   5  -6  26    1.60    6.01
  -5  -6  27   31.92    6.09
   5  -6  27   21.76    6.39
  -5  -7   0    2.23    4.67
   5  -7   0    1.44    3.50
  -5  -7   1  640.82   42.54
   5  -7  -1  715.39   29.60
  -5  -7  -1  642.31   40.51
   5  -7   1  667.20   34.81
  -5  -7   2   16.56    4.25
   5  -7  -2   11.27    4.71
   5   7  -2   12.66    2.40
  -5  -7  -2   18.14    5.09
   5  -7   2   16.11    4.13
  -5  -7   3  788.13   46.63
   5  -7  -3  900.23   47.45
   5   7  -3  851.10   53.00
  -5  -7  -3  868.08   40.37
   5  -7   3  814.40   48.58
  -5  -7   4   11.70    4.95
   5  -7  -4    5.91    4.89
  -5  -7  -4    9.89    5.50
   5  -7   4   18.84    5.38
  -5  -7   5  924.03   58.35
   5  -7  -5 1059.85   56.78
   5   7  -5  940.19   80.99
  -5  -7  -5  872.45   50.16
   5  -7   5  979.28   37.65
  -5  -7   6    8.58    4.97
   5  -7  -6   12.17    3.45
   5   7  -6    6.95    1.95
  -5  -7  -6    6.99    2.84
   5  -7   6   19.08    6.43
  -5  -7   7  692.44   40.17
   5  -7  -7  769.18   40.80
   5   7  -7  661.43   60.30
  -5  -7  -7  746.30   43.96
   5  -7   7  697.68   41.86
  -5  -7   8    5.20    4.75
   5  -7  -8    7.46    3.83
   5   7  -8    6.50    3.03
  -5  -7  -8    6.30    3.04
   5  -7   8    4.15    3.32
  -5  -7   9  437.88   27.47
   5  -7  -9  411.32   34.41
   5   7  -9  395.48   36.69
  -5  -7  -9  433.45   24.37
   5  -7   9  414.55   17.97
  -5  -7  10   11.53    3.39
   5  -7 -10    9.21    3.20
   5   7 -10    8.42    4.10
  -5  -7 -10    9.51    4.32
   5  -7  10   11.83    3.53
  -5  -7  11  490.57   30.60
   5   7  11  598.38   52.14
   5  -7 -11  563.18   31.44
   5   7 -11  437.30   53.79
  -5  -7 -11  520.90   40.41
   5  -7  11  533.99   30.80
  -5  -7  12   16.46    6.09
   5   7  12    8.60    2.87
   5  -7 -12   14.53    4.38
  -5  -7 -12    5.59    3.44
   5  -7  12   18.04    4.98
  -5  -7  13  582.52   35.69
   5   7  13  580.94   52.30
   5  -7 -13  651.14   41.36
  -5  -7 -13  627.95   25.96
   5  -7  13  595.45   41.51
  -5  -7  14    7.85    4.94
   5   7  14    0.44    2.44
   5  -7 -14   -2.18    1.98
  -5  -7 -14    6.20    4.06
   5  -7  14    0.41    6.00
  -5  -7  15  383.68   29.82
   5   7  15  475.46   29.26
   5  -7 -15  430.02   35.17
  -5  -7 -15  428.76   19.56
   5  -7  15  449.68   32.08
  -5  -7  16    2.89    3.12
   5  -7 -16   -3.55    2.76
  -5  -7 -16   -2.98    2.34
   5  -7  16    5.36    4.95
  -5  -7  17  239.84   18.90
   5  -7 -17  261.02   14.79
  -5  -7 -17  262.79   19.76
   5  -7  17  254.38   22.87
  -5  -7  18    2.65    5.73
   5   7  18   -0.90    3.58
   5  -7 -18    9.24    2.36
  -5  -7 -18    3.59    4.64
   5  -7  18   -1.44    3.49
  -5  -7  19  173.24   16.05
   5   7  19  212.22   16.18
  -5  -7 -19  197.68   15.40
   5  -7  19  228.44   17.03
  -5  -7  20   -0.87    3.49
  -5  -7 -20   10.67    4.60
   5  -7  20    0.41    3.47
  -5  -7  21  240.43   19.99
  -5  -7 -21  229.63   18.84
   5  -7  21  245.97   24.28
  -5  -7  22   -1.08    3.44
  -5  -7 -22    7.25    4.56
   5  -7  22    1.22    4.88
  -5  -7  23  166.94   13.52
   5  -7  23  161.46   17.24
  -5  -7  24    0.42    3.82
   5  -7  24   -5.45    6.46
  -5  -7  25   86.48   14.15
   5  -7  25   96.83   12.49
  -5  -8   0   44.53    6.24
   5  -8   0   55.03    8.46
  -5  -8   1   11.39    5.14
   5  -8  -1    7.61    3.91
  -5  -8  -1   10.43    5.99
   5  -8   1    1.03    4.34
  -5  -8   2    9.18    3.14
   5  -8  -2   10.25    3.08
  -5  -8  -2   15.49    7.53
   5  -8   2    3.93    4.14
  -5  -8   3   13.02    6.06
   5  -8  -3   15.95    4.91
  -5  -8  -3   10.37    3.31
   5  -8   3   15.97    4.98
  -5  -8   4    4.05    3.83
   5  -8  -4    3.67    3.26
  -5  -8  -4    6.16    3.08
   5  -8   4   11.63    5.40
  -5  -8   5   17.36    4.74
   5  -8  -5   10.97    3.66
  -5  -8  -5   11.63    5.05
   5  -8   5   17.88    5.20
  -5  -8   6    7.45    5.64
   5  -8  -6    1.01    3.65
  -5  -8  -6   -1.53    5.03
   5  -8   6   -1.67    4.37
  -5  -8   7   90.19    7.48
   5  -8  -7   73.08    8.28
  -5  -8  -7   94.94    7.22
   5  -8   7   89.35    8.14
  -5  -8   8   34.61    6.11
   5  -8  -8   39.23    5.44
  -5  -8  -8   32.00    5.45
   5  -8   8   50.64    6.67
  -5  -8   9   20.81    4.75
   5  -8  -9   17.44    4.41
  -5  -8  -9   15.21    5.43
   5  -8   9   12.51    4.59
  -5  -8  10   20.35    4.75
   5  -8 -10   24.38    4.60
  -5  -8 -10   28.39    6.72
   5  -8  10   23.76    5.00
  -5  -8  11    8.36    6.32
   5  -8 -11    1.39    3.19
  -5  -8 -11    4.11    4.76
   5  -8  11    5.83    4.17
  -5  -8  12   -2.93    5.19
   5  -8 -12   -1.59    3.57
  -5  -8 -12    0.22    3.24
   5  -8  12    3.12    3.96
  -5  -8  13   -2.92    5.85
   5  -8 -13   18.81   32.67
  -5  -8 -13   14.86    3.45
   5  -8  13    6.03    4.78
  -5  -8  14   11.44    6.28
   5  -8 -14   10.47    4.15
  -5  -8 -14    6.45    6.23
   5  -8  14   10.80    4.16
  -5  -8  15   86.28    9.18
   5  -8 -15   88.33   10.26
  -5  -8 -15   91.09    9.88
   5  -8  15  123.84   12.05
  -5  -8  16    2.45    3.78
   5  -8 -16    3.74    3.15
  -5  -8 -16    8.12    4.49
   5  -8  16   -2.69    4.56
  -5  -8  17   55.39    8.43
   5  -8 -17   60.05    9.06
  -5  -8 -17   75.43   11.31
   5  -8  17   76.67    8.69
  -5  -8  18   11.90    7.05
  -5  -8 -18   23.15    5.10
   5  -8  18   20.62    6.39
  -5  -8  19    7.67    6.79
  -5  -8 -19    8.46    5.29
   5  -8  19    3.29    5.14
  -5  -8  20    1.96    4.35
  -5  -8 -20    8.00    4.42
   5  -8  20    1.23    4.51
  -5  -8  21    6.49    5.84
  -5  -8 -21    1.26    4.82
   5  -8  21   -1.02    3.27
  -5  -9   0    8.24    7.57
   5  -9   0    6.19    4.75
  -5  -9   1    7.59    4.91
   5  -9  -1    7.62    3.71
  -5  -9  -1   14.87    4.44
   5  -9   1    2.90    5.59
  -5  -9   2   21.04    5.82
   5  -9  -2   16.83    5.34
  -5  -9  -2   24.13    6.64
   5  -9   2   17.63    4.77
  -5  -9   3   40.39    6.51
   5  -9  -3   42.56    7.37
  -5  -9  -3   56.28    6.63
   5  -9   3   51.14    7.70
  -5  -9   4    2.92    5.85
   5  -9  -4   -2.45    2.85
  -5  -9  -4   -1.76    3.08
   5  -9   4    1.87    3.75
  -5  -9   5   81.35   11.05
   5  -9  -5   96.53   10.17
  -5  -9  -5  104.28   11.21
   5  -9   5  100.32   11.69
  -5  -9   6    7.00    4.51
   5  -9  -6   23.09    3.85
  -5  -9  -6   13.58    7.01
   5  -9   6   16.71    4.39
  -5  -9   7   21.01    6.78
   5  -9  -7   22.40    6.05
  -5  -9  -7   26.22    8.52
   5  -9   7   11.50    4.39
  -5  -9   8    9.95    6.33
   5  -9  -8   10.66    4.02
  -5  -9  -8    8.72    4.14
   5  -9   8   17.78    6.48
  -5  -9   9    4.52    6.10
   5  -9  -9    9.82    5.21
  -5  -9  -9    4.79    4.35
   5  -9   9   10.04    5.44
  -5  -9  10    1.13    4.29
   5  -9 -10   -0.80    4.59
  -5  -9 -10    5.86    6.08
   5  -9  10   12.35    3.77
  -5  -9  11   18.06    5.42
   5  -9 -11   36.04    7.97
  -5  -9 -11   12.14    6.29
   5  -9  11   10.88    7.32
  -5  -9  12   -1.80    4.28
   5  -9 -12   14.29    5.16
  -5  -9 -12    3.90    5.84
   5  -9  12   13.17    7.74
  -5  -9  13   71.72    8.78
   5  -9 -13   97.05    9.71
  -5  -9 -13   72.81    9.09
   5  -9  13   88.57   12.54
  -5  -9  14    8.29    4.71
   5  -9 -14    9.29    5.34
  -5  -9 -14    8.63    5.61
   5  -9  14   13.77    6.68
  -5  -9  15   47.35    8.72
   5  -9 -15   48.77    6.32
  -5  -9 -15   64.79    9.27
   5  -9  15   58.12    9.38
  -5  -9  16   22.24    8.01
  -5  -9 -16   26.20    5.59
  -5  -9  17   -3.76    5.76
  -5  -9 -17    9.86    6.00
  -5 -10   0   -5.56    3.34
   5 -10   0    7.03    5.58
  -5 -10   1   -3.57    7.14
   5 -10  -1    8.45    6.39
  -5 -10  -1    4.88    7.10
   5 -10   1   -4.56    3.73
  -5 -10   2    0.00    4.69
   5 -10  -2    3.90    6.37
  -5 -10  -2    4.64    3.76
   5 -10   2    4.78    4.16
  -5 -10   3   -1.34    4.71
   5 -10  -3    2.25    4.30
  -5 -10  -3   -1.32    6.40
   5 -10   3    3.75    5.63
  -5 -10   4   11.68    7.19
  -5 -10  -4   23.98    7.70
   5 -10   4   19.00    7.52
  -5 -10   5    4.50    4.73
   5 -10  -5   -5.49    3.86
  -5 -10  -5    0.00    3.73
   5 -10   5    3.56    6.27
  -5 -10   6    6.99    4.73
   5 -10  -6    2.63    5.67
  -5 -10  -6    6.79    5.25
   5 -10   6    7.96    7.12
   5 -10  -7    2.02    3.63
  -5 -10  -7    0.87    4.59
   5 -10   7    3.56    7.76
   5 -10  -8   -3.22    6.04
  -5 -10  -8   10.25    5.89
   5 -10  -9    8.22    5.01
  -5 -10  -9    2.18    6.53
   5 -10 -10    2.60    4.20
  -5 -10 -10    1.09    6.08
   5 -10 -11    8.37    4.19
  -5 -10 -11    5.43    5.86
  -6   0   0 1107.90   48.63
   6   0   0 1162.84   59.16
  -6   0   1  127.37    8.08
   6   0   1  105.83    8.60
  -6   0  -1  113.95    6.67
   6   0  -1  113.80    9.27
  -6   0   2  778.34   32.15
   6   0   2  798.51   38.17
  -6   0  -2  728.15   29.75
   6   0  -2  762.82   49.87
  -6   0   3   99.39    7.02
   6   0   3   89.74    6.87
  -6   0  -3   93.06    7.04
   6   0  -3   92.65    8.20
  -6   0   4  115.22    7.28
   6   0   4  115.73    7.94
  -6   0  -4   94.56    5.91
   6   0  -4  120.51    7.78
  -6   0   5  136.84    8.68
   6   0   5  132.69    9.43
  -6   0  -5  104.52    8.05
   6   0  -5  128.97    9.51
  -6   0   6  326.97   14.48
   6   0   6  303.93   14.82
  -6   0  -6  319.81   15.41
   6   0  -6  306.29   15.37
  -6   0   7  391.26   17.52
   6   0   7  436.22   24.00
  -6   0  -7  402.01   18.37
  -6   0  -7  443.83   25.17
   6   0  -7  442.36   27.45
  -6   0   8 1006.91   48.28
   6   0   8 1094.58   56.56
  -6   0  -8 1089.98   45.20
  -6   0  -8 1162.22   65.19
   6   0  -8 1062.46   57.51
  -6   0   9   60.59    5.08
   6   0   9   47.45    5.33
  -6   0  -9   78.06    5.77
  -6   0  -9   62.74    4.41
   6   0  -9   72.61    7.33
  -6   0  10  835.94   37.84
  -6   0  10  868.75   50.52
   6   0  10  826.08   47.65
  -6   0 -10  886.29   65.36
   6   0 -10  875.79   41.90
  -6   0  11   38.13    3.70
  -6   0  11   33.85    3.00
   6   0  11   27.84    4.04
   6   0 -11   17.84    3.01
  -6   0  12  186.21    9.76
   6   0  12  169.06   11.93
  -6   0 -12  206.17   10.78
  -6   0 -12  167.85   14.34
   6   0 -12  191.42   12.90
  -6   0  13   39.57    4.40
  -6   0  13   31.63    3.64
   6   0  13   34.82    5.95
  -6   0 -13   43.49    4.62
  -6   0 -13   33.03    3.75
   6   0 -13   40.48    4.71
  -6   0  14   87.22    6.26
   6   0  14   71.12    6.38
  -6   0 -14   97.39    6.29
  -6   0 -14   82.72    7.27
   6   0 -14   85.91    7.49
  -6   0  15  404.09   24.12
  -6   0  15  373.74   25.00
   6   0  15  397.42   21.78
  -6   0 -15  426.06   21.98
  -6   0 -15  391.99   30.39
   6   0 -15  419.98   26.70
  -6   0  16  313.51   14.40
  -6   0  16  307.57   21.99
   6   0  16  313.65   20.89
  -6   0 -16  315.59   18.99
  -6   0 -16  347.12   18.30
   6   0 -16  341.90   24.28
  -6   0  17  357.37   23.11
   6   0  17  353.11   28.54
  -6   0 -17  446.18   19.81
  -6   0 -17  386.85   33.86
   6   0 -17  384.85   33.96
  -6   0  18  717.72   36.72
  -6   0 -18  706.07   42.17
  -6   0 -18  730.66   37.01
   6   0 -18  795.01   37.13
  -6   0  19    6.87    3.21
  -6   0  19    7.44    4.04
  -6   0 -19   12.62    3.73
  -6   0 -19    3.29    2.41
   6   0 -19    3.37    2.32
  -6   0  20  263.78   21.49
  -6   0  20  287.12   20.86
  -6   0 -20  294.33   23.16
  -6   0 -20  250.09   25.45
   6   0 -20  293.53   19.38
  -6   0  21    0.91    2.50
  -6   0  21    0.00    2.34
  -6   0 -21    0.82    3.51
  -6   0 -21   -6.13    3.72
   6   0 -21    1.26    2.94
  -6   0  22   14.68    4.07
  -6   0  22   25.04    4.67
  -6   0 -22   32.72    4.53
  -6   0  23  156.06    9.91
  -6   0  23  134.67   12.10
  -6   0 -23  153.88   15.02
  -6   0  24   40.59    5.80
  -6   0  24   41.54    6.57
  -6   0  25  262.16   28.82
   6   0  25  318.12   30.96
  -6   0  26  215.82   25.62
   6   0  26  239.68   19.67
  -6   0  27   70.82    9.31
   6   0  27   62.00    8.17
  -6   0  28  224.32   24.52
   6   0  28  227.95   20.43
  -6   0  29   -2.11    6.96
  -6   0  30   36.26    8.22
  -6   0  31    8.00    7.16
  -6  -1   0    7.23    3.62
   6   1   0    0.44    1.97
  -6   1   0    1.09    2.83
   6  -1   0    0.84    2.09
  -6  -1   1  458.06   22.12
   6   1   1  532.99   27.98
  -6   1  -1  490.96   19.43
   6  -1  -1  495.70   24.06
   6   1  -1  504.01   29.04
  -6  -1  -1  458.87   21.68
   6  -1   1  505.76   24.61
  -6   1   1  509.04   20.90
  -6  -1   2    7.30    2.51
  -6  -1   2   11.11    1.31
   6   1   2    9.00    3.07
  -6   1  -2    9.07    2.81
   6  -1  -2   11.56    3.15
   6   1  -2    6.36    3.29
  -6  -1  -2    6.49    2.46
   6  -1   2   11.27    3.97
  -6   1   2    5.70    2.85
  -6  -1   3  352.05   16.12
  -6  -1   3  373.18   18.58
   6   1   3  385.98   22.68
  -6   1  -3  291.05   14.26
   6  -1  -3  349.43   17.36
   6   1  -3  355.11   25.46
  -6  -1  -3  282.73   18.06
  -6  -1  -3  378.54   15.23
   6  -1   3  404.93   20.95
  -6   1   3  351.39   16.37
  -6  -1   4    1.38    2.30
   6   1   4   -3.07    2.41
  -6   1  -4    1.50    2.14
   6  -1  -4    3.80    2.53
   6   1  -4    2.85    3.50
  -6  -1  -4   -0.66    2.21
  -6  -1  -4    1.11    0.67
   6  -1   4    1.87    3.12
  -6   1   4    1.99    1.76
  -6  -1   5  213.50    9.75
   6   1   5  219.81   13.87
  -6   1  -5  215.86    9.86
   6  -1  -5  229.28   13.78
   6   1  -5  233.72   15.55
  -6  -1  -5  222.90   11.70
   6  -1   5  230.79   12.93
  -6   1   5  231.40   11.56
  -6  -1   6   20.17    3.25
   6   1   6   18.64    3.73
  -6   1  -6   11.91    2.77
   6  -1  -6   23.70    3.81
   6   1  -6   14.19    3.49
  -6  -1  -6   23.42    3.07
  -6  -1  -6   17.23    1.55
   6  -1   6   13.88    3.11
  -6   1   6   11.31    3.33
  -6  -1   7  333.57   16.82
   6   1   7  389.43   23.99
  -6   1  -7  380.14   16.39
   6  -1  -7  408.98   21.48
   6   1  -7  400.65   20.98
  -6  -1  -7  367.87   16.61
  -6  -1  -7  402.33   18.45
   6  -1   7  404.38   18.15
  -6   1   7  409.23   18.35
  -6  -1   8    4.67    2.10
   6   1   8   18.20    4.39
  -6   1  -8   16.06    3.59
   6  -1  -8   14.00    2.55
   6   1  -8    6.31    3.48
  -6  -1  -8   14.29    2.38
  -6  -1  -8    9.26    1.32
   6  -1   8    7.85    2.69
  -6   1   8    9.13    2.67
  -6  -1   9  377.40   17.85
   6   1   9  363.87   25.94
   6  -1  -9  389.59   21.30
   6   1  -9  413.36   23.72
  -6  -1  -9  400.48   19.24
  -6  -1  -9  402.39   16.66
   6  -1   9  410.59   23.22
  -6   1   9  411.89   19.07
  -6  -1  10   11.95    3.51
  -6  -1  10    0.87    1.95
   6   1  10   -1.75    2.85
   6  -1 -10    1.91    3.61
   6   1 -10   -4.76    3.25
  -6  -1 -10   -0.22    1.10
   6  -1  10    1.24    2.47
  -6   1  10    0.00    1.79
  -6  -1  11  247.10   13.42
  -6  -1  11  229.34   13.50
   6   1  11  233.19   16.93
  -6   1 -11  235.21   12.38
  -6   1 -11  246.73   18.21
   6  -1 -11  251.78   14.49
   6   1 -11  243.00   15.15
  -6  -1 -11  253.67   17.66
   6  -1  11  209.42   16.51
  -6   1  11  248.10   10.57
  -6  -1  12    3.99    3.05
  -6  -1  12    5.63    2.17
   6   1  12   -0.66    2.63
  -6   1 -12   -0.63    1.88
  -6   1 -12    2.41    2.63
   6  -1 -12    2.34    2.34
   6   1 -12    3.02    2.80
  -6  -1 -12    5.52    2.34
  -6  -1 -12    0.88    1.54
   6  -1  12   -2.06    2.06
  -6   1  12   -0.45    2.68
  -6  -1  13   96.63    7.07
  -6  -1  13   97.25    5.66
   6   1  13   76.94    7.03
  -6   1 -13   91.49    6.67
  -6   1 -13  104.16   10.30
   6  -1 -13  100.45    6.60
   6   1 -13   87.60    7.74
  -6  -1 -13   95.83    6.78
  -6  -1 -13  100.45    7.95
   6  -1  13  103.29    8.24
  -6   1  13   93.28    4.93
  -6  -1  14   12.23    3.06
  -6  -1  14   10.61    3.03
   6   1  14   10.09    3.73
  -6   1 -14   16.22    3.54
  -6   1 -14   15.32    3.72
   6  -1 -14    8.70    2.76
   6   1 -14   14.12    3.64
  -6  -1 -14   13.00    2.87
  -6   1  14   11.59    3.57
  -6  -1  15  101.12    7.31
  -6  -1  15  103.44    8.24
   6   1  15   84.88   10.54
  -6   1 -15  106.66    7.48
  -6   1 -15  111.61    7.68
   6  -1 -15   87.11    8.27
   6   1 -15  116.24    9.61
  -6  -1 -15  102.89    8.20
  -6  -1 -15   94.12   10.81
  -6   1  15  108.13    8.91
  -6   1  15   94.66    8.48
  -6  -1  16   43.01    4.47
  -6  -1  16   31.37    4.55
   6   1  16   39.94    6.81
  -6   1 -16   34.79    4.35
  -6   1 -16   29.32    4.38
   6  -1 -16   32.17    4.23
   6   1 -16   39.11    5.10
  -6  -1 -16   39.14    4.61
  -6  -1 -16   28.23    4.41
  -6   1  16   46.17    3.78
  -6   1  16   33.00    4.44
  -6  -1  17  155.68   10.36
  -6  -1  17  169.07   14.08
  -6   1 -17  160.40    9.52
  -6   1 -17  146.55   13.59
   6  -1 -17  147.05   13.96
   6   1 -17  150.82   13.36
  -6  -1 -17  152.35   10.45
  -6  -1 -17  150.45   19.21
  -6   1  17  154.68    9.98
  -6   1  17  151.94   13.33
  -6  -1  18    2.58    2.34
  -6  -1  18    3.46    3.46
  -6   1 -18   10.94    2.89
  -6   1 -18    2.40    2.62
   6  -1 -18    5.27    3.16
   6   1 -18   -2.74    2.96
  -6  -1 -18    4.37    3.75
  -6   1  18    3.75    2.20
  -6   1  18    0.21    3.59
  -6  -1  19   70.92    7.73
  -6  -1  19   82.27    9.08
  -6   1 -19   95.16    7.01
  -6   1 -19   76.68    9.84
   6  -1 -19   99.98    8.22
   6   1 -19   74.28    7.16
  -6  -1 -19  122.94    7.49
  -6   1  19   93.07    7.47
  -6   1  19   82.26    8.23
  -6  -1  20    0.93    3.50
  -6  -1  20   -1.73    2.16
  -6   1 -20   -2.62    3.49
   6  -1 -20    2.94    2.10
   6   1 -20    3.36    3.36
  -6  -1 -20    1.24    2.28
  -6   1  20    3.50    1.75
  -6   1  20    3.37    2.53
  -6  -1  21   27.01    4.66
  -6   1 -21   22.47    4.80
   6  -1 -21   26.42    3.78
   6   1 -21   28.45    4.19
  -6  -1 -21   32.27    4.97
   6  -1  21   19.29    3.49
  -6   1  21   25.42    3.91
  -6  -1  22    5.11    2.79
  -6  -1  22    0.22    3.88
  -6  -1 -22    1.86    3.30
   6  -1  22    3.28    3.69
  -6   1  22   -0.22    2.16
  -6   1  22    5.26    3.37
  -6  -1  23   -0.92    2.77
  -6  -1  23    3.44    2.80
  -6  -1 -23    5.15    3.30
   6  -1  23    6.13    3.07
  -6   1  23    5.79    2.15
  -6   1  23    1.26    2.94
  -6  -1  24    8.52    3.22
  -6  -1  24   13.77    4.09
  -6  -1 -24   12.76    4.32
   6  -1  24   10.00    4.29
  -6   1  24    8.82    3.57
  -6  -1  25    6.66    3.44
  -6  -1 -25   83.45  132.37
   6  -1  25    7.74    3.46
  -6   1  25   17.00    5.67
  -6  -1  26    5.80    5.15
  -6  -1 -26    3.49    2.67
   6  -1  26    8.94    3.05
  -6   1  26   14.26    6.71
  -6  -1  27   22.30    6.22
   6  -1  27   21.70    4.67
  -6   1  27   14.25    6.29
  -6  -1  28   -4.28    3.21
   6  -1  28    4.65    4.05
  -6   1  28    4.61    6.91
  -6  -1  29    5.77    5.13
   6  -1  29    1.21    3.03
  -6   1  29    8.37    4.39
  -6  -1  30   -3.84    5.98
  -6   1  30    6.06    5.02
  -6  -1  31   -4.69    5.97
  -6   1  31    1.04    5.85
  -6  -2   0  613.03   25.50
   6   2   0  618.50   36.93
  -6   2   0  557.97   30.90
   6  -2   0  673.04   32.34
  -6  -2   1   87.38    6.38
   6   2   1   95.52    8.23
  -6   2  -1   89.58    8.69
   6  -2  -1   90.44    7.19
   6   2  -1  106.10    7.55
  -6  -2  -1   89.98    5.88
   6  -2   1   83.31    6.55
  -6   2   1  101.87    6.82
  -6  -2   2  282.64   13.53
   6   2   2  292.93   21.62
  -6   2  -2  282.31   13.59
   6  -2  -2  288.75   18.15
   6   2  -2  275.51   15.52
  -6  -2  -2  264.60   13.51
   6  -2   2  278.96   17.19
  -6   2   2  272.99   13.07
  -6  -2   3  165.38   11.49
   6   2   3  208.41   14.95
  -6   2  -3  197.98   10.58
   6  -2  -3  182.68   11.16
   6   2  -3  160.88   10.17
  -6  -2  -3  153.42    9.62
   6  -2   3  178.13   10.62
  -6   2   3  165.89    8.58
  -6  -2   4   14.04    2.99
   6   2   4   23.40    3.57
  -6   2  -4   17.88    2.53
   6  -2  -4   21.26    3.92
   6   2  -4   12.77    3.96
  -6  -2  -4   21.33    2.89
   6  -2   4   12.18    4.26
  -6   2   4   15.61    3.64
  -6  -2   5    1.15    2.77
   6   2   5   -3.35    3.57
  -6   2  -5    7.35    3.36
   6  -2  -5   -4.96    2.69
   6   2  -5   -2.64    3.08
  -6  -2  -5    2.21    2.21
   6  -2   5   -2.43    3.24
  -6   2   5    1.93    2.57
  -6  -2   6   89.42    6.27
  -6  -2   6  108.35    7.23
   6   2   6   97.10    6.94
  -6   2  -6  110.40    6.72
   6  -2  -6   98.46    7.89
   6   2  -6  100.36    9.87
  -6  -2  -6  102.03    6.61
   6  -2   6   95.20    8.31
  -6   2   6  107.00    6.88
  -6  -2   7   46.91    4.88
  -6  -2   7   52.80    3.61
   6   2   7   49.37    5.37
  -6   2  -7   60.42    5.23
   6  -2  -7   50.68    4.58
   6   2  -7   56.16    5.03
  -6  -2  -7   50.31    4.60
   6  -2   7   55.48    5.86
  -6   2   7   54.73    4.94
  -6  -2   8  499.53   24.07
  -6  -2   8  512.14   26.28
   6   2   8  519.90   34.99
  -6   2  -8  486.56   21.98
   6  -2  -8  506.33   35.46
   6   2  -8  514.40   30.35
  -6  -2  -8  467.45   23.80
   6  -2   8  502.44   31.56
  -6   2   8  521.62   21.00
  -6  -2   9   66.23    6.30
  -6  -2   9   55.14    4.05
   6   2   9   57.03    5.38
  -6   2  -9   59.14    5.42
   6  -2  -9   55.04    6.68
   6   2  -9   51.91    5.65
   6  -2   9   71.77    6.45
  -6   2   9   61.00    4.74
  -6  -2  10  384.90   21.78
  -6  -2  10  396.41   25.01
   6   2  10  334.97   26.48
  -6   2 -10  385.83   16.89
   6  -2 -10  371.31   26.58
   6   2 -10  409.96   23.86
  -6   2  10  375.21   17.49
  -6  -2  11  272.16   17.58
  -6  -2  11  281.88   21.34
   6   2  11  272.23   20.66
  -6   2 -11  335.99   17.26
   6  -2 -11  314.34   16.16
   6   2 -11  325.26   19.89
  -6  -2 -11  284.04   14.62
  -6   2  11  294.95   14.66
  -6  -2  12   87.98    6.80
  -6  -2  12   84.83    7.62
   6   2  12   94.52   10.09
  -6   2 -12   98.83    6.64
   6  -2 -12   96.74    7.34
   6   2 -12   91.33    7.53
  -6  -2 -12   80.22    6.62
  -6   2  12   91.58    6.45
  -6  -2  13  144.90   10.79
  -6  -2  13  152.29   13.87
   6   2  13  149.02   14.15
  -6   2 -13  166.94    8.91
   6  -2 -13  155.50   12.59
   6   2 -13  153.73    9.87
  -6  -2 -13  153.99   10.00
  -6  -2  14   15.92    3.51
  -6  -2  14   16.26    2.90
   6   2  14   10.31    4.26
  -6   2 -14   34.08    4.96
  -6   2 -14   21.66    4.16
   6  -2 -14   24.53    3.99
   6   2 -14   21.33    3.63
  -6  -2 -14   19.88    3.38
  -6   2  14   25.23    3.64
  -6  -2  15    0.47    3.51
  -6  -2  15    1.33    2.89
   6   2  15    3.36    2.92
  -6   2 -15    4.59    3.28
   6  -2 -15    1.68    2.52
   6   2 -15   -0.21    2.55
  -6  -2 -15    3.58    2.74
  -6   2  15    4.69    1.92
  -6  -2  16  125.83    8.67
  -6  -2  16  137.07    8.50
   6   2  16  120.27   12.36
  -6   2 -16  133.58    8.33
   6  -2 -16  138.18   10.71
   6   2 -16  139.72   12.08
  -6  -2 -16  154.68   11.14
  -6   2  16  139.58    9.59
  -6  -2  17    9.11    2.57
  -6  -2  17    7.32    3.11
  -6   2 -17    8.07    3.93
   6  -2 -17    3.14    2.72
   6   2 -17    6.33    3.59
  -6  -2 -17    2.30    2.30
   6  -2  17    2.06    3.70
  -6   2  17    6.58    2.97
  -6  -2  18  417.08   23.42
  -6  -2  18  412.18   32.71
  -6   2 -18  399.64   20.63
   6  -2 -18  416.52   37.10
   6   2 -18  447.93   34.31
  -6  -2 -18  476.96   23.23
   6  -2  18  445.69   25.91
  -6   2  18  440.62   30.91
  -6  -2  19  182.26   13.78
  -6  -2  19  190.12   12.25
   6   2  19  133.22   17.76
   6  -2 -19  177.00   15.08
   6   2 -19  201.34   17.41
  -6  -2 -19  197.60   12.09
   6  -2  19  172.78   13.34
  -6   2  19  199.70   17.08
  -6   2  19  175.81   15.92
  -6  -2  20  135.20   10.72
  -6  -2  20  181.70   15.53
   6  -2 -20  157.81   15.90
   6   2 -20  152.92   19.02
  -6  -2 -20  190.08   14.55
   6  -2  20  170.24   12.09
  -6   2  20  159.90    9.25
  -6   2  20  170.67   16.12
  -6  -2  21  225.77   14.91
  -6  -2  21  250.11   18.63
  -6  -2 -21  284.34   18.88
   6  -2  21  294.13   14.75
  -6   2  21  261.46   21.76
  -6   2  21  231.16   22.38
  -6  -2  22   11.82    3.94
  -6  -2  22   16.97    4.63
  -6  -2 -22   22.33    4.34
   6  -2  22    9.58    3.06
  -6   2  22   10.41    2.29
  -6   2  22   15.04    4.60
  -6  -2  23   30.53    5.09
  -6  -2  23   32.80    4.85
  -6  -2 -23   28.90    5.37
   6  -2  23   34.39    4.68
  -6   2  23   26.72    4.38
  -6  -2  24   20.77    4.16
  -6  -2  24   50.34    8.36
  -6  -2 -24   45.98    5.98
   6  -2  24   51.58    6.10
  -6   2  24   32.54    4.80
  -6  -2  25   -1.15    2.99
  -6  -2  25   -0.44    3.07
  -6  -2 -25    9.27    3.91
   6  -2  25    1.22    2.43
  -6   2  25    0.83    4.59
  -6  -2  26  141.32   15.59
  -6  -2 -26  144.02   20.18
   6  -2  26  171.05   14.39
  -6   2  26  154.54   16.67
  -6  -2  27   30.19    7.44
  -6  -2 -27   36.59    6.58
   6  -2  27   31.67    5.05
  -6   2  27   27.68    6.66
  -6  -2  28  179.70   19.26
  -6  -2 -28  172.91   12.79
   6  -2  28  148.15   17.14
  -6   2  28  158.08   15.20
  -6  -2  29  141.23   12.68
   6  -2  29  120.92   10.69
  -6   2  29  122.01   12.48
  -6  -2  30   24.58    5.88
  -6   2  30   34.27    7.69
  -6  -3   0    1.58    3.38
   6   3   0    2.44    3.11
  -6   3   0    0.00    1.67
   6  -3   0    4.43    2.62
  -6  -3   1   48.42    4.30
   6   3   1   55.89    6.24
  -6   3  -1   59.32    5.21
   6  -3  -1   55.48    5.86
   6   3  -1   52.31    6.43
  -6  -3  -1   46.93    4.72
   6  -3   1   39.79    4.63
  -6   3   1   53.78    4.80
  -6  -3   2   61.08    5.00
   6   3   2   44.62    4.91
  -6   3  -2   58.85    4.79
   6  -3  -2   47.91    4.46
   6   3  -2   58.14    6.20
  -6  -3  -2   49.87    5.15
   6  -3   2   49.53    6.82
  -6   3   2   49.65    4.80
  -6  -3   3  294.76   15.77
   6   3   3  321.44   18.20
  -6   3  -3  296.46   13.16
   6  -3  -3  288.84   18.10
   6   3  -3  318.36   21.22
  -6  -3  -3  289.68   16.74
   6  -3   3  286.80   21.68
  -6   3   3  298.05   13.24
  -6  -3   4   10.74    2.74
   6   3   4   13.66    3.36
  -6   3  -4   14.53    3.32
   6  -3  -4   15.43    3.05
   6   3  -4   19.56    4.84
  -6  -3  -4   14.19    2.66
   6  -3   4   23.77    3.40
  -6   3   4   14.41    2.72
  -6  -3   5  406.57   20.91
   6   3   5  426.11   23.24
  -6   3  -5  423.44   18.34
   6  -3  -5  414.92   31.81
   6   3  -5  431.51   33.15
  -6  -3  -5  391.93   19.49
  -6   3   5  383.91   20.36
  -6  -3   6   41.09    4.59
   6   3   6   50.31    4.95
  -6   3  -6   58.84    5.60
   6  -3  -6   48.51    5.10
   6   3  -6   61.38    6.34
  -6  -3  -6   52.06    4.84
  -6   3   6   41.78    4.39
  -6  -3   7   89.71    6.91
   6   3   7   98.27    8.12
  -6   3  -7  100.59    6.64
   6  -3  -7  105.19    8.80
   6   3  -7   91.87   10.02
  -6  -3  -7   97.95    7.23
  -6   3   7   93.58    5.66
  -6  -3   8   13.13    3.92
   6   3   8   19.36    3.83
   6  -3  -8   14.12    4.09
   6   3  -8   26.46    3.69
  -6  -3  -8   17.41    3.70
  -6   3   8   31.74    3.97
  -6  -3   9    8.07    3.46
   6   3   9    2.48    2.48
   6  -3  -9   -0.82    1.44
  -6  -3  -9   -0.22    3.25
  -6   3   9    0.83    2.71
  -6  -3  10   43.63    4.85
   6   3  10   55.72    4.98
   6  -3 -10   42.34    5.76
  -6  -3 -10   63.82    6.04
   6  -3  10   53.87    4.96
  -6   3  10   53.19    5.01
  -6  -3  11   63.50    5.32
   6   3  11   87.14   11.08
   6  -3 -11   88.56    6.40
  -6  -3 -11   95.28    7.31
   6  -3  11   87.01    7.22
  -6   3  11   69.40    5.22
  -6  -3  12   56.58    5.78
   6   3  12   65.74    7.47
   6  -3 -12   63.35    5.37
  -6  -3 -12   59.17    7.05
   6  -3  12   72.50    6.60
  -6   3  12   64.53    4.59
  -6  -3  13  291.80   16.67
   6  -3 -13  264.35   19.06
  -6  -3 -13  282.22   15.78
   6  -3  13  288.68   16.49
  -6   3  13  300.37   13.57
  -6  -3  14    6.92    3.00
   6  -3 -14    3.93    2.48
  -6  -3 -14    4.66    2.96
   6  -3  14   -2.26    1.85
  -6   3  14    8.51    2.91
  -6  -3  15  129.98    7.40
   6  -3 -15   93.65    8.71
  -6  -3 -15   89.00    8.02
   6  -3  15  108.60    6.78
  -6   3  15  112.70    7.68
  -6  -3  16   53.85    5.76
  -6   3 -16   55.80    6.38
   6  -3 -16   49.35    4.57
  -6  -3 -16   55.25    5.26
   6  -3  16   41.21    4.31
  -6  -3  17   -0.92    2.53
   6  -3 -17    4.36    2.70
  -6  -3 -17    3.56    2.30
   6  -3  17    2.46    3.28
  -6  -3  18    2.52    2.98
   6  -3 -18    2.27    2.06
   6  -3 -18    2.70    2.49
  -6  -3 -18    2.09    3.96
   6  -3  18    1.23    3.89
  -6  -3  19    2.29    3.43
   6  -3 -19   -0.41    3.08
   6  -3 -19    0.83    2.49
  -6  -3 -19    3.33    3.33
   6  -3  19    4.70    3.47
  -6  -3  20   33.81    5.94
   6  -3 -20   56.57    4.92
  -6  -3 -20   58.50    5.61
   6  -3  20   55.03    5.91
  -6  -3  21   43.77    6.61
   6  -3 -21   73.83    5.73
  -6  -3 -21   59.20    6.42
   6  -3  21   55.34    6.11
  -6  -3  22   11.37    3.87
   6  -3 -22   16.53    2.86
  -6  -3 -22   12.39    3.51
   6  -3  22    9.75    3.66
  -6   3  22    7.67    6.01
  -6  -3  23   59.25    6.82
  -6  -3 -23   70.34    8.05
   6  -3  23   55.93    7.91
  -6   3  23   60.48    7.87
  -6  -3  24    8.84    3.40
  -6  -3 -24   12.57    4.12
   6  -3  24   14.76    5.06
  -6   3  24    8.28    3.52
  -6  -3  25    1.81    3.62
  -6  -3 -25   -0.62    3.50
   6  -3  25    3.03    3.03
  -6  -3 -26   12.55    4.11
   6  -3  26    3.22    3.42
  -6  -3 -27   19.95    3.50
   6  -3  27    3.82    4.22
  -6   3  27    9.51    4.14
   6  -3  28   14.43    4.01
  -6   3  28    3.93    5.17
   6  -3  29   -0.60    4.80
  -6   3  29    2.89    5.99
  -6  -4   0  436.82   24.94
   6  -4   0  471.33   25.68
  -6  -4   1   25.62    3.37
   6  -4  -1   31.74    5.36
  -6  -4  -1   27.68    5.14
   6  -4   1   25.56    4.95
  -6  -4   2  350.74   18.32
   6  -4  -2  362.45   15.78
   6  -4  -2  351.91   23.57
  -6  -4  -2  338.32   20.07
   6  -4   2  336.11   17.40
  -6  -4   3    5.65    2.71
   6  -4  -3    8.45    3.50
   6  -4  -3   17.46    4.02
  -6  -4  -3   11.30    3.10
   6  -4   3    8.65    4.12
  -6  -4   4  142.08    9.09
   6  -4  -4  133.87    7.86
   6  -4  -4  137.95   11.30
  -6  -4  -4  134.87    8.41
   6  -4   4  137.00    9.71
  -6  -4   5    9.31    3.18
   6  -4  -5   10.29    3.91
   6  -4  -5   11.68    3.43
  -6  -4  -5    6.38    2.20
   6  -4   5    1.44    3.71
  -6  -4   6  173.36   11.18
   6  -4  -6  188.07   12.18
   6  -4  -6  184.85   13.98
  -6  -4  -6  144.31    9.87
   6  -4   6  175.86    8.07
  -6  -4   7   95.92    7.30
   6  -4  -7   95.01    6.60
   6  -4  -7   90.17    7.30
  -6  -4  -7   92.47    7.43
   6  -4   7  106.64    8.45
  -6  -4   8  369.47   21.05
   6  -4  -8  408.34   20.45
   6  -4  -8  371.47   26.44
  -6  -4  -8  360.32   20.26
   6  -4   8  387.28   18.60
  -6  -4   9   16.89    4.79
   6  -4  -9    9.24    3.08
   6  -4  -9    2.64    2.64
  -6  -4  -9    3.24    2.38
   6  -4   9    9.87    4.32
  -6  -4  10  375.93   16.75
   6  -4 -10  339.72   19.15
   6  -4 -10  303.59   20.43
  -6  -4 -10  343.98   14.72
   6  -4  10  332.64   15.68
  -6  -4  11    9.81    3.65
   6  -4 -11    7.99    3.07
   6  -4 -11    0.61    2.24
  -6  -4 -11    4.93    3.43
   6  -4  11    2.26    2.47
  -6  -4  12  189.96   11.44
   6  -4 -12  207.14   12.93
   6  -4 -12  195.98   10.89
  -6  -4 -12  204.63   13.06
   6  -4  12  179.05   12.95
  -6  -4  13   -2.28    4.10
   6  -4 -13    4.50    3.07
   6  -4 -13   -4.09    3.07
  -6  -4 -13    6.81    3.40
   6  -4  13   -0.21    3.49
  -6  -4  14   97.35    7.75
   6  -4 -14   91.05    7.77
   6  -4 -14   87.69    7.19
  -6  -4 -14   81.99    8.27
   6  -4  14  110.69    8.00
  -6  -4  15   59.48    7.27
   6  -4 -15   78.27    6.53
   6  -4 -15   56.43    6.98
  -6  -4 -15   91.36    7.82
   6  -4  15   69.21    5.74
  -6  -4  16  143.84   10.67
   6  -4 -16  177.06   14.47
   6  -4 -16  127.16    8.66
  -6  -4 -16  151.96   12.21
   6  -4  16  157.91   11.47
  -6  -4  17   47.45    5.43
   6  -4 -17   41.04    4.88
   6  -4 -17   47.08    5.56
  -6  -4 -17   52.14    6.70
   6  -4  17   54.13    4.91
  -6  -4  18  231.85   18.74
   6  -4 -18  280.74   12.62
  -6  -4 -18  258.93   12.16
   6  -4  18  245.81   16.95
  -6  -4  19    1.35    4.27
   6  -4 -19    4.46    1.82
  -6  -4 -19    6.65    2.91
   6  -4  19    3.87    4.48
  -6  -4  20  135.26   13.23
   6  -4 -20  146.97   12.75
  -6  -4 -20  139.53   13.91
   6  -4  20  160.43   10.18
  -6  -4  21   -1.79    4.24
   6  -4 -21   -1.82    2.02
  -6  -4 -21   -0.62    2.69
   6  -4  21   -0.41    4.06
  -6  -4  22   57.64    6.68
  -6  -4 -22  120.27  159.05
   6  -4  22   49.02    5.88
  -6  -4 -23   35.00    6.18
   6  -4  23   21.83    4.65
  -6  -4  24   55.32    7.97
  -6  -4 -24   65.79    9.26
   6  -4  24   63.33    7.47
  -6  -4  25   40.17    5.96
  -6  -4 -25   38.61    6.78
   6  -4  25   26.77    5.03
  -6   4  25   33.27    7.19
  -6  -4  26   87.22   11.46
  -6  -4 -26   98.73    9.66
   6  -4  26  106.82   10.26
  -6   4  26   87.48   10.48
   6  -4  27   13.62    5.21
  -6   4  27   18.07    6.78
  -6  -4  28  102.34   13.21
  -6  -5   0    5.35    4.02
   6  -5   0    0.41    2.05
  -6  -5   1  114.36    8.07
   6  -5  -1  100.25    8.02
  -6  -5  -1   97.19    8.24
   6  -5   1  112.88    5.99
  -6  -5   2   51.39    6.29
   6  -5  -2   65.97    5.14
  -6  -5  -2   74.04    6.00
   6  -5   2   64.88    5.97
  -6  -5   3    5.17    2.92
   6  -5  -3   -2.66    2.05
  -6  -5  -3    6.63    3.53
   6  -5   3   -2.46    2.26
  -6  -5   4   21.65    4.29
   6  -5  -4   11.87    2.66
  -6  -5  -4   22.01    4.84
   6  -5   4   31.64    5.14
  -6  -5   5   35.70    5.20
   6  -5  -5   38.02    4.71
  -6  -5  -5   33.78    4.83
   6  -5   5   30.41    4.11
  -6  -5   6   63.58    6.80
   6  -5  -6   68.82    6.34
  -6  -5  -6   56.39    5.91
   6  -5   6   57.95    4.94
  -6  -5   7   13.82    4.08
   6  -5  -7   31.01    4.08
  -6  -5  -7   11.54    3.92
   6  -5   7   32.47    5.35
  -6  -5   8   36.95    4.76
   6  -5  -8   55.64    5.71
  -6  -5  -8   58.79    6.30
   6  -5   8   41.30    5.14
  -6  -5   9  123.36    9.32
  -6  -5  -9  140.71    9.32
   6  -5   9  149.57   11.32
  -6  -5  10   58.04    6.13
   6  -5 -10   63.02    4.48
  -6  -5 -10   55.34    6.25
   6  -5  10   39.44    5.14
  -6  -5  11   14.50    4.76
   6  -5 -11   18.27    3.66
  -6  -5 -11   17.16    6.01
   6  -5  11   13.96    4.72
  -6  -5  12   55.44    7.02
   6  -5 -12   80.49    5.49
   6  -5 -12   70.27    8.55
   6  -5  12   62.79    6.37
  -6  -5  13   46.53    9.26
   6  -5 -13   53.64    5.07
   6  -5 -13   39.88    6.92
  -6  -5 -13   44.93    5.33
   6  -5  13   45.73    6.15
  -6  -5  14    1.13    4.28
   6  -5 -14    8.69    3.64
   6  -5 -14    4.08    3.26
  -6  -5 -14    6.15    3.82
   6  -5  14   17.62    4.30
  -6  -5  15   -4.50    4.72
   6  -5 -15    1.82    2.62
  -6  -5 -15    5.49    2.75
   6  -5  15    9.21    4.71
  -6  -5  16   47.07    6.50
   6  -5 -16   55.80    4.84
  -6  -5 -16   52.00    5.90
   6  -5  16   75.64    7.37
  -6  -5  17   60.75    6.71
   6  -5 -17   58.32    5.43
  -6  -5 -17   67.53    7.56
   6  -5  17   38.59    4.70
  -6  -5  18   -0.67    4.01
   6  -5 -18    0.40    2.41
  -6  -5 -18   -1.46    4.18
   6  -5  18   -7.34    4.08
  -6  -5  19   37.23    7.10
   6  -5 -19   35.88    4.81
  -6  -5 -19   59.96    6.88
   6  -5  19   38.47    5.90
  -6  -5  20   32.88    5.08
   6  -5 -20   44.63    5.61
  -6  -5 -20   51.46    6.02
   6  -5  20   37.79    6.30
  -6  -5  21   27.25    5.28
  -6  -5 -21   10.34   33.30
   6  -5  21    9.13    5.48
  -6  -5  22    8.10    3.72
  -6  -5 -22   14.43    3.92
   6  -5  22    6.48    4.45
  -6  -5  23   18.74    5.23
  -6  -5 -23   28.18    5.14
   6  -5  23   23.02    6.66
  -6  -5  24   11.93    5.42
  -6  -5 -24   10.67    4.93
   6  -5  24    3.02    6.04
  -6  -5  25    1.08    3.46
  -6  -5 -25   -2.25    4.10
   6  -5  25   -1.81    5.02
  -6  -5  26    4.74    4.52
   6  -5  26   13.03    5.21
  -6  -5  27   31.21    7.20
  -6  -6   0  228.47   13.20
   6  -6   0  204.27   10.93
  -6  -6   1    7.38    3.13
   6  -6  -1    7.57    3.68
  -6  -6  -1    2.89    3.56
   6  -6   1    1.64    3.28
  -6  -6   2  324.57   16.89
   6  -6  -2  346.80   18.11
  -6  -6  -2  337.59   20.23
   6  -6   2  322.40   20.41
  -6  -6   3    3.15    3.82
   6  -6  -3    1.43    3.47
  -6  -6  -3   -4.20    4.42
   6  -6   3   11.09    5.34
  -6  -6   4  324.70   16.30
   6  -6  -4  323.34   16.02
   6   6  -4  337.33   19.00
  -6  -6  -4  310.51   14.83
   6  -6   4  313.34   15.52
  -6  -6   5    9.93    3.84
   6  -6  -5    6.52    2.85
   6   6  -5    1.37    1.59
  -6  -6  -5    4.83    4.17
   6  -6   5    0.41    3.29
  -6  -6   6  208.95   14.05
   6  -6  -6  237.02   15.92
   6   6  -6  245.82   20.52
  -6  -6  -6  236.95   13.39
   6  -6   6  244.91   16.71
  -6  -6   7   11.76    5.43
   6  -6  -7   -3.25    3.45
   6   6  -7    1.82    2.27
  -6  -6  -7    2.40    2.40
   6  -6   7    8.84    3.91
  -6  -6   8  244.10   17.02
   6  -6  -8  242.59   18.70
  -6  -6  -8  239.28   15.90
   6  -6   8  216.18   14.04
  -6  -6   9    4.07    3.17
   6  -6  -9    2.63    3.85
  -6  -6  -9    4.98    4.54
   6  -6   9    8.02    3.29
  -6  -6  10  201.93   16.99
   6  -6 -10  241.99   17.02
  -6  -6 -10  250.64   13.86
   6  -6  10  260.33   15.27
  -6  -6  11   -2.26    3.16
   6  -6 -11    0.20    2.42
  -6  -6 -11    0.21    4.51
   6  -6  11   -1.44    3.70
  -6  -6  12  186.07   15.15
   6  -6 -12  235.08   15.35
  -6  -6 -12  204.83   12.90
   6  -6  12  247.77   15.86
  -6  -6  13   -0.45    3.83
   6  -6 -13    2.41    3.82
  -6  -6 -13   -0.85    4.06
   6  -6  13    0.62    3.08
  -6  -6  14  199.33   15.98
   6  -6 -14  244.42   14.49
  -6  -6 -14  204.71   16.84
   6  -6  14  190.77   15.20
  -6  -6  15    1.12    3.36
   6  -6 -15    0.00    3.20
  -6  -6 -15    4.45    3.60
   6  -6  15    7.79    4.51
  -6  -6  16  124.40   10.28
   6  -6 -16  137.14   12.01
  -6  -6 -16  143.88   10.80
   6  -6  16  143.88   12.70
  -6  -6  17   -0.22    4.00
   6  -6 -17    1.20    2.99
  -6  -6 -17   -0.63    2.32
   6  -6  17   -1.43    4.91
  -6  -6  18   96.37    9.30
   6  -6 -18  110.38    9.57
  -6  -6 -18  104.86   10.30
   6  -6  18  133.46    9.00
  -6  -6  19    0.88    3.52
   6  -6 -19    3.78    3.18
  -6  -6 -19   -2.72    5.85
   6  -6  19    6.52    4.28
  -6  -6  20  111.82   11.84
  -6  -6 -20  115.93   12.93
   6  -6  20  104.91   10.78
  -6  -6  21    1.31    4.79
  -6  -6 -21    2.07    4.15
   6  -6  21    3.86    3.65
  -6  -6  22   90.49   11.71
  -6  -6 -22  113.02   13.66
   6  -6  22  123.70   12.36
  -6  -6  23   -9.04    5.81
  -6  -6 -23    2.06    2.68
   6  -6  23   -6.06    5.05
  -6  -6  24   51.84    7.93
   6  -6  24   75.37    9.68
  -6  -6  25    2.77    3.20
   6  -6  25   -1.21    6.23
  -6  -7   0   -2.23    3.57
   6  -7   0    0.00    2.87
  -6  -7   1   86.59   12.31
   6  -7  -1   98.87    6.78
  -6  -7  -1   86.31    8.24
   6  -7   1   90.30    7.21
  -6  -7   2   54.51    8.08
   6  -7  -2   43.33    4.91
  -6  -7  -2   47.90    7.54
   6  -7   2   45.20    6.17
  -6  -7   3   -0.90    2.92
   6  -7  -3    1.63    4.69
  -6  -7  -3   55.49   37.14
   6  -7   3   49.76   33.31
  -6  -7   4    4.28    4.96
   6  -7  -4    0.00    4.08
  -6  -7  -4    9.92    3.97
   6  -7   4   10.91    3.91
  -6  -7   5    0.68    3.16
   6  -7  -5    5.49    2.85
  -6  -7  -5    8.13    3.74
   6  -7   5    4.94    3.09
  -6  -7   6   38.65    6.11
   6  -7  -6   48.93    5.89
  -6  -7  -6   38.33    5.70
   6  -7   6   48.63    5.98
  -6  -7   7   18.55    5.66
   6  -7  -7   22.90    4.86
  -6  -7  -7   30.57    6.55
   6  -7   7   24.73    6.60
  -6  -7   8   36.43    4.98
   6  -7  -8   39.43    6.27
  -6  -7  -8   33.96    7.19
   6  -7   8   44.33    5.98
  -6  -7   9  112.68    9.52
   6  -7  -9   93.63    8.89
  -6  -7  -9  108.52   10.43
   6  -7   9   86.80    8.06
  -6  -7  10    1.13    4.07
   6  -7 -10    2.82    4.43
  -6  -7 -10   10.17    4.11
   6  -7  10    5.77    4.74
  -6  -7  11   20.10    4.52
   6  -7 -11   26.32    4.42
  -6  -7 -11   23.73    4.75
   6  -7  11   23.70    5.15
  -6  -7  12   17.36    6.09
   6  -7 -12   15.84    3.41
  -6  -7 -12   21.30    4.30
   6  -7  12    9.89    5.36
  -6  -7  13    2.70    4.27
   6  -7 -13    6.60    2.80
  -6  -7 -13   20.37    6.65
   6  -7  13    7.82    4.32
  -6  -7  14    8.07    4.26
   6  -7 -14    9.18    2.80
  -6  -7 -14   12.83    5.99
   6  -7  14    3.08    4.94
  -6  -7  15    4.02    4.92
   6  -7 -15    6.97    3.98
  -6  -7 -15    3.41    3.62
   6  -7  15    0.82    3.70
  -6  -7  16   44.95    6.02
   6  -7 -16   49.52    6.37
  -6  -7 -16   52.04    8.08
   6  -7  16   45.13    8.41
  -6  -7  17   27.69    5.10
   6  -7 -17   37.53    5.76
  -6  -7 -17   37.25    6.57
   6  -7  17   27.45    6.35
  -6  -7  18   -2.20    5.07
   6  -7 -18    2.38    3.57
  -6  -7 -18    5.69    5.06
   6  -7  18    2.04    3.68
  -6  -7  19   30.47    6.58
  -6  -7 -19   12.40    5.67
   6  -7  19   43.48    8.17
  -6  -7  20    1.74    3.27
  -6  -7 -20    6.07    3.56
   6  -7  20    0.00    4.28
  -6  -7  21    0.65    6.28
  -6  -7 -21    0.00    4.58
   6  -7  21   -4.27    4.07
  -6  -7  22    0.22    3.66
  -6  -7 -22    0.83    4.77
   6  -7  22    6.49    5.27
  -6  -8   0   11.84    4.47
   6  -8   0   14.77    5.75
  -6  -8   1   14.34    3.81
   6  -8  -1    1.23    5.12
  -6  -8  -1   13.37    6.02
   6  -8   1    9.45    4.11
  -6  -8   2   74.36    7.87
   6  -8  -2   67.69    9.01
  -6  -8  -2   67.77    6.90
   6  -8   2   60.10    7.01
  -6  -8   3   -4.05    4.05
   6  -8  -3    3.06    3.88
  -6  -8  -3    4.65    6.20
   6  -8   3   -1.03    3.30
  -6  -8   4  137.39   12.88
   6  -8  -4  150.51   15.30
  -6  -8  -4  132.96   15.04
   6  -8   4  113.66   11.16
  -6  -8   5   -1.58    5.42
   6  -8  -5    8.13    5.28
  -6  -8  -5    4.18    4.18
   6  -8   5    4.13    4.96
  -6  -8   6   95.03    8.16
   6  -8  -6   95.10    9.95
  -6  -8  -6   85.20    8.14
   6  -8   6  108.26    9.53
  -6  -8   7   29.44    6.12
   6  -8  -7   27.92    5.67
  -6  -8  -7   22.11    4.38
   6  -8   7   14.26    7.44
  -6  -8   8   38.73    6.57
   6  -8  -8   16.75    4.04
  -6  -8  -8   16.60    6.55
   6  -8   8   43.63    7.04
  -6  -8   9    7.93    5.89
   6  -8  -9   -6.24    4.43
  -6  -8  -9   15.90    6.75
   6  -8   9    3.31    5.38
  -6  -8  10   34.62    6.79
   6  -8 -10   32.33    5.83
  -6  -8 -10   38.45    6.09
   6  -8  10   26.47    7.24
  -6  -8  11   -6.78    5.42
   6  -8 -11   -2.00    2.80
  -6  -8 -11    9.10    4.98
   6  -8  11    1.45    3.72
  -6  -8  12   98.56   10.62
   6  -8 -12   82.14   10.60
  -6  -8 -12   70.88   10.17
   6  -8  12   90.50    9.11
  -6  -8  13    2.92    5.85
   6  -8 -13    1.60    2.99
  -6  -8 -13    1.29    4.10
   6  -8  13    2.68    5.58
  -6  -8  14  129.18   13.03
   6  -8 -14  107.86   11.95
  -6  -8 -14  122.31   10.13
   6  -8  14   94.69   10.53
  -6  -8  15   29.49    8.05
   6  -8 -15   26.02    7.35
  -6  -8 -15   25.72    9.22
   6  -8  15   44.10    7.01
  -6  -8  16   30.26    8.01
   6  -8 -16   59.71    5.76
  -6  -8 -16   34.62    5.13
   6  -8  16   29.22    5.76
  -6  -8  17   14.61    4.87
  -6  -8 -17   22.16    7.25
   6  -8  17   27.53    7.81
  -6  -8  18   17.18    5.95
  -6  -8 -18   19.32    4.25
  -6  -8  19    7.23    8.10
  -6  -8 -19   -4.02    6.56
  -6  -9   0    7.38    4.70
   6  -9   0    5.14    6.37
  -6  -9   1   26.69    6.51
   6  -9  -1   40.40    7.39
  -6  -9  -1   29.01    6.25
   6  -9   1   32.12    6.39
  -6  -9   2   28.78    6.52
   6  -9  -2    8.19    3.68
  -6  -9  -2    6.67    5.12
   6  -9   2    5.36    5.16
  -6  -9   3   90.82   10.83
   6  -9  -3   77.99   10.22
  -6  -9  -3   80.76   11.33
   6  -9   3   88.80    9.31
  -6  -9   4    4.52    4.29
   6  -9  -4    9.98    6.11
  -6  -9  -4    6.86    4.87
   6  -9   4    9.31    4.76
  -6  -9   5   79.83   11.54
   6  -9  -5  100.16   10.18
  -6  -9  -5   93.77   11.27
   6  -9   5  106.82   10.79
  -6  -9   6   17.21    7.92
   6  -9  -6   -1.01    4.66
  -6  -9  -6   -0.88    5.06
   6  -9   6   -1.04    4.35
  -6  -9   7   60.72    9.52
   6  -9  -7   43.86    7.68
  -6  -9  -7   51.36    7.69
   6  -9   7   53.50   10.17
  -6  -9   8    5.67    5.67
   6  -9  -8    1.21    5.64
  -6  -9  -8    0.66    5.91
   6  -9   8    7.05    7.26
  -6  -9   9    6.57    5.89
   6  -9  -9    9.05    4.83
  -6  -9  -9   16.82    6.77
   6  -9   9    7.47    6.64
  -6  -9  10    7.02    6.79
   6  -9 -10    0.00    5.01
  -6  -9 -10   10.90    5.67
   6  -9  10   13.07    5.40
  -6  -9  11    9.49    7.01
   6  -9 -11   33.60    6.20
  -6  -9 -11   23.92    7.83
   6  -9 -12   23.75    6.39
  -6  -9 -12   21.05    6.29
   6  -9 -13   67.70    9.56
  -6  -9 -13   63.65    9.75
  -6 -10   0   44.24    8.85
  -6 -10   1    8.62    6.57
  -6 -10   2  104.45   11.49
  -7   0   0    0.00    3.79
  -7   0   1    2.91    2.24
  -7   0  -1    2.66    2.44
  -7   0   2    0.45    3.60
  -7   0  -2   -0.88    3.09
  -7   0   3    2.03    2.94
  -7   0  -3    2.42    3.52
  -7   0   4   -2.04    2.95
  -7   0  -4    4.16    2.62
  -7   0   5    1.59    2.96
  -7   0  -5   -0.22    2.18
  -7   0   6   -0.68    2.28
  -7   0  -6   -1.30    3.90
  -7   0   7    0.69    2.06
  -7   0  -7    3.88    3.45
  -7   0  -7    0.00    1.30
  -7   0   8   -2.75    2.29
  -7   0  -8   -2.79    3.65
  -7   0  -8    0.00    1.52
  -7   0   9   -1.84    1.84
  -7   0   9    1.07    2.13
  -7   0  -9    3.63    3.85
  -7   0  -9    3.26    1.74
  -7   0  10   -2.76    2.30
  -7   0  10    1.49    1.49
  -7   0 -10   -2.34    3.19
  -7   0 -10   -1.30    1.52
  -7   0  11    1.15    2.30
  -7   0 -11    0.21    3.60
  -7   0 -11    3.69    1.96
  -7   0  12   -0.46    3.00
  -7   0  12    2.12    1.70
  -7   0 -12    1.90    4.22
  -7   0 -12    2.17   20.40
  -7   0  13    6.23    3.69
  -7   0 -13   -3.16    3.79
  -7   0 -13    0.22    1.95
  -7   0  14    1.38    3.00
  -7   0 -14    0.63    4.20
  -7   0 -14    3.03    2.17
  -7   0  15    3.46    2.30
  -7   0  15    2.54    2.12
  -7   0 -15    3.35    3.14
  -7   0 -15    3.90    2.38
   7   0 -15    8.07    3.40
  -7   0  16   -3.68    2.99
  -7   0  16   -3.17    1.90
  -7   0 -16    2.71    2.92
  -7   0 -16   -0.22    2.59
  -7   0  17   -2.30    2.07
  -7   0  17    2.96    2.96
  -7   0 -17    5.62    4.37
  -7   0  18    2.52    3.67
  -7   0  18   -5.92    3.17
  -7   0 -18   -5.60    3.53
  -7   0  19    5.25    2.51
  -7   0  19    0.84    3.17
  -7   0 -19   -1.04    2.69
  -7   0  20   -1.82    3.19
  -7   0  20   -3.17    3.38
  -7   0 -20    2.89    4.13
  -7   0  21    0.23    3.63
  -7   0  21    4.85    4.22
  -7   0 -21    3.10    3.10
  -7   0  22    1.80    2.93
  -7   0  22    8.01    5.06
  -7   0 -22   -5.97    3.91
  -7   0  23   -1.79    2.69
  -7   0 -23    0.00    3.09
  -7   0  24   10.11    6.53
  -7   0  25    0.21    5.26
  -7   0  26    2.73    4.84
   7   0  26   -1.02    3.48
  -7   0  27    5.04    5.67
   7   0  27   -4.29    3.68
  -7   0  28   -3.15    3.57
   7   0  28    7.96    5.31
  -7   0  29   -7.55    4.19
  -7  -1   0    0.45    2.93
  -7  -1   0    0.86    0.86
  -7   1   0    1.75    3.72
  -7  -1   1  823.78   39.59
  -7  -1   1  839.26   39.67
  -7   1  -1  877.94   32.91
  -7  -1  -1  781.36   34.06
  -7   1   1  858.14   36.86
  -7  -1   2  146.56    9.35
  -7  -1   2  144.73    6.72
  -7   1  -2  142.29    8.92
  -7  -1  -2  158.97    9.40
  -7  -1  -2  161.83    6.64
  -7   1   2  192.39   11.48
  -7  -1   3  234.26   13.07
  -7  -1   3  248.20   12.56
  -7   1  -3  251.73   12.80
  -7  -1  -3  256.35   12.71
  -7  -1  -3  242.77   12.53
  -7   1   3  245.37   13.08
  -7  -1   4   33.96    4.59
  -7  -1   4   28.83    2.37
  -7   1  -4   34.87    3.88
  -7  -1  -4   35.14    5.75
  -7  -1  -4   29.39    1.75
  -7   1   4   36.11    3.99
  -7  -1   5  130.12    8.54
  -7  -1   5  118.95    7.56
  -7   1  -5  114.07    9.02
  -7  -1  -5  105.74    7.27
  -7  -1  -5  116.78    5.04
  -7   1   5  131.73    6.92
  -7  -1   6  106.29    7.87
  -7  -1   6   86.23    6.47
  -7   1  -6  110.87    7.49
   7  -1  -6  111.76    9.29
  -7  -1  -6  110.66    7.01
  -7  -1  -6   95.80    3.94
  -7   1   6   94.87    6.47
  -7  -1   7  374.76   20.24
  -7  -1   7  327.82   19.65
  -7   1  -7  365.65   17.51
   7  -1  -7  337.92   28.33
  -7  -1  -7  328.99   16.59
  -7  -1  -7  339.04   14.64
  -7   1   7  374.48   18.83
  -7  -1   8   57.16    6.51
  -7  -1   8   52.65    3.88
  -7   1  -8   65.96    4.46
  -7  -1  -8   36.37    5.41
  -7  -1  -8   51.77    3.26
  -7   1   8   62.82    6.71
  -7  -1   9  755.70   36.03
  -7  -1   9  766.59   34.03
  -7   1  -9  853.71   39.43
   7  -1  -9  766.57   54.63
  -7  -1  -9  840.20   40.21
  -7  -1  -9  831.34   41.39
  -7   1   9  841.26   41.16
  -7  -1  10   68.82    6.31
  -7  -1  10   56.06    5.17
  -7   1 -10   77.95    6.96
  -7   1 -10   87.86    5.88
   7  -1 -10   67.87    6.35
  -7  -1 -10   76.76    5.80
  -7  -1 -10   67.62    4.35
  -7   1  10   77.97   10.09
  -7  -1  11  453.47   26.02
  -7  -1  11  410.15   33.16
  -7   1 -11  452.86   21.68
  -7   1 -11  480.72   36.96
   7  -1 -11  423.53   34.51
  -7  -1 -11  449.52   25.67
  -7  -1 -11  463.35   29.36
  -7   1  11  421.20   22.73
  -7  -1  12  139.14    9.14
  -7  -1  12  118.72   10.76
  -7   1 -12  150.17    8.81
  -7   1 -12  139.50   13.67
   7  -1 -12  137.84   13.33
  -7  -1 -12  128.36    9.15
  -7  -1 -12  136.45    9.14
  -7   1  12  136.96    9.21
  -7  -1  13   64.58    6.09
  -7  -1  13   78.55    6.03
  -7   1 -13   75.62    6.27
  -7   1 -13   80.54    9.10
   7  -1 -13   71.85    7.82
  -7  -1 -13   85.51    7.63
  -7  -1 -13   86.38    6.74
  -7   1  13   89.39    6.51
  -7  -1  14    7.02    2.81
  -7  -1  14   14.80    4.72
  -7   1 -14    9.38    4.17
  -7   1 -14   12.77    3.03
   7  -1 -14   19.85    4.44
  -7  -1 -14    8.43    2.95
  -7  -1 -14    8.69    2.39
  -7   1  14   13.87    3.58
  -7  -1  15  115.79    8.91
  -7  -1  15  108.75   13.53
  -7   1 -15  140.53    8.95
  -7   1 -15  133.64    8.90
   7  -1 -15  143.26   10.14
  -7  -1 -15  135.31   10.73
  -7  -1 -15  107.11   12.61
  -7   1  15  131.60    7.84
  -7   1  15  114.95   12.85
  -7  -1  16   48.85    5.61
  -7  -1  16   41.38    5.79
  -7   1 -16   42.11    5.39
  -7   1 -16   52.30    5.41
   7  -1 -16   63.22    6.75
  -7  -1 -16   61.99    6.71
  -7   1  16   50.16    6.02
  -7  -1  17  360.45   27.14
  -7  -1  17  386.88   30.30
  -7   1 -17  433.69   25.71
  -7   1 -17  323.23   31.79
   7  -1 -17  367.88   21.52
  -7  -1 -17  391.92   25.73
  -7   1  17  384.88   20.09
  -7   1  17  384.89   34.70
  -7  -1  18    3.50    3.03
  -7  -1  18    7.07    3.64
  -7   1 -18    0.41    2.69
  -7   1 -18   -0.22    2.80
  -7  -1 -18    6.66    2.92
  -7   1  18   -1.33    1.77
  -7   1  18   12.38    4.41
  -7  -1  19  280.96   22.84
  -7  -1  19  289.95   31.30
  -7   1 -19  338.46   17.37
  -7  -1 -19  379.52   19.58
  -7   1  19  294.27   24.76
  -7   1  19  292.31   24.98
  -7  -1  20   71.22    8.13
  -7  -1  20   63.35    8.57
  -7   1 -20   94.51    8.24
  -7  -1 -20   97.83    8.92
  -7   1  20   84.40    7.92
  -7   1  20   83.39    7.55
  -7  -1  21  120.05    8.81
  -7  -1  21  135.40   10.50
  -7  -1 -21  138.60   10.77
  -7   1  21  110.68   11.17
  -7   1  21  113.46    9.85
  -7  -1  22   11.53    3.69
  -7  -1  22   11.97    3.42
  -7  -1 -22   16.93    3.51
   7  -1  22   16.21    3.90
  -7   1  22   10.23    2.39
  -7   1  22   14.22    4.81
  -7  -1  23   18.83    4.36
  -7  -1  23   22.22    3.63
  -7  -1 -23   32.78    5.98
   7  -1  23   22.95    5.74
  -7   1  23   20.07    5.02
  -7  -1  24   15.58    5.98
  -7  -1 -24   33.15    5.56
   7  -1  24   19.23    4.91
  -7   1  24   11.07    4.39
  -7  -1  25  115.38   10.68
  -7  -1 -25  103.42   12.55
   7  -1  25   86.39   10.83
  -7   1  25   93.29   11.48
  -7  -1  26   16.62    5.11
  -7  -1 -26   10.88    5.13
   7  -1  26    3.87    4.69
  -7   1  26   13.56    4.17
  -7  -1  27  162.41   20.66
   7  -1  27  168.75   16.31
  -7   1  27  138.17   17.72
  -7  -1  28   25.30    7.02
   7  -1  28   25.81    4.47
  -7   1  28   25.61    6.87
  -7  -2   0    8.82    3.17
  -7   2   0    8.12    2.35
  -7  -2   1   12.03    2.73
  -7   2  -1    4.48    2.56
  -7  -2  -1   13.50    3.83
  -7   2   1    7.28    3.43
  -7  -2   2   18.47    4.79
  -7   2  -2   25.09    3.62
  -7  -2  -2   19.93    3.36
  -7   2   2   22.97    3.65
  -7  -2   3   22.66    3.44
  -7   2  -3   36.26    3.82
  -7  -2  -3   23.18    4.24
  -7   2   3   23.88    3.44
  -7  -2   4  155.99    9.67
  -7   2  -4  177.68   11.03
  -7  -2  -4  171.66   11.11
  -7   2   4  185.17    9.53
  -7  -2   5   10.14    4.15
  -7   2  -5   23.21    4.22
  -7  -2  -5   21.18    3.97
  -7   2   5   20.51    4.32
  -7  -2   6   63.11    6.02
  -7  -2   6   69.55    4.24
  -7   2  -6   76.60    6.53
  -7  -2  -6   62.13    5.28
  -7   2   6   49.52    5.20
  -7  -2   7   41.49    4.87
  -7  -2   7   46.77    3.56
  -7   2  -7   51.64    5.67
  -7  -2  -7   44.12    5.46
  -7   2   7   44.38    4.77
  -7  -2   8    4.65    3.72
  -7  -2   8   -1.33    1.11
  -7   2  -8    1.68    3.77
  -7  -2  -8   -2.39    3.26
  -7   2   8    0.87    3.25
  -7  -2   9   18.62    4.19
  -7  -2   9   20.37    2.22
  -7   2  -9   12.96    3.34
  -7  -2  -9   26.17    5.41
  -7   2   9   18.21    4.12
  -7  -2  10   -2.33    2.56
  -7  -2  10    1.11    1.77
  -7   2 -10    0.63    2.71
   7  -2 -10   11.25    4.79
  -7  -2 -10    2.80    3.44
  -7   2  10   -0.43    2.38
  -7  -2  11    0.47    2.33
  -7  -2  11   -1.10    1.77
  -7   2 -11   -0.42    2.50
   7  -2 -11    8.34    2.71
  -7  -2 -11    4.07    4.07
  -7   2  11    0.22    2.38
  -7  -2  12   34.56    4.44
  -7  -2  12   46.57    4.87
  -7   2 -12   58.14    6.23
   7  -2 -12   43.82    5.64
  -7  -2 -12   52.88    5.55
  -7   2  12   50.67    4.77
  -7  -2  13    4.67    4.20
  -7  -2  13    2.20    2.43
  -7   2 -13    8.29    4.35
  -7   2 -13    5.22    3.26
   7  -2 -13    6.89    4.18
  -7  -2 -13    5.73    2.55
  -7   2  13    5.62    3.03
  -7  -2  14   59.33    6.55
  -7  -2  14   64.54    5.53
  -7   2 -14   75.52    6.83
  -7   2 -14   63.15    8.69
   7  -2 -14   72.48    8.15
  -7  -2 -14   69.57    5.08
  -7   2  14   59.17    5.19
  -7  -2  15   35.02    4.91
  -7  -2  15   31.25    4.19
  -7   2 -15   39.04    5.17
  -7   2 -15   31.62    4.98
   7  -2 -15   32.80    4.60
  -7  -2 -15   38.55    5.06
  -7   2  15   29.31    3.24
  -7  -2  16   13.77    3.27
  -7  -2  16    8.79    2.86
  -7   2 -16    7.57    3.68
   7  -2 -16    3.13    3.13
  -7  -2 -16   10.28    3.36
  -7   2  16   13.54    3.23
  -7  -2  17   31.70    4.90
  -7  -2  17   35.14    5.06
   7  -2 -17   37.37    5.64
  -7  -2 -17   48.95    6.28
  -7   2  17   49.52    4.51
  -7  -2  18    5.82    3.96
  -7  -2  18   11.63    3.29
  -7  -2 -18    9.39    4.38
   7  -2  18    6.17    3.49
  -7   2  18   10.47    3.63
  -7  -2  19    3.95    2.56
  -7  -2  19    5.48    3.29
  -7  -2 -19    3.54    3.12
   7  -2  19    2.87    2.46
  -7   2  19    5.32    2.34
  -7   2  19    6.67    3.75
  -7  -2  20    9.28    4.41
  -7  -2  20    4.38    3.72
  -7  -2 -20    0.21    3.53
   7  -2  20    3.07    4.30
  -7   2  20    0.83    5.41
  -7  -2  21   -5.09    3.93
  -7  -2  21    2.41    3.06
  -7  -2 -21    4.14    4.14
   7  -2  21   -1.02    3.48
  -7   2  21    1.06    2.32
  -7   2  21    0.00    2.50
  -7  -2  22   27.24    4.85
  -7  -2  22   34.29    5.25
  -7  -2 -22   46.50    5.79
   7  -2  22   42.30    6.34
  -7  -2  23    4.84    3.91
  -7  -2  23   15.71    4.36
  -7  -2 -23   12.17    4.54
   7  -2  23   17.75    4.49
  -7  -2  24    5.74    4.59
  -7  -2  24    7.41    4.58
  -7  -2 -24    6.39    5.15
   7  -2  24    8.55    4.89
  -7   2  24    7.89    4.57
  -7  -2  25   24.59    6.97
  -7  -2 -25   25.52    5.76
   7  -2  25   25.62    5.90
  -7   2  25   15.36    6.02
  -7  -2  26    8.04    5.43
  -7  -2 -26    5.14    3.08
   7  -2  26    7.51    4.67
  -7   2  26   11.82    6.01
  -7  -2  27   13.45    6.08
  -7  -2 -27   -0.82    3.70
   7  -2  27    1.42    4.86
  -7   2  27   10.78    6.22
  -7  -2  28    7.15    6.28
   7  -2  28    0.40    3.44
  -7   2  28    4.97    4.35
  -7  -3   0   -1.58    4.51
  -7   3   0    0.00    2.30
  -7  -3   1   89.56    6.80
  -7   3  -1   79.72    6.50
  -7  -3  -1  104.11    7.87
  -7   3   1   94.19    7.36
  -7  -3   2   42.67    4.54
  -7   3  -2   57.46    5.86
  -7  -3  -2   55.18    4.92
  -7  -3   3    7.97    3.87
  -7   3  -3    8.35    2.71
  -7  -3  -3   11.34    4.23
  -7   3   3    5.05    3.36
  -7  -3   4   -8.68    4.11
  -7   3  -4    3.75    3.33
  -7  -3  -4   -2.21    3.32
  -7   3   4    0.42    2.31
  -7  -3   5    5.27    3.21
  -7   3  -5    1.46    3.33
  -7  -3  -5   10.36    3.53
  -7   3   5    2.95    2.74
  -7  -3   6   52.81    5.52
  -7   3  -6   57.14    6.45
  -7  -3  -6   63.19    5.93
  -7   3   6   65.08    4.86
  -7  -3   7   25.54    5.29
  -7   3  -7   21.16    3.74
  -7  -3  -7   24.24    3.71
  -7   3   7   21.70    4.00
  -7  -3   8   48.86    5.77
  -7   3  -8   52.01    5.60
  -7  -3  -8   49.99    4.13
  -7   3   8   37.71    4.85
  -7  -3   9  163.61   11.79
  -7  -3  -9  143.43   10.40
  -7   3   9  180.74   10.36
  -7  -3  10    0.69    3.70
  -7  -3 -10    3.01    2.37
  -7   3  10    0.21    1.89
  -7  -3  11   61.01    5.78
  -7  -3 -11   47.38    4.93
  -7   3  11   48.81    4.64
  -7  -3  12   19.88    4.62
  -7  -3 -12    8.54    3.84
   7  -3  12    7.42    2.68
  -7   3  12   16.39    3.78
  -7  -3  13    7.63    4.62
  -7  -3 -13    3.40    4.04
   7  -3  13    2.26    2.88
  -7   3  13   -1.26    2.52
  -7  -3  14   29.56    4.39
  -7  -3 -14   25.40    3.81
   7  -3  14   28.38    5.14
  -7   3  14   22.22    4.19
  -7  -3  15   14.30    3.23
  -7  -3 -15   22.14    5.06
   7  -3  15    9.65    4.52
  -7   3  15   16.11    3.77
  -7  -3  16   93.33    7.85
  -7  -3 -16   98.30    9.25
   7  -3  16   95.60    8.83
  -7   3  16   96.69    7.32
  -7  -3  17  107.91    8.53
  -7  -3 -17   88.12    6.92
   7  -3  17  110.44    8.82
  -7   3  17  103.15    8.76
  -7  -3  18    9.19    4.13
  -7  -3 -18   19.40    5.01
   7  -3  18   18.21    5.32
  -7  -3  19   71.52    9.18
  -7  -3 -19  118.15   10.00
   7  -3  19  127.12   10.23
  -7  -3  20    0.00    4.35
   7  -3 -20    7.66    3.10
  -7  -3 -20    4.56    4.15
   7  -3  20    5.31    5.10
  -7  -3  21   24.42    4.11
   7  -3 -21   41.29    4.34
  -7  -3 -21   41.81    6.21
   7  -3  21   26.29    6.52
  -7  -3  22   -1.37    3.19
  -7  -3 -22   -0.41    3.30
   7  -3  22    4.07    3.26
  -7   3  22    7.23    3.92
  -7  -3  23   11.59    4.54
  -7  -3 -23   13.81    4.12
   7  -3  23    8.94    3.45
  -7  -3  24   42.61    6.58
  -7  -3 -24   41.18    5.56
   7  -3  24   60.04    6.70
  -7  -3 -25   51.41    6.99
   7  -3  25   45.56    7.70
  -7   3  25   28.88    6.81
  -7  -3 -26   27.74    6.78
   7  -3  26   35.78    7.28
  -7  -3  27   87.16   12.92
  -7  -4   0  346.70   17.55
   7  -4   0  378.94   19.56
  -7  -4   1   44.75    4.73
   7  -4  -1   46.09    5.18
  -7  -4  -1   42.88    5.81
   7  -4   1   52.87    5.59
  -7  -4   2  109.63    8.59
   7  -4  -2  103.38    7.68
  -7  -4  -2  129.03    8.25
   7  -4   2   97.02    7.87
  -7  -4   3   71.26    6.80
   7  -4  -3   80.86    6.43
  -7  -4  -3   73.13    7.32
   7  -4   3   69.53    6.82
  -7  -4   4    6.80    3.40
   7  -4  -4    6.41    2.90
  -7  -4  -4   17.44    5.74
   7  -4   4    0.41    3.51
  -7  -4   5   -7.05    3.86
   7  -4  -5    2.69    4.96
  -7  -4  -5    3.08    4.18
   7  -4   5   -1.03    2.89
  -7  -4   6    2.51    2.51
   7  -4  -6    4.96    2.48
  -7  -4  -6    8.76    4.82
   7  -4   6    3.09    3.09
  -7  -4   7    6.84    2.97
   7  -4  -7    8.68    2.89
  -7  -4  -7   11.99    4.58
  -7  -4   8  239.32   16.03
   7  -4  -8  233.74   11.86
  -7  -4  -8  215.96   13.92
   7  -4   8  238.19   17.52
  -7  -4   9   13.03    4.11
   7  -4  -9   20.04    4.13
  -7  -4  -9   27.23    5.19
   7  -4   9   14.80    3.91
  -7  -4  10  185.85   12.61
   7  -4 -10  175.46   10.78
  -7  -4 -10  162.49   11.21
   7  -4  10  206.64   11.13
  -7  -4  11   97.14    6.65
   7  -4 -11  101.48    7.03
  -7  -4 -11   84.01    7.51
   7  -4  11   94.42    9.66
  -7  -4  12    9.14    4.11
   7  -4 -12    4.12    2.47
  -7  -4 -12   10.89    4.27
   7  -4  12    7.38    4.72
  -7  -4  13   79.88    8.91
   7  -4 -13  105.18    7.84
  -7  -4 -13   65.47    6.60
   7  -4  13   90.58    6.98
  -7  -4  14    3.87    2.74
   7  -4 -14   17.89    4.11
  -7  -4 -14   10.80    4.66
   7  -4  14   19.25    4.30
  -7  -4  15   -3.19    4.32
   7  -4 -15    0.00    2.26
  -7  -4 -15    8.23    4.85
   7  -4  15   -2.25    2.66
  -7  -4  16   24.75    5.68
   7  -4 -16   41.83    5.33
  -7  -4 -16   25.43    3.78
   7  -4  16   41.28    6.54
  -7  -4  17    0.91    3.17
   7  -4 -17    5.32    2.25
  -7  -4 -17    5.44    3.98
   7  -4  17    4.08    4.70
  -7  -4  18  117.74   13.12
   7  -4 -18  134.11   10.85
  -7  -4 -18  120.84   10.24
   7  -4  18  107.06    9.39
  -7  -4  19   61.52    7.67
   7  -4 -19   80.64    5.93
  -7  -4 -19   65.12    6.87
   7  -4  19   73.33    7.95
  -7  -4  20   20.00    4.27
   7  -4 -20   23.24    3.87
  -7  -4 -20   19.08    4.77
   7  -4  20   18.31    5.29
  -7  -4  21  109.12    8.98
  -7  -4 -21   94.76   12.21
   7  -4  21  108.47    9.56
  -7  -4  22   10.95    3.57
  -7  -4 -22   21.88    4.95
   7  -4  22    8.11    5.88
  -7  -4  23    2.45    5.12
  -7  -4 -23   22.25    5.36
   7  -4  23   10.33    5.47
  -7  -4  24   -3.33    3.78
  -7  -4 -24    3.91    3.70
   7  -4  24    0.61    5.66
  -7   4  24   -2.87    3.90
  -7  -4  25    2.22    3.77
  -7  -4 -25    0.62    3.49
   7  -4  25   -0.81    6.46
  -7   4  25   10.87    6.15
  -7  -4 -26   34.46    5.75
   7  -4  26   33.84    5.64
  -7   4  26   17.83    5.33
  -7  -5   0    0.89    3.35
   7  -5   0   17.21    5.94
  -7  -5   1  787.55   32.28
   7  -5  -1  727.20   34.37
  -7  -5  -1  697.57   39.77
   7  -5   1  762.87   39.48
  -7  -5   2    7.19    3.82
   7  -5  -2   10.24    4.92
  -7  -5  -2   11.31    5.77
   7  -5   2    5.94    4.71
  -7  -5   3  623.10   28.11
   7  -5  -3  600.47   30.98
  -7  -5  -3  618.89   37.92
   7  -5   3  618.22   29.18
  -7  -5   4    7.67    3.39
   7  -5  -4   14.94    5.73
  -7  -5  -4   12.77    3.52
   7  -5   4   20.70    5.33
  -7  -5   5  665.49   37.25
   7  -5  -5  667.74   42.18
  -7  -5  -5  558.38   32.59
   7  -5   5  592.33   34.22
  -7  -5   6    0.23    4.76
   7  -5  -6    1.23    2.66
  -7  -5  -6    2.84    4.37
   7  -5   6    3.07    3.89
  -7  -5   7  606.49   37.77
   7  -5  -7  615.92   33.13
  -7  -5  -7  701.56   28.30
   7  -5   7  638.05   36.87
  -7  -5   8    8.62    4.54
   7  -5  -8    8.58    4.29
  -7  -5  -8    7.16    5.42
   7  -5   8    9.22    3.69
  -7  -5   9  563.73   35.53
   7  -5  -9  627.53   39.57
  -7  -5  -9  578.87   28.45
   7  -5   9  622.77   27.25
  -7  -5  10   16.11    4.77
   7  -5 -10   16.52    4.49
  -7  -5 -10    7.53    5.81
   7  -5  10   14.94    3.28
  -7  -5  11  536.03   22.86
   7  -5 -11  523.76   34.97
  -7  -5 -11  512.70   35.68
   7  -5  11  509.54   26.11
  -7  -5  12   28.99    5.66
   7  -5 -12   32.58    5.50
  -7  -5 -12   27.98    5.56
   7  -5  12   26.18    4.50
  -7  -5  13  337.62   18.86
   7  -5 -13  364.50   26.10
  -7  -5 -13  354.98   25.17
   7  -5  13  315.21   23.55
  -7  -5  14   17.83    4.97
   7  -5 -14    7.72    2.84
  -7  -5 -14    6.15    4.03
   7  -5  14    5.72    4.29
  -7  -5  15  301.89   23.48
   7  -5 -15  294.51   26.02
  -7  -5 -15  321.74   22.66
   7  -5  15  330.67   23.11
  -7  -5  16   14.82    4.49
   7  -5 -16    8.52    2.43
  -7  -5 -16   16.42    4.84
   7  -5  16    4.69    3.47
  -7  -5  17  281.96   29.14
   7  -5 -17  351.15   35.07
  -7  -5 -17  330.98   17.28
   7  -5  17  334.34   24.89
  -7  -5  18   11.82    3.79
   7  -5 -18   16.39    3.44
  -7  -5 -18    7.11    3.34
   7  -5  18   22.59    5.70
  -7  -5  19  235.52   21.38
   7  -5 -19  268.55   21.65
  -7  -5 -19  278.33   16.94
   7  -5  19  266.90   24.21
  -7  -5  20   11.07    5.09
  -7  -5 -20   13.08    4.98
   7  -5  20   27.41    6.29
  -7  -5  21  170.64   12.17
  -7  -5 -21  172.27   20.52
   7  -5  21  163.99   17.45
  -7  -5  22   21.74    9.00
  -7  -5 -22   13.63    5.99
   7  -5  22   20.44    4.86
  -7  -5  23  106.98   10.09
  -7  -5 -23  106.48   10.52
   7  -5  23   66.68    9.91
  -7  -5  24   11.99    4.58
  -7  -5 -24   -2.06    3.29
   7  -5  24    9.48    4.03
  -7  -6   0   14.28    4.46
   7  -6   0   12.66    3.68
  -7  -6   1   18.12    5.82
   7  -6  -1   21.02    3.68
  -7  -6  -1   29.36    5.56
   7  -6   1   16.34    4.50
  -7  -6   2   36.12    5.39
   7  -6  -2   31.40    4.90
  -7  -6  -2   49.00    5.99
   7  -6   2   31.06    4.09
  -7  -6   3    6.75    5.40
   7  -6  -3   12.43    3.67
  -7  -6  -3    5.52    3.54
   7  -6   3   10.22    4.29
  -7  -6   4  203.68   17.16
   7  -6  -4  243.36   13.75
  -7  -6  -4  213.85   15.68
   7  -6   4  226.14   15.82
  -7  -6   5   22.12    4.52
   7  -6  -5   20.15    4.07
  -7  -6  -5   24.36    6.59
   7  -6   5   31.50    6.55
  -7  -6   6  131.97    9.52
   7  -6  -6  139.89    9.80
  -7  -6  -6  106.29    9.20
   7  -6   6  119.46   10.06
  -7  -6   7   71.69    7.02
   7  -6  -7   84.51    8.96
  -7  -6  -7   69.96    7.64
   7  -6   7   74.05    6.97
  -7  -6   8    4.07    3.62
   7  -6  -8    3.45    3.25
  -7  -6  -8    0.87    3.47
   7  -6   8   -4.09    4.91
  -7  -6   9   19.91    4.53
   7  -6  -9   25.55    5.68
  -7  -6  -9   29.22    4.76
   7  -6   9   13.30    3.68
  -7  -6  10    0.45    4.97
   7  -6 -10   -2.43    3.04
  -7  -6 -10    0.86    3.24
   7  -6  10    0.82    3.68
  -7  -6  11   -0.23    4.97
   7  -6 -11    2.43    3.04
  -7  -6 -11   -3.22    2.58
   7  -6  11    0.82    3.27
  -7  -6  12   73.97    8.58
   7  -6 -12   73.17    6.48
  -7  -6 -12   58.47    7.72
   7  -6  12   47.01    7.36
  -7  -6  13   19.58    5.63
   7  -6 -13    4.24    4.44
  -7  -6 -13    2.99    5.98
   7  -6  13   14.30    4.09
  -7  -6  14  145.89   13.94
   7  -6 -14  155.10   68.78
  -7  -6 -14  125.50   13.84
   7  -6  14  133.32   12.06
  -7  -6  15   83.24   10.31
   7  -6 -15   81.79    8.27
  -7  -6 -15   96.66    9.98
   7  -6  15   98.54   10.21
  -7  -6  16   11.60    4.91
   7  -6 -16    9.06    3.22
  -7  -6 -16    4.86    5.91
   7  -6  16   13.05    5.71
  -7  -6  17   82.40   10.67
   7  -6 -17   99.70    7.05
  -7  -6 -17   75.57   10.11
   7  -6  17   88.38   12.63
  -7  -6  18    7.08    5.75
   7  -6 -18   14.26    4.02
  -7  -6 -18    5.03    5.24
   7  -6  18    5.90    4.27
  -7  -6  19   20.26    6.39
  -7  -6 -19   10.45    3.76
   7  -6  19    6.70    4.88
  -7  -6  20    2.63    4.38
  -7  -6 -20    1.88    5.21
   7  -6  20    1.22    5.68
  -7  -6  21    6.11    5.89
  -7  -6 -21    6.85    4.36
   7  -6  21    6.08    5.67
  -7  -6  22   42.31    7.17
  -7  -6 -22   38.29    7.66
   7  -6  22   56.42    8.70
  -7  -7   0    0.89    3.13
   7  -7   0    2.45    5.30
  -7  -7   1    3.58    4.26
   7  -7  -1    3.46    4.28
  -7  -7  -1    3.34    3.12
   7  -7   1   11.84    5.71
  -7  -7   2   12.13    4.49
   7  -7  -2    3.66    4.89
  -7  -7  -2   16.66    4.66
   7  -7   2    6.53    5.51
  -7  -7   3    5.40    3.38
   7  -7  -3    8.95    3.86
  -7  -7  -3    1.33    5.31
   7  -7   3    0.61    5.93
  -7  -7   4   11.95    4.96
   7  -7  -4    6.50    4.06
  -7  -7  -4   -0.88    3.75
   7  -7   4    6.54    5.72
  -7  -7   5   35.45    6.55
   7  -7  -5   21.10    5.08
  -7  -7  -5   14.74    4.62
   7  -7   5   17.59    4.09
  -7  -7   6    4.52    4.75
   7  -7  -6   -2.03    4.26
  -7  -7  -6    0.66    3.95
   7  -7   6   -4.91    4.09
  -7  -7   7    2.49    3.62
   7  -7  -7    4.86    4.25
  -7  -7  -7    6.56    5.25
   7  -7   7   19.85    5.32
  -7  -7   8   -2.26    3.85
   7  -7  -8    0.00    4.04
  -7  -7  -8    2.61    5.23
   7  -7   8    2.46    5.32
  -7  -7   9    3.39    5.65
   7  -7  -9    5.25    3.43
  -7  -7  -9   11.73    4.78
   7  -7   9    3.27    3.48
  -7  -7  10    6.55    5.88
   7  -7 -10   14.93    5.24
  -7  -7 -10    7.14    6.28
   7  -7  10    6.96    5.94
  -7  -7  11   11.74    6.55
   7  -7 -11    9.67    3.83
  -7  -7 -11    1.51    5.61
   7  -7  11    8.19    6.34
  -7  -7  12   22.75    6.98
   7  -7 -12   16.90    4.23
  -7  -7 -12   11.40    5.59
   7  -7  12   13.09    4.30
  -7  -7  13   24.04    6.97
   7  -7 -13   21.09    4.82
  -7  -7 -13   21.23    4.72
   7  -7  13   35.78    7.16
  -7  -7  14    7.62    5.60
   7  -7 -14    5.82    4.41
  -7  -7 -14    1.71    3.63
   7  -7  14    3.07    3.88
  -7  -7  15    4.02    6.92
   7  -7 -15   25.65    5.21
  -7  -7 -15   23.22    6.61
   7  -7  15   21.23    7.35
  -7  -7  16   -1.56    6.00
   7  -7 -16    2.80    4.00
  -7  -7 -16   -2.97    5.73
   7  -7  16    7.14    4.08
  -7  -7  17   11.95    5.31
   7  -7 -17   14.00    5.40
  -7  -7 -17   12.70    5.72
   7  -7  17   13.86    5.71
  -7  -7  18   14.10    5.07
  -7  -7 -18    4.64    6.12
  -7  -7  19   15.12    6.36
  -7  -7 -19   30.48    6.10
  -7  -8   0   79.71    9.19
   7  -8   0   66.49    7.97
  -7  -8   1    1.35    6.29
   7  -8  -1    7.74    4.48
  -7  -8  -1    1.34    6.25
   7  -8   1    2.25    4.29
  -7  -8   2   19.58    5.85
   7  -8  -2   12.21    4.27
  -7  -8  -2   13.58    6.01
   7  -8   2   12.47    4.70
  -7  -8   3   13.98    7.44
   7  -8  -3    7.93    7.11
  -7  -8  -3   19.54    5.55
   7  -8   3    4.91    4.09
  -7  -8   4   -3.16    4.29
   7  -8  -4   -4.67    5.28
  -7  -8  -4   21.69    8.63
   7  -8   4    4.09    4.91
  -7  -8   5   -4.52    4.30
   7  -8  -5    6.49    4.26
  -7  -8  -5   -4.41    3.75
   7  -8   5   -1.43    3.89
  -7  -8   6    1.36    7.02
   7  -8  -6    3.04    4.05
  -7  -8  -6   -2.64    5.06
   7  -8   6   10.24    3.69
  -7  -8   7   -2.72    6.57
   7  -8  -7   -6.26    5.25
  -7  -8  -7   -1.32    3.51
   7  -8   7    7.79    4.10
  -7  -8   8   30.13    6.12
   7  -8  -8   51.45    7.07
  -7  -8  -8   47.24    9.41
   7  -8   8   34.24    7.80
  -7  -8   9    8.83    5.21
   7  -8  -9    4.63    5.24
  -7  -8  -9   18.32    6.54
   7  -8   9    6.97    4.31
  -7  -8  10   25.11    6.56
   7  -8 -10   44.25    7.45
  -7  -8 -10   39.36    8.05
   7  -8  10   24.40    6.97
  -7  -8  11   32.30    7.68
   7  -8 -11   59.24    7.84
  -7  -8 -11   68.52   10.20
   7  -8  11   61.71    9.44
  -7  -8  12    1.13    4.28
   7  -8 -12   -2.61    3.61
  -7  -8 -12   -1.51    6.27
  -7  -8  13   10.79    5.62
   7  -8 -13   23.22    6.21
  -7  -8 -13   34.50    8.41
  -7  -8  14    7.84    5.60
   7  -8 -14   -0.60    4.80
  -7  -8 -14    2.36    5.16
  -7  -9   0    1.02    3.88
   7  -9  -1  152.07   18.80
   7  -9   1  149.20   17.01
   7  -9  -2   13.84    4.89
   7  -9   2   19.44    6.96
   7  -9  -3  270.90   17.61
   7  -9   3  252.56   25.08
   7  -9  -4   -0.81    5.48
  -7  -9  -4   -1.33    4.88
   7  -9  -5  278.51   33.49
  -7  -9  -5  274.46   33.69
   7  -9  -6    7.68    7.08
  -7  -9  -6   10.15    6.84
  -7  -9   7  186.30   23.25
  -8   0   0   63.96    5.80
  -8   0   1  128.46    8.52
  -8   0  -1  107.83    8.00
  -8   0   2   25.62    4.50
  -8   0  -2   12.81    3.98
  -8   0   3  176.39   10.86
  -8   0  -3  187.31   11.02
  -8   0   4   11.32    4.30
  -8   0  -4   22.54    3.94
  -8   0   5    9.99    3.63
  -8   0  -5   12.85    4.57
  -8   0   6   10.48    4.10
  -8   0  -6    6.29    4.77
  -8   0  -6    6.87    1.72
  -8   0   7   63.03    5.94
  -8   0  -7   87.84    6.91
  -8   0  -7   80.24    5.60
  -8   0   8   52.87    7.10
  -8   0  -8   58.22    6.23
  -8   0   9   15.13    4.36
  -8   0  -9   26.53    3.85
  -8   0  10   63.36    7.81
  -8   0 -10   79.04    6.61
  -8   0  11  215.77   16.35
  -8   0  11  206.56   22.57
  -8   0 -11  244.23   15.51
  -8   0  12    3.91    2.99
  -8   0 -12    7.19    5.28
  -8   0  13   91.95    7.60
  -8   0 -13   99.00    7.59
  -8   0  14    3.22    4.14
  -8   0 -14    4.83    4.83
  -8   0  15    5.05    4.82
  -8   0 -15   10.88    5.44
  -8   0  16   23.15    4.36
  -8   0  16   18.06    4.20
  -8   0 -16   28.80    5.63
  -8   0  17    6.18    4.57
  -8   0  17    6.51    2.73
  -8   0 -17   11.24    3.75
  -8   0  18  102.44    9.60
  -8   0  18  117.91   12.81
  -8   0 -18  115.84   11.01
  -8   0  19  130.56   14.12
  -8   0  19  121.63   13.43
  -8   0 -19  152.25   12.86
  -8   0  20   39.89    6.35
  -8   0  20   27.88    5.87
  -8   0 -20   45.89    7.24
  -8   0  21  126.41   13.11
  -8   0  21  152.10   13.84
  -8   0 -21  202.20   20.44
  -8   0  22    3.15    3.60
  -8   0  22    6.70    3.77
  -8   0 -22    5.15    3.71
  -8   0  23    6.07    3.35
  -8   0 -23    6.58    5.55
  -8   0  24    6.28    5.65
  -8   0 -24   14.17    5.34
  -8   0  25   10.66    6.06
  -8   0  26   50.77    7.94
   8   0  26   69.42    9.43
  -8  -1   0   -1.35    2.70
  -8  -1   0   -0.21    0.64
  -8   1   0   -2.63    2.19
  -8  -1   1   58.98    6.56
  -8  -1   1   74.94    3.87
  -8   1  -1   74.04    6.56
  -8  -1  -1   63.60    6.50
  -8   1   1   55.00    5.51
  -8  -1   2    8.40    4.09
  -8  -1   2    7.04    1.28
  -8   1  -2    1.74    2.39
  -8  -1  -2    4.68    3.12
  -8   1   2    7.73    4.42
  -8  -1   3  132.85   11.86
  -8  -1   3  118.16    7.29
  -8   1  -3  128.53   10.20
  -8  -1  -3  124.42   10.21
  -8   1   3  117.82    8.21
  -8  -1   4   15.55    4.57
  -8  -1   4    8.96    1.49
  -8   1  -4   11.01    3.89
  -8  -1  -4   10.37    4.86
  -8   1   4    6.89    3.11
  -8  -1   5  150.55   10.81
  -8  -1   5  160.31   12.62
  -8   1  -5  192.48   14.43
  -8  -1  -5  183.35   11.66
  -8   1   5  157.91   10.27
  -8  -1   6    2.30    3.45
  -8  -1   6    1.49    1.28
  -8   1  -6    1.29    3.43
  -8  -1  -6    0.66    3.06
  -8   1   6    3.57    3.57
  -8  -1   7   78.72    6.70
  -8  -1   7   80.34   15.35
  -8   1  -7   74.70    6.20
  -8  -1  -7   81.10    6.96
  -8   1   7   80.08    6.27
  -8  -1   8   12.49    4.40
  -8  -1   8    9.37    2.13
  -8   1  -8   17.44    4.89
  -8  -1  -8    9.52    5.41
  -8   1   8   15.46    4.26
  -8  -1   9   21.33    4.41
  -8  -1   9   18.32    2.98
  -8   1  -9   29.45    5.72
  -8  -1  -9   34.45    5.38
  -8   1   9   34.10    5.16
  -8  -1  10   33.20    5.11
  -8  -1  10   30.25    4.26
  -8   1 -10   30.41    5.91
  -8  -1 -10   23.79    4.50
  -8   1  10   44.00   11.00
  -8  -1  11   37.19    6.05
  -8  -1  11   53.24    4.48
  -8   1 -11   51.14    4.63
  -8  -1 -11   57.62    6.83
  -8   1  11   56.59    8.31
  -8  -1  12   40.94    5.82
  -8  -1  12   33.86    4.48
  -8   1 -12   41.96    5.25
  -8  -1 -12   45.69    6.80
  -8   1  12   39.52    4.94
  -8  -1  13   88.42    9.32
  -8  -1  13   94.74    8.11
  -8   1 -13   95.19    8.37
  -8  -1 -13   97.99    9.53
  -8   1  13   94.48    9.66
  -8   1  13   91.79   10.07
  -8  -1  14   13.49    3.72
  -8  -1  14   24.90    4.69
  -8   1 -14   16.48    3.96
  -8  -1 -14   18.55    4.43
  -8   1  14   25.78    4.93
  -8   1  14   32.24    4.19
  -8  -1  15   36.74    5.12
  -8  -1  15   33.20    4.69
  -8   1 -15   52.23    5.83
  -8  -1 -15   49.16    5.68
  -8   1  15   45.21    5.15
  -8   1  15   29.90    5.23
  -8  -1  16   11.85    5.11
  -8  -1  16   11.70    3.40
  -8   1 -16   14.74    4.15
  -8  -1 -16   23.66    5.86
  -8   1  16   11.17    4.47
  -8   1  16   11.70    3.97
  -8  -1  17   -0.23    3.94
  -8  -1  17   11.70    3.62
  -8   1 -17    1.66    3.31
  -8  -1 -17   12.32    4.80
  -8   1  17   11.81    3.34
  -8  -1  18   38.66    6.25
  -8  -1  18   37.63    5.96
  -8   1 -18   33.49    6.62
  -8  -1 -18   32.06    5.62
  -8   1  18   36.87    5.33
  -8   1  18   40.67    5.01
  -8  -1  19    5.31    4.16
  -8  -1  19    3.83    3.83
  -8   1 -19    6.40    3.92
  -8  -1 -19    8.51    3.95
  -8   1  19    9.07    4.43
  -8   1  19   14.59    3.96
  -8  -1  20   30.86    5.99
  -8  -1  20   31.44    5.74
  -8   1 -20   46.34    5.98
  -8  -1 -20   42.47    6.63
  -8   1  20   33.06    4.41
  -8   1  20   30.19    6.04
  -8  -1  21   13.55    4.82
  -8  -1  21   13.80    3.61
  -8  -1 -21   22.33    4.14
  -8   1  21    8.34    3.07
  -8   1  21   21.01    5.20
  -8  -1  22   21.73    6.41
  -8  -1  22   30.13    6.16
  -8  -1 -22   38.18    5.99
  -8   1  22   21.62    4.16
  -8  -1  23    6.15    5.30
  -8  -1 -23   22.46    4.33
   8  -1  23   24.60    6.56
  -8   1  23   16.62    4.36
  -8  -1  24    9.54    4.03
  -8  -1 -24   15.02    5.35
   8  -1  24    7.37    5.32
  -8   1  24   11.42    4.57
  -8  -1  25    1.91    5.29
  -8  -1 -25    1.23    3.90
   8  -1  25   -2.25    6.54
  -8   1  25    6.64    3.32
  -8  -2   0  727.07   33.52
  -8   2   0  778.12   29.67
  -8  -2   1   41.22    5.21
  -8   2  -1   47.36    5.36
  -8  -2  -1   54.56    6.96
  -8   2   1   36.84    5.17
  -8  -2   2  580.79   31.94
  -8   2  -2  598.82   32.39
  -8  -2  -2  595.11   33.61
  -8   2   2  604.72   31.88
  -8  -2   3   55.47    6.17
  -8   2  -3   70.54    6.19
  -8   2   3  108.23    7.38
  -8  -2   4  289.78   18.60
  -8   2  -4  297.49   18.53
  -8  -2  -4  311.86   19.52
  -8   2   4  362.87   17.66
  -8  -2   5   23.90    5.98
  -8   2  -5   27.76    5.72
  -8  -2  -5   23.79    3.97
  -8   2   5   29.55    4.78
  -8  -2   6  422.90   28.41
  -8   2  -6  412.63   27.31
  -8  -2  -6  451.91   23.30
  -8   2   6  405.63   22.72
  -8  -2   7  181.14   12.04
  -8   2  -7  181.40   10.56
  -8  -2  -7  200.86   12.24
  -8   2   7  198.26   13.54
  -8  -2   8  609.86   40.61
  -8  -2   8  656.96   35.54
  -8   2  -8  623.41   30.55
  -8  -2  -8  635.01   36.55
  -8   2   8  641.31   30.68
  -8  -2   9    7.89    7.19
  -8  -2   9    3.93    2.18
  -8   2  -9    8.59    3.98
  -8  -2  -9   10.37    4.54
  -8   2   9   15.49    4.36
  -8  -2  10  486.80   34.45
  -8  -2  10  515.08   45.81
  -8   2 -10  511.71   31.82
  -8  -2 -10  505.61   31.23
  -8   2  10  560.12   34.79
  -8  -2  11   21.85    6.28
  -8  -2  11   16.38    2.40
  -8   2 -11   25.44    5.01
  -8  -2 -11   25.25    4.49
  -8   2  11   16.14    3.27
  -8  -2  12  287.74   25.85
  -8  -2  12  322.34   26.94
  -8   2 -12  424.63   50.37
  -8  -2 -12  329.81   21.77
  -8   2  12  317.63   22.72
  -8  -2  13    3.49    3.72
  -8  -2  13    0.44    2.40
  -8   2 -13    3.94    3.94
  -8  -2 -13    4.24    2.97
  -8   2  13    6.32    3.92
  -8  -2  14  172.35   16.30
  -8  -2  14  194.64    9.91
  -8   2 -14  182.10   12.03
  -8  -2 -14  185.11   15.23
  -8   2  14  196.79   16.55
  -8  -2  15  123.20   10.94
  -8  -2  15  135.69    7.90
  -8   2 -15  121.58   11.17
  -8  -2 -15  141.89    9.91
  -8   2  15  118.93    8.48
  -8  -2  16  274.96   16.31
  -8  -2  16  216.56   11.21
  -8   2 -16  312.48   23.14
  -8  -2 -16  260.97   21.63
  -8   2  16  276.95   22.12
  -8  -2  17  105.99   12.07
  -8  -2  17  113.52    8.30
  -8  -2 -17  113.33    9.63
  -8   2  17  118.56   11.24
  -8   2  17  115.83   13.71
  -8  -2  18  302.86   23.67
  -8  -2  18  347.69   31.39
  -8  -2 -18  322.30   28.80
  -8   2  18  374.61   17.93
  -8   2  18  315.33   31.98
  -8  -2  19   -1.39    4.62
  -8  -2  19   -7.60    3.47
  -8  -2 -19   -0.62    4.99
   8  -2  19    3.90    5.13
  -8   2  19   -1.29    3.00
  -8  -2  20  177.78   17.55
  -8  -2  20  205.00   16.55
  -8  -2 -20  220.66   23.04
   8  -2  20  199.33   15.19
  -8   2  20  201.58   18.40
  -8   2  20  191.43   20.53
  -8  -2  21    2.53    5.29
  -8  -2  21   -3.03    4.12
  -8  -2 -21   -5.79    5.59
   8  -2  21    9.21    5.12
  -8  -2  22   64.45    8.49
  -8  -2  22   67.98    7.81
  -8  -2 -22   65.88    9.09
   8  -2  22   75.25    7.98
  -8  -2  23   27.21    4.35
  -8  -2  23   35.25    6.06
  -8  -2 -23   45.77    7.84
   8  -2  23   37.16    5.72
  -8   2  23   42.60    6.83
  -8  -2 -24   77.20   11.12
   8  -2  24   63.62    7.55
  -8   2  24   67.78    8.48
  -8  -2 -25  115.34   10.29
   8  -2  25  110.56   11.01
  -8   2  25  106.15   11.37
  -8  -3   0   -0.90    2.92
  -8   3   0   -1.48    2.95
  -8  -3   1  167.33   14.92
  -8   3  -1  172.51   11.40
  -8  -3  -1  161.07   12.79
  -8   3   1  191.01   11.03
  -8  -3   2    2.95    3.17
  -8   3  -2    6.72    4.20
  -8  -3  -2    4.46    3.57
  -8   3   2   10.99    4.65
  -8  -3   3    6.37    5.00
  -8   3  -3   24.11    4.19
  -8  -3  -3    7.77    4.66
  -8   3   3   15.24    3.18
  -8  -3   4   -0.46    3.19
  -8   3  -4    2.30    3.98
  -8  -3  -4    1.55    3.76
  -8   3   4    3.60    2.75
  -8  -3   5   -1.37    4.12
  -8   3  -5    1.25    4.39
  -8  -3  -5   -2.20    2.86
  -8   3   5    1.70    5.51
  -8  -3   6   22.70    5.73
  -8   3  -6   17.30    3.75
  -8  -3  -6   24.75    4.60
  -8   3   6   25.25    4.03
  -8  -3   7   51.92    6.67
  -8   3  -7   58.06    6.25
  -8  -3  -7   59.31    7.42
  -8   3   7   52.87    8.07
  -8  -3   8   17.49    4.37
  -8   3  -8   16.62    3.95
  -8  -3  -8   22.36    5.21
  -8   3   8   29.09    4.67
  -8  -3   9  174.67   14.31
  -8   3  -9  195.14   12.88
  -8  -3  -9  173.49    9.53
  -8   3   9  197.71   11.51
  -8  -3  10   -5.77    3.92
  -8  -3 -10   -4.73    4.09
  -8   3  10    0.00    3.61
  -8  -3  11   50.07    6.47
  -8  -3 -11   37.90    6.00
  -8   3  11   42.22    4.67
  -8  -3  12   -2.77    4.85
  -8  -3 -12   -7.68    4.26
  -8   3  12   -4.66    3.39
  -8  -3  13   -1.61    4.38
  -8  -3 -13    6.79    5.10
   8  -3  13    6.39    3.50
  -8   3  13   11.64    3.18
  -8  -3  14   42.65    5.54
  -8  -3 -14   22.21    5.71
   8  -3  14   14.61    4.32
  -8   3  14   15.64    4.65
  -8  -3  15   -1.15    3.46
  -8  -3 -15    6.32    3.79
   8  -3  15   -4.32    4.93
  -8   3  15    0.21    2.53
  -8  -3  16   41.64    6.44
  -8  -3 -16   76.42    7.98
   8  -3  16   57.46    6.57
  -8   3  16   58.75    7.16
  -8  -3  17   59.02    7.81
  -8  -3 -17   88.92    9.00
   8  -3  17   83.61   11.68
  -8   3  17   66.19    6.31
  -8  -3  18   11.23    4.36
  -8  -3 -18   15.23    5.63
   8  -3  18    5.12    5.32
  -8  -3  19   31.11    4.35
  -8  -3 -19   43.05    7.07
   8  -3  19   41.29    6.54
  -8  -3  20    2.97    5.71
  -8  -3 -20   -2.49    4.77
   8  -3  20   -1.22    4.29
  -8  -3  21    0.23    3.41
  -8  -3 -21    4.76    3.52
   8  -3  21    0.61    5.71
  -8   3  21    0.82    3.09
  -8  -3  22   -1.82    4.77
  -8  -3 -22    3.92    4.54
   8  -3  22    5.91    7.13
  -8   3  22    2.68    3.50
  -8  -3  23    6.57    4.98
  -8  -3 -23    3.09    5.15
   8  -3  23   -6.30    5.49
  -8   3  23    1.23    5.14
  -8  -3 -24   19.55    6.59
   8  -3  24    8.12    7.31
  -8   3  24   18.92    5.35
  -8  -4   0  144.03   11.22
  -8  -4   1    4.94    3.15
  -8  -4  -1    5.80    3.35
  -8  -4   2   97.41    8.36
  -8  -4  -2  115.83   10.46
   8  -4   2   98.14    8.92
  -8  -4   3   26.69    5.43
  -8  -4  -3   19.49    4.65
   8  -4   3   28.75    4.97
  -8  -4   4   51.47    5.22
  -8  -4  -4   75.64    6.41
   8  -4   4   74.81    8.48
  -8  -4   5    2.05    4.09
  -8  -4  -5    2.42    3.07
   8  -4   5    3.10    3.92
  -8  -4   6   54.65    7.29
  -8  -4  -6   68.45    8.32
   8  -4   6   65.58    6.40
  -8  -4   7   10.72    3.88
  -8  -4  -7   20.90    5.23
   8  -4   7   28.43    4.33
  -8  -4   8  127.40   12.12
  -8  -4  -8  121.21   10.64
   8  -4   8  128.84   13.19
  -8  -4   9   18.74    6.63
   8  -4  -9   12.47    3.53
  -8  -4  -9    6.69    3.67
   8  -4   9   12.75    4.32
  -8  -4  10  132.79    9.40
   8  -4 -10  124.46   10.41
  -8  -4 -10  109.87   10.33
   8  -4  10  107.22   11.10
  -8  -4  11   34.74    7.09
   8  -4 -11   47.75    6.03
  -8  -4 -11   50.32    5.36
   8  -4  11   62.59    7.19
  -8  -4  12   85.66    9.83
   8  -4 -12   83.60    8.52
  -8  -4 -12   66.11    6.83
   8  -4  12   72.98    8.62
  -8  -4  13   11.87    6.62
   8  -4 -13   25.49    4.98
  -8  -4 -13   21.88    5.52
   8  -4  13   20.07    6.35
  -8  -4  14   49.92    7.75
   8  -4 -14   58.37    6.22
  -8  -4 -14   59.88    7.20
   8  -4  14   57.70    6.96
  -8  -4  15   -0.23    4.55
   8  -4 -15   53.12   40.10
  -8  -4 -15   -1.26    5.27
   8  -4  15    4.09    5.31
  -8  -4  16   51.33    7.27
   8  -4 -16   75.34    7.85
  -8  -4 -16   73.74    7.99
   8  -4  16   70.65    8.17
  -8  -4  17    0.45    3.17
   8  -4 -17   -4.12    3.71
  -8  -4 -17   -2.09    3.98
   8  -4  17   -2.45    4.08
  -8  -4  18   74.37   10.41
   8  -4 -18  113.37    8.24
  -8  -4 -18   93.71   10.24
   8  -4  18   90.07    9.38
  -8  -4  19    7.66    5.64
   8  -4 -19   26.71    5.14
  -8  -4 -19   21.64    5.62
   8  -4  19   19.34    5.50
  -8  -4  20   54.85    9.67
  -8  -4 -20   79.27    9.14
   8  -4  20   59.17    9.15
  -8  -4  21   31.60    7.40
  -8  -4 -21   32.70    7.45
   8  -4  21   28.43    6.70
  -8  -4  22   25.25    5.37
  -8  -4 -22   60.30    8.06
   8  -4  22   43.61    7.71
  -8  -5   0    6.25    4.02
   8  -5   0    3.08    4.51
  -8  -5   1   15.46    6.72
   8  -5  -1   17.64    5.54
  -8  -5  -1   16.92    5.79
   8  -5   1   16.61    5.33
  -8  -5   2   13.48    5.17
   8  -5  -2   12.92    3.28
  -8  -5  -2    9.98    3.55
   8  -5   2   16.19    3.49
  -8  -5   3   52.92    9.24
   8  -5  -3   54.98    5.96
  -8  -5  -3   46.85    7.08
   8  -5   3   43.65    5.54
  -8  -5   4    9.48    3.61
   8  -5  -4    8.62    6.16
  -8  -5  -4    3.96    5.06
   8  -5   4    5.94    3.69
  -8  -5   5  118.27   10.20
   8  -5  -5  145.03    9.50
  -8  -5  -5  121.96   10.98
   8  -5   5  115.27    9.25
  -8  -5   6   16.08    5.89
   8  -5  -6    8.20    4.92
  -8  -5  -6   23.38    3.93
   8  -5   6   15.76    4.50
  -8  -5   7   -6.80    5.67
   8  -5  -7   -2.26    2.67
  -8  -5  -7   -1.96    3.26
   8  -5   7   -4.71    3.07
  -8  -5   8    8.85    3.63
   8  -5  -8   11.07    4.10
  -8  -5  -8    4.12    5.64
   8  -5   8   -0.61    4.50
  -8  -5   9   33.59    6.13
   8  -5  -9   27.65    5.12
  -8  -5  -9   38.01    7.13
   8  -5   9   24.93    4.50
  -8  -5  10   21.33    5.90
   8  -5 -10   20.06    5.53
  -8  -5 -10   23.88    5.59
   8  -5  10    7.35    5.31
  -8  -5  11   -0.23    4.31
   8  -5 -11    1.84    4.50
  -8  -5 -11   -1.07    5.14
   8  -5  11    4.49    3.67
  -8  -5  12   29.90    5.67
   8  -5 -12   20.85    4.09
  -8  -5 -12   23.91    6.62
   8  -5  12   12.24    6.53
  -8  -5  13   89.11   11.32
   8  -5 -13  108.26    9.01
  -8  -5 -13   73.17    9.58
   8  -5  13  101.75   12.24
  -8  -5  14    2.03    3.16
   8  -5 -14   -0.61    2.45
  -8  -5 -14    5.93    4.66
   8  -5  14    5.50    3.67
  -8  -5  15   26.12    4.96
   8  -5 -15   22.43    5.51
  -8  -5 -15   27.24    5.70
   8  -5  15   22.81    6.11
  -8  -5  16   24.93    5.62
   8  -5 -16   24.04    6.11
  -8  -5 -16   17.89    4.84
   8  -5  16    4.27    6.31
  -8  -5  17   21.94    6.27
   8  -5 -17   17.91    5.09
  -8  -5 -17   22.86    6.50
   8  -5  17   20.53    5.08
  -8  -5  18    0.22    4.91
   8  -5 -18    2.44    4.47
  -8  -5 -18    2.93    3.76
   8  -5  18   -1.83    4.06
  -8  -5  19    2.67    4.67
  -8  -5 -19   20.64    6.67
   8  -5  19   14.41    7.10
  -8  -5  20   16.40    6.65
  -8  -5 -20   11.02    6.24
   8  -5  20   12.97    6.89
  -8  -6   0   86.36    8.49
   8  -6   0   76.99    9.39
  -8  -6   1    7.83    6.04
   8  -6  -1    1.02    3.46
  -8  -6  -1    3.11    4.67
   8  -6   1   -3.67    3.87
  -8  -6   2   87.95    8.99
   8  -6  -2   87.34    8.58
  -8  -6  -2   86.49    9.77
   8  -6   2  110.22    9.42
  -8  -6   3    1.80    5.85
   8  -6  -3    2.04    3.05
  -8  -6  -3    1.99    4.64
   8  -6   3   -1.83    4.89
  -8  -6   4   52.95    7.89
   8  -6  -4   73.45    7.55
  -8  -6  -4   82.60   11.02
   8  -6   4   67.65    6.75
  -8  -6   5   -2.71    3.61
   8  -6  -5   -7.73    4.48
  -8  -6  -5   -2.20    4.39
   8  -6   5    3.06    3.46
  -8  -6   6   63.26    9.05
   8  -6  -6   69.53    6.93
  -8  -6  -6   88.14    8.98
   8  -6   6   87.20    8.99
  -8  -6   7   13.11    6.56
   8  -6  -7   -1.63    2.84
  -8  -6  -7    3.27    4.14
   8  -6   7    6.72    6.11
  -8  -6   8   44.56    6.79
   8  -6  -8   72.91    7.13
  -8  -6  -8   51.90    8.91
   8  -6   8   60.29    7.55
  -8  -6   9   -0.90    3.62
   8  -6  -9    1.42    3.04
  -8  -6  -9   -1.30    5.19
   8  -6   9    0.61    3.05
  -8  -6  10   76.39    9.05
   8  -6 -10   65.52    9.75
  -8  -6 -10   90.56   10.58
   8  -6  10   67.80    8.77
  -8  -6  11    3.84    3.84
   8  -6 -11    6.28    3.24
  -8  -6 -11   10.74    6.02
   8  -6  11   11.60    4.48
  -8  -6  12   74.61    9.70
   8  -6 -12   74.54    8.93
  -8  -6 -12   66.80    8.36
   8  -6  12   55.34    9.16
  -8  -6  13    2.02    4.50
   8  -6 -13   -2.43    3.24
  -8  -6 -13    2.56    5.55
   8  -6  13    5.08    4.68
  -8  -6  14   66.86    7.64
   8  -6 -14   75.65    7.09
  -8  -6 -14   64.01    9.58
   8  -6  14   68.91    8.95
  -8  -6  15    5.59    4.70
   8  -6 -15   -2.63    4.65
  -8  -6 -15    3.81    4.24
   8  -6  15   -6.50    5.69
  -8  -6  16   34.56    5.80
   8  -6 -16   54.33    9.09
  -8  -6 -16   68.23    8.88
   8  -6  16   40.20    7.11
  -8  -6  17    0.00    6.22
   8  -6 -17   -0.61    4.04
  -8  -6 -17    1.47    5.90
  -8  -6  18   29.64   11.50
  -8  -6 -18   40.71    7.77
  -8  -7   0   -1.34    5.36
   8  -7   0    3.25    6.29
  -8  -7   1    5.60    4.71
   8  -7  -1    4.87    5.48
  -8  -7  -1    2.01    4.68
   8  -7   1    8.32    6.50
  -8  -7   2   20.44    6.29
   8  -7  -2   11.35    4.26
  -8  -7  -2   18.00    8.00
   8  -7   2   20.51    5.89
  -8  -7   3   23.63    7.43
   8  -7  -3    4.66    4.05
  -8  -7  -3   11.52    5.98
   8  -7   3    8.74    4.88
  -8  -7   4    6.99    4.06
   8  -7  -4    1.82    3.65
  -8  -7  -4    2.87    5.08
   8  -7   4    4.06    4.06
  -8  -7   5   46.06    7.91
   8  -7  -5   44.13    7.30
  -8  -7  -5   37.63    7.93
   8  -7   5   32.12    6.71
  -8  -7   6    4.75    6.55
   8  -7  -6   19.62    5.46
  -8  -7  -6    6.80    7.24
   8  -7   6    5.90    5.29
  -8  -7   7    0.45    4.52
   8  -7  -7    3.03    4.65
  -8  -7  -7    5.90    6.56
   8  -7   7    0.41    6.10
  -8  -7   8   -1.81    4.75
   8  -7  -8    5.05    5.25
  -8  -7  -8   -1.53    5.01
   8  -7   8    4.88    4.47
  -8  -7   9   15.60    6.56
   8  -7  -9   21.40    6.26
  -8  -7  -9   28.45    7.17
   8  -7   9   27.04    5.70
  -8  -7  10   10.16    4.97
   8  -7 -10   10.09    5.24
  -8  -7 -10   19.92    6.28
   8  -7  10   18.10    7.12
  -8  -7  11   -5.19    4.51
   8  -7 -11    0.40    3.43
  -8  -7 -11    4.96    4.53
   8  -7  11   -1.42    4.88
  -8  -7  12   24.98    7.43
   8  -7 -12   32.22    7.86
  -8  -7 -12   10.97    4.52
  -8  -7  13   31.65    8.31
   8  -7 -13   30.39    5.84
  -8  -7 -13   36.66    8.15
  -8  -7  14   -2.24    4.03
   8  -7 -14   -2.82    3.82
  -8  -7 -14    0.21    4.70
  -8  -8   0  120.38   14.44
   8  -8  -1    3.65    5.47
   8  -8   1   10.34    6.49
   8  -8  -2  234.76   23.58
   8  -8   2  172.67   23.60
   8  -8  -3    9.91    6.47
   8  -8   3    5.48    5.08
  -8  -8   4  267.53   21.76
  -8  -8   5    7.67    4.64
  -8  -8   6  196.28   20.64
  -8  -8   7    4.43    5.84
  -9   0   0   -2.89    2.89
  -9   0   1    4.25    2.91
  -9   0  -1   -5.32    4.88
  -9   0   2    5.83    5.61
  -9   0  -2   -3.75    3.31
  -9   0   3    2.93    3.15
  -9   0  -3   -7.47    4.62
[truncated: 21,213 more chars]
