# Supplementary material for: Two-dimensional organic-inorganic hybrid perovskite quantum-well nanowires enabled by directional noncovalent intermolecular interactions
Source: Nat Commun. 2025 Mar 27;16:2997. doi: 10.1038/s41467-025-58166-x (PMC11950231; doi:10.1038/s41467-025-58166-x)
Supplement: Supplementary file 4 — Supplementary Data 1 [file 41467_2025_58166_MOESM4_ESM.zip › crystal structure cif and checkcif/(TAP3)2PbBr4.cif]

####################################################################### 
# 
# This file contains crystal structure data downloaded from the 
# Cambridge Structural Database (CSD) hosted by the Cambridge 
# Crystallographic Data Centre (CCDC).
# 
# Full information about CCDC data access policies and citation 
# guidelines are available at http://www.ccdc.cam.ac.uk/access/V1 
# 
# Audit and citation data items may have been added by the CCDC. 
# Please retain this information to preserve the provenance of 
# this file and to allow appropriate attribution of the data. 
# 
#######################################################################

data_(TPA3)2PbBr4_296K
_audit_block_doi                 10.5517/ccdc.csd.cc2gyk11
_database_code_depnum_ccdc_archive 'CCDC 2292513'
loop_
_citation_id
_citation_doi
_citation_year
1 10.1126/science.adl0920 2024
loop_
_audit_author_name
_audit_author_address
'Matthias Zeller'
;Purdue University, Department of Chemistry
United States of America
;
_audit_update_record             
;
2023-09-07 deposited with the CCDC.	2024-12-08 downloaded from the CCDC.
;

_audit_creation_method           SHELXL-2018/3
_shelx_SHELXL_version_number     2018/3
_chemical_name_systematic        (TPA3)2PbBr4
_chemical_name_common            ?
_chemical_melting_point          ?
_chemical_formula_moiety         'Br4 Pb, 2(C10 H12 N O5)'
_chemical_formula_sum            'C20 H24 Br4 N2 O10 Pb'
_chemical_formula_weight         979.24

loop_
_atom_type_symbol
_atom_type_description
_atom_type_scat_dispersion_real
_atom_type_scat_dispersion_imag
_atom_type_scat_source
C C 0.0033 0.0016 'International Tables Vol C Tables 4.2.6.8 and 6.1.1.4'
H H 0.0000 0.0000 'International Tables Vol C Tables 4.2.6.8 and 6.1.1.4'
N N 0.0061 0.0033 'International Tables Vol C Tables 4.2.6.8 and 6.1.1.4'
O O 0.0106 0.0060 'International Tables Vol C Tables 4.2.6.8 and 6.1.1.4'
Br Br -0.2901 2.4595 'International Tables Vol C Tables 4.2.6.8 and 6.1.1.4'
Pb Pb -3.3944 10.1111 'International Tables Vol C Tables 4.2.6.8 and 6.1.1.4'

_space_group_crystal_system      monoclinic
_space_group_IT_number           14
_space_group_name_H-M_alt        'P 21/c'
_space_group_name_Hall           '-P 2ybc'

_shelx_space_group_comment       
;
The symmetry employed for this shelxl refinement is uniquely defined
by the following loop, which should always be used as a source of
symmetry information in preference to the above space-group names.
They are only intended as comments.
;

loop_
_space_group_symop_operation_xyz
'x, y, z'
'-x, y+1/2, -z+1/2'
'-x, -y, -z'
'x, -y-1/2, z-1/2'

_cell_length_a                   18.248(5)
_cell_length_b                   9.5395(17)
_cell_length_c                   7.8963(15)
_cell_angle_alpha                90
_cell_angle_beta                 101.403(15)
_cell_angle_gamma                90
_cell_volume                     1347.4(5)
_cell_formula_units_Z            2
_cell_measurement_temperature    296(2)
_cell_measurement_reflns_used    9699
_cell_measurement_theta_min      2.2525
_cell_measurement_theta_max      33.3031

_exptl_crystal_description       rod
_exptl_crystal_colour            colourless
_exptl_crystal_density_meas      ?
_exptl_crystal_density_method    ?
_exptl_crystal_density_diffrn    2.414
_exptl_crystal_F_000             920
_exptl_transmission_factor_min   ?
_exptl_transmission_factor_max   ?
_exptl_crystal_size_max          0.555
_exptl_crystal_size_mid          0.125
_exptl_crystal_size_min          0.062
_exptl_absorpt_coefficient_mu    12.247
_shelx_estimated_absorpt_T_min   0.056
_shelx_estimated_absorpt_T_max   0.517
_exptl_absorpt_correction_type   multi-scan
_exptl_absorpt_correction_T_min  0.030376
_exptl_absorpt_correction_T_max  0.110699
_exptl_absorpt_process_details   
;
TWINABS 2012/1: Krause, L., Herbst-Irmer, R., Sheldrick G.M. & Stalke D.
(2015). J. Appl. Cryst. 48 3-10.
;
_exptl_absorpt_special_details   ?
_diffrn_ambient_temperature      296(2)
_diffrn_radiation_wavelength     0.71073
_diffrn_radiation_type           MoK\a
_diffrn_source                   'fine focus sealed tube X-ray source'
_diffrn_source_current           '30 mA'
_diffrn_source_voltage           '50 kV'
_diffrn_radiation_monochromator  'Triumph curved graphite crystal'
_diffrn_measurement_device       'three circle diffractometer'
_diffrn_measurement_device_type  'Bruker AXS D8 Quest'
_diffrn_detector_type            
'PhotonII charge-integrating pixel array (CPAD)'
_diffrn_measurement_method       'omega and phi scans'
_diffrn_detector_area_resol_mean 7.4074
_diffrn_reflns_number            8908
_diffrn_reflns_av_unetI/netI     0.0957
_diffrn_reflns_av_R_equivalents  0.0416
_diffrn_reflns_limit_h_min       -28
_diffrn_reflns_limit_h_max       27
_diffrn_reflns_limit_k_min       -14
_diffrn_reflns_limit_k_max       14
_diffrn_reflns_limit_l_min       -12
_diffrn_reflns_limit_l_max       12
_diffrn_reflns_theta_min         2.420
_diffrn_reflns_theta_max         33.141
_diffrn_reflns_theta_full        25.242
_diffrn_measured_fraction_theta_max 0.950
_diffrn_measured_fraction_theta_full 0.993
_diffrn_reflns_Laue_measured_fraction_max 0.950
_diffrn_reflns_Laue_measured_fraction_full 0.993
_diffrn_reflns_point_group_measured_fraction_max 0.950
_diffrn_reflns_point_group_measured_fraction_full 0.993
_reflns_number_total             4880
_reflns_number_gt                3629
_reflns_threshold_expression     'I > 2\s(I)'
_reflns_Friedel_coverage         0.000
_reflns_Friedel_fraction_max     .
_reflns_Friedel_fraction_full    .

_reflns_special_details          
;
 Reflections were merged by SHELXL according to the crystal
 class for the calculation of statistics and refinement.
 
 _reflns_Friedel_fraction is defined as the number of unique
 Friedel pairs measured divided by the number that would be
 possible theoretically, ignoring centric projections and
 systematic absences.
;

_computing_data_collection       'Apex4 v2022.10-0 (Bruker, 2022)'
_computing_cell_refinement       'SAINT V8.40B (Bruker, 2020)'
_computing_data_reduction        'SAINT V8.40B (Bruker, 2020)'
_computing_structure_solution    'isomorphous replacement'
_computing_structure_refinement  
;  
SHELXL-2018/3 (Sheldrick, 2015a, 2018), 
SHELXLE Rev1460 (H\"ubschle et al., 2011)
;
_computing_molecular_graphics    ?
_computing_publication_material  ?
_refine_special_details          
;
The crystal under investigation was found to be non-merohedrally 
twinned. The orientation matrices for the two components were 
identified using the program Cell_Now, with the two components 
being related approximately by a 180 degree rotation around the 
reciprocal a-axis. The two components were integrated using Saint 
and corrected for absorption using twinabs, resulting in the 
following statistics:

2420 data (562 unique) involve domain 1 only, mean I/sigma 22.4
2415 data (565 unique) involve domain 2 only, mean I/sigma 9.1
34147 data (5924 unique) involve 2 domains, mean I/sigma 9.1
9 data (9 unique) involve 3 domains, mean I/sigma 17.3 

The exact twin matrix identified by the integration program was 
found to be: 

    -0.99985  0.00071 -0.83997
    -0.00030 -1.00000  0.00016
    -0.00036  0.00088  0.99985 

This matrix does not exactly match the expected values for a 180 
degree rotation around the reciprocal a-axis (or any other obvious 
twin operation). 

The structure was solved by isomorphous refinement from its 150 K 
dataset. Refinement using the hklf 5 routine with all 
reflections of component 1 (including the overlapping ones), 
resulted in a BASF value of 0.180(3), but R values were rather 
high (7.5%). The data were thus instead refined against the 
corrected reflections of the HKLF 4 type file. 

Hydroxy H atoms were restrained to be coplanar with the carboxylic
acid C and O atoms. 
;
_refine_ls_structure_factor_coef Fsqd
_refine_ls_matrix_type           full
_refine_ls_weighting_scheme      calc
_refine_ls_weighting_details     
'w=1/[\s^2^(Fo^2^)+(0.0384P)^2^+9.1125P] where P=(Fo^2^+2Fc^2^)/3'
_atom_sites_solution_primary     isomor
_atom_sites_solution_secondary   difmap
_atom_sites_solution_hydrogens   geom
_refine_ls_hydrogen_treatment    constr
_refine_ls_extinction_method     none
_refine_ls_extinction_coef       .
_refine_ls_number_reflns         4880
_refine_ls_number_parameters     172
_refine_ls_number_restraints     2
_refine_ls_R_factor_all          0.1064
_refine_ls_R_factor_gt           0.0557
_refine_ls_wR_factor_ref         0.1253
_refine_ls_wR_factor_gt          0.1172
_refine_ls_goodness_of_fit_ref   1.084
_refine_ls_restrained_S_all      1.084
_refine_ls_shift/su_max          0.001
_refine_ls_shift/su_mean         0.000

loop_
_atom_site_label
_atom_site_type_symbol
_atom_site_fract_x
_atom_site_fract_y
_atom_site_fract_z
_atom_site_U_iso_or_equiv
_atom_site_adp_type
_atom_site_occupancy
_atom_site_site_symmetry_order
_atom_site_calc_flag
_atom_site_refinement_flags_posn
_atom_site_refinement_flags_adp
_atom_site_refinement_flags_occupancy
_atom_site_disorder_assembly
_atom_site_disorder_group
Pb1 Pb 1.000000 1.000000 0.500000 0.03292(9) Uani 1 2 d S . P . .
Br1 Br 1.00205(4) 0.72737(11) 0.28034(10) 0.0550(2) Uani 1 1 d . . . . .
Br2 Br 0.83826(4) 0.96513(8) 0.40047(11) 0.04615(18) Uani 1 1 d . . . . .
O1 O 0.7386(3) 0.4365(5) 0.4615(7) 0.0394(10) Uani 1 1 d . . . . .
O2 O 0.6812(3) 0.6701(5) 0.5361(9) 0.0621(17) Uani 1 1 d . . . . .
H2O H 0.676549 0.754231 0.552620 0.093 Uiso 1 1 calc R U . . .
O3 O 0.5825(3) 0.6633(5) 0.6566(9) 0.0603(17) Uani 1 1 d . . . . .
O4 O 0.6790(4) -0.0619(5) 0.5537(11) 0.072(2) Uani 1 1 d . . . . .
O5 O 0.5761(3) -0.0627(5) 0.6595(8) 0.0520(14) Uani 1 1 d . . . . .
H5O H 0.580623 -0.147540 0.648780 0.078 Uiso 1 1 calc R U . . .
N1 N 0.8517(5) 0.6090(8) 0.4911(10) 0.067(2) Uani 1 1 d . . . . .
H1A H 0.804713 0.638055 0.482608 0.101 Uiso 1 1 calc R U . . .
H1B H 0.878110 0.675431 0.451385 0.101 Uiso 1 1 calc R U . . .
H1C H 0.871583 0.591410 0.601225 0.101 Uiso 1 1 calc R U . . .
C1 C 0.8526(5) 0.4809(9) 0.3889(12) 0.0522(19) Uani 1 1 d . . . . .
H1D H 0.903627 0.448556 0.398560 0.063 Uiso 1 1 calc R U . . .
H1E H 0.832326 0.500465 0.268123 0.063 Uiso 1 1 calc R U . . .
C2 C 0.8067(4) 0.3690(7) 0.4526(9) 0.0381(13) Uani 1 1 d . . . . .
H2A H 0.798410 0.290565 0.372898 0.046 Uiso 1 1 calc R U . . .
H2B H 0.831325 0.335197 0.565436 0.046 Uiso 1 1 calc R U . . .
C3 C 0.6874(3) 0.3676(6) 0.5325(8) 0.0309(11) Uani 1 1 d . . . . .
C4 C 0.6324(3) 0.4476(6) 0.5884(8) 0.0310(11) Uani 1 1 d . . . . .
C5 C 0.5748(4) 0.3781(6) 0.6494(9) 0.0364(13) Uani 1 1 d . . . . .
H5 H 0.538279 0.430510 0.687659 0.044 Uiso 1 1 calc R U . . .
C6 C 0.5714(3) 0.2326(6) 0.6537(9) 0.0348(12) Uani 1 1 d . . . . .
H6 H 0.532242 0.187601 0.690853 0.042 Uiso 1 1 calc R U . . .
C7 C 0.6277(3) 0.1558(6) 0.6015(8) 0.0308(11) Uani 1 1 d . . . . .
C8 C 0.6852(3) 0.2227(6) 0.5415(8) 0.0331(12) Uani 1 1 d . . . . .
H8 H 0.722525 0.169782 0.507184 0.040 Uiso 1 1 calc R U . . .
C9 C 0.6324(4) 0.6040(6) 0.5934(9) 0.0339(12) Uani 1 1 d . . . . .
C10 C 0.6268(4) -0.0012(7) 0.6050(9) 0.0375(12) Uani 1 1 d . . . . .

loop_
_atom_site_aniso_label
_atom_site_aniso_U_11
_atom_site_aniso_U_22
_atom_site_aniso_U_33
_atom_site_aniso_U_23
_atom_site_aniso_U_13
_atom_site_aniso_U_12
Pb1 0.03469(16) 0.03420(15) 0.03101(14) -0.00025(13) 0.00929(10) -0.00187(13)
Br1 0.0486(4) 0.0785(6) 0.0393(4) -0.0093(4) 0.0121(3) 0.0017(4)
Br2 0.0377(3) 0.0492(4) 0.0535(4) 0.0004(3) 0.0138(3) 0.0040(3)
O1 0.037(2) 0.024(2) 0.062(3) 0.004(2) 0.021(2) -0.0002(17)
O2 0.071(4) 0.020(2) 0.108(5) 0.001(3) 0.049(4) 0.001(2)
O3 0.057(3) 0.024(2) 0.110(5) -0.004(3) 0.040(3) 0.004(2)
O4 0.075(4) 0.021(2) 0.140(6) -0.005(3) 0.066(4) 0.000(2)
O5 0.053(3) 0.022(2) 0.090(4) 0.002(2) 0.034(3) -0.005(2)
N1 0.083(6) 0.060(5) 0.062(5) 0.001(4) 0.023(4) -0.035(4)
C1 0.044(4) 0.058(5) 0.058(5) 0.001(4) 0.020(3) -0.008(3)
C2 0.038(3) 0.032(3) 0.048(4) 0.000(3) 0.017(3) 0.001(2)
C3 0.029(3) 0.026(3) 0.038(3) -0.001(2) 0.007(2) -0.003(2)
C4 0.028(3) 0.020(2) 0.045(3) 0.001(2) 0.006(2) 0.000(2)
C5 0.037(3) 0.020(2) 0.053(4) -0.001(2) 0.013(3) 0.003(2)
C6 0.032(3) 0.021(2) 0.054(4) 0.000(2) 0.016(3) -0.002(2)
C7 0.035(3) 0.019(2) 0.040(3) 0.002(2) 0.011(2) -0.001(2)
C8 0.033(3) 0.025(3) 0.042(3) -0.003(2) 0.011(2) -0.003(2)
C9 0.037(3) 0.020(2) 0.045(3) -0.002(2) 0.010(2) -0.001(2)
C10 0.039(3) 0.024(2) 0.052(4) -0.002(3) 0.014(3) -0.003(3)

_geom_special_details            
;
 All esds (except the esd in the dihedral angle between two l.s. planes)
 are estimated using the full covariance matrix.  The cell esds are taken
 into account individually in the estimation of esds in distances, angles
 and torsion angles; correlations between esds in cell parameters are only
 used when they are defined by crystal symmetry.  An approximate (isotropic)
 treatment of cell esds is used for estimating esds involving l.s. planes.
;

loop_
_geom_bond_atom_site_label_1
_geom_bond_atom_site_label_2
_geom_bond_distance
_geom_bond_site_symmetry_2
_geom_bond_publ_flag
Pb1 Br2 2.9191(11) 3_776 ?
Pb1 Br2 2.9192(11) . ?
Pb1 Br1 3.0941(9) 4_576 ?
Pb1 Br1 3.0941(9) 2_755 ?
Pb1 Br1 3.1304(10) 3_776 ?
Pb1 Br1 3.1304(10) . ?
O1 C3 1.351(7) . ?
O1 C2 1.415(8) . ?
O2 C9 1.247(8) . ?
O2 H2O 0.8200 . ?
O3 C9 1.257(8) . ?
O4 C10 1.249(8) . ?
O5 C10 1.242(8) . ?
O5 H5O 0.8200 . ?
N1 C1 1.467(11) . ?
N1 H1A 0.8900 . ?
N1 H1B 0.8900 . ?
N1 H1C 0.8900 . ?
C1 C2 1.503(10) . ?
C1 H1D 0.9700 . ?
C1 H1E 0.9700 . ?
C2 H2A 0.9700 . ?
C2 H2B 0.9700 . ?
C3 C8 1.386(8) . ?
C3 C4 1.400(8) . ?
C4 C5 1.405(8) . ?
C4 C9 1.493(8) . ?
C5 C6 1.390(8) . ?
C5 H5 0.9300 . ?
C6 C7 1.389(8) . ?
C6 H6 0.9300 . ?
C7 C8 1.389(8) . ?
C7 C10 1.498(8) . ?
C8 H8 0.9300 . ?

loop_
_geom_angle_atom_site_label_1
_geom_angle_atom_site_label_2
_geom_angle_atom_site_label_3
_geom_angle
_geom_angle_site_symmetry_1
_geom_angle_site_symmetry_3
_geom_angle_publ_flag
Br2 Pb1 Br2 180.0 3_776 . ?
Br2 Pb1 Br1 91.07(2) 3_776 4_576 ?
Br2 Pb1 Br1 88.93(2) . 4_576 ?
Br2 Pb1 Br1 88.93(2) 3_776 2_755 ?
Br2 Pb1 Br1 91.07(2) . 2_755 ?
Br1 Pb1 Br1 180.0 4_576 2_755 ?
Br2 Pb1 Br1 83.01(2) 3_776 3_776 ?
Br2 Pb1 Br1 96.99(2) . 3_776 ?
Br1 Pb1 Br1 100.706(15) 4_576 3_776 ?
Br1 Pb1 Br1 79.294(15) 2_755 3_776 ?
Br2 Pb1 Br1 96.99(2) 3_776 . ?
Br2 Pb1 Br1 83.01(2) . . ?
Br1 Pb1 Br1 79.294(15) 4_576 . ?
Br1 Pb1 Br1 100.705(14) 2_755 . ?
Br1 Pb1 Br1 180.0 3_776 . ?
Pb1 Br1 Pb1 168.25(3) 2_745 . ?
C3 O1 C2 119.1(5) . . ?
C9 O2 H2O 109.5 . . ?
C10 O5 H5O 109.5 . . ?
C1 N1 H1A 109.5 . . ?
C1 N1 H1B 109.5 . . ?
H1A N1 H1B 109.5 . . ?
C1 N1 H1C 109.5 . . ?
H1A N1 H1C 109.5 . . ?
H1B N1 H1C 109.5 . . ?
N1 C1 C2 109.9(6) . . ?
N1 C1 H1D 109.7 . . ?
C2 C1 H1D 109.7 . . ?
N1 C1 H1E 109.7 . . ?
C2 C1 H1E 109.7 . . ?
H1D C1 H1E 108.2 . . ?
O1 C2 C1 104.2(6) . . ?
O1 C2 H2A 110.9 . . ?
C1 C2 H2A 110.9 . . ?
O1 C2 H2B 110.9 . . ?
C1 C2 H2B 110.9 . . ?
H2A C2 H2B 108.9 . . ?
O1 C3 C8 122.4(6) . . ?
O1 C3 C4 117.6(5) . . ?
C8 C3 C4 119.9(5) . . ?
C3 C4 C5 118.8(5) . . ?
C3 C4 C9 123.8(5) . . ?
C5 C4 C9 117.3(5) . . ?
C6 C5 C4 121.3(6) . . ?
C6 C5 H5 119.4 . . ?
C4 C5 H5 119.4 . . ?
C7 C6 C5 118.7(6) . . ?
C7 C6 H6 120.6 . . ?
C5 C6 H6 120.6 . . ?
C8 C7 C6 120.8(5) . . ?
C8 C7 C10 118.5(5) . . ?
C6 C7 C10 120.7(5) . . ?
C3 C8 C7 120.5(6) . . ?
C3 C8 H8 119.8 . . ?
C7 C8 H8 119.8 . . ?
O2 C9 O3 122.8(6) . . ?
O2 C9 C4 119.5(6) . . ?
O3 C9 C4 117.6(6) . . ?
O5 C10 O4 124.2(6) . . ?
O5 C10 C7 119.3(6) . . ?
O4 C10 C7 116.4(6) . . ?

loop_
_geom_torsion_atom_site_label_1
_geom_torsion_atom_site_label_2
_geom_torsion_atom_site_label_3
_geom_torsion_atom_site_label_4
_geom_torsion
_geom_torsion_site_symmetry_1
_geom_torsion_site_symmetry_2
_geom_torsion_site_symmetry_3
_geom_torsion_site_symmetry_4
_geom_torsion_publ_flag
C3 O1 C2 C1 -173.1(6) . . . . ?
N1 C1 C2 O1 49.1(9) . . . . ?
C2 O1 C3 C8 -23.3(9) . . . . ?
C2 O1 C3 C4 160.7(6) . . . . ?
O1 C3 C4 C5 174.8(6) . . . . ?
C8 C3 C4 C5 -1.4(9) . . . . ?
O1 C3 C4 C9 -7.5(9) . . . . ?
C8 C3 C4 C9 176.3(6) . . . . ?
C3 C4 C5 C6 -0.5(10) . . . . ?
C9 C4 C5 C6 -178.4(6) . . . . ?
C4 C5 C6 C7 2.1(11) . . . . ?
C5 C6 C7 C8 -1.8(10) . . . . ?
C5 C6 C7 C10 179.6(7) . . . . ?
O1 C3 C8 C7 -174.3(6) . . . . ?
C4 C3 C8 C7 1.7(10) . . . . ?
C6 C7 C8 C3 -0.1(10) . . . . ?
C10 C7 C8 C3 178.6(6) . . . . ?
C3 C4 C9 O2 4.3(10) . . . . ?
C5 C4 C9 O2 -178.0(7) . . . . ?
C3 C4 C9 O3 -175.6(7) . . . . ?
C5 C4 C9 O3 2.2(9) . . . . ?
C8 C7 C10 O5 179.5(7) . . . . ?
C6 C7 C10 O5 -1.9(11) . . . . ?
C8 C7 C10 O4 0.4(10) . . . . ?
C6 C7 C10 O4 179.1(7) . . . . ?

loop_
_geom_hbond_atom_site_label_D
_geom_hbond_atom_site_label_H
_geom_hbond_atom_site_label_A
_geom_hbond_distance_DH
_geom_hbond_distance_HA
_geom_hbond_distance_DA
_geom_hbond_angle_DHA
_geom_hbond_site_symmetry_A
_geom_hbond_publ_flag
O2 H2O O4 0.82 1.75 2.561(7) 167.3 1_565 yes
O5 H5O O3 0.82 1.81 2.617(7) 170.0 1_545 yes
N1 H1A O2 0.89 2.39 3.252(10) 162.3 . yes
N1 H1B Br1 0.89 2.90 3.658(7) 144.5 . yes
N1 H1B Br2 0.89 2.87 3.470(8) 126.5 . yes
N1 H1C Br1 0.89 3.05 3.565(8) 118.4 4_576 yes
N1 H1C Br2 0.89 2.61 3.365(8) 143.2 4_576 yes

_refine_diff_density_max         2.596
_refine_diff_density_min         -1.457
_refine_diff_density_rms         0.217

_shelx_res_file                  
;
TITL TPA3_Pb_Br_1_0m_a.res in P2(1)/c
    TPA3_Pb_Br_RT_0m_4.res
    created by SHELXL-2018/3 at 17:51:47 on 04-May-2023
REM Old TITL TPA3_Pb_Br_1_0m in P2(1)/c
REM SHELXT solution in P2(1)/c
REM R1 0.195,  Rweak 0.045,  Alpha 0.101,  Orientation as input
REM Formula found by SHELXT:  C30 N9 O2 Br4 Pb
CELL  0.71073  18.2475   9.5395   7.8963   90.000  101.403   90.000
ZERR    2.000   0.0046   0.0017   0.0015    0.000    0.015    0.000
LATT  1
SYMM -X, 1/2+Y, 1/2-Z
SFAC C H N O BR PB
UNIT 40 48 4 20 8 2
OMIT -2 4 1
SIZE 0.555  0.125  0.062
TEMP 23.150
L.S. 10
BOND $H
ACTA
CONF

HTAB
EQIV $5 x, y+1, z
HTAB O2 O4_$5
EQIV $6 x, y-1, z
HTAB O5 O3_$6
HTAB N1 O2
HTAB N1 Br1
HTAB N1 Br2
EQIV $4 x, -y+3/2, z+1/2
HTAB N1 Br1_$4
HTAB N1 Br2_$4

LIST 4
FMAP 2
PLAN 20
SHEL 99 0.65
FLAT C10 O4 O5 H5O
FLAT C9 O2 O3 H2O
TWST 0
REM TWIN 0.99988 -0.00164 0.90349 -0.00099 -1 -0.00009 0.00027 -0.00025 -0.99988
REM TWIN 1.000 0.000 0.914 0.000 -1.000 0.000 0.000 0.000 -1.000
REM BASF 0.17953
WGHT    0.038400    9.112500
FVAR       0.28660
PB1   6    1.000000    1.000000    0.500000    10.50000    0.03469    0.03420 =
         0.03101   -0.00025    0.00929   -0.00187
BR1   5    1.002055    0.727372    0.280339    11.00000    0.04857    0.07848 =
         0.03931   -0.00925    0.01211    0.00166
BR2   5    0.838261    0.965128    0.400465    11.00000    0.03769    0.04921 =
         0.05354    0.00038    0.01384    0.00404
O1    4    0.738554    0.436522    0.461543    11.00000    0.03660    0.02359 =
         0.06241    0.00365    0.02056   -0.00024
O2    4    0.681196    0.670125    0.536061    11.00000    0.07106    0.02050 =
         0.10759    0.00083    0.04869    0.00107
AFIX 147
H2O   2    0.676549    0.754231    0.552620    11.00000   -1.50000
AFIX   0
O3    4    0.582478    0.663321    0.656639    11.00000    0.05712    0.02358 =
         0.10996   -0.00376    0.04008    0.00371
O4    4    0.679042   -0.061898    0.553698    11.00000    0.07515    0.02090 =
         0.13986   -0.00533    0.06639   -0.00016
O5    4    0.576116   -0.062656    0.659513    11.00000    0.05250    0.02203 =
         0.08959    0.00250    0.03398   -0.00483
AFIX 147
H5O   2    0.580623   -0.147540    0.648780    11.00000   -1.50000
AFIX   0
N1    3    0.851654    0.609046    0.491067    11.00000    0.08340    0.05981 =
         0.06239    0.00081    0.02298   -0.03515
AFIX 137
H1A   2    0.804713    0.638055    0.482608    11.00000   -1.50000
H1B   2    0.878110    0.675431    0.451385    11.00000   -1.50000
H1C   2    0.871583    0.591410    0.601225    11.00000   -1.50000
AFIX   0
C1    1    0.852568    0.480899    0.388856    11.00000    0.04434    0.05765 =
         0.05848    0.00136    0.01975   -0.00849
AFIX  23
H1D   2    0.903627    0.448556    0.398560    11.00000   -1.20000
H1E   2    0.832326    0.500465    0.268123    11.00000   -1.20000
AFIX   0
C2    1    0.806746    0.368980    0.452597    11.00000    0.03756    0.03226 =
         0.04796   -0.00007    0.01675    0.00143
AFIX  23
H2A   2    0.798410    0.290565    0.372898    11.00000   -1.20000
H2B   2    0.831325    0.335197    0.565436    11.00000   -1.20000
AFIX   0
C3    1    0.687369    0.367646    0.532485    11.00000    0.02915    0.02569 =
         0.03786   -0.00051    0.00671   -0.00270
C4    1    0.632365    0.447590    0.588414    11.00000    0.02797    0.01962 =
         0.04476    0.00116    0.00589    0.00023
C5    1    0.574816    0.378135    0.649423    11.00000    0.03739    0.02025 =
         0.05326   -0.00132    0.01287    0.00340
AFIX  43
H5    2    0.538279    0.430510    0.687659    11.00000   -1.20000
AFIX   0
C6    1    0.571437    0.232636    0.653734    11.00000    0.03242    0.02144 =
         0.05374   -0.00007    0.01605   -0.00205
AFIX  43
H6    2    0.532242    0.187601    0.690853    11.00000   -1.20000
AFIX   0
C7    1    0.627717    0.155803    0.601547    11.00000    0.03544    0.01863 =
         0.03980    0.00173    0.01134   -0.00134
C8    1    0.685207    0.222672    0.541540    11.00000    0.03336    0.02491 =
         0.04240   -0.00332    0.01087   -0.00328
AFIX  43
H8    2    0.722525    0.169782    0.507184    11.00000   -1.20000
AFIX   0
C9    1    0.632399    0.604001    0.593366    11.00000    0.03730    0.01977 =
         0.04517   -0.00221    0.00968   -0.00060
C10   1    0.626811   -0.001237    0.605014    11.00000    0.03859    0.02375 =
         0.05203   -0.00157    0.01360   -0.00291
HKLF 4


REM  TPA3_Pb_Br_1_0m_a.res in P2(1)/c
REM wR2 = 0.1253, GooF = S = 1.084, Restrained GooF = 1.084 for all data
REM R1 = 0.0557 for 3629 Fo > 4sig(Fo) and 0.1064 for all 4880 data
REM 172 parameters refined using 2 restraints

END

WGHT      0.0384      9.1127

REM Instructions for potential hydrogen bonds
HTAB O2 O4_$5
HTAB O5 O3_$6
HTAB N1 O2
HTAB N1 Br1
HTAB N1 Br2
HTAB N1 Br1_$4
HTAB N1 Br2_$4
EQIV $7 x, -y+3/2, z-1/2
HTAB C1 Br2_$7
EQIV $8 -x+2, -y+1, -z+1
HTAB C2 Br1_$8
HTAB C8 Br2_$6

REM Highest difference peak  2.596,  deepest hole -1.457,  1-sigma level  0.217
Q1    1   0.8410  1.0370  0.4762  11.00000  0.05    2.60
Q2    1   0.9583  1.0032  0.4969  11.00000  0.05    2.55
Q3    1   0.8386  1.0416  0.2989  11.00000  0.05    1.44
Q4    1   0.9879  0.9992  0.2887  11.00000  0.05    1.18
Q5    1   1.0382  0.7643  0.2637  11.00000  0.05    1.05
Q6    1   0.8289  0.6183  0.3537  11.00000  0.05    0.92
Q7    1   0.9979  1.0158  0.3779  11.00000  0.05    0.87
Q8    1   0.8804  0.9166  0.3788  11.00000  0.05    0.85
Q9    1   1.0268  1.0124  0.3554  11.00000  0.05    0.84
Q10   1   1.0091  0.6664  0.3301  11.00000  0.05    0.80
Q11   1   0.9985  0.7566  0.0414  11.00000  0.05    0.73
Q12   1   0.8991  0.5069  0.3265  11.00000  0.05    0.73
Q13   1   0.8670  0.5120  0.4818  11.00000  0.05    0.72
Q14   1   0.8033  0.6164  0.3863  11.00000  0.05    0.72
Q15   1   1.0805  1.0032  0.3570  11.00000  0.05    0.71
Q16   1   0.6360  0.5059  0.6003  11.00000  0.05    0.69
Q17   1   0.8699  0.9983  0.2898  11.00000  0.05    0.69
Q18   1   0.9974  0.7432  0.4718  11.00000  0.05    0.68
Q19   1   0.8867  0.9894  0.4114  11.00000  0.05    0.68
Q20   1   0.9236  0.9943  0.3286  11.00000  0.05    0.67
;
_shelx_res_checksum              121

_shelx_hkl_file                  
;
   3   0   0 3428.59 96.1636
   4   0   0 315.898 6.65820
   5   0   0 7292.89 216.989
   6   0   0 8838.94 262.396
   7   0   0 8906.61 265.903
   8   0   0 1444.95 34.4280
   9   0   0 1010.61 24.5211
  10   0   0 952.280 23.2955
  11   0   0 1823.77 43.5097
  12   0   0 4003.79 92.9190
  13   0   0 2558.76 60.7562
  14   0   0 1282.79 31.6357
  15   0   0 164.982 4.97591
  16   0   0 687.318 19.0608
  17   0   0 345.546 10.3080
  18   0   0 518.911 15.0021
  19   0   0 1456.45 39.2464
  20   0   0 200.138 6.16598
  21   0   0 115.081 4.09490
  22   0   0 93.4562 4.21678
  23   0   0 76.5800 5.99924
  24   0   0 172.883 9.81577
  25   0   0 152.368 9.85019
  26   0   0 103.865 11.9199
  27   0   0 27.6159 7.13718
  28   0   0 44.7760 6.96326
   0  -1   0 0.00000 12.1601
   0   1   0 7.90341 1.18189
  -1  -1   0 0.11252 0.07886
   1   1   0 0.09233 0.09100
  -2  -1   0 76.6754 1.63702
   2   1   0 79.3526 1.74139
  -3  -1   0 29.9079 0.73319
   3   1   0 29.9718 0.82898
  -4  -1   0 32.4274 1.04371
   4   1   0 35.6318 0.97223
  -5  -1   0 227.010 6.21369
   5   1   0 223.286 5.23054
  -6  -1   0 30.0202 1.14241
   6   1   0 30.4300 1.08661
  -7  -1   0 2.56289 0.56065
   7   1   0 2.05611 0.55735
  -8  -1   0 16.3222 0.97202
   8   1   0 18.9860 0.98467
  -9  -1   0 3.01709 0.70906
   9   1   0 3.97418 0.71767
 -10  -1   0 3.66202 0.78119
  10   1   0 2.11299 0.77167
 -11  -1   0 85.8411 2.80634
  11   1   0 90.0312 2.83399
 -12  -1   0 61.1294 2.23761
  12   1   0 60.5448 2.27072
 -13  -1   0 4.12034 1.03556
  13   1   0 3.66520 1.09828
 -14  -1   0 2.96814 1.13299
  14   1   0 0.05320 1.06142
 -15  -1   0 1.37214 1.10069
  15   1   0 2.72926 1.19752
 -16  -1   0 15.5112 1.46575
  16   1   0 17.6787 1.53751
 -17  -1   0 58.2011 2.48941
  17   1   0 55.4306 2.50311
 -18  -1   0 1.15955 1.37376
  18   1   0 2.18825 1.53099
 -19  -1   0 24.4235 27.5018
  19   1   0 51.0119 26.0989
 -20  -1   0 0.06142 1.46082
  20   1   0 0.66241 1.59467
 -21  -1   0 14.4460 33.1076
  21   1   0 2.48330 8.61107
 -22  -1   0 2.28112 1.88203
  22   1   0 4.69410 2.10699
 -23  -1   0 7.88389 2.53180
  23   1   0 3.80407 2.48895
 -24  -1   0 3.99241 3.04399
  24   1   0 10.7583 3.54961
 -25  -1   0 0.00000 5.25349
  25   1   0 2.25984 3.73853
 -26  -1   0 0.00000 5.83835
  26   1   0 2.85599 7.22162
 -27  -1   0 0.00000 6.63080
 -28  -1   0 0.00000 5.55134
  28   1   0 0.00000 7.19258
   0  -2   0 2926.72 169.305
   0   2   0 2925.46 169.285
  -1  -2   0 869.793 18.9528
   1   2   0 856.737 17.5224
  -2  -2   0 132.740 3.15820
   2   2   0 134.385 2.78701
  -3  -2   0 570.115 12.4070
   3   2   0 577.624 12.1860
  -4  -2   0 312.263 7.09975
   4   2   0 306.581 6.59745
  -5  -2   0 453.115 11.2480
   5   2   0 461.529 12.0641
  -6  -2   0 1183.10 27.7965
   6   2   0 1158.81 27.3603
  -7  -2   0 537.773 13.2950
   7   2   0 536.216 13.2964
  -8  -2   0 323.610 8.19398
   8   2   0 308.649 8.16023
  -9  -2   0 296.914 7.72121
   9   2   0 290.729 7.71771
 -10  -2   0 194.331 5.35816
  10   2   0 193.063 5.36727
 -11  -2   0 302.685 8.30425
  11   2   0 303.150 8.08055
 -12  -2   0 435.759 12.5408
  12   2   0 431.999 11.3585
 -13  -2   0 424.709 12.5529
  13   2   0 402.484 10.9288
 -14  -2   0 71.9411 2.67939
  14   2   0 77.0892 2.70612
 -15  -2   0 14.8882 1.39030
  15   2   0 14.5480 1.38723
 -16  -2   0 10.5994 1.38545
  16   2   0 12.0745 1.41143
 -17  -2   0 26.2514 1.73953
  17   2   0 20.3380 1.75233
 -18  -2   0 155.111 5.30275
  18   2   0 157.622 5.30274
 -19  -2   0 180.927 6.26086
  19   2   0 200.149 6.33028
 -20  -2   0 40.8416 2.38811
  20   2   0 49.8256 2.81792
 -21  -2   0 4.52572 1.69953
  21   2   0 0.00000 1.90786
 -22  -2   0 1.57747 2.21400
  22   2   0 3.90450 2.37921
 -23  -2   0 11.0197 2.48719
  23   2   0 3.69870 2.68226
 -24  -2   0 83.7578 9.54481
  24   2   0 54.2668 5.46341
 -25  -2   0 59.6010 8.34920
  25   2   0 36.4985 4.78949
 -26  -2   0 15.7714 6.64746
  26   2   0 16.8264 7.41520
 -27  -2   0 22.3809 6.82575
  27   2   0 9.49407 7.45588
 -28  -2   0 0.00000 5.64311
  28   2   0 0.00000 7.20890
   0  -3   0 27.3372 45.4398
   0   3   0 56.0790 41.4677
  -1  -3   0 395.083 7.68096
   1   3   0 404.729 8.00655
  -2  -3   0 85.6762 2.18122
   2   3   0 88.1077 2.01329
  -3  -3   0 206.310 5.34962
   3   3   0 210.965 4.67933
  -4  -3   0 208.455 5.72723
   4   3   0 207.470 4.67595
  -5  -3   0 353.782 8.58596
   5   3   0 351.632 8.37766
  -6  -3   0 34.4204 1.27843
   6   3   0 33.8962 1.21461
  -7  -3   0 371.482 9.40346
   7   3   0 368.466 9.37567
  -8  -3   0 223.488 5.86563
   8   3   0 213.940 5.80375
  -9  -3   0 2.85463 0.83616
   9   3   0 4.67498 0.90201
 -10  -3   0 14.6999 1.02001
  10   3   0 9.00186 0.97314
 -11  -3   0 123.395 3.60187
  11   3   0 114.536 3.56022
 -12  -3   0 24.1515 1.44995
  12   3   0 18.7402 1.34875
 -13  -3   0 44.0186 1.92620
  13   3   0 38.9719 1.85864
 -14  -3   0 121.758 4.30375
  14   3   0 118.699 3.77905
 -15  -3   0 42.6646 19.1471
  15   3   0 15.4742 22.0033
 -16  -3   0 19.5883 1.59451
  16   3   0 18.3207 1.58417
 -17  -3   0 14.7457 1.58899
  17   3   0 17.8749 1.61274
 -18  -3   0 4.35550 1.43713
  18   3   0 5.52566 1.51409
 -19  -3   0 21.3805 1.86334
  19   3   0 22.4924 2.22536
 -20  -3   0 24.5588 1.93817
  20   3   0 18.9227 2.27518
 -21  -3   0 0.68519 1.77127
  21   3   0 5.55364 2.34963
 -22  -3   0 0.00000 2.01627
  22   3   0 2.99835 2.39616
 -23  -3   0 4.63670 3.66794
  23   3   0 4.39090 2.59061
 -24  -3   0 0.00000 5.18264
  24   3   0 0.41034 3.23595
 -25  -3   0 1.29849 5.56482
  25   3   0 0.00000 3.27295
 -26  -3   0 13.4537 6.26869
  26   3   0 6.62499 7.18770
 -27  -3   0 0.00000 5.52414
  27   3   0 0.00000 6.85250
 -28  -3   0 3.63000 6.10028
  28   3   0 0.00000 6.69797
   0  -4   0 3488.40 95.1951
   0   4   0 3433.51 102.484
  -1  -4   0 4586.46 159.336
   1   4   0 4526.94 188.486
  -2  -4   0 2548.87 53.1644
   2   4   0 2631.54 51.9567
  -3  -4   0 1344.50 31.6185
   3   4   0 1336.41 27.4405
  -4  -4   0 1936.90 46.1314
   4   4   0 1944.10 43.7483
  -5  -4   0 2436.91 54.6964
   5   4   0 2405.29 53.0147
  -6  -4   0 3347.42 75.4415
   6   4   0 3360.65 78.4445
  -7  -4   0 2685.13 60.4793
   7   4   0 2643.75 69.3048
  -8  -4   0 1773.00 41.1190
   8   4   0 1804.73 43.8686
  -9  -4   0 730.426 17.9746
   9   4   0 711.493 18.6039
 -10  -4   0 574.065 14.5641
  10   4   0 572.985 15.0185
 -11  -4   0 1102.87 29.9784
  11   4   0 1164.30 27.8711
 -12  -4   0 1308.24 35.2240
  12   4   0 1375.88 35.8613
 -13  -4   0 1227.08 33.0459
  13   4   0 1263.94 33.6807
 -14  -4   0 579.713 16.2895
  14   4   0 590.542 16.7293
 -15  -4   0 257.817 8.98090
  15   4   0 260.221 7.30261
 -16  -4   0 180.432 5.95994
  16   4   0 171.166 5.25324
 -17  -4   0 262.670 9.84164
  17   4   0 281.058 7.80381
 -18  -4   0 477.139 14.3305
  18   4   0 479.763 15.9999
 -19  -4   0 296.039 9.24584
  19   4   0 304.146 10.7354
 -20  -4   0 180.437 7.03712
  20   4   0 174.404 8.71965
 -21  -4   0 71.3459 3.91211
  21   4   0 78.8909 4.30460
 -22  -4   0 39.2759 6.24470
  22   4   0 39.4869 3.32948
 -23  -4   0 74.9117 6.03048
  23   4   0 68.3372 4.36511
 -24  -4   0 127.049 11.3513
  24   4   0 81.7257 6.86798
 -25  -4   0 94.9868 10.6107
  25   4   0 79.4731 6.54974
 -26  -4   0 42.5911 7.86433
  26   4   0 40.0469 5.72194
 -27  -4   0 23.0915 6.95496
  27   4   0 15.9519 7.13470
  28   4   0 8.15224 7.96260
   0  -5   0 3.17503 0.89849
   0   5   0 0.24407 0.78348
  -1  -5   0 151.557 4.06676
   1   5   0 148.587 3.96788
  -2  -5   0 246.854 6.38649
   2   5   0 243.249 6.22998
  -3  -5   0 3.93512 0.66264
   3   5   0 3.71540 0.55360
  -4  -5   0 237.995 6.47498
   4   5   0 254.995 6.41110
  -5  -5   0 344.188 8.66394
   5   5   0 354.318 9.15646
  -6  -5   0 4.41377 1.34077
   6   5   0 9.65282 1.81996
  -7  -5   0 211.753 5.62001
   7   5   0 209.917 6.43283
  -8  -5   0 80.6234 2.63074
   8   5   0 84.1051 2.85891
  -9  -5   0 8.65242 1.08564
   9   5   0 7.84257 1.01950
 -10  -5   0 75.8614 2.60567
  10   5   0 78.4825 2.82787
 -11  -5   0 98.0837 3.13688
  11   5   0 95.5757 3.42201
 -12  -5   0 27.9325 13.2255
  12   5   0 0.00000 24.5885
 -13  -5   0 18.4376 4.30698
  13   5   0 1.46321 26.3726
 -14  -5   0 55.6290 2.32517
  14   5   0 54.5285 2.49084
 -15  -5   0 21.9880 20.3110
  15   5   0 0.00000 31.7908
 -16  -5   0 34.0888 2.01911
  16   5   0 32.4325 1.84270
 -17  -5   0 48.5331 2.43733
  17   5   0 52.7850 2.72569
 -18  -5   0 7.38389 1.73754
  18   5   0 9.10756 2.97856
  19   5   0 102.509 507.870
 -20  -5   0 5.15512 1.85461
  20   5   0 2.34194 2.19146
 -21  -5   0 0.00000 2.44201
  21   5   0 5.44293 2.28225
 -22  -5   0 0.00000 3.58451
  22   5   0 3.05461 2.36886
 -23  -5   0 21.6357 4.24314
  23   5   0 15.8469 2.86532
 -24  -5   0 0.00000 5.42736
  24   5   0 4.88425 3.42026
 -25  -5   0 0.00000 5.36453
  25   5   0 2.24289 3.18581
 -26  -5   0 2.84938 5.81778
  26   5   0 9.33912 6.59858
 -27  -5   0 2.28489 5.83581
  27   5   0 3.07898 6.57935
  28   5   0 0.00000 7.32092
   0  -6   0 440.210 13.0050
   0   6   0 430.178 16.7443
  -1  -6   0 351.598 9.00518
   1   6   0 353.369 9.73215
  -2  -6   0 218.724 5.76846
   2   6   0 213.579 6.23665
  -3  -6   0 155.567 4.41823
   3   6   0 164.894 4.79315
  -4  -6   0 76.7135 2.41384
   4   6   0 76.0024 2.59012
  -5  -6   0 326.084 8.51148
   5   6   0 324.354 8.68191
  -6  -6   0 489.458 13.1451
   6   6   0 484.647 12.7591
  -7  -6   0 209.342 6.00464
   7   6   0 203.382 5.71419
  -8  -6   0 178.391 4.97949
   8   6   0 177.111 5.59879
  -9  -6   0 64.3843 2.28318
   9   6   0 59.8165 2.13870
 -10  -6   0 153.194 4.39531
  10   6   0 146.129 4.37707
 -11  -6   0 113.881 3.54625
  11   6   0 109.343 3.87422
 -12  -6   0 121.935 3.79687
  12   6   0 117.443 4.15153
 -13  -6   0 240.645 7.20135
  13   6   0 234.932 7.53224
 -14  -6   0 79.9574 3.15201
  14   6   0 81.8441 3.19418
 -15  -6   0 48.0990 2.28949
  15   6   0 45.7571 2.95089
 -16  -6   0 32.5357 2.04501
  16   6   0 33.1292 2.64889
 -17  -6   0 48.4698 2.78384
  17   6   0 44.9526 3.15913
 -18  -6   0 68.8448 3.31838
  18   6   0 61.6551 3.73233
 -19  -6   0 55.4386 3.71926
  19   6   0 52.9772 3.52452
 -20  -6   0 40.4998 3.48012
  20   6   0 45.8034 3.28004
 -21  -6   0 19.8649 3.03494
  21   6   0 32.1219 2.93906
 -22  -6   0 22.8332 4.40173
  22   6   0 13.5067 2.76368
 -23  -6   0 6.13284 4.35978
  23   6   0 6.68635 3.30663
 -24  -6   0 31.5667 7.90248
  24   6   0 21.1393 4.07306
 -25  -6   0 15.6758 7.59536
  25   6   0 11.0453 3.78237
 -26  -6   0 8.04965 6.08483
  26   6   0 4.34734 6.39126
  27   6   0 0.00000 7.15535
   0  -7   0 1.93817 1.43451
   0   7   0 0.69017 1.03563
  -1  -7   0 192.628 5.66126
   1   7   0 188.132 5.64470
  -2  -7   0 34.2236 19.3018
   2   7   0 96.9515 6.65713
  -3  -7   0 24.0591 12.2365
   3   7   0 40.2871 2.60303
  -4  -7   0 114.497 3.75738
   4   7   0 120.081 3.75198
  -5  -7   0 47.6622 1.82858
   5   7   0 46.5121 1.91430
  -6  -7   0 42.4229 1.97846
   6   7   0 42.4147 1.82904
  -7  -7   0 183.407 5.22225
   7   7   0 192.964 5.30368
  -8  -7   0 127.823 3.88994
   8   7   0 131.764 4.88754
  -9  -7   0 76.6170 2.81232
   9   7   0 73.7631 2.48120
 -10  -7   0 6.82351 14.1988
  10   7   0 32.4687 2.75939
 -11  -7   0 114.675 3.95727
  11   7   0 118.097 4.02574
 -12  -7   0 13.8032 3.23986
  12   7   0 8.83181 2.45134
 -13  -7   0 68.0129 2.72310
  13   7   0 71.3135 3.38078
 -14  -7   0 26.4004 1.74453
  14   7   0 22.1029 2.17125
 -15  -7   0 6.25803 1.52824
  15   7   0 3.78887 1.90691
 -16  -7   0 18.3222 2.04086
  16   7   0 23.0306 2.37993
 -17  -7   0 23.1092 2.82428
  17   7   0 18.5872 2.40144
 -18  -7   0 4.53370 2.67131
  18   7   0 7.02980 2.20416
 -19  -7   0 11.7220 2.81403
  19   7   0 4.51739 2.27746
 -20  -7   0 5.67706 2.84660
  20   7   0 12.5054 2.47536
 -21  -7   0 0.87281 4.17893
  21   7   0 2.09734 2.41531
 -22  -7   0 4.23887 4.34617
  22   7   0 1.70600 2.49694
 -23  -7   0 9.25935 7.26999
  23   7   0 9.40230 3.48189
 -24  -7   0 2.26973 7.08593
  24   7   0 3.43333 4.18891
 -25  -7   0 0.00000 7.19275
  25   7   0 0.00000 3.97613
   0  -8   0 318.021 12.7462
   0   8   0 308.706 12.7116
  -1  -8   0 554.276 14.9542
   1   8   0 532.631 14.8560
  -2  -8   0 579.258 15.6728
   2   8   0 564.226 15.6137
  -3  -8   0 337.982 9.53982
   3   8   0 326.446 9.50040
  -4  -8   0 348.682 9.85952
   4   8   0 337.338 10.1099
  -5  -8   0 503.234 12.8205
   5   8   0 490.994 14.3422
  -6  -8   0 390.783 10.8258
   6   8   0 378.481 11.2877
  -7  -8   0 288.177 7.62337
   7   8   0 283.931 9.88780
  -8  -8   0 313.344 8.21952
   8   8   0 308.561 10.6777
  -9  -8   0 290.805 7.81829
   9   8   0 289.136 8.94651
 -10  -8   0 286.652 7.83950
  10   8   0 291.202 10.3192
 -11  -8   0 204.919 5.97993
  11   8   0 210.853 7.73898
 -12  -8   0 102.003 3.74094
  12   8   0 102.723 4.35547
 -13  -8   0 170.035 6.81307
  13   8   0 186.580 7.02922
 -14  -8   0 206.082 7.20609
  14   8   0 205.809 7.99692
 -15  -8   0 104.450 4.87378
  15   8   0 94.0903 4.51064
 -16  -8   0 115.922 6.07785
  16   8   0 109.440 5.03387
 -17  -8   0 62.2964 4.26598
  17   8   0 56.9657 3.51726
 -18  -8   0 45.2256 3.38875
  18   8   0 44.6166 3.78514
 -19  -8   0 43.8218 3.53064
  19   8   0 41.2049 3.76042
 -20  -8   0 46.6116 5.15426
  20   8   0 54.5385 4.30635
 -21  -8   0 72.2298 5.69590
  21   8   0 54.4367 4.75037
 -22  -8   0 27.1290 7.60952
  22   8   0 23.7284 4.91355
 -23  -8   0 12.0538 7.24454
  23   8   0 17.5837 4.65703
 -24  -8   0 21.5537 7.43072
  24   8   0 11.5375 4.77037
   0  -9   0 1.16475 1.71311
   0   9   0 1.36929 1.36547
  -1  -9   0 8.63709 1.34317
   1   9   0 10.6337 1.09712
  -2  -9   0 81.8446 2.62945
   2   9   0 80.7029 2.89256
  -3  -9   0 3.28338 1.08480
   3   9   0 3.38583 0.97522
  -4  -9   0 31.3011 1.58500
   4   9   0 32.2268 2.00496
  -5  -9   0 5.05607 18.9303
   5   9   0 67.2248 26.1930
  -6  -9   0 2.91025 1.64055
   6   9   0 4.78638 1.55018
   7   9   0 124.690 251.875
  -8  -9   0 33.8698 1.77489
   8   9   0 30.6142 2.67553
  -9  -9   0 3.79924 5.94463
   9   9   0 11.5193 27.4110
 -10  -9   0 32.4539 25.7192
  10   9   0 52.7361 35.6035
 -11  -9   0 36.9360 2.81145
  11   9   0 39.0371 3.11564
 -12  -9   0 7.24754 2.00653
  12   9   0 6.40773 1.90696
 -13  -9   0 15.3497 2.25956
  13   9   0 10.3499 2.43840
 -14  -9   0 5.72391 2.17230
  14   9   0 12.3193 2.44441
 -15  -9   0 3.09533 2.25137
  15   9   0 1.25161 2.32826
 -16  -9   0 3.02424 2.16277
  16   9   0 4.44405 2.51476
 -17  -9   0 41.4689 3.26777
  17   9   0 39.4947 3.64313
 -18  -9   0 1.03847 2.14163
  18   9   0 0.00000 2.46154
 -19  -9   0 0.42020 2.25423
  19   9   0 0.00000 2.60315
 -20  -9   0 2.72681 4.06083
  20   9   0 5.06111 2.87369
 -21  -9   0 0.00000 6.37578
  21   9   0 2.08550 2.90281
 -22  -9   0 0.00000 6.49726
  22   9   0 8.75334 4.28675
 -23  -9   0 1.32648 6.74528
  23   9   0 5.44628 4.21890
  24   9   0 4.79031 6.06349
   0 -10   0 11.6157 3.52879
   0  10   0 7.25439 2.52229
  -1 -10   0 168.104 7.58414
   1  10   0 168.850 7.44182
  -2 -10   0 202.588 8.71270
   2  10   0 197.405 8.58511
  -3 -10   0 165.563 7.45971
   3  10   0 163.070 7.30184
  -4 -10   0 152.005 5.88270
   4  10   0 154.490 7.15674
  -5 -10   0 80.0977 3.63637
   5  10   0 78.4116 4.42290
  -6 -10   0 75.6520 3.58572
   6  10   0 77.3499 4.38336
  -7 -10   0 45.7165 2.74680
   7  10   0 37.5427 3.24964
  -8 -10   0 181.074 7.13631
   8  10   0 175.792 8.44491
  -9 -10   0 113.853 5.06303
   9  10   0 116.037 5.96811
 -10 -10   0 95.4767 4.47823
  10  10   0 96.2663 5.30609
 -11 -10   0 63.2688 3.44058
  11  10   0 52.0142 3.99833
 -12 -10   0 15.4413 2.24038
  12  10   0 11.8272 2.27819
 -13 -10   0 55.9799 3.48629
  13  10   0 55.2712 4.06552
 -14 -10   0 60.0986 3.62529
  14  10   0 54.6649 4.16923
 -15 -10   0 74.5539 4.09018
  15  10   0 61.8286 4.59032
 -16 -10   0 32.3754 3.01582
  16  10   0 34.5989 3.27736
 -17 -10   0 23.7955 2.82306
  17  10   0 29.8254 3.07307
 -18 -10   0 17.6424 2.64757
  18  10   0 15.0262 2.67281
 -19 -10   0 10.5592 4.07181
  19  10   0 2.32768 2.85352
 -20 -10   0 29.0975 6.89967
  20  10   0 19.7852 3.45595
 -21 -10   0 28.7508 7.20270
  21  10   0 24.8500 5.13892
 -22 -10   0 18.2756 6.87864
  22  10   0 11.0209 4.53223
  23  10   0 3.43383 4.97373
   0 -11   0 1.40309 3.67471
   0  11   0 1.80336 2.40915
  -1 -11   0 4.96118 2.48177
   1  11   0 3.67665 1.76886
  -2 -11   0 23.5119 2.96222
   2  11   0 28.2516 2.53462
  -3 -11   0 6.51774 2.55321
   3  11   0 0.00000 1.69165
  -4 -11   0 2.19758 2.50724
   4  11   0 4.98533 1.81684
  -5 -11   0 17.1027 2.73159
   5  11   0 22.0598 2.33616
  -6 -11   0 7.19668 2.57172
   6  11   0 4.61348 1.86701
  -7 -11   0 4.87090 2.23414
   7  11   0 0.73864 1.80217
  -8 -11   0 1.43044 2.25202
   8  11   0 5.18958 1.92538
  -9 -11   0 47.2868 3.10524
   9  11   0 46.7434 3.64214
 -10 -11   0 55.3890 3.47173
  10  11   0 63.9866 4.16240
 -11 -11   0 1.93238 1.99320
  11  11   0 2.54517 1.99424
 -12 -11   0 0.77815 2.05856
  12  11   0 0.71644 2.01576
 -13 -11   0 2.55416 2.10089
  13  11   0 0.18002 2.03863
 -14 -11   0 7.07761 2.31361
  14  11   0 13.4063 2.45924
 -15 -11   0 0.00000 2.24265
  15  11   0 1.62606 2.12713
 -16 -11   0 1.07136 2.46991
  16  11   0 2.42952 2.18079
 -17 -11   0 3.89445 3.68687
  17  11   0 3.32711 2.36248
 -18 -11   0 1.03768 3.76921
  18  11   0 3.47372 2.37244
 -19 -11   0 0.79132 6.11093
  19  11   0 0.36604 2.43797
 -20 -11   0 4.19810 6.28654
  20  11   0 2.72824 3.93447
 -21 -11   0 4.36439 6.35187
  21  11   0 0.00000 4.02020
  22  11   0 0.00000 5.26473
   0 -12   0 27.0294 4.30013
   0  12   0 28.9764 3.82718
  -1 -12   0 29.1833 3.12748
   1  12   0 23.8603 2.60192
  -2 -12   0 113.345 5.71869
   2  12   0 97.2382 5.62470
  -3 -12   0 151.852 7.43052
   3  12   0 147.756 7.39902
  -4 -12   0 65.7664 4.34865
   4  12   0 66.3769 4.28700
  -5 -12   0 52.4193 3.74709
   5  12   0 43.1764 3.67593
  -6 -12   0 10.2774 2.41216
   6  12   0 12.8746 2.24017
  -7 -12   0 22.0880 2.82951
   7  12   0 23.6635 2.60556
  -8 -12   0 89.2629 5.29419
   8  12   0 91.5252 5.26335
  -9 -12   0 68.5433 4.52714
   9  12   0 58.4221 4.31805
 -10 -12   0 55.0903 4.12242
  10  12   0 54.5251 4.09214
 -11 -12   0 29.9160 3.25231
  11  12   0 33.2487 3.12660
 -12 -12   0 14.7731 2.71130
  12  12   0 7.28305 2.36333
 -13 -12   0 12.0040 2.73394
  13  12   0 12.6422 2.51825
 -14 -12   0 27.2172 3.32588
  14  12   0 26.4311 3.04749
 -15 -12   0 27.1442 3.78136
  15  12   0 41.3730 3.44753
 -16 -12   0 19.4811 5.95430
  16  12   0 23.2660 3.04699
  17  12   0 6.15751 3.00150
  18  12   0 7.25422 2.99174
  19  12   0 4.76859 4.60818
  20  12   0 3.06104 4.74820
   0 -13   0 0.00000 3.79835
   0  13   0 1.73242 2.76881
  -1 -13   0 12.5005 2.88588
   1  13   0 15.7327 2.33878
  -2 -13   0 0.04032 2.67534
   2  13   0 0.06887 1.88136
  -3 -13   0 1.32448 2.76280
   3  13   0 0.25894 1.90834
  -4 -13   0 3.90494 2.73791
   4  13   0 0.61980 1.99746
  -5 -13   0 3.74271 2.80468
   5  13   0 4.31307 2.06140
  -6 -13   0 0.00000 2.33916
   6  13   0 2.92264 2.03960
  -7 -13   0 3.23663 2.41973
   7  13   0 0.00000 1.94636
  -8 -13   0 0.96725 2.39735
   8  13   0 0.00000 1.94223
  -9 -13   0 0.28315 2.45164
   9  13   0 0.37873 2.00150
 -10 -13   0 1.97987 2.34491
  10  13   0 1.10114 2.06502
 -11 -13   0 3.98753 2.41896
  11  13   0 0.00000 2.07000
 -12 -13   0 1.59272 2.32087
  12  13   0 1.84820 2.19958
 -13 -13   0 1.62577 2.94351
  13  13   0 2.18631 2.19624
 -14 -13   0 4.23067 5.24022
  14  13   0 2.58046 2.38152
  15  13   0 4.71707 2.72235
  16  13   0 0.47978 4.03584
  17  13   0 3.82797 4.30339
   0 -14   0 25.6210 4.38650
   0  14   0 16.7973 3.68390
  -1 -14   0 6.99595 2.84867
   1  14   0 13.5098 2.36357
  -2 -14   0 18.4502 3.02823
   2  14   0 17.9279 2.54681
  -3 -14   0 49.2953 3.97177
   3  14   0 61.7056 4.13343
  -4 -14   0 31.8141 3.50780
   4  14   0 41.1537 3.27495
  -5 -14   0 10.0228 3.08803
   5  14   0 17.2174 2.48507
  -6 -14   0 2.94856 2.96677
   6  14   0 4.68271 2.15890
  -7 -14   0 7.55269 2.73883
   7  14   0 13.7800 2.41787
  -8 -14   0 17.4248 2.96262
   8  14   0 11.9447 2.49971
  -9 -14   0 24.6355 3.15533
   9  14   0 25.5793 2.91854
 -10 -14   0 20.8923 3.27978
  10  14   0 30.2091 3.04835
 -11 -14   0 8.16230 5.08415
  11  14   0 10.3632 2.57768
  12  14   0 1.20050 2.59406
  13  14   0 1.60225 2.69432
  14  14   0 2.92753 2.72675
   0 -15   0 0.00000 3.84507
   0  15   0 0.00000 2.88276
  -1 -15   0 2.90554 2.81658
   1  15   0 0.00000 2.05012
  -2 -15   0 0.88969 2.73414
   2  15   0 0.00000 2.03524
  -3 -15   0 0.92122 2.80544
   3  15   0 0.00000 2.96083
  -4 -15   0 4.01959 4.32370
   4  15   0 0.00000 2.09852
  -5 -15   0 5.22154 4.23720
   5  15   0 0.00000 2.06669
  -6 -15   0 0.00000 4.34484
   6  15   0 1.48607 2.12722
   7  15   0 3.93247 2.50339
   8  15   0 0.00000 2.47049
   9  15   0 0.00000 2.37831
  10  15   0 1.81819 2.99521
 -28   0   1 10.8510 9.86128
 -27   0   1 4.91873 9.58653
 -26   0   1 0.00361 9.26841
 -25   0   1 0.00000 9.02687
 -24   0   1 0.91868 4.51793
 -23   0   1 1.07611 3.48669
 -22   0   1 3.61016 3.16456
 -21   0   1 306.127 763.564
 -20   0   1 606.781 406.501
 -19   0   1 0.00000 4.41266
 -18   0   1 450.968 327.773
 -17   0   1 206.387 296.023
 -16   0   1 246.478 302.143
 -15   0   1 0.88169 1.75888
 -14   0   1 11.7988 18.4468
 -13   0   1 180.739 185.657
 -12   0   1 1.42708 1.25389
 -11   0   1 26.5564 12.7089
 -10   0   1 0.00000 18.1504
  -9   0   1 94.9703 99.5695
  -8   0   1 1.53518 0.81331
  -7   0   1 1.19641 0.70193
  -6   0   1 4.39896 7.64449
  -5   0   1 0.94431 0.51211
  -4   0   1 1.33960 0.40008
  -3   0   1 0.00000 3.59988
  -2   0   1 0.98775 0.10612
  -1   0   1 3.81327 0.18831
   0   0   1 5.37899 0.30112
   1   0   1 17.2680 0.41999
   2   0   1 89.3167 51.5356
   3   0   1 3.89293 0.46543
   4   0   1 0.45253 0.44417
   5   0   1 1.50711 0.85543
   6   0   1 1.54796 0.66035
   7   0   1 0.43907 0.74495
   8   0   1 0.00000 7.87047
   9   0   1 175.466 114.220
  10   0   1 0.00000 1.47469
  11   0   1 0.80303 1.14647
  12   0   1 0.00000 13.2227
  13   0   1 0.00000 2.30621
  14   0   1 1.32561 1.42690
  15   0   1 310.102 403.840
  16   0   1 0.00000 22.1727
  17   0   1 0.00000 24.6421
  18   0   1 68.1864 47.4722
  19   0   1 0.00000 87.6438
  20   0   1 0.00000 61.9997
  21   0   1 0.64289 3.03270
  22   0   1 0.00000 3.12202
  23   0   1 1.19619 3.31093
  24   0   1 0.00000 4.62951
  25   0   1 0.26745 4.89078
  26   0   1 8.05532 8.28852
  27   0   1 0.45679 8.67210
  28  -1  -1 2.68674 9.86695
 -28   1   1 12.1218 10.7902
  27  -1  -1 15.9639 10.0047
 -27   1   1 10.8911 9.76323
  26  -1  -1 99.6720 12.5770
 -26   1   1 102.229 12.3222
  25  -1  -1 157.414 15.5610
 -25   1   1 163.733 15.1620
  24  -1  -1 132.226 13.0470
 -24   1   1 90.0786 6.99296
  23  -1  -1 15.2847 3.51677
 -23   1   1 19.0715 3.77046
  22  -1  -1 11.8958 2.84792
 -22   1   1 2.28984 2.58151
  21  -1  -1 75.9936 3.36082
 -21   1   1 72.9509 4.04953
  20  -1  -1 245.938 9.08108
 -20   1   1 264.224 9.23858
  19  -1  -1 428.567 12.8514
 -19   1   1 406.859 14.9940
  18  -1  -1 511.771 14.8225
 -18   1   1 507.434 17.0213
  17  -1  -1 104.002 3.80485
 -17   1   1 108.310 3.94440
  16  -1  -1 8.08766 1.66997
 -16   1   1 5.13610 1.90194
  15  -1  -1 128.238 3.98707
 -15   1   1 135.729 4.08255
  14  -1  -1 755.810 18.9798
 -14   1   1 771.112 18.9750
  13  -1  -1 1656.04 38.7499
 -13   1   1 1648.56 38.7731
  12  -1  -1 1133.06 27.8210
 -12   1   1 1142.79 27.9833
  11  -1  -1 283.215 8.88600
 -11   1   1 295.926 8.91035
  10  -1  -1 125.477 3.68868
 -10   1   1 120.735 3.67124
   9  -1  -1 381.775 9.32622
  -9   1   1 365.048 8.61216
   8  -1  -1 1078.81 27.0484
  -8   1   1 1069.90 27.4740
   7  -1  -1 2894.32 70.7951
  -7   1   1 2848.07 66.2110
   6  -1  -1 3168.50 77.1396
  -6   1   1 3056.33 67.2103
   5  -1  -1 1004.41 24.6098
  -5   1   1 974.091 22.9373
   4  -1  -1 168.593 5.13118
  -4   1   1 160.444 4.55349
   3  -1  -1 694.595 16.6730
  -3   1   1 673.259 14.7624
   2  -1  -1 2895.98 63.8908
  -2   1   1 2936.33 58.6252
   1  -1  -1 3252.11 65.5666
  -1   1   1 3352.55 90.6056
   0  -1  -1 2065.07 36.6467
   0   1   1 2138.44 39.7224
  -1  -1  -1 1587.16 30.1778
   1   1   1 1543.75 32.1866
  -2  -1  -1 759.874 17.5874
   2   1   1 769.797 18.4231
  -3  -1  -1 414.523 12.8477
   3   1   1 395.033 8.01886
  -4  -1  -1 1361.99 42.8192
   4   1   1 1288.79 27.0891
  -5  -1  -1 3436.40 75.9671
   5   1   1 3332.27 74.0411
  -6  -1  -1 2948.58 68.6868
   6   1   1 2909.07 65.0044
  -7  -1  -1 889.377 22.2484
   7   1   1 862.573 23.0348
  -8  -1  -1 107.814 4.17661
   8   1   1 104.565 4.23716
  -9  -1  -1 133.699 3.82695
   9   1   1 131.493 4.34205
 -10  -1  -1 588.528 13.7932
  10   1   1 583.565 15.8596
 -11  -1  -1 1118.02 27.5866
  11   1   1 1106.54 28.6373
 -12  -1  -1 1293.72 33.1519
  12   1   1 1287.23 34.4914
 -13  -1  -1 641.966 16.9471
  13   1   1 650.865 17.6102
 -14  -1  -1 71.1697 2.90963
  14   1   1 70.0604 2.90595
 -15  -1  -1 6.52263 1.54012
  15   1   1 7.68935 1.51677
 -16  -1  -1 124.733 4.00051
  16   1   1 122.469 4.01001
 -17  -1  -1 427.693 11.8815
  17   1   1 422.574 12.1522
 -18  -1  -1 499.359 13.1379
  18   1   1 500.666 13.4682
 -19  -1  -1 176.138 5.98218
  19   1   1 186.291 6.84697
 -20  -1  -1 26.6292 3.42419
  20   1   1 24.5111 2.90508
 -21  -1  -1 14.2451 3.22577
  21   1   1 15.2128 3.27268
 -22  -1  -1 23.1741 3.42050
  22   1   1 16.6914 3.38050
 -23  -1  -1 78.6857 4.97214
  23   1   1 75.5053 5.16652
 -24  -1  -1 115.662 6.52334
  24   1   1 125.063 8.46136
 -25  -1  -1 54.3528 6.26855
  25   1   1 57.8198 6.49071
 -26  -1  -1 13.0055 8.71252
  26   1   1 12.6985 6.72287
  27   1   1 3.47035 8.72091
  28   1   1 0.00000 10.0513
  28  -2  -1 4.24629 9.80467
 -28   2   1 0.00000 9.02342
  27  -2  -1 7.29733 9.87753
 -27   2   1 6.11295 9.04488
  26  -2  -1 0.00000 9.55348
 -26   2   1 3.35718 9.01254
  25  -2  -1 4.62437 9.90165
 -25   2   1 3.40058 4.67825
  24  -2  -1 0.00000 9.59826
 -24   2   1 1.31774 3.71063
  23  -2  -1 0.17873 3.25494
 -23   2   1 0.16948 4.21006
  22  -2  -1 2.28852 2.68802
 -22   2   1 4.31517 3.41426
  21  -2  -1 22.5009 2.44613
 -21   2   1 20.6192 2.60505
  20  -2  -1 12.3753 2.27243
 -20   2   1 9.79194 2.54767
  19  -2  -1 1.67808 4.29796
 -19   2   1 3.43320 3.70601
  18  -2  -1 1.64215 1.85350
 -18   2   1 0.31976 2.03768
  17  -2  -1 0.00000 1.74343
 -17   2   1 0.48708 1.92258
  16  -2  -1 17.3008 1.80796
 -16   2   1 14.1603 1.94183
  15  -2  -1 0.00000 15.9515
 -15   2   1 9.17783 25.1185
  14  -2  -1 32.5529 2.13765
 -14   2   1 28.5883 1.94397
  13  -2  -1 48.2233 2.01750
 -13   2   1 51.2585 2.07787
  12  -2  -1 23.1625 1.68868
 -12   2   1 23.8438 1.77255
  11  -2  -1 38.5016 1.96057
 -11   2   1 37.1682 1.96481
  10  -2  -1 34.9152 2.43690
 -10   2   1 34.0079 2.40701
   9  -2  -1 94.7376 2.80721
  -9   2   1 95.3705 2.59345
   8  -2  -1 91.3501 2.61941
  -8   2   1 89.3487 2.42782
   7  -2  -1 275.999 6.73549
  -7   2   1 275.591 7.10954
   6  -2  -1 12.7616 0.94150
  -6   2   1 16.5853 0.86936
   5  -2  -1 48.7317 3.99054
  -5   2   1 45.1825 4.25036
   4  -2  -1 57.0735 4.03813
  -4   2   1 53.3648 4.06172
   3  -2  -1 34.7939 1.12892
  -3   2   1 34.9593 1.12768
   2  -2  -1 680.506 16.3199
  -2   2   1 691.054 14.8068
   1  -2  -1 315.580 5.71762
  -1   2   1 322.367 5.78282
   0  -2  -1 15.7172 0.60616
   0   2   1 17.2874 0.72562
  -1  -2  -1 112.495 3.73030
   1   2   1 107.060 3.56404
  -2  -2  -1 38.3065 1.09553
   2   2   1 36.1220 0.98090
  -3  -2  -1 555.338 12.1024
   3   2   1 538.387 11.0100
  -4  -2  -1 579.304 20.9200
   4   2   1 552.298 11.3295
  -5  -2  -1 4.57685 0.78436
   5   2   1 6.09265 0.63552
  -6  -2  -1 20.5967 2.25219
   6   2   1 23.4127 1.94046
  -7  -2  -1 4.59478 1.07769
   7   2   1 6.88410 0.97549
  -8  -2  -1 13.7626 1.30550
   8   2   1 11.3007 1.21668
  -9  -2  -1 271.455 7.06275
   9   2   1 269.158 7.22000
 -10  -2  -1 112.162 3.52392
  10   2   1 107.441 3.47787
 -11  -2  -1 76.3501 2.76555
  11   2   1 71.0088 2.64388
 -12  -2  -1 0.12619 1.35246
  12   2   1 2.36389 3.63560
 -13  -2  -1 28.6198 1.72952
  13   2   1 26.4353 1.68762
 -14  -2  -1 85.6384 365.775
  14   2   1 271.048 205.371
 -15  -2  -1 22.5694 1.74496
  15   2   1 23.0240 1.70290
 -16  -2  -1 26.0406 1.84209
  16   2   1 27.9974 1.80613
 -17  -2  -1 19.1187 1.84601
  17   2   1 17.0238 1.76913
 -18  -2  -1 1.31363 37.4308
  18   2   1 2.40469 47.5131
 -19  -2  -1 2.54606 1.86505
  19   2   1 0.00000 2.34316
 -20  -2  -1 1.15767 2.97840
  20   2   1 3.97137 2.48505
 -21  -2  -1 1.64102 3.03438
  21   2   1 5.49280 2.71793
 -22  -2  -1 5.52575 3.29533
  22   2   1 9.67380 3.39423
 -23  -2  -1 6.85900 3.32877
  23   2   1 2.95799 4.82527
 -24  -2  -1 2.10162 3.38309
  24   2   1 0.00000 4.84234
 -25  -2  -1 0.00000 8.09576
  25   2   1 0.00000 5.05743
 -26  -2  -1 4.83520 8.45062
  26   2   1 4.02072 5.20947
 -27  -2  -1 34.5063 9.75837
  27   2   1 0.63669 7.95263
  28   2   1 0.00000 9.02910
  28  -3  -1 0.00000 9.77148
 -28   3   1 17.1304 8.97827
  27  -3  -1 13.9092 10.0363
 -27   3   1 4.85997 9.05004
  26  -3  -1 94.5558 12.2064
 -26   3   1 67.6361 11.0380
  25  -3  -1 137.404 13.8507
 -25   3   1 102.900 7.36290
  24  -3  -1 54.1478 11.1382
 -24   3   1 36.9719 4.31741
  23  -3  -1 21.2529 4.38867
 -23   3   1 20.1669 3.76593
  22  -3  -1 15.0946 2.90278
 -22   3   1 9.69380 3.47468
  21  -3  -1 79.0654 4.07467
 -21   3   1 86.3641 4.80511
  20  -3  -1 182.044 6.40848
 -20   3   1 167.507 7.30443
  19  -3  -1 351.820 11.8733
 -19   3   1 358.067 11.9099
  18  -3  -1 245.860 9.61675
 -18   3   1 263.580 7.80307
  17  -3  -1 66.4527 3.72361
 -17   3   1 71.1534 3.25928
  16  -3  -1 91.9719 4.04469
 -16   3   1 90.0570 3.33593
  15  -3  -1 111.271 4.23081
 -15   3   1 110.522 3.73508
  14  -3  -1 562.212 17.9969
 -14   3   1 570.903 14.7688
  13  -3  -1 967.215 30.5511
 -13   3   1 1014.18 25.3829
  12  -3  -1 1081.84 25.2724
 -12   3   1 1101.95 25.2420
  11  -3  -1 283.239 10.3396
 -11   3   1 302.921 10.3397
  10  -3  -1 135.299 4.47113
 -10   3   1 130.634 4.08965
   9  -3  -1 732.223 17.3956
  -9   3   1 733.905 16.7012
   8  -3  -1 332.903 12.5043
  -8   3   1 329.366 12.0497
   7  -3  -1 2944.09 78.1932
  -7   3   1 2966.01 72.3149
   6  -3  -1 3321.67 99.0684
  -6   3   1 3401.04 89.7537
   5  -3  -1 919.392 28.2977
  -5   3   1 935.581 22.7777
   4  -3  -1 293.222 12.5675
  -4   3   1 298.168 10.1003
   3  -3  -1 286.311 8.55841
  -3   3   1 292.289 6.87451
   2  -3  -1 2058.93 53.5833
  -2   3   1 2148.98 46.5068
   1  -3  -1 2515.12 66.9371
  -1   3   1 2586.64 68.8558
   0  -3  -1 5385.04 238.918
   0   3   1 5455.56 144.999
  -1  -3  -1 1609.24 41.2640
   1   3   1 1649.88 38.8401
  -2  -3  -1 105.162 3.42892
   2   3   1 107.494 3.30106
  -3  -3  -1 908.917 20.7565
   3   3   1 879.989 20.0928
  -4  -3  -1 799.584 20.7584
   4   3   1 783.858 20.1600
  -5  -3  -1 2998.04 83.3425
   5   3   1 3002.58 72.6338
  -6  -3  -1 2657.26 70.5909
   6   3   1 2723.02 65.3770
  -7  -3  -1 1112.71 32.2636
   7   3   1 1134.81 25.2030
  -8  -3  -1 147.166 7.45496
   8   3   1 153.311 6.53924
  -9  -3  -1 189.076 5.00530
   9   3   1 180.344 6.27750
 -10  -3  -1 964.312 21.0917
  10   3   1 927.948 24.2326
 -11  -3  -1 627.742 19.4707
  11   3   1 628.485 20.3183
 -12  -3  -1 1158.67 30.8669
  12   3   1 1166.21 32.3412
 -13  -3  -1 591.786 16.6440
  13   3   1 580.911 17.3059
 -14  -3  -1 110.864 3.64051
  14   3   1 108.464 3.63261
 -15  -3  -1 87.5232 3.11631
  15   3   1 80.9221 3.09722
 -16  -3  -1 151.845 4.48292
  16   3   1 155.291 5.19519
 -17  -3  -1 328.576 8.97026
  17   3   1 336.339 11.5137
 -18  -3  -1 267.999 9.05853
  18   3   1 271.654 10.4196
 -19  -3  -1 235.310 8.88952
  19   3   1 222.451 7.64563
 -20  -3  -1 58.8806 4.30461
  20   3   1 65.0370 3.57480
 -21  -3  -1 18.3266 3.33584
  21   3   1 22.5091 2.74264
 -22  -3  -1 36.9905 3.74661
  22   3   1 40.7689 5.31641
 -23  -3  -1 75.9085 6.04900
  23   3   1 75.9318 6.54010
 -24  -3  -1 79.5725 6.76538
  24   3   1 86.3517 7.30906
 -25  -3  -1 63.6787 10.0630
  25   3   1 48.9887 6.29359
 -26  -3  -1 34.0774 8.88273
  26   3   1 24.9130 5.42578
 -27  -3  -1 0.00000 8.42790
  27   3   1 1.18764 7.54455
  28   3   1 2.33886 8.81423
 -28   4   1 4.48750 9.72754
  27  -4  -1 0.00000 9.61079
 -27   4   1 10.6816 8.59682
  26  -4  -1 1.53523 9.75843
 -26   4   1 11.1892 8.44023
  25  -4  -1 0.00000 9.76252
 -25   4   1 1.64056 4.50636
  24  -4  -1 19.8807 9.87664
 -24   4   1 14.0102 3.68979
  23  -4  -1 23.8824 4.44935
 -23   4   1 22.2989 3.65852
  22  -4  -1 6.90885 3.39878
 -22   4   1 0.82698 3.25372
  21  -4  -1 0.00000 2.64314
 -21   4   1 5.48133 4.00745
  20  -4  -1 606.628 632.917
 -20   4   1 0.00000 621.626
  19  -4  -1 1.64021 2.35110
 -19   4   1 0.00000 2.08819
  18  -4  -1 224.970 7.28566
 -18   4   1 224.280 6.56565
  17  -4  -1 42.2941 4.20451
 -17   4   1 44.7173 2.99606
  16  -4  -1 9.28599 2.84060
 -16   4   1 10.2445 1.81754
  15  -4  -1 9.31424 2.05392
 -15   4   1 11.3152 1.84091
  14  -4  -1 15.3194 2.48634
 -14   4   1 21.9716 2.49700
  13  -4  -1 17.3101 2.28915
 -13   4   1 14.2320 3.91145
  12  -4  -1 195.855 5.03396
 -12   4   1 207.017 5.00968
  11  -4  -1 659.093 14.5402
 -11   4   1 672.138 14.4982
  10  -4  -1 6.14117 11.5402
 -10   4   1 18.1838 2.30877
   9  -4  -1 35.8621 3.40303
  -9   4   1 35.1566 3.45802
   8  -4  -1 22.1312 2.97991
  -8   4   1 26.5405 3.08449
   7  -4  -1 8.76885 1.80292
  -7   4   1 11.5538 1.52261
   6  -4  -1 1007.45 25.4169
  -6   4   1 1010.88 20.1052
   5  -4  -1 487.273 12.9375
  -5   4   1 488.515 10.1306
   4  -4  -1 241.555 6.12583
  -4   4   1 238.253 5.11333
   3  -4  -1 23.1633 1.31591
  -3   4   1 26.3560 1.17080
   2  -4  -1 339.018 22.3675
  -2   4   1 361.084 22.9653
   1  -4  -1 14.1322 0.99655
  -1   4   1 15.0665 0.91577
   0  -4  -1 82.3581 2.43185
   0   4   1 84.0550 2.09858
  -1  -4  -1 4144.30 93.6179
   1   4   1 4220.44 80.5453
  -2  -4  -1 15.4720 0.94970
   2   4   1 17.4377 0.86506
  -3  -4  -1 28.4481 1.93309
   3   4   1 23.4173 1.83273
  -4  -4  -1 67.3689 3.44861
   4   4   1 62.2377 3.40289
  -5  -4  -1 47.0688 5.54716
   5   4   1 48.2409 5.52719
  -6  -4  -1 221.302 6.59348
   6   4   1 224.189 5.15091
  -7  -4  -1 412.167 11.5392
   7   4   1 414.577 9.25798
  -8  -4  -1 519.604 14.7428
   8   4   1 500.815 10.5132
  -9  -4  -1 17.5454 23.8683
   9   4   1 87.1618 163.575
 -10  -4  -1 30.6357 4.05798
  10   4   1 31.1078 4.44989
 -11  -4  -1 4.33466 1.90950
  11   4   1 8.55394 1.95826
 -12  -4  -1 39.0146 2.16537
  12   4   1 37.0657 1.93450
 -13  -4  -1 256.514 8.24825
  13   4   1 269.948 7.35466
 -14  -4  -1 72.0376 2.95517
  14   4   1 75.1103 2.82557
 -15  -4  -1 7.03044 1.86572
  15   4   1 5.56765 1.56985
 -16  -4  -1 0.00000 23.3800
  16   4   1 0.00000 36.5449
 -17  -4  -1 1.16510 2.23686
  17   4   1 4.10796 3.77628
 -18  -4  -1 2.19122 2.03320
  18   4   1 1.74938 2.82079
  19   4   1 909.025 577.031
 -20  -4  -1 74.7438 4.27558
  20   4   1 75.2631 3.45708
 -21  -4  -1 0.54189 3.21106
  21   4   1 0.00000 3.10316
 -22  -4  -1 4.33761 3.33209
  22   4   1 12.3516 4.84567
 -23  -4  -1 5.12870 4.58967
  23   4   1 0.00000 4.75509
 -24  -4  -1 7.24992 4.92498
  24   4   1 0.00000 4.73797
 -25  -4  -1 0.00000 7.64311
  25   4   1 6.86703 4.92969
 -26  -4  -1 8.97844 8.27093
  26   4   1 5.73857 5.05260
  27   4   1 2.31743 8.58982
 -28   5   1 0.00000 9.27651
  27  -5  -1 35.3506 10.1400
 -27   5   1 13.4932 8.55370
  26  -5  -1 49.6378 10.7560
 -26   5   1 39.1682 8.81462
  25  -5  -1 60.5154 11.0207
 -25   5   1 34.5447 5.11010
  24  -5  -1 49.4835 10.5062
 -24   5   1 30.0478 3.95474
  23  -5  -1 32.0453 10.0339
 -23   5   1 22.0050 3.70257
  22  -5  -1 25.4160 4.31775
 -22   5   1 16.8409 3.47948
  21  -5  -1 57.3829 4.69338
 -21   5   1 57.9954 4.08416
  20  -5  -1 107.184 6.32129
 -20   5   1 106.560 5.59220
  19  -5  -1 190.431 8.48620
 -19   5   1 193.929 7.40758
  18  -5  -1 142.022 42.7934
 -18   5   1 152.549 5.53194
  17  -5  -1 35.7849 4.61490
 -17   5   1 46.3720 3.94389
  16  -5  -1 147.555 5.66984
 -16   5   1 146.834 4.53012
  15  -5  -1 115.585 4.35149
 -15   5   1 119.957 4.02543
  14  -5  -1 270.991 9.17371
 -14   5   1 280.745 7.51084
  13  -5  -1 598.345 17.9607
 -13   5   1 618.464 15.1943
  12  -5  -1 323.937 9.35682
 -12   5   1 328.970 9.71735
  11  -5  -1 349.696 8.63119
 -11   5   1 360.445 8.99477
  10  -5  -1 186.996 5.30482
 -10   5   1 196.438 5.32899
   9  -5  -1 140.730 4.99077
  -9   5   1 134.856 4.63993
   8  -5  -1 876.519 21.7091
  -8   5   1 875.366 20.8855
   7  -5  -1 972.002 28.6245
  -7   5   1 960.124 22.7314
   6  -5  -1 844.198 25.5307
  -6   5   1 855.257 20.3564
   5  -5  -1 812.340 22.7790
  -5   5   1 830.453 17.9901
   4  -5  -1 275.867 9.73035
  -4   5   1 272.026 8.17774
   3  -5  -1 290.645 7.99967
  -3   5   1 293.065 7.07775
   2  -5  -1 805.240 18.7679
  -2   5   1 806.336 19.1617
   1  -5  -1 1068.72 29.6915
  -1   5   1 1020.26 30.2519
   0  -5  -1 1974.22 44.5789
   0   5   1 1922.43 41.6616
  -1  -5  -1 717.768 18.6089
   1   5   1 707.080 17.4200
  -2  -5  -1 170.840 5.17144
   2   5   1 166.474 4.93365
  -3  -5  -1 493.163 11.9094
   3   5   1 480.517 11.2153
  -4  -5  -1 435.696 13.0508
   4   5   1 443.022 12.7807
  -5  -5  -1 930.408 25.8196
   5   5   1 906.396 21.1731
  -6  -5  -1 999.481 29.6099
   6   5   1 966.349 22.8718
  -7  -5  -1 446.653 16.1016
   7   5   1 434.570 12.1878
  -8  -5  -1 282.083 8.81059
   8   5   1 272.525 6.37380
  -9  -5  -1 145.723 5.06938
   9   5   1 150.706 5.01838
 -10  -5  -1 176.722 5.85642
  10   5   1 180.645 6.52857
 -11  -5  -1 505.574 12.5055
  11   5   1 505.232 14.2375
 -12  -5  -1 334.968 9.98603
  12   5   1 342.677 11.6263
 -13  -5  -1 185.404 5.81846
  13   5   1 189.299 6.60793
 -14  -5  -1 150.545 5.07992
  14   5   1 146.858 5.10688
 -15  -5  -1 33.6363 21.2761
  15   5   1 0.00000 39.8384
 -16  -5  -1 72.6193 30.1897
  16   5   1 166.800 47.3358
 -17  -5  -1 10.3425 28.5961
  17   5   1 0.00000 471.359
 -18  -5  -1 73.5700 4.09189
  18   5   1 76.4209 4.92979
 -19  -5  -1 133.076 6.15419
  19   5   1 139.471 6.11615
 -20  -5  -1 31.8686 3.70788
  20   5   1 31.3333 3.55866
 -21  -5  -1 9.02544 4.73981
  21   5   1 8.03346 4.51767
 -22  -5  -1 23.9787 5.10741
  22   5   1 28.5487 5.06005
 -23  -5  -1 16.5079 5.06883
  23   5   1 26.7115 5.23091
 -24  -5  -1 39.9778 5.56677
  24   5   1 40.8057 5.62713
 -25  -5  -1 23.8737 8.43875
  25   5   1 21.1495 5.29897
 -26  -5  -1 69.3904 9.80028
  26   5   1 4.80262 5.10382
  27   5   1 0.17462 8.09197
 -28   6   1 0.00000 8.71129
 -27   6   1 40.8170 8.85703
  26  -6  -1 7.34748 9.50757
 -26   6   1 12.6813 8.50127
  25  -6  -1 0.00000 9.35446
 -25   6   1 10.9498 7.49200
  24  -6  -1 0.00000 9.36502
 -24   6   1 0.78621 4.24119
  23  -6  -1 0.00000 4.21559
 -23   6   1 3.87542 3.52907
  22  -6  -1 13.5056 4.22760
 -22   6   1 9.98358 3.40705
  21  -6  -1 30.5709 3.67216
 -21   6   1 37.2141 4.82700
  20  -6  -1 36.3930 3.67139
 -20   6   1 35.1188 3.47896
  19  -6  -1 2.62594 3.16784
 -19   6   1 3.73116 2.93494
  18  -6  -1 15.7856 2.65456
 -18   6   1 18.1445 3.11249
  17  -6  -1 2.63021 2.46811
 -17   6   1 9.28580 2.95191
  16  -6  -1 0.00000 52.8301
 -16   6   1 10.3336 5.65394
  15  -6  -1 143.929 5.06035
 -15   6   1 142.453 4.50261
  14  -6  -1 164.424 5.55093
 -14   6   1 167.027 4.96333
  13  -6  -1 13.6768 1.78587
 -13   6   1 13.5942 1.54779
  12  -6  -1 15.6422 2.49814
 -12   6   1 15.1777 2.31353
  11  -6  -1 21.2667 3.26696
 -11   6   1 26.1166 3.12357
  10  -6  -1 7.51074 1.68085
 -10   6   1 2.97862 1.41070
   9  -6  -1 599.034 14.3153
  -9   6   1 609.990 13.6881
   8  -6  -1 544.481 14.6477
  -8   6   1 550.223 13.7841
   7  -6  -1 318.231 261.256
  -7   6   1 256.088 147.235
   6  -6  -1 19.0789 3.15039
  -6   6   1 20.1865 2.54001
   5  -6  -1 47.1367 4.56364
  -5   6   1 51.7349 3.70996
   4  -6  -1 15.4475 2.39894
  -4   6   1 16.4660 2.42305
   3  -6  -1 615.142 13.4223
  -3   6   1 618.849 14.2229
   2  -6  -1 652.245 15.2121
  -2   6   1 659.899 14.1412
   1  -6  -1 356.758 9.19580
  -1   6   1 363.190 8.67203
   0  -6  -1 21.3187 2.71893
   0   6   1 21.7301 2.64063
  -1  -6  -1 141.513 6.81299
   1   6   1 140.466 6.46249
  -2  -6  -1 34.3637 4.13718
   2   6   1 26.2148 3.90785
  -3  -6  -1 320.048 8.21943
   3   6   1 311.687 7.70682
  -4  -6  -1 529.302 12.6852
   4   6   1 515.854 12.3752
  -5  -6  -1 450.620 10.9658
   5   6   1 445.365 11.0869
  -6  -6  -1 0.00000 12.7429
   6   6   1 0.00000 20.9619
  -7  -6  -1 14.0480 4.35987
   7   6   1 18.4585 3.20384
  -8  -6  -1 16.1297 5.30397
   8   6   1 14.0702 4.41660
  -9  -6  -1 13.7987 1.77812
   9   6   1 10.3516 1.75903
 -10  -6  -1 461.551 11.6159
  10   6   1 459.395 13.6468
 -11  -6  -1 282.270 6.80484
  11   6   1 278.831 8.81467
 -12  -6  -1 0.35294 1.61151
  12   6   1 1.57007 2.06441
 -13  -6  -1 0.00000 1.97190
  13   6   1 7.77582 2.62648
 -14  -6  -1 1.67691 1.95990
  14   6   1 2.75398 2.14177
  15   6   1 493.979 355.636
 -16  -6  -1 95.1642 3.72930
  16   6   1 95.2713 3.57768
 -17  -6  -1 67.5740 3.24847
  17   6   1 69.2311 3.13758
 -18  -6  -1 2.59871 2.26011
  18   6   1 6.31020 2.85506
 -19  -6  -1 0.00000 3.14928
  19   6   1 1.29667 2.97513
 -20  -6  -1 7.73897 4.70431
  20   6   1 0.00000 3.05985
 -21  -6  -1 9.41567 4.74079
  21   6   1 0.00000 4.25700
 -22  -6  -1 14.7290 7.79125
  22   6   1 24.6893 6.91201
 -23  -6  -1 11.2107 4.93963
  23   6   1 5.77220 4.72115
 -24  -6  -1 5.90060 5.03685
  24   6   1 9.38248 4.81795
 -25  -6  -1 1.11490 8.13875
  25   6   1 1.64541 4.80285
  26   6   1 10.5711 7.82384
  26  -7  -1 13.0485 9.32034
  25  -7  -1 12.9963 9.41105
  24  -7  -1 65.8043 10.6899
 -24   7   1 43.6570 4.95346
  23  -7  -1 31.9409 9.80719
 -23   7   1 12.7421 3.63211
  22  -7  -1 31.1781 4.67174
 -22   7   1 26.5454 3.70816
  21  -7  -1 47.5095 4.06850
 -21   7   1 45.7658 3.95469
  20  -7  -1 56.8541 4.29697
 -20   7   1 60.6774 4.15525
  19  -7  -1 67.6092 4.60307
 -19   7   1 65.0767 4.37239
  18  -7  -1 77.6112 4.58524
 -18   7   1 75.9852 4.31128
  17  -7  -1 112.885 71.7202
 -17   7   1 114.673 6.57857
  16  -7  -1 78.3719 4.38025
 -16   7   1 71.6710 4.16314
  15  -7  -1 183.075 8.78089
 -15   7   1 190.487 7.60971
  14  -7  -1 143.979 5.60554
 -14   7   1 138.712 4.95494
  13  -7  -1 240.692 6.96667
 -13   7   1 243.954 7.27462
  12  -7  -1 121.055 6.57723
 -12   7   1 133.224 6.72526
  11  -7  -1 334.815 8.26105
 -11   7   1 351.431 8.35217
  10  -7  -1 329.400 8.97436
 -10   7   1 334.121 9.09103
   9  -7  -1 68.0398 5.24735
  -9   7   1 71.0957 5.82834
   8  -7  -1 1225.36 31.8967
  -8   7   1 1198.92 30.3183
   7  -7  -1 265.930 8.69599
  -7   7   1 260.274 8.86061
   6  -7  -1 136.772 5.27237
  -6   7   1 137.638 5.32411
   5  -7  -1 838.658 20.4745
  -5   7   1 853.481 23.1420
   4  -7  -1 407.380 10.6394
  -4   7   1 407.813 11.3608
   3  -7  -1 623.781 16.3075
  -3   7   1 632.335 17.3373
   2  -7  -1 431.112 12.5338
  -2   7   1 420.975 12.2754
   1  -7  -1 762.768 18.8870
  -1   7   1 740.711 18.4594
   0  -7  -1 350.076 11.5610
   0   7   1 333.965 11.3163
  -1  -7  -1 543.873 14.5516
   1   7   1 532.261 14.2229
  -2  -7  -1 733.092 19.5355
   2   7   1 723.906 19.0976
  -3  -7  -1 402.001 11.4457
   3   7   1 392.046 11.1902
  -4  -7  -1 610.497 17.9551
   4   7   1 610.860 17.4959
  -5  -7  -1 320.562 8.63284
   5   7   1 312.060 8.63037
  -6  -7  -1 437.795 11.8295
   6   7   1 427.371 13.5218
  -7  -7  -1 238.098 13.2221
   7   7   1 246.435 15.9148
  -8  -7  -1 733.301 20.4034
   8   7   1 746.582 21.2502
  -9  -7  -1 316.996 11.1713
   9   7   1 317.667 11.2645
 -10  -7  -1 51.6570 4.58440
  10   7   1 55.7407 4.26964
 -11  -7  -1 602.284 16.4099
  11   7   1 636.010 18.5864
 -12  -7  -1 127.375 5.20153
  12   7   1 127.319 5.84450
 -13  -7  -1 130.521 4.92941
  13   7   1 132.621 5.55033
 -14  -7  -1 213.437 6.96832
  14   7   1 214.056 7.05489
 -15  -7  -1 93.9206 3.90195
  15   7   1 89.7689 3.70742
 -16  -7  -1 11.2135 43.4427
  16   7   1 0.00000 567.627
 -17  -7  -1 61.4143 3.75886
  17   7   1 71.5925 3.99942
 -18  -7  -1 102.370 6.74320
  18   7   1 101.036 4.86005
 -19  -7  -1 54.9913 5.58214
  19   7   1 57.4059 3.95760
 -20  -7  -1 39.8352 5.33953
  20   7   1 43.0989 3.73562
 -21  -7  -1 32.1801 5.20399
  21   7   1 29.7714 4.79499
 -22  -7  -1 35.0587 5.29683
  22   7   1 40.6223 7.17171
 -23  -7  -1 28.4799 5.44044
  23   7   1 23.9088 7.36183
 -24  -7  -1 36.1746 9.45165
  24   7   1 11.9986 6.99125
  25   7   1 17.2494 7.24761
  26   7   1 9.11523 8.21301
  25  -8  -1 0.00000 8.39720
  24  -8  -1 22.2582 8.93950
 -24   8   1 18.6049 5.81254
  23  -8  -1 14.1818 8.82323
 -23   8   1 6.05998 5.44517
  22  -8  -1 0.00000 8.73029
 -22   8   1 0.00000 3.96087
  21  -8  -1 3.43394 4.13034
 -21   8   1 2.16371 3.89980
  20  -8  -1 3.41969 3.20801
 -20   8   1 0.31133 3.05399
  19  -8  -1 7.95021 3.18033
 -19   8   1 8.75897 3.00979
  18  -8  -1 50.7310 3.66732
 -18   8   1 41.0477 4.18146
  17  -8  -1 32.5440 3.28526
 -17   8   1 29.0985 3.72491
  16  -8  -1 4.89258 3.92764
 -16   8   1 8.51555 3.35790
  15  -8  -1 0.01917 3.77171
 -15   8   1 1.80399 3.26508
  14  -8  -1 3.29730 2.16827
 -14   8   1 3.41423 3.12459
  13  -8  -1 35.4551 40.4219
 -13   8   1 30.0874 4.95520
  12  -8  -1 141.041 4.52423
 -12   8   1 140.544 5.09814
  11  -8  -1 108.697 4.23866
 -11   8   1 106.477 4.12654
  10  -8  -1 49.0257 2.20810
 -10   8   1 54.0154 2.24275
   9  -8  -1 14.8162 2.09264
  -9   8   1 13.0778 1.78415
   8  -8  -1 50.9001 16.3680
  -8   8   1 48.2385 28.1008
   7  -8  -1 16.3136 1.58215
  -7   8   1 23.4653 1.67234
   6  -8  -1 186.885 4.65579
  -6   8   1 184.319 5.88377
   5  -8  -1 380.210 8.80615
  -5   8   1 376.484 11.1135
   4  -8  -1 77.2431 2.58245
  -4   8   1 80.0880 3.40583
   3  -8  -1 17.3340 1.70367
  -3   8   1 8.60997 2.33091
   2  -8  -1 33.8724 2.99736
  -2   8   1 29.2768 3.43144
   1  -8  -1 7.22983 1.98431
  -1   8   1 6.01729 1.88489
   0  -8  -1 206.333 5.54318
   0   8   1 202.391 5.36425
  -1  -8  -1 350.032 8.73411
   1   8   1 329.550 8.46772
  -2  -8  -1 194.288 5.17097
   2   8   1 174.881 4.94462
  -3  -8  -1 0.00000 15.8952
   3   8   1 0.00000 15.2471
  -4  -8  -1 32.3447 3.45230
   4   8   1 39.2654 4.62091
  -5  -8  -1 5.65562 2.14792
   5   8   1 5.06572 2.93371
  -6  -8  -1 54.8803 2.50507
   6   8   1 62.8564 3.51151
  -7  -8  -1 0.00000 348.468
   7   8   1 21.9928 209.570
  -8  -8  -1 101.800 4.22704
   8   8   1 103.924 4.83117
  -9  -8  -1 7.09686 2.45514
   9   8   1 6.20555 2.72583
 -10  -8  -1 34.8727 23.6879
  10   8   1 0.00000 33.7022
 -11  -8  -1 9.02656 2.93800
  11   8   1 1.03423 2.12728
 -12  -8  -1 38.7034 28.6113
  12   8   1 0.00000 543.577
 -13  -8  -1 49.7197 3.06188
  13   8   1 47.2832 2.73826
 -14  -8  -1 54.4349 3.15539
  14   8   1 55.5635 3.98403
 -15  -8  -1 5.88022 3.18187
  15   8   1 8.86706 3.25537
 -16  -8  -1 3.60208 2.89844
  16   8   1 4.85434 3.34706
 -17  -8  -1 1.26343 5.79610
  17   8   1 0.00000 3.42514
 -18  -8  -1 4.89679 4.41359
  18   8   1 3.00163 3.48130
 -19  -8  -1 9.79911 4.60345
  19   8   1 5.43251 3.62835
 -20  -8  -1 12.0760 4.83797
  20   8   1 2.49082 6.19293
 -21  -8  -1 6.71018 4.81456
  21   8   1 0.00000 6.29971
 -22  -8  -1 0.00000 4.83768
  22   8   1 0.00000 6.41049
 -23  -8  -1 2.63133 6.56099
  23   8   1 0.00000 6.51707
 -24  -8  -1 0.00000 8.55482
  24   8   1 0.00000 6.67353
  24  -9  -1 10.2669 8.23248
  23  -9  -1 27.8814 8.60190
 -23   9   1 7.22261 5.73764
  22  -9  -1 28.9356 8.77332
 -22   9   1 24.1425 5.82380
  21  -9  -1 15.0104 4.32736
 -21   9   1 12.3470 4.12757
  20  -9  -1 18.9901 4.38439
 -20   9   1 15.4355 4.11921
  19  -9  -1 34.8128 3.49795
 -19   9   1 22.2185 4.09485
  18  -9  -1 25.0652 3.36920
 -18   9   1 18.1407 3.91438
  17  -9  -1 46.7167 5.19774
 -17   9   1 47.8706 4.43906
  16  -9  -1 105.945 6.59671
 -16   9   1 94.7027 5.89385
  15  -9  -1 93.2097 5.95303
 -15   9   1 78.5577 5.35666
  14  -9  -1 35.7958 3.37474
 -14   9   1 38.4378 3.90052
  13  -9  -1 45.8415 3.37904
 -13   9   1 45.2671 4.01394
  12  -9  -1 80.5220 4.10751
 -12   9   1 75.3326 4.81438
  11  -9  -1 103.839 4.22114
 -11   9   1 116.262 5.92600
  10  -9  -1 191.950 6.24570
 -10   9   1 184.881 8.61331
   9  -9  -1 185.073 5.63156
  -9   9   1 184.295 7.17223
   8  -9  -1 140.405 4.35679
  -8   9   1 134.315 6.83037
   7  -9  -1 85.3797 4.37384
  -7   9   1 75.4983 5.27114
   6  -9  -1 12.7430 30.6625
  -6   9   1 0.00000 362.686
   5  -9  -1 174.554 5.78876
  -5   9   1 171.323 8.11090
   4  -9  -1 369.522 10.8781
  -4   9   1 362.788 15.0921
   3  -9  -1 358.085 11.2150
  -3   9   1 347.500 11.0696
   2  -9  -1 132.202 5.33177
  -2   9   1 139.032 5.29507
   1  -9  -1 79.3791 3.32223
  -1   9   1 77.7852 3.72877
   0  -9  -1 138.774 4.42602
   0   9   1 136.686 4.92014
  -1  -9  -1 165.701 5.31749
   1   9   1 163.129 5.89580
  -2  -9  -1 243.048 7.98985
   2   9   1 237.097 10.5427
  -3  -9  -1 376.831 11.1311
   3   9   1 373.246 14.4033
  -4  -9  -1 201.607 6.44922
   4   9   1 209.080 8.62160
  -5  -9  -1 66.8557 27.3026
   5   9   1 66.1879 5.38430
  -6  -9  -1 97.7339 37.9268
   6   9   1 75.0532 33.8498
  -7  -9  -1 148.112 5.96244
   7   9   1 145.501 6.97827
  -8  -9  -1 204.754 7.76957
   8   9   1 207.072 9.17380
  -9  -9  -1 156.429 6.54254
   9   9   1 154.432 7.82549
 -10  -9  -1 104.763 5.12773
  10   9   1 115.809 5.95717
 -11  -9  -1 65.3858 3.96258
  11   9   1 65.0344 4.52405
 -12  -9  -1 48.8239 4.05373
  12   9   1 49.3458 4.02306
 -13  -9  -1 60.9778 4.40926
  13   9   1 57.0085 4.30418
 -14  -9  -1 80.1829 7.68213
  14   9   1 61.8198 4.84205
 -15  -9  -1 76.0117 7.96922
  15   9   1 67.0857 5.10110
 -16  -9  -1 50.2489 4.18418
  16   9   1 58.6310 4.54774
 -17  -9  -1 21.5385 4.64798
  17   9   1 13.4718 3.70085
 -18  -9  -1 26.1394 4.82622
  18   9   1 8.36369 3.80922
 -19  -9  -1 36.5229 5.15903
  19   9   1 21.8779 6.39586
 -20  -9  -1 25.3321 5.08656
  20   9   1 20.8406 6.43749
 -21  -9  -1 17.3414 5.09392
  21   9   1 10.1935 6.49930
 -22  -9  -1 29.4477 5.28619
  22   9   1 29.7887 6.95894
 -23  -9  -1 11.9272 8.95131
  23   9   1 10.4667 6.57751
  24   9   1 29.8088 7.63787
  23 -10  -1 0.00000 7.48518
  22 -10  -1 0.00000 7.35778
 -22  10   1 6.95658 5.53231
  21 -10  -1 0.00000 7.27871
 -21  10   1 0.00000 5.07223
  20 -10  -1 1.89543 3.95908
 -20  10   1 8.11400 3.90951
  19 -10  -1 1.35217 3.84503
 -19  10   1 4.09893 3.78216
  18 -10  -1 2.80719 3.85291
 -18  10   1 2.14374 3.70820
  17 -10  -1 0.00000 3.88626
 -17  10   1 0.00000 3.65188
  16 -10  -1 3.65849 3.89819
 -16  10   1 0.00000 3.46988
  15 -10  -1 9.50165 3.42342
 -15  10   1 20.4304 3.59578
  14 -10  -1 6.88711 2.77202
 -14  10   1 5.76526 3.35549
  13 -10  -1 4.30665 2.70090
 -13  10   1 1.63055 3.16309
  12 -10  -1 0.48309 2.59488
 -12  10   1 2.58456 3.14118
  11 -10  -1 0.00000 3.06125
 -11  10   1 0.49944 3.08776
  10 -10  -1 16.3505 2.40529
 -10  10   1 6.55996 3.15097
   9 -10  -1 14.9817 2.17040
  -9  10   1 8.94798 3.01431
   8 -10  -1 48.3772 2.77509
  -8  10   1 48.4255 3.64020
   7 -10  -1 15.4767 2.38404
  -7  10   1 7.25705 6.47449
   6 -10  -1 1.54890 1.64271
  -6  10   1 2.28968 2.83550
   5 -10  -1 7.55344 2.30359
  -5  10   1 9.81801 3.01511
   4 -10  -1 3.17117 2.14265
  -4  10   1 5.19515 2.80534
   3 -10  -1 70.6696 3.09402
  -3  10   1 67.8766 3.92422
   2 -10  -1 81.9817 3.37920
  -2  10   1 76.1366 4.16482
   1 -10  -1 27.8297 3.06887
  -1  10   1 31.4407 4.07785
   0 -10  -1 0.00000 22.7001
   0  10   1 16.7730 19.8587
  -1 -10  -1 7.08730 2.21910
   1  10   1 5.96175 2.83881
  -2 -10  -1 1.11938 1.72497
   2  10   1 0.05845 2.78122
  -3 -10  -1 38.7953 2.15324
   3  10   1 42.8356 3.28096
  -4 -10  -1 81.0144 3.00648
   4  10   1 84.5661 4.38663
  -5 -10  -1 52.3580 2.50868
   5  10   1 51.6449 3.59133
  -6 -10  -1 104.866 45.4053
  -7 -10  -1 2.71038 2.55711
   7  10   1 3.26438 2.91132
  -8 -10  -1 4.11094 4.60552
   8  10   1 0.00000 2.84354
  -9 -10  -1 31.9259 3.36077
   9  10   1 20.6000 3.31357
 -10 -10  -1 25.6145 3.42631
  10  10   1 41.8038 3.54657
 -11 -10  -1 8.92163 3.24962
  11  10   1 13.8402 3.26011
 -12 -10  -1 1.22206 3.23302
  12  10   1 7.09597 3.18376
 -13 -10  -1 0.00000 3.03575
  13  10   1 1.09786 3.26127
 -14 -10  -1 1.32725 3.24694
  14  10   1 0.70688 3.29739
 -15 -10  -1 3.66209 3.06941
  15  10   1 4.26874 3.44009
 -16 -10  -1 15.7778 6.09926
  16  10   1 8.99809 3.69279
 -17 -10  -1 10.8771 4.48520
  17  10   1 14.1005 3.82677
 -18 -10  -1 0.64157 4.40410
  18  10   1 3.51574 5.76778
 -19 -10  -1 0.00000 4.53807
  19  10   1 0.00000 5.74291
 -20 -10  -1 6.23425 4.69896
  20  10   1 0.00000 6.09924
 -21 -10  -1 0.00000 4.74491
  21  10   1 0.15915 6.24745
 -22 -10  -1 0.00000 8.26766
  22  10   1 0.00000 6.30251
 -21  11   1 10.1642 5.68271
  20 -11  -1 11.9234 7.26776
 -20  11   1 13.4762 5.42366
  19 -11  -1 12.7564 6.98321
 -19  11   1 1.87826 3.84959
  18 -11  -1 5.38075 6.60990
 -18  11   1 11.4029 3.91143
  17 -11  -1 42.7522 7.26836
 -17  11   1 30.4821 4.29692
  16 -11  -1 69.1152 5.23445
 -16  11   1 43.3090 4.66756
  15 -11  -1 45.4303 4.87644
 -15  11   1 51.9479 4.63334
  14 -11  -1 22.4000 3.06522
 -14  11   1 23.7530 3.87499
  13 -11  -1 18.3859 2.87183
 -13  11   1 16.9904 3.34278
  12 -11  -1 27.9372 3.72546
 -12  11   1 28.2067 3.70234
  11 -11  -1 100.162 5.39569
 -11  11   1 96.1779 5.54681
  10 -11  -1 154.342 7.50801
 -10  11   1 153.925 7.54026
   9 -11  -1 56.7752 4.71075
  -9  11   1 60.6208 4.76444
   8 -11  -1 98.7235 5.18147
  -8  11   1 92.4894 5.31595
   7 -11  -1 34.4902 3.34674
  -7  11   1 31.0783 3.61396
   6 -11  -1 32.6782 3.45345
  -6  11   1 29.1109 3.55941
   5 -11  -1 175.489 8.06031
  -5  11   1 176.438 8.12716
   4 -11  -1 179.734 8.29744
  -4  11   1 176.347 8.33770
   3 -11  -1 155.776 7.66105
  -3  11   1 146.755 7.65904
   2 -11  -1 86.7334 5.07963
  -2  11   1 77.9979 5.08996
   1 -11  -1 67.2156 4.17210
  -1  11   1 58.1728 4.18515
   0 -11  -1 60.1174 4.07557
   0  11   1 50.8655 4.03784
  -1 -11  -1 113.358 5.78029
   1  11   1 107.833 5.77798
  -2 -11  -1 181.091 8.39014
   2  11   1 175.902 8.38002
  -3 -11  -1 137.467 7.22210
   3  11   1 138.687 7.27469
  -4 -11  -1 114.393 6.45335
   4  11   1 112.506 6.48506
  -5 -11  -1 50.7158 3.80733
   5  11   1 50.9159 3.90141
  -6 -11  -1 42.6114 2.92186
   6  11   1 44.1097 3.74950
  -7 -11  -1 46.9642 3.37245
   7  11   1 42.9857 4.14579
  -8 -11  -1 132.466 5.49678
   8  11   1 141.734 6.62840
  -9 -11  -1 100.557 5.13259
   9  11   1 109.408 6.26047
 -10 -11  -1 45.2232 4.15720
  10  11   1 43.3497 4.36591
 -11 -11  -1 55.9255 4.15328
  11  11   1 59.0213 4.40818
 -12 -11  -1 4.07225 3.84318
  12  11   1 8.89233 3.50330
 -13 -11  -1 23.1252 4.30736
  13  11   1 32.1004 3.92686
 -14 -11  -1 64.9388 5.37076
  14  11   1 59.4331 4.80369
 -15 -11  -1 60.4338 5.21333
  15  11   1 39.0949 4.63132
 -16 -11  -1 37.2635 4.87422
  16  11   1 28.5017 4.31705
 -17 -11  -1 8.71901 4.62951
  17  11   1 6.27686 6.03884
 -18 -11  -1 3.62365 4.61870
  18  11   1 7.99501 6.08692
 -19 -11  -1 12.5822 4.88027
  19  11   1 10.1452 6.30337
 -20 -11  -1 27.1700 7.50294
  20  11   1 11.9511 7.36033
 -21 -11  -1 13.2683 8.63331
 -20  12   1 0.00000 5.89027
 -19  12   1 0.00000 5.08058
 -18  12   1 2.78152 5.09034
 -17  12   1 8.37270 3.89633
 -16  12   1 0.00000 3.73408
  15 -12  -1 3.85419 5.04371
 -15  12   1 4.75527 3.76854
  14 -12  -1 0.00000 4.54393
 -14  12   1 0.00000 3.60833
  13 -12  -1 4.78655 3.40273
 -13  12   1 6.40141 3.32587
  12 -12  -1 5.18274 3.33172
 -12  12   1 6.27321 3.32144
  11 -12  -1 2.04503 3.38020
 -11  12   1 5.71247 3.17273
  10 -12  -1 0.33154 3.21282
 -10  12   1 0.18286 3.33531
   9 -12  -1 2.08460 3.26523
  -9  12   1 0.00000 3.20573
   8 -12  -1 0.00000 2.46023
  -8  12   1 0.00000 3.22108
   7 -12  -1 0.14674 2.48066
  -7  12   1 5.56017 3.26045
   6 -12  -1 9.22204 4.29886
  -6  12   1 14.6256 3.28643
   5 -12  -1 3.44045 3.02629
  -5  12   1 2.30506 3.14331
   4 -12  -1 4.02727 2.92825
  -4  12   1 5.07903 3.12747
   3 -12  -1 2.90888 3.02049
  -3  12   1 1.76945 3.07858
   2 -12  -1 6.35091 2.89385
  -2  12   1 3.05579 4.22022
   1 -12  -1 14.4306 3.09802
  -1  12   1 12.9541 3.19119
   0 -12  -1 11.3531 3.04547
   0  12   1 6.49050 3.10190
  -1 -12  -1 1.98476 2.94420
   1  12   1 1.55945 2.98418
  -2 -12  -1 12.1462 3.13061
   2  12   1 13.3786 3.18514
  -3 -12  -1 6.43104 2.95136
   3  12   1 5.49862 3.11140
  -4 -12  -1 7.86891 2.96769
   4  12   1 5.96573 3.11520
  -5 -12  -1 0.17801 2.94745
   5  12   1 7.65098 3.17397
  -6 -12  -1 6.81871 3.13990
   6  12   1 6.61833 3.24095
  -7 -12  -1 6.63791 3.21638
   7  12   1 2.97199 3.17723
  -8 -12  -1 9.83362 3.18922
   8  12   1 8.71978 3.31730
  -9 -12  -1 0.70743 3.08026
   9  12   1 3.47272 3.34745
 -10 -12  -1 0.00000 3.11330
  10  12   1 0.55830 3.40013
 -11 -12  -1 3.84552 6.07196
  11  12   1 0.00000 3.46530
 -12 -12  -1 1.25683 6.15050
  12  12   1 4.83995 3.58435
 -13 -12  -1 9.82892 6.18630
  13  12   1 4.25532 3.63701
 -14 -12  -1 0.31682 6.31323
  14  12   1 2.87265 3.69064
 -15 -12  -1 9.44895 6.12322
  15  12   1 6.74352 6.62406
 -16 -12  -1 5.06321 6.08883
  16  12   1 7.02546 6.92789
 -17 -12  -1 0.00000 5.98769
  17  12   1 0.00000 6.85647
 -18 -12  -1 7.82834 6.22980
  18  12   1 0.00000 6.90655
 -17  13   1 7.64594 5.23748
 -16  13   1 38.6089 5.82929
 -15  13   1 4.20156 3.91933
  14 -13  -1 5.62554 5.07631
 -14  13   1 3.83388 3.75553
  13 -13  -1 46.9929 5.69509
 -13  13   1 12.0244 3.53573
 -12  13   1 3.99381 3.42922
  11 -13  -1 38.8390 4.97679
 -11  13   1 23.8938 3.94960
  10 -13  -1 52.0789 6.04249
 -10  13   1 43.5192 4.39295
   9 -13  -1 41.7108 5.17036
  -9  13   1 26.2907 4.16836
   8 -13  -1 20.8383 3.20285
  -8  13   1 13.3168 3.54634
   7 -13  -1 6.44447 2.83633
  -7  13   1 8.70833 3.46120
   6 -13  -1 16.8360 2.94810
  -6  13   1 18.5652 3.54203
   5 -13  -1 51.8056 3.92526
  -5  13   1 53.7114 4.14703
   4 -13  -1 34.9474 3.97009
  -4  13   1 35.8142 4.19856
   3 -13  -1 52.0653 4.00646
  -3  13   1 52.4608 4.19040
   2 -13  -1 60.7847 4.19759
  -2  13   1 50.2669 4.25549
   1 -13  -1 5.07889 3.18951
  -1  13   1 0.95926 3.31566
   0 -13  -1 53.0350 3.86108
   0  13   1 54.9774 4.10359
  -1 -13  -1 39.9533 3.83465
   1  13   1 32.8259 3.92569
  -2 -13  -1 30.9601 3.69577
   2  13   1 32.2944 3.84123
  -3 -13  -1 109.125 5.78162
   3  13   1 113.340 5.84303
  -4 -13  -1 7.72126 3.19866
   4  13   1 7.55037 3.43681
  -5 -13  -1 19.5266 3.38589
   5  13   1 19.5645 3.55438
  -6 -13  -1 25.0770 3.63958
   6  13   1 19.3834 3.62317
  -7 -13  -1 14.5029 3.15240
   7  13   1 10.9516 3.51559
  -8 -13  -1 77.5339 6.60749
   8  13   1 41.2014 4.18388
  -9 -13  -1 48.9029 6.93744
   9  13   1 39.9390 4.33338
 -10 -13  -1 85.2694 7.57966
  10  13   1 13.2140 3.85637
 -11 -13  -1 19.1519 6.44074
  11  13   1 4.42777 4.31806
 -12 -13  -1 12.9881 6.24791
  12  13   1 4.97387 3.81689
 -13 -13  -1 4.10099 6.40913
  13  13   1 15.3261 5.96500
 -14 -13  -1 30.6774 7.44393
  14  13   1 43.2882 7.59790
 -15 -13  -1 2.53242 6.86366
  15  13   1 8.96517 7.09927
 -16 -13  -1 0.00000 6.76920
 -13  14   1 0.00000 3.34896
  12 -14  -1 0.00000 5.14688
 -12  14   1 1.66853 3.38641
  11 -14  -1 1.89829 4.67920
 -11  14   1 3.28219 3.37918
  10 -14  -1 0.00000 4.89647
 -10  14   1 0.00000 3.30257
  -9  14   1 3.82458 3.25317
   8 -14  -1 8.36792 4.01225
  -8  14   1 5.71711 3.47970
   7 -14  -1 7.58698 2.82658
  -7  14   1 4.93108 3.45512
   6 -14  -1 3.28718 2.57961
  -6  14   1 3.72179 3.47608
   5 -14  -1 1.07300 2.56328
  -5  14   1 0.00000 3.37142
   4 -14  -1 0.00000 2.48203
  -4  14   1 0.00000 3.34087
   3 -14  -1 0.70745 3.11178
  -3  14   1 4.88820 3.39508
   2 -14  -1 16.1363 3.41900
  -2  14   1 15.9525 3.59945
   1 -14  -1 4.29779 3.13083
  -1  14   1 2.60547 3.33755
   0 -14  -1 2.76791 5.08869
   0  14   1 11.4283 3.41343
  -1 -14  -1 42.7489 3.82584
   1  14   1 49.3341 4.10490
  -2 -14  -1 15.8656 3.27866
   2  14   1 15.5027 3.47773
  -3 -14  -1 10.5873 5.45578
   3  14   1 3.65511 3.32369
  -4 -14  -1 15.1842 5.75945
   4  14   1 9.07193 3.46505
  -5 -14  -1 5.10629 4.77601
   5  14   1 1.18185 3.42378
  -6 -14  -1 1.04272 4.81289
   6  14   1 0.00000 3.33705
  -7 -14  -1 3.13257 4.97203
   7  14   1 1.33208 3.44566
  -8 -14  -1 0.00000 4.70979
   8  14   1 0.00000 4.08551
  -9 -14  -1 14.6755 6.11288
   9  14   1 0.79619 3.56969
 -10 -14  -1 1.20395 6.03626
  10  14   1 0.00000 4.47283
 -11 -14  -1 4.95605 6.13328
  11  14   1 6.74364 5.46721
 -12 -14  -1 0.00000 6.02135
  12  14   1 34.6366 6.56900
  -9  15   1 19.9965 5.81476
   8 -15  -1 1.90892 4.96613
  -8  15   1 11.2648 3.41636
   7 -15  -1 0.00000 4.59714
  -7  15   1 0.26767 3.27077
   6 -15  -1 0.00000 3.92763
  -6  15   1 11.7277 3.62662
   5 -15  -1 12.7449 4.07428
  -5  15   1 15.7702 3.70948
   4 -15  -1 7.00798 4.27147
  -4  15   1 11.8936 3.63810
   3 -15  -1 16.2307 4.39741
  -3  15   1 23.8292 4.39066
   2 -15  -1 21.4547 4.49548
  -2  15   1 24.9867 3.78627
   1 -15  -1 0.00000 3.98154
  -1  15   1 1.17859 3.39150
   0 -15  -1 3.29185 4.08786
   0  15   1 4.59049 3.46606
  -1 -15  -1 4.89261 4.38080
   1  15   1 15.1925 3.63809
   2  15   1 27.1164 3.85551
  -3 -15  -1 23.3843 4.72256
   3  15   1 32.4780 3.91755
  -4 -15  -1 3.35646 4.50356
   4  15   1 10.3754 3.58763
  -5 -15  -1 0.00000 4.54283
   5  15   1 7.71411 3.59268
  -6 -15  -1 14.8567 4.86878
   6  15   1 14.7923 5.45475
  -7 -15  -1 8.24456 4.93146
 -28   0   2 0.00000 10.8438
 -27   0   2 43.6323 11.7651
 -26   0   2 51.1214 6.59302
 -25   0   2 38.8221 6.32856
 -24   0   2 5.98520 4.17137
 -23   0   2 0.78430 3.89909
 -22   0   2 4.54162 3.75443
 -21   0   2 124.914 5.38292
 -20   0   2 118.359 4.90949
 -19   0   2 190.368 6.67317
 -18   0   2 0.00000 92.5230
 -17   0   2 430.712 11.0250
 -16   0   2 35.8709 38.0553
 -15   0   2 130.101 3.88722
 -14   0   2 127.933 5.50614
 -13   0   2 910.265 23.6740
 -12   0   2 0.00000 184.914
 -11   0   2 106.572 3.27449
 -10   0   2 474.611 10.9329
  -9   0   2 262.752 6.12689
  -8   0   2 754.497 24.2921
  -7   0   2 928.847 19.4732
  -6   0   2 827.667 18.5432
  -5   0   2 883.080 23.8404
  -4   0   2 797.502 27.6539
  -3   0   2 222.207 4.39372
  -2   0   2 2742.03 56.0322
  -1   0   2 300.744 6.68855
   0   0   2 2987.13 61.2171
   1   0   2 158.498 3.52941
   2   0   2 9999.99 389.893
   3   0   2 1586.16 33.0709
   4   0   2 400.361 10.3551
   5   0   2 485.228 14.3426
   6   0   2 1744.51 40.2306
   7   0   2 29.5213 2.47587
   8   0   2 139.712 6.06100
   9   0   2 86.8002 2.85349
  10   0   2 428.898 18.7960
  11   0   2 542.879 17.6975
  12   0   2 326.633 9.02817
  13   0   2 28.4869 2.24977
  14   0   2 14.0364 4.45132
  15   0   2 25.2136 45.2390
  16   0   2 624.213 446.824
  17   0   2 314.603 10.7929
  18   0   2 32.4771 3.49621
  19   0   2 91.8238 5.94797
  20   0   2 2.52805 3.70723
  21   0   2 16.9151 4.04225
  22   0   2 69.6481 5.15931
  23   0   2 54.8585 5.05327
  24   0   2 31.3394 4.69567
  25   0   2 2.70764 6.87070
  26   0   2 0.00000 6.79047
  28  -1  -2 0.00000 11.3180
 -28   1   2 0.00000 12.3734
  27  -1  -2 0.00000 11.4411
 -27   1   2 2.48195 10.6988
  26  -1  -2 1.06295 11.5967
 -26   1   2 0.93188 5.62043
  25  -1  -2 1.51659 5.60040
 -25   1   2 0.49072 5.32128
  24  -1  -2 0.09422 5.35387
 -24   1   2 0.00000 6.02292
  23  -1  -2 6.80508 5.28084
 -23   1   2 3.22442 3.87073
  22  -1  -2 4.56176 5.06375
 -22   1   2 3.86504 3.23523
  21  -1  -2 6.10268 3.97272
 -21   1   2 6.33730 3.42847
  20  -1  -2 0.00000 4.70120
 -20   1   2 0.00000 3.07541
  19  -1  -2 491.445 553.784
 -19   1   2 250.549 565.457
  18  -1  -2 22.9345 2.80058
 -18   1   2 15.9198 2.47338
  17  -1  -2 13.6065 2.23581
 -17   1   2 12.7005 2.24828
  16  -1  -2 12.4016 2.02571
 -16   1   2 8.58931 3.03927
  15  -1  -2 35.6199 2.73252
 -15   1   2 26.8527 2.56603
  14  -1  -2 12.9064 3.43421
 -14   1   2 3.77853 2.76543
  13  -1  -2 59.7292 2.43272
 -13   1   2 59.6257 2.72590
  12  -1  -2 46.7762 2.98212
 -12   1   2 45.7504 2.80962
  11  -1  -2 131.658 3.79225
 -11   1   2 133.724 4.28789
  10  -1  -2 16.6074 1.48713
 -10   1   2 15.1032 1.52251
   9  -1  -2 19.1661 2.54457
  -9   1   2 18.5269 1.93885
   8  -1  -2 59.2169 2.76857
  -8   1   2 58.6349 2.47418
   7  -1  -2 33.3372 1.31247
  -7   1   2 32.5976 1.56977
   6  -1  -2 310.651 6.31535
  -6   1   2 304.048 8.50311
   5  -1  -2 285.858 5.58506
  -5   1   2 298.735 8.41005
   4  -1  -2 42.5909 1.09177
  -4   1   2 41.1340 1.64607
   3  -1  -2 2.57469 0.29688
  -3   1   2 2.89670 0.44968
   2  -1  -2 46.5919 1.28414
  -2   1   2 49.8490 1.41243
   1  -1  -2 154.169 4.22827
  -1   1   2 194.617 6.50864
   0  -1  -2 310.918 7.56800
   0   1   2 302.462 9.98305
  -1  -1  -2 120.996 2.73175
   1   1   2 121.632 2.49614
  -2  -1  -2 295.444 6.74114
   2   1   2 306.879 6.21396
  -3  -1  -2 153.727 3.51339
   3   1   2 163.151 4.84377
  -4  -1  -2 34.6542 2.35064
   4   1   2 36.1079 2.32539
  -5  -1  -2 56.1331 1.72772
   5   1   2 57.5177 1.72638
  -6  -1  -2 191.344 4.75107
   6   1   2 189.576 5.30648
  -7  -1  -2 231.934 5.48041
   7   1   2 227.457 5.46263
  -8  -1  -2 78.1195 2.56249
   8   1   2 77.6133 2.29639
  -9  -1  -2 83.8834 3.74964
   9   1   2 79.0144 3.67650
 -10  -1  -2 56.8709 23.7246
  10   1   2 39.6506 27.0464
 -11  -1  -2 40.3782 2.29719
  11   1   2 41.9235 3.26443
 -12  -1  -2 41.9444 21.3207
  12   1   2 0.00000 31.0277
 -13  -1  -2 80.9708 2.80712
  13   1   2 82.5543 4.48055
 -14  -1  -2 56.0160 2.33399
  14   1   2 49.8501 2.32715
 -15  -1  -2 13.0853 1.84937
  15   1   2 12.3864 1.67678
 -16  -1  -2 13.8445 1.98619
  16   1   2 8.14114 2.59160
 -17  -1  -2 0.00000 46.2758
  17   1   2 0.00000 50.7676
 -18  -1  -2 32.2277 3.94016
  18   1   2 30.4907 3.08732
 -19  -1  -2 42.2592 4.20059
  19   1   2 36.2095 4.17292
 -20  -1  -2 5.83974 3.79522
  20   1   2 7.62308 3.71565
 -21  -1  -2 19.1450 5.68678
  21   1   2 7.33978 3.84689
  22   1   2 0.52312 3.96267
 -23  -1  -2 0.00000 6.01713
  23   1   2 0.91622 4.11793
 -24  -1  -2 0.00000 6.30749
  24   1   2 8.52604 7.10880
 -25  -1  -2 1.62089 6.74200
  25   1   2 4.29687 7.21473
  26   1   2 0.00000 7.37681
  27   1   2 0.00000 9.72281
  28  -2  -2 16.8782 12.0447
 -28   2   2 42.7571 12.8051
  27  -2  -2 113.765 15.2053
 -27   2   2 119.109 13.7324
  26  -2  -2 173.985 17.4608
 -26   2   2 164.264 15.8360
  25  -2  -2 71.7595 8.26608
 -25   2   2 81.5213 7.26311
  24  -2  -2 108.968 6.08432
 -24   2   2 101.487 7.66313
  23  -2  -2 46.4425 4.50070
 -23   2   2 48.6966 4.36548
  22  -2  -2 87.9151 5.27445
 -22   2   2 83.9201 4.44832
  21  -2  -2 356.698 15.5115
 -21   2   2 375.280 11.3052
  20  -2  -2 584.106 19.9845
 -20   2   2 580.643 23.4258
  19  -2  -2 598.130 20.8926
 -19   2   2 641.050 21.7525
  18  -2  -2 351.959 11.9167
 -18   2   2 339.947 9.60435
  17  -2  -2 199.093 25.4781
 -17   2   2 195.470 35.1075
  16  -2  -2 349.831 11.0619
 -16   2   2 363.540 9.74472
  15  -2  -2 1029.14 26.4057
 -15   2   2 1057.58 24.7573
  14  -2  -2 1867.16 53.7932
 -14   2   2 1884.88 46.4699
  13  -2  -2 2235.01 66.8846
 -13   2   2 2250.15 63.5501
  12  -2  -2 1200.37 40.9300
 -12   2   2 1208.27 33.8652
  11  -2  -2 587.541 17.8267
 -11   2   2 612.237 18.5521
  10  -2  -2 725.037 25.5027
 -10   2   2 745.215 18.8501
   9  -2  -2 1596.68 40.9041
  -9   2   2 1632.56 38.6462
   8  -2  -2 6388.77 167.275
  -8   2   2 6234.81 130.823
   7  -2  -2 5635.41 140.681
  -7   2   2 5549.51 131.168
   6  -2  -2 1974.54 46.4837
  -6   2   2 2030.77 57.9665
   5  -2  -2 2094.71 42.8406
  -5   2   2 2142.28 50.1672
   4  -2  -2 1105.48 23.6103
  -4   2   2 1123.54 22.6731
   3  -2  -2 2713.66 64.2249
  -3   2   2 2804.29 66.2899
   2  -2  -2 7813.11 211.261
  -2   2   2 7727.29 227.986
   1  -2  -2 8007.74 221.907
  -1   2   2 8094.57 266.467
   0  -2  -2 5521.74 136.274
   0   2   2 5597.87 121.232
  -1  -2  -2 1809.56 37.1001
   1   2   2 1823.09 38.4661
  -2  -2  -2 797.039 18.8609
   2   2   2 786.974 20.0346
  -3  -2  -2 2313.91 47.3272
   3   2   2 2334.40 53.1098
  -4  -2  -2 4746.97 91.7335
   4   2   2 4658.03 98.1045
  -5  -2  -2 5455.81 137.490
   5   2   2 5259.30 125.700
  -6  -2  -2 3975.78 143.889
   6   2   2 3961.96 110.449
  -7  -2  -2 1157.01 29.9183
   7   2   2 1149.04 31.1733
  -8  -2  -2 663.303 17.4458
   8   2   2 646.491 17.4061
  -9  -2  -2 810.915 22.8266
   9   2   2 844.712 25.9682
 -10  -2  -2 1135.96 30.9705
  10   2   2 1128.85 36.9884
 -11  -2  -2 2577.41 67.3541
  11   2   2 2715.05 89.7830
 -12  -2  -2 1491.75 42.5258
  12   2   2 1596.30 58.0477
 -13  -2  -2 379.312 12.9798
  13   2   2 413.844 20.0828
 -14  -2  -2 265.848 8.05066
  14   2   2 292.598 12.5410
 -15  -2  -2 0.00000 474.491
  15   2   2 0.00000 299.291
 -16  -2  -2 399.142 10.6900
  16   2   2 395.095 13.7455
 -17  -2  -2 572.709 19.7164
  17   2   2 586.629 20.0385
 -18  -2  -2 424.952 16.0432
  18   2   2 436.485 16.4121
 -19  -2  -2 185.554 8.91401
  19   2   2 186.894 10.5283
 -20  -2  -2 57.0796 4.98045
  20   2   2 53.9874 5.00207
 -21  -2  -2 34.7650 4.52467
  21   2   2 41.2656 4.53338
 -22  -2  -2 84.5659 6.09640
  22   2   2 86.6592 6.09003
 -23  -2  -2 111.266 6.76107
  23   2   2 113.742 6.85138
 -24  -2  -2 73.8004 6.60612
  24   2   2 77.4964 10.1196
 -25  -2  -2 39.1673 7.74391
  25   2   2 49.0468 8.66486
  26   2   2 12.9141 7.69868
  27   2   2 14.2994 6.68366
  28  -3  -2 13.8987 11.8464
 -28   3   2 7.48379 11.8966
  27  -3  -2 0.00000 11.7169
 -27   3   2 0.00000 11.7348
  26  -3  -2 4.36556 11.7531
 -26   3   2 0.31920 5.40991
  25  -3  -2 9.15023 5.18032
 -25   3   2 0.67959 5.18882
  24  -3  -2 14.1483 5.19116
 -24   3   2 14.2302 5.18029
  23  -3  -2 0.91488 3.80383
 -23   3   2 0.00000 4.77460
  22  -3  -2 8.97133 4.85069
 -22   3   2 5.96889 3.10888
 -21   3   2 169.958 73.9282
  20  -3  -2 3.28935 3.42979
 -20   3   2 4.04454 2.89281
  19  -3  -2 2.87185 2.60878
 -19   3   2 0.00000 2.71699
  18  -3  -2 32.2706 2.87118
 -18   3   2 33.4238 3.10005
  17  -3  -2 18.5567 2.55917
 -17   3   2 24.5713 2.77468
  16  -3  -2 0.00000 25.8363
 -16   3   2 0.11692 41.5473
  15  -3  -2 73.3242 3.88553
 -15   3   2 75.3371 3.24021
  14  -3  -2 79.2132 4.92948
 -14   3   2 75.6815 2.84301
  13  -3  -2 37.0438 2.80079
 -13   3   2 32.5258 1.98251
  12  -3  -2 99.6454 4.20380
 -12   3   2 91.6674 3.80251
  11  -3  -2 18.4523 3.42402
 -11   3   2 24.5577 2.69550
  10  -3  -2 125.822 4.25089
 -10   3   2 125.617 4.49839
   9  -3  -2 332.261 9.16312
  -9   3   2 328.874 9.82885
   8  -3  -2 24.1708 13.0827
  -8   3   2 15.7792 2.80416
   7  -3  -2 174.634 4.82816
  -7   3   2 183.508 5.96895
   6  -3  -2 209.115 6.03336
  -6   3   2 221.403 6.65462
   5  -3  -2 209.771 6.63490
  -5   3   2 215.304 6.42291
   4  -3  -2 244.509 6.05300
  -4   3   2 250.677 5.67551
   3  -3  -2 676.810 14.3091
  -3   3   2 711.412 14.7397
   2  -3  -2 350.317 7.56151
  -2   3   2 361.862 7.78300
   1  -3  -2 7.25900 0.45333
  -1   3   2 6.74792 0.46415
   0  -3  -2 43.9810 1.56631
   0   3   2 39.2702 1.24481
  -1  -3  -2 51.8467 1.78751
   1   3   2 52.5595 1.58763
  -2  -3  -2 50.0757 1.61450
   2   3   2 51.1673 1.51078
  -3  -3  -2 396.774 9.70950
   3   3   2 396.595 8.78692
  -4  -3  -2 247.701 6.72667
   4   3   2 244.664 6.41982
  -5  -3  -2 254.381 7.07627
   5   3   2 254.008 7.26825
  -6  -3  -2 15.2887 1.27336
   6   3   2 15.5884 1.29374
  -7  -3  -2 5.75945 2.33195
   7   3   2 7.24702 2.15334
  -8  -3  -2 32.2102 2.06241
   8   3   2 32.3196 1.93362
  -9  -3  -2 254.692 8.08906
   9   3   2 258.597 6.94365
 -10  -3  -2 141.409 5.35399
  10   3   2 131.769 5.02891
 -11  -3  -2 22.3137 2.54546
  11   3   2 19.6033 2.13409
 -12  -3  -2 27.5832 5.80206
  12   3   2 8.74551 30.5813
 -13  -3  -2 8.61705 2.74510
  13   3   2 7.36564 3.07358
 -14  -3  -2 16.5989 3.79551
  14   3   2 17.4548 4.52862
 -15  -3  -2 61.1275 2.63509
  15   3   2 69.3877 4.33495
 -16  -3  -2 82.3633 3.55626
  16   3   2 86.9163 4.07204
 -17  -3  -2 23.6926 3.28311
  17   3   2 27.5233 2.97077
 -18  -3  -2 5.52641 3.18743
  18   3   2 1.47279 2.78447
 -19  -3  -2 0.00000 10.0874
 -20  -3  -2 0.00000 3.80027
  20   3   2 0.00000 6.02874
 -21  -3  -2 13.3530 4.08592
  21   3   2 15.9025 6.56120
 -22  -3  -2 17.0865 4.31727
  22   3   2 13.3213 7.11583
 -23  -3  -2 2.19399 4.16854
  23   3   2 8.67672 7.25973
 -24  -3  -2 0.87007 4.20621
  24   3   2 0.00000 7.47194
  25   3   2 2.45939 7.61804
  26   3   2 0.00000 5.67140
  27   3   2 8.05828 6.51494
 -28   4   2 0.00000 11.3476
  27  -4  -2 26.0306 12.2835
 -27   4   2 12.5027 11.4362
  26  -4  -2 46.5202 12.5054
 -26   4   2 28.8109 6.54395
  25  -4  -2 49.4290 12.4956
 -25   4   2 24.6749 5.55031
  24  -4  -2 19.5676 5.83406
 -24   4   2 16.3960 5.17003
  23  -4  -2 24.0273 5.57977
 -23   4   2 5.14900 4.79204
  22  -4  -2 16.3993 3.77322
 -22   4   2 15.3874 3.94143
  21  -4  -2 42.0493 4.07420
 -21   4   2 35.9677 3.39642
  20  -4  -2 120.492 6.82161
 -20   4   2 127.866 5.21112
  19  -4  -2 92.7639 5.03774
 -19   4   2 78.8847 4.21672
  18  -4  -2 100.554 10.1852
 -18   4   2 685.483 374.064
  17  -4  -2 7.90516 2.52806
 -17   4   2 7.44012 2.52197
  16  -4  -2 3.82466 2.86438
 -16   4   2 3.98305 2.58178
  15  -4  -2 144.972 5.86134
 -15   4   2 146.076 4.93052
  14  -4  -2 315.021 12.5264
 -14   4   2 309.270 9.65252
  13  -4  -2 285.271 11.8773
 -13   4   2 271.023 9.16215
  12  -4  -2 68.5185 3.96953
 -12   4   2 73.8353 3.38882
  11  -4  -2 6.70379 2.06906
 -11   4   2 11.7548 1.80102
  10  -4  -2 20.5187 1.67688
 -10   4   2 19.8044 1.73837
   9  -4  -2 153.733 4.71114
  -9   4   2 159.075 4.76334
   8  -4  -2 760.206 16.1581
  -8   4   2 791.282 18.1151
   7  -4  -2 564.721 14.3364
  -7   4   2 586.202 15.5757
   6  -4  -2 95.8781 4.38543
  -6   4   2 95.0043 4.49077
   5  -4  -2 16.5697 1.17131
  -5   4   2 14.1289 0.94571
   4  -4  -2 8.52094 0.81294
  -4   4   2 9.78919 0.84307
   3  -4  -2 293.331 7.23323
  -3   4   2 303.234 6.76739
   2  -4  -2 740.821 15.8079
  -2   4   2 728.602 15.2503
   1  -4  -2 923.715 20.5343
  -1   4   2 929.409 19.7443
   0  -4  -2 159.262 5.20213
   0   4   2 149.383 3.96744
  -1  -4  -2 19.6264 1.58566
   1   4   2 14.0412 0.67342
  -2  -4  -2 60.3183 2.25511
   2   4   2 60.5381 1.52488
  -3  -4  -2 45.3731 1.39098
   3   4   2 41.4696 1.40096
  -4  -4  -2 498.898 12.0520
   4   4   2 489.386 11.2666
  -5  -4  -2 742.090 17.6270
   5   4   2 733.015 18.2843
  -6  -4  -2 275.405 8.17638
   6   4   2 310.734 10.9592
  -7  -4  -2 74.7793 3.09524
   7   4   2 77.6566 2.83397
  -8  -4  -2 7.41143 1.31973
   8   4   2 9.74995 1.29811
  -9  -4  -2 35.8295 1.91857
   9   4   2 32.3733 1.66192
 -10  -4  -2 151.818 4.87964
  10   4   2 155.333 4.80481
 -11  -4  -2 368.090 11.5782
  11   4   2 355.716 10.6887
 -12  -4  -2 265.593 9.86145
  12   4   2 269.803 10.1328
 -13  -4  -2 56.4940 3.95955
  13   4   2 58.3966 3.83479
 -14  -4  -2 10.9894 2.79639
  14   4   2 12.8072 2.66807
 -15  -4  -2 17.7279 3.03336
  15   4   2 10.0086 2.18891
 -16  -4  -2 0.00000 31.8417
  16   4   2 51.9848 4.92574
 -17  -4  -2 132.138 6.81937
  17   4   2 125.964 7.17672
 -18  -4  -2 99.8039 8.98676
  18   4   2 110.156 6.22033
 -19  -4  -2 31.7041 4.40309
  19   4   2 41.6377 4.57164
 -20  -4  -2 1.53404 3.83193
  20   4   2 0.00000 4.36677
 -21  -4  -2 8.43244 4.05968
 -22  -4  -2 13.7564 4.34310
 -23  -4  -2 33.7891 4.64119
  23   4   2 10.1724 8.62402
  24   4   2 38.0201 6.27828
  25   4   2 4.59121 5.66918
  26   4   2 3.90229 5.95837
  27   4   2 2.09226 6.04062
 -28   5   2 0.00000 10.4482
  27  -5  -2 0.00000 11.6747
 -27   5   2 0.00000 8.81246
  26  -5  -2 0.00000 11.6586
 -26   5   2 0.00000 10.1486
  25  -5  -2 4.26550 11.6065
 -25   5   2 9.46172 5.94919
  24  -5  -2 8.40185 4.86698
 -24   5   2 8.65665 5.07054
  23  -5  -2 2.32214 4.66254
 -23   5   2 0.00000 5.81359
  22  -5  -2 12.7776 4.76111
 -22   5   2 11.1746 3.91390
  21  -5  -2 16.4621 3.67960
 -21   5   2 10.8580 3.77150
  20  -5  -2 0.00000 3.38635
 -20   5   2 4.96160 3.55590
  19  -5  -2 28.2737 8.55614
 -19   5   2 10.8684 5.13406
 -18   5   2 954.308 611.571
  17  -5  -2 0.00000 36.9437
 -17   5   2 0.00000 51.9165
  16  -5  -2 30.2149 3.30047
 -16   5   2 21.9175 2.58109
  15  -5  -2 48.7029 3.12160
 -15   5   2 53.8695 3.05605
  14  -5  -2 7.11800 2.78065
 -14   5   2 6.75949 2.21990
  13  -5  -2 11.6118 22.2108
 -13   5   2 111.167 35.7067
  12  -5  -2 133.300 22.2488
 -12   5   2 170.727 5.08349
  11  -5  -2 48.5097 28.6590
 -11   5   2 46.2343 30.7941
  10  -5  -2 26.1535 2.45249
 -10   5   2 29.6488 1.93388
   9  -5  -2 1029.22 332.009
  -9   5   2 0.00000 180.274
   8  -5  -2 44.0923 2.93402
  -8   5   2 46.3075 2.88873
   7  -5  -2 17.6028 1.27903
  -7   5   2 17.6940 1.42553
   6  -5  -2 286.183 6.94587
  -6   5   2 296.652 7.14878
   5  -5  -2 381.141 9.64913
  -5   5   2 376.557 8.99814
   4  -5  -2 25.7688 11.2129
  -4   5   2 31.6761 1.44621
   3  -5  -2 231.749 6.14886
  -3   5   2 234.942 6.07396
   2  -5  -2 59.3306 2.42039
  -2   5   2 55.4139 2.34176
   1  -5  -2 102.261 3.81993
  -1   5   2 102.207 3.27373
   0  -5  -2 322.240 8.03068
   0   5   2 317.726 7.75678
  -1  -5  -2 213.749 7.27369
   1   5   2 209.694 5.87336
  -2  -5  -2 28.5123 2.43221
   2   5   2 34.8189 1.54937
  -3  -5  -2 118.769 6.39026
   3   5   2 98.7484 3.66815
  -4  -5  -2 97.6399 4.22206
   4   5   2 102.362 4.14120
  -5  -5  -2 31.2329 1.76612
   5   5   2 27.4705 1.34526
  -6  -5  -2 317.414 7.30322
   6   5   2 314.490 8.15730
  -7  -5  -2 246.821 15.2506
   7   5   2 72.6657 27.3668
  -8  -5  -2 28.0735 2.51153
   8   5   2 23.1174 2.09921
  -9  -5  -2 85.5042 4.87172
   9   5   2 84.1562 4.51047
 -10  -5  -2 22.9172 2.93381
  10   5   2 30.0917 3.05794
 -11  -5  -2 13.0275 3.49446
  11   5   2 27.6400 2.86209
 -12  -5  -2 71.3124 3.72865
  12   5   2 73.0696 3.54748
 -13  -5  -2 75.5265 4.11003
  13   5   2 77.5350 3.94961
 -14  -5  -2 26.8363 3.17463
  14   5   2 19.7943 2.91489
 -15  -5  -2 32.4592 6.13006
  15   5   2 25.0376 4.90454
 -16  -5  -2 0.00000 86.3370
  16   5   2 0.00000 492.342
 -17  -5  -2 65.1932 48.0128
  17   5   2 556.788 441.278
 -18  -5  -2 25.4377 4.10716
  18   5   2 26.6541 3.48458
 -19  -5  -2 13.2766 4.00482
  19   5   2 20.6171 3.46127
 -20  -5  -2 0.33186 3.93885
  20   5   2 1.80674 4.91285
 -21  -5  -2 4.43450 4.01384
  21   5   2 1.06517 5.04783
 -22  -5  -2 28.0587 6.96585
  22   5   2 8.58964 5.28721
  23   5   2 4.65353 5.24974
  24   5   2 0.00000 5.19995
 -25  -5  -2 1.00281 6.51920
  25   5   2 3.74030 5.36636
  26   5   2 5.42042 5.98562
  27   5   2 0.00000 8.52341
 -28   6   2 9.54332 10.0434
 -27   6   2 0.61078 9.80385
  26  -6  -2 82.9930 12.8718
 -26   6   2 38.0630 5.79824
  25  -6  -2 37.0538 12.0042
 -25   6   2 24.4534 5.98516
  24  -6  -2 21.8548 5.11130
 -24   6   2 27.2718 6.03309
  23  -6  -2 35.5170 5.19451
 -23   6   2 29.5968 5.15627
  22  -6  -2 51.5453 5.65267
 -22   6   2 47.9394 5.41735
  21  -6  -2 106.298 9.17298
 -21   6   2 127.758 6.11239
  20  -6  -2 91.1348 6.43202
 -20   6   2 110.195 5.73443
  19  -6  -2 108.446 10.2508
 -19   6   2 127.914 6.15882
  18  -6  -2 147.102 58.9112
 -18   6   2 126.499 8.47185
  17  -6  -2 101.897 83.9344
 -17   6   2 0.00000 558.604
  16  -6  -2 188.276 9.72739
 -16   6   2 195.026 7.70821
  15  -6  -2 314.553 19.7441
 -15   6   2 307.366 9.73600
  14  -6  -2 381.915 16.6923
 -14   6   2 420.573 12.2984
  13  -6  -2 383.875 21.5529
 -13   6   2 420.353 14.5569
  12  -6  -2 388.619 14.7360
 -12   6   2 397.901 13.5216
  11  -6  -2 266.137 9.26157
 -11   6   2 298.275 10.9141
  10  -6  -2 702.565 20.2190
 -10   6   2 714.893 18.7595
   9  -6  -2 665.739 16.9671
  -9   6   2 705.747 18.5574
   8  -6  -2 733.577 20.4773
  -8   6   2 765.213 20.3967
   7  -6  -2 1159.98 29.3204
  -7   6   2 1166.70 29.0611
   6  -6  -2 816.317 27.8043
  -6   6   2 833.288 21.8224
   5  -6  -2 769.145 23.9448
  -5   6   2 793.368 22.4041
   4  -6  -2 639.367 16.4754
  -4   6   2 636.526 18.6732
   3  -6  -2 1075.77 25.7762
  -3   6   2 1081.77 25.2803
   2  -6  -2 1494.57 34.6845
  -2   6   2 1467.70 35.3413
   1  -6  -2 1211.01 31.6580
  -1   6   2 1178.23 30.9099
   0  -6  -2 1099.93 30.5404
   0   6   2 1079.51 29.8243
  -1  -6  -2 856.649 23.8013
   1   6   2 841.598 23.2566
  -2  -6  -2 718.864 19.0697
   2   6   2 698.432 18.5912
  -3  -6  -2 775.684 19.0761
   3   6   2 756.574 20.4814
  -4  -6  -2 961.850 23.1074
   4   6   2 963.235 26.1317
  -5  -6  -2 1016.51 25.5312
   5   6   2 1001.29 28.6746
  -6  -6  -2 984.673 22.7288
   6   6   2 977.951 26.9836
  -7  -6  -2 434.491 16.4203
   7   6   2 441.038 14.0237
  -8  -6  -2 335.832 13.7845
   8   6   2 325.940 11.6876
  -9  -6  -2 489.218 15.6465
   9   6   2 470.128 13.3351
 -10  -6  -2 392.260 13.6734
  10   6   2 370.629 11.6314
 -11  -6  -2 499.822 14.9206
  11   6   2 509.866 17.0347
 -12  -6  -2 322.920 10.6188
  12   6   2 345.207 12.4762
 -13  -6  -2 265.020 8.93134
  13   6   2 282.370 10.5894
 -14  -6  -2 168.262 7.18090
  14   6   2 176.771 7.25252
 -15  -6  -2 108.150 81.2667
  15   6   2 0.00000 408.677
 -16  -6  -2 175.683 75.5642
  16   6   2 0.00000 429.902
 -17  -6  -2 139.774 7.48494
  17   6   2 137.091 6.36422
 -18  -6  -2 124.181 7.22045
  18   6   2 137.838 7.87869
 -19  -6  -2 84.6865 6.21354
  19   6   2 93.2540 6.87145
 -20  -6  -2 51.2498 5.09215
  20   6   2 56.8460 5.73117
 -21  -6  -2 33.9354 6.99733
  21   6   2 28.1587 5.28877
  22   6   2 34.0727 5.49855
  23   6   2 22.5643 5.65062
 -24  -6  -2 41.5415 7.40296
  24   6   2 22.0452 8.36684
  25   6   2 11.7043 8.91001
  26   6   2 1.99825 8.60599
  26  -7  -2 19.9574 11.1882
 -26   7   2 10.1624 5.71474
  25  -7  -2 16.3271 11.2976
 -25   7   2 5.05543 4.84592
  24  -7  -2 0.00000 10.9055
 -24   7   2 12.1553 4.68748
  23  -7  -2 4.79835 10.7649
 -23   7   2 0.24787 5.05386
  22  -7  -2 0.00000 10.7226
 -22   7   2 11.5716 5.02461
  21  -7  -2 10.8619 4.72991
 -21   7   2 11.5435 3.75753
  20  -7  -2 0.00000 4.40504
 -20   7   2 0.00000 3.48733
  19  -7  -2 14.0898 4.42940
 -19   7   2 5.95758 3.38314
  18  -7  -2 32.1680 3.64949
 -18   7   2 34.2381 4.63933
  17  -7  -2 15.7053 46.0638
 -17   7   2 1.91647 9.43283
  16  -7  -2 15.1501 4.36827
 -16   7   2 18.3221 2.88326
  15  -7  -2 21.1303 4.29125
 -15   7   2 17.2649 2.90849
  14  -7  -2 8.71158 3.80271
 -14   7   2 16.4768 2.70794
  13  -7  -2 14.9965 3.69380
 -13   7   2 0.00000 43.1007
  12  -7  -2 30.7041 3.10740
 -12   7   2 43.1451 3.05501
  11  -7  -2 67.7669 4.40090
 -11   7   2 75.3836 4.33316
  10  -7  -2 0.00000 32.1530
 -10   7   2 39.4026 31.2171
   9  -7  -2 96.3284 3.72829
  -9   7   2 107.991 3.33550
   8  -7  -2 27.3613 2.71229
  -8   7   2 17.8519 3.66196
   7  -7  -2 107.032 3.53121
  -7   7   2 110.680 3.51065
   6  -7  -2 249.307 7.12521
  -6   7   2 245.335 7.33683
   5  -7  -2 93.8766 3.85047
  -5   7   2 96.2906 3.91440
   4  -7  -2 128.320 3.89125
  -4   7   2 124.517 3.49634
   3  -7  -2 69.3577 2.79181
  -3   7   2 62.7334 2.80222
   2  -7  -2 114.986 4.07312
  -2   7   2 109.311 3.49876
   1  -7  -2 21.1360 1.67434
  -1   7   2 13.6621 1.52370
   0  -7  -2 53.0995 2.50860
   0   7   2 45.7398 2.41610
  -1  -7  -2 113.967 4.10054
   1   7   2 107.178 3.52039
  -2  -7  -2 35.7223 1.86242
   2   7   2 38.0513 2.28540
  -3  -7  -2 204.825 6.62333
   3   7   2 204.409 5.75562
  -4  -7  -2 52.3147 32.2418
   4   7   2 20.9739 24.7404
  -5  -7  -2 18.1070 2.18557
   5   7   2 18.3752 2.25227
  -6  -7  -2 77.7861 34.9389
   6   7   2 24.8670 25.0857
  -7  -7  -2 0.00000 17.3881
   7   7   2 6.37065 27.1946
  -8  -7  -2 205.634 341.018
   8   7   2 449.334 391.701
  -9  -7  -2 219.693 9.61876
   9   7   2 213.058 6.25413
 -10  -7  -2 63.8378 4.99711
  10   7   2 67.8132 3.31293
 -11  -7  -2 19.5328 6.71306
  11   7   2 11.4128 2.45863
 -12  -7  -2 8.56269 2.93141
  12   7   2 7.48314 2.51203
 -13  -7  -2 48.9479 2.95784
  13   7   2 57.1060 3.38055
 -14  -7  -2 5.74041 3.12684
  14   7   2 3.58957 2.82067
 -15  -7  -2 22.7667 40.9356
  15   7   2 18.4241 448.572
 -16  -7  -2 17.6508 4.03136
  16   7   2 19.7594 3.28946
 -17  -7  -2 6.47370 3.88951
  17   7   2 0.00000 3.17941
 -18  -7  -2 5.42497 4.09757
  18   7   2 4.59357 4.51055
 -19  -7  -2 5.73290 6.57299
  19   7   2 6.86243 6.51755
  20   7   2 15.6726 7.01112
  21   7   2 2.23062 7.16395
 -22  -7  -2 9.83839 6.76730
  22   7   2 14.4418 7.51935
 -23  -7  -2 9.45443 6.78116
  23   7   2 10.1893 7.51952
  24   7   2 0.00000 7.57319
  25   7   2 0.00000 8.53687
  25  -8  -2 22.4211 10.4770
 -25   8   2 6.78094 6.44039
  24  -8  -2 0.00000 10.1733
 -24   8   2 0.00000 6.14261
  23  -8  -2 12.2752 4.80490
 -23   8   2 25.2425 6.43590
  22  -8  -2 37.0301 5.30489
 -22   8   2 40.9026 6.83236
  21  -8  -2 41.9995 5.36646
 -21   8   2 35.1052 6.84350
  20  -8  -2 29.0825 4.98258
 -20   8   2 36.4308 4.93010
  19  -8  -2 17.0814 4.67625
 -19   8   2 17.1583 7.01782
  18  -8  -2 42.2044 3.87137
 -18   8   2 34.9791 7.25678
  17  -8  -2 58.1602 5.53856
 -17   8   2 60.5744 7.69908
  16  -8  -2 84.6016 4.82104
 -16   8   2 75.9685 5.56372
  15  -8  -2 85.6570 78.7664
 -15   8   2 81.7816 6.00699
  14  -8  -2 79.5042 4.38825
 -14   8   2 72.0526 5.13994
 -13   8   2 0.00000 486.831
  12  -8  -2 62.2706 5.49123
 -12   8   2 65.8445 8.10534
  11  -8  -2 128.460 5.61808
 -11   8   2 132.765 6.79976
  10  -8  -2 250.539 8.63198
 -10   8   2 246.112 8.73379
   9  -8  -2 95.1446 4.51435
  -9   8   2 99.9968 4.45642
   8  -8  -2 109.993 3.86572
  -8   8   2 103.228 4.93339
   7  -8  -2 199.869 6.53684
  -7   8   2 200.460 6.52488
   6  -8  -2 170.472 5.46471
  -6   8   2 176.699 5.54064
   5  -8  -2 229.367 8.07705
  -5   8   2 241.785 7.92234
   4  -8  -2 193.337 7.49430
  -4   8   2 189.971 7.34476
   3  -8  -2 145.038 7.01315
  -3   8   2 137.214 5.77283
   2  -8  -2 234.605 9.27794
  -2   8   2 227.791 7.66364
   1  -8  -2 216.852 9.27556
  -1   8   2 206.758 7.37056
   0  -8  -2 174.822 6.50612
   0   8   2 163.501 6.41046
  -1  -8  -2 243.903 7.71276
   1   8   2 228.419 6.71410
  -2  -8  -2 268.868 8.54250
   2   8   2 249.031 7.40647
  -3  -8  -2 138.238 5.62292
   3   8   2 124.610 5.51488
  -4  -8  -2 114.427 4.89102
   4   8   2 114.834 4.84530
  -5  -8  -2 207.463 6.54343
   5   8   2 197.312 7.34998
  -6  -8  -2 177.857 5.59165
   6   8   2 173.893 6.23657
  -7  -8  -2 106.878 4.98115
   7   8   2 116.681 5.74830
  -8  -8  -2 134.931 8.35189
   8   8   2 143.598 7.57353
  -9  -8  -2 140.396 7.60795
   9   8   2 136.205 6.87585
 -10  -8  -2 0.00000 55.6098
  10   8   2 0.00000 41.3617
 -11  -8  -2 60.9535 53.1429
  11   8   2 60.5304 5.28397
 -12  -8  -2 77.4635 4.39319
  12   8   2 67.3233 4.95693
  13   8   2 0.00000 767.719
 -14  -8  -2 79.1545 3.87494
  14   8   2 89.0173 5.46338
 -15  -8  -2 45.1884 4.70395
  15   8   2 42.8729 4.55315
 -16  -8  -2 33.6013 4.45248
  16   8   2 21.6047 4.22810
 -17  -8  -2 29.5043 6.88314
  17   8   2 33.4210 7.06317
 -18  -8  -2 15.1149 6.73868
  18   8   2 9.61693 6.91134
 -19  -8  -2 39.6079 7.41805
  19   8   2 46.0064 7.81611
 -20  -8  -2 23.7290 7.21097
  20   8   2 23.8660 7.54875
 -21  -8  -2 11.9900 7.08477
  21   8   2 10.4776 7.28372
 -22  -8  -2 19.3580 7.12226
  22   8   2 12.0216 7.59835
 -23  -8  -2 1.88497 6.85345
  23   8   2 0.00000 7.59869
  24   8   2 33.5392 9.12821
 -25   9   2 7.25423 6.42368
  24  -9  -2 4.26554 9.60791
 -24   9   2 0.00700 6.29538
  23  -9  -2 3.47396 9.49611
 -23   9   2 15.5289 6.31932
  22  -9  -2 0.21773 4.64533
 -22   9   2 0.00000 6.08022
  21  -9  -2 4.40802 9.49822
 -21   9   2 1.03248 6.02996
  20  -9  -2 3.75102 4.45005
 -20   9   2 0.00000 5.91569
  19  -9  -2 9.69917 4.60775
 -19   9   2 24.9630 7.22879
  18  -9  -2 1.25679 8.16515
 -18   9   2 0.00000 6.52482
  17  -9  -2 14.6540 8.00607
 -17   9   2 8.42038 6.52178
  16  -9  -2 10.7099 4.14990
 -16   9   2 5.86888 6.26906
  15  -9  -2 34.3383 4.42628
 -15   9   2 44.2438 4.38275
  14  -9  -2 3.21746 3.67602
 -14   9   2 3.38869 3.63914
  13  -9  -2 9.28612 2.87229
 -13   9   2 9.96020 2.65019
  12  -9  -2 23.9128 65.9685
 -12   9   2 32.0754 6.82847
  11  -9  -2 0.00000 75.2185
 -11   9   2 31.7999 6.54796
  10  -9  -2 14.2427 2.53879
 -10   9   2 11.7510 5.19346
   9  -9  -2 46.0678 2.97682
  -9   9   2 46.0770 2.93212
   8  -9  -2 23.4520 2.06146
  -8   9   2 24.7756 2.40548
   7  -9  -2 41.5473 2.34366
  -7   9   2 42.1070 3.59878
   6  -9  -2 36.4030 3.64743
  -6   9   2 32.9224 6.32191
   5  -9  -2 0.00000 34.4632
  -5   9   2 48.5271 34.5426
   4  -9  -2 23.6226 3.17673
  -4   9   2 20.9325 3.13316
   3  -9  -2 34.2864 4.18281
  -3   9   2 25.6583 4.23792
   2  -9  -2 47.1786 3.78178
  -2   9   2 40.3998 2.96355
   1  -9  -2 20.7967 21.6906
  -1   9   2 0.00000 20.5502
   0  -9  -2 105.731 5.19187
   0   9   2 112.085 5.21909
  -1  -9  -2 74.7220 21.6936
   1   9   2 26.4841 21.7814
  -2  -9  -2 26.1912 2.25931
   2   9   2 23.0836 4.35641
  -3  -9  -2 28.0052 3.88006
   3   9   2 39.2594 5.32802
  -4  -9  -2 118.804 41.2949
   4   9   2 84.2606 31.3010
  -5  -9  -2 15.5742 2.72673
   5   9   2 19.0428 3.19197
  -6  -9  -2 15.9483 2.74385
   6   9   2 19.8994 3.29471
  -7  -9  -2 27.7091 4.23797
   7   9   2 28.4358 3.57132
  -8  -9  -2 18.0569 3.56531
   8   9   2 19.3669 3.40700
   9   9   2 837.960 602.733
 -10  -9  -2 0.00000 60.6983
  10   9   2 0.00000 643.117
 -11  -9  -2 6.68233 4.29005
  11   9   2 9.73745 3.48771
 -12  -9  -2 14.3599 3.65632
  12   9   2 16.2023 3.67441
 -13  -9  -2 19.9634 3.42106
  13   9   2 10.6380 3.79930
 -14  -9  -2 17.7433 4.68113
  14   9   2 10.6239 3.77915
 -15  -9  -2 10.1017 4.80275
  15   9   2 10.4844 4.00248
 -16  -9  -2 13.8122 6.62526
  16   9   2 7.03675 6.50367
 -17  -9  -2 1.77679 6.66277
  17   9   2 15.1881 6.69284
 -18  -9  -2 10.5326 6.78681
  18   9   2 0.00000 6.71258
 -19  -9  -2 11.7984 6.88740
  19   9   2 15.6868 7.08146
 -20  -9  -2 15.1432 6.92055
  20   9   2 2.64307 7.01895
 -21  -9  -2 0.00000 6.86613
  21   9   2 0.00000 7.18163
 -22  -9  -2 3.67627 7.10786
  22   9   2 0.00000 7.33922
 -23  -9  -2 0.00000 6.90023
  23 -10  -2 38.8829 10.5470
 -23  10   2 9.47040 6.49320
  22 -10  -2 44.8154 9.40071
 -22  10   2 22.3293 6.59170
  21 -10  -2 17.6622 4.73237
 -21  10   2 15.1826 6.14612
  20 -10  -2 8.03454 4.59639
  19 -10  -2 36.2445 8.76789
  18 -10  -2 24.3289 8.25660
 -18  10   2 26.9918 4.68296
  17 -10  -2 75.4188 9.58988
 -17  10   2 75.7798 5.73700
  16 -10  -2 38.6361 7.91357
 -16  10   2 44.3704 4.97223
  15 -10  -2 37.3148 4.82992
 -15  10   2 47.9051 4.83088
  14 -10  -2 62.4152 4.96240
 -14  10   2 58.4041 4.97358
  13 -10  -2 31.9539 4.03656
 -13  10   2 28.5391 4.31634
  12 -10  -2 51.6938 4.39148
 -12  10   2 58.4381 4.62060
  11 -10  -2 89.5246 5.84117
 -11  10   2 96.0600 6.03392
  10 -10  -2 191.334 9.17256
 -10  10   2 191.561 9.10773
   9 -10  -2 70.9607 4.26877
  -9  10   2 89.3470 5.58468
   8 -10  -2 87.7620 4.31117
  -8  10   2 102.119 5.64569
   7 -10  -2 90.1467 4.33465
  -7  10   2 102.170 5.49588
   6 -10  -2 73.0567 4.03168
  -6  10   2 81.1243 4.99414
   5 -10  -2 260.002 8.66547
  -5  10   2 258.012 10.5218
   4 -10  -2 174.932 7.96772
  -4  10   2 186.459 9.55118
   3 -10  -2 176.302 6.89341
  -3  10   2 172.858 6.72580
   2 -10  -2 109.983 4.68049
  -2  10   2 101.097 4.55161
   1 -10  -2 99.5901 89.2098
  -1  10   2 0.00000 440.777
   0 -10  -2 105.279 4.68175
   0  10   2 100.843 4.49480
  -1 -10  -2 176.488 6.98624
   1  10   2 187.183 8.44655
  -2 -10  -2 343.867 11.5513
   2  10   2 372.059 13.9386
  -3 -10  -2 89.1290 5.27644
   3  10   2 95.7493 6.29322
  -4 -10  -2 88.5504 3.84284
   4  10   2 94.9885 5.29846
  -5 -10  -2 77.0076 4.30623
   5  10   2 88.7835 5.19496
  -6 -10  -2 91.7116 4.68820
   6  10   2 97.7975 5.60039
  -7 -10  -2 139.665 7.55749
   7  10   2 154.014 7.15865
  -8 -10  -2 148.970 6.72038
   8  10   2 149.247 7.94644
  -9 -10  -2 123.837 7.31620
   9  10   2 133.336 6.81366
 -10 -10  -2 36.2416 4.71504
  10  10   2 35.2753 4.27074
 -11 -10  -2 50.7695 6.76369
  11  10   2 46.4045 4.44702
 -12 -10  -2 50.4747 7.16944
  12  10   2 42.2310 4.53626
 -13 -10  -2 68.1894 7.86415
  13  10   2 70.3622 5.15470
 -14 -10  -2 77.1612 8.21201
  14  10   2 73.2277 5.36751
 -15 -10  -2 50.3714 7.75904
  15  10   2 42.0573 7.79764
 -16 -10  -2 16.4356 6.90856
  16  10   2 26.1517 7.07751
 -17 -10  -2 17.2038 7.96740
  17  10   2 0.00000 6.79394
 -18 -10  -2 17.5095 8.26116
  18  10   2 24.3395 6.99246
 -19 -10  -2 23.3647 7.20424
  19  10   2 13.8892 7.14563
 -20 -10  -2 6.21429 7.21081
  20  10   2 1.10508 7.36619
 -21 -10  -2 19.0670 5.27861
 -21  11   2 0.00000 5.85285
  20 -11  -2 0.45605 5.38867
  19 -11  -2 0.00000 5.43104
 -17  11   2 2.46498 5.58166
 -16  11   2 0.00000 4.20796
 -15  11   2 2.54197 4.08357
 -14  11   2 1.37915 4.06129
  13 -11  -2 1.97446 4.71100
 -13  11   2 2.86145 3.95986
  12 -11  -2 28.4367 4.99432
 -12  11   2 22.9309 4.10685
  11 -11  -2 1.43672 4.32265
 -11  11   2 0.00000 3.75138
  10 -11  -2 0.00000 4.34164
 -10  11   2 0.67008 3.64562
   9 -11  -2 3.97057 4.31760
  -9  11   2 8.54514 3.59032
   8 -11  -2 51.1005 5.37434
  -8  11   2 47.7406 4.27310
   7 -11  -2 73.6766 6.38099
  -7  11   2 103.733 5.76408
   6 -11  -2 0.42495 3.00470
  -6  11   2 0.00000 3.36931
   5 -11  -2 1.27440 3.38513
  -5  11   2 2.93113 3.39072
   4 -11  -2 7.32419 4.83893
  -4  11   2 9.76415 3.90204
   3 -11  -2 20.7756 4.91416
  -3  11   2 21.8308 3.98807
   2 -11  -2 2.27341 4.74911
  -2  11   2 5.52678 3.34561
   1 -11  -2 4.76216 4.69826
  -1  11   2 1.39426 3.28730
   0 -11  -2 17.2108 4.90944
   0  11   2 19.9924 3.51788
   1  11   2 7.42500 3.41340
   2  11   2 2.21827 3.38475
  -3 -11  -2 2.21665 3.10192
   3  11   2 5.86090 3.41506
  -4 -11  -2 7.82299 3.30164
   4  11   2 2.97903 3.36641
   5  11   2 6.12171 3.62953
  -6 -11  -2 1.12364 5.15908
   6  11   2 10.1124 3.68829
  -7 -11  -2 1.36172 2.47996
   7  11   2 16.6225 3.68223
  -8 -11  -2 5.05350 3.62368
   8  11   2 7.17313 3.59511
  -9 -11  -2 0.00000 5.74920
   9  11   2 4.97311 3.72409
 -10 -11  -2 4.01717 6.04637
  10  11   2 5.97582 3.89756
 -11 -11  -2 17.7260 6.18287
  11  11   2 17.6873 4.05439
 -12 -11  -2 21.3340 6.68838
  12  11   2 17.9856 4.73492
 -13 -11  -2 0.63408 6.55775
  13  11   2 0.66180 7.23470
 -14 -11  -2 26.2931 7.46944
  14  11   2 0.26520 7.49616
 -15 -11  -2 6.43696 6.76407
  15  11   2 0.00000 7.64061
 -16 -11  -2 8.15888 7.64125
  16  11   2 0.00000 7.73450
 -17 -11  -2 0.00000 7.62192
  17  11   2 8.19538 6.64886
 -18 -11  -2 47.6002 7.71614
  18  11   2 0.00000 6.59732
 -19 -11  -2 2.29744 4.80288
  19  11   2 0.63635 7.91590
  19 -12  -2 7.80932 6.46589
 -17  12   2 20.1850 6.03706
 -16  12   2 24.3903 5.94663
 -15  12   2 10.2366 5.66487
 -14  12   2 11.1809 4.24591
 -13  12   2 18.0909 4.31011
 -12  12   2 29.2034 5.03930
 -11  12   2 60.8605 5.81485
 -10  12   2 89.1148 6.41037
   9 -12  -2 47.7412 5.76443
  -9  12   2 47.4088 5.22328
   8 -12  -2 20.2057 4.93938
  -8  12   2 22.6836 4.09973
   7 -12  -2 20.4283 3.41179
  -7  12   2 18.9372 3.89212
   6 -12  -2 14.2914 3.35464
  -6  12   2 21.3415 3.85854
   5 -12  -2 88.2500 5.36304
  -5  12   2 93.5274 5.73981
   4 -12  -2 115.370 6.38516
  -4  12   2 110.440 6.45793
   3 -12  -2 54.9485 6.64796
  -3  12   2 59.3308 5.38089
   2 -12  -2 54.8903 6.09027
  -2  12   2 53.1946 4.97376
  -1  12   2 12.3351 4.18614
   0  12   2 30.1802 4.04413
   1  12   2 104.709 5.88577
  -2 -12  -2 99.2939 8.47272
   2  12   2 105.195 6.20205
  -3 -12  -2 88.0139 7.80102
   3  12   2 90.2589 5.64132
  -4 -12  -2 24.8531 5.30669
   4  12   2 28.8301 3.94533
  -5 -12  -2 4.62451 5.13081
   5  12   2 10.5114 3.75396
  -6 -12  -2 39.5221 6.66213
   6  12   2 41.2855 4.25965
   7  12   2 48.5181 4.62836
   8  12   2 96.2921 6.72916
   9  12   2 56.6092 5.54351
  10  12   2 8.57354 4.75886
 -11 -12  -2 18.5622 6.70877
  11  12   2 13.9482 7.55297
 -12 -12  -2 0.97453 6.56138
  12  12   2 11.1255 7.64069
 -13 -12  -2 40.8566 7.19655
  13  12   2 42.4836 8.17757
 -14 -12  -2 30.4109 7.33298
  14  12   2 47.7357 8.51900
 -15 -12  -2 20.3107 7.03945
  15  12   2 26.0052 8.20420
 -16 -12  -2 4.83291 7.85074
  16  12   2 16.3488 8.06222
 -17 -12  -2 0.00000 7.84923
 -16  13   2 4.76307 5.59600
 -15  13   2 0.00000 6.22439
 -14  13   2 0.06183 6.11438
 -13  13   2 0.00000 5.97587
 -12  13   2 0.00000 6.05791
 -11  13   2 0.00000 4.08146
 -10  13   2 9.21348 4.08167
  -9  13   2 9.51076 4.66877
  -8  13   2 7.71305 4.59729
   7 -13  -2 8.63384 5.25973
  -7  13   2 4.70163 3.83853
   6 -13  -2 0.00000 5.05206
  -6  13   2 0.00000 3.79095
   5 -13  -2 9.13185 5.28237
  -5  13   2 0.00000 3.79768
   4 -13  -2 25.5607 6.13451
  -4  13   2 13.2349 4.36945
   3 -13  -2 0.00000 5.39898
  -3  13   2 10.0235 4.43119
  -2  13   2 0.00000 4.31870
  -1  13   2 4.71893 4.31304
   0  13   2 7.08891 4.28068
   1  13   2 27.4096 4.02369
   2  13   2 3.02022 3.81356
  -3 -13  -2 10.0259 6.37791
   3  13   2 9.26484 3.87935
  -4 -13  -2 12.9788 6.26674
   4  13   2 8.91219 3.83699
  -5 -13  -2 0.00000 6.04020
   5  13   2 1.42303 3.89400
   6  13   2 0.00000 4.52698
   7  13   2 0.59159 4.54684
  -8 -13  -2 0.00000 6.69939
   8  13   2 0.58130 6.73115
  -9 -13  -2 4.46313 6.59144
   9  13   2 0.00000 7.00710
  10  13   2 0.00000 6.94150
  11  13   2 5.38772 7.06837
  13  13   2 1.37487 7.58710
 -14 -13  -2 10.1618 7.18865
  12 -14  -2 2.76881 6.25447
 -12  14   2 19.7090 5.71230
 -11  14   2 28.2832 6.00930
 -10  14   2 28.9100 6.03093
  -9  14   2 13.7941 5.73436
  -8  14   2 2.87046 5.31271
  -7  14   2 6.75788 4.06405
   6 -14  -2 15.3259 5.63563
  -6  14   2 20.7972 4.14700
   5 -14  -2 37.3372 6.03543
  -5  14   2 29.5714 4.40653
   4 -14  -2 43.7354 6.13572
  -4  14   2 37.6920 4.47329
   3 -14  -2 32.7400 6.08643
  -3  14   2 24.9607 4.88038
   2 -14  -2 21.3458 5.92010
  -2  14   2 3.91575 4.51840
   1 -14  -2 17.8213 5.86943
  -1  14   2 6.87578 3.93103
   0  14   2 10.4530 4.05850
   1  14   2 27.9287 4.32703
  -2 -14  -2 15.0597 6.45040
   2  14   2 16.8804 4.16041
  -3 -14  -2 34.8130 7.10492
   3  14   2 31.4622 4.40541
  -4 -14  -2 0.00000 6.56043
   4  14   2 14.3768 5.84613
  -5 -14  -2 0.00000 6.82001
   5  14   2 1.55091 6.48310
  -6 -14  -2 20.0298 6.76396
   6  14   2 2.38452 6.67531
  -7 -14  -2 35.4851 7.10897
   7  14   2 27.5422 7.29168
  -8 -14  -2 30.5325 7.18627
   8  14   2 30.0508 7.41603
  -9 -14  -2 26.5323 7.18472
   9  14   2 18.3696 7.42009
 -10 -14  -2 13.3347 7.15598
   6 -15  -2 1.62260 6.02965
   5 -15  -2 0.00000 6.27968
  -5  15   2 4.41617 5.33921
   4 -15  -2 0.00000 5.30882
  -4  15   2 0.00000 5.21755
   3 -15  -2 3.02410 5.49339
  -3  15   2 1.42903 5.27582
   2 -15  -2 3.99992 5.60546
  -2  15   2 3.28679 5.38714
   1 -15  -2 2.85973 5.68255
  -1  15   2 0.00000 5.32406
   0 -15  -2 0.00000 5.80936
   0  15   2 1.92833 5.50573
  -1 -15  -2 0.00000 5.88922
   1  15   2 0.00000 5.38744
  -2 -15  -2 0.00000 6.06827
   2  15   2 0.00000 5.43898
  -3 -15  -2 1.67449 6.23167
 -22   0   3 2.53548 12.3864
 -21   0   3 2.28913 11.6742
 -20   0   3 0.00000 10.7530
 -19   0   3 1.53281 9.84324
 -18   0   3 30.8072 65.2036
 -17   0   3 0.17412 7.20494
 -16   0   3 64.4236 46.4852
 -15   0   3 45.5197 40.4623
 -14   0   3 0.00000 17.2611
 -13   0   3 0.00000 35.1643
 -12   0   3 0.14683 1.64814
 -11   0   3 0.15433 1.43808
 -10   0   3 15.9829 10.4262
  -9   0   3 5.33168 8.93297
  -8   0   3 21.2431 9.26632
  -7   0   3 0.23407 0.90248
  -6   0   3 1.02235 0.50186
  -5   0   3 0.59861 0.29623
  -4   0   3 0.22192 0.31158
  -3   0   3 0.28181 0.34118
  -2   0   3 51.0523 20.1472
  -1   0   3 0.60097 0.31603
   0   0   3 0.75833 0.31430
   1   0   3 1.24594 0.34035
   2   0   3 1.23198 0.36712
   3   0   3 0.40144 0.34790
   4   0   3 0.68006 0.35858
   5   0   3 51.0916 65.4998
   6   0   3 0.01390 0.49615
   7   0   3 0.45400 0.73314
   8   0   3 0.18279 0.91550
   9   0   3 0.43740 0.94593
  10   0   3 0.20940 0.97070
  11   0   3 0.16678 1.32391
  12   0   3 1.06705 1.12678
  13   0   3 0.00000 1.94859
  14   0   3 0.38506 1.89704
  22  -1  -3 55.2237 15.7375
 -22   1   3 99.0253 14.3019
  21  -1  -3 357.708 27.3432
 -21   1   3 375.962 26.6307
  20  -1  -3 581.260 37.3668
 -20   1   3 520.913 24.1584
  19  -1  -3 189.198 21.9594
 -19   1   3 161.310 38.8116
  18  -1  -3 84.1711 14.4209
 -18   1   3 70.2011 6.04813
  17  -1  -3 46.4889 12.3500
 -17   1   3 54.4397 4.39501
  16  -1  -3 60.1977 4.43155
 -16   1   3 54.1726 4.96988
  15  -1  -3 775.110 28.1382
 -15   1   3 790.538 29.0948
  14  -1  -3 1269.75 41.3579
 -14   1   3 1348.05 44.4161
  13  -1  -3 739.999 29.4753
 -13   1   3 716.710 60.8280
  12  -1  -3 220.787 10.9709
 -12   1   3 193.882 28.0614
  11  -1  -3 69.7437 3.49065
 -11   1   3 37.4469 10.8102
  10  -1  -3 357.025 16.4999
 -10   1   3 387.764 25.7736
   9  -1  -3 1776.04 264.456
  -9   1   3 1498.81 69.3385
   8  -1  -3 2226.35 64.9339
  -8   1   3 2278.59 86.5017
   7  -1  -3 1703.37 39.9455
  -7   1   3 1679.70 64.4121
   6  -1  -3 691.417 18.2606
  -6   1   3 690.001 18.4439
   5  -1  -3 113.622 3.41567
  -5   1   3 111.850 3.30571
   4  -1  -3 389.903 9.88120
  -4   1   3 387.234 9.30016
   3  -1  -3 2339.19 53.3152
  -3   1   3 2340.32 44.6350
   2  -1  -3 3948.73 87.1378
  -2   1   3 3889.72 73.5909
   1  -1  -3 2151.85 55.0462
  -1   1   3 2136.11 55.0015
   0  -1  -3 423.944 10.3510
   0   1   3 428.152 10.4865
  -1  -1  -3 357.112 8.82447
   1   1   3 360.743 7.92015
  -2  -1  -3 720.093 15.6454
   2   1   3 722.854 15.3082
  -3  -1  -3 1251.06 31.2018
   3   1   3 1247.97 29.0228
  -4  -1  -3 2465.37 54.2644
   4   1   3 2465.94 73.5956
  -5  -1  -3 2274.42 91.4017
   5   1   3 2466.99 69.1770
  -6  -1  -3 676.226 24.4503
   6   1   3 674.454 26.3245
  -7  -1  -3 96.9454 3.53560
   7   1   3 103.551 3.69540
  -8  -1  -3 178.184 4.84507
   8   1   3 173.209 6.80896
  -9  -1  -3 620.717 14.3621
   9   1   3 679.850 29.3784
 -10  -1  -3 1096.19 39.2805
  10   1   3 1117.36 47.4838
 -11  -1  -3 854.130 60.4226
  11   1   3 1306.63 73.1846
 -12  -1  -3 342.650 12.0746
  12   1   3 391.395 18.0971
 -13  -1  -3 501.054 487.451
  13   1   3 147.183 16.0035
 -14  -1  -3 22.7495 3.01694
  14   1   3 48.1750 49.5979
  15   1   3 75.2424 52.1016
  16   1   3 444.037 68.6263
  24  -2  -3 13.6638 15.2028
  23  -2  -3 11.1238 13.9879
  22  -2  -3 0.00000 13.1693
  21  -2  -3 1.15220 12.6708
 -21   2   3 0.00000 10.1710
  20  -2  -3 9.08283 11.9605
 -20   2   3 0.00000 58.5706
  19  -2  -3 46.9180 13.8933
 -19   2   3 10.7241 33.0726
  18  -2  -3 11.3605 12.0671
 -18   2   3 10.8366 3.01825
  17  -2  -3 0.00000 4.11609
 -17   2   3 1.69530 2.29988
  16  -2  -3 3.24483 3.99831
 -16   2   3 4.71661 3.93279
  15  -2  -3 6.06018 2.26118
 -15   2   3 13.6234 3.81840
  14  -2  -3 42.8074 7.36771
 -14   2   3 27.8248 18.6959
  13  -2  -3 32.9810 3.52118
 -13   2   3 0.00000 33.3479
  12  -2  -3 32.6009 2.34715
  11  -2  -3 34.4339 2.26100
 -11   2   3 42.4543 4.54076
 -10   2   3 268.575 112.254
   9  -2  -3 36.5237 1.70039
  -9   2   3 19.1752 7.88026
   8  -2  -3 129.663 3.23516
  -8   2   3 143.437 5.27301
   7  -2  -3 133.226 2.92521
  -7   2   3 133.292 4.00731
   6  -2  -3 64.6676 1.65819
  -6   2   3 64.1853 2.24983
   5  -2  -3 76.6091 2.63442
  -5   2   3 79.5684 2.23749
   4  -2  -3 55.2636 1.93008
  -4   2   3 58.3594 1.65998
   3  -2  -3 4.97289 0.55048
  -3   2   3 7.67520 0.70856
   2  -2  -3 13.1486 0.75098
  -2   2   3 13.2063 0.69140
   1  -2  -3 135.373 3.59847
  -1   2   3 135.353 4.08505
   0  -2  -3 510.934 11.1149
   0   2   3 489.316 9.91595
  -1  -2  -3 76.7525 2.12844
   1   2   3 76.5829 1.90645
  -2  -2  -3 76.6033 2.20919
   2   2   3 79.4342 1.78952
  -3  -2  -3 86.6960 2.66954
   3   2   3 85.1988 1.99062
  -4  -2  -3 12.7677 0.64793
   4   2   3 14.7348 0.84775
  -5  -2  -3 191.051 7.45977
   5   2   3 174.064 6.68339
  -6  -2  -3 203.273 8.55959
   6   2   3 192.896 6.01683
  -7  -2  -3 9.57646 1.08234
   7   2   3 7.56323 0.92040
  -8  -2  -3 0.51147 11.0568
   8   2   3 0.94394 1.56423
  -9  -2  -3 31.7017 2.09417
   9   2   3 36.0996 2.18415
 -10  -2  -3 13.5541 1.24033
  10   2   3 16.8065 2.50750
 -11  -2  -3 90.7855 3.10068
  11   2   3 94.9303 5.99203
 -12  -2  -3 35.8511 3.18764
  12   2   3 36.7103 3.65178
 -13  -2  -3 12.5128 3.55400
  13   2   3 24.5533 3.21150
 -14  -2  -3 6.64119 5.08396
  14   2   3 1.69638 2.36988
  15   2   3 0.00000 49.9399
  16   2   3 0.00000 53.9843
  24  -3  -3 0.00000 15.1906
  23  -3  -3 14.0546 14.5598
  22  -3  -3 100.917 15.9322
 -22   3   3 87.7986 12.5321
  21  -3  -3 266.565 22.2669
 -21   3   3 226.693 18.8783
  20  -3  -3 288.768 14.2996
 -20   3   3 115.821 63.3211
  19  -3  -3 137.144 9.55517
 -19   3   3 100.641 7.33961
  18  -3  -3 79.6804 9.31726
 -18   3   3 57.7386 5.61816
  17  -3  -3 11.2008 2.55126
 -17   3   3 4.03682 2.43409
  16  -3  -3 80.2868 4.85046
 -16   3   3 132.483 6.83511
  15  -3  -3 570.070 66.1877
 -15   3   3 485.068 15.3904
  14  -3  -3 435.883 18.2528
 -14   3   3 508.501 15.5473
  13  -3  -3 549.344 17.0266
 -13   3   3 547.141 20.0267
  12  -3  -3 122.160 5.06402
 -12   3   3 116.495 4.82670
  11  -3  -3 54.3239 4.15321
 -11   3   3 62.9892 2.92588
  10  -3  -3 99.2006 5.71525
 -10   3   3 97.7712 4.04758
   9  -3  -3 974.435 34.4209
  -9   3   3 899.298 25.1373
   8  -3  -3 1035.98 36.5700
  -8   3   3 1061.11 35.8485
   7  -3  -3 597.028 14.7083
  -7   3   3 610.552 21.6384
   6  -3  -3 1260.65 30.6641
  -6   3   3 1207.57 46.4599
   5  -3  -3 9.08009 0.55799
  -5   3   3 11.5936 0.78836
   4  -3  -3 95.9057 2.71914
  -4   3   3 97.7232 3.68704
   3  -3  -3 1000.83 23.7777
  -3   3   3 1007.24 25.5567
   2  -3  -3 1493.45 34.5485
  -2   3   3 1512.62 32.8974
   1  -3  -3 1427.80 29.8689
  -1   3   3 1403.62 31.7448
   0  -3  -3 436.223 10.0568
   0   3   3 431.519 9.97715
  -1  -3  -3 272.982 6.62117
   1   3   3 271.719 6.52961
  -2  -3  -3 22.2097 1.03535
   2   3   3 21.6191 0.89764
  -3  -3  -3 708.951 18.4804
   3   3   3 708.427 20.1355
  -4  -3  -3 1356.78 31.9432
   4   3   3 1380.24 36.7191
  -5  -3  -3 722.997 21.1020
   5   3   3 751.518 18.4102
  -6  -3  -3 494.455 13.5456
   6   3   3 509.868 13.2845
  -7  -3  -3 39.7295 4.41148
   7   3   3 56.7377 4.98317
  -8  -3  -3 62.8989 5.09038
   8   3   3 67.5580 5.62053
  -9  -3  -3 251.608 7.98433
   9   3   3 248.811 7.63180
 -10  -3  -3 641.345 36.1211
  10   3   3 646.208 22.7703
 -11  -3  -3 354.013 13.3531
  11   3   3 454.692 23.8674
 -12  -3  -3 104.054 5.66576
  12   3   3 121.167 14.1735
 -13  -3  -3 78.3823 5.02750
  13   3   3 95.8285 8.03268
 -14  -3  -3 17.1163 2.42649
  14   3   3 0.00000 45.1934
  15   3   3 0.00000 54.9723
  25  -4  -3 2.88951 15.3226
  24  -4  -3 0.00000 15.1124
  23  -4  -3 0.00000 7.08993
  22  -4  -3 45.1053 15.5539
  21  -4  -3 20.8463 14.4670
 -21   4   3 30.0466 10.0324
  20  -4  -3 0.00000 5.92449
 -20   4   3 7.45035 3.31933
  19  -4  -3 6.31540 11.4085
 -19   4   3 0.00000 32.2522
  18  -4  -3 0.16348 13.2045
 -18   4   3 8.77648 2.94001
  17  -4  -3 5.26716 2.67117
 -17   4   3 6.75559 2.66213
  16  -4  -3 295.026 16.0995
 -16   4   3 277.077 11.1728
  15  -4  -3 8.53019 3.99596
 -15   4   3 6.16125 22.7918
  14  -4  -3 8.95712 2.45680
 -14   4   3 14.4063 19.5166
  13  -4  -3 1.27151 1.99554
 -13   4   3 3.15525 2.04031
  12  -4  -3 35.5140 3.17812
 -12   4   3 23.2491 2.75618
  11  -4  -3 23.1153 1.78289
 -11   4   3 27.4927 2.28733
  10  -4  -3 285.327 13.7658
 -10   4   3 268.954 24.2313
   9  -4  -3 499.484 44.3928
  -9   4   3 569.317 44.1020
   8  -4  -3 10.8441 10.8931
  -8   4   3 26.4713 11.4360
   7  -4  -3 13.5443 1.79827
  -7   4   3 9.52076 1.45340
   6  -4  -3 3.92313 0.79186
  -6   4   3 4.90944 1.24587
   5  -4  -3 11.5733 1.15699
  -5   4   3 13.1461 1.11689
   4  -4  -3 790.237 18.8830
  -4   4   3 804.827 18.7774
   3  -4  -3 285.786 7.47856
  -3   4   3 301.323 6.62842
   2  -4  -3 126.248 3.91552
  -2   4   3 128.296 3.37913
   1  -4  -3 54.3936 1.97600
  -1   4   3 52.2525 1.59443
   0  -4  -3 3.09030 0.86408
   0   4   3 2.35040 0.49399
  -1  -4  -3 18.5919 1.42905
   1   4   3 17.8595 0.85708
  -2  -4  -3 275.582 7.14777
   2   4   3 253.982 6.27236
  -3  -4  -3 1361.21 35.4526
   3   4   3 1403.86 30.5103
  -4  -4  -3 13.0847 1.68622
   4   4   3 11.6526 0.73467
  -5  -4  -3 0.37508 1.30776
   5   4   3 0.52839 0.62217
  -6  -4  -3 1.47452 6.99962
   6   4   3 7.37910 1.11324
  -7  -4  -3 0.00000 220.614
   7   4   3 1.48327 10.3734
  -8  -4  -3 122.122 5.33718
   8   4   3 130.033 6.74087
  -9  -4  -3 189.597 10.6242
   9   4   3 198.306 9.80571
 -10  -4  -3 564.727 316.000
  10   4   3 0.00000 144.250
 -11  -4  -3 0.00000 354.499
  11   4   3 6.95740 2.29107
  12   4   3 21.5406 2.97377
 -13  -4  -3 0.00000 2.22360
  13   4   3 0.17975 2.28918
  14   4   3 104.396 50.0436
  15   4   3 104.465 55.5407
  27  -5  -3 55.1933 16.9586
  26  -5  -3 88.6256 17.7816
  25  -5  -3 30.0603 17.1576
  24  -5  -3 26.3409 16.2264
  23  -5  -3 75.8215 8.03062
 -23   5   3 37.0081 10.4152
  22  -5  -3 95.0346 8.89696
 -22   5   3 88.2010 11.7791
  21  -5  -3 177.333 10.7038
 -21   5   3 145.877 11.9794
  20  -5  -3 200.037 11.4031
 -20   5   3 154.981 10.2006
  19  -5  -3 122.151 7.17847
 -19   5   3 112.671 8.18892
  18  -5  -3 98.1064 7.78066
 -18   5   3 77.3958 6.43251
  17  -5  -3 72.4911 6.90864
 -17   5   3 54.2984 5.46122
  16  -5  -3 211.658 11.9718
 -16   5   3 170.390 37.3475
  15  -5  -3 436.674 23.1970
 -15   5   3 468.203 51.7706
 -14   5   3 330.157 16.3014
  13  -5  -3 504.489 32.4412
 -13   5   3 540.009 26.3231
  12  -5  -3 300.624 16.1404
 -12   5   3 324.264 12.4606
  11  -5  -3 290.234 38.0104
 -11   5   3 215.590 11.3099
  10  -5  -3 546.526 19.8918
 -10   5   3 594.284 24.3241
   9  -5  -3 553.290 20.5376
  -9   5   3 563.552 28.9072
   8  -5  -3 1080.39 31.6530
  -8   5   3 1048.68 32.8050
   7  -5  -3 1276.42 33.8860
  -7   5   3 1296.05 33.7499
   6  -5  -3 507.434 14.7978
  -6   5   3 531.404 15.6077
   5  -5  -3 641.270 17.2206
  -5   5   3 657.361 15.6640
   4  -5  -3 679.903 19.1507
  -4   5   3 677.217 14.6018
   3  -5  -3 670.412 18.1416
  -3   5   3 674.192 16.4610
   2  -5  -3 1533.04 42.3305
  -2   5   3 1510.84 33.9012
   1  -5  -3 1362.41 36.4447
  -1   5   3 1326.59 31.6693
   0  -5  -3 948.143 24.8913
   0   5   3 937.185 21.2801
  -1  -5  -3 761.909 22.5628
   1   5   3 783.219 17.8157
  -2  -5  -3 293.925 12.2961
   2   5   3 288.908 7.46408
  -3  -5  -3 993.846 30.0962
   3   5   3 963.035 21.9599
  -4  -5  -3 1226.37 41.3136
   4   5   3 1163.18 30.8877
  -5  -5  -3 652.258 27.9101
   5   5   3 677.272 23.4596
  -6  -5  -3 780.321 39.5344
   6   5   3 842.385 34.2239
  -7  -5  -3 84.0657 268.524
   7   5   3 300.394 38.8551
  -8  -5  -3 304.888 15.9411
   8   5   3 301.524 10.5862
  -9  -5  -3 457.767 24.0964
   9   5   3 471.887 15.7266
  10   5   3 507.656 23.5852
  11   5   3 416.648 42.5503
  12   5   3 278.271 13.8469
  13   5   3 134.908 7.99266
  14   5   3 182.554 12.4611
  15   5   3 176.261 11.9714
  16   5   3 153.859 11.4113
  17   5   3 207.728 14.1812
  26  -6  -3 0.00000 15.4542
  25  -6  -3 12.2102 15.4792
  24  -6  -3 0.00000 15.0009
 -24   6   3 4.32776 9.86180
  23  -6  -3 11.8449 15.2034
 -23   6   3 17.6518 9.86574
  22  -6  -3 10.4217 12.7445
 -22   6   3 11.8078 9.21154
  21  -6  -3 20.1880 12.2672
  20  -6  -3 41.2422 12.0962
 -20   6   3 29.1781 4.64439
  19  -6  -3 41.1061 11.4817
 -19   6   3 58.3615 5.58269
  18  -6  -3 62.0026 10.8978
 -18   6   3 56.1075 34.1042
  17  -6  -3 16.5925 8.56588
 -17   6   3 5.90225 3.28966
  16  -6  -3 16.3120 8.17580
 -16   6   3 22.3087 27.2808
  15  -6  -3 18.5649 8.24874
 -15   6   3 8.61156 5.70134
 -14   6   3 710.663 313.208
  13  -6  -3 180.150 8.35662
 -13   6   3 200.996 11.1075
  12  -6  -3 219.863 12.4708
 -12   6   3 232.996 11.6788
  11  -6  -3 22.3824 2.98473
 -11   6   3 29.9962 3.09957
  10  -6  -3 237.892 411.322
 -10   6   3 143.679 148.676
   9  -6  -3 738.715 420.536
  -9   6   3 68.4098 134.987
   8  -6  -3 53.1101 27.2191
  -8   6   3 0.00000 133.213
   7  -6  -3 675.600 19.5007
  -7   6   3 697.864 19.3602
   6  -6  -3 333.395 14.1311
  -6   6   3 337.346 9.99101
   5  -6  -3 10.6964 1.88594
  -5   6   3 9.89135 1.24268
   4  -6  -3 9.52103 1.76787
  -4   6   3 19.4303 12.9878
   3  -6  -3 45.4599 18.9345
  -3   6   3 4.49968 66.3801
   2  -6  -3 24.1165 10.2290
  -2   6   3 33.1133 10.7287
   1  -6  -3 425.523 13.6462
  -1   6   3 423.347 10.0986
   0  -6  -3 377.417 15.0788
   0   6   3 371.593 10.0239
  -1  -6  -3 119.504 6.28716
   1   6   3 123.672 3.35758
  -2  -6  -3 8.12639 1.39317
   2   6   3 9.04525 0.89044
  -3  -6  -3 63.6731 3.63075
   3   6   3 57.4379 1.91269
  -4  -6  -3 12.8859 1.98518
   4   6   3 11.9979 1.66647
  -5  -6  -3 146.607 7.32765
   5   6   3 128.303 4.54801
  -6  -6  -3 182.428 10.3395
   6   6   3 191.326 7.22231
  -7  -6  -3 249.450 295.240
   7   6   3 132.110 7.53019
   8   6   3 6.09454 1.90295
   9   6   3 10.7795 2.07559
 -10  -6  -3 0.00000 4.41488
  10   6   3 0.00000 4.58586
 -11  -6  -3 0.00000 56.3311
  11   6   3 10.9911 19.6983
 -12  -6  -3 182.105 11.0198
  12   6   3 176.269 7.59456
  13   6   3 39.7678 3.61039
  14   6   3 6.82415 2.80145
  15   6   3 3.08167 2.79829
  16   6   3 6.12142 3.05112
  17   6   3 5.14076 3.15567
  18   6   3 21.1672 3.83956
  19   6   3 18.0051 7.46550
  26  -7  -3 27.4709 13.2505
  25  -7  -3 0.00000 12.5286
  24  -7  -3 32.5219 13.0199
 -24   7   3 47.0995 12.6001
  23  -7  -3 68.1268 13.6626
  22  -7  -3 6.04607 12.0786
  21  -7  -3 74.8077 13.3711
  20  -7  -3 29.2225 3.97241
  19  -7  -3 51.0762 11.3589
 -19   7   3 45.9784 5.04626
  18  -7  -3 27.4549 9.84381
 -18   7   3 32.1144 4.37300
  17  -7  -3 72.9007 10.6193
 -17   7   3 68.1182 7.65246
  16  -7  -3 59.0113 4.75611
 -16   7   3 77.7110 6.88240
  15  -7  -3 65.2601 5.57197
 -15   7   3 215.001 694.015
  14  -7  -3 126.451 6.72199
 -14   7   3 159.234 10.6362
  13  -7  -3 68.3827 5.22917
 -13   7   3 80.2145 7.47560
  12  -7  -3 150.610 8.42255
 -12   7   3 182.321 12.8103
  11  -7  -3 70.1661 5.31192
 -11   7   3 84.9496 225.823
  10  -7  -3 250.255 10.4125
 -10   7   3 241.920 9.94913
   9  -7  -3 83.1227 5.31445
  -9   7   3 78.8607 5.08069
   8  -7  -3 214.807 9.12609
  -8   7   3 224.079 9.93908
   7  -7  -3 487.746 18.5632
  -7   7   3 489.497 17.0754
   6  -7  -3 59.6076 6.81815
  -6   7   3 58.3201 30.1410
   5  -7  -3 464.649 19.4437
  -5   7   3 477.325 22.6905
   4  -7  -3 374.596 18.4663
  -4   7   3 359.801 16.6606
   3  -7  -3 49.3508 3.21650
  -3   7   3 60.0296 3.90315
   2  -7  -3 327.250 15.1824
  -2   7   3 302.964 14.3159
   1  -7  -3 171.955 6.53579
  -1   7   3 180.710 5.02497
   0  -7  -3 204.342 7.48555
   0   7   3 219.193 6.41309
  -1  -7  -3 105.312 6.55760
   1   7   3 114.037 4.24781
  -2  -7  -3 298.167 15.7559
   2   7   3 308.803 9.81596
  -3  -7  -3 162.816 9.22923
   3   7   3 170.611 9.09751
  -4  -7  -3 161.125 9.80925
   4   7   3 119.823 4.90363
  -5  -7  -3 173.595 8.54129
   5   7   3 154.849 8.61843
  -6  -7  -3 139.581 9.32572
   6   7   3 119.953 5.01500
  -7  -7  -3 169.820 9.17110
   7   7   3 155.245 7.16930
   8   7   3 95.4465 4.59065
   9   7   3 172.611 7.46614
  10   7   3 17.4985 2.87823
 -11  -7  -3 108.295 8.62622
  11   7   3 119.765 5.89252
  12   7   3 152.469 7.01403
 -13  -7  -3 18.0307 6.35212
  13   7   3 7.88695 2.53946
 -14  -7  -3 104.882 9.30337
  14   7   3 102.394 5.70286
  15   7   3 48.2142 4.00175
  16   7   3 20.4272 3.37746
  17   7   3 35.8583 4.62988
  18   7   3 30.2911 4.47802
  19   7   3 25.0889 4.31647
  20   7   3 10.0419 3.80368
  21   7   3 20.6034 8.28015
  22   7   3 10.8855 8.15401
  23   7   3 3.24722 8.26727
  24   7   3 9.51289 8.57005
  25  -8  -3 0.00000 11.5948
  24  -8  -3 6.31990 11.5619
  23  -8  -3 0.00000 11.1164
  22  -8  -3 21.2621 11.4172
  21  -8  -3 0.00000 10.4880
  20  -8  -3 0.00000 9.74907
  19  -8  -3 0.00000 9.47169
  18  -8  -3 3.15999 2.94363
 -18   8   3 24.6035 4.19650
  17  -8  -3 18.6597 3.34534
 -17   8   3 22.0566 3.85313
  16  -8  -3 53.5835 4.58528
 -16   8   3 59.8803 5.41850
  15  -8  -3 21.8424 3.14203
 -15   8   3 28.3640 6.36186
  14  -8  -3 1.82577 4.18439
 -14   8   3 0.00000 5.60345
 -13   8   3 135.315 655.448
 -12   8   3 0.00000 599.432
  11  -8  -3 41.4302 5.98770
 -11   8   3 12.5662 518.014
  10  -8  -3 131.191 6.06630
 -10   8   3 234.907 55.8123
   9  -8  -3 91.9986 5.03308
  -9   8   3 98.3907 6.29356
   8  -8  -3 25.5533 2.79589
  -8   8   3 3.56423 40.0466
   7  -8  -3 0.00000 489.739
  -7   8   3 9.78632 405.424
  -6   8   3 9.38856 2.02850
   5  -8  -3 0.00000 472.780
  -5   8   3 0.00000 194.916
   4  -8  -3 0.00000 467.723
  -4   8   3 28.8114 216.685
   3  -8  -3 252.030 13.5318
  -3   8   3 279.965 14.9604
   2  -8  -3 513.518 391.937
  -2   8   3 29.2043 3.02628
   1  -8  -3 3.10259 1.85888
  -1   8   3 5.15174 1.71958
   0  -8  -3 114.040 188.395
   0   8   3 0.00000 362.764
  -1  -8  -3 1.61822 1.75417
   1   8   3 295.648 386.832
  -2  -8  -3 641.400 422.950
   2   8   3 135.288 7.69925
  -3  -8  -3 183.101 10.6493
   3   8   3 204.285 10.5786
  -4  -8  -3 53.3977 4.30590
   4   8   3 56.1840 4.24968
   5   8   3 0.00000 1.93346
   6   8   3 7.62392 1.50667
   7   8   3 0.00000 2.02704
   8   8   3 46.0353 4.24097
   9   8   3 123.718 7.64715
  10   8   3 39.2732 3.90403
  11   8   3 0.00000 2.40944
  12   8   3 1.84331 5.66490
  13   8   3 2.20101 2.78937
  14   8   3 16.7867 3.44125
 -15  -8  -3 28.0601 7.19172
  15   8   3 29.3814 4.10349
  16   8   3 26.9589 4.15987
  17   8   3 2.19239 3.33174
  18   8   3 7.02949 3.56361
  19   8   3 2.33438 3.52119
  20   8   3 0.00000 3.41237
  21   8   3 3.27183 3.61225
  22   8   3 14.4039 7.91285
  24  -9  -3 16.5925 10.9941
  23  -9  -3 34.9257 11.2404
  22  -9  -3 39.7366 12.2221
  21  -9  -3 17.9340 11.6885
  20  -9  -3 30.1959 9.85658
  19  -9  -3 49.5799 10.0063
  18  -9  -3 47.4625 9.47758
  17  -9  -3 72.4361 9.86635
 -17   9   3 72.2497 6.38980
  16  -9  -3 99.9831 10.5802
 -16   9   3 103.416 7.83240
  15  -9  -3 60.5534 5.79777
 -15   9   3 69.3938 6.33602
  14  -9  -3 40.5891 7.46083
  13  -9  -3 88.7170 9.08652
 -13   9   3 111.200 9.43864
  12  -9  -3 190.103 13.6076
 -12   9   3 175.897 10.6873
 -11   9   3 177.194 10.2837
  10  -9  -3 188.794 14.9618
 -10   9   3 170.163 64.3260
  -9   9   3 246.113 60.3045
  -8   9   3 27.4900 514.102
   7  -9  -3 140.179 7.91484
  -7   9   3 132.241 7.96231
  -6   9   3 198.152 10.8743
  -5   9   3 339.974 20.4935
   4  -9  -3 348.326 589.663
  -4   9   3 728.244 494.792
   3  -9  -3 0.00000 534.442
   2  -9  -3 125.609 7.66411
  -2   9   3 128.730 7.44037
   1  -9  -3 126.508 529.149
  -1   9   3 150.858 8.54883
   0  -9  -3 454.648 602.571
   0   9   3 290.830 15.3256
  -1  -9  -3 287.752 15.3851
   1   9   3 100.779 439.424
  -2  -9  -3 258.562 13.7768
  -3  -9  -3 253.671 15.9081
   3   9   3 250.349 13.4542
  -4  -9  -3 146.546 8.56584
  -5  -9  -3 105.697 92.1485
   6   9   3 241.177 16.4388
   7   9   3 317.963 19.3356
   8   9   3 163.002 9.57504
   9   9   3 104.862 7.01120
  10   9   3 84.0433 6.20227
  11   9   3 78.7733 6.12866
  12   9   3 82.1960 6.39522
  13   9   3 77.8068 6.37391
  14   9   3 65.1032 8.53012
  15   9   3 50.7574 8.13622
  16   9   3 31.2199 4.44168
  17   9   3 22.1413 4.20513
  20   9   3 19.3088 8.04994
  21   9   3 10.6210 7.81762
  23 -10  -3 4.29147 11.2718
  22 -10  -3 5.31024 9.31055
  21 -10  -3 0.00000 8.93680
  20 -10  -3 0.00000 8.18162
  19 -10  -3 5.68997 8.03302
  18 -10  -3 14.9000 7.73098
  17 -10  -3 4.08800 7.05222
  16 -10  -3 3.89966 6.59423
 -15  10   3 3.33020 3.16832
 -14  10   3 5.47390 3.16491
  13 -10  -3 24.6501 7.24223
  12 -10  -3 34.0171 6.03624
   8 -10  -3 12.4232 2.62353
  -8  10   3 8.37669 5.69834
   7 -10  -3 20.7501 2.90628
  -7  10   3 0.00000 716.449
   6 -10  -3 67.9898 6.74784
  -6  10   3 56.3569 4.51848
  -5  10   3 76.6017 605.858
  -4  10   3 0.00000 605.548
   1 -10  -3 0.00000 738.850
   0 -10  -3 51.2787 4.40380
   0  10   3 50.1852 4.30408
  -1 -10  -3 13.9657 2.50495
   1  10   3 12.2030 2.23691
  -2 -10  -3 2.72863 2.14021
   2  10   3 5.40740 4.61325
  -3 -10  -3 10.4085 2.50925
  11  10   3 14.2538 7.68231
  12  10   3 12.8766 3.36945
  13  10   3 4.23789 3.19148
  14  10   3 1.01455 3.12097
  15  10   3 2.59738 3.33249
  16  10   3 1.96403 3.36735
 -17 -10  -3 13.5380 8.76468
  17  10   3 1.16434 3.41723
 -18 -10  -3 23.4346 9.05596
  18  10   3 0.12802 3.52193
  19  10   3 4.96809 3.74092
 -12  11   3 67.0159 9.28537
   7 -11  -3 61.6110 4.93394
   6 -11  -3 39.8524 3.88639
   5 -11  -3 148.993 10.6739
   1 -11  -3 39.2688 4.19936
   0 -11  -3 88.3703 8.18152
  -1 -11  -3 78.5072 3.99174
  -2 -11  -3 89.7700 6.51141
   2  11   3 95.8209 6.51310
  -3 -11  -3 49.9167 6.68063
  -4 -11  -3 21.7417 6.15690
   6  11   3 46.8971 4.88889
  17  11   3 10.5387 3.84722
  18  11   3 2.37787 3.60966
   7 -12  -3 0.00000 2.49865
   6 -12  -3 6.58671 5.94945
   5 -12  -3 11.9713 5.37408
   4 -12  -3 22.7498 5.59931
  -1  12   3 0.00000 6.06806
   2  12   3 0.00000 5.49236
   3  12   3 3.28017 2.65425
  -6  13   3 54.4222 7.76582
   5 -13  -3 59.6724 5.23213
   4 -13  -3 67.1705 7.53508
   3 -13  -3 15.7975 6.25150
   1  13   3 113.839 7.51638
   5  13   3 0.00000 2.89685
   9  13   3 13.5859 8.16780
  10  13   3 0.43526 8.22089
  11  13   3 6.15615 3.35513
  12  13   3 12.8271 8.09844
   7 -14  -3 3.22770 2.82573
   6 -14  -3 6.62822 6.73651
   5 -14  -3 0.09012 6.55585
   4 -14  -3 2.37685 6.62984
   3 -14  -3 0.00000 6.69222
  -3  14   3 0.70103 6.76255
   2 -14  -3 0.00000 6.78565
   2 -15  -3 4.77660 4.37897
 -26   0   4 88.7860 9.91838
 -25   0   4 35.9337 8.02111
 -24   0   4 29.9333 6.52444
 -23   0   4 93.8364 7.93057
 -22   0   4 346.397 15.3785
 -21   0   4 461.596 19.6372
 -20   0   4 473.483 21.0414
 -19   0   4 134.336 9.63243
 -18   0   4 243.966 13.7182
 -17   0   4 201.326 8.43720
 -16   0   4 702.038 24.3075
 -15   0   4 2794.84 80.7664
 -14   0   4 461.398 19.8869
 -13   0   4 964.112 35.7825
 -12   0   4 834.603 28.4278
 -11   0   4 186.617 6.23668
 -10   0   4 1876.93 43.7136
  -9   0   4 3082.72 76.8951
  -8   0   4 3788.31 88.8322
  -7   0   4 1192.10 58.0764
  -6   0   4 1232.64 37.9344
  -5   0   4 886.822 21.6486
  -4   0   4 1561.07 39.9636
  -3   0   4 4839.68 108.691
  -2   0   4 4200.20 94.9986
  -1   0   4 3327.08 74.4651
   0   0   4 593.920 15.3325
   1   0   4 1686.64 39.3131
   2   0   4 516.543 16.2407
   3   0   4 2958.81 67.0313
   4   0   4 6842.95 179.402
   5   0   4 524.414 33.6870
   6   0   4 1185.85 53.6864
   7   0   4 569.257 29.3840
   8   0   4 287.094 11.3946
   9   0   4 1479.19 51.2306
  10   0   4 1294.62 40.6582
  11   0   4 810.798 29.4840
  12   0   4 181.139 20.5837
  13   0   4 119.454 9.84616
  14   0   4 198.702 13.1199
  15   0   4 391.250 22.0780
  16   0   4 312.148 13.0982
  17   0   4 253.830 13.4320
  18   0   4 79.2196 7.77193
  19   0   4 15.8633 5.35472
  20   0   4 76.1644 5.56198
  21   0   4 22.0962 4.22521
  22   0   4 74.8709 5.45147
  23   0   4 91.1787 9.34415
  24   0   4 12.2873 7.85566
  25   0   4 15.6929 7.71629
  26   0   4 13.2138 7.62083
 -29   1   4 0.00000 7.31668
 -28   1   4 0.00000 7.37658
 -27   1   4 8.22389 7.38283
 -26   1   4 5.68568 6.29360
 -25   1   4 3.15967 6.09743
 -24   1   4 0.60443 5.88106
  23  -1  -4 1.03349 6.83556
 -23   1   4 15.7972 5.77821
  22  -1  -4 7.68409 5.57401
 -22   1   4 12.1848 4.12148
  21  -1  -4 22.1332 5.56534
 -21   1   4 14.2338 4.10593
  20  -1  -4 0.34874 4.92556
 -20   1   4 0.00000 4.95188
  19  -1  -4 3.44052 4.78237
 -19   1   4 3.30678 4.65449
  18  -1  -4 0.72597 5.12329
 -18   1   4 14.1215 6.30052
  17  -1  -4 846.139 639.333
  16  -1  -4 76.4373 4.23812
 -16   1   4 73.0553 4.18393
  15  -1  -4 81.6392 6.58351
 -15   1   4 69.4421 6.86255
  14  -1  -4 0.00000 72.1808
 -14   1   4 0.00000 73.0588
  13  -1  -4 4.89956 4.03078
 -13   1   4 1.59117 4.94037
  12  -1  -4 57.6103 2.86614
 -12   1   4 69.8820 4.44964
  11  -1  -4 150.910 5.67649
 -11   1   4 154.014 7.05085
  10  -1  -4 162.245 7.06305
 -10   1   4 163.243 5.89008
   9  -1  -4 255.430 9.10848
  -9   1   4 254.238 7.80724
   8  -1  -4 52.1770 3.42242
  -8   1   4 47.7442 2.90144
   7  -1  -4 62.7851 3.72590
  -7   1   4 59.5989 3.89681
   6  -1  -4 150.711 5.85887
  -6   1   4 144.078 4.36070
   5  -1  -4 169.955 7.68380
  -5   1   4 169.342 6.46487
   4  -1  -4 413.230 11.4724
  -4   1   4 408.895 10.3259
   3  -1  -4 356.326 9.48783
  -3   1   4 371.428 8.74969
   2  -1  -4 150.317 4.40825
  -2   1   4 148.077 4.32590
   1  -1  -4 140.962 4.21943
  -1   1   4 146.223 3.81245
   0  -1  -4 194.659 5.57610
   0   1   4 196.869 4.13339
  -1  -1  -4 307.123 8.30920
   1   1   4 317.565 9.84010
  -2  -1  -4 336.240 9.88889
   2   1   4 335.591 12.1903
  -3  -1  -4 147.896 5.35996
   3   1   4 147.292 4.58993
  -4  -1  -4 328.586 11.6813
   4   1   4 314.071 8.26805
  -5  -1  -4 156.722 8.60124
   5   1   4 148.544 5.07975
  -6  -1  -4 92.5218 17.1090
   6   1   4 75.9853 4.94498
  -7  -1  -4 177.403 7.32876
   7   1   4 161.240 7.39267
  -8  -1  -4 176.016 10.3099
   8   1   4 164.728 7.40992
  -9  -1  -4 124.168 8.04409
   9   1   4 127.862 5.63526
 -10  -1  -4 82.0853 31.4797
  10   1   4 51.0493 32.7448
 -11  -1  -4 822.000 362.254
  11   1   4 435.950 361.691
 -12  -1  -4 90.9595 37.2907
  12   1   4 5.73121 38.5771
 -13  -1  -4 38.4227 4.16354
  13   1   4 39.0715 4.61651
 -14  -1  -4 63.9191 4.13749
  14   1   4 0.00000 83.4022
 -15  -1  -4 0.00000 49.0147
 -16  -1  -4 26.6327 3.71724
  16   1   4 28.4492 5.77213
 -17  -1  -4 9.06891 3.56606
  17   1   4 7.76339 3.62263
 -18  -1  -4 12.4212 3.76779
  18   1   4 13.0542 3.87861
 -19  -1  -4 4.51007 3.72848
  19   1   4 4.68878 3.78762
 -20  -1  -4 10.6032 3.93090
  20   1   4 19.8366 4.02298
 -21  -1  -4 13.9649 6.01167
  21   1   4 10.5817 4.61400
 -22  -1  -4 6.71988 6.08487
  22   1   4 0.07935 4.52009
 -23  -1  -4 0.00000 6.11530
  23   1   4 0.00000 4.52588
 -24  -1  -4 2.09335 6.24047
  24   1   4 0.00000 4.50070
 -25  -1  -4 7.52006 6.32053
  25   1   4 0.00658 7.76488
 -26  -1  -4 0.00000 6.38838
  26   1   4 0.92529 7.81473
 -28   2   4 22.9014 12.6306
  27  -2  -4 31.5612 7.99570
 -27   2   4 33.0188 12.7316
 -26   2   4 37.8030 12.6090
 -25   2   4 4.34115 5.99776
 -24   2   4 9.01710 5.86894
  23  -2  -4 32.0363 7.06718
 -23   2   4 14.1981 5.61075
  22  -2  -4 33.7751 6.13226
 -22   2   4 29.7737 5.55942
  21  -2  -4 142.123 6.50453
 -21   2   4 133.980 8.12407
  20  -2  -4 102.443 5.94237
 -20   2   4 108.114 7.47154
  19  -2  -4 5.81045 3.90590
 -19   2   4 17.2041 5.10082
  18  -2  -4 17.4789 3.79463
 -18   2   4 7.40267 4.78574
  17  -2  -4 9.36695 5.20764
 -17   2   4 10.5931 3.28176
  16  -2  -4 139.312 5.49630
 -16   2   4 124.291 6.76335
  15  -2  -4 375.112 10.2501
 -15   2   4 420.366 16.6878
  14  -2  -4 234.208 8.30067
 -14   2   4 235.946 8.79723
  13  -2  -4 42.3834 5.04161
 -13   2   4 47.2947 4.49074
  12  -2  -4 24.6035 4.17134
 -12   2   4 15.9708 4.60950
  11  -2  -4 0.00000 24.7685
 -11   2   4 0.00000 27.4626
  10  -2  -4 201.020 7.57929
 -10   2   4 212.690 8.53103
   9  -2  -4 611.500 14.5129
  -9   2   4 628.495 17.2584
   8  -2  -4 625.547 19.8162
  -8   2   4 599.717 15.8992
   7  -2  -4 164.639 6.36006
  -7   2   4 168.749 7.69039
   6  -2  -4 217.501 10.7552
  -6   2   4 209.264 9.62342
   5  -2  -4 28.4194 3.23701
  -5   2   4 21.6333 1.57659
   4  -2  -4 410.224 10.7999
  -4   2   4 407.029 10.0485
   3  -2  -4 432.979 11.9845
  -3   2   4 412.739 10.3018
   2  -2  -4 1102.02 29.3196
  -2   2   4 1126.17 37.3048
   1  -2  -4 340.970 10.0845
  -1   2   4 360.077 16.5595
   0  -2  -4 40.1413 1.55075
   0   2   4 49.1817 4.93838
  -1  -2  -4 32.4074 1.52034
   1   2   4 46.5768 3.39560
  -2  -2  -4 102.064 4.31579
   2   2   4 94.9224 2.78208
  -3  -2  -4 712.861 20.3751
   3   2   4 695.145 17.6223
  -4  -2  -4 901.942 24.7940
   4   2   4 849.428 19.1808
  -5  -2  -4 283.968 11.5092
   5   2   4 258.676 8.10401
  -6  -2  -4 25.5541 7.83606
   6   2   4 34.9578 4.10286
  -7  -2  -4 26.3986 26.9107
   7   2   4 13.8681 2.04782
  -8  -2  -4 191.790 256.161
   8   2   4 387.641 257.301
  -9  -2  -4 345.295 15.1255
   9   2   4 326.181 9.82611
 -10  -2  -4 343.593 13.0378
  10   2   4 335.941 10.2153
 -11  -2  -4 206.988 7.94234
  11   2   4 202.600 9.34285
  12   2   4 0.00000 29.2915
 -13  -2  -4 12.4084 3.00370
  13   2   4 8.14390 5.39859
 -14  -2  -4 30.4090 3.04125
  14   2   4 26.9313 5.51167
 -15  -2  -4 125.366 6.05635
  15   2   4 124.217 8.89311
 -16  -2  -4 109.149 8.32222
  16   2   4 111.533 8.69318
 -17  -2  -4 99.1382 8.90705
  17   2   4 112.144 9.42881
 -18  -2  -4 20.3243 6.24854
  18   2   4 30.1154 7.01892
 -19  -2  -4 1.85080 5.59314
  19   2   4 1.59521 6.18151
 -20  -2  -4 0.00000 5.75918
  20   2   4 6.16769 3.96102
 -21  -2  -4 27.1181 6.23803
  21   2   4 17.9774 7.80432
 -22  -2  -4 49.0888 6.81854
  22   2   4 33.8166 8.50011
 -23  -2  -4 21.4303 6.80281
  23   2   4 37.5222 8.57239
 -24  -2  -4 4.91202 6.37743
  24   2   4 8.38473 7.21520
 -25  -2  -4 0.00000 6.29599
  25   2   4 53.6040 8.23695
 -26  -2  -4 0.00000 6.94656
  26   2   4 0.63553 7.79118
  27  -3  -4 4.49279 6.06838
 -27   3   4 0.00000 5.86586
  26  -3  -4 19.6302 7.31525
 -26   3   4 8.58837 5.93810
  25  -3  -4 0.00000 7.02320
 -25   3   4 2.28073 5.67529
  24  -3  -4 16.3032 6.90732
 -24   3   4 0.00000 5.60777
  23  -3  -4 0.00000 6.30492
 -23   3   4 5.25891 5.32109
  22  -3  -4 5.04778 3.97191
 -22   3   4 13.4101 5.25949
  21  -3  -4 6.96321 3.89963
 -21   3   4 13.3207 5.12640
  20  -3  -4 34.9851 4.05538
 -20   3   4 36.9425 5.28089
  19  -3  -4 40.2237 3.93767
 -19   3   4 50.9043 5.21211
  18  -3  -4 10.9932 3.32792
 -18   3   4 16.0421 4.37194
  17  -3  -4 9.63851 3.14827
 -17   3   4 5.76516 3.61431
  16  -3  -4 9.90668 3.05023
 -16   3   4 17.7573 3.52046
  15  -3  -4 10.7582 4.33627
 -15   3   4 5.54633 3.25712
  14  -3  -4 179.885 7.92437
 -14   3   4 170.141 5.13506
  13  -3  -4 191.179 7.58515
 -13   3   4 181.600 5.03505
  12  -3  -4 148.719 6.85234
 -12   3   4 139.613 4.54570
  11  -3  -4 5.84537 2.29396
 -11   3   4 7.60565 2.43936
  10  -3  -4 6.71980 2.32492
 -10   3   4 3.60652 2.76942
   9  -3  -4 7.66500 2.65780
  -9   3   4 3.66283 2.03026
   8  -3  -4 239.950 9.97044
  -8   3   4 248.728 10.3604
   7  -3  -4 395.336 10.0079
  -7   3   4 400.491 13.9670
   6  -3  -4 137.458 4.23072
  -6   3   4 109.691 21.4319
   5  -3  -4 205.770 6.81315
  -5   3   4 234.396 11.9577
   4  -3  -4 39.1325 2.32222
  -4   3   4 39.2049 2.36673
   3  -3  -4 4.30339 1.05152
  -3   3   4 5.64703 1.34519
   2  -3  -4 412.242 14.1384
  -2   3   4 402.807 9.98851
   1  -3  -4 517.192 14.7405
  -1   3   4 499.180 12.8415
   0  -3  -4 212.622 5.70793
   0   3   4 209.536 4.51417
  -1  -3  -4 25.5484 1.91454
   1   3   4 24.6772 1.20525
  -2  -3  -4 79.0103 3.37329
   2   3   4 81.8598 3.68055
  -3  -3  -4 22.0819 3.04214
   3   3   4 19.6024 1.69900
  -4  -3  -4 138.531 5.52714
   4   3   4 135.690 6.12127
  -5  -3  -4 288.066 9.43811
   5   3   4 288.394 11.1767
  -6  -3  -4 177.577 6.32002
   6   3   4 173.223 6.52127
  -7  -3  -4 83.4515 18.3110
   7   3   4 60.3181 3.16373
  -8  -3  -4 0.00000 19.6686
   8   3   4 6.95484 3.44528
  -9  -3  -4 18.0915 16.9773
   9   3   4 0.00000 28.6369
 -10  -3  -4 52.3528 3.66019
  10   3   4 50.9875 6.30234
 -11  -3  -4 124.417 4.60012
  11   3   4 121.928 6.42578
 -12  -3  -4 34.2709 22.5887
  12   3   4 23.9943 29.0633
 -13  -3  -4 17.2378 2.78825
  13   3   4 29.4909 3.21514
 -14  -3  -4 10.4363 2.80725
  14   3   4 0.00000 4.85293
 -15  -3  -4 4.03880 3.42207
  15   3   4 8.29015 5.25740
 -16  -3  -4 21.3936 5.45813
  16   3   4 7.26935 5.79091
 -17  -3  -4 32.7473 5.86174
  17   3   4 29.2031 6.52422
 -18  -3  -4 20.2751 5.65475
  18   3   4 25.0413 6.49064
 -19  -3  -4 5.48941 5.56852
  19   3   4 10.5591 3.83817
 -20  -3  -4 0.00000 5.49169
  20   3   4 3.90035 3.89167
 -21  -3  -4 53.3222 6.72765
  21   3   4 0.00000 3.92956
 -22  -3  -4 2.68204 5.99144
  22   3   4 8.02162 3.96539
 -23  -3  -4 4.41962 5.97632
  23   3   4 0.00000 6.72688
 -24  -3  -4 0.84619 5.91509
  24   3   4 4.07001 7.01669
 -25  -3  -4 4.74048 6.86846
  25   3   4 0.00000 8.10054
 -26  -3  -4 0.00000 6.72598
 -28   4   4 20.9235 7.27826
 -27   4   4 43.9822 6.29801
 -26   4   4 38.0995 6.25326
  25  -4  -4 32.6495 7.83841
 -25   4   4 34.4250 6.12260
  24  -4  -4 56.0462 8.23546
 -24   4   4 59.8082 6.39361
  23  -4  -4 62.6540 8.22077
 -23   4   4 76.8039 6.45321
  22  -4  -4 122.086 9.93786
 -22   4   4 113.982 7.52433
  21  -4  -4 199.352 13.4915
 -21   4   4 201.141 10.2086
  20  -4  -4 176.649 9.25191
 -20   4   4 187.834 7.93184
  19  -4  -4 164.017 9.08277
 -19   4   4 179.665 9.85914
  18  -4  -4 101.616 6.12669
 -18   4   4 136.080 8.69016
  17  -4  -4 257.068 15.8350
 -17   4   4 260.403 9.14020
  16  -4  -4 426.257 17.8611
 -16   4   4 423.205 11.8042
  15  -4  -4 660.314 20.4619
 -15   4   4 650.983 17.7751
  14  -4  -4 817.202 25.3407
 -14   4   4 780.023 24.6950
  13  -4  -4 374.780 14.6848
 -13   4   4 366.587 14.3100
  12  -4  -4 343.946 15.0069
 -12   4   4 344.189 13.0786
  11  -4  -4 519.664 18.9281
 -11   4   4 507.445 16.7652
  10  -4  -4 1037.29 32.5121
 -10   4   4 1030.65 29.8297
   9  -4  -4 1775.10 63.4669
  -9   4   4 1751.53 47.9951
   8  -4  -4 1512.12 44.8949
  -8   4   4 1517.11 44.1732
   7  -4  -4 993.112 32.6971
  -7   4   4 940.976 31.7357
   6  -4  -4 462.640 20.7649
  -6   4   4 462.182 16.6412
   5  -4  -4 777.766 26.7573
  -5   4   4 788.672 21.4215
   4  -4  -4 1646.90 40.6832
  -4   4   4 1706.86 39.9165
   3  -4  -4 2267.88 54.1979
  -3   4   4 2292.59 52.3383
   2  -4  -4 2210.39 54.2937
  -2   4   4 2207.41 53.4179
   1  -4  -4 1159.77 33.9099
  -1   4   4 1137.08 39.1786
   0  -4  -4 656.602 21.3670
   0   4   4 659.569 24.6153
  -1  -4  -4 618.000 20.6569
   1   4   4 614.770 23.1325
  -2  -4  -4 1258.89 32.8895
   2   4   4 1262.22 31.4670
  -3  -4  -4 1632.14 44.8788
   3   4   4 1580.84 39.2195
  -4  -4  -4 1379.53 38.5769
   4   4   4 1351.15 39.2462
  -5  -4  -4 1069.33 30.5382
   5   4   4 1070.60 40.3639
  -6  -4  -4 423.493 19.5776
   6   4   4 424.533 18.7314
  -7  -4  -4 293.655 20.5826
   7   4   4 323.248 14.2199
  -8  -4  -4 422.061 21.8022
   8   4   4 451.656 15.0734
  -9  -4  -4 544.525 20.0662
   9   4   4 588.890 15.5730
 -10  -4  -4 635.258 19.6342
  10   4   4 653.501 17.4254
 -11  -4  -4 474.497 16.8846
  11   4   4 478.659 17.6885
 -12  -4  -4 216.289 10.4774
  12   4   4 230.709 12.6447
 -13  -4  -4 87.8480 7.75617
  13   4   4 107.790 7.61303
 -14  -4  -4 84.7765 49.0643
  14   4   4 105.386 9.86294
  15   4   4 179.675 12.1207
 -16  -4  -4 199.738 13.8183
  16   4   4 211.411 14.1070
 -17  -4  -4 155.091 11.9921
  17   4   4 168.926 12.4185
 -18  -4  -4 69.9496 8.47955
  18   4   4 68.6612 9.18509
 -19  -4  -4 33.3479 6.85032
  19   4   4 47.9768 7.86090
 -20  -4  -4 12.5925 6.05380
  20   4   4 23.4039 4.39766
 -21  -4  -4 36.1156 6.59732
  21   4   4 42.4774 4.76477
 -22  -4  -4 47.3524 4.97890
  22   4   4 38.5567 4.73569
 -23  -4  -4 30.6956 4.87713
  23   4   4 19.1134 9.07247
 -24  -4  -4 16.3915 6.86718
  24   4   4 31.1748 8.99416
 -25  -4  -4 14.4288 6.53930
  25   4   4 9.99582 8.67115
 -28   5   4 0.00000 7.91128
 -27   5   4 1.94679 5.51107
 -26   5   4 2.40666 5.38624
 -25   5   4 8.19890 5.31598
  24  -5  -4 3.58338 7.27246
 -24   5   4 0.00000 5.09482
  23  -5  -4 24.5881 7.35763
 -23   5   4 34.3469 5.41126
  22  -5  -4 15.6332 4.28713
 -22   5   4 14.3751 5.04510
  21  -5  -4 0.85566 3.99297
 -21   5   4 0.00000 3.80699
  20  -5  -4 15.3953 4.07126
 -20   5   4 12.3203 3.42128
  19  -5  -4 15.8848 3.68110
 -19   5   4 19.3313 5.23398
  18  -5  -4 0.00000 4.87623
 -18   5   4 5.21145 6.48619
 -17   5   4 560.010 650.694
  16  -5  -4 45.6192 9.17989
 -16   5   4 52.8850 3.40503
  15  -5  -4 20.4331 7.82318
 -15   5   4 9.11552 46.6887
  14  -5  -4 31.4535 4.23035
 -14   5   4 25.8338 5.05468
 -13   5   4 760.983 304.027
  12  -5  -4 8.97469 4.54563
 -12   5   4 7.89464 2.81126
  11  -5  -4 128.930 8.96184
 -11   5   4 122.832 5.61856
  10  -5  -4 204.191 8.27968
 -10   5   4 203.608 6.86551
   9  -5  -4 42.7576 2.83036
  -9   5   4 32.6970 2.39437
   8  -5  -4 0.00000 2.51425
  -8   5   4 9.68190 1.66772
   7  -5  -4 28.5611 15.0663
  -7   5   4 19.3573 2.13630
   6  -5  -4 8.20183 2.49310
  -6   5   4 10.3519 1.77287
   5  -5  -4 91.3509 5.37086
  -5   5   4 96.5419 3.70385
   4  -5  -4 386.323 16.3751
  -4   5   4 393.203 9.46074
   3  -5  -4 229.200 8.22806
  -3   5   4 234.335 5.52887
   2  -5  -4 8.80269 1.57253
  -2   5   4 6.22335 1.36477
   1  -5  -4 69.4447 2.67339
  -1   5   4 67.2051 2.05995
   0  -5  -4 9.72349 3.11198
   0   5   4 4.99790 1.70739
  -1  -5  -4 159.109 6.71970
   1   5   4 158.121 5.30688
  -2  -5  -4 272.940 7.21995
   2   5   4 274.878 6.48708
  -3  -5  -4 166.768 4.61573
   3   5   4 171.116 4.09017
  -4  -5  -4 22.1148 14.9683
   4   5   4 0.00000 164.589
  -5  -5  -4 27.6883 1.81473
   5   5   4 29.0210 1.87330
  -6  -5  -4 8.69111 1.43186
   6   5   4 9.19207 1.52786
  -7  -5  -4 71.0528 6.62447
   7   5   4 75.2792 4.00972
  -8  -5  -4 211.213 11.7145
   8   5   4 216.019 7.35934
  -9  -5  -4 124.007 7.25920
   9   5   4 112.658 4.25086
 -10  -5  -4 0.00000 29.5277
  10   5   4 1.72456 2.48696
 -11  -5  -4 9.54969 3.48394
  11   5   4 11.3890 2.40287
 -12  -5  -4 5.31736 5.49349
  12   5   4 3.85971 3.04172
 -13  -5  -4 16.4739 3.16413
  13   5   4 24.2789 5.55372
 -14  -5  -4 0.00000 115.469
  14   5   4 68.6523 7.49389
  15   5   4 51.6406 6.41003
  16   5   4 8.72507 5.75909
 -17  -5  -4 10.3856 5.38304
  17   5   4 6.39535 6.08470
  18   5   4 3.87680 6.29115
 -19  -5  -4 11.5055 5.70537
  19   5   4 0.00000 6.50429
 -20  -5  -4 5.82016 4.40797
  20   5   4 13.5223 4.05729
 -21  -5  -4 0.29962 4.31431
  21   5   4 0.64753 3.92419
 -22  -5  -4 3.52351 4.31524
  22   5   4 4.78889 7.74929
 -23  -5  -4 3.29823 4.40346
  23   5   4 0.32005 7.89891
 -24  -5  -4 0.00000 6.38953
  24   5   4 0.00000 8.01764
 -27   6   4 5.73960 7.69536
 -26   6   4 15.6325 5.94357
 -25   6   4 37.0999 11.3980
 -24   6   4 0.39594 5.53015
  23  -6  -4 25.0676 5.94326
 -23   6   4 26.8542 5.71278
  22  -6  -4 31.6339 4.67189
 -22   6   4 32.8646 6.91325
  21  -6  -4 38.4218 4.41095
 -21   6   4 30.3980 6.72200
  20  -6  -4 20.8390 6.00360
 -20   6   4 28.0353 4.12336
  19  -6  -4 28.6783 10.9399
 -19   6   4 21.9695 7.29690
  18  -6  -4 42.0966 5.02273
 -18   6   4 48.8998 4.82968
  17  -6  -4 57.7010 5.08231
 -17   6   4 41.7901 4.16096
  16  -6  -4 81.3371 8.35176
 -16   6   4 89.7716 4.56232
  15  -6  -4 112.066 9.28633
 -15   6   4 0.00000 512.623
  14  -6  -4 99.3881 6.51963
 -14   6   4 104.148 4.76873
  13  -6  -4 68.8769 4.33155
 -13   6   4 60.8708 4.05399
  12  -6  -4 7.07004 37.1597
 -12   6   4 0.00000 295.772
  11  -6  -4 91.8452 5.52280
 -11   6   4 100.618 4.23232
  10  -6  -4 196.397 6.62631
 -10   6   4 203.988 5.95557
   9  -6  -4 277.736 10.3998
  -9   6   4 282.291 7.82364
   8  -6  -4 87.9789 4.23154
  -8   6   4 94.8148 3.86428
   7  -6  -4 187.981 6.82383
  -7   6   4 189.314 5.73026
   6  -6  -4 154.475 9.38146
  -6   6   4 143.745 4.65448
   5  -6  -4 70.2879 6.18791
  -5   6   4 68.2468 3.05236
   4  -6  -4 270.708 8.26145
  -4   6   4 247.151 8.26146
   3  -6  -4 320.565 14.7220
  -3   6   4 329.882 13.0279
   2  -6  -4 352.853 12.3205
  -2   6   4 334.114 9.44255
   1  -6  -4 157.064 9.66357
  -1   6   4 134.584 6.20079
   0  -6  -4 0.00000 119.201
   0   6   4 0.00000 135.101
  -1  -6  -4 138.164 6.87463
   1   6   4 121.891 5.25482
  -2  -6  -4 152.682 5.38683
   2   6   4 148.857 4.00189
  -3  -6  -4 216.226 7.49677
   3   6   4 209.646 6.12759
  -4  -6  -4 253.040 8.78724
   4   6   4 249.299 8.30549
  -5  -6  -4 195.531 6.30312
   5   6   4 188.597 6.33656
  -6  -6  -4 97.4653 4.91351
   6   6   4 103.403 4.36850
  -7  -6  -4 64.4274 6.65410
   7   6   4 76.7641 4.04838
  -8  -6  -4 52.5399 3.78640
   8   6   4 64.4492 4.08125
  -9  -6  -4 173.756 29.7489
   9   6   4 160.642 8.02789
 -10  -6  -4 132.372 6.75976
  10   6   4 136.540 6.24837
 -11  -6  -4 74.8485 5.42624
  11   6   4 79.6393 4.91166
 -12  -6  -4 78.2148 54.1796
  12   6   4 75.4661 7.80359
 -13  -6  -4 40.8505 4.38794
  13   6   4 34.2499 6.19265
 -14  -6  -4 31.8629 5.80242
  14   6   4 31.0835 5.94918
  15   6   4 41.8110 6.41739
  16   6   4 34.8573 6.61303
 -17  -6  -4 45.0347 6.35569
  17   6   4 52.8012 7.00685
 -18  -6  -4 29.0083 4.62595
  18   6   4 21.3400 6.59618
 -19  -6  -4 13.2943 4.46520
  19   6   4 22.5671 6.79514
 -20  -6  -4 17.2107 4.57266
  20   6   4 18.1333 6.93704
 -21  -6  -4 10.4937 4.46592
  21   6   4 11.6175 7.79483
 -22  -6  -4 0.00000 7.07130
  22   6   4 15.5836 8.13932
 -23  -6  -4 16.9142 6.87626
  23   6   4 0.00000 8.01464
 -26   7   4 4.59720 7.67528
  25  -7  -4 15.5034 5.84534
 -25   7   4 0.00000 6.21905
  24  -7  -4 9.79768 5.72034
 -24   7   4 6.00607 6.52325
  23  -7  -4 7.28084 5.60605
 -23   7   4 7.18253 6.45624
  22  -7  -4 3.68712 5.43550
 -22   7   4 0.00000 6.10107
  21  -7  -4 7.86601 4.04620
 -21   7   4 9.71280 6.17460
  20  -7  -4 2.88759 3.84664
 -20   7   4 17.6003 6.19779
  19  -7  -4 28.2838 3.86671
 -19   7   4 24.0850 4.34438
  18  -7  -4 4.76664 3.68198
 -18   7   4 3.13673 4.00371
  17  -7  -4 14.5535 5.00250
 -17   7   4 2.58540 3.38671
  16  -7  -4 38.9974 6.30367
 -16   7   4 28.6817 4.21063
  15  -7  -4 2.04978 5.50305
 -15   7   4 3.89547 3.14206
  14  -7  -4 59.3643 4.63509
 -14   7   4 48.6948 3.96794
 -13   7   4 59.4309 50.1170
 -12   7   4 485.693 521.853
  11  -7  -4 31.7552 3.77416
 -11   7   4 32.7579 3.03051
  10  -7  -4 28.9017 5.08404
 -10   7   4 36.9950 2.41215
   9  -7  -4 37.7000 22.7546
  -9   7   4 0.00000 37.5463
   8  -7  -4 147.736 6.98563
  -8   7   4 164.299 5.17182
   7  -7  -4 0.00000 44.7408
  -7   7   4 107.394 3.81563
   6  -7  -4 11.0060 3.15056
  -6   7   4 10.0646 2.38089
   5  -7  -4 0.00000 393.840
  -5   7   4 53.9488 28.5136
   4  -7  -4 0.00000 430.530
  -4   7   4 0.00000 359.386
   3  -7  -4 27.1489 27.4727
  -3   7   4 0.00000 46.4910
   2  -7  -4 134.599 6.08268
  -2   7   4 127.142 4.77014
   1  -7  -4 87.8062 5.00504
  -1   7   4 72.2580 3.59443
   0  -7  -4 475.191 209.003
   0   7   4 0.00000 173.289
  -1  -7  -4 420.169 210.712
   1   7   4 1420.86 396.199
  -2  -7  -4 57.2037 5.27972
   2   7   4 59.7489 41.4750
  -3  -7  -4 46.3423 3.47708
   3   7   4 38.0578 2.29346
   4   7   4 566.588 415.726
  -5  -7  -4 120.459 6.32756
   5   7   4 130.407 6.24244
  -6  -7  -4 59.9926 5.81025
   6   7   4 56.9109 3.78504
  -7  -7  -4 15.5929 2.94855
   7   7   4 12.6560 2.11273
  -8  -7  -4 53.9207 5.27353
   8   7   4 46.6010 2.79824
  -9  -7  -4 0.00000 67.5666
   9   7   4 10.8837 2.63271
 -10  -7  -4 0.00000 9.68502
  10   7   4 2.29155 3.44575
 -11  -7  -4 107.255 8.34716
  11   7   4 106.017 8.12318
 -12  -7  -4 19.7372 5.54372
  12   7   4 11.1101 5.15302
 -13  -7  -4 7.38660 3.78962
  13   7   4 0.41877 5.26093
 -14  -7  -4 2.69003 3.89771
  14   7   4 0.00000 5.45851
  15   7   4 32.9953 6.21204
  16   7   4 0.09946 5.82472
 -17  -7  -4 8.54799 6.61180
  17   7   4 12.8097 6.10589
 -18  -7  -4 4.39707 4.30884
  18   7   4 17.4121 6.29345
 -19  -7  -4 7.40223 4.45071
  19   7   4 0.00000 6.32169
 -20  -7  -4 2.07485 4.51089
  20   7   4 0.00000 6.58487
 -21  -7  -4 4.32149 7.15480
  21   7   4 6.23819 6.86932
  22   7   4 3.58226 6.99085
  25  -8  -4 18.8355 6.63385
  24  -8  -4 16.1646 5.72708
 -24   8   4 11.2776 6.68434
  23  -8  -4 23.5985 5.87005
 -23   8   4 23.5851 6.73514
  22  -8  -4 52.6655 6.63697
 -22   8   4 48.0755 7.37460
  21  -8  -4 25.6566 5.87157
 -21   8   4 22.7557 6.71948
  20  -8  -4 56.8367 6.52663
  19  -8  -4 44.7534 4.88370
 -19   8   4 49.4606 7.03468
  18  -8  -4 69.7610 8.04252
 -18   8   4 70.7333 7.43586
  17  -8  -4 122.157 10.0160
  16  -8  -4 92.3196 9.29020
 -16   8   4 104.610 9.15042
  15  -8  -4 92.7483 8.67550
 -15   8   4 105.828 9.86871
  14  -8  -4 107.935 9.11553
 -14   8   4 120.548 7.36755
  13  -8  -4 137.838 7.27110
 -13   8   4 164.064 6.99971
  12  -8  -4 179.366 12.3164
 -12   8   4 169.070 6.90476
 -11   8   4 100.378 52.6372
  10  -8  -4 299.415 12.3435
 -10   8   4 299.508 12.2287
   9  -8  -4 157.768 7.66581
  -9   8   4 140.889 7.85455
   8  -8  -4 135.018 6.97910
  -8   8   4 124.409 7.24969
   7  -8  -4 358.914 17.6158
  -7   8   4 349.196 11.6176
   6  -8  -4 382.316 17.8945
  -6   8   4 364.657 11.8289
   5  -8  -4 277.317 11.7543
  -5   8   4 245.957 11.1904
   4  -8  -4 295.148 13.3625
  -4   8   4 286.227 12.7627
   3  -8  -4 243.551 14.9181
  -3   8   4 234.294 8.72255
   2  -8  -4 287.655 16.7750
  -2   8   4 271.408 9.98708
   1  -8  -4 349.095 11.4252
  -1   8   4 324.886 11.3359
   0  -8  -4 293.576 11.9111
   0   8   4 276.993 9.71138
  -1  -8  -4 357.258 19.2783
   1   8   4 332.107 11.4390
  -2  -8  -4 239.708 15.3369
   2   8   4 227.959 8.47415
  -3  -8  -4 177.761 13.7808
   3   8   4 177.655 7.70775
  -4  -8  -4 215.534 15.5024
   4   8   4 218.905 8.86531
  -5  -8  -4 232.520 14.1257
   5   8   4 229.259 8.05422
  -6  -8  -4 240.454 10.2352
   6   8   4 230.031 8.13609
  -7  -8  -4 160.716 8.90205
   7   8   4 166.139 8.60480
  -8  -8  -4 171.316 13.6357
   8   8   4 159.054 8.90123
  -9  -8  -4 151.180 11.1983
   9   8   4 156.247 11.2551
  10   8   4 115.545 9.29902
  11   8   4 91.1810 8.29150
  12   8   4 83.4814 7.99138
 -13  -8  -4 98.2585 5.64951
  13   8   4 109.411 8.87903
 -14  -8  -4 64.1334 6.12936
  14   8   4 64.9319 7.81988
 -15  -8  -4 40.3475 4.90078
  15   8   4 40.4863 7.07334
 -16  -8  -4 44.1120 7.53290
  16   8   4 43.6586 7.19495
 -17  -8  -4 22.3821 8.17646
  17   8   4 28.3801 6.93474
 -18  -8  -4 30.4643 7.47447
  18   8   4 29.9941 7.03899
 -19  -8  -4 30.1780 7.68189
  19   8   4 10.9108 6.86892
 -20  -8  -4 32.5048 7.79405
  20   8   4 18.5958 6.99461
 -21  -8  -4 1.46811 7.44766
  21   8   4 3.85949 6.85401
  23  -9  -4 2.79979 6.39259
 -23   9   4 0.00000 6.27617
  22  -9  -4 3.88267 5.51909
 -22   9   4 0.00000 6.29117
  21  -9  -4 4.16757 5.38619
 -21   9   4 0.00000 6.15705
  20  -9  -4 7.08511 5.40502
 -20   9   4 6.32399 6.16130
  19  -9  -4 12.0931 5.44198
 -19   9   4 5.24619 5.96262
  16  -9  -4 0.00000 6.06314
  15  -9  -4 11.6439 6.14164
  14  -9  -4 6.56505 5.88421
 -14   9   4 0.00000 5.65983
  13  -9  -4 61.9918 6.87833
 -13   9   4 56.3445 5.20314
  12  -9  -4 0.00000 5.58151
 -12   9   4 0.63511 2.96670
  11  -9  -4 3.84575 5.66034
 -11   9   4 0.00000 330.998
 -10   9   4 808.285 685.999
   9  -9  -4 8.01566 2.68477
  -9   9   4 12.5238 3.38891
  -8   9   4 1124.19 552.533
  -7   9   4 557.594 541.682
   6  -9  -4 6.82135 103.975
  -6   9   4 0.00000 71.8731
  -5   9   4 106.345 40.4132
   4  -9  -4 0.00000 624.389
  -4   9   4 82.3432 35.8009
   3  -9  -4 0.00000 82.6178
  -3   9   4 0.00000 59.2608
   2  -9  -4 5.40106 4.52519
  -2   9   4 4.22603 1.94412
   1  -9  -4 20.8309 4.74491
  -1   9   4 19.2317 2.28100
   0  -9  -4 123.261 567.090
   0   9   4 97.8167 467.237
  -1  -9  -4 0.00000 7.70887
   1   9   4 62.8960 562.723
  -2  -9  -4 6.41538 48.6238
   2   9   4 0.00000 584.705
  -3  -9  -4 201.974 574.915
   3   9   4 0.00000 582.080
  -4  -9  -4 0.00000 96.3919
   4   9   4 0.00000 3.34639
  -5  -9  -4 0.00000 98.2775
   5   9   4 4.98066 4.81981
  -6  -9  -4 11.7351 4.66311
   6   9   4 10.9291 4.27309
   7   9   4 25.9529 3.84508
   8   9   4 14.9185 5.16002
   9   9   4 11.6582 5.19966
  10   9   4 0.00000 5.28294
  11   9   4 2.63782 5.40888
  12   9   4 0.00000 5.63828
 -13  -9  -4 0.00000 5.87933
  13   9   4 0.00000 5.75879
 -14  -9  -4 14.9650 4.85207
  14   9   4 11.4327 7.06058
 -15  -9  -4 0.00000 4.85679
  15   9   4 0.00000 6.98118
 -16  -9  -4 0.00000 6.69424
  16   9   4 0.00000 6.16407
 -17  -9  -4 8.65267 6.96204
  17   9   4 0.23127 6.36614
 -18  -9  -4 5.39762 7.03266
  18   9   4 0.00000 6.54377
 -19  -9  -4 4.97219 7.15225
  19   9   4 1.94366 6.64671
 -20  -9  -4 0.00000 7.15062
  21 -10  -4 23.0070 5.63865
 -21  10   4 11.8590 6.39675
  20 -10  -4 13.1611 5.72986
 -20  10   4 12.2675 6.26350
  19 -10  -4 15.8296 5.63107
 -19  10   4 15.7706 6.07158
 -16  10   4 22.4965 6.13679
 -15  10   4 7.18815 5.74857
 -14  10   4 63.8041 7.51682
  13 -10  -4 37.9713 7.97503
 -13  10   4 47.4952 6.51510
  12 -10  -4 64.5041 8.48228
 -12  10   4 54.2506 7.16416
  11 -10  -4 104.821 9.82546
 -11  10   4 107.605 8.72301
  10 -10  -4 77.4101 8.62031
 -10  10   4 64.1626 7.48101
   9 -10  -4 52.4564 4.40860
  -9  10   4 45.3750 4.51625
   8 -10  -4 30.9088 3.94657
  -8  10   4 28.1045 4.05568
   7 -10  -4 112.531 5.79738
  -7  10   4 117.834 5.84990
   6 -10  -4 101.398 8.18628
  -6  10   4 95.6605 5.39854
   5 -10  -4 107.554 9.09386
  -5  10   4 113.202 5.06848
   4 -10  -4 110.040 9.19733
  -4  10   4 109.073 5.11729
  -3  10   4 77.8999 45.3741
  -2  10   4 30.6745 50.2493
  -1  10   4 0.00000 697.710
   0 -10  -4 113.890 11.8084
   0  10   4 144.222 6.89129
  -1 -10  -4 143.500 9.85513
   1  10   4 131.277 6.80583
  -2 -10  -4 114.378 8.63561
   2  10   4 103.713 5.96140
  -3 -10  -4 48.8739 6.24568
   3  10   4 45.6890 3.50776
  -4 -10  -4 16.2999 5.44239
   4  10   4 22.3359 3.07252
  -5 -10  -4 85.6870 7.01920
   5  10   4 78.6527 4.81108
  -6 -10  -4 67.2758 6.70296
   6  10   4 62.6199 6.39803
 -12 -10  -4 48.4798 8.12116
  12  10   4 57.9472 7.93243
 -13 -10  -4 49.4743 7.99799
  13  10   4 34.8798 7.87297
 -14 -10  -4 24.3084 6.03706
  14  10   4 39.1024 7.94477
 -15 -10  -4 20.8353 5.71290
  15  10   4 16.8035 7.62901
 -16 -10  -4 6.56561 4.83346
  16  10   4 1.95985 6.55977
 -17 -10  -4 16.7329 4.94476
  17  10   4 12.0574 6.87490
 -18 -10  -4 4.04781 7.30105
  18  10   4 2.94300 6.85375
 -16  11   4 0.00000 5.44843
 -15  11   4 0.00000 5.30809
 -14  11   4 4.34073 5.35402
 -13  11   4 4.72068 5.22768
 -12  11   4 4.19480 6.06229
 -11  11   4 4.63380 5.84054
 -10  11   4 17.1826 6.15315
   9 -11  -4 2.90011 3.61143
  -9  11   4 0.00000 5.53044
   8 -11  -4 6.08816 3.60617
  -8  11   4 25.3676 5.58898
   7 -11  -4 15.8440 3.71314
  -7  11   4 10.5437 4.78764
   6 -11  -4 19.1399 3.74850
  -6  11   4 26.0782 4.93890
   5 -11  -4 63.8512 6.91671
  -5  11   4 69.5171 6.13098
   4 -11  -4 0.00000 5.15402
  -4  11   4 7.74626 3.42115
   3 -11  -4 1.32063 5.29275
  -3  11   4 3.48753 3.40299
   2 -11  -4 1.36845 5.19367
  -2  11   4 7.79709 5.20071
   1 -11  -4 15.5150 5.15135
  -1  11   4 12.3804 4.68066
   0 -11  -4 0.81311 4.92873
   0  11   4 0.94259 4.47986
  -1 -11  -4 0.11756 4.89193
   1  11   4 0.00000 4.57211
  -2 -11  -4 10.9836 5.39888
   2  11   4 13.0937 4.98082
  -3 -11  -4 2.08391 4.91274
   3  11   4 5.63292 4.74850
  -4 -11  -4 13.7310 5.04074
   4  11   4 0.00000 4.95271
   5  11   4 0.00000 4.93945
   6  11   4 2.88864 5.13394
 -10 -11  -4 0.00000 6.49193
 -11 -11  -4 3.15828 6.65085
 -12 -11  -4 0.00000 4.61990
 -13 -11  -4 2.71751 4.73430
 -14 -11  -4 0.52142 5.38124
 -15 -11  -4 0.43430 5.44485
  15  11   4 0.00000 7.69069
 -16 -11  -4 0.00000 5.39791
 -17 -11  -4 7.27020 7.00704
 -14  12   4 5.58122 5.59770
 -13  12   4 31.1889 5.91396
 -12  12   4 35.6858 6.15137
 -11  12   4 41.0543 6.04189
 -10  12   4 23.6233 5.88343
   9 -12  -4 19.2918 5.20584
  -9  12   4 24.7421 6.44583
   8 -12  -4 11.8624 5.07143
  -8  12   4 30.0434 6.18579
   7 -12  -4 47.1936 5.79021
  -7  12   4 47.2499 6.73015
   6 -12  -4 41.7788 5.83393
  -6  12   4 66.3804 6.80532
   5 -12  -4 61.7928 6.79436
  -5  12   4 72.9317 7.81322
  -4  12   4 77.9142 7.81529
  -3  12   4 17.4083 5.90464
  -2  12   4 35.1086 6.39547
  -1  12   4 61.9580 6.94578
   0  12   4 44.5764 6.46659
   1  12   4 98.2409 9.18136
   2  12   4 77.9684 7.28500
   3  12   4 18.0245 5.28758
   4  12   4 16.3809 5.39535
   5  12   4 24.8581 5.75112
   6  12   4 53.0195 6.66664
  -7 -12  -4 64.6802 7.73288
   7  12   4 61.3586 8.04278
  -8 -12  -4 5.90121 6.81183
  -9 -12  -4 18.1704 6.88123
 -10 -12  -4 0.00000 6.28390
 -11 -12  -4 7.59153 6.50879
 -12 -12  -4 27.3809 5.82591
 -13 -12  -4 10.3751 5.52240
 -14 -12  -4 26.5816 8.06112
 -15 -12  -4 8.92775 7.39706
 -13  13   4 4.13700 6.29656
 -12  13   4 0.00000 6.25518
 -11  13   4 0.19655 6.03598
 -10  13   4 0.00000 6.06036
  -9  13   4 6.58371 5.30609
   8 -13  -4 0.00000 4.95274
  -8  13   4 2.52639 5.98410
   7 -13  -4 0.00000 4.98460
  -7  13   4 0.00000 5.81336
   6 -13  -4 6.85109 5.15929
  -6  13   4 1.08000 5.87242
   5 -13  -4 1.62895 5.12011
  -5  13   4 0.00000 5.71933
   4 -13  -4 2.51900 5.19701
  -4  13   4 0.00000 5.66327
  -3  13   4 0.00000 5.70196
  -2  13   4 0.00000 5.64379
  -1  13   4 5.17535 5.94730
   0  13   4 19.6042 5.81004
   1  13   4 8.55469 5.19339
   2  13   4 5.46805 5.14983
   3  13   4 6.32656 5.35665
   4  13   4 0.00000 5.23343
   5  13   4 5.02814 5.40995
  -6 -13  -4 0.00000 4.97159
   6  13   4 1.25512 6.47694
   7  13   4 0.00000 6.68825
   8  13   4 8.67818 7.10506
   9  13   4 3.25700 6.97006
   7 -14  -4 10.6599 6.22299
  -7  14   4 14.4654 6.37565
   6 -14  -4 31.1212 5.70600
  -6  14   4 32.1562 6.50138
   5 -14  -4 28.2019 5.71814
  -5  14   4 32.3297 6.54216
   4 -14  -4 3.96445 5.47635
  -4  14   4 10.6194 6.31301
   3 -14  -4 5.40406 5.59826
  -3  14   4 9.26482 6.08341
  -2  14   4 15.6225 6.22890
  -1  14   4 26.2720 6.33523
   0  14   4 29.1453 5.88923
   1  14   4 34.5747 5.89147
   2  14   4 12.6559 5.73836
   3  14   4 9.99287 5.63340
 -29   0   5 0.00000 6.59300
 -28   0   5 3.16175 6.70808
 -27   0   5 1.23957 5.73779
 -26   0   5 3.85004 3.62992
 -25   0   5 2.73102 3.66087
 -24   0   5 3.29525 3.62078
 -23   0   5 0.00000 3.47817
 -22   0   5 2.94565 3.46107
 -21   0   5 0.92861 3.32312
 -20   0   5 0.23060 3.22025
 -19   0   5 1.26008 3.08709
 -18   0   5 487.062 534.748
 -17   0   5 780.293 565.638
 -16   0   5 0.48068 2.62378
 -15   0   5 609.545 438.445
 -14   0   5 0.32321 2.27819
 -13   0   5 2.21842 2.24645
 -12   0   5 0.11578 1.29539
 -11   0   5 2.38739 1.45240
 -10   0   5 0.00000 13.0183
  -9   0   5 8.60793 13.1114
  -8   0   5 1.69576 0.96456
  -7   0   5 0.46263 0.88427
  -6   0   5 0.87328 0.78104
  -5   0   5 0.57181 0.79214
  -4   0   5 59.4035 77.1036
  -3   0   5 78.6007 103.572
  -2   0   5 0.92649 0.95703
  -1   0   5 119.058 90.4057
   0   0   5 0.00000 6.36276
   1   0   5 0.60456 0.98797
   2   0   5 0.81548 0.80042
   3   0   5 0.58147 0.90021
   4   0   5 0.25291 0.97676
   5   0   5 0.00000 1.41474
   6   0   5 349.139 169.186
   7   0   5 0.91578 1.31684
   8   0   5 1.13255 1.34596
   9   0   5 0.00000 1.49022
  10   0   5 1.78261 1.63010
  11   0   5 0.00000 32.5749
  12   0   5 2.23635 2.89382
  13   0   5 0.00000 51.7456
  14   0   5 0.00000 103.535
  15   0   5 2.10518 3.52580
  16   0   5 4.62054 3.80028
  17   0   5 0.00000 3.19508
  18   0   5 0.55996 3.24208
  19   0   5 0.00000 3.26151
  20   0   5 0.00000 3.30109
  21   0   5 3.95282 3.47939
  22   0   5 2.37640 3.52368
  23   0   5 0.57745 3.52343
  24   0   5 0.00000 3.61939
  25   0   5 12.1070 5.85124
  29  -1  -5 53.7683 8.14757
 -29   1   5 8.84202 6.68181
  28  -1  -5 43.0564 4.68863
 -28   1   5 58.2088 7.51184
  27  -1  -5 42.9380 4.39656
 -27   1   5 32.7894 4.25890
  26  -1  -5 15.5840 3.99090
 -26   1   5 17.7511 3.97658
  25  -1  -5 6.95939 4.04156
 -25   1   5 14.7969 3.89007
  24  -1  -5 2.00501 5.59034
 -24   1   5 4.79136 3.72314
  23  -1  -5 49.8063 4.23922
 -23   1   5 49.1076 4.18004
  22  -1  -5 161.535 6.97575
 -22   1   5 178.395 6.95990
  21  -1  -5 178.085 7.59745
 -21   1   5 194.940 7.59006
  20  -1  -5 92.0814 5.59001
 -20   1   5 99.5466 5.53114
  19  -1  -5 19.5515 3.89397
 -19   1   5 23.5254 3.79400
  18  -1  -5 18.5540 3.41778
 -18   1   5 25.5790 3.50684
  17  -1  -5 166.287 6.55779
 -17   1   5 178.707 6.61025
  16  -1  -5 323.114 10.6658
 -16   1   5 317.275 10.6365
  15  -1  -5 550.414 20.9849
 -15   1   5 548.672 15.1772
  14  -1  -5 491.857 16.5714
 -14   1   5 488.099 12.7300
  13  -1  -5 26.2360 3.52555
 -13   1   5 22.0219 4.78074
  12  -1  -5 33.7429 3.35125
 -12   1   5 26.9214 4.55330
  11  -1  -5 287.156 7.81401
 -11   1   5 299.869 10.4123
  10  -1  -5 792.911 20.6740
 -10   1   5 762.577 20.1749
   9  -1  -5 1202.16 31.8659
  -9   1   5 1177.12 28.2243
   8  -1  -5 609.452 16.9121
  -8   1   5 589.542 16.9439
   7  -1  -5 145.348 7.27049
  -7   1   5 130.443 7.40082
   6  -1  -5 81.6023 7.30567
  -6   1   5 65.5655 5.89514
   5  -1  -5 243.923 7.87480
  -5   1   5 237.361 6.32529
   4  -1  -5 1030.66 25.5468
  -4   1   5 1028.91 20.9509
   3  -1  -5 1810.91 45.4274
  -3   1   5 1741.95 39.8816
   2  -1  -5 1036.20 31.9206
  -2   1   5 982.543 28.1189
   1  -1  -5 264.462 14.4410
  -1   1   5 236.782 13.0411
   0  -1  -5 92.2269 7.37609
   0   1   5 93.0859 6.26712
  -1  -1  -5 284.893 8.20419
   1   1   5 274.928 7.27839
  -2  -1  -5 1015.09 26.6438
   2   1   5 989.857 22.6520
  -3  -1  -5 1041.27 28.4481
   3   1   5 1040.07 21.9363
  -4  -1  -5 753.109 22.8329
   4   1   5 707.569 17.3440
  -5  -1  -5 377.137 15.4083
   5   1   5 345.480 12.8333
  -6  -1  -5 68.0083 5.58776
   6   1   5 59.8797 5.69879
  -7  -1  -5 78.5168 3.84607
   7   1   5 78.0529 4.60744
  -8  -1  -5 373.659 10.1399
   8   1   5 365.442 11.1236
  -9  -1  -5 569.198 14.3941
   9   1   5 533.449 12.4917
 -10  -1  -5 362.148 14.8031
  10   1   5 359.898 11.5987
 -11  -1  -5 125.971 7.24818
  11   1   5 119.160 7.47420
 -12  -1  -5 30.6636 4.86073
  12   1   5 26.8391 3.86286
 -13  -1  -5 22.1535 4.17577
  13   1   5 36.7054 4.33815
 -14  -1  -5 80.1532 5.14291
  14   1   5 93.9378 6.95749
 -15  -1  -5 147.154 5.87357
  15   1   5 165.688 9.93616
 -16  -1  -5 134.762 6.00970
  16   1   5 150.989 10.1386
 -17  -1  -5 58.2908 4.56261
  17   1   5 65.2800 7.59071
 -18  -1  -5 6.07382 3.93599
  18   1   5 14.9543 3.99286
 -19  -1  -5 11.1009 3.58502
  19   1   5 11.4644 3.58831
 -20  -1  -5 24.9523 3.75994
  20   1   5 23.0424 3.78593
 -21  -1  -5 31.7890 4.05396
  21   1   5 46.0809 4.16018
 -22  -1  -5 29.4410 3.95797
  22   1   5 30.8742 3.98007
 -23  -1  -5 4.92514 3.68614
  23   1   5 7.47590 3.69455
 -24  -1  -5 6.04938 3.90873
  24   1   5 3.49230 5.83016
 -25  -1  -5 4.01229 3.73153
  25   1   5 0.00000 4.73643
 -29   2   5 0.00000 6.28017
  28  -2  -5 4.95051 3.90328
 -28   2   5 7.91879 6.56462
  27  -2  -5 5.96677 3.71996
 -27   2   5 0.00000 5.49177
  26  -2  -5 6.33027 3.64827
 -26   2   5 4.21385 3.86489
  25  -2  -5 4.40482 3.54142
 -25   2   5 0.34950 5.14585
  24  -2  -5 2.51645 3.50288
 -24   2   5 2.42604 6.00629
  23  -2  -5 5.28865 3.51678
 -23   2   5 0.00000 3.48370
  22  -2  -5 7.26404 3.49415
 -22   2   5 10.5379 3.53993
  21  -2  -5 1.41205 3.29595
 -21   2   5 5.75491 3.37680
  20  -2  -5 2.82457 3.14333
 -20   2   5 2.07839 3.20622
  19  -2  -5 0.69344 3.23188
 -19   2   5 2.39019 3.06570
  18  -2  -5 12.4087 3.17129
 -18   2   5 7.22532 2.95665
  17  -2  -5 59.1872 3.81137
 -17   2   5 61.5870 3.70079
  16  -2  -5 3.93034 2.68779
 -16   2   5 3.20115 2.61587
  15  -2  -5 9.29617 2.58403
 -15   2   5 6.44230 1.97452
  14  -2  -5 0.87597 3.02254
 -14   2   5 4.91711 2.91633
  13  -2  -5 352.139 357.088
 -13   2   5 308.762 359.480
  12  -2  -5 23.5171 18.5026
 -12   2   5 29.1441 27.0490
  11  -2  -5 40.2608 2.74726
 -11   2   5 39.1880 1.91827
  10  -2  -5 11.4376 14.9535
 -10   2   5 22.0396 20.9260
   9  -2  -5 4.58905 1.16355
  -9   2   5 0.78075 1.36609
   8  -2  -5 30.6919 1.76167
  -8   2   5 30.7319 11.2295
   7  -2  -5 0.00000 31.8876
  -7   2   5 31.9425 19.7856
   6  -2  -5 101.050 4.08954
  -6   2   5 94.9972 3.66378
   5  -2  -5 58.6783 2.58063
  -5   2   5 58.8242 2.24933
   4  -2  -5 52.4406 2.12619
  -4   2   5 46.3114 1.88685
   3  -2  -5 26.7038 13.4668
  -3   2   5 25.2555 12.4552
   2  -2  -5 64.4913 2.53765
  -2   2   5 68.3725 2.81978
   1  -2  -5 3.96155 2.02677
  -1   2   5 6.04828 1.73037
   0  -2  -5 5.79235 1.29440
   0   2   5 1.15350 0.88764
  -1  -2  -5 76.1415 2.72042
   1   2   5 72.8736 2.45894
  -2  -2  -5 185.981 5.98120
   2   2   5 173.085 4.92536
  -3  -2  -5 36.4769 74.0494
   3   2   5 1201.07 240.728
  -4  -2  -5 0.00000 135.245
   4   2   5 31.5919 14.1042
  -5  -2  -5 34.3741 1.79383
   5   2   5 32.8573 1.55163
  -6  -2  -5 0.00000 2.60144
   6   2   5 3.41618 1.63480
  -7  -2  -5 35.2398 1.78111
   7   2   5 35.8302 1.70589
  -8  -2  -5 52.6081 3.26300
   8   2   5 53.5620 2.80232
  -9  -2  -5 0.00000 33.7607
   9   2   5 0.00000 64.8612
 -10  -2  -5 13.7540 20.9823
  10   2   5 15.3323 17.7968
 -11  -2  -5 18.7401 3.03202
  11   2   5 21.9701 2.08503
 -12  -2  -5 4.28474 2.90024
  12   2   5 3.26907 2.40465
 -13  -2  -5 16.1153 2.71174
  13   2   5 26.8302 4.85257
 -14  -2  -5 4.27320 2.58075
  14   2   5 12.3652 4.63884
 -15  -2  -5 0.00000 2.66172
  15   2   5 7.49480 4.73774
 -16  -2  -5 0.87282 2.76212
  16   2   5 0.00000 4.74220
 -17  -2  -5 1.72770 2.88635
  17   2   5 11.4302 5.20030
 -18  -2  -5 0.00000 3.24015
  18   2   5 0.54694 5.14093
 -19  -2  -5 2.51926 3.39886
  19   2   5 7.83051 3.44969
 -20  -2  -5 3.86908 3.53866
  20   2   5 2.27698 3.42717
 -21  -2  -5 2.96460 3.57390
  21   2   5 0.00000 3.39359
 -22  -2  -5 0.00000 3.60133
  22   2   5 7.01760 3.56154
 -23  -2  -5 1.60984 3.72071
  23   2   5 0.12862 3.51271
 -24  -2  -5 1.31672 3.65275
  24   2   5 0.00000 3.57091
 -25  -2  -5 4.92776 3.73801
  28  -3  -5 39.2387 5.48605
 -28   3   5 44.7250 7.05946
  27  -3  -5 56.9245 4.58730
 -27   3   5 43.2160 6.03318
  26  -3  -5 21.8899 3.92914
 -26   3   5 15.7524 5.46117
  25  -3  -5 16.1634 3.97962
 -25   3   5 13.1774 5.39761
  24  -3  -5 20.0290 3.88862
 -24   3   5 19.0805 3.96617
  23  -3  -5 47.6854 4.27714
 -23   3   5 49.3875 5.49251
  22  -3  -5 223.793 9.98110
 -22   3   5 233.554 10.8552
  21  -3  -5 188.972 8.02283
 -21   3   5 215.127 9.94986
  20  -3  -5 93.3477 5.89373
 -20   3   5 107.834 7.22740
  19  -3  -5 58.3622 4.83017
 -19   3   5 70.6754 4.70544
  18  -3  -5 70.9413 5.00418
 -18   3   5 84.3324 4.91916
  17  -3  -5 225.404 8.90335
 -17   3   5 251.578 8.83488
  16  -3  -5 397.894 13.3411
 -16   3   5 409.043 15.7153
  15  -3  -5 735.567 29.5295
 -15   3   5 730.425 27.9350
  14  -3  -5 381.724 22.7609
 -14   3   5 342.612 13.0967
  13  -3  -5 200.462 15.0717
 -13   3   5 186.743 9.18578
  12  -3  -5 298.593 12.4884
 -12   3   5 289.273 10.8350
  11  -3  -5 336.331 11.1788
 -11   3   5 363.787 11.6652
  10  -3  -5 963.832 25.4117
 -10   3   5 940.718 23.7776
   9  -3  -5 1113.77 26.8876
  -9   3   5 1122.73 28.3462
   8  -3  -5 975.909 24.4055
  -8   3   5 965.031 25.7057
   7  -3  -5 394.031 12.8672
  -7   3   5 394.713 13.4431
   6  -3  -5 505.034 16.6838
  -6   3   5 496.948 14.9118
   5  -3  -5 689.928 18.8976
  -5   3   5 704.273 20.9322
   4  -3  -5 749.878 22.8382
  -4   3   5 731.082 19.9963
   3  -3  -5 2116.88 59.6542
  -3   3   5 2125.60 52.8097
   2  -3  -5 1266.02 35.8787
  -2   3   5 1229.11 39.9922
   1  -3  -5 686.508 26.7291
  -1   3   5 707.828 30.6442
   0  -3  -5 492.096 15.3748
   0   3   5 457.563 13.7123
  -1  -3  -5 561.325 16.8469
   1   3   5 516.727 18.6038
  -2  -3  -5 1025.74 28.2515
   2   3   5 969.260 32.2284
  -3  -3  -5 1136.74 32.2510
   3   3   5 1132.76 32.5360
  -4  -3  -5 1160.88 35.1680
   4   3   5 1100.17 31.0274
  -5  -3  -5 450.413 13.9435
   5   3   5 442.426 15.9457
  -6  -3  -5 253.507 11.8332
   6   3   5 242.908 10.6896
  -7  -3  -5 287.458 10.2543
   7   3   5 295.659 8.21197
  -8  -3  -5 415.143 15.7200
   8   3   5 412.618 10.6483
  -9  -3  -5 602.037 18.3464
   9   3   5 599.503 15.5862
 -10  -3  -5 431.884 17.6006
  10   3   5 409.241 13.8949
 -11  -3  -5 192.524 10.5843
  11   3   5 205.131 10.2144
 -12  -3  -5 75.9407 5.60515
  12   3   5 73.1852 9.12168
 -13  -3  -5 107.351 5.71449
  13   3   5 118.750 9.42956
 -14  -3  -5 145.748 6.09467
  14   3   5 174.626 10.4309
 -15  -3  -5 142.179 6.05333
  15   3   5 172.563 10.3164
 -16  -3  -5 155.188 7.80733
  16   3   5 179.298 11.3635
 -17  -3  -5 54.5200 4.63814
  17   3   5 63.6611 7.91874
 -18  -3  -5 26.2557 4.84940
  18   3   5 48.5486 7.45682
 -19  -3  -5 17.0986 3.83088
  19   3   5 26.6684 6.11802
 -20  -3  -5 36.0904 4.18823
  20   3   5 38.2042 4.13401
 -21  -3  -5 38.3312 4.31694
  21   3   5 43.8492 6.68698
 -22  -3  -5 27.7254 4.18530
  22   3   5 27.8064 3.97104
 -23  -3  -5 16.1560 4.08228
  23   3   5 11.7793 3.76924
 -24  -3  -5 5.54038 3.90383
  24   3   5 1.50925 6.23708
 -25  -3  -5 0.98644 6.17948
  28  -4  -5 0.00000 6.13530
 -28   4   5 0.00000 6.12968
  27  -4  -5 0.00000 5.67270
 -27   4   5 0.00000 5.08990
  26  -4  -5 12.9485 4.22703
 -26   4   5 10.3021 5.06803
  25  -4  -5 8.48272 4.08629
 -25   4   5 1.96964 4.81149
  24  -4  -5 0.00000 3.82327
 -24   4   5 2.04210 3.46342
  23  -4  -5 0.00000 3.73801
 -23   4   5 2.98734 3.33479
  22  -4  -5 1.21603 3.61604
 -22   4   5 1.84779 3.24385
  21  -4  -5 8.91209 3.59162
 -21   4   5 15.8038 3.46521
  20  -4  -5 22.0060 3.53575
 -20   4   5 30.8857 3.93172
  19  -4  -5 23.7605 3.39420
 -19   4   5 29.0070 3.87059
  18  -4  -5 0.00000 3.00449
 -18   4   5 0.00000 3.40091
  17  -4  -5 5.86016 4.18115
 -17   4   5 0.30684 3.23819
 -16   4   5 731.031 569.106
  15  -4  -5 241.775 570.895
 -15   4   5 104.556 348.767
  14  -4  -5 256.696 9.58567
 -14   4   5 231.068 7.82850
  13  -4  -5 3.52466 2.52389
 -13   4   5 9.92558 2.45335
  12  -4  -5 1350.69 448.880
 -12   4   5 1.24024 30.1631
  11  -4  -5 219.643 368.551
 -11   4   5 247.337 252.476
  10  -4  -5 0.00000 24.5014
 -10   4   5 31.3716 3.76820
   9  -4  -5 50.0115 3.88791
  -9   4   5 48.0605 4.26054
   8  -4  -5 232.164 7.14980
  -8   4   5 240.555 7.96974
   7  -4  -5 214.283 6.12519
  -7   4   5 225.033 6.88061
   6  -4  -5 34.4897 1.60342
  -6   4   5 33.0934 1.56943
   5  -4  -5 16.0469 8.16989
  -5   4   5 34.6559 17.1833
   4  -4  -5 12.4427 1.62797
  -4   4   5 11.9946 1.07934
   3  -4  -5 14.1399 1.84807
  -3   4   5 11.8593 1.31046
   2  -4  -5 294.849 8.90688
  -2   4   5 280.643 7.71951
   1  -4  -5 122.007 3.65570
  -1   4   5 115.575 2.80395
   0  -4  -5 30.0451 1.75148
   0   4   5 28.2973 1.26237
  -1  -4  -5 66.9117 3.38223
   1   4   5 67.5395 2.28311
  -2  -4  -5 30.6374 2.15271
   2   4   5 29.4410 1.32976
  -3  -4  -5 2.94932 2.41086
   3   4   5 7.55490 1.61370
  -4  -4  -5 128.070 4.62366
   4   4   5 126.458 4.10826
  -5  -4  -5 220.077 5.93135
   5   4   5 215.226 5.32401
  -6  -4  -5 52.7580 19.2667
   6   4   5 628.324 293.988
  -7  -4  -5 0.00000 19.2893
   7   4   5 0.00000 26.9563
  -8  -4  -5 18.5979 3.66026
   8   4   5 0.00000 40.1633
  -9  -4  -5 7.01935 1.86587
   9   4   5 6.90687 1.75478
 -10  -4  -5 24.7563 4.04922
  10   4   5 14.2993 3.61271
 -11  -4  -5 14.1820 32.2326
  11   4   5 3.07617 50.9665
  12   4   5 150.929 730.424
 -13  -4  -5 7.59895 2.60532
  13   4   5 8.89834 4.34246
 -14  -4  -5 14.1579 2.74165
  14   4   5 18.8043 4.66622
 -15  -4  -5 1.91584 2.81604
  15   4   5 0.00000 4.66887
 -16  -4  -5 1.76828 2.97147
  16   4   5 2.14903 4.96215
 -17  -4  -5 0.00000 3.01359
  17   4   5 13.5972 5.29969
 -18  -4  -5 1.76452 3.10768
  18   4   5 5.66663 5.46722
 -19  -4  -5 1.02492 3.11056
  19   4   5 0.52085 5.63282
 -20  -4  -5 4.50661 3.24335
  20   4   5 1.46941 3.44967
 -21  -4  -5 0.55345 3.67783
  21   4   5 0.71384 3.54127
 -22  -4  -5 0.00000 3.77609
  22   4   5 0.00000 3.53196
 -23  -4  -5 5.49296 3.87412
  23   4   5 5.79381 6.34443
 -24  -4  -5 0.00000 5.20919
  27  -5  -5 1.30039 6.41260
 -27   5   5 15.5201 6.18439
  26  -5  -5 6.85557 5.30495
 -26   5   5 6.71547 5.31438
  25  -5  -5 0.00000 4.88707
 -25   5   5 5.74713 5.07114
  24  -5  -5 2.80416 3.88174
 -24   5   5 7.93522 5.02813
  23  -5  -5 32.4622 4.09346
 -23   5   5 35.9841 4.28492
  22  -5  -5 53.6866 4.37406
 -22   5   5 53.3513 4.61411
  21  -5  -5 53.9621 4.30794
 -21   5   5 52.6774 4.60469
  20  -5  -5 24.2052 3.79933
 -20   5   5 40.6213 4.16978
  19  -5  -5 6.04111 4.99841
 -19   5   5 13.9939 3.75672
  18  -5  -5 11.6703 4.79348
 -18   5   5 12.4946 3.58215
  17  -5  -5 64.4658 5.50891
 -17   5   5 59.1699 4.35900
  16  -5  -5 109.902 4.98788
 -16   5   5 110.355 5.67204
 -15   5   5 0.00000 475.268
  14  -5  -5 1165.34 563.643
 -14   5   5 397.464 349.567
  13  -5  -5 72.3355 52.0368
 -13   5   5 46.3993 3.73471
  12  -5  -5 88.8884 4.64077
 -12   5   5 90.6436 3.88622
  11  -5  -5 54.0294 3.59984
 -11   5   5 41.8879 2.99363
  10  -5  -5 189.102 6.09591
 -10   5   5 188.495 5.42153
   9  -5  -5 291.095 10.0291
  -9   5   5 283.432 7.62611
   8  -5  -5 143.079 6.88509
  -8   5   5 139.942 4.84879
   7  -5  -5 311.613 306.687
  -7   5   5 0.00000 121.531
   6  -5  -5 81.9875 3.62804
  -6   5   5 78.7440 3.30713
   5  -5  -5 95.0664 3.76444
  -5   5   5 90.7113 3.44105
   4  -5  -5 251.216 8.63213
  -4   5   5 258.460 6.95072
   3  -5  -5 210.625 8.12611
  -3   5   5 218.009 6.58254
   2  -5  -5 241.377 7.29604
  -2   5   5 238.178 7.31078
   1  -5  -5 202.427 6.30979
  -1   5   5 206.859 6.49786
   0  -5  -5 59.5372 3.29867
   0   5   5 59.3825 3.53528
  -1  -5  -5 129.073 4.89633
   1   5   5 125.778 3.95606
  -2  -5  -5 148.272 6.41869
   2   5   5 150.607 4.33977
  -3  -5  -5 195.942 12.1898
   3   5   5 141.376 24.8380
  -4  -5  -5 293.673 8.36968
   4   5   5 299.035 8.16011
  -5  -5  -5 50.8591 3.68307
   5   5   5 46.3950 3.15408
  -6  -5  -5 54.1616 2.91222
   6   5   5 54.0573 2.88046
  -7  -5  -5 98.1518 3.82864
   7   5   5 94.4973 3.69784
  -8  -5  -5 49.7572 2.98812
   8   5   5 56.5949 2.93404
   9   5   5 0.00000 496.499
 -10  -5  -5 20.3011 37.7571
  10   5   5 0.00000 50.6950
 -11  -5  -5 55.6739 43.1947
  11   5   5 48.7732 4.74877
 -12  -5  -5 30.1168 3.28250
  12   5   5 30.6667 3.69002
 -13  -5  -5 20.2406 3.09439
  13   5   5 24.2882 5.04482
 -14  -5  -5 39.7928 3.35908
  14   5   5 39.2410 5.47843
 -15  -5  -5 53.6821 3.66265
  15   5   5 53.5942 6.11972
 -16  -5  -5 31.6823 3.53818
  16   5   5 47.2064 6.03096
 -17  -5  -5 22.3266 3.50898
  17   5   5 25.3586 5.94906
 -18  -5  -5 9.01199 3.35274
  18   5   5 18.0282 5.94254
 -19  -5  -5 0.00000 5.83302
  19   5   5 5.89933 5.82285
 -20  -5  -5 17.0360 3.98958
  20   5   5 17.7080 5.96691
 -21  -5  -5 6.04262 3.84958
  21   5   5 3.61565 3.52681
 -22  -5  -5 7.85676 4.00224
  22   5   5 17.1375 6.23568
 -23  -5  -5 8.66009 4.06386
  26  -6  -5 0.22822 6.07083
 -26   6   5 0.00000 4.99470
  25  -6  -5 7.76048 13.4922
 -25   6   5 1.41426 4.89909
  24  -6  -5 5.88850 3.93403
 -24   6   5 19.1357 6.01157
  23  -6  -5 2.17285 3.77413
 -23   6   5 8.08265 5.64668
  22  -6  -5 3.82885 3.60968
 -22   6   5 5.39829 3.74071
  21  -6  -5 7.24236 3.58850
 -21   6   5 1.55379 3.61852
  20  -6  -5 13.4619 4.29139
 -20   6   5 18.4664 3.74096
  19  -6  -5 5.04320 3.26247
 -19   6   5 2.06077 3.41931
  18  -6  -5 27.2186 3.54251
 -18   6   5 27.1044 3.89844
  17  -6  -5 34.3622 3.36767
 -17   6   5 31.7971 3.68224
  16  -6  -5 30.4831 4.01460
 -16   6   5 29.6598 3.44968
  15  -6  -5 1.24691 3.81895
 -15   6   5 2.00198 3.21607
  14  -6  -5 3.18228 41.9379
 -14   6   5 18.8923 5.16981
  13  -6  -5 7.78774 2.76101
 -13   6   5 7.80219 3.09453
  12  -6  -5 417.235 521.511
 -12   6   5 345.176 315.567
  11  -6  -5 0.00000 477.986
 -11   6   5 255.958 394.593
  10  -6  -5 103.318 4.74719
 -10   6   5 108.645 3.42009
   9  -6  -5 3.41586 2.27961
  -9   6   5 0.00000 1.58643
   8  -6  -5 18.2021 16.2022
  -8   6   5 0.00000 25.9986
   7  -6  -5 26.9238 2.37776
  -7   6   5 27.1101 1.71826
   6  -6  -5 18.8315 13.1051
  -6   6   5 0.00000 23.9989
   5  -6  -5 382.348 9.96634
  -5   6   5 388.883 9.59889
   4  -6  -5 66.8538 2.10166
  -4   6   5 69.7120 2.22405
   3  -6  -5 1.31445 1.83612
  -3   6   5 6.00914 4.14202
   2  -6  -5 1.60037 0.99169
  -2   6   5 2.75065 1.11915
   1  -6  -5 47.8190 1.57139
  -1   6   5 47.9580 1.68660
   0  -6  -5 11.4230 1.70796
   0   6   5 16.1581 1.33566
  -1  -6  -5 185.251 7.64700
   1   6   5 193.819 5.96017
  -2  -6  -5 106.735 3.82743
   2   6   5 105.768 3.00982
  -3  -6  -5 6.36914 1.38965
   3   6   5 6.55478 1.21406
  -4  -6  -5 20.4199 2.78881
   4   6   5 13.4913 1.82720
  -5  -6  -5 9.27882 1.48412
   5   6   5 10.6011 1.41948
  -6  -6  -5 2.09552 1.70187
   6   6   5 2.13829 1.63985
  -7  -6  -5 0.00000 76.3266
   7   6   5 23.2379 87.0992
  -8  -6  -5 0.00000 33.8311
   8   6   5 0.00000 46.7013
  -9  -6  -5 15.4348 5.00015
   9   6   5 12.9744 3.83848
 -10  -6  -5 14.1538 3.31206
  10   6   5 15.8218 5.87448
 -11  -6  -5 0.00000 3.23211
  11   6   5 0.80463 3.98592
 -12  -6  -5 0.00000 2.70586
  12   6   5 0.00000 4.18141
 -13  -6  -5 0.00000 2.85418
  13   6   5 4.77882 4.42268
 -14  -6  -5 56.6496 3.84714
  14   6   5 56.2177 6.00421
 -15  -6  -5 1.17364 3.09032
  15   6   5 4.66087 4.75573
 -16  -6  -5 4.23549 3.16601
  16   6   5 2.27578 4.97144
 -17  -6  -5 0.57957 3.16789
  17   6   5 7.07287 5.14970
 -18  -6  -5 0.00000 4.37060
  18   6   5 1.97743 5.26368
 -19  -6  -5 0.15441 3.84673
  19   6   5 3.82830 5.51050
 -20  -6  -5 10.3038 4.04875
  20   6   5 11.5442 5.88340
 -21  -6  -5 2.35844 3.95214
  21   6   5 9.03047 6.34921
 -22  -6  -5 4.65458 3.96441
  25  -7  -5 18.4797 5.68518
 -25   7   5 15.8301 6.96919
  24  -7  -5 12.0744 4.85187
 -24   7   5 16.0352 5.93886
  23  -7  -5 74.4722 6.15890
 -23   7   5 81.2063 7.57437
  22  -7  -5 16.1642 3.90999
 -22   7   5 17.3682 6.01305
  21  -7  -5 39.1864 4.22758
 -21   7   5 49.5369 6.52045
  20  -7  -5 123.976 5.74680
 -20   7   5 113.857 6.26093
  19  -7  -5 38.6328 4.19101
 -19   7   5 42.6761 4.52126
  18  -7  -5 95.0824 5.03781
 -18   7   5 95.2900 5.53473
  17  -7  -5 107.692 6.73967
 -17   7   5 109.565 5.90360
  16  -7  -5 195.808 10.2372
 -16   7   5 184.721 12.9707
  15  -7  -5 126.615 5.76289
 -15   7   5 136.286 6.85534
  14  -7  -5 204.538 9.43569
 -14   7   5 210.930 9.57740
  13  -7  -5 226.207 9.97730
 -13   7   5 221.095 10.0975
 -12   7   5 0.00000 483.156
  11  -7  -5 279.644 11.5102
 -11   7   5 269.841 9.78947
  10  -7  -5 9.98298 506.799
 -10   7   5 0.00000 310.027
   9  -7  -5 441.697 16.6617
  -9   7   5 440.658 11.5266
   8  -7  -5 253.122 8.79429
  -8   7   5 255.927 7.09340
   7  -7  -5 512.316 14.1501
  -7   7   5 527.820 13.2841
   6  -7  -5 257.115 9.57952
  -6   7   5 266.663 7.73080
   5  -7  -5 274.428 9.87026
  -5   7   5 261.826 8.92896
   4  -7  -5 955.516 23.0767
  -4   7   5 930.513 24.2982
   3  -7  -5 191.994 6.86752
  -3   7   5 189.049 6.91140
   2  -7  -5 394.050 10.4829
  -2   7   5 400.913 10.6740
   1  -7  -5 557.160 14.1141
  -1   7   5 554.222 14.6891
   0  -7  -5 281.789 14.8006
   0   7   5 265.760 11.2836
  -1  -7  -5 408.088 14.8725
   1   7   5 391.554 9.79102
  -2  -7  -5 350.878 9.92039
   2   7   5 352.719 8.87265
  -3  -7  -5 352.420 11.4172
   3   7   5 362.622 11.1573
  -4  -7  -5 223.947 7.20199
   4   7   5 225.130 7.02953
  -5  -7  -5 256.417 8.94777
   5   7   5 267.225 8.76558
  -6  -7  -5 293.664 29.7402
   6   7   5 301.881 46.1661
  -7  -7  -5 219.001 10.2242
   7   7   5 202.002 9.57316
  -8  -7  -5 169.766 51.2878
   8   7   5 188.939 9.10307
  -9  -7  -5 155.352 8.59927
   9   7   5 158.252 8.04972
 -10  -7  -5 140.326 8.31973
  10   7   5 158.366 7.77864
 -11  -7  -5 84.5823 6.01084
  11   7   5 91.4076 5.43838
 -12  -7  -5 157.524 8.99485
  12   7   5 176.103 11.7441
 -13  -7  -5 44.3829 3.96160
  13   7   5 56.3387 6.34091
 -14  -7  -5 44.6977 4.00974
  14   7   5 47.0709 6.33217
 -15  -7  -5 107.753 6.12234
  15   7   5 105.544 8.42267
 -16  -7  -5 23.7330 3.91929
  16   7   5 24.9051 6.17367
 -17  -7  -5 39.6866 4.54233
  17   7   5 45.0543 6.39945
 -18  -7  -5 40.9559 4.51446
  18   7   5 42.5316 6.38405
 -19  -7  -5 10.0616 3.67869
  19   7   5 13.4377 6.14708
 -20  -7  -5 12.6141 3.50601
  20   7   5 16.2184 6.06076
  24  -8  -5 2.54438 5.09693
 -24   8   5 1.98560 6.37142
  23  -8  -5 4.05898 4.42205
 -23   8   5 6.11382 5.68752
  22  -8  -5 4.20170 4.47840
 -22   8   5 0.31792 5.37041
  21  -8  -5 13.7101 4.47601
 -21   8   5 14.0044 5.56784
  20  -8  -5 15.3178 3.57187
 -20   8   5 25.0803 5.56065
  19  -8  -5 3.34879 3.40503
 -19   8   5 4.94413 5.09731
  18  -8  -5 0.00000 4.11336
 -18   8   5 0.00000 3.41790
  17  -8  -5 10.5464 4.09665
 -17   8   5 2.47503 3.41872
  16  -8  -5 0.00000 3.04108
 -16   8   5 5.99374 3.32808
  15  -8  -5 30.5137 3.64790
 -15   8   5 29.4731 3.63162
  14  -8  -5 47.6572 3.93650
 -14   8   5 52.4732 4.21884
  13  -8  -5 18.2683 3.28266
 -13   8   5 24.6329 3.50344
  12  -8  -5 0.00000 3.14097
 -12   8   5 0.89179 3.17731
  11  -8  -5 4.15206 2.85409
 -11   8   5 6.17947 2.63604
  10  -8  -5 4.15159 2.70937
 -10   8   5 5.36083 2.53937
   9  -8  -5 35.9658 55.8550
  -9   8   5 26.4376 4.35991
   8  -8  -5 83.5317 3.83853
  -8   8   5 88.9103 3.40640
   7  -8  -5 0.00000 98.3765
  -7   8   5 73.8105 366.956
   6  -8  -5 2.18486 3.04557
  -6   8   5 7.43761 1.72042
   5  -8  -5 30.9853 23.6984
  -5   8   5 0.00000 436.302
   4  -8  -5 7.02188 2.03265
  -4   8   5 6.34748 1.76199
   3  -8  -5 33.9513 21.0206
  -3   8   5 0.00000 455.737
   2  -8  -5 94.3136 4.04176
  -2   8   5 86.9585 3.25463
   1  -8  -5 81.7283 40.8501
  -1   8   5 74.8009 3.39322
   0  -8  -5 2.04751 2.78804
   0   8   5 1.38261 1.52416
  -1  -8  -5 15.8752 45.2494
   1   8   5 8.39038 2.68661
  -2  -8  -5 3.90708 2.77737
   2   8   5 7.43883 1.58751
   3   8   5 455.404 539.417
  -4  -8  -5 45.7345 2.98304
   4   8   5 43.0532 2.73516
  -5  -8  -5 67.4778 30.8621
   5   8   5 0.00000 619.343
  -6  -8  -5 2.47144 2.18430
   6   8   5 3.80874 2.70140
  -7  -8  -5 8.70382 2.77482
   7   8   5 5.05432 2.81213
  -8  -8  -5 6.95263 2.90338
   8   8   5 11.0458 3.00726
  -9  -8  -5 0.00000 2.96870
   9   8   5 0.84800 3.03112
 -10  -8  -5 14.0775 3.46157
  10   8   5 19.1083 3.33184
 -11  -8  -5 23.5194 3.62445
  11   8   5 25.2228 3.44252
 -12  -8  -5 2.95334 3.82815
  12   8   5 10.0549 4.57752
 -13  -8  -5 5.58999 3.12494
  13   8   5 0.00000 4.71864
 -14  -8  -5 2.05850 3.20182
  14   8   5 4.85066 4.93046
 -15  -8  -5 0.54478 3.29370
  15   8   5 0.00000 5.04734
 -16  -8  -5 1.22868 3.42889
  16   8   5 2.86515 5.38170
 -17  -8  -5 5.09505 3.42733
  17   8   5 8.10690 5.65636
 -18  -8  -5 3.64235 3.37191
  18   8   5 0.00000 5.53841
 -19  -8  -5 2.19651 4.48877
  19   8   5 0.00000 5.63784
  23  -9  -5 2.00891 12.3688
  22  -9  -5 0.00000 5.18093
 -22   9   5 8.61051 5.59992
  21  -9  -5 9.71483 4.36777
 -21   9   5 4.91545 5.42637
  20  -9  -5 14.0443 4.36643
 -20   9   5 18.0558 5.50201
  19  -9  -5 21.3443 4.91733
 -19   9   5 23.9743 5.57792
  18  -9  -5 23.0310 5.44648
 -18   9   5 24.4277 5.48155
  17  -9  -5 22.6088 5.32102
 -17   9   5 7.45305 4.96267
  16  -9  -5 25.5037 7.27187
 -16   9   5 25.0298 5.07742
  15  -9  -5 24.6648 3.68147
 -15   9   5 25.4063 3.63141
  14  -9  -5 17.6462 3.55302
 -14   9   5 12.2895 3.37829
  13  -9  -5 62.9406 6.74184
 -13   9   5 54.8387 3.65669
  12  -9  -5 82.1711 7.57450
 -12   9   5 83.0508 4.21006
  11  -9  -5 43.3016 3.26340
 -11   9   5 48.3677 3.50595
  10  -9  -5 31.6669 2.96492
 -10   9   5 36.0063 3.19132
   9  -9  -5 45.2244 3.09384
  -9   9   5 48.1952 3.34064
   8  -9  -5 44.6599 3.02760
  -8   9   5 47.1364 3.29472
   7  -9  -5 43.8306 3.99824
  -7   9   5 51.5217 3.27025
   6  -9  -5 86.9810 5.15027
  -6   9   5 98.1899 6.52425
   5  -9  -5 84.1279 5.13152
  -5   9   5 86.1205 6.50901
   4  -9  -5 56.8476 4.43847
  -4   9   5 65.0983 5.60373
   3  -9  -5 8.22744 103.388
  -3   9   5 0.00000 563.959
   2  -9  -5 38.2167 3.79803
  -2   9   5 46.7774 3.06945
   1  -9  -5 68.3461 104.051
  -1   9   5 0.00000 559.792
   0  -9  -5 93.7213 5.37033
   0   9   5 100.345 4.00643
  -1  -9  -5 72.1706 4.94446
   1   9   5 82.6729 4.57884
  -2  -9  -5 41.5156 4.04321
   2   9   5 39.3187 3.66797
  -3  -9  -5 39.8246 3.83305
   3   9   5 39.0525 3.43548
  -4  -9  -5 36.9394 3.82024
   4   9   5 41.8876 3.44895
  -5  -9  -5 37.4350 3.03856
   5   9   5 46.6587 3.65449
  -6  -9  -5 53.6389 3.36009
   6   9   5 59.1525 4.05738
  -7  -9  -5 60.6889 4.44850
   7   9   5 62.2858 4.25988
  -8  -9  -5 25.4230 3.79634
   8   9   5 23.7811 3.76310
  -9  -9  -5 10.6903 3.55255
   9   9   5 14.9581 3.42329
 -10  -9  -5 21.8084 3.76461
  10   9   5 24.7934 3.50505
 -11  -9  -5 27.1547 4.01559
  11   9   5 27.4632 3.62218
 -12  -9  -5 14.2309 3.96602
 -13  -9  -5 17.0448 3.26351
  13   9   5 16.3630 5.31374
 -14  -9  -5 22.8987 3.57459
  14   9   5 6.19542 5.34411
 -15  -9  -5 6.41952 3.49524
  15   9   5 4.55948 5.38689
 -16  -9  -5 1.17041 3.49449
  16   9   5 14.8858 5.54997
 -17  -9  -5 6.08155 4.61891
  17   9   5 13.5066 5.67742
 -18  -9  -5 5.83432 4.54510
  20 -10  -5 0.25814 5.58071
 -20  10   5 7.28427 5.43365
 -19  10   5 2.32441 5.20234
 -18  10   5 0.00000 4.90065
 -17  10   5 1.98638 4.74188
  16 -10  -5 0.00000 4.37310
 -16  10   5 0.11098 4.65575
  15 -10  -5 3.60559 3.49280
 -15  10   5 7.07699 4.70749
  14 -10  -5 2.90746 2.82229
 -14  10   5 3.09290 4.53700
  13 -10  -5 0.00000 3.58735
 -13  10   5 1.78874 2.97531
  12 -10  -5 10.0982 3.62922
 -12  10   5 7.94178 2.59657
  11 -10  -5 19.3235 2.75453
 -11  10   5 19.6646 2.84367
  10 -10  -5 3.13211 2.44822
 -10  10   5 6.81389 2.74953
   9 -10  -5 2.89413 2.39220
  -9  10   5 4.70107 2.76084
   8 -10  -5 3.36556 2.35846
  -8  10   5 9.20323 3.26326
   7 -10  -5 3.50818 2.35792
  -7  10   5 5.25101 3.18899
   6 -10  -5 4.37887 3.10842
  -6  10   5 8.28362 3.18887
   5 -10  -5 17.8487 3.25528
  -5  10   5 17.6303 3.20289
   4 -10  -5 40.1159 3.58831
  -4  10   5 38.9881 3.52339
   3 -10  -5 2.14267 2.88542
  -3  10   5 0.00000 2.79918
   2 -10  -5 6.90727 2.94273
  -2  10   5 6.83712 2.83211
   1 -10  -5 3.10330 2.82073
  -1  10   5 1.20288 2.79885
   0 -10  -5 2.67711 2.94432
   0  10   5 3.94414 2.86670
  -1 -10  -5 21.7264 3.43831
   1  10   5 25.5368 3.10749
  -2 -10  -5 24.5821 3.45477
   2  10   5 27.6374 3.10158
  -3 -10  -5 4.10046 3.15592
   3  10   5 2.12799 2.85864
  -4 -10  -5 1.72591 3.16532
   4  10   5 1.13347 2.89177
  -5 -10  -5 5.44533 3.26030
   5  10   5 4.40655 4.28348
  -6 -10  -5 3.00644 3.32800
   6  10   5 0.00000 4.33327
  -7 -10  -5 13.0764 5.44098
   7  10   5 12.1250 4.74903
  -8 -10  -5 15.1861 3.71686
   8  10   5 27.5500 3.66015
  -9 -10  -5 6.02238 3.68231
   9  10   5 6.85165 3.37394
 -10 -10  -5 2.74554 3.72291
  10  10   5 3.58640 5.04119
 -11 -10  -5 4.36852 3.89967
  11  10   5 0.00000 5.09961
 -12 -10  -5 3.47862 4.00644
  12  10   5 14.7759 5.54812
 -13 -10  -5 6.00445 3.20075
  13  10   5 2.55215 5.88277
 -14 -10  -5 2.24127 4.04294
  14  10   5 14.7674 6.40089
 -15 -10  -5 0.00000 4.51953
  15  10   5 0.00000 6.39543
 -16 -10  -5 1.44560 4.46092
 -17 -10  -5 0.00000 6.70775
 -18  11   5 29.0155 5.64264
 -17  11   5 34.5385 5.56925
  16 -11  -5 25.8964 5.15656
 -16  11   5 20.2875 5.33398
  15 -11  -5 7.41985 4.58269
 -15  11   5 16.8964 4.96467
  14 -11  -5 33.6659 5.58394
 -14  11   5 22.3794 5.13714
 -13  11   5 71.6487 6.43952
 -12  11   5 67.7015 6.27123
  11 -11  -5 61.7486 5.40585
 -11  11   5 74.1591 6.53706
  10 -11  -5 34.9795 3.88739
 -10  11   5 32.7573 5.20738
   9 -11  -5 23.4005 3.71271
  -9  11   5 26.8130 4.97348
   8 -11  -5 32.6936 3.80652
  -8  11   5 35.7186 4.98325
   7 -11  -5 121.830 6.17073
  -7  11   5 124.834 8.35234
   6 -11  -5 117.597 8.85032
  -6  11   5 112.386 7.92391
   5 -11  -5 65.5517 4.56057
  -5  11   5 55.3617 4.19634
   4 -11  -5 83.5111 5.12483
  -4  11   5 68.6828 4.64342
   3 -11  -5 30.0345 3.85005
  -3  11   5 27.0294 3.51888
   2 -11  -5 43.5024 4.00584
  -2  11   5 55.0398 3.94502
   1 -11  -5 110.610 4.63838
  -1  11   5 107.367 5.43642
   0 -11  -5 95.5833 4.39350
   0  11   5 86.5990 5.21696
  -1 -11  -5 66.8013 4.92392
   1  11   5 76.2834 4.55944
  -2 -11  -5 42.9032 3.52753
   2  11   5 40.3627 4.11608
  -3 -11  -5 38.7164 3.57842
   3  11   5 48.5249 5.74319
  -4 -11  -5 39.3760 3.25776
   4  11   5 46.0650 5.38957
  -5 -11  -5 53.8148 4.55284
   5  11   5 65.0531 5.99294
  -6 -11  -5 55.8507 4.69537
   6  11   5 60.3042 6.05526
  -7 -11  -5 29.1836 6.41429
  -8 -11  -5 21.7839 4.16048
  -9 -11  -5 13.0119 4.13567
 -10 -11  -5 19.6554 4.19324
 -11 -11  -5 11.3012 4.16590
  11  11   5 17.6881 5.86428
 -12 -11  -5 37.2636 6.20482
  12  11   5 31.6018 6.50033
 -13 -11  -5 11.5408 4.37992
  13  11   5 21.9761 7.28729
 -14 -11  -5 12.0003 6.45999
 -15 -11  -5 0.71293 6.93857
 -15  12   5 0.00000 4.82758
  14 -12  -5 2.49081 4.50704
 -14  12   5 2.64230 4.77104
 -13  12   5 9.65670 4.76134
 -12  12   5 0.00000 4.56565
  11 -12  -5 5.22059 4.27490
 -11  12   5 0.10611 4.69843
  10 -12  -5 0.00000 4.11174
 -10  12   5 0.00000 4.36854
   9 -12  -5 6.45668 4.09392
  -9  12   5 5.41271 5.20809
   8 -12  -5 6.10436 4.14242
  -8  12   5 11.4323 4.48170
   7 -12  -5 3.61768 4.14953
  -7  12   5 0.00000 4.32358
   6 -12  -5 0.00000 4.22663
  -6  12   5 0.00000 4.15887
  -5  12   5 0.00000 4.11680
  -4  12   5 0.00000 4.07363
  -3  12   5 0.00000 4.03988
  -2  12   5 17.2620 4.95769
   1 -12  -5 0.36521 4.24235
  -1  12   5 0.00000 4.78053
   0 -12  -5 0.00000 4.18375
   0  12   5 0.00000 4.75141
  -1 -12  -5 0.54419 4.22847
   1  12   5 6.67038 4.83000
  -2 -12  -5 3.09650 4.49864
   2  12   5 4.54787 4.36154
  -3 -12  -5 0.29003 4.66527
   3  12   5 0.00000 4.31313
  -4 -12  -5 1.76721 4.90976
   4  12   5 3.17196 4.41949
   5  12   5 0.00000 4.57999
  -6 -12  -5 6.77584 5.66511
   6  12   5 3.01534 4.87596
  -7 -12  -5 0.00000 5.71972
   7  12   5 0.00000 4.86576
  -8 -12  -5 2.00266 3.90549
   8  12   5 0.00000 5.77790
  -9 -12  -5 0.00000 3.87415
   9  12   5 0.00000 5.90658
 -10 -12  -5 0.00000 5.40661
  10  12   5 1.54948 5.13758
 -11 -12  -5 6.03806 6.42551
 -12 -12  -5 3.22078 7.24070
 -13 -12  -5 1.37507 7.06368
 -14 -12  -5 0.00000 6.63146
  10 -13  -5 4.80974 4.39045
 -10  13   5 6.13320 4.70988
   9 -13  -5 0.00000 4.13044
  -9  13   5 0.00000 4.62820
   8 -13  -5 7.61691 4.51247
  -8  13   5 3.72656 4.72482
   7 -13  -5 32.4971 4.92320
  -7  13   5 37.3666 5.16899
   6 -13  -5 33.0345 5.07205
  -6  13   5 33.8316 5.08090
   5 -13  -5 17.0407 4.20720
  -5  13   5 17.8193 4.77179
   4 -13  -5 9.38491 3.85092
  -4  13   5 9.62674 4.50749
   3 -13  -5 0.00000 4.66129
  -3  13   5 6.76468 4.46835
   2 -13  -5 7.06732 4.65060
  -2  13   5 1.90501 4.46626
   1 -13  -5 30.8176 5.20644
  -1  13   5 33.8010 4.94290
   0 -13  -5 16.6412 4.95358
   0  13   5 9.82765 4.70150
  -1 -13  -5 37.3562 5.36002
   1  13   5 33.8314 5.19196
  -2 -13  -5 12.0121 4.90840
   2  13   5 14.2115 4.84393
  -3 -13  -5 6.27739 4.87764
   3  13   5 0.00000 4.58396
  -4 -13  -5 29.8853 5.38321
   4  13   5 25.6671 5.20744
  -5 -13  -5 14.2113 5.27433
   5  13   5 0.68604 4.76683
  -6 -13  -5 28.3874 5.88613
   6  13   5 22.9572 5.14002
 -28   0   6 49.6996 4.69267
 -27   0   6 6.15454 3.76192
 -26   0   6 5.59768 3.60029
 -25   0   6 4.82311 3.68767
 -24   0   6 20.5745 3.78841
 -23   0   6 56.3142 4.33866
 -22   0   6 90.2940 4.97888
 -21   0   6 84.4786 4.90179
 -20   0   6 15.0455 3.62501
 -19   0   6 13.1113 3.53105
 -18   0   6 28.3962 3.25284
 -17   0   6 248.391 8.51816
 -16   0   6 164.480 6.95359
 -15   0   6 272.663 10.1663
 -14   0   6 0.00000 251.689
 -13   0   6 85.4699 3.22139
 -12   0   6 392.783 12.4989
 -11   0   6 79.1998 2.76451
 -10   0   6 330.330 13.1966
  -9   0   6 730.663 17.2034
  -8   0   6 27.6747 2.36818
  -7   0   6 35.1643 4.43481
  -6   0   6 0.00000 94.0507
  -5   0   6 434.963 11.6542
  -4   0   6 530.199 13.7507
  -3   0   6 578.732 15.7044
  -2   0   6 251.114 9.03341
  -1   0   6 45.1551 3.87551
   0   0   6 69.0175 4.01333
   1   0   6 195.858 9.59376
   2   0   6 795.675 23.4376
   3   0   6 328.980 7.29888
   4   0   6 508.815 13.5539
   5   0   6 0.00000 156.436
   6   0   6 18.6109 1.37687
   7   0   6 438.668 11.5247
   8   0   6 158.484 4.34850
   9   0   6 305.557 22.1642
  10   0   6 216.339 7.24580
  11   0   6 0.00000 33.2871
  12   0   6 10.7002 3.89621
  13   0   6 40.4428 3.65319
  14   0   6 114.204 4.61792
  15   0   6 102.495 4.43927
  16   0   6 43.9063 3.39857
  17   0   6 11.5077 2.85881
  18   0   6 5.79486 2.72451
  19   0   6 8.77823 2.65634
  20   0   6 28.0905 2.94508
  21   0   6 24.3338 2.90124
  22   0   6 4.97145 2.65858
  23   0   6 10.2162 3.19100
  29  -1  -6 1.11412 4.11714
  28  -1  -6 1.88946 3.68345
 -28   1   6 3.98900 3.94903
  27  -1  -6 0.28919 3.53005
 -27   1   6 4.50323 3.71413
  26  -1  -6 4.92382 3.65875
 -26   1   6 8.32541 3.58740
  25  -1  -6 1.63620 3.52421
 -25   1   6 2.63925 3.47937
  24  -1  -6 9.00825 3.51712
 -24   1   6 3.06491 3.49642
  23  -1  -6 3.64075 3.44913
 -23   1   6 4.80878 3.42866
  22  -1  -6 14.6444 3.52042
 -22   1   6 9.70469 3.39302
  21  -1  -6 16.0876 3.43417
 -21   1   6 16.0800 3.39345
  20  -1  -6 31.3792 3.51145
 -20   1   6 28.8633 3.44729
  19  -1  -6 28.1270 3.31410
 -19   1   6 23.5315 3.25378
  18  -1  -6 7.80702 2.99368
 -18   1   6 12.8118 2.99105
  17  -1  -6 33.3314 3.18195
 -17   1   6 34.1261 3.30447
  16  -1  -6 518.205 322.037
 -16   1   6 244.004 315.960
  15  -1  -6 64.9430 3.55968
 -15   1   6 54.1928 2.88389
  14  -1  -6 106.167 4.68941
 -14   1   6 101.179 3.93749
  13  -1  -6 123.142 32.0544
 -13   1   6 118.757 4.48658
  12  -1  -6 0.00000 28.9715
 -12   1   6 71.0300 24.3990
  11  -1  -6 0.00000 18.8090
 -11   1   6 26.2974 19.1632
  10  -1  -6 126.644 3.44082
 -10   1   6 124.058 3.92063
   9  -1  -6 160.341 4.53336
  -9   1   6 161.038 4.55684
   8  -1  -6 178.403 5.42770
  -8   1   6 169.310 4.93480
   7  -1  -6 212.442 5.96154
  -7   1   6 213.055 5.42643
   6  -1  -6 125.602 4.42106
  -6   1   6 118.524 3.45450
   5  -1  -6 95.1946 3.67865
  -5   1   6 98.0355 2.93909
   4  -1  -6 173.402 6.30419
  -4   1   6 167.172 4.84212
   3  -1  -6 263.329 8.84416
  -3   1   6 255.948 6.87894
   2  -1  -6 266.880 7.98204
  -2   1   6 258.068 6.46771
   1  -1  -6 229.243 6.73575
  -1   1   6 222.673 5.58932
   0  -1  -6 127.523 4.08762
   0   1   6 128.879 3.66912
  -1  -1  -6 147.545 5.05014
   1   1   6 139.086 3.60129
  -2  -1  -6 158.327 5.74075
   2   1   6 156.645 4.36277
  -3  -1  -6 227.656 8.70886
   3   1   6 218.659 5.59730
  -4  -1  -6 178.879 5.41582
   4   1   6 182.752 4.81323
  -5  -1  -6 66.6789 2.42798
   5   1   6 69.8932 2.45019
  -6  -1  -6 131.340 3.78543
   6   1   6 140.251 3.78693
  -7  -1  -6 0.00000 307.727
   7   1   6 811.456 366.236
  -8  -1  -6 11.0084 26.1641
   8   1   6 0.00000 360.559
  -9  -1  -6 100.214 3.19877
   9   1   6 97.3767 3.63663
 -10  -1  -6 62.3365 2.64633
  10   1   6 57.1998 2.63660
 -11  -1  -6 6.64487 34.0990
  11   1   6 0.00000 26.3822
 -12  -1  -6 23.3800 2.34391
  12   1   6 23.1295 2.42528
 -13  -1  -6 28.8175 2.47428
  13   1   6 24.6204 3.29319
 -14  -1  -6 11.2419 2.36799
  14   1   6 5.46648 3.16905
 -15  -1  -6 8.62223 2.46168
  15   1   6 14.0198 2.50836
 -16  -1  -6 19.7074 2.66898
  16   1   6 18.8991 2.64171
 -17  -1  -6 8.88933 2.58054
  17   1   6 5.63749 2.54675
 -18  -1  -6 3.44347 2.57583
  18   1   6 6.62220 2.55452
 -19  -1  -6 1.37896 2.52549
  19   1   6 2.42142 2.57816
 -20  -1  -6 1.37961 2.56383
  20   1   6 1.88671 2.59120
 -21  -1  -6 0.00000 2.58446
  21   1   6 4.75592 2.62627
 -22  -1  -6 2.48544 2.59910
  22   1   6 2.22252 2.56831
 -23  -1  -6 0.08515 2.91662
  23   1   6 2.20205 2.88517
  28  -2  -6 31.4674 4.23088
 -28   2   6 28.5751 6.18061
  27  -2  -6 21.1000 3.95742
 -27   2   6 30.0926 4.04824
  26  -2  -6 15.7053 3.74018
 -26   2   6 17.2903 3.88788
  25  -2  -6 18.9642 3.70437
 -25   2   6 16.2168 3.84555
  24  -2  -6 46.7698 4.09726
 -24   2   6 50.1082 4.29093
  23  -2  -6 144.581 6.43222
 -23   2   6 157.007 6.47598
  22  -2  -6 140.364 6.25166
 -22   2   6 150.873 6.27295
  21  -2  -6 108.176 5.52259
 -21   2   6 117.158 5.53819
  20  -2  -6 119.075 6.36345
 -20   2   6 132.035 6.31925
  19  -2  -6 46.5068 3.97275
 -19   2   6 48.1527 4.07964
  18  -2  -6 129.312 5.73024
 -18   2   6 136.134 5.80358
  17  -2  -6 449.127 14.7843
 -17   2   6 466.305 14.8309
  16  -2  -6 527.966 16.8796
 -16   2   6 536.236 16.9382
  15  -2  -6 426.359 14.5058
 -15   2   6 412.782 12.4266
  14  -2  -6 236.525 9.69729
 -14   2   6 207.976 8.24333
  13  -2  -6 138.358 6.14887
 -13   2   6 129.664 6.13137
  12  -2  -6 305.730 9.51048
 -12   2   6 293.416 9.51457
  11  -2  -6 714.706 17.2618
 -11   2   6 723.447 19.3284
  10  -2  -6 1041.32 22.0679
 -10   2   6 1002.61 22.9331
   9  -2  -6 994.105 22.4150
  -9   2   6 978.545 26.0570
   8  -2  -6 435.715 13.1753
  -8   2   6 438.493 17.4815
   7  -2  -6 271.506 13.2845
  -7   2   6 258.290 14.2919
   6  -2  -6 354.813 12.4677
  -6   2   6 357.188 11.6531
   5  -2  -6 841.740 23.9224
  -5   2   6 808.434 18.8598
   4  -2  -6 1956.53 53.3363
  -4   2   6 1874.24 42.5784
   3  -2  -6 1116.55 29.4247
  -3   2   6 1089.16 32.6389
   2  -2  -6 575.355 19.1549
  -2   2   6 563.317 19.0840
   1  -2  -6 556.229 22.2156
  -1   2   6 542.656 22.3453
   0  -2  -6 251.917 10.4240
   0   2   6 258.238 12.9743
  -1  -2  -6 653.839 20.0152
   1   2   6 650.131 16.4951
  -2  -2  -6 1298.18 36.5936
   2   2   6 1269.21 30.2419
  -3  -2  -6 1028.05 28.6710
   3   2   6 1025.85 22.6566
  -4  -2  -6 528.362 22.9659
   4   2   6 500.643 15.8179
  -5  -2  -6 200.706 9.02978
   5   2   6 190.914 9.25410
  -6  -2  -6 149.755 6.68815
   6   2   6 152.330 7.38811
  -7  -2  -6 294.244 8.16336
   7   2   6 302.836 8.15486
  -8  -2  -6 450.004 10.4779
   8   2   6 442.998 11.9265
  -9  -2  -6 444.929 11.7123
   9   2   6 414.499 11.9566
 -10  -2  -6 246.188 11.7596
  10   2   6 240.374 8.51797
 -11  -2  -6 49.9853 5.40990
  11   2   6 54.8494 4.68274
 -12  -2  -6 51.1200 5.12877
  12   2   6 52.4350 5.18295
 -13  -2  -6 59.2180 3.81548
  13   2   6 68.2378 3.91762
 -14  -2  -6 102.278 4.51152
  14   2   6 102.831 5.79855
 -15  -2  -6 162.508 6.75151
  15   2   6 182.084 11.3490
 -16  -2  -6 48.9854 3.75617
  16   2   6 60.4519 4.30969
 -17  -2  -6 12.4338 3.09968
  17   2   6 19.5339 3.53569
 -18  -2  -6 13.0015 3.19670
  18   2   6 15.0621 3.57507
 -19  -2  -6 8.38505 2.81896
  19   2   6 12.3119 3.10269
 -20  -2  -6 20.8964 2.94484
  20   2   6 25.1860 3.32682
 -21  -2  -6 23.7974 3.04014
  21   2   6 35.0830 3.51078
 -22  -2  -6 17.3427 2.98284
  22   2   6 22.7523 5.36924
 -23  -2  -6 8.96823 3.27450
  23   2   6 3.52338 3.79663
  28  -3  -6 6.77689 6.20173
  27  -3  -6 0.47222 3.65757
 -27   3   6 0.00000 5.45013
  26  -3  -6 0.00000 3.45371
 -26   3   6 3.23013 3.71330
  25  -3  -6 0.36023 3.46646
 -25   3   6 2.88008 3.66674
  24  -3  -6 11.3679 3.84374
 -24   3   6 21.6506 3.85243
  23  -3  -6 7.75447 3.42151
 -23   3   6 6.77869 3.64026
  22  -3  -6 5.56215 3.27154
 -22   3   6 3.44729 3.52988
  21  -3  -6 2.67317 3.13997
 -21   3   6 0.74640 3.23874
  20  -3  -6 0.41593 2.95426
 -20   3   6 0.32157 3.10814
  19  -3  -6 25.0696 2.94314
 -19   3   6 26.8001 3.37688
  18  -3  -6 42.1425 3.23981
 -18   3   6 40.4346 3.47076
  17  -3  -6 56.4680 3.48871
 -17   3   6 53.4846 3.63490
  16  -3  -6 30.7918 2.53031
 -16   3   6 28.2169 2.89636
  15  -3  -6 0.00000 93.6808
 -15   3   6 15.3295 6.05232
  14  -3  -6 4.46882 1.74938
 -14   3   6 3.05326 1.46863
  13  -3  -6 18.8356 2.13085
 -13   3   6 13.2584 1.83809
  12  -3  -6 185.929 6.82318
 -12   3   6 174.470 5.85925
  11  -3  -6 0.00000 307.822
 -11   3   6 0.00000 193.687
  10  -3  -6 98.7619 2.79302
 -10   3   6 97.4828 3.26912
   9  -3  -6 592.119 282.990
  -9   3   6 80.9411 135.285
   8  -3  -6 9.94427 1.07000
  -8   3   6 10.1386 1.12931
   7  -3  -6 43.9820 2.40085
  -7   3   6 39.2678 1.88218
   6  -3  -6 202.324 7.49062
  -6   3   6 200.285 5.75252
   5  -3  -6 293.668 10.0920
  -5   3   6 289.081 8.69227
   4  -3  -6 135.212 4.82534
  -4   3   6 134.144 5.98968
   3  -3  -6 7.42555 16.3391
  -3   3   6 51.4706 23.4859
   2  -3  -6 159.268 222.706
  -2   3   6 393.883 199.301
   1  -3  -6 79.0027 3.25581
  -1   3   6 81.0007 3.80100
   0  -3  -6 295.559 9.01241
   0   3   6 281.834 12.1166
  -1  -3  -6 249.352 8.55293
   1   3   6 247.693 7.52331
  -2  -3  -6 111.830 3.94555
   2   3   6 103.418 3.24397
  -3  -3  -6 26.8200 1.81949
   3   3   6 25.8016 1.33252
  -4  -3  -6 24.0978 13.8483
   4   3   6 0.00000 19.1514
  -5  -3  -6 40.8292 3.12625
   5   3   6 31.8026 1.71949
  -6  -3  -6 127.597 14.7404
   6   3   6 122.929 24.8587
  -7  -3  -6 150.645 5.01498
   7   3   6 144.555 4.97440
  -8  -3  -6 66.9159 2.86200
   8   3   6 66.6632 2.51449
  -9  -3  -6 13.1704 1.46541
   9   3   6 15.1411 1.41850
  10   3   6 393.428 524.589
 -11  -3  -6 12.8758 2.14646
  11   3   6 16.7456 1.86997
 -12  -3  -6 28.8092 2.62241
  12   3   6 25.3799 2.98758
 -13  -3  -6 39.3201 2.86960
  13   3   6 40.4481 3.41555
 -14  -3  -6 19.0764 2.56884
  14   3   6 29.0718 3.07383
 -15  -3  -6 6.77359 2.38929
  15   3   6 7.14561 4.02556
 -16  -3  -6 1.67233 2.39730
  16   3   6 0.00000 2.58359
 -17  -3  -6 1.90075 2.49019
  17   3   6 0.00000 2.71672
 -18  -3  -6 6.35615 3.52276
  18   3   6 2.88323 2.84326
 -19  -3  -6 10.3409 2.71794
  19   3   6 5.05385 2.94565
 -20  -3  -6 3.02781 2.69692
  20   3   6 8.16317 3.00774
 -21  -3  -6 1.43395 2.79213
  21   3   6 1.98122 2.89665
 -22  -3  -6 1.06901 3.02700
  22   3   6 3.16915 2.88973
 -23  -3  -6 0.00000 4.99201
  23   3   6 0.00000 3.50243
  27  -4  -6 13.5446 3.93421
 -27   4   6 18.6695 5.67786
  26  -4  -6 5.55790 3.68945
 -26   4   6 9.20214 4.90725
  25  -4  -6 10.9585 5.19717
 -25   4   6 2.19133 3.52780
  24  -4  -6 11.3773 3.54504
 -24   4   6 16.9790 3.54574
  23  -4  -6 36.2017 3.81490
 -23   4   6 38.8935 3.81456
  22  -4  -6 42.5565 3.64856
 -22   4   6 46.4324 3.87503
  21  -4  -6 42.7146 3.49744
 -21   4   6 37.4011 3.77181
  20  -4  -6 17.0894 2.93006
 -20   4   6 21.8067 3.49920
  19  -4  -6 20.9056 2.77782
 -19   4   6 18.9652 3.22435
  18  -4  -6 46.6020 3.30954
 -18   4   6 39.5687 3.43284
  17  -4  -6 88.5705 4.34217
 -17   4   6 96.7440 4.41048
  16  -4  -6 167.964 6.46636
 -16   4   6 174.158 6.47006
  15  -4  -6 94.7046 4.47674
 -15   4   6 91.5345 4.54527
  14  -4  -6 61.5612 3.81931
 -14   4   6 56.7814 3.20226
  13  -4  -6 0.00000 411.298
 -13   4   6 0.00000 278.944
  12  -4  -6 920.448 394.892
 -12   4   6 0.00000 339.718
  11  -4  -6 254.933 8.30386
 -11   4   6 247.897 7.13400
  10  -4  -6 324.163 33.7064
 -10   4   6 202.777 8.72632
   9  -4  -6 254.389 7.11711
  -9   4   6 249.054 7.45068
   8  -4  -6 92.8818 3.74711
  -8   4   6 90.8082 5.16986
   7  -4  -6 27.8944 3.37450
  -7   4   6 27.0820 3.64459
   6  -4  -6 8.90497 22.1809
  -6   4   6 43.2068 19.8206
   5  -4  -6 249.880 7.91421
  -5   4   6 248.328 6.75178
   4  -4  -6 530.263 13.8461
  -4   4   6 528.021 13.4156
   3  -4  -6 366.853 10.2845
  -3   4   6 372.610 13.9701
   2  -4  -6 142.753 5.90278
  -2   4   6 139.264 6.74700
   1  -4  -6 63.8982 4.76967
  -1   4   6 69.4996 5.57347
   0  -4  -6 63.0304 3.40183
   0   4   6 62.5316 4.72286
  -1  -4  -6 201.725 6.84453
   1   4   6 205.245 5.91423
  -2  -4  -6 382.820 11.4100
   2   4   6 375.470 11.7254
  -3  -4  -6 338.483 11.1104
   3   4   6 342.456 10.9489
  -4  -4  -6 126.375 5.76935
   4   4   6 127.426 4.55370
   5   4   6 0.00000 361.771
  -6  -4  -6 47.1925 4.13737
   6   4   6 45.8389 2.91745
  -7  -4  -6 79.7335 27.6357
   7   4   6 0.00000 31.6552
  -8  -4  -6 174.867 23.4200
   8   4   6 184.679 33.3916
  -9  -4  -6 155.156 5.61229
   9   4   6 156.084 5.30471
 -10  -4  -6 86.9115 4.08030
  10   4   6 84.1468 3.68324
 -11  -4  -6 40.4469 3.39721
  11   4   6 43.9458 3.89626
 -12  -4  -6 18.1570 2.67077
  12   4   6 26.7490 3.01258
 -13  -4  -6 32.5431 2.85726
  13   4   6 35.9704 3.19274
 -14  -4  -6 48.3060 3.10504
  14   4   6 49.0581 3.65248
 -15  -4  -6 54.5103 3.42263
  15   4   6 73.7818 5.76851
 -16  -4  -6 41.8409 3.19498
  16   4   6 33.9927 5.25441
 -17  -4  -6 12.7105 2.83973
  17   4   6 17.7835 3.08080
 -18  -4  -6 5.81794 2.80877
  18   4   6 5.32043 2.95315
 -19  -4  -6 7.90806 2.84236
  19   4   6 4.25384 2.95177
 -20  -4  -6 15.0383 2.90642
  20   4   6 12.4104 3.14961
 -21  -4  -6 19.1996 3.07501
  21   4   6 13.9668 3.21970
 -22  -4  -6 8.68102 4.71987
  22   4   6 7.20698 3.87604
  27  -5  -6 5.96495 5.61425
  26  -5  -6 9.04789 3.34930
 -26   5   6 1.50535 4.53697
  25  -5  -6 1.32650 3.00800
 -25   5   6 1.32004 4.44133
  24  -5  -6 4.26188 2.90651
 -24   5   6 1.85117 3.33959
  23  -5  -6 2.50135 2.41722
 -23   5   6 0.71972 4.22899
  22  -5  -6 7.34123 2.59121
 -22   5   6 8.69727 3.26119
  21  -5  -6 50.4008 3.58692
 -21   5   6 50.4530 3.82906
  20  -5  -6 32.1270 2.92162
 -20   5   6 29.1720 3.36649
  19  -5  -6 5.18506 2.17789
 -19   5   6 3.54267 3.57311
  18  -5  -6 5.71291 2.10508
 -18   5   6 8.42748 2.82324
  17  -5  -6 4.52240 1.94272
 -17   5   6 4.41720 3.06547
  16  -5  -6 20.0793 2.40685
 -16   5   6 20.6037 3.28145
  15  -5  -6 64.8766 3.60491
 -15   5   6 62.3274 4.30062
  14  -5  -6 93.3278 4.03817
 -14   5   6 90.9408 4.86438
  13  -5  -6 32.3772 2.44293
 -13   5   6 30.6569 2.94491
  12  -5  -6 10.1206 5.66728
 -12   5   6 0.00000 279.401
  11  -5  -6 6.88693 1.44016
 -11   5   6 5.43943 2.00035
  10  -5  -6 3.38612 19.2934
 -10   5   6 126.667 229.987
   9  -5  -6 129.543 5.03515
  -9   5   6 132.595 4.50151
   8  -5  -6 163.239 5.50754
  -8   5   6 159.286 4.42538
   7  -5  -6 44.2896 2.04198
  -7   5   6 43.1667 1.62664
   6  -5  -6 1.07046 1.47533
  -6   5   6 1.93239 1.02573
   5  -5  -6 2.53719 1.58563
  -5   5   6 2.13674 0.83744
   4  -5  -6 3.34801 1.63049
  -4   5   6 2.83095 1.05122
   3  -5  -6 125.784 4.87100
  -3   5   6 115.009 4.02107
   2  -5  -6 252.232 7.47541
  -2   5   6 240.983 5.78581
   1  -5  -6 94.0508 3.03180
  -1   5   6 87.0831 2.37462
   0  -5  -6 0.00000 1.53757
   0   5   6 1.73407 0.71897
  -1  -5  -6 3.18764 1.63915
   1   5   6 6.29596 0.79526
  -2  -5  -6 2.58482 1.73392
   2   5   6 6.30041 0.96110
  -3  -5  -6 84.3049 5.01255
   3   5   6 74.5630 3.16147
  -4  -5  -6 120.316 6.02153
   4   5   6 121.955 3.98442
  -5  -5  -6 51.4595 18.9179
   5   5   6 84.1374 3.09429
  -6  -5  -6 5.30700 1.34322
   6   5   6 6.01000 1.09433
  -7  -5  -6 8.13326 25.7348
   7   5   6 0.00000 18.4802
  -8  -5  -6 0.58750 1.88002
   8   5   6 0.00000 1.22124
  -9  -5  -6 29.8742 2.79308
   9   5   6 33.2098 2.35835
 -10  -5  -6 63.3120 3.37756
  10   5   6 58.5969 3.00237
 -11  -5  -6 25.4382 2.55870
  11   5   6 37.6537 2.88031
 -12  -5  -6 0.44137 2.18779
  12   5   6 0.47344 2.09465
 -13  -5  -6 1.46646 2.37045
  13   5   6 2.97906 3.74743
 -14  -5  -6 0.43412 2.49434
  14   5   6 0.00000 3.83574
 -15  -5  -6 7.25165 2.62142
  15   5   6 3.88009 4.25479
 -16  -5  -6 9.75490 2.82364
  16   5   6 12.7685 4.73477
 -17  -5  -6 4.63524 2.76780
  17   5   6 4.39393 2.41187
 -18  -5  -6 5.09318 3.72399
  18   5   6 5.35934 2.44491
 -19  -5  -6 0.00000 2.76536
  19   5   6 0.73864 2.73181
 -20  -5  -6 2.31002 2.81378
  20   5   6 1.68106 2.79759
 -21  -5  -6 6.05712 4.40900
  21   5   6 0.00000 3.58246
 -22  -5  -6 3.55018 5.22861
  26  -6  -6 4.99885 4.59576
  25  -6  -6 38.1963 3.40602
 -25   6   6 25.7892 4.90582
  24  -6  -6 20.5015 2.98028
 -24   6   6 22.7442 4.60235
  23  -6  -6 39.3194 3.36488
 -23   6   6 35.1881 3.69759
  22  -6  -6 70.5527 4.39464
 -22   6   6 75.5645 4.41176
  21  -6  -6 26.5804 3.12203
 -21   6   6 31.7869 3.52852
  20  -6  -6 48.0302 3.80765
 -20   6   6 53.7786 3.88001
  19  -6  -6 57.0581 3.92796
 -19   6   6 63.1168 3.95171
  18  -6  -6 100.044 4.79311
 -18   6   6 96.5648 5.57354
  17  -6  -6 138.609 5.91597
 -17   6   6 153.783 6.95120
  16  -6  -6 122.437 5.29089
 -16   6   6 126.451 6.20810
  15  -6  -6 143.996 6.17287
 -15   6   6 155.431 7.33397
  14  -6  -6 125.188 5.48324
 -14   6   6 119.140 6.49167
  13  -6  -6 141.644 5.86272
 -13   6   6 137.650 7.09649
  12  -6  -6 208.833 7.50497
 -12   6   6 213.759 7.42424
  11  -6  -6 324.820 12.1112
 -11   6   6 321.155 9.31114
  10  -6  -6 320.026 12.1104
 -10   6   6 320.820 9.40563
   9  -6  -6 309.856 10.4364
  -9   6   6 316.275 9.50351
   8  -6  -6 212.082 7.96114
  -8   6   6 216.622 7.22651
   7  -6  -6 217.936 7.19115
  -7   6   6 210.075 7.36859
   6  -6  -6 400.555 12.5026
  -6   6   6 407.728 12.1905
   5  -6  -6 294.846 10.6522
  -5   6   6 283.579 8.73629
   4  -6  -6 477.192 16.0492
  -4   6   6 447.871 13.2706
   3  -6  -6 504.180 17.0868
  -3   6   6 481.353 12.8070
   2  -6  -6 283.370 11.6862
  -2   6   6 264.289 9.59975
   1  -6  -6 254.877 13.0688
  -1   6   6 243.476 8.83483
   0  -6  -6 216.421 10.5453
   0   6   6 206.827 7.03371
  -1  -6  -6 326.254 15.2138
   1   6   6 313.142 10.2730
  -2  -6  -6 305.438 11.9642
   2   6   6 305.462 9.08640
  -3  -6  -6 270.588 8.04341
   3   6   6 278.361 8.31754
  -4  -6  -6 223.369 7.50144
   4   6   6 235.427 7.36881
  -5  -6  -6 155.660 5.90823
   5   6   6 161.642 5.81720
  -6  -6  -6 112.874 4.94061
   6   6   6 118.500 5.49230
  -7  -6  -6 112.327 6.64637
   7   6   6 120.583 5.02482
  -8  -6  -6 158.487 6.16950
   8   6   6 153.453 5.70084
  -9  -6  -6 136.000 5.67957
   9   6   6 142.707 6.48934
 -10  -6  -6 115.168 5.39896
  10   6   6 124.706 6.21339
 -11  -6  -6 56.0652 3.74617
  11   6   6 57.4652 4.19015
 -12  -6  -6 48.0587 3.81137
  12   6   6 58.2606 4.31216
 -13  -6  -6 48.9271 3.64053
  13   6   6 53.0859 5.65687
 -14  -6  -6 33.4649 3.28100
  14   6   6 46.6122 5.08527
 -15  -6  -6 45.1729 3.56135
  15   6   6 55.0967 5.54229
 -16  -6  -6 29.0992 3.18482
  16   6   6 38.6884 5.03807
 -17  -6  -6 23.6767 3.24267
  17   6   6 19.9288 3.08310
 -18  -6  -6 10.9967 3.01031
  18   6   6 6.32298 2.63585
 -19  -6  -6 8.52830 3.03598
  19   6   6 12.8973 2.73368
 -20  -6  -6 9.92024 4.65599
  20   6   6 6.55078 3.92935
 -21  -6  -6 4.55519 5.21394
 -25   7   6 0.37764 8.51320
  24  -7  -6 8.55989 4.79132
 -24   7   6 10.6088 4.18929
  23  -7  -6 3.72482 2.45840
 -23   7   6 1.47816 3.95814
  22  -7  -6 3.45103 2.38051
 -22   7   6 3.34338 3.94043
  21  -7  -6 30.7976 2.97603
 -21   7   6 22.3748 3.26640
  20  -7  -6 3.55121 2.23163
 -20   7   6 7.06011 2.96711
  19  -7  -6 6.53678 2.42681
 -19   7   6 8.51377 3.26426
  18  -7  -6 11.8681 2.58951
 -18   7   6 3.37709 3.19759
  17  -7  -6 30.6374 2.76671
 -17   7   6 18.6006 3.22799
  16  -7  -6 0.00000 2.01200
 -16   7   6 1.95008 2.85909
  15  -7  -6 6.64322 2.46410
 -15   7   6 9.83155 2.87158
  14  -7  -6 21.3918 2.50942
 -14   7   6 16.9512 2.90719
  13  -7  -6 6.06487 2.57033
 -13   7   6 4.21894 2.34366
  12  -7  -6 50.7231 3.61873
 -12   7   6 50.0426 3.08326
  11  -7  -6 28.8132 27.3718
 -11   7   6 0.00000 504.265
  10  -7  -6 7.29981 2.28442
 -10   7   6 6.89428 1.66856
   9  -7  -6 16.2641 2.32869
  -9   7   6 19.6475 1.75612
   8  -7  -6 10.4745 3.79887
  -8   7   6 0.00000 286.978
   7  -7  -6 3.00063 1.48580
  -7   7   6 5.94145 1.57055
   6  -7  -6 109.783 3.21252
  -6   7   6 107.917 3.62097
   5  -7  -6 46.7011 2.00572
  -5   7   6 52.4716 2.30380
   4  -7  -6 10.7620 2.05575
  -4   7   6 9.72941 2.72442
   3  -7  -6 16.2234 1.79200
  -3   7   6 17.6698 1.56506
   2  -7  -6 92.4712 3.53431
  -2   7   6 96.6170 2.77514
   1  -7  -6 2.71796 1.60500
  -1   7   6 2.61154 1.14045
   0  -7  -6 54.9139 2.74641
   0   7   6 56.4863 2.08633
  -1  -7  -6 48.2674 2.35764
   1   7   6 45.5103 2.27441
  -2  -7  -6 50.1209 2.03769
   2   7   6 52.8047 1.97189
  -3  -7  -6 9.08210 23.2373
   3   7   6 4.01579 1.19277
  -4  -7  -6 8.82812 1.35700
   4   7   6 10.9844 1.29922
  -5  -7  -6 0.74998 1.65927
   5   7   6 2.02334 1.23751
  -6  -7  -6 19.8551 45.5421
   6   7   6 21.8304 3.32507
  -7  -7  -6 43.3247 3.46792
   7   7   6 42.3312 2.18583
  -8  -7  -6 24.4982 2.33074
   8   7   6 29.3245 2.67507
  -9  -7  -6 2.23129 2.03925
   9   7   6 2.19335 2.08630
 -10  -7  -6 2.79461 2.38803
  10   7   6 4.65105 2.20438
 -11  -7  -6 0.39306 2.41711
  11   7   6 0.00000 2.06586
 -12  -7  -6 2.97284 2.60135
  12   7   6 0.51558 2.38431
 -13  -7  -6 28.9899 3.06846
  13   7   6 37.2838 3.18264
 -14  -7  -6 5.21999 2.79781
  14   7   6 3.31651 2.54406
 -15  -7  -6 0.00000 2.78597
  15   7   6 0.00000 2.39193
 -16  -7  -6 0.00000 3.33070
  16   7   6 0.00000 4.34076
 -17  -7  -6 2.30000 2.86333
  17   7   6 1.17282 2.23191
 -18  -7  -6 6.40458 2.92804
  18   7   6 0.00000 2.16873
 -19  -7  -6 2.52269 4.45344
 -20  -7  -6 9.11958 4.71489
  24  -8  -6 1.55081 11.9558
 -24   8   6 0.45163 7.52623
  23  -8  -6 5.50063 3.68374
 -23   8   6 4.70612 7.27809
  22  -8  -6 24.0370 3.01864
 -22   8   6 23.2310 4.26383
  21  -8  -6 10.1300 2.62635
 -21   8   6 6.72611 3.95277
  20  -8  -6 10.6195 2.42855
 -20   8   6 12.1186 4.71892
  19  -8  -6 44.0136 3.35568
 -19   8   6 34.0271 5.34166
  18  -8  -6 33.3560 3.14401
 -18   8   6 31.5242 3.77920
  17  -8  -6 41.1175 3.18789
 -17   8   6 36.0506 3.82334
  16  -8  -6 30.5719 3.03261
 -16   8   6 29.8434 3.55415
  15  -8  -6 23.8695 2.83384
 -15   8   6 22.6276 3.35524
  14  -8  -6 53.0240 3.81536
 -14   8   6 51.1378 3.31525
  13  -8  -6 51.6012 3.85851
 -13   8   6 59.1205 3.33869
  12  -8  -6 83.1456 4.66034
 -12   8   6 79.7891 3.93548
  11  -8  -6 68.7789 4.17402
 -11   8   6 69.3207 3.58336
  10  -8  -6 64.5720 3.51031
 -10   8   6 64.1210 3.49842
   9  -8  -6 58.9328 3.32767
  -9   8   6 57.9752 3.35095
   8  -8  -6 41.1477 24.5911
  -8   8   6 0.00000 473.975
   7  -8  -6 136.634 4.50255
  -7   8   6 134.614 4.45270
   6  -8  -6 152.750 4.88931
  -6   8   6 149.550 4.85849
   5  -8  -6 66.2505 2.98226
  -5   8   6 65.2383 2.60714
   4  -8  -6 57.3137 2.75223
  -4   8   6 56.4950 2.40027
   3  -8  -6 106.477 4.25139
  -3   8   6 100.827 3.28198
   2  -8  -6 88.5536 3.88309
  -2   8   6 84.3910 3.34617
   1  -8  -6 100.187 4.02924
  -1   8   6 99.7095 3.81470
   0  -8  -6 102.456 4.14389
   0   8   6 101.663 3.91902
  -1  -8  -6 84.3760 4.02177
   1   8   6 77.1456 3.74971
  -2  -8  -6 65.0794 3.58050
   2   8   6 65.9213 3.32074
  -3  -8  -6 50.9901 42.7066
   3   8   6 41.0354 3.45984
  -4  -8  -6 82.8240 3.72546
   4   8   6 83.8428 3.46361
  -5  -8  -6 70.4485 3.58471
   5   8   6 76.4449 3.26579
  -6  -8  -6 54.6770 3.21507
   6   8   6 52.3211 3.68250
  -7  -8  -6 53.9397 4.11231
   7   8   6 55.5634 3.76082
  -8  -8  -6 39.4218 3.48446
   8   8   6 39.1651 3.33362
  -9  -8  -6 40.2042 3.05667
   9   8   6 36.8023 3.35864
 -10  -8  -6 36.9186 3.04315
  10   8   6 34.9876 3.26225
 -11  -8  -6 27.3531 2.94814
  11   8   6 27.2506 2.97665
 -12  -8  -6 24.8117 3.03913
  12   8   6 27.3029 3.03201
 -13  -8  -6 22.5585 3.15737
  13   8   6 35.9023 3.25388
 -14  -8  -6 19.5834 3.15803
  14   8   6 20.2864 3.07186
 -15  -8  -6 4.18294 2.99841
  15   8   6 2.29735 4.24188
 -16  -8  -6 10.9584 3.14660
  16   8   6 20.1971 4.65436
 -17  -8  -6 10.1831 3.09524
  17   8   6 19.3672 4.81950
 -18  -8  -6 8.44067 4.71649
 -19  -8  -6 19.2894 5.04548
  23  -9  -6 2.00645 10.8737
  22  -9  -6 0.00000 10.4019
  21  -9  -6 1.17859 3.24264
 -21   9   6 0.86160 4.55219
  20  -9  -6 0.67086 2.76539
 -20   9   6 4.77119 3.60894
  19  -9  -6 0.00000 2.85399
 -19   9   6 2.56908 3.45227
  18  -9  -6 0.00000 2.80980
 -18   9   6 3.58659 3.30328
  17  -9  -6 7.31975 2.81723
 -17   9   6 6.81673 4.17497
  16  -9  -6 1.33427 2.64369
 -16   9   6 0.72414 2.46736
  15  -9  -6 14.3094 3.02840
 -15   9   6 11.5958 2.56080
  14  -9  -6 2.43393 2.87335
 -14   9   6 4.86808 2.34754
  13  -9  -6 8.51675 2.87903
 -13   9   6 6.96008 2.38380
  12  -9  -6 0.32008 2.70862
 -12   9   6 1.16144 2.33621
  11  -9  -6 20.2678 2.49299
 -11   9   6 25.5481 2.48710
  10  -9  -6 3.02261 2.20733
 -10   9   6 1.50129 2.21271
   9  -9  -6 4.95977 2.18521
  -9   9   6 8.54986 2.29585
   8  -9  -6 23.4065 2.36009
  -8   9   6 22.8416 2.43241
   7  -9  -6 6.01996 2.02683
  -7   9   6 2.79216 2.13930
   6  -9  -6 10.2528 2.17167
  -6   9   6 8.32258 2.16772
   5  -9  -6 20.1583 2.21991
  -5   9   6 17.5063 2.20644
   4  -9  -6 0.62662 1.96987
  -4   9   6 1.55032 1.56585
   3  -9  -6 25.1363 2.27280
  -3   9   6 23.1743 1.83899
   2  -9  -6 18.1417 2.19444
  -2   9   6 13.1380 1.81892
   1  -9  -6 6.97133 2.78987
  -1   9   6 6.24450 1.68924
   0  -9  -6 5.61247 2.73107
   0   9   6 3.94443 1.69493
  -1  -9  -6 5.74495 2.76434
   1   9   6 7.33536 2.23278
  -2  -9  -6 2.96743 2.73590
   2   9   6 6.55008 2.28445
  -3  -9  -6 8.31043 2.84016
   3   9   6 8.00626 2.49119
  -4  -9  -6 13.8221 2.92035
   4   9   6 16.2526 2.54639
  -5  -9  -6 1.04318 2.24280
   5   9   6 1.88017 1.93126
  -6  -9  -6 1.85591 2.34738
   6   9   6 0.71071 2.03044
  -7  -9  -6 9.31735 2.99625
   7   9   6 0.00000 2.60151
  -8  -9  -6 2.18096 2.27599
   8   9   6 0.00000 2.72322
  -9  -9  -6 3.29804 2.58365
   9   9   6 2.31120 2.81649
 -10  -9  -6 3.56104 2.68459
  10   9   6 1.67980 2.74329
 -11  -9  -6 4.76828 2.75799
  11   9   6 3.22629 2.79194
 -12  -9  -6 0.09201 2.79886
  12   9   6 0.48207 2.90077
 -13  -9  -6 0.00000 2.90366
  13   9   6 3.41112 2.50072
 -14  -9  -6 4.60162 3.02345
  14   9   6 0.58940 2.43165
 -15  -9  -6 3.66113 3.13196
  15   9   6 5.24321 4.28665
 -16  -9  -6 1.31164 3.83186
  18 -10  -6 23.9654 4.67456
 -18  10   6 21.4999 4.87141
  17 -10  -6 15.9851 4.29061
 -17  10   6 17.9592 4.62700
  16 -10  -6 9.74088 3.29108
 -16  10   6 11.0581 4.31731
  15 -10  -6 25.1117 3.39985
 -15  10   6 18.8297 3.28873
  14 -10  -6 51.0591 3.31963
 -14  10   6 42.3294 3.75342
  13 -10  -6 80.3057 3.98220
 -13  10   6 75.1821 3.91573
  12 -10  -6 34.3853 2.95625
 -12  10   6 33.6809 2.89894
  11 -10  -6 60.0619 3.54732
 -11  10   6 57.4896 3.57344
  10 -10  -6 39.4402 3.10429
 -10  10   6 45.0470 3.17833
   9 -10  -6 35.5544 2.80566
  -9  10   6 36.1389 2.91835
   8 -10  -6 76.1733 3.65366
  -8  10   6 73.5935 3.71527
   7 -10  -6 90.4051 4.03839
  -7  10   6 87.8360 4.08213
   6 -10  -6 115.913 6.15358
  -6  10   6 110.352 4.78734
   5 -10  -6 41.9860 4.16182
  -5  10   6 53.5877 3.23455
   4 -10  -6 56.2039 3.43682
  -4  10   6 50.5536 3.95447
   3 -10  -6 51.2243 3.19783
  -3  10   6 53.6708 3.67514
   2 -10  -6 62.3616 3.39654
  -2  10   6 64.3154 3.87615
   1 -10  -6 101.619 5.60892
  -1  10   6 104.632 5.11995
   0 -10  -6 68.2847 4.66419
   0  10   6 82.9984 4.26748
  -1 -10  -6 66.4493 4.85102
   1  10   6 69.5594 4.40500
  -2 -10  -6 44.1372 4.04957
   2  10   6 41.5687 3.56060
  -3 -10  -6 34.7456 3.72950
   3  10   6 36.4883 3.33456
  -4 -10  -6 38.7006 3.74345
   4  10   6 40.5072 3.31749
  -5 -10  -6 67.1194 4.57555
   5  10   6 68.2714 4.05709
  -6 -10  -6 61.4673 3.70978
   6  10   6 70.2882 4.15705
  -7 -10  -6 30.6353 3.81994
   7  10   6 33.2895 3.41979
  -8 -10  -6 28.6524 3.21903
   8  10   6 28.2452 3.52028
  -9 -10  -6 25.5494 3.08938
   9  10   6 15.7172 3.28447
 -10 -10  -6 19.6700 3.11574
  10  10   6 21.5557 4.77057
 -11 -10  -6 35.0963 3.97805
  11  10   6 31.5505 5.19569
 -12 -10  -6 23.5334 3.30414
  12  10   6 29.9089 5.20784
 -13 -10  -6 15.4840 3.24256
  13  10   6 17.2548 5.14965
 -14 -10  -6 2.11009 6.86100
 -15 -10  -6 0.00000 6.43006
 -16  11   6 0.00000 3.93661
  15 -11  -6 3.87974 3.83545
 -15  11   6 6.66931 4.07674
  14 -11  -6 2.04595 3.82873
 -14  11   6 0.00000 3.78100
  13 -11  -6 5.72655 3.86579
 -13  11   6 0.00000 3.82621
  12 -11  -6 1.90111 2.89299
 -12  11   6 3.12462 3.65062
  11 -11  -6 1.90072 2.75274
 -11  11   6 0.00000 3.55525
  10 -11  -6 0.00000 2.70634
 -10  11   6 7.66304 3.59419
   9 -11  -6 2.45154 2.71651
  -9  11   6 3.62781 3.46711
   8 -11  -6 6.55590 2.34146
  -8  11   6 6.60888 3.49660
   7 -11  -6 1.41047 2.28051
  -7  11   6 4.02137 2.72023
   6 -11  -6 0.00000 2.21085
  -6  11   6 2.66383 2.67776
   5 -11  -6 4.39814 2.41300
  -5  11   6 10.2056 3.32293
   4 -11  -6 1.33089 2.33879
  -4  11   6 0.68952 2.52359
   3 -11  -6 15.2531 2.46138
  -3  11   6 16.3648 2.72642
   2 -11  -6 2.78571 2.98649
  -2  11   6 1.60007 2.51571
   1 -11  -6 2.16888 2.26510
  -1  11   6 3.65131 2.57590
   0 -11  -6 0.00000 2.35037
   0  11   6 1.68673 2.57927
  -1 -11  -6 5.77708 3.00676
   1  11   6 10.7715 2.13846
  -2 -11  -6 3.04273 2.95886
   2  11   6 0.28261 1.94236
  -3 -11  -6 5.11553 3.03284
   3  11   6 0.00000 1.97940
  -4 -11  -6 1.30994 3.04958
   4  11   6 0.00000 3.50794
  -5 -11  -6 0.00000 2.56714
   5  11   6 0.00000 3.79392
  -6 -11  -6 2.98006 3.29055
   6  11   6 1.56848 2.62663
  -7 -11  -6 0.00000 2.68890
   7  11   6 1.12649 2.72626
  -8 -11  -6 6.02885 2.83984
   8  11   6 0.07072 4.00088
  -9 -11  -6 3.09010 2.85259
   9  11   6 1.69933 4.48335
 -10 -11  -6 5.64895 5.42772
  10  11   6 3.12175 4.69903
 -11 -11  -6 3.74719 5.38027
 -12 -11  -6 0.01082 6.40192
 -13 -11  -6 1.44251 6.24735
  12 -12  -6 13.3210 3.97958
 -12  12   6 10.8012 3.94574
  11 -12  -6 11.1458 3.86691
 -11  12   6 8.67043 3.97815
  10 -12  -6 5.04516 3.69425
 -10  12   6 6.70024 4.04567
   9 -12  -6 14.7559 3.76672
  -9  12   6 20.2951 4.07667
   8 -12  -6 19.0680 3.78141
  -8  12   6 27.4441 4.12268
   7 -12  -6 33.0358 4.19021
  -7  12   6 27.5706 4.24818
   6 -12  -6 32.6492 3.36662
  -6  12   6 33.5315 4.22992
   5 -12  -6 15.3091 3.05004
  -5  12   6 19.3291 3.82925
   4 -12  -6 18.5407 3.39893
  -4  12   6 20.5768 3.94890
   3 -12  -6 17.2818 3.19976
  -3  12   6 9.44148 3.60333
   2 -12  -6 22.3877 3.22714
  -2  12   6 14.1341 3.78717
   1 -12  -6 44.4523 3.80394
  -1  12   6 48.2311 4.67523
   0 -12  -6 29.1517 3.46678
   0  12   6 29.2029 4.25987
  -1 -12  -6 14.2535 3.25102
   1  12   6 15.6171 3.14705
  -2 -12  -6 15.8318 3.34685
   2  12   6 18.7866 3.24021
  -3 -12  -6 3.62152 2.71051
   3  12   6 8.07121 2.86222
  -4 -12  -6 4.25379 4.98340
   4  12   6 15.7456 3.09858
  -5 -12  -6 21.4979 5.52233
   5  12   6 29.2231 3.59625
  -6 -12  -6 24.1604 3.93646
   6  12   6 30.5096 3.78922
  -7 -12  -6 7.42426 3.79450
   7  12   6 14.7752 3.35208
  -8 -12  -6 6.13628 6.39649
   8  12   6 2.02069 3.38312
  -9 -12  -6 11.7848 6.63949
 -10 -12  -6 0.00000 6.58678
 -11 -12  -6 0.10842 6.50454
   5 -13  -6 5.94763 3.73126
  -5  13   6 0.00000 3.97530
   4 -13  -6 0.00000 3.60879
  -4  13   6 0.00000 3.54134
   3 -13  -6 0.00000 4.38046
  -3  13   6 2.22348 3.57080
   2 -13  -6 0.00000 4.34349
  -2  13   6 0.00000 3.45697
   1 -13  -6 2.75236 4.50186
  -1  13   6 2.27717 3.66620
   0  13   6 2.05333 3.57942
   3  13   6 1.09991 3.99903
 -27   0   7 0.79209 4.60301
 -26   0   7 0.00000 4.08888
 -25   0   7 7.38080 5.03451
 -24   0   7 6.65361 4.10148
 -23   0   7 3.53014 4.01432
 -22   0   7 1.59086 3.88040
 -21   0   7 0.52272 3.75549
 -20   0   7 0.45027 3.61300
 -19   0   7 0.75891 3.41638
 -18   0   7 2.69417 3.28823
 -17   0   7 3.53412 3.14700
 -16   0   7 6.21182 3.02287
 -15   0   7 482.719 457.691
 -14   0   7 0.50660 2.56035
 -13   0   7 394.153 234.053
 -12   0   7 0.82297 1.66164
 -11   0   7 0.00000 20.9843
 -10   0   7 0.47514 1.09804
  -9   0   7 0.68015 1.00087
  -8   0   7 183.719 126.344
  -7   0   7 0.00000 1.22523
  -6   0   7 0.00000 0.92992
  -5   0   7 0.00000 1.21004
  -4   0   7 2.04114 1.18420
  -3   0   7 0.01121 1.09014
  -2   0   7 0.54570 1.09798
  -1   0   7 1.33824 1.11054
   0   0   7 3.89130 2.40326
   1   0   7 17.5598 9.15519
   2   0   7 0.00000 8.90726
   3   0   7 0.00000 1.01083
   4   0   7 2.09717 1.06252
   5   0   7 477.142 265.159
   6   0   7 0.57606 1.16066
   7   0   7 206.580 221.585
   8   0   7 0.05013 1.53127
   9   0   7 694.547 475.331
  10   0   7 0.43076 2.10724
  11   0   7 2.05808 2.22692
  12   0   7 0.00000 2.92279
  13   0   7 3.27727 3.13245
  14   0   7 2.35699 3.25966
  15   0   7 1.48926 3.34390
  16   0   7 0.67365 3.48359
  17   0   7 0.00000 3.58908
  18   0   7 0.00000 2.80722
  19   0   7 0.35628 2.84857
  20   0   7 0.73189 2.84846
  21   0   7 1.60098 3.22222
  27  -1  -7 16.3856 4.57838
 -27   1   7 11.1917 4.91606
  26  -1  -7 9.55763 4.10475
 -26   1   7 0.48000 4.30233
  25  -1  -7 20.5898 3.51322
 -25   1   7 11.4378 4.41376
  24  -1  -7 50.3492 4.55527
 -24   1   7 49.5076 4.82844
  23  -1  -7 106.648 5.49924
 -23   1   7 101.140 5.75989
  22  -1  -7 115.356 5.80963
 -22   1   7 117.397 6.01339
  21  -1  -7 50.3163 4.52127
 -21   1   7 53.2065 4.65083
  20  -1  -7 13.5195 3.80671
 -20   1   7 19.7475 4.01326
  19  -1  -7 40.3444 4.03639
 -19   1   7 41.5159 4.00583
  18  -1  -7 132.631 5.80501
 -18   1   7 130.887 5.75834
  17  -1  -7 300.187 10.1868
 -17   1   7 296.543 10.1524
  16  -1  -7 322.194 10.9098
 -16   1   7 319.616 10.9463
  15  -1  -7 155.479 6.85535
 -15   1   7 155.200 6.91981
  14  -1  -7 106.050 6.16355
 -14   1   7 109.969 6.21052
  13  -1  -7 48.2322 3.74867
 -13   1   7 42.7807 3.08646
  12  -1  -7 143.317 4.23278
 -12   1   7 133.523 4.84781
  11  -1  -7 695.352 16.6913
 -11   1   7 704.177 18.7702
  10  -1  -7 625.467 15.1448
 -10   1   7 626.829 15.1597
   9  -1  -7 311.180 9.04388
  -9   1   7 304.535 9.07669
   8  -1  -7 143.857 6.19718
  -8   1   7 143.002 6.55916
   7  -1  -7 87.7165 5.71691
  -7   1   7 77.3190 4.49911
   6  -1  -7 271.684 8.91360
  -6   1   7 265.310 7.11719
   5  -1  -7 676.894 19.2129
  -5   1   7 670.538 15.1208
   4  -1  -7 883.501 22.2470
  -4   1   7 860.639 19.5990
   3  -1  -7 626.318 18.1584
  -3   1   7 615.365 15.5346
   2  -1  -7 201.015 9.19462
  -2   1   7 188.753 7.71420
   1  -1  -7 110.854 6.26820
  -1   1   7 103.724 5.20138
   0  -1  -7 258.212 8.13606
   0   1   7 264.460 7.47651
  -1  -1  -7 573.181 15.6101
   1   1   7 567.155 13.7337
  -2  -1  -7 698.357 19.5874
   2   1   7 689.102 14.5438
  -3  -1  -7 432.143 12.2878
   3   1   7 425.636 9.59267
  -4  -1  -7 166.212 8.40073
   4   1   7 161.222 6.47334
  -5  -1  -7 136.605 7.98820
   5   1   7 124.248 6.10678
  -6  -1  -7 135.583 4.47105
   6   1   7 125.030 3.93048
  -7  -1  -7 195.671 5.08028
   7   1   7 201.088 5.70354
  -8  -1  -7 338.147 9.50728
   8   1   7 347.636 9.46890
  -9  -1  -7 202.956 7.68153
   9   1   7 215.930 6.59371
 -10  -1  -7 74.9792 4.99780
  10   1   7 73.4137 6.28551
 -11  -1  -7 36.2958 5.11066
  11   1   7 39.5015 5.09318
 -12  -1  -7 41.5805 4.41621
  12   1   7 46.8875 3.53534
 -13  -1  -7 68.7628 4.74729
  13   1   7 69.9853 4.78655
 -14  -1  -7 80.8135 5.06330
  14   1   7 82.0551 5.09643
 -15  -1  -7 65.9863 4.96551
  15   1   7 71.1354 5.03114
 -16  -1  -7 25.8585 3.39739
  16   1   7 30.4357 4.42599
 -17  -1  -7 11.0867 3.11117
  17   1   7 1.77591 4.00974
 -18  -1  -7 2.16247 2.95749
  18   1   7 7.66386 3.93166
 -19  -1  -7 15.7714 3.04256
  19   1   7 13.1404 3.08228
 -20  -1  -7 16.1940 3.06773
  20   1   7 15.5003 3.05453
 -21  -1  -7 16.1205 5.31208
  21   1   7 2.98253 3.47032
  27  -2  -7 0.00000 5.78508
 -27   2   7 0.00000 7.83378
  26  -2  -7 2.62008 3.98280
 -26   2   7 0.00000 4.18537
  25  -2  -7 0.94544 3.85745
 -25   2   7 0.22855 4.08914
  24  -2  -7 2.22141 3.83668
 -24   2   7 6.64183 4.14589
  23  -2  -7 0.43470 3.70647
 -23   2   7 2.24670 4.00950
  22  -2  -7 5.08620 3.70822
 -22   2   7 6.62696 3.91529
  21  -2  -7 5.17735 3.59237
 -21   2   7 5.82030 3.75358
  20  -2  -7 6.09322 3.48647
 -20   2   7 2.49564 3.56377
  19  -2  -7 3.64093 3.37122
 -19   2   7 7.40367 3.42348
  18  -2  -7 2.23031 3.16938
 -18   2   7 2.02541 3.18520
  17  -2  -7 2.11005 2.98630
 -17   2   7 1.14373 3.02482
  16  -2  -7 14.9689 2.84270
 -16   2   7 6.35118 2.93847
  15  -2  -7 0.00000 398.425
  14  -2  -7 0.00000 2.35188
 -14   2   7 0.65104 1.84131
  13  -2  -7 124.530 247.742
 -13   2   7 121.265 222.684
  12  -2  -7 9.01510 203.457
 -12   2   7 44.9545 195.115
  11  -2  -7 0.00000 1.65733
 -11   2   7 2.03672 2.81267
  10  -2  -7 6.71188 1.14761
 -10   2   7 5.56850 1.58288
   9  -2  -7 184.398 165.384
  -9   2   7 0.00000 135.656
   8  -2  -7 310.188 233.274
  -8   2   7 335.096 252.433
   7  -2  -7 187.561 229.691
  -7   2   7 159.592 224.296
   6  -2  -7 29.1777 1.95187
  -6   2   7 25.7221 1.52151
   5  -2  -7 15.4278 1.58430
  -5   2   7 13.1803 0.91622
   4  -2  -7 24.0353 1.63709
  -4   2   7 18.8546 1.20781
   3  -2  -7 4.59728 1.37528
  -3   2   7 6.20967 1.21549
   2  -2  -7 20.5049 1.64326
  -2   2   7 20.0428 1.45387
   1  -2  -7 1.65696 1.36273
  -1   2   7 0.26144 1.19655
   0  -2  -7 29.4460 1.78473
   0   2   7 27.0759 1.32803
  -1  -2  -7 0.00000 20.0512
   1   2   7 0.00000 23.5522
  -2  -2  -7 0.00000 22.5444
   2   2   7 0.00000 16.9517
  -3  -2  -7 14.0711 17.2675
   3   2   7 0.00000 12.1038
  -4  -2  -7 27.1310 2.67320
   4   2   7 28.1527 1.56701
  -5  -2  -7 0.75080 25.3984
   5   2   7 9.67492 14.4272
  -6  -2  -7 25.5273 41.2634
   6   2   7 0.00000 40.4813
  -7  -2  -7 0.00000 20.7193
   7   2   7 0.00000 26.4376
  -8  -2  -7 1.58759 1.97511
   8   2   7 2.16723 1.58723
  -9  -2  -7 3.28432 3.26517
   9   2   7 6.40698 32.2895
 -10  -2  -7 5.67140 2.96479
  10   2   7 2.96087 2.19375
 -11  -2  -7 0.00000 2.93020
  11   2   7 0.20368 2.84188
 -12  -2  -7 3.12244 3.01832
  12   2   7 2.73659 3.05359
 -13  -2  -7 2.39315 3.20268
  13   2   7 9.15834 3.22328
 -14  -2  -7 3.41314 3.32874
  14   2   7 0.00000 3.25316
 -15  -2  -7 5.22209 2.69392
  15   2   7 2.64195 3.43206
 -16  -2  -7 0.79145 2.64472
  16   2   7 3.62701 3.60932
 -17  -2  -7 0.41299 3.08905
  17   2   7 1.99728 3.70033
 -18  -2  -7 1.56775 2.80076
  18   2   7 1.82113 3.70038
 -19  -2  -7 0.43572 2.88930
  19   2   7 1.76011 3.65263
 -20  -2  -7 0.98133 3.57345
  20   2   7 10.7340 3.77001
  21   2   7 2.42827 3.29158
  27  -3  -7 7.13021 6.86191
 -27   3   7 12.5896 7.25586
  26  -3  -7 0.00000 5.61896
 -26   3   7 1.96668 4.16646
  25  -3  -7 2.56370 3.88362
 -25   3   7 12.0206 4.29298
  24  -3  -7 27.2021 4.12088
 -24   3   7 35.9212 4.44844
  23  -3  -7 52.1259 4.40951
 -23   3   7 51.1114 4.56670
  22  -3  -7 54.8101 4.45840
 -22   3   7 60.1044 4.59212
  21  -3  -7 31.2248 3.93380
 -21   3   7 32.2754 4.07362
  20  -3  -7 0.00000 3.45440
 -20   3   7 4.59813 3.64852
  19  -3  -7 19.2940 3.49241
 -19   3   7 19.9079 3.65915
  18  -3  -7 70.3719 4.14367
 -18   3   7 72.4306 4.29153
  17  -3  -7 125.028 5.32011
 -17   3   7 130.032 5.47360
  16  -3  -7 144.490 5.64640
 -16   3   7 137.673 5.75924
  15  -3  -7 59.1692 3.72631
 -15   3   7 56.2843 3.85562
  14  -3  -7 788.214 356.725
 -14   3   7 102.154 380.448
  13  -3  -7 28.9612 3.41174
 -13   3   7 17.3355 3.66905
  12  -3  -7 123.069 4.78439
 -12   3   7 120.621 4.09062
  11  -3  -7 235.521 7.56210
 -11   3   7 220.261 6.50184
  10  -3  -7 193.577 5.07014
 -10   3   7 194.435 5.79976
   9  -3  -7 151.434 4.42694
  -9   3   7 151.568 5.22698
   8  -3  -7 29.8361 3.08976
  -8   3   7 30.3487 2.58334
   7  -3  -7 40.5152 3.24231
  -7   3   7 38.0684 2.64093
   6  -3  -7 0.00000 236.366
  -6   3   7 0.00000 236.173
   5  -3  -7 279.174 22.6930
  -5   3   7 200.879 9.90394
   4  -3  -7 250.788 7.43183
  -4   3   7 234.827 10.4781
   3  -3  -7 205.031 6.66207
  -3   3   7 190.380 7.78564
   2  -3  -7 112.109 4.68253
  -2   3   7 105.701 5.38724
  -1   3   7 0.00000 241.116
   0  -3  -7 142.544 21.4809
   0   3   7 137.368 24.7377
  -1  -3  -7 220.412 6.44228
   1   3   7 219.185 7.58403
  -2  -3  -7 236.102 6.77700
   2   3   7 232.212 5.86772
  -3  -3  -7 183.372 6.84622
   3   3   7 179.395 5.67048
  -4  -3  -7 64.2929 4.83348
   4   3   7 64.4707 3.07137
  -5  -3  -7 26.6622 3.40279
   5   3   7 27.8507 2.49468
  -6  -3  -7 40.9345 2.52671
   6   3   7 36.5113 2.30909
  -7  -3  -7 78.8920 32.3411
   7   3   7 39.3967 20.8386
  -8  -3  -7 135.279 67.7145
   8   3   7 0.06750 29.1475
  -9  -3  -7 86.8636 5.06607
   9   3   7 84.5510 3.23839
 -10  -3  -7 39.1059 4.14464
  10   3   7 29.2120 3.04590
 -11  -3  -7 11.6505 3.58235
  11   3   7 11.2939 3.44231
 -12  -3  -7 14.3436 2.68607
  12   3   7 17.1120 3.39006
 -13  -3  -7 37.2097 3.03018
  13   3   7 35.4073 3.78203
 -14  -3  -7 50.8204 3.32574
  14   3   7 53.7332 4.23283
 -15  -3  -7 30.3859 3.08052
  15   3   7 30.0164 4.02445
 -16  -3  -7 16.1453 2.98708
  16   3   7 12.5193 5.31983
 -17  -3  -7 3.57550 2.92529
  17   3   7 4.38795 3.75755
 -18  -3  -7 0.00000 2.89668
  18   3   7 6.85720 3.77581
 -19  -3  -7 8.30581 3.01538
  19   3   7 11.6864 3.75670
 -20  -3  -7 8.82021 3.46969
  20   3   7 12.1514 2.89065
  21   3   7 5.28438 5.04903
  26  -4  -7 0.00000 6.44090
 -26   4   7 1.12224 6.43626
  25  -4  -7 2.50361 3.78886
 -25   4   7 8.79676 3.97460
  24  -4  -7 2.70556 3.73946
 -24   4   7 3.57865 3.85449
  23  -4  -7 1.69722 3.62816
 -23   4   7 0.18186 3.72641
  22  -4  -7 2.73671 3.57450
 -22   4   7 1.46639 3.64325
  21  -4  -7 1.02277 3.37559
 -21   4   7 1.14134 3.48697
  20  -4  -7 5.98705 3.29863
 -20   4   7 1.59738 3.39121
  19  -4  -7 6.59667 3.17319
 -19   4   7 11.3860 3.31850
  18  -4  -7 12.2785 3.08843
 -18   4   7 18.9296 3.24405
  17  -4  -7 4.29454 2.82722
 -17   4   7 2.38961 2.97062
  16  -4  -7 19.8535 3.95397
 -16   4   7 16.6251 3.02457
  15  -4  -7 11.8384 3.21251
 -15   4   7 10.2702 2.85372
  14  -4  -7 9.06604 2.29875
 -14   4   7 7.23023 2.69120
  13  -4  -7 19.6572 2.35710
 -13   4   7 14.1008 1.95208
  12  -4  -7 21.2069 24.9910
 -12   4   7 0.00000 287.248
  11  -4  -7 0.00000 32.3659
 -11   4   7 0.30978 1.87529
  10  -4  -7 0.00000 66.7397
 -10   4   7 87.6922 165.165
   9  -4  -7 26.9293 1.60472
  -9   4   7 27.7697 2.43031
   8  -4  -7 301.234 308.573
  -8   4   7 60.9130 377.425
   7  -4  -7 0.00000 300.742
  -7   4   7 99.0857 355.262
   6  -4  -7 0.00000 287.341
  -6   4   7 0.00000 281.253
   5  -4  -7 10.5168 26.2706
  -5   4   7 7.92661 30.6624
   4  -4  -7 13.9578 26.5787
  -4   4   7 0.00000 36.4632
   3  -4  -7 33.1464 2.11212
  -3   4   7 34.0504 2.33483
   2  -4  -7 410.096 291.540
  -2   4   7 70.7877 298.687
   1  -4  -7 133.663 299.684
  -1   4   7 135.564 295.344
   0  -4  -7 56.3589 25.1736
   0   4   7 60.2651 29.5382
   1   4   7 395.263 310.218
   2   4   7 93.2624 324.290
  -3  -4  -7 40.6843 3.26595
   3   4   7 38.2361 1.73280
   4   4   7 364.372 372.522
   5   4   7 172.386 405.647
  -6  -4  -7 35.2250 36.3171
   6   4   7 34.4866 2.90624
  -7  -4  -7 14.1298 2.26548
   7   4   7 15.5528 1.63170
  -8  -4  -7 5.24165 4.43418
   8   4   7 1.51983 1.53916
  -9  -4  -7 1.75017 4.40632
   9   4   7 0.85089 1.60540
 -10  -4  -7 8.54118 2.39122
  10   4   7 4.57173 2.27853
 -11  -4  -7 0.55542 2.35360
  11   4   7 1.81043 2.30018
 -12  -4  -7 0.00000 2.44268
  12   4   7 2.80998 2.98538
 -13  -4  -7 1.85317 2.52846
  13   4   7 3.40506 3.15557
 -14  -4  -7 0.94746 2.59689
  14   4   7 2.23598 3.32989
 -15  -4  -7 5.52989 2.74385
  15   4   7 1.40346 3.40869
 -16  -4  -7 0.65394 2.73064
  16   4   7 0.51318 3.42212
 -17  -4  -7 1.37858 2.81915
  17   4   7 1.59720 3.47960
 -18  -4  -7 2.31116 2.94033
  18   4   7 0.10541 3.45346
 -19  -4  -7 1.87105 2.99563
  19   4   7 1.04563 3.50551
 -20  -4  -7 0.00000 4.76410
  20   4   7 0.00000 4.75224
  21   4   7 3.97456 5.42629
  26  -5  -7 3.51434 7.79692
  25  -5  -7 11.8076 4.66628
 -25   5   7 30.6840 5.40349
  24  -5  -7 24.0810 4.04581
 -24   5   7 30.4870 4.15629
  23  -5  -7 60.1665 4.46395
 -23   5   7 66.2761 4.64735
  22  -5  -7 69.1719 4.62201
 -22   5   7 79.0204 4.78075
  21  -5  -7 45.0164 4.05935
 -21   5   7 49.3266 4.23430
  20  -5  -7 44.5633 3.97982
 -20   5   7 48.7238 4.20776
  19  -5  -7 57.0256 4.25573
 -19   5   7 73.5203 4.50676
  18  -5  -7 109.952 5.16800
 -18   5   7 105.516 5.28240
  17  -5  -7 179.265 7.03357
 -17   5   7 189.358 7.18451
  16  -5  -7 191.188 7.52065
 -16   5   7 200.510 7.69957
  15  -5  -7 145.930 6.28473
 -15   5   7 164.683 6.50632
  14  -5  -7 155.460 6.36498
 -14   5   7 146.083 6.52280
  13  -5  -7 142.846 6.37092
 -13   5   7 145.580 6.66833
  12  -5  -7 298.233 9.82823
 -12   5   7 305.407 10.3474
  11  -5  -7 321.764 10.5413
 -11   5   7 324.655 9.58055
  10  -5  -7 279.580 9.55119
 -10   5   7 285.616 8.75110
   9  -5  -7 419.300 14.0196
  -9   5   7 403.233 12.0514
   8  -5  -7 243.313 10.0156
  -8   5   7 242.996 10.1171
   7  -5  -7 257.104 10.3839
  -7   5   7 251.889 9.89117
   6  -5  -7 431.505 15.3529
  -6   5   7 416.481 14.6815
   5  -5  -7 415.133 14.8198
  -5   5   7 395.960 14.1722
   4  -5  -7 516.565 40.2464
  -4   5   7 460.732 30.9106
   3  -5  -7 423.372 15.3394
  -3   5   7 387.215 15.2719
   2  -5  -7 122.519 313.664
  -2   5   7 0.00000 362.043
   1  -5  -7 318.315 12.5025
  -1   5   7 306.208 12.4707
   0  -5  -7 321.164 12.5222
   0   5   7 296.492 12.4700
  -1  -5  -7 332.266 12.1462
   1   5   7 326.241 10.2152
  -2  -5  -7 411.408 17.5111
   2   5   7 414.155 13.6692
  -3  -5  -7 240.392 12.6893
   3   5   7 246.989 9.96510
  -4  -5  -7 212.577 8.53874
   4   5   7 223.286 8.48570
  -5  -5  -7 168.704 7.30855
   5   5   7 163.923 6.20168
  -6  -5  -7 101.759 5.34829
   6   5   7 101.499 4.56664
  -7  -5  -7 225.742 10.4344
   7   5   7 236.331 7.09024
  -8  -5  -7 151.731 7.77745
   8   5   7 155.205 5.23458
  -9  -5  -7 96.3762 6.17520
   9   5   7 111.205 4.94598
 -10  -5  -7 105.479 5.45952
  10   5   7 118.805 5.40200
 -11  -5  -7 50.4440 4.01919
  11   5   7 60.5220 4.91233
 -12  -5  -7 48.0866 3.63244
  12   5   7 54.0091 5.90053
 -13  -5  -7 63.1787 3.90291
  13   5   7 69.0386 4.78217
 -14  -5  -7 61.5793 3.78102
  14   5   7 53.6857 4.46838
 -15  -5  -7 48.7782 3.59623
  15   5   7 41.1199 4.08068
 -16  -5  -7 21.1935 3.35586
  16   5   7 20.8297 3.61261
 -17  -5  -7 11.8973 3.22394
  17   5   7 9.55602 3.27390
 -18  -5  -7 14.2938 3.26876
  18   5   7 15.1941 5.40832
 -19  -5  -7 6.08810 5.03645
  25  -6  -7 0.00000 7.45747
  24  -6  -7 2.17869 5.98176
 -24   6   7 1.59029 7.92353
  23  -6  -7 1.37448 3.45530
 -23   6   7 0.10828 3.65348
  22  -6  -7 9.11947 3.48405
 -22   6   7 20.0166 3.76515
  21  -6  -7 3.07990 3.23976
 -21   6   7 2.52493 4.39204
  20  -6  -7 8.63143 3.25603
 -20   6   7 1.76868 3.46805
  19  -6  -7 1.12546 2.99519
 -19   6   7 5.02458 3.41766
  18  -6  -7 10.3801 3.02700
 -18   6   7 14.9674 3.39549
  17  -6  -7 0.74922 2.79368
 -17   6   7 2.87182 3.12173
  16  -6  -7 25.9090 2.93317
 -16   6   7 18.3244 3.23586
  15  -6  -7 13.3349 2.75983
 -15   6   7 22.1659 3.13275
  14  -6  -7 7.85344 2.46897
 -14   6   7 13.5438 2.91060
  13  -6  -7 0.12409 2.30653
 -13   6   7 3.58531 2.50251
  12  -6  -7 19.3082 2.48654
 -12   6   7 15.1621 2.03903
  11  -6  -7 1.55579 2.28309
 -11   6   7 3.43595 1.85064
  10  -6  -7 12.5023 2.25728
 -10   6   7 12.8397 1.84482
   9  -6  -7 49.6915 2.86068
  -9   6   7 48.9533 2.41611
   8  -6  -7 19.8842 1.42024
  -8   6   7 20.2778 1.77153
   7  -6  -7 4.78309 1.56080
  -7   6   7 6.28088 1.92837
   6  -6  -7 22.8550 2.59693
  -6   6   7 21.7395 1.58686
   5  -6  -7 19.5217 2.49724
  -5   6   7 16.2428 1.45275
   4  -6  -7 7.65577 2.00070
  -4   6   7 3.92272 1.12976
   3  -6  -7 147.340 5.92273
  -3   6   7 132.769 4.19567
   2  -6  -7 4.65709 1.83901
  -2   6   7 3.74632 1.10423
   1  -6  -7 7.27861 1.96156
  -1   6   7 6.96793 1.16537
   0  -6  -7 7.04657 1.94689
   0   6   7 4.61721 1.16731
  -1  -6  -7 36.4510 3.34461
   1   6   7 31.3785 1.54115
  -2  -6  -7 7.82131 2.98331
   2   6   7 6.40569 1.35373
  -3  -6  -7 43.6645 2.53576
   3   6   7 41.2505 2.06577
  -4  -6  -7 11.3144 1.48529
   4   6   7 12.2213 1.42575
  -5  -6  -7 3.50145 1.46356
   5   6   7 2.24312 1.27033
  -6  -6  -7 14.5716 2.54096
   6   6   7 10.6096 1.80151
  -7  -6  -7 5.91142 2.58175
   7   6   7 8.17691 1.51037
  -8  -6  -7 0.00000 2.63844
   8   6   7 0.20820 1.47821
  -9  -6  -7 4.78769 2.94822
   9   6   7 8.92323 2.14806
 -10  -6  -7 6.26655 3.13954
  10   6   7 1.81662 2.59329
 -11  -6  -7 0.00000 2.59526
  11   6   7 1.11273 2.57227
 -12  -6  -7 4.02241 2.77849
  12   6   7 14.3998 2.97672
 -13  -6  -7 4.44205 3.44557
  13   6   7 1.41815 2.71415
 -14  -6  -7 2.90995 2.88387
  14   6   7 0.00000 4.39208
 -15  -6  -7 2.40212 2.86468
  15   6   7 0.00000 4.59410
 -16  -6  -7 4.26121 3.02123
  16   6   7 9.42644 4.97956
 -17  -6  -7 6.04562 3.08332
  17   6   7 0.98490 4.93763
 -18  -6  -7 0.26789 4.91336
 -19  -6  -7 0.00000 5.58446
  24  -7  -7 0.00000 6.69093
  23  -7  -7 11.7075 5.29684
 -23   7   7 3.16432 7.89946
  22  -7  -7 16.3666 3.54878
 -22   7   7 19.5752 4.78904
  21  -7  -7 1.52418 3.29270
 -21   7   7 4.98238 3.54066
  20  -7  -7 42.7902 3.69903
 -20   7   7 41.7897 3.91245
  19  -7  -7 9.72656 3.17719
 -19   7   7 11.7099 3.39523
  18  -7  -7 2.60914 3.01097
 -18   7   7 7.47098 3.25867
  17  -7  -7 47.2946 3.54920
 -17   7   7 52.8236 3.79552
  16  -7  -7 16.8102 3.00145
 -16   7   7 23.6977 3.23509
  15  -7  -7 25.1694 2.90969
 -15   7   7 21.3269 3.11809
  14  -7  -7 26.7790 2.70349
 -14   7   7 23.4306 2.87676
  13  -7  -7 40.5962 2.93451
 -13   7   7 40.5387 3.06846
  12  -7  -7 23.1728 2.60405
 -12   7   7 21.0751 2.69701
  11  -7  -7 31.9790 2.72974
 -11   7   7 34.5268 2.81119
  10  -7  -7 57.0989 3.06278
 -10   7   7 54.4235 2.66085
   9  -7  -7 44.9578 2.51436
  -9   7   7 45.3790 2.40004
   8  -7  -7 57.9508 2.83121
  -8   7   7 52.0199 2.70081
   7  -7  -7 27.6672 1.74925
  -7   7   7 24.4905 1.93357
   6  -7  -7 66.1984 2.79349
  -6   7   7 66.3755 2.63161
   5  -7  -7 34.0157 1.99698
  -5   7   7 27.9849 2.02708
   4  -7  -7 84.0387 3.08584
  -4   7   7 85.4048 2.64423
   3  -7  -7 68.8086 3.55135
  -3   7   7 58.9787 2.34549
   2  -7  -7 11.9971 2.36174
  -2   7   7 13.1825 1.52895
   1  -7  -7 128.480 5.00863
  -1   7   7 122.932 3.50454
   0  -7  -7 29.9562 3.65205
   0   7   7 28.1954 1.80175
  -1  -7  -7 28.3446 1.79536
   1   7   7 22.1648 1.61724
  -2  -7  -7 82.1580 3.03074
   2   7   7 79.8859 2.90540
  -3  -7  -7 28.4783 2.37191
   3   7   7 26.6926 1.81543
  -4  -7  -7 26.3907 2.54723
   4   7   7 29.2716 1.93037
  -5  -7  -7 33.4168 2.64587
   5   7   7 31.4065 1.95808
  -6  -7  -7 31.8456 3.26237
   6   7   7 33.4644 2.25737
  -7  -7  -7 23.9680 3.28348
   7   7   7 27.8659 2.93967
  -8  -7  -7 25.0055 3.31568
   8   7   7 19.7536 2.89909
  -9  -7  -7 18.2766 3.35975
   9   7   7 22.3671 3.12780
 -10  -7  -7 25.4370 3.55919
  10   7   7 26.0706 4.35509
 -11  -7  -7 6.83026 3.46246
  11   7   7 13.9897 4.40063
 -12  -7  -7 11.4016 2.91107
  12   7   7 17.1091 4.51840
 -13  -7  -7 16.1408 3.09967
  13   7   7 22.3221 4.70474
 -14  -7  -7 6.97371 3.12544
  14   7   7 0.00000 4.71277
 -15  -7  -7 17.7596 3.27966
  15   7   7 17.7882 5.00971
 -16  -7  -7 7.91781 3.18801
  16   7   7 8.87722 5.05486
 -17  -7  -7 0.00000 4.93497
  17   7   7 3.71394 3.68246
 -18  -7  -7 2.07485 5.77175
  18   7   7 14.7412 3.85879
  23  -8  -7 19.0502 9.10010
  22  -8  -7 0.00000 5.51612
 -22   8   7 4.30594 6.93589
  21  -8  -7 2.63323 3.69817
 -21   8   7 2.75304 4.24551
  20  -8  -7 1.60113 3.02855
 -20   8   7 0.00000 4.09468
  19  -8  -7 6.74205 3.07335
 -19   8   7 6.76550 3.30922
  18  -8  -7 5.22197 2.95833
 -18   8   7 1.01997 3.08291
  17  -8  -7 0.00000 2.86338
 -17   8   7 0.10115 2.97459
  16  -8  -7 3.91017 2.78619
 -16   8   7 3.10490 2.91370
  15  -8  -7 12.9727 2.68408
 -15   8   7 7.96396 2.72612
  14  -8  -7 0.69345 2.35789
 -14   8   7 1.81980 2.56850
  13  -8  -7 9.78755 2.46724
 -13   8   7 15.3357 2.65152
  12  -8  -7 13.4588 2.52010
 -12   8   7 18.3653 2.62563
  11  -8  -7 3.61507 2.05730
 -11   8   7 4.06251 2.33241
  10  -8  -7 2.69097 2.01116
 -10   8   7 4.43595 2.25805
   9  -8  -7 10.6401 1.97344
  -9   8   7 12.5624 2.29898
   8  -8  -7 4.12085 1.85147
  -8   8   7 3.38900 1.75120
   7  -8  -7 11.8915 1.93516
  -7   8   7 8.21245 1.77439
   6  -8  -7 24.1414 1.99386
  -6   8   7 17.5271 1.64450
   5  -8  -7 7.89733 1.69924
  -5   8   7 8.04830 1.40805
   4  -8  -7 3.57335 1.63015
  -4   8   7 4.50547 1.64443
   3  -8  -7 12.0867 2.01653
  -3   8   7 11.5801 1.69543
   2  -8  -7 3.25228 1.91441
  -2   8   7 5.73915 1.59715
   1  -8  -7 0.00000 1.91925
  -1   8   7 0.40743 1.64463
   0  -8  -7 27.7402 2.34324
   0   8   7 24.7645 2.01636
  -1  -8  -7 6.69976 2.04047
   1   8   7 9.35905 1.78128
  -2  -8  -7 2.23128 1.97139
   2   8   7 1.10084 1.71898
  -3  -8  -7 4.88331 2.18738
   3   8   7 4.25438 1.85117
  -4  -8  -7 2.10079 2.24783
   4   8   7 7.08230 1.94418
  -5  -8  -7 3.65160 2.32619
   5   8   7 0.00000 2.50278
  -6  -8  -7 10.6542 2.97566
   6   8   7 14.7625 2.79705
  -7  -8  -7 14.8159 3.16632
   7   8   7 15.2791 2.89543
  -8  -8  -7 1.90151 3.06487
   8   8   7 1.61855 2.85630
  -9  -8  -7 3.15153 3.21392
   9   8   7 0.00000 2.85802
 -10  -8  -7 0.92024 3.28667
  10   8   7 0.00000 2.97484
 -11  -8  -7 0.00000 3.39404
  11   8   7 2.29589 3.07056
 -12  -8  -7 3.45269 2.94085
  12   8   7 3.56997 3.18933
 -13  -8  -7 2.07308 3.03241
  13   8   7 6.66622 3.37753
 -14  -8  -7 3.06590 3.10190
  14   8   7 1.30410 3.36828
 -15  -8  -7 1.46919 3.86544
 -16  -8  -7 1.06875 5.31551
 -17  -8  -7 0.48647 5.70391
 -21   9   7 16.6280 6.12793
  20  -9  -7 2.87922 8.35408
 -20   9   7 28.1881 6.38027
  19  -9  -7 32.0651 4.10130
 -19   9   7 32.6576 4.30842
  18  -9  -7 34.9816 4.07935
 -18   9   7 32.6101 4.19602
  17  -9  -7 23.0673 3.91242
 -17   9   7 31.2097 3.43943
  16  -9  -7 32.8087 4.07830
 -16   9   7 41.9939 3.52148
  15  -9  -7 62.7200 4.17331
 -15   9   7 53.9590 3.65839
  14  -9  -7 56.0070 3.62094
 -14   9   7 55.9251 3.58026
  13  -9  -7 71.8294 4.02446
 -13   9   7 77.5237 4.00789
  12  -9  -7 89.4818 4.41920
 -12   9   7 89.9130 4.35718
  11  -9  -7 57.5370 3.61833
 -11   9   7 60.1137 3.61896
  10  -9  -7 58.2716 3.75860
 -10   9   7 61.6141 3.76796
   9  -9  -7 119.525 5.10300
  -9   9   7 115.793 5.06077
   8  -9  -7 113.473 5.04052
  -8   9   7 122.970 5.06069
   7  -9  -7 87.8475 4.30352
  -7   9   7 94.0540 4.36031
   6  -9  -7 111.013 4.92472
  -6   9   7 110.341 4.83326
   5  -9  -7 115.508 5.04041
  -5   9   7 108.159 4.16017
   4  -9  -7 88.3566 4.38252
  -4   9   7 85.2810 3.63965
   3  -9  -7 99.2095 4.62577
  -3   9   7 102.190 3.83783
   2  -9  -7 129.810 5.15813
  -2   9   7 118.315 4.75641
   1  -9  -7 117.442 5.09517
  -1   9   7 117.742 4.70669
   0  -9  -7 94.6066 4.41158
   0   9   7 92.6967 4.07738
  -1  -9  -7 74.1199 5.17747
   1   9   7 77.0104 3.51301
  -2  -9  -7 61.7444 5.05928
   2   9   7 75.0570 4.47674
  -3  -9  -7 74.9445 4.12470
   3   9   7 74.6092 4.69297
  -4  -9  -7 85.6496 4.25224
   4   9   7 91.5454 4.78242
  -5  -9  -7 62.8091 3.76659
   5   9   7 72.4882 4.23883
  -6  -9  -7 55.2277 4.59034
   6   9   7 59.9086 4.19854
  -7  -9  -7 44.1884 4.33846
   7   9   7 47.9140 3.91560
  -8  -9  -7 28.1433 3.99817
   8   9   7 35.5383 3.70163
  -9  -9  -7 28.2473 4.05886
   9   9   7 29.6553 3.74967
 -10  -9  -7 41.6704 4.42499
  10   9   7 48.2551 4.09180
 -11  -9  -7 33.9457 4.30626
  11   9   7 40.7705 3.82229
 -12  -9  -7 21.6734 3.41472
  12   9   7 24.5771 3.70885
 -13  -9  -7 15.7863 4.10916
  13   9   7 15.6101 3.80232
 -14  -9  -7 5.49360 4.10036
 -15  -9  -7 11.8897 5.70307
  17 -10  -7 5.14020 7.54538
  16 -10  -7 6.60711 2.76517
 -16  10   7 4.30613 3.26250
  15 -10  -7 5.32154 2.70653
 -15  10   7 1.05551 3.11023
  14 -10  -7 0.83605 2.61686
 -14  10   7 1.43149 3.03972
  13 -10  -7 3.58647 2.67244
 -13  10   7 1.20358 2.64219
  12 -10  -7 0.00000 2.53331
 -12  10   7 2.35342 2.65432
  11 -10  -7 0.00000 2.44119
 -11  10   7 3.90086 2.55676
  10 -10  -7 4.46659 2.43018
 -10  10   7 10.8304 2.58264
   9 -10  -7 12.2953 2.51401
  -9  10   7 8.49381 2.54989
   8 -10  -7 0.79334 2.44709
  -8  10   7 0.60851 2.37938
   7 -10  -7 2.25899 2.33884
  -7  10   7 2.11366 2.36045
   6 -10  -7 1.67886 2.52632
  -6  10   7 1.98774 2.27363
   5 -10  -7 4.30695 2.40520
  -5  10   7 0.76858 2.19187
   4 -10  -7 0.00000 2.36365
  -4  10   7 1.60368 2.44173
   3 -10  -7 5.31143 2.37350
  -3  10   7 11.0829 2.76147
   2 -10  -7 4.29443 2.35181
  -2  10   7 11.2714 2.67788
   1 -10  -7 0.38493 2.31190
  -1  10   7 0.00000 2.59442
   0 -10  -7 4.19215 3.26081
   0  10   7 3.06128 2.64518
  -1 -10  -7 1.40406 3.21453
   1  10   7 0.00000 2.57853
  -2 -10  -7 0.00000 3.16711
   2  10   7 4.40701 4.28136
  -3 -10  -7 4.50571 3.30033
   3  10   7 1.74130 2.76923
  -4 -10  -7 3.01712 2.71324
   4  10   7 8.09919 2.82329
  -5 -10  -7 2.68106 2.73395
   5  10   7 0.00000 2.81256
  -6 -10  -7 6.99795 3.49922
   6  10   7 2.78196 2.88302
  -7 -10  -7 1.22610 3.54578
   7  10   7 0.71791 2.95060
  -8 -10  -7 1.51666 3.62296
   8  10   7 0.19137 3.14340
  -9 -10  -7 4.39879 3.76047
   9  10   7 1.15581 3.29070
 -10 -10  -7 1.70292 3.82072
  10  10   7 1.30045 4.95544
 -11 -10  -7 0.00000 5.93453
 -12 -10  -7 0.00000 4.31743
 -13 -10  -7 0.00000 6.25850
  13 -11  -7 26.6766 3.43311
 -13  11   7 21.4496 4.40495
  12 -11  -7 17.5061 3.17238
 -12  11   7 13.4445 4.11461
  11 -11  -7 7.01071 2.94964
 -11  11   7 9.09478 3.92738
  10 -11  -7 6.90117 2.88475
 -10  11   7 2.81251 3.69701
   9 -11  -7 9.98363 2.59477
  -9  11   7 16.3808 3.82711
   8 -11  -7 18.1057 2.71178
  -8  11   7 26.3034 2.81116
   7 -11  -7 30.3245 2.82655
  -7  11   7 31.7885 3.24624
   6 -11  -7 26.6133 2.75462
  -6  11   7 29.0320 3.19585
   5 -11  -7 7.66961 2.62690
  -5  11   7 10.1780 2.85863
   4 -11  -7 6.35358 2.50328
  -4  11   7 7.01133 2.70445
   3 -11  -7 19.2991 2.63524
  -3  11   7 18.8158 2.82819
   2 -11  -7 15.6705 2.57206
  -2  11   7 15.0794 2.67163
   1 -11  -7 42.9389 3.02142
  -1  11   7 39.8835 3.26377
   0 -11  -7 23.7548 2.82140
   0  11   7 21.7522 2.98728
  -1 -11  -7 4.37116 3.40954
   1  11   7 15.1379 3.04026
  -2 -11  -7 4.84309 3.41621
   2  11   7 16.9033 3.00750
  -3 -11  -7 8.35153 3.48810
   3  11   7 17.3291 3.01055
  -4 -11  -7 23.8119 3.06710
   4  11   7 22.8132 2.94001
  -5 -11  -7 14.8401 3.74714
   5  11   7 11.9078 3.73994
  -6 -11  -7 14.2984 3.77820
   6  11   7 16.7280 4.58179
  -7 -11  -7 7.86040 3.82703
   7  11   7 4.88314 4.57695
  -8 -11  -7 7.14688 6.08585
  -9 -11  -7 0.00000 6.15047
 -10 -11  -7 5.48102 6.22717
   8 -12  -7 1.29735 2.75515
  -8  12   7 0.00000 3.58424
   7 -12  -7 0.00000 2.79635
  -7  12   7 0.00000 3.48479
   6 -12  -7 1.61747 2.79517
  -6  12   7 5.56825 3.64510
   5 -12  -7 2.36560 2.76838
  -5  12   7 4.61306 3.48304
   4 -12  -7 5.96016 3.09165
  -4  12   7 0.00000 3.41346
   3 -12  -7 0.94567 2.95650
  -3  12   7 1.07891 3.34655
   2 -12  -7 6.48759 3.10135
  -2  12   7 1.66924 3.37179
   1 -12  -7 4.37380 3.09806
  -1  12   7 0.00000 3.24923
   0 -12  -7 4.09751 3.19230
   0  12   7 0.00000 3.37700
  -1 -12  -7 4.49411 3.46410
   1  12   7 5.11979 3.67692
  -2 -12  -7 1.41254 3.47186
   2  12   7 0.00000 3.47147
  -3 -12  -7 0.00000 4.09117
  -4 -12  -7 0.72607 4.20126
  -5 -12  -7 1.46377 6.05175
  -6 -12  -7 0.82475 5.87116
  -7 -12  -7 1.42904 6.10863
  -8 -12  -7 0.00000 6.06379
 -25   0   8 43.6218 5.41331
 -24   0   8 48.5921 5.24797
 -23   0   8 81.6563 5.71349
 -22   0   8 34.9495 4.89343
 -21   0   8 29.4216 5.63417
 -20   0   8 21.9793 5.43129
 -19   0   8 61.4482 5.85227
 -18   0   8 196.370 9.40257
 -17   0   8 201.314 12.9190
 -16   0   8 141.126 9.95481
 -15   0   8 35.2406 7.00498
 -14   0   8 81.1826 6.75526
 -13   0   8 477.648 436.012
 -12   0   8 0.00000 247.092
 -11   0   8 487.845 15.3409
 -10   0   8 0.00000 192.143
  -9   0   8 241.782 7.34954
  -8   0   8 60.5018 3.61695
  -7   0   8 0.00000 187.914
  -6   0   8 589.690 15.9355
  -5   0   8 460.420 11.3291
  -4   0   8 327.977 8.47364
  -3   0   8 128.748 4.79362
  -2   0   8 94.7111 5.27455
  -1   0   8 144.492 6.29116
   0   0   8 302.866 21.2034
   1   0   8 402.432 10.8512
   2   0   8 345.189 11.9794
   3   0   8 117.676 16.2351
   4   0   8 50.7458 4.34173
   5   0   8 151.591 20.8607
   6   0   8 0.00000 35.3987
   7   0   8 272.664 9.10415
   8   0   8 183.369 8.32824
   9   0   8 24.1985 4.28922
  10   0   8 40.7943 5.12254
  11   0   8 7.79518 4.31095
  12   0   8 20.7380 4.17222
  13   0   8 86.4827 5.59103
  14   0   8 40.9157 4.61893
  15   0   8 23.4997 4.40929
  16   0   8 0.00000 4.33215
  17   0   8 1.24300 3.31059
  18   0   8 8.64387 3.47948
  25  -1  -8 2.55534 4.84155
 -25   1   8 0.00000 7.65347
  24  -1  -8 7.06036 4.79079
 -24   1   8 9.59302 7.78036
  23  -1  -8 2.08035 4.59694
 -23   1   8 1.81798 5.68671
  22  -1  -8 3.79747 4.46154
 -22   1   8 0.00000 5.41734
  21  -1  -8 3.63870 4.93264
 -21   1   8 11.7454 5.43346
  20  -1  -8 13.8921 4.93673
 -20   1   8 10.6948 4.37363
  19  -1  -8 13.2236 4.74604
 -19   1   8 17.6819 4.88515
  18  -1  -8 39.0157 4.95730
 -18   1   8 34.2891 4.98509
  17  -1  -8 17.0333 4.38950
 -17   1   8 18.4939 5.94601
  16  -1  -8 16.2412 4.20008
 -16   1   8 18.2389 5.66191
  15  -1  -8 32.0105 4.24310
 -15   1   8 25.9260 5.77945
  14  -1  -8 26.7477 3.98979
 -14   1   8 27.3862 4.10796
  13  -1  -8 53.4277 4.49966
 -13   1   8 50.8962 3.28055
  12  -1  -8 54.7831 4.44238
 -12   1   8 50.1277 3.29415
  11  -1  -8 70.0158 2.83031
 -11   1   8 68.2973 3.51462
  10  -1  -8 37.1822 27.3827
 -10   1   8 38.7657 3.99670
   9  -1  -8 40.3445 21.1358
  -9   1   8 34.0660 2.82067
   8  -1  -8 96.6601 3.06127
  -8   1   8 97.0845 3.09055
   7  -1  -8 87.7730 3.16079
  -7   1   8 82.0710 2.82378
   6  -1  -8 94.4525 4.28962
  -6   1   8 92.9717 3.51482
   5  -1  -8 98.1118 3.73275
  -5   1   8 97.3224 3.39347
   4  -1  -8 61.8758 2.70069
  -4   1   8 59.7129 2.17686
   3  -1  -8 43.3637 2.42246
  -3   1   8 43.8278 1.71310
   2  -1  -8 91.1501 3.59210
  -2   1   8 89.4273 3.02094
   1  -1  -8 135.118 4.64232
  -1   1   8 135.073 3.98633
   0  -1  -8 89.9903 3.87478
   0   1   8 86.6298 3.17698
  -1  -1  -8 80.7394 4.70079
   1   1   8 79.5579 3.07105
  -2  -1  -8 0.00000 27.2395
   2   1   8 0.00000 266.911
  -3  -1  -8 0.43618 29.5425
   3   1   8 0.00000 310.567
  -4  -1  -8 50.3263 2.86572
   4   1   8 47.8646 2.46787
  -5  -1  -8 78.1114 3.08088
   5   1   8 78.5714 3.64111
  -6  -1  -8 50.8766 2.99768
   6   1   8 47.8453 3.04961
  -7  -1  -8 13.3357 3.39421
   7   1   8 18.5316 2.11460
  -8  -1  -8 35.9162 3.87192
   8   1   8 31.0902 2.80159
  -9  -1  -8 7.89460 3.52561
   9   1   8 5.52163 3.37313
 -10  -1  -8 12.0319 2.81742
  10   1   8 10.0252 3.56066
 -11  -1  -8 16.3461 3.88031
  11   1   8 15.0024 3.73417
 -12  -1  -8 7.25176 5.09660
  12   1   8 8.26564 3.81199
 -13  -1  -8 7.69710 3.89676
  13   1   8 11.0200 3.97160
 -14  -1  -8 7.13701 3.98494
  14   1   8 3.79547 3.94384
 -15  -1  -8 2.59260 4.04726
  15   1   8 3.71951 4.03416
 -16  -1  -8 1.74270 3.71965
  16   1   8 4.80677 4.16342
 -17  -1  -8 0.00000 3.80316
  17   1   8 6.10296 4.28130
 -18  -1  -8 6.52058 3.92023
  18   1   8 3.25666 5.88024
  25  -2  -8 20.6933 4.81966
 -25   2   8 19.3090 10.0350
  24  -2  -8 33.7112 4.86586
 -24   2   8 35.6486 7.17019
  23  -2  -8 48.1090 5.01406
 -23   2   8 48.5121 5.48762
  22  -2  -8 34.0088 4.74540
 -22   2   8 34.0431 5.16961
  21  -2  -8 15.4428 4.41665
 -21   2   8 4.08450 4.70719
  20  -2  -8 22.1829 5.17756
 -20   2   8 26.3790 4.83291
  19  -2  -8 53.5264 5.42815
 -19   2   8 48.2142 4.86493
  18  -2  -8 67.3201 5.59288
 -18   2   8 70.5844 5.97633
  17  -2  -8 164.289 8.25380
 -17   2   8 166.783 8.30679
  16  -2  -8 79.7278 5.74197
 -16   2   8 80.7212 6.04066
  15  -2  -8 29.0349 4.57143
 -15   2   8 30.6246 5.02186
  14  -2  -8 32.5526 4.69890
 -14   2   8 42.9249 5.13463
  13  -2  -8 79.8037 5.47581
 -13   2   8 75.3355 4.21050
  12  -2  -8 0.00000 288.283
 -12   2   8 0.00000 311.414
  11  -2  -8 249.022 10.1573
 -11   2   8 234.338 8.14291
  10  -2  -8 178.550 39.0572
 -10   2   8 175.467 7.00446
   9  -2  -8 69.6315 4.46159
  -9   2   8 65.0708 4.07108
   8  -2  -8 205.971 333.743
  -8   2   8 0.00000 319.946
   7  -2  -8 88.7067 4.91999
  -7   2   8 83.1631 4.46953
   6  -2  -8 283.033 8.33560
  -6   2   8 261.543 7.92343
   5  -2  -8 349.773 9.83788
  -5   2   8 348.508 13.9306
   4  -2  -8 284.454 8.56127
  -4   2   8 284.140 10.1051
   3  -2  -8 125.635 5.32746
  -3   2   8 120.797 6.23534
   2  -2  -8 38.7940 3.73183
  -2   2   8 38.9335 4.26117
   1  -2  -8 142.691 5.59500
  -1   2   8 132.477 7.83081
   0  -2  -8 238.987 8.19450
   0   2   8 238.376 15.4217
  -1  -2  -8 277.626 34.0920
   1   2   8 235.655 35.2028
  -2  -2  -8 332.318 13.1875
   2   2   8 315.697 10.2913
  -3  -2  -8 35.4432 32.2849
   3   2   8 0.00000 378.683
  -4  -2  -8 46.2221 4.81883
   4   2   8 42.8701 3.10103
   5   2   8 0.00000 464.354
  -6  -2  -8 132.023 6.63087
   6   2   8 124.803 5.08197
  -7  -2  -8 176.273 10.7867
   7   2   8 177.998 5.40542
  -8  -2  -8 133.040 9.17890
   8   2   8 142.976 5.36937
  -9  -2  -8 72.4651 5.18509
   9   2   8 69.9301 4.94534
 -10  -2  -8 24.0408 4.55927
  10   2   8 29.2325 4.34383
 -11  -2  -8 18.5265 4.15117
  11   2   8 23.6002 3.93265
 -12  -2  -8 39.3217 4.51136
  12   2   8 31.6238 4.26886
 -13  -2  -8 69.3395 5.18818
  13   2   8 64.1859 5.00026
 -14  -2  -8 38.2668 3.56441
  14   2   8 45.1158 4.56779
 -15  -2  -8 34.5470 4.24929
  15   2   8 40.5583 6.34053
 -16  -2  -8 14.3668 3.95424
  16   2   8 17.5359 4.44669
 -17  -2  -8 0.78055 3.85868
  17   2   8 2.94338 4.24418
 -18  -2  -8 16.0830 6.29777
  18   2   8 13.5320 6.53066
  19   2   8 10.0355 7.02404
  25  -3  -8 16.8080 8.86885
 -25   3   8 0.00000 7.40230
  24  -3  -8 0.00000 4.38459
 -24   3   8 0.55897 5.92665
  23  -3  -8 1.91175 4.31558
 -23   3   8 9.46131 5.80010
  22  -3  -8 19.3304 4.42308
 -22   3   8 28.6659 5.85200
  21  -3  -8 16.9244 5.07154
 -21   3   8 9.75055 5.60355
  20  -3  -8 0.43601 4.69118
 -20   3   8 9.33206 7.25154
  19  -3  -8 1.22694 4.45229
 -19   3   8 0.00000 6.80035
  18  -3  -8 3.49135 4.16644
 -18   3   8 9.36513 4.53268
  17  -3  -8 27.3658 4.32106
 -17   3   8 26.7276 4.58438
  16  -3  -8 28.6324 4.24549
 -16   3   8 33.6242 4.55718
  15  -3  -8 42.4789 4.28754
 -15   3   8 45.9955 4.57308
  14  -3  -8 26.6025 3.64132
 -14   3   8 18.9200 4.54295
 -13   3   8 251.029 307.438
  12  -3  -8 0.00000 4.86517
 -12   3   8 1.60116 2.50765
  11  -3  -8 28.0843 5.45129
 -11   3   8 27.9143 2.70002
  10  -3  -8 110.655 9.09319
 -10   3   8 112.136 4.75231
   9  -3  -8 87.6785 7.76239
  -9   3   8 81.4690 3.99059
   8  -3  -8 0.00000 66.6708
  -8   3   8 55.1713 3.40456
   7  -3  -8 0.00000 38.1147
  -7   3   8 11.0741 2.10718
   6  -3  -8 0.00000 59.6650
  -6   3   8 0.00000 365.924
   5  -3  -8 0.00000 36.3007
  -5   3   8 44.6965 3.57597
   4  -3  -8 114.051 4.46797
  -4   3   8 116.502 5.25689
   3  -3  -8 132.353 4.76772
  -3   3   8 126.955 5.57369
  -2   3   8 3627.78 408.945
  -1   3   8 1117.14 338.836
   0   3   8 472.331 372.492
   1   3   8 893.232 378.635
  -2  -3  -8 95.7573 5.64878
   2   3   8 99.7103 4.09746
  -3  -3  -8 74.8159 8.14474
   3   3   8 78.2565 3.17834
  -4  -3  -8 33.2108 5.77920
   4   3   8 34.4352 2.05154
  -5  -3  -8 10.0703 2.24133
   5   3   8 4.51078 2.02758
  -6  -3  -8 0.00000 55.0946
   6   3   8 5.39004 2.45784
   7   3   8 5.54044 1.96620
  -8  -3  -8 31.2247 5.16595
   8   3   8 25.8203 2.21532
  -9  -3  -8 39.7949 5.55024
   9   3   8 35.3443 3.68154
 -10  -3  -8 17.2003 5.09544
  10   3   8 15.2676 3.45669
 -11  -3  -8 0.00000 4.83914
  11   3   8 0.00000 3.39832
 -12  -3  -8 1.30696 2.93942
  12   3   8 0.37845 3.53101
 -13  -3  -8 0.06997 3.10900
  13   3   8 6.67894 3.75731
 -14  -3  -8 8.27401 3.64683
  14   3   8 0.00000 3.85074
 -15  -3  -8 2.66929 3.68599
  15   3   8 2.70833 4.03498
 -16  -3  -8 1.49000 3.69125
  16   3   8 3.93096 4.13015
 -17  -3  -8 2.41545 3.81040
  17   3   8 0.00000 4.10022
 -18  -3  -8 0.00000 5.63375
  18   3   8 0.00000 5.76211
  19   3   8 0.09173 6.09946
  25  -4  -8 23.2310 8.18873
 -25   4   8 0.00000 8.72864
  24  -4  -8 42.2638 4.80844
 -24   4   8 37.2856 6.22868
  23  -4  -8 25.0000 4.57927
 -23   4   8 37.6523 4.87018
  22  -4  -8 26.8686 4.49579
 -22   4   8 28.5943 4.68300
  21  -4  -8 30.9689 5.23931
 -21   4   8 19.7643 5.19537
  20  -4  -8 33.2906 5.07400
 -20   4   8 33.1367 5.21166
  19  -4  -8 51.9333 4.42193
 -19   4   8 59.4203 5.42843
  18  -4  -8 97.3813 5.15917
 -18   4   8 107.749 6.33212
  17  -4  -8 113.391 6.32648
 -17   4   8 106.965 6.39359
  16  -4  -8 91.7307 5.79553
 -16   4   8 89.2307 5.92563
  15  -4  -8 66.4560 8.17675
 -15   4   8 66.6846 6.05198
  14  -4  -8 49.5758 7.32733
 -14   4   8 52.1562 4.93614
  13  -4  -8 107.233 9.70373
 -13   4   8 110.099 6.29488
  12  -4  -8 161.367 11.7552
 -12   4   8 165.820 7.53192
  11  -4  -8 235.062 16.0692
 -11   4   8 267.057 10.4564
  10  -4  -8 194.969 14.0600
 -10   4   8 214.555 7.74947
   9  -4  -8 84.4494 8.93520
  -9   4   8 87.3720 4.82535
   8  -4  -8 99.3865 9.84896
  -8   4   8 88.8102 5.18405
   7  -4  -8 122.775 7.42651
  -7   4   8 107.996 5.25633
   6  -4  -8 241.067 11.1489
  -6   4   8 222.753 10.3951
   5  -4  -8 372.299 12.5661
  -5   4   8 361.932 12.4469
   4  -4  -8 288.986 10.4266
  -4   4   8 282.692 10.3346
   3  -4  -8 140.534 6.94987
  -3   4   8 138.801 6.83755
   2  -4  -8 83.7761 5.78666
  -2   4   8 78.7455 10.0141
   1  -4  -8 117.915 7.30785
  -1   4   8 110.040 10.3118
   0  -4  -8 208.846 9.39509
   0   4   8 195.342 9.17146
  -1  -4  -8 275.088 11.7141
   1   4   8 267.357 11.5155
  -2  -4  -8 209.855 9.34514
   2   4   8 201.266 9.11868
  -3  -4  -8 110.586 7.11640
   3   4   8 120.044 4.55298
  -4  -4  -8 51.1714 8.48785
   4   4   8 57.2750 3.50172
  -5  -4  -8 55.2549 4.41044
   5   4   8 58.8464 3.19077
  -6  -4  -8 103.286 9.49836
   6   4   8 103.615 3.97944
  -7  -4  -8 105.753 9.10231
   7   4   8 103.598 3.73089
   8   4   8 83.1926 3.93408
  -9  -4  -8 60.9801 6.61493
   9   4   8 54.0281 4.43824
 -10  -4  -8 26.9827 3.88475
  10   4   8 16.6507 3.88754
 -11  -4  -8 20.6993 5.12750
  11   4   8 19.0899 3.95931
 -12  -4  -8 22.7465 4.12048
  12   4   8 27.5555 4.03394
 -13  -4  -8 26.5909 5.17028
  13   4   8 30.4444 4.20231
 -14  -4  -8 30.1815 3.98701
  14   4   8 27.1492 4.31725
 -15  -4  -8 22.3079 3.98618
  15   4   8 21.8356 5.78967
 -16  -4  -8 8.88956 3.87988
  16   4   8 12.9230 4.20266
 -17  -4  -8 3.11516 5.72999
  17   4   8 0.00000 5.54691
  18   4   8 1.94700 5.38734
  24  -5  -8 0.00000 8.72234
 -24   5   8 0.00000 8.15687
  23  -5  -8 0.00000 4.12002
 -23   5   8 2.17743 7.38598
  22  -5  -8 1.62407 4.02665
 -22   5   8 3.30773 4.99534
  21  -5  -8 0.00000 3.82112
 -21   5   8 0.55087 4.92017
  20  -5  -8 10.4592 3.77325
 -20   5   8 3.43406 4.84622
  19  -5  -8 30.0281 4.47513
 -19   5   8 27.1686 4.90357
  18  -5  -8 5.30803 3.98706
 -18   5   8 14.2829 4.43594
  17  -5  -8 0.00000 3.81084
 -17   5   8 1.40259 4.17692
  16  -5  -8 4.21436 3.70707
 -16   5   8 2.01759 4.01013
  15  -5  -8 0.00000 3.44934
 -15   5   8 0.00000 3.81076
  14  -5  -8 12.2200 3.42340
 -14   5   8 15.0528 3.88226
  13  -5  -8 38.7888 3.82654
 -13   5   8 35.0006 4.08122
  12  -5  -8 53.7565 4.03459
 -12   5   8 52.9695 3.32647
  11  -5  -8 10.3359 4.44224
 -11   5   8 11.7441 2.28023
  10  -5  -8 0.00000 3.87546
 -10   5   8 9.26039 2.18102
   9  -5  -8 2.29688 3.90745
  -9   5   8 1.58450 2.51477
   8  -5  -8 19.9580 3.92727
  -8   5   8 18.7543 2.59945
   7  -5  -8 72.1527 5.17254
  -7   5   8 58.0066 3.42917
   6  -5  -8 68.9007 5.11486
  -6   5   8 65.1502 4.80543
   5  -5  -8 14.9641 3.63810
  -5   5   8 23.1530 2.79088
   4  -5  -8 4.06684 2.81723
  -4   5   8 5.46184 2.98064
   3  -5  -8 0.00000 2.65798
  -3   5   8 2.49269 3.90647
   2  -5  -8 4.74342 3.64884
  -2   5   8 7.81091 4.00324
   1  -5  -8 64.9722 4.98544
  -1   5   8 59.3807 4.31739
   0  -5  -8 86.6392 5.23413
   0   5   8 70.4624 6.87805
  -1  -5  -8 23.4128 3.69155
   1   5   8 24.3109 4.35479
  -2  -5  -8 8.69263 3.44378
   2   5   8 7.62390 2.85031
  -3  -5  -8 0.39728 5.37006
   3   5   8 6.19262 1.39027
  -4  -5  -8 0.00000 1.85869
   4   5   8 4.15228 1.59827
  -5  -5  -8 18.9003 6.05215
   5   5   8 27.8437 1.97949
  -6  -5  -8 35.9793 4.18305
   6   5   8 31.4322 2.09192
  -7  -5  -8 20.9571 4.00991
   7   5   8 18.6883 1.90398
  -8  -5  -8 8.12619 3.22825
   8   5   8 3.04191 1.98090
  -9  -5  -8 0.00000 3.96185
   9   5   8 0.59301 3.07080
 -10  -5  -8 7.48518 4.23762
  10   5   8 1.10095 3.16689
 -11  -5  -8 2.20192 3.56876
  11   5   8 4.62689 3.40178
 -12  -5  -8 22.0849 4.88302
  12   5   8 5.05883 3.65852
 -13  -5  -8 0.00000 4.65350
  13   5   8 9.23082 4.99152
 -14  -5  -8 4.00168 5.03020
  14   5   8 2.41653 3.74831
 -15  -5  -8 3.47179 3.85260
  15   5   8 0.88001 5.17913
 -16  -5  -8 0.81524 5.64444
  16   5   8 0.00000 5.31386
 -24   6   8 0.21549 7.90959
  23  -6  -8 0.20924 6.83550
 -23   6   8 0.00000 6.71315
  22  -6  -8 12.4951 4.71168
 -22   6   8 15.6547 5.76211
  21  -6  -8 12.7398 3.87141
 -21   6   8 11.0798 4.79104
  20  -6  -8 4.12029 4.23897
 -20   6   8 9.05621 5.24162
  19  -6  -8 42.4123 4.84304
 -19   6   8 50.3805 5.25612
  18  -6  -8 24.7806 4.37799
 -18   6   8 38.2922 4.85591
  17  -6  -8 38.4018 4.37064
 -17   6   8 41.9501 4.88836
  16  -6  -8 34.4226 4.23140
 -16   6   8 38.1921 4.75738
  15  -6  -8 29.5048 3.94930
 -15   6   8 25.4098 4.54168
  14  -6  -8 32.6298 3.96179
 -14   6   8 40.3859 4.51707
  13  -6  -8 50.5521 5.28628
 -13   6   8 53.1914 3.86807
 -12   6   8 79.9650 3.59688
  11  -6  -8 88.2671 7.68058
 -11   6   8 93.3861 4.54248
  10  -6  -8 58.2551 4.95267
 -10   6   8 61.9403 3.81457
   9  -6  -8 44.2210 4.67842
  -9   6   8 44.1618 3.54982
   8  -6  -8 59.8295 5.00178
  -8   6   8 59.2776 3.76254
   7  -6  -8 69.0670 5.34386
  -7   6   8 66.4968 3.91155
   6  -6  -8 127.012 6.76100
  -6   6   8 110.226 5.18843
   5  -6  -8 118.507 6.64039
  -5   6   8 114.635 5.14010
   4  -6  -8 80.6075 4.70847
  -4   6   8 85.6845 7.49502
   3  -6  -8 110.099 5.24795
  -3   6   8 110.628 8.55267
   2  -6  -8 52.8411 5.04154
  -2   6   8 45.7942 5.98244
   1  -6  -8 63.1296 5.37641
  -1   6   8 62.4870 6.57764
   0  -6  -8 103.053 6.00554
   0   6   8 97.5735 7.80846
  -1  -6  -8 91.9310 5.64550
   1   6   8 87.0549 5.08580
  -2  -6  -8 87.5629 5.59299
   2   6   8 93.3794 3.74768
  -3  -6  -8 61.7379 3.27049
   3   6   8 62.0422 3.12581
  -4  -6  -8 50.6331 3.33373
   4   6   8 41.0454 5.72442
  -5  -6  -8 44.7611 3.73816
   5   6   8 44.3450 2.81300
  -6  -6  -8 40.8219 3.68541
   6   6   8 28.1304 2.90648
  -7  -6  -8 44.2360 3.96043
   7   6   8 40.7040 2.59000
  -8  -6  -8 47.5402 5.16903
   8   6   8 51.6943 3.88565
  -9  -6  -8 33.5129 5.08848
   9   6   8 40.6798 4.98425
 -10  -6  -8 23.2982 5.05018
  10   6   8 24.0412 4.84194
 -11  -6  -8 17.3490 4.15526
  11   6   8 23.8652 4.98058
 -12  -6  -8 27.6155 5.77370
  12   6   8 20.5431 5.32231
 -13  -6  -8 29.8038 5.72730
  13   6   8 24.5484 5.33248
 -14  -6  -8 12.5907 5.67901
  14   6   8 17.6926 5.34807
 -16  -6  -8 12.0504 5.69836
  22  -7  -8 1.65482 6.43027
 -22   7   8 1.08256 7.66879
  21  -7  -8 4.53132 6.17027
 -21   7   8 3.71801 5.72618
  20  -7  -8 3.28038 3.63404
 -20   7   8 8.44965 3.96829
  19  -7  -8 14.4642 3.58746
 -19   7   8 12.5790 3.88792
  18  -7  -8 0.72692 3.34261
 -18   7   8 0.61971 3.67964
  17  -7  -8 11.4641 3.81556
 -17   7   8 9.93197 3.69919
  16  -7  -8 4.88236 3.63868
 -16   7   8 13.8530 3.62540
  15  -7  -8 26.5522 3.83114
 -15   7   8 32.1574 3.70367
  14  -7  -8 0.00000 3.34365
 -14   7   8 0.72459 3.28841
  13  -7  -8 3.81335 4.18949
 -13   7   8 3.22027 3.22252
 -12   7   8 1.12414 3.15646
  11  -7  -8 8.19840 3.64927
 -11   7   8 1.91093 3.02280
  10  -7  -8 36.3249 4.17857
 -10   7   8 36.8621 3.33421
   9  -7  -8 28.8801 2.75447
  -9   7   8 30.2153 3.03253
   8  -7  -8 3.76614 3.40272
  -8   7   8 9.07732 2.61064
   7  -7  -8 0.00000 3.93437
  -7   7   8 4.16639 2.13519
   6  -7  -8 0.00000 3.24563
  -6   7   8 3.06596 2.14418
   5  -7  -8 5.59096 3.09429
  -5   7   8 0.00000 2.11943
   4  -7  -8 40.7323 3.31521
  -4   7   8 44.1948 4.87292
   3  -7  -8 26.1622 4.43598
  -3   7   8 20.1831 4.25340
   2  -7  -8 8.14409 3.95488
  -2   7   8 7.00632 3.64515
   1  -7  -8 2.47847 3.66194
  -1   7   8 6.13769 3.43772
   0  -7  -8 22.1696 3.92933
   0   7   8 23.5835 3.82455
  -1  -7  -8 4.33198 3.75092
   1   7   8 7.38309 2.11852
  -2  -7  -8 10.0771 3.78601
   2   7   8 11.2946 1.68379
  -3  -7  -8 10.5604 2.53593
   3   7   8 9.62505 1.84658
  -4  -7  -8 13.5464 2.59977
   4   7   8 12.7256 1.88448
  -5  -7  -8 1.50176 3.02375
   5   7   8 0.40295 2.10759
  -6  -7  -8 0.00000 3.15879
   6   7   8 0.33522 1.99870
  -7  -7  -8 5.07849 4.00783
   7   7   8 0.00000 3.63994
  -8  -7  -8 0.00000 4.22557
   8   7   8 0.00000 3.95009
  -9  -7  -8 0.00000 4.47219
   9   7   8 17.8722 4.30072
 -10  -7  -8 7.49316 4.81628
  10   7   8 7.42156 4.54160
 -11  -7  -8 4.49126 4.93243
  11   7   8 0.19686 4.54097
 -12  -7  -8 0.00000 5.05662
  12   7   8 0.00000 4.68796
 -13  -7  -8 0.00000 5.27380
  13   7   8 0.00000 4.93597
  21  -8  -8 19.3922 6.41174
  20  -8  -8 8.78103 6.22130
 -20   8   8 7.61686 5.70626
  19  -8  -8 37.7820 4.40827
 -19   8   8 32.7194 5.24085
  18  -8  -8 43.5632 4.88586
 -18   8   8 30.6798 4.04954
  17  -8  -8 20.8151 4.45829
 -17   8   8 17.9097 4.75504
  16  -8  -8 34.7146 4.77808
 -16   8   8 33.9018 3.97689
  15  -8  -8 27.6618 5.86087
 -15   8   8 39.9093 3.94610
  14  -8  -8 52.3969 5.32075
 -14   8   8 52.6900 4.09197
  13  -8  -8 67.1201 5.80150
 -13   8   8 69.5968 4.28607
  12  -8  -8 60.7406 4.41336
 -12   8   8 46.9505 3.94316
  11  -8  -8 65.5962 5.21308
 -11   8   8 58.0038 4.03002
  10  -8  -8 41.2007 3.75762
 -10   8   8 38.6062 3.55759
   9  -8  -8 63.2492 3.28770
  -9   8   8 59.9305 4.62742
   8  -8  -8 81.6152 3.64426
  -8   8   8 73.9236 5.03154
   7  -8  -8 91.9903 6.36333
  -7   8   8 84.0794 6.73129
   6  -8  -8 90.6753 6.28708
  -6   8   8 94.1564 6.60599
   5  -8  -8 58.5684 5.55348
  -5   8   8 63.5713 5.51648
   4  -8  -8 62.6108 5.42214
  -4   8   8 49.2605 5.05920
   3  -8  -8 85.0895 7.92211
  -3   8   8 83.3997 5.92405
   2  -8  -8 84.6022 8.17136
  -2   8   8 94.1470 6.22262
   1  -8  -8 51.2980 5.30766
  -1   8   8 74.4867 5.31211
   0  -8  -8 67.6750 5.70241
   0   8   8 92.4217 5.93486
  -1  -8  -8 57.7193 3.62825
   1   8   8 58.2231 3.14738
  -2  -8  -8 46.5179 3.29723
   2   8   8 41.4447 2.82378
  -3  -8  -8 54.8172 3.40191
   3   8   8 44.1546 3.27309
  -4  -8  -8 50.2341 3.53043
   4   8   8 48.2183 3.38478
  -5  -8  -8 54.9065 4.41063
  -6  -8  -8 21.7875 3.88796
  -7  -8  -8 30.9990 5.07291
  -8  -8  -8 30.5435 5.09199
  -9  -8  -8 21.9659 5.01333
 -10  -8  -8 25.6669 5.17899
 -11  -8  -8 9.44467 3.89765
 -12  -8  -8 6.97257 5.99897
  12   8   8 6.60482 5.22387
 -19   9   8 0.00000 7.22806
 -18   9   8 5.10525 6.42569
 -17   9   8 5.34277 5.17478
  16  -9  -8 11.8973 4.52008
 -16   9   8 4.70483 3.57341
  15  -9  -8 0.70896 4.46841
 -15   9   8 0.00000 3.45756
  14  -9  -8 0.00000 4.33715
 -14   9   8 0.00000 3.33083
  13  -9  -8 5.98835 3.86257
 -13   9   8 6.48011 3.18431
  12  -9  -8 4.26172 3.31382
 -12   9   8 8.26919 3.99510
  11  -9  -8 0.83688 3.14496
 -11   9   8 0.00000 3.75446
  10  -9  -8 3.55013 3.08521
 -10   9   8 0.00000 3.56591
   9  -9  -8 11.6392 3.02778
  -9   9   8 10.7839 3.56997
   8  -9  -8 4.10744 4.50354
  -8   9   8 1.85119 4.08361
   7  -9  -8 0.00000 4.38580
  -7   9   8 0.00000 3.87773
   6  -9  -8 2.84918 4.43655
  -6   9   8 18.1977 3.99399
   5  -9  -8 1.10027 4.33115
  -5   9   8 2.17517 3.66861
   4  -9  -8 5.11017 5.74500
  -4   9   8 1.53394 3.69527
   3  -9  -8 8.37316 5.63915
  -3   9   8 7.11455 3.62706
   2  -9  -8 0.00000 5.33908
  -2   9   8 0.00000 3.43184
   1  -9  -8 7.34222 5.42595
  -1   9   8 9.73090 3.48613
   0  -9  -8 1.25858 3.95979
   0   9   8 6.14909 2.87993
  -1  -9  -8 5.46627 3.92190
   1   9   8 0.49536 3.39174
  -2  -9  -8 0.34828 3.88234
   2   9   8 0.68095 3.44251
  -3  -9  -8 2.58435 2.92787
   3   9   8 2.58034 3.46397
  -4  -9  -8 3.75673 3.01348
   4   9   8 2.87712 3.66891
  -5  -9  -8 6.54052 3.71712
   5   9   8 2.16367 3.90440
  -6  -9  -8 7.05474 4.96176
   6   9   8 4.81203 4.04416
  -7  -9  -8 0.00000 4.95879
  -8  -9  -8 9.38713 5.22366
  -9  -9  -8 0.00000 5.34101
 -11  -9  -8 1.62429 6.00766
  17 -10  -8 8.05101 8.51064
  16 -10  -8 2.50057 6.13028
 -16  10   8 0.00000 7.51159
  15 -10  -8 36.6778 6.14372
 -15  10   8 12.9435 7.68425
  14 -10  -8 42.2575 5.46883
 -14  10   8 32.2695 3.94930
  13 -10  -8 27.1325 3.63777
 -13  10   8 25.4768 3.58987
  12 -10  -8 12.7983 3.52273
 -12  10   8 18.5887 3.43677
  11 -10  -8 6.43097 3.25566
 -11  10   8 18.9891 5.21068
  10 -10  -8 26.7847 3.47120
 -10  10   8 21.1578 5.20171
   9 -10  -8 19.2411 3.23660
  -9  10   8 17.7919 4.86894
   8 -10  -8 43.2655 3.56727
  -8  10   8 37.9581 5.22263
   7 -10  -8 40.8395 3.50976
  -7  10   8 41.9634 5.13037
   6 -10  -8 17.5578 4.76521
  -6  10   8 16.5864 4.52636
   5 -10  -8 20.9231 4.74289
  -5  10   8 26.5578 4.58390
   4 -10  -8 22.2725 4.63390
  -4  10   8 25.8868 4.41133
   3 -10  -8 30.0310 4.64498
  -3  10   8 29.8050 4.50478
   2 -10  -8 40.1821 6.25339
  -2  10   8 30.0270 4.53223
   1 -10  -8 36.1924 6.38462
  -1  10   8 38.2339 3.66912
   0 -10  -8 25.0990 4.53030
   0  10   8 29.5796 4.26202
  -1 -10  -8 15.9757 4.26798
   1  10   8 19.1682 4.13375
  -2 -10  -8 15.8963 4.24101
   2  10   8 17.5219 4.02469
  -3 -10  -8 16.7796 5.89412
   3  10   8 20.8392 4.21576
  -4 -10  -8 16.4810 5.47596
   4  10   8 23.2326 4.24411
  -5 -10  -8 17.3313 5.59644
   5  10   8 28.9353 4.49175
  -6 -10  -8 18.2913 5.76835
   6  10   8 13.0715 4.50743
  -7 -10  -8 12.4719 5.88555
   7  10   8 0.18363 4.64908
  15 -11  -8 1.99265 8.61268
  13 -11  -8 0.00000 7.97886
  12 -11  -8 18.5323 8.03432
  11 -11  -8 6.35755 7.99840
  10 -11  -8 5.43727 4.80547
   9 -11  -8 2.59851 3.15274
  -9  11   8 3.65335 4.83092
   8 -11  -8 2.42769 3.07785
  -8  11   8 2.30402 4.64619
   7 -11  -8 2.48889 4.57546
  -7  11   8 4.30694 4.49946
   6 -11  -8 0.00000 4.34715
  -6  11   8 7.39346 4.43308
   5 -11  -8 8.64174 4.34905
  -5  11   8 3.28253 3.18890
   4 -11  -8 4.36617 4.22186
  -4  11   8 2.26053 3.40675
   3 -11  -8 2.22634 4.13025
  -3  11   8 3.44027 3.41561
   2 -11  -8 0.00000 4.07898
  -2  11   8 0.81856 3.38547
   1 -11  -8 0.16202 4.06023
  -1  11   8 9.28226 3.39441
   0 -11  -8 4.58665 4.09526
   0  11   8 1.97276 4.03848
  -1 -11  -8 3.45037 4.04815
   1  11   8 5.61723 4.14669
  -2 -11  -8 0.00000 5.52251
   2  11   8 4.08937 4.08730
  -3 -11  -8 1.38909 6.48173
   3  11   8 0.00000 4.15423
   9 -12  -8 23.7731 8.55502
   8 -12  -8 23.3703 8.23417
   7 -12  -8 6.47446 7.56025
   6 -12  -8 6.09097 7.29740
   5 -12  -8 2.84492 7.21358
   4 -12  -8 6.94855 7.02319
   3 -12  -8 6.47729 7.17629
   2 -12  -8 13.4497 7.21135
   1 -12  -8 17.5724 7.12292
   0 -12  -8 15.3586 6.97786
  -1 -12  -8 4.40769 6.77148
  -2 -12  -8 6.14258 6.89735
  -3 -12  -8 16.3416 7.46573
  -4 -12  -8 2.25707 7.33656
 -23   0   9 2.65755 8.23794
 -22   0   9 1.33433 10.6652
 -14   0   9 5.11088 8.42184
 -12   0   9 0.00000 5.62139
 -11   0   9 0.00000 5.43785
 -10   0   9 0.00000 5.41819
  -9   0   9 0.00000 5.20760
  -8   0   9 0.00000 5.25376
  -7   0   9 0.00000 2.24025
  -6   0   9 0.08538 2.20556
  -5   0   9 0.51970 2.08644
  -4   0   9 0.00000 2.08867
  -3   0   9 2.08955 1.78150
  -2   0   9 0.72036 1.82045
  -1   0   9 0.00000 2.81208
   0   0   9 0.00000 3.17275
   1   0   9 2.99438 3.36288
   2   0   9 1.42082 1.61412
   3   0   9 1.57651 3.08446
   4   0   9 1.83418 3.19407
   5   0   9 0.00000 3.43674
  23  -1  -9 29.5830 10.5386
  22  -1  -9 54.0557 11.2297
  21  -1  -9 0.00000 8.99740
  20  -1  -9 6.31915 9.85248
  16  -1  -9 44.9715 8.13887
  15  -1  -9 17.8457 7.28584
  14  -1  -9 8.43373 6.81741
  13  -1  -9 77.0377 8.39435
  12  -1  -9 134.952 10.2940
 -12   1   9 122.164 10.2564
  11  -1  -9 180.104 12.8432
 -11   1   9 180.083 12.9454
  10  -1  -9 109.131 6.78288
 -10   1   9 97.8616 9.26308
   9  -1  -9 14.9607 359.608
  -9   1   9 0.00000 411.600
   8  -1  -9 35.3622 3.84471
  -8   1   9 25.9750 7.50768
   7  -1  -9 105.885 4.91339
  -7   1   9 109.577 9.46047
   6  -1  -9 186.303 5.61341
  -6   1   9 179.718 9.00964
   5  -1  -9 234.976 10.0291
  -5   1   9 237.806 11.0232
   4  -1  -9 119.646 6.33697
  -4   1   9 118.485 7.32210
   3  -1  -9 50.8550 3.23081
  -3   1   9 59.7999 8.73291
   2  -1  -9 39.8338 4.27684
  -2   1   9 26.1360 2.10449
   1  -1  -9 72.5542 3.91900
  -1   1   9 85.9090 3.87270
   0  -1  -9 213.211 11.9000
   0   1   9 192.178 7.87323
  -1  -1  -9 206.264 74.3286
   1   1   9 196.195 65.0711
  -2  -1  -9 94.3394 5.87088
   2   1   9 96.2978 4.33715
  -3  -1  -9 64.8090 6.70769
   3   1   9 51.5077 3.90709
  -4  -1  -9 25.0098 2.77680
   4   1   9 33.0209 3.31776
   5   1   9 58.7862 3.66695
   6   1   9 106.287 5.25227
   7   1   9 83.2417 6.95169
   8   1   9 53.6012 6.30900
   9   1   9 31.5989 6.49827
  10   1   9 7.77665 6.56568
  13   1   9 21.4898 6.28484
  14   1   9 17.1598 6.65530
  15   1   9 15.5782 6.58077
  23  -2  -9 0.00000 11.4595
  22  -2  -9 5.31815 9.73871
  21  -2  -9 0.00000 8.96515
  20  -2  -9 0.00000 8.41145
  19  -2  -9 0.57496 7.88942
 -18   2   9 0.00000 8.62089
 -17   2   9 0.00000 8.31865
  16  -2  -9 12.3353 6.98186
  15  -2  -9 0.00000 6.51924
  14  -2  -9 0.00000 6.10983
  13  -2  -9 9.57515 6.07551
  12  -2  -9 2.53538 5.74565
  11  -2  -9 3.36769 5.67307
 -11   2   9 4.33107 6.73136
  10  -2  -9 3.05027 5.36900
 -10   2   9 0.24898 6.53676
   9  -2  -9 0.00000 5.26246
  -9   2   9 10.4565 6.53635
  -8   2   9 0.76163 1.34687
  -7   2   9 580.384 427.535
  -6   2   9 759.975 418.669
  -5   2   9 954.309 398.192
   4  -2  -9 9.97976 3.41188
  -4   2   9 7.27366 3.98972
   3  -2  -9 0.00000 50.2789
  -3   2   9 2.17730 4.54179
   2  -2  -9 0.00000 52.8557
  -2   2   9 0.00000 6.13100
   1  -2  -9 0.00000 76.2985
  -1   2   9 0.24334 6.10484
   0  -2  -9 3.42142 3.71615
   0   2   9 2.70514 6.00668
   1   2   9 4.12174 5.09118
   2   2   9 4.80366 1.16343
   3   2   9 8.81094 5.27749
   4   2   9 7.35571 5.24831
   5   2   9 0.00000 3.03376
   6   2   9 2.59488 4.13112
   7   2   9 8.06791 4.55548
   8   2   9 0.00000 4.72088
   9   2   9 0.35367 5.50331
  11   2   9 3.10631 5.45838
  12   2   9 5.48648 5.76618
  13   2   9 0.00000 5.84565
  14   2   9 2.12338 6.03990
  23  -3  -9 44.6772 12.7020
  22  -3  -9 9.06546 9.99058
  21  -3  -9 7.47701 9.38730
  20  -3  -9 27.1174 9.13448
 -20   3   9 25.4625 8.66065
  19  -3  -9 55.2272 9.34356
 -19   3   9 75.3028 10.8499
  18  -3  -9 150.482 12.6818
 -18   3   9 169.942 13.6284
  17  -3  -9 102.428 10.4203
  16  -3  -9 51.5525 8.47765
  15  -3  -9 58.0489 8.68397
  14  -3  -9 43.9881 7.89926
 -14   3   9 54.9087 5.38427
  13  -3  -9 132.914 11.3778
 -13   3   9 159.826 7.84362
  12  -3  -9 203.857 14.2947
 -12   3   9 241.186 10.2214
  11  -3  -9 200.910 14.3672
 -11   3   9 220.667 11.2407
  10  -3  -9 106.461 9.73078
 -10   3   9 116.369 7.48984
   9  -3  -9 75.8280 5.67460
  -9   3   9 82.8669 7.28774
   8  -3  -9 96.8050 7.87801
  -8   3   9 126.177 8.21957
   7  -3  -9 173.915 9.68204
  -7   3   9 173.137 8.94943
   6  -3  -9 273.851 18.3343
  -6   3   9 277.300 10.2468
   5  -3  -9 226.242 15.8287
  -5   3   9 238.327 10.6074
   4  -3  -9 164.385 12.4443
  -4   3   9 156.048 8.38111
   3  -3  -9 108.614 7.94625
  -3   3   9 117.443 8.02975
   2  -3  -9 134.328 12.7737
  -2   3   9 125.558 12.3865
   1  -3  -9 161.935 13.2898
  -1   3   9 157.579 12.6654
   0   3   9 226.486 15.2857
   1   3   9 226.913 15.0441
   2   3   9 119.275 10.0238
   3   3   9 81.2015 4.29760
   4   3   9 62.8655 2.58080
   5   3   9 85.2182 4.95818
   6   3   9 121.326 5.65353
   7   3   9 112.154 5.64299
   8   3   9 66.2638 6.32115
   9   3   9 29.3807 5.75155
  10   3   9 23.1561 6.22681
  11   3   9 28.7827 6.04870
  12   3   9 33.0478 6.22954
 -13  -3  -9 49.4407 7.08438
  13   3   9 30.2763 6.35796
 -14  -3  -9 32.8509 6.91361
  14   3   9 29.4122 6.39790
  22  -4  -9 0.66806 11.1703
  21  -4  -9 0.00000 8.98502
 -21   4   9 2.21953 9.71820
  20  -4  -9 2.91486 8.45479
 -20   4   9 0.00000 11.2544
  19  -4  -9 9.03870 7.93520
 -19   4   9 8.96938 7.58990
  18  -4  -9 0.00000 7.36850
  17  -4  -9 7.10350 7.32289
  16  -4  -9 5.67827 6.93781
  15  -4  -9 3.64465 6.62555
 -15   4   9 0.00000 6.99390
  14  -4  -9 8.80855 6.44942
 -14   4   9 12.5961 7.20075
  13  -4  -9 8.21002 6.24207
 -13   4   9 8.65618 6.97282
  12  -4  -9 4.19340 5.81620
 -12   4   9 3.85384 4.87538
  11  -4  -9 19.9005 6.58777
 -11   4   9 1.57019 4.74267
  10  -4  -9 17.0371 5.71178
 -10   4   9 8.69303 4.63195
   9  -4  -9 1.91487 4.14257
  -9   4   9 0.00000 4.50389
   8  -4  -9 0.00000 4.14398
  -8   4   9 0.59327 4.42254
   7  -4  -9 35.3655 7.59788
  -7   4   9 30.7403 3.91435
   6  -4  -9 13.7273 4.29852
  -6   4   9 11.2422 3.59288
   5  -4  -9 6.86557 5.17565
  -5   4   9 12.8257 3.07057
   4  -4  -9 8.38690 5.13777
  -4   4   9 12.5371 3.09156
   3  -4  -9 1.39374 4.93405
  -3   4   9 3.10058 5.15632
  -2   4   9 12.5549 5.20651
  -1   4   9 14.2753 5.41228
   0   4   9 8.01108 4.83764
   1   4   9 3.17329 4.77030
   2   4   9 6.57286 4.89152
   4   4   9 5.01107 2.32004
   5   4   9 13.0725 3.28170
   6   4   9 5.02618 1.63565
   7   4   9 0.98941 1.74097
   8   4   9 0.00000 4.25606
   9   4   9 0.00000 1.93082
 -10  -4  -9 0.00000 5.65340
  10   4   9 2.33427 2.23393
 -11  -4  -9 12.2267 5.22199
  11   4   9 3.50290 2.42801
  12   4   9 2.30091 2.48411
 -13  -4  -9 10.0225 5.40609
  13   4   9 0.41940 7.10375
  22  -5  -9 3.19771 10.8935
 -22   5   9 1.35939 9.13051
  21  -5  -9 0.00000 8.75457
 -21   5   9 37.9007 9.11967
  20  -5  -9 4.63273 8.19162
  19  -5  -9 40.6602 9.38216
  18  -5  -9 25.2523 8.09606
  17  -5  -9 31.7464 7.74844
 -17   5   9 14.5018 6.77516
  16  -5  -9 7.53971 7.23676
  15  -5  -9 12.4943 6.86633
  14  -5  -9 16.3826 6.74750
  13  -5  -9 36.5557 6.77751
  12  -5  -9 36.4652 6.60493
 -12   5   9 38.1293 8.36664
  11  -5  -9 53.2425 7.88034
 -11   5   9 36.3660 8.63882
  10  -5  -9 29.8544 6.58846
 -10   5   9 12.6162 4.97973
   9  -5  -9 15.3762 5.76339
  -9   5   9 23.9147 4.99859
   8  -5  -9 35.9689 6.98264
  -8   5   9 38.8906 5.25684
   7  -5  -9 19.3265 6.48076
  -7   5   9 26.7572 3.97328
   6  -5  -9 90.9970 8.64552
  -6   5   9 91.3107 6.53771
   5  -5  -9 59.5278 7.49165
  -5   5   9 59.1545 5.09277
   4  -5  -9 15.7173 4.29819
  -4   5   9 46.5964 6.26468
   3  -5  -9 28.3979 7.48236
   1   5   9 45.4631 5.81182
   4   5   9 10.6952 4.98260
   5   5   9 19.2841 2.37414
  -6  -5  -9 22.9330 5.02593
   6   5   9 24.5600 3.10711
  -7  -5  -9 37.9756 5.52740
   7   5   9 34.5219 3.43304
  -8  -5  -9 29.2501 5.67737
   8   5   9 33.3961 4.64301
  -9  -5  -9 0.95077 4.71519
   9   5   9 0.00000 4.52398
 -10  -5  -9 28.0821 5.74693
  10   5   9 12.9812 4.93789
  11   5   9 7.93374 2.46343
  12   5   9 10.7979 5.33835
  13   5   9 42.8493 6.27155
  21  -6  -9 1.16846 9.66693
 -21   6   9 4.20893 8.78422
  20  -6  -9 3.87360 9.34580
 -20   6   9 9.66620 8.67151
  19  -6  -9 0.00000 7.63164
  18  -6  -9 0.00000 7.37921
  17  -6  -9 1.30367 7.20530
  16  -6  -9 5.88591 7.21862
 -16   6   9 14.5892 6.71393
  15  -6  -9 1.63102 6.67515
 -15   6   9 1.44753 4.64741
  14  -6  -9 11.0697 6.33643
 -14   6   9 6.85591 4.61018
  13  -6  -9 8.90496 6.02010
 -13   6   9 0.00000 4.46118
 -12   6   9 1.35409 7.68247
 -11   6   9 5.96574 7.66308
 -10   6   9 8.57610 7.55544
  -9   6   9 4.63072 7.57504
  -8   6   9 6.77942 4.69075
  -7   6   9 12.6524 4.83383
  -6   6   9 2.65603 4.60692
   5  -6  -9 8.20839 4.94780
  -5   6   9 22.4929 5.94191
  -4   6   9 23.7717 6.02909
  -3   6   9 9.35406 4.84297
  -2   6   9 9.30439 5.29528
  -1   6   9 41.0074 5.65070
   0   6   9 0.00000 5.04604
   1   6   9 1.24730 5.04957
   2   6   9 13.5545 5.19032
   3   6   9 29.0464 5.49908
   4   6   9 6.21032 5.41777
  -5  -6  -9 8.79177 3.81775
   5   6   9 7.11865 2.71489
  -6  -6  -9 5.83922 4.02711
   6   6   9 0.35477 3.36100
  -7  -6  -9 0.00000 4.08689
   7   6   9 0.00000 3.71167
  -8  -6  -9 7.17700 4.57696
   8   6   9 12.1883 4.13985
  -9  -6  -9 2.94610 5.44783
   9   6   9 0.00000 4.34511
  10   6   9 0.00000 4.62830
 -11  -6  -9 4.94673 6.50698
  11   6   9 0.00000 2.19977
  21  -7  -9 41.3298 10.2988
  20  -7  -9 26.7454 9.93240
 -20   7   9 17.1041 8.74570
  19  -7  -9 49.1888 8.68494
 -19   7   9 25.1284 8.92127
  18  -7  -9 14.1104 7.89393
  17  -7  -9 51.2366 8.43895
 -17   7   9 55.2662 9.92906
  16  -7  -9 65.8504 9.70765
 -16   7   9 54.1524 10.0892
  15  -7  -9 20.8665 6.84168
 -15   7   9 18.2398 7.54345
 -14   7   9 76.3272 10.7098
 -13   7   9 60.3583 6.09507
 -12   7   9 59.9727 8.41689
 -11   7   9 52.9965 9.94795
 -10   7   9 107.648 11.8609
  -9   7   9 99.8793 11.2304
  -8   7   9 91.6134 5.81069
   7  -7  -9 121.957 12.1212
  -7   7   9 108.834 7.50606
   6  -7  -9 92.7936 9.29811
  -6   7   9 116.809 9.28062
  -5   7   9 142.512 10.9029
  -4   7   9 102.354 8.94561
  -4  -7  -9 33.9168 4.82506
   5   7   9 42.2187 3.56359
   6   7   9 31.3774 3.66676
  -7  -7  -9 32.1370 5.24326
   7   7   9 24.1799 2.66734
   9   7   9 26.7556 2.79039
  10   7   9 24.7996 5.06248
  11   7   9 20.5577 2.89410
 -18   8   9 0.00000 8.47822
 -17   8   9 6.14795 8.74837
 -16   8   9 4.84818 7.41950
 -15   8   9 0.00000 7.24211
 -14   8   9 0.34339 7.06062
 -13   8   9 23.5213 8.31760
 -12   8   9 0.00000 5.47671
 -11   8   9 9.19387 5.60382
 -10   8   9 8.50196 5.63324
  -9   8   9 0.00000 7.83229
   5   8   9 0.02466 1.38349
  -6  -8  -9 0.00000 4.58548
   6   8   9 2.48759 1.58309
  -7  -8  -9 0.00000 4.78568
  -8  -8  -9 4.51505 4.97643
 -17   9   9 3.48610 7.92460
 -16   9   9 6.51875 5.86648
 -15   9   9 5.81427 5.85131
 -14   9   9 10.6297 5.87051
 -13   9   9 5.02834 5.82906
 -12   9   9 22.1657 8.31538
 -11   9   9 34.0703 8.46982
   4   9   9 11.2692 3.95365
 -14  10   9 0.00000 8.06758
  13 -10  -9 0.00000 8.91918
 -13  10   9 0.00000 8.05104
  -9  10   9 0.00000 5.37246
  -8  10   9 0.00000 4.78491
  -7  10   9 0.70363 4.40464
  -6  10   9 0.21604 3.86458
   3  10   9 0.00000 3.90454
 -18   0  10 68.8569 8.23317
 -17   0  10 36.4684 6.98273
 -16   0  10 0.00000 6.25888
 -15   0  10 26.8515 6.45411
 -14   0  10 77.0381 7.91072
 -13   0  10 151.897 10.7281
 -12   0  10 118.956 8.74290
 -11   0  10 107.585 7.97025
 -10   0  10 31.6876 5.34583
  -9   0  10 31.6452 3.51751
  -8   0  10 150.477 10.1947
  -4   0  10 25.6195 3.77218
  -1   0  10 166.246 7.54371
   0   0  10 186.066 8.18289
   1   0  10 115.812 5.18861
   2   0  10 53.0409 3.51424
   3   0  10 26.5974 3.39593
   4   0  10 37.1022 5.55362
   5   0  10 92.4831 8.04281
   6   0  10 91.7359 7.54805
   7   0  10 57.4794 6.08234
   8   0  10 55.3117 5.92830
   9   0  10 7.32372 5.19161
  10   0  10 25.9244 5.84332
  11   0  10 42.7535 6.98658
  12   0  10 25.7553 6.57593
  19  -1 -10 0.00000 6.86740
 -17   1  10 6.18181 6.71390
  16  -1 -10 5.73890 6.43314
 -16   1  10 15.8489 6.58705
  15  -1 -10 8.38779 6.20039
 -15   1  10 8.70013 6.19831
  14  -1 -10 10.2941 5.94184
 -14   1  10 6.50200 5.87804
  13  -1 -10 12.8820 5.84331
 -13   1  10 15.1586 5.73622
 -12   1  10 10.8548 5.37572
 -11   1  10 22.3465 5.30802
 -10   1  10 21.3908 5.89832
  -9   1  10 43.5759 6.14710
  -8   1  10 6.97148 2.54210
  -7   1  10 10.6739 2.44425
   6  -1 -10 25.1495 3.70757
  -6   1  10 35.7744 4.33391
   5  -1 -10 20.1756 3.61088
  -5   1  10 26.1582 4.08530
   4  -1 -10 27.9035 2.50122
  -4   1  10 35.2180 4.15787
   3  -1 -10 33.0343 3.77398
  -3   1  10 29.3072 4.04135
   2  -1 -10 18.1600 3.50890
  -2   1  10 14.8722 2.17864
   1  -1 -10 9.63546 3.36416
  -1   1  10 11.2171 3.06230
   0  -1 -10 29.3867 3.87720
   0   1  10 24.0458 3.67009
   1   1  10 32.5934 3.55429
   2   1  10 17.6914 2.25663
  -3  -1 -10 13.1843 4.41759
   3   1  10 14.9788 2.35045
  -4  -1 -10 2.18831 4.43262
   4   1  10 6.67160 2.93066
  -5  -1 -10 7.16885 4.55288
   5   1  10 9.35666 2.84123
  -6  -1 -10 5.36463 4.69042
   6   1  10 2.32322 4.21977
  -7  -1 -10 11.8701 4.93392
   7   1  10 4.28686 4.37726
  -8  -1 -10 1.50334 5.01726
   8   1  10 7.24870 4.65505
  -9  -1 -10 0.00000 5.03002
   9   1  10 0.00000 5.39785
 -10  -1 -10 0.00000 5.91976
  10   1  10 0.00000 5.52638
 -11  -1 -10 3.61505 6.07777
  11   1  10 0.53781 5.03973
 -12  -1 -10 0.00000 6.13256
  12   1  10 9.09185 6.06672
  20  -2 -10 20.5331 7.20897
  19  -2 -10 60.2632 7.77828
 -19   2  10 51.3983 8.32169
  18  -2 -10 38.7855 7.10360
 -18   2  10 33.2872 7.60388
  17  -2 -10 42.6030 6.87041
  16  -2 -10 21.8780 6.11330
  15  -2 -10 9.01448 5.98273
 -15   2  10 19.3719 6.68749
  14  -2 -10 49.2508 6.91048
 -14   2  10 69.5907 7.35376
 -13   2  10 94.8725 8.07317
 -12   2  10 65.3419 6.58994
 -11   2  10 45.1083 3.88915
 -10   2  10 20.3634 3.20095
  -9   2  10 24.9664 3.21133
  -8   2  10 59.0290 4.20272
  -7   2  10 126.270 9.44010
  -6   2  10 149.533 9.54958
  -5   2  10 87.0850 6.90373
  -4   2  10 29.0170 4.70642
  -3   2  10 26.5779 5.24101
  -2   2  10 52.5102 6.63741
  -1   2  10 102.871 8.35444
   3   2  10 11.9548 2.74985
  -4  -2 -10 18.4436 5.00613
   4   2  10 15.6296 3.03025
  -5  -2 -10 36.7787 5.96949
   5   2  10 45.2746 4.11561
  -6  -2 -10 47.6783 6.18933
   6   2  10 54.9207 3.77712
  -7  -2 -10 28.7765 5.36503
   7   2  10 25.6908 4.34459
  -8  -2 -10 9.75410 5.92841
   8   2  10 6.41229 4.24662
  -9  -2 -10 10.3606 5.93590
   9   2  10 0.00000 4.45765
 -10  -2 -10 4.62603 5.38259
  10   2  10 2.38767 4.71160
 -11  -2 -10 12.0348 5.71987
  11   2  10 2.67818 5.01710
 -12  -2 -10 18.5779 6.78751
  12   2  10 18.5941 5.33870
 -20   3  10 8.70243 8.79415
  19  -3 -10 70.4025 7.85643
 -19   3  10 7.46087 7.36913
  18  -3 -10 48.5368 7.58681
 -18   3  10 0.00000 6.91581
  17  -3 -10 0.00000 6.30344
 -17   3  10 4.49300 6.78425
  16  -3 -10 12.5052 4.88000
 -16   3  10 11.8194 6.66283
 -15   3  10 26.5193 6.63461
 -14   3  10 11.0786 6.18920
 -13   3  10 20.3518 6.74666
 -12   3  10 4.87034 6.36555
 -11   3  10 2.63036 6.10790
 -10   3  10 1.76693 5.75164
  -9   3  10 16.1563 5.79857
  -8   3  10 42.9320 6.43351
  -7   3  10 25.4758 5.53260
  -6   3  10 23.4699 5.40530
  -5   3  10 5.47992 4.93393
  -4   3  10 2.74620 4.74996
  -3   3  10 11.6804 5.05894
   0   3  10 17.3440 5.22170
   1   3  10 0.00000 4.95215
   2   3  10 0.69161 4.72627
   3   3  10 4.61841 4.75255
   4   3  10 12.7207 4.88815
   5   3  10 22.1751 5.03937
  -6  -3 -10 1.60024 4.80676
   6   3  10 7.87157 2.93833
  -7  -3 -10 0.00000 4.95504
   7   3  10 4.05304 3.14889
  -8  -3 -10 5.85676 5.09977
   8   3  10 0.27062 3.80245
  -9  -3 -10 6.35600 5.14175
   9   3  10 0.00000 3.99287
 -10  -3 -10 7.41228 5.39341
  10   3  10 0.00000 4.37157
 -11  -3 -10 8.25165 5.51989
  11   3  10 0.00000 4.56568
 -19   4  10 31.1225 7.88252
 -18   4  10 28.9187 7.59486
  17  -4 -10 28.8142 6.60433
 -17   4  10 17.3362 7.18134
  16  -4 -10 34.3084 6.89772
 -16   4  10 29.8169 7.92470
  15  -4 -10 34.4099 6.34714
 -15   4  10 45.4301 8.13570
  14  -4 -10 44.6926 6.41046
 -14   4  10 52.0877 8.36796
  13  -4 -10 74.0378 7.99321
 -13   4  10 83.5641 8.76428
 -12   4  10 75.7943 8.13375
 -11   4  10 57.9528 7.51548
 -10   4  10 55.1669 7.23296
  -9   4  10 28.7686 6.29409
  -8   4  10 59.5825 7.29702
  -7   4  10 107.607 9.26276
  -6   4  10 92.1636 8.12057
  -5   4  10 87.0904 7.85224
  -4   4  10 55.6059 6.85278
  -3   4  10 25.6548 6.44872
   0   4  10 96.7763 8.11222
   1   4  10 78.3565 7.13202
   6   4  10 59.4379 4.43047
   7   4  10 33.0297 3.82446
   8   4  10 10.1087 3.70700
  -9  -4 -10 11.6209 5.48075
   9   4  10 6.92552 4.01416
 -10  -4 -10 11.0279 5.58271
  10   4  10 16.0460 4.84821
 -11  -4 -10 13.7149 5.78408
  11   4  10 17.9313 5.19718
  20  -5 -10 0.67227 10.5600
 -18   5  10 1.37032 8.31697
  17  -5 -10 15.9574 5.72027
 -17   5  10 26.5976 8.07073
  16  -5 -10 14.8711 5.50518
 -16   5  10 4.54442 7.85656
  15  -5 -10 5.18444 5.28611
 -15   5  10 7.26792 7.63352
  14  -5 -10 0.14538 6.01517
 -14   5  10 2.00371 7.38195
 -13   5  10 3.99725 7.07007
 -12   5  10 5.27395 6.75489
 -11   5  10 27.0935 2.92607
 -10   5  10 44.2381 6.72751
  -9   5  10 0.83702 6.24586
  -8   5  10 3.58319 6.06661
  -7   5  10 0.00000 5.96545
  -6   5  10 5.39505 6.03903
  -5   5  10 32.2437 6.44683
  -4   5  10 4.03618 6.20788
  -3   5  10 5.40418 5.95631
   0   5  10 0.00000 5.60870
   7   5  10 0.00000 2.68080
   8   5  10 0.00000 3.10872
   9   5  10 12.5624 3.70233
  10   5  10 3.19140 4.43549
 -17   6  10 3.19131 8.15851
  16  -6 -10 23.4590 6.47015
 -16   6  10 10.2343 8.18004
  15  -6 -10 27.8730 6.38657
 -15   6  10 75.1378 7.99412
  14  -6 -10 48.6232 6.57339
 -14   6  10 44.8756 8.06533
 -13   6  10 49.5864 8.21548
 -12   6  10 36.8081 7.78633
 -11   6  10 29.3621 7.58577
 -10   6  10 35.7377 7.29190
  -9   6  10 35.7867 7.46581
  -8   6  10 59.6596 7.88021
  -7   6  10 38.3949 7.68864
  -6   6  10 70.0023 8.00219
  -5   6  10 50.5578 7.32673
  -4   6  10 39.8333 6.83668
  -3   6  10 47.4622 7.06602
   2   6  10 31.9809 6.32265
   9   6  10 3.48814 3.79930
 -16   7  10 0.00000 8.08631
 -15   7  10 6.18351 8.12737
 -14   7  10 1.70759 6.70721
 -13   7  10 0.94243 7.59335
 -12   7  10 1.32454 7.43708
 -11   7  10 0.00000 7.21809
 -10   7  10 0.00000 7.24470
  -9   7  10 1.42137 7.24932
   8  -7 -10 13.5868 9.18409
   7  -7 -10 4.65635 8.94665
  -6  -7 -10 0.00000 4.83754
 -14   8  10 2.06802 7.90430
 -13   8  10 16.5870 4.38470
 -12   8  10 24.9915 7.95434
 -11   8  10 5.30972 8.20915
 -10   9  10 0.00000 7.81794
  -9   9  10 0.00000 7.58693
  -2   9  10 0.00000 6.71380
  -1   9  10 0.54940 6.63354
 -17   0  11 1.09359 4.70102
 -16   0  11 6.88998 4.62509
 -15   0  11 0.00000 4.30743
 -14   0  11 0.00000 4.10586
 -13   0  11 2.94139 3.99715
 -12   0  11 0.00000 3.67275
 -11   0  11 0.00000 6.44793
 -10   0  11 1.04631 2.82366
  -9   0  11 0.99661 2.96589
  -8   0  11 0.00000 1.75726
  -7   0  11 0.00000 1.80340
  -6   0  11 0.00000 1.95385
  -5   0  11 3.92662 2.75091
  -4   0  11 0.70991 2.68692
  -3   0  11 4.93378 2.68299
  -2   0  11 2.85951 1.99316
  -1   0  11 2.47241 1.56752
   0   0  11 0.90446 1.57731
   1   0  11 0.30121 1.63029
   2   0  11 0.00000 2.27744
   3   0  11 3.19484 2.23724
   4   0  11 0.39582 2.28974
   5   0  11 0.23959 2.31234
   6   0  11 0.46943 2.39181
   7   0  11 0.00000 2.50294
   8   0  11 2.08972 2.64778
  17  -1 -11 23.0002 5.96097
 -17   1  11 5.76510 4.95946
  16  -1 -11 10.1770 5.65430
 -16   1  11 9.47693 4.74095
  15  -1 -11 23.0259 5.72966
 -15   1  11 22.5207 4.88339
  14  -1 -11 40.2560 5.08013
 -14   1  11 34.3543 5.13516
  13  -1 -11 58.2237 5.65391
 -13   1  11 64.0617 5.67049
  12  -1 -11 51.5587 5.07307
 -12   1  11 47.9229 4.79334
  11  -1 -11 26.7406 3.61056
 -11   1  11 25.7114 3.28271
  10  -1 -11 18.0221 3.44760
 -10   1  11 9.76464 2.01385
   9  -1 -11 18.7900 3.51559
  -9   1  11 20.2981 2.52870
   8  -1 -11 55.8344 4.40603
  -8   1  11 55.6339 4.55955
   7  -1 -11 104.769 5.78774
  -7   1  11 105.781 5.89179
   6  -1 -11 61.8090 4.12684
  -6   1  11 63.2029 4.42700
   5  -1 -11 47.1131 7.43470
  -5   1  11 34.9064 3.57368
   4  -1 -11 30.6256 3.16508
  -4   1  11 25.7792 3.52957
   3  -1 -11 42.6865 7.32868
  -3   1  11 27.4492 3.52132
   2  -1 -11 61.4879 8.36262
  -2   1  11 58.1167 4.56297
   1  -1 -11 73.3240 8.34733
  -1   1  11 69.7367 5.63185
   0   1  11 62.8777 5.02808
  -1  -1 -11 32.6936 4.19347
   1   1  11 34.4570 4.05895
  -2  -1 -11 10.5217 2.44833
   2   1  11 11.5734 1.92957
  -3  -1 -11 17.8899 2.65377
   3   1  11 17.8657 1.85713
  -4  -1 -11 33.6146 3.00985
   4   1  11 26.9134 2.20682
  -5  -1 -11 30.0937 2.92140
   5   1  11 29.4065 2.76577
  -6  -1 -11 30.1109 2.95098
   6   1  11 25.5091 2.74826
  -7  -1 -11 21.3651 2.88215
   7   1  11 15.3034 2.66604
  -8  -1 -11 9.19751 2.76812
   8   1  11 4.24450 2.66427
   9   1  11 5.85394 4.59178
  17  -2 -11 0.00000 5.74573
 -17   2  11 6.37075 4.65166
  16  -2 -11 0.00000 5.62492
 -16   2  11 5.91039 4.41905
  15  -2 -11 9.93297 5.49565
 -15   2  11 0.48608 4.26576
  14  -2 -11 1.24671 5.28245
 -14   2  11 1.99156 4.09186
  13  -2 -11 0.00000 5.06119
 -13   2  11 0.42588 3.42976
  12  -2 -11 3.39581 3.53028
 -12   2  11 0.00000 4.59540
  11  -2 -11 4.32694 3.56491
 -11   2  11 0.00000 2.33108
  10  -2 -11 0.00000 6.84874
 -10   2  11 0.94908 3.60277
   9  -2 -11 0.10275 3.85422
  -9   2  11 0.00000 3.82148
   8  -2 -11 0.00000 6.80231
  -8   2  11 0.00000 3.33359
   7  -2 -11 4.09014 6.74868
  -7   2  11 1.34342 3.22032
   6  -2 -11 7.93266 6.80424
  -6   2  11 1.31692 3.06042
   5  -2 -11 0.00000 6.48798
  -5   2  11 1.48841 3.11132
   4  -2 -11 0.00000 6.48330
  -4   2  11 1.45509 3.14440
   3  -2 -11 0.50721 3.69672
  -3   2  11 0.00000 3.70244
   2  -2 -11 0.00000 6.42737
  -2   2  11 0.00000 3.66858
   1  -2 -11 6.40184 6.44216
  -1   2  11 0.38952 3.64988
   1   2  11 3.45873 3.75738
   2   2  11 0.56345 3.59165
  -3  -2 -11 2.19400 2.43724
   3   2  11 0.82338 3.11855
  -4  -2 -11 1.53412 2.35087
   4   2  11 1.68984 3.23697
  -5  -2 -11 0.57104 2.41988
   5   2  11 0.00000 3.22894
  -6  -2 -11 1.34953 2.55807
   6   2  11 0.00000 2.12372
  -7  -2 -11 0.35343 2.69643
   7   2  11 2.98667 2.30972
  -8  -2 -11 0.00000 4.35183
   8   2  11 0.00000 3.35641
  16  -3 -11 4.85563 5.60477
 -16   3  11 9.25561 5.97562
  15  -3 -11 24.1653 5.73754
 -15   3  11 11.3409 5.77729
  14  -3 -11 28.5313 5.69969
 -14   3  11 26.0886 5.72608
  13  -3 -11 54.8172 4.93860
 -13   3  11 38.8575 4.89622
  12  -3 -11 31.2135 4.49174
 -12   3  11 36.5879 6.05422
  11  -3 -11 12.3791 4.14709
 -11   3  11 15.6549 5.43552
  10  -3 -11 0.00000 3.70637
 -10   3  11 4.70831 4.20208
   9  -3 -11 50.4180 8.69844
  -9   3  11 17.9146 4.21421
   8  -3 -11 40.2125 8.10560
  -8   3  11 41.0706 4.25830
   7  -3 -11 41.4294 8.13604
  -7   3  11 49.4660 4.27011
   6  -3 -11 45.9849 7.89172
  -6   3  11 47.8638 4.16525
   5  -3 -11 15.5630 7.08636
  -5   3  11 20.2385 3.59795
   4  -3 -11 12.3730 6.90369
  -4   3  11 12.7079 3.53351
   3  -3 -11 17.9205 7.09950
  -3   3  11 15.5706 4.49510
   2  -3 -11 35.3242 4.45936
  -2   3  11 33.0880 4.82930
   1  -3 -11 41.7784 7.81157
  -1   3  11 43.4792 5.08465
   0   3  11 31.5242 4.85849
   1   3  11 24.5067 4.21187
   2   3  11 5.53021 3.91124
   3   3  11 14.6296 4.10988
  -4  -3 -11 19.7911 2.83093
   4   3  11 10.5067 4.23288
  -5  -3 -11 19.3807 2.95094
   5   3  11 18.6563 3.91783
  -6  -3 -11 19.4327 4.70931
   6   3  11 14.3445 3.86980
  -7  -3 -11 11.9904 4.59314
   7   3  11 12.8436 3.74305
   8   3  11 3.95811 3.12782
  15  -4 -11 9.14061 5.61885
 -15   4  11 0.00000 5.51546
  14  -4 -11 1.40923 7.84711
 -14   4  11 3.91656 2.84803
  13  -4 -11 1.71509 4.32303
 -13   4  11 0.00000 6.03361
  12  -4 -11 4.46674 4.22651
 -12   4  11 0.00000 5.72414
  11  -4 -11 5.23560 4.23081
 -11   4  11 7.64847 4.43662
  10  -4 -11 0.95109 7.42268
 -10   4  11 2.50366 4.27392
   9  -4 -11 0.00000 7.22439
  -9   4  11 1.29469 4.24700
   8  -4 -11 1.56334 7.25374
  -8   4  11 9.31475 4.55779
   7  -4 -11 1.90779 7.18009
  -7   4  11 5.65150 4.44076
   6  -4 -11 12.8960 7.07420
  -6   4  11 2.79300 4.30184
   5  -4 -11 17.1494 7.09961
  -5   4  11 3.54446 4.42506
   4  -4 -11 6.81557 3.89717
  -4   4  11 0.74243 4.46088
   3  -4 -11 5.70309 3.89050
  -3   4  11 3.13384 4.34816
   2  -4 -11 0.00000 3.79829
  -2   4  11 2.61722 4.36830
   1  -4 -11 0.34693 4.72045
  -1   4  11 0.84283 4.29953
   0   4  11 0.00000 4.20791
   1   4  11 2.01966 4.21019
   2   4  11 0.73902 4.04942
   3   4  11 0.00000 4.02066
   4   4  11 1.24363 4.02458
  -5  -4 -11 0.00000 4.31628
   5   4  11 0.00000 4.24347
  -6  -4 -11 0.00000 4.40909
   6   4  11 0.00000 4.15450
 -15   5  11 26.4690 3.97584
  14  -5 -11 43.3032 5.65330
 -14   5  11 41.4062 7.32665
  13  -5 -11 53.0092 5.07194
 -13   5  11 50.9336 6.11994
  12  -5 -11 47.3294 4.77031
 -12   5  11 25.8349 5.73595
  11  -5 -11 29.2738 4.56915
 -11   5  11 35.5161 4.45168
  10  -5 -11 26.9281 8.13559
 -10   5  11 26.7549 6.43497
   9  -5 -11 26.4474 8.12490
  -9   5  11 25.3160 5.59566
   8  -5 -11 69.3970 9.13126
  -8   5  11 56.7915 4.89588
   7  -5 -11 66.3360 9.88008
  -7   5  11 50.3528 4.69353
   6  -5 -11 64.9233 8.51648
  -6   5  11 50.3811 4.66696
   5  -5 -11 40.0015 8.17242
  -5   5  11 53.0208 5.86638
   4  -5 -11 19.3471 4.31403
  -4   5  11 31.8252 5.37129
   3  -5 -11 37.4870 4.53160
  -3   5  11 27.3732 5.63487
   2  -5 -11 41.8134 4.64739
   1  -5 -11 47.6886 5.79915
  -1   5  11 33.8628 5.71641
   0  -5 -11 40.2195 5.52805
   0   5  11 31.0084 5.20086
   1   5  11 21.2914 4.93715
   2   5  11 20.6741 4.78035
   3   5  11 14.9747 4.69209
   4   5  11 27.3504 5.00468
  -6  -5 -11 15.8624 4.26950
  12  -6 -11 0.27145 4.74115
 -12   6  11 0.00000 5.42150
  11  -6 -11 0.00000 4.10589
 -11   6  11 0.04316 4.16858
  10  -6 -11 11.4750 7.89705
 -10   6  11 2.73599 4.65210
   9  -6 -11 0.00000 7.23558
  -9   6  11 0.00000 3.95414
   8  -6 -11 0.00000 7.28593
  -8   6  11 4.67355 3.95478
   7  -6 -11 12.8626 7.32162
  -7   6  11 1.46800 5.36647
   6  -6 -11 7.38335 7.26827
  -6   6  11 0.00000 5.08031
   5  -6 -11 5.82245 7.37218
  -5   6  11 0.74285 5.06997
   4  -6 -11 2.85450 3.94676
  -4   6  11 0.00000 4.95259
   3  -6 -11 6.28939 3.98875
  -3   6  11 7.73638 5.07427
   2  -6 -11 4.95768 4.67436
  -2   6  11 3.53381 4.95490
   1  -6 -11 0.63175 4.65709
  -1   6  11 0.00000 4.86427
   0  -6 -11 5.35641 4.74581
   0   6  11 0.00000 4.75325
   1   6  11 0.74657 4.78663
   2   6  11 0.61105 4.52134
   9  -7 -11 2.86507 8.53152
   8  -7 -11 6.57766 8.47964
  -8   7  11 3.24070 6.69338
   7  -7 -11 10.3537 7.52162
  -7   7  11 7.29915 5.61056
   6  -7 -11 10.0907 7.48175
  -6   7  11 7.08282 5.58377
   5  -7 -11 7.35640 7.31491
  -5   7  11 19.5282 5.46527
   4  -7 -11 0.00000 4.94904
  -4   7  11 6.96655 5.35043
   3  -7 -11 8.32589 4.98633
  -3   7  11 4.20233 5.25517
   2  -7 -11 2.09766 4.84066
  -2   7  11 10.8463 5.29145
 -13   0  12 9.37342 4.84726
 -12   0  12 4.31289 2.74715
 -11   0  12 2.87069 2.60764
 -10   0  12 2.00992 2.15195
  -9   0  12 9.84558 2.08366
  -8   0  12 35.2472 2.25125
  -7   0  12 16.3086 1.52162
  -6   0  12 6.58942 2.64796
  -5   0  12 8.59439 2.72023
  -4   0  12 4.72350 2.08017
  -3   0  12 12.5840 2.28916
  -2   0  12 34.0549 3.32562
  -1   0  12 15.2843 2.33294
   0   0  12 21.1868 6.23454
   1   0  12 6.29405 2.79293
   2   0  12 3.17212 1.80389
   3   0  12 6.39107 2.44904
   4   0  12 4.75639 3.25230
  13  -1 -12 0.00000 6.90922
 -13   1  12 0.00000 6.24953
  12  -1 -12 3.90086 2.97298
 -12   1  12 1.60229 3.11828
  11  -1 -12 2.25736 2.01630
 -11   1  12 0.73052 2.56233
  10  -1 -12 5.59053 1.97940
 -10   1  12 2.44215 2.52218
   9  -1 -12 1.51654 2.89801
  -9   1  12 8.42773 2.49347
   8  -1 -12 2.33148 2.09349
  -8   1  12 7.06242 2.46570
   7  -1 -12 3.79536 2.07266
  -7   1  12 6.20102 2.48774
   6  -1 -12 2.96938 2.14730
  -6   1  12 3.86920 5.88167
   5  -1 -12 0.55687 1.83122
  -5   1  12 5.56766 2.59296
   4  -1 -12 2.93027 1.69128
  -4   1  12 0.00000 2.66008
   3  -1 -12 0.90130 1.57455
  -3   1  12 4.68660 2.74359
   2  -1 -12 5.27733 1.64412
  -2   1  12 2.40725 2.06973
   1  -1 -12 4.21662 1.99110
  -1   1  12 5.55541 5.65585
   0  -1 -12 3.30266 1.98599
   0   1  12 0.07693 2.06996
  -1  -1 -12 2.65317 2.01519
   1   1  12 5.03188 2.77675
  -2  -1 -12 1.41822 2.02737
   2   1  12 1.40239 5.74215
  -3  -1 -12 3.25946 2.78271
   3   1  12 7.26887 5.97200
   4   1  12 3.20165 6.74353
  13  -2 -12 35.8571 7.92773
 -13   2  12 30.9722 8.55539
  12  -2 -12 19.6343 3.64044
 -12   2  12 19.5523 6.54723
  11  -2 -12 9.11460 2.98709
 -11   2  12 27.1804 4.82451
  10  -2 -12 26.2541 2.80989
 -10   2  12 17.9581 2.92172
   9  -2 -12 38.1620 2.80368
  -9   2  12 31.9381 3.18156
   8  -2 -12 54.0598 3.07083
  -8   2  12 48.6647 3.61897
   7  -2 -12 48.1299 3.68066
  -7   2  12 48.3942 3.88989
   6  -2 -12 33.7971 3.80149
  -6   2  12 33.4669 3.45492
   5  -2 -12 15.5150 3.62383
  -5   2  12 21.3006 3.07923
   4  -2 -12 18.6789 5.85699
  -4   2  12 19.3540 3.15880
   3  -2 -12 35.5640 6.28284
  -3   2  12 30.1867 3.41192
   2  -2 -12 55.3319 4.02514
  -2   2  12 46.2266 3.92840
   1  -2 -12 44.5259 3.78086
  -1   2  12 44.7538 3.73500
   0  -2 -12 35.4372 3.47570
   0   2  12 32.3741 3.41377
  -1  -2 -12 12.2425 3.15560
   1   2  12 20.6207 2.64268
  -2  -2 -12 13.8370 2.37985
   2   2  12 12.4390 2.59045
   3   2  12 24.5422 6.45623
   4   2  12 21.1340 7.20372
  13  -3 -12 2.89759 6.71922
 -13   3  12 0.00000 6.99341
  12  -3 -12 0.00000 6.36386
 -12   3  12 14.7118 7.19675
  11  -3 -12 0.00000 3.49830
 -11   3  12 0.00000 6.78138
  10  -3 -12 1.47690 2.95951
 -10   3  12 3.83194 4.97791
   9  -3 -12 7.20444 4.24128
  -9   3  12 0.78658 2.70697
   8  -3 -12 1.51329 4.08658
  -8   3  12 4.00038 2.75149
   7  -3 -12 4.60928 3.07536
  -7   3  12 7.02736 3.06954
   6  -3 -12 4.94666 3.49701
  -6   3  12 4.98968 2.96123
   5  -3 -12 4.58472 3.52719
  -5   3  12 4.55338 5.47069
   4  -3 -12 2.22277 3.55420
  -4   3  12 0.33654 2.87897
   3  -3 -12 0.00000 6.19388
  -3   3  12 1.20049 2.86895
   2  -3 -12 0.00000 6.16176
  -2   3  12 0.46648 2.84804
   1  -3 -12 1.37493 3.40571
  -1   3  12 0.00000 2.83638
   0  -3 -12 3.57592 3.59005
   0   3  12 4.41828 2.38153
   1   3  12 5.79242 2.45176
   2   3  12 3.42483 5.57637
   3   3  12 0.00000 5.54265
   4   3  12 6.56611 6.23351
  12  -4 -12 7.46470 6.53500
 -12   4  12 3.88049 6.85720
  11  -4 -12 13.2317 6.55650
 -11   4  12 5.51222 6.97798
  10  -4 -12 8.22107 6.50294
 -10   4  12 0.93404 6.88140
   9  -4 -12 6.92383 6.48230
  -9   4  12 5.23231 6.55146
   8  -4 -12 21.5259 6.51842
  -8   4  12 42.8133 6.85888
  -7   4  12 18.9820 7.24157
   6  -4 -12 0.00000 5.57223
  -6   4  12 6.11715 6.50967
   5  -4 -12 0.00000 5.51259
  -5   4  12 6.08522 5.49193
  -4   4  12 7.50093 5.44827
  -3   4  12 27.6565 6.58364
  -2   4  12 15.9653 5.81332
  -1   4  12 23.5469 5.90360
   0   4  12 12.5814 5.61088
   1   4  12 1.86410 5.39106
   2   4  12 8.08968 5.54292
   3   4  12 0.49803 5.97823
   4   4  12 4.34387 6.27100
  12  -5 -12 6.32797 7.49064
  11  -5 -12 0.32320 7.43064
 -11   5  12 0.28704 6.61954
  10  -5 -12 0.00000 7.27350
 -10   5  12 2.02448 6.38913
   9  -5 -12 0.00000 7.23875
  -9   5  12 2.66151 6.41531
  -8   5  12 0.02064 6.21575
  -7   5  12 0.00000 6.02545
  -6   5  12 2.09944 6.13322
  -5   5  12 0.85886 5.96738
  -4   5  12 0.63042 6.15733
  -3   5  12 1.53232 6.14278
   0   0   0    0.00    0.00   0
;
_shelx_hkl_checksum              19971
