# Supplementary material for: Two-dimensional organic-inorganic hybrid perovskite quantum-well nanowires enabled by directional noncovalent intermolecular interactions
Source: Nat Commun. 2025 Mar 27;16:2997. doi: 10.1038/s41467-025-58166-x (PMC11950231; doi:10.1038/s41467-025-58166-x)
Supplement: Supplementary file 7 — Source data [file 41467_2025_58166_MOESM7_ESM.xlsx]

## Sheet: 5a
Angle	Intensity
90	1109
100	1157
110	1665
120	2508
130	3866
140	5153
150	6672
160	7974
170	8702
180	8988
190	8978
200	8162
210	7236
220	6050
230	4686
240	3362
250	2243
260	1389
270	956
280	994
290	1492
300	2292
310	3369
320	4639
330	5754
340	6788
350	7725
360	7972
370	7931
380	7518
390	6735
400	5612
410	4188
420	3020
430	2008
440	1257

## Sheet: 5b
PMA n=1		MBA n=1		PMA n=2
Energy	Intensity	Energy	Intensity	Energy	Intensity
3.03128	0.00117379	3.03421	0.0772858	2.64336	-0.000207124
3.02971	-0.00100118	3.03264	0.0778468	2.64217	0.000190687
3.02814	-0.000730314	3.03106	0.0779683	2.64098	0.000412871
3.02658	-0.00100586	3.02949	0.0775742	2.63979	0.000444635
3.02502	-0.000300692	3.02792	0.0775368	2.6386	0.000377767
3.02346	0.00116566	3.02635	0.0776743	2.63741	0.000208447
3.0219	3.52713e-05	3.02478	0.0782414	2.63622	0.000116765
3.02034	5.44444e-05	3.02322	0.0781075	2.63504	7.76892e-05
3.01879	0.000482485	3.02165	0.0782404	2.63385	-0.000163464
3.01723	0.0041594	3.02009	0.0777056	2.63267	8.1927e-05
3.01568	0.00213218	3.01853	0.0775575	2.63149	-1.98115e-05
3.01413	-0.000457146	3.01697	0.0782707	2.63031	0.000118947
3.01258	-0.00149983	3.01541	0.0786292	2.62913	5.22721e-05
3.01103	4.75565e-06	3.01386	0.07826	2.62795	0.000380444
3.00949	0.000205124	3.0123	0.0783918	2.62677	0.000310662
3.00794	-0.00111278	3.01075	0.0790726	2.62559	0.000365369
3.0064	-0.000176392	3.0092	0.0790046	2.62441	0.000296818
3.00486	0.00140646	3.00765	0.0782823	2.62324	0.000108274
3.00332	0.0019491	3.0061	0.0782925	2.62207	-7.89621e-06
3.00178	-0.000403567	3.00456	0.0784679	2.62089	-1.63847e-05
3.00025	-0.00243767	3.00301	0.0791585	2.61972	0.000195311
2.99871	-0.00240379	3.00147	0.079584	2.61855	0.000126646
2.99718	0.000257959	2.99993	0.0791997	2.61738	1.38443e-05
2.99565	0.00176271	2.99839	0.0785382	2.61621	0.000182771
2.99412	0.000600362	2.99685	0.0787784	2.61505	0.000226757
2.99259	-0.00098283	2.99531	0.079071	2.61388	0.000153665
2.99106	-0.000726423	2.99378	0.0792532	2.61271	6.66714e-05
2.98954	-0.000549062	2.99224	0.0793454	2.61155	0.000121987
2.98802	0.000177425	2.99071	0.0793574	2.61039	-0.000222332
2.98649	0.000480387	2.98918	0.0789649	2.60922	-0.000337815
2.98497	0.00137146	2.98765	0.0790204	2.60806	-0.000190432
2.98346	-0.000490416	2.98613	0.0795895	2.6069	4.31441e-05
2.98194	-0.00169158	2.9846	0.0797175	2.60574	0.000150178
2.98042	-0.000193781	2.98308	0.0797093	2.60459	0.000223906
2.97891	0.00313702	2.98156	0.0800305	2.60343	9.80736e-05
2.9774	0.00297595	2.98004	0.0806316	2.60227	8.21227e-05
2.97589	0.000361763	2.97852	0.0803317	2.60112	0.000188848
2.97438	-0.00192342	2.977	0.0798061	2.59996	0.000341561
2.97287	-0.0020385	2.97548	0.0802738	2.59881	0.000295865
2.97136	-0.000466789	2.97397	0.0809082	2.59766	8.91784e-05
2.96986	-0.000923915	2.97246	0.0809126	2.59651	-2.69114e-05
2.96836	-0.00275016	2.97095	0.0805065	2.59536	2.95954e-05
2.96685	-0.000984536	2.96944	0.0800223	2.59421	-0.000102739
2.96535	0.00163265	2.96793	0.0791124	2.59306	8.47081e-05
2.96386	0.0015713	2.96642	0.0789618	2.59192	0.000165923
2.96236	-0.000738478	2.96492	0.0801371	2.59077	0.000120665
2.96086	8.52832e-05	2.96341	0.0803227	2.58963	-0.000191261
2.95937	0.00109167	2.96191	0.0803028	2.58848	-1.53406e-06
2.95788	0.0035479	2.96041	0.0806431	2.58734	4.69577e-05
2.95639	0.000647734	2.95891	0.0808406	2.5862	0.000199801
2.9549	0.000673482	2.95742	0.0805443	2.58506	0.000199487
2.95341	0.000468945	2.95592	0.0809404	2.58392	0.000180916
2.95192	0.000655052	2.95443	0.0805513	2.58278	8.3871e-05
2.95044	-0.00172956	2.95293	0.080197	2.58165	9.33121e-05
2.94896	-0.00106241	2.95144	0.0798697	2.58051	4.20886e-05
2.94747	-0.000241008	2.94995	0.0799823	2.57937	6.85497e-05
2.94599	-0.00246153	2.94847	0.0799408	2.57824	7.46062e-05
2.94451	-0.00173159	2.94698	0.0812404	2.57711	8.96326e-06
2.94304	0.00210051	2.94549	0.0812397	2.57597	1.32278e-05
2.94156	0.00277689	2.94401	0.0804002	2.57484	0.000183287
2.94009	0.000308502	2.94253	0.0798676	2.57371	0.00016233
2.93862	-0.0026051	2.94105	0.0807143	2.57258	7.94346e-05
2.93714	-0.00108883	2.93957	0.0807103	2.57146	8.76237e-06
2.93567	7.58824e-05	2.93809	0.081196	2.57033	-8.25738e-06
2.93421	0.000326779	2.93662	0.0808988	2.5692	-0.000123404
2.93274	0.000143453	2.93514	0.0811078	2.56808	-6.2781e-05
2.93127	-0.000508107	2.93367	0.0813473	2.56695	7.52702e-05
2.92981	0.000681232	2.9322	0.0815164	2.56583	0.000262428
2.92835	-0.00186589	2.93073	0.0813929	2.56471	0.000280207
2.92689	9.1058e-05	2.92926	0.0815073	2.56359	0.00016924
2.92543	0.000174316	2.92779	0.08121	2.56247	-9.97992e-05
2.92397	0.00146791	2.92633	0.0809656	2.56135	-0.000157279
2.92252	-0.00116678	2.92487	0.0809811	2.56023	-0.000213475
2.92106	-0.000330158	2.9234	0.0818688	2.55912	-0.000120683
2.91961	-7.60187e-05	2.92194	0.0819043	2.558	-8.07529e-05
2.91816	0.000468869	2.92048	0.0823831	2.55688	4.4076e-05
2.9167	0.00134938	2.91903	0.08288	2.55577	-8.47241e-05
2.91526	0.00229777	2.91757	0.0836287	2.55466	8.45969e-05
2.91381	0.00275831	2.91612	0.0840816	2.55355	3.6402e-06
2.91236	-0.000637481	2.91466	0.0843248	2.55243	-2.07341e-05
2.91092	-0.0013981	2.91321	0.0844151	2.55132	-0.000119644
2.90948	-0.000434996	2.91176	0.0844286	2.55022	-1.28802e-05
2.90803	0.00159769	2.91031	0.0849382	2.54911	6.81122e-05
2.90659	-0.0025614	2.90886	0.0857329	2.548	0.000215607
2.90515	-0.0023249	2.90742	0.0858641	2.54689	0.000154724
2.90372	-0.00119793	2.90597	0.086011	2.54579	5.28758e-05
2.90228	0.000529187	2.90453	0.0861893	2.54469	0.000122001
2.90085	-0.000928661	2.90309	0.0857908	2.54358	0.000152678
2.89941	0.000236389	2.90165	0.0857414	2.54248	0.000176472
2.89798	0.000203414	2.90021	0.0868108	2.54138	-8.42255e-05
2.89655	0.00173713	2.89877	0.08837	2.54028	-0.000250918
2.89512	0.00221984	2.89734	0.0898519	2.53918	-0.000247741
2.8937	0.00306586	2.8959	0.0919281	2.53808	0.000167167
2.89227	0.0019095	2.89447	0.0935741	2.53698	0.000159269
2.89085	0.000407944	2.89304	0.0945187	2.53589	6.99512e-05
2.88942	3.23288e-05	2.89161	0.095083	2.53479	-0.000215974
2.888	0.000240048	2.89018	0.094496	2.5337	-0.000189613
2.88658	-0.000956835	2.88875	0.0935876	2.5326	-0.000202331
2.88516	-0.00284835	2.88733	0.0930721	2.53151	-8.12217e-05
2.88375	-0.00128332	2.8859	0.0929244	2.53042	-4.60281e-05
2.88233	0.00168691	2.88448	0.0919111	2.52933	0.000234125
2.88092	0.000177095	2.88306	0.092081	2.52824	0.000174895
2.8795	0.00106589	2.88164	0.0929911	2.52715	0.000111203
2.87809	0.00150341	2.88022	0.0940667	2.52606	0.000120111
2.87668	0.000800444	2.8788	0.0932126	2.52498	0.000168532
2.87527	-0.0039542	2.87739	0.0940078	2.52389	-7.75652e-05
2.87387	-0.00332875	2.87597	0.0947596	2.52281	-4.53952e-05
2.87246	-0.00160773	2.87456	0.0960062	2.52172	-3.09805e-06
2.87106	0.000457633	2.87315	0.0957683	2.52064	9.88888e-05
2.86965	0.00101791	2.87174	0.0951978	2.51956	0.000135809
2.86825	0.00026179	2.87033	0.0945483	2.51848	0.000216898
2.86685	-0.00280347	2.86892	0.0936791	2.5174	0.000137287
2.86545	0.000927699	2.86752	0.0940109	2.51632	-7.07207e-05
2.86405	-0.00141032	2.86611	0.0938186	2.51524	-4.52307e-06
2.86266	5.94321e-05	2.86471	0.0943453	2.51416	-0.00016761
2.86126	-0.00152175	2.86331	0.0938202	2.51309	-5.18475e-07
2.85987	0.000608524	2.86191	0.0937155	2.51201	-7.68051e-05
2.85848	-0.0011572	2.86051	0.0936773	2.51094	0.000132819
2.85709	0.000891742	2.85911	0.0931526	2.50986	4.15602e-05
2.8557	0.00205098	2.85772	0.0929397	2.50879	0.000244031
2.85431	0.00151172	2.85632	0.094061	2.50772	8.86853e-05
2.85292	-0.000785931	2.85493	0.0949034	2.50665	7.16507e-05
2.85154	-0.00509139	2.85354	0.0956416	2.50558	-0.000163565
2.85016	-0.00312399	2.85215	0.0963377	2.50451	1.14745e-05
2.84877	0.000337629	2.85076	0.0972902	2.50344	5.98883e-06
2.84739	0.000600048	2.84937	0.0970572	2.50238	-2.28587e-05
2.84601	0.000127013	2.84799	0.0973165	2.50131	-0.000393237
2.84463	0.00289749	2.8466	0.0973327	2.50025	-0.000196631
2.84326	0.00372646	2.84522	0.097956	2.49918	0.00012863
2.84188	-0.000262368	2.84384	0.0988022	2.49812	5.13992e-05
2.84051	-0.00200746	2.84246	0.10008	2.49706	-0.000166371
2.83913	-0.000905351	2.84108	0.10075	2.496	-0.000320684
2.83776	0.000547318	2.8397	0.10135	2.49494	-9.08082e-05
2.83639	-0.000607196	2.83832	0.102366	2.49388	-5.82957e-05
2.83502	-0.000425124	2.83695	0.103396	2.49282	0.000216708
2.83366	-0.00116555	2.83557	0.103854	2.49176	0.000178497
2.83229	-0.00220032	2.8342	0.103303	2.4907	0.000235033
2.83093	-0.00167819	2.83283	0.102831	2.48965	-5.66432e-05
2.82956	-0.00087595	2.83146	0.102462	2.48859	-9.75155e-05
2.8282	-0.000632345	2.83009	0.102661	2.48754	-4.34471e-05
2.82684	-0.00205616	2.82872	0.102396	2.48649	-6.36074e-05
2.82548	-0.000177923	2.82736	0.104258	2.48543	-1.05393e-05
2.82412	0.00158005	2.82599	0.105707	2.48438	-4.12172e-05
2.82277	0.00208753	2.82463	0.106669	2.48333	-1.09559e-05
2.82141	0.00101449	2.82327	0.107394	2.48228	-0.000156029
2.82006	0.0010055	2.82191	0.110216	2.48124	5.64796e-05
2.8187	2.33556e-05	2.82055	0.110635	2.48019	9.30842e-05
2.81735	-0.00215483	2.81919	0.110613	2.47914	0.000262736
2.816	-0.00258699	2.81783	0.110068	2.4781	0.000176117
2.81465	0.000681574	2.81648	0.110945	2.47705	-0.000102471
2.8133	-0.000293708	2.81513	0.111457	2.47601	-0.000227206
2.81196	0.00133409	2.81377	0.111874	2.47496	3.34067e-05
2.81061	-0.00234488	2.81242	0.111253	2.47392	0.000195422
2.80927	-0.000626973	2.81107	0.112387	2.47288	0.000277232
2.80793	-0.00283762	2.80972	0.11305	2.47184	0.000133952
2.80659	-0.00149136	2.80838	0.114989	2.4708	6.78023e-05
2.80525	-0.000948152	2.80703	0.11523	2.46976	1.23321e-05
2.80391	0.00128064	2.80569	0.117706	2.46873	5.391e-05
2.80257	0.000845061	2.80434	0.117636	2.46769	-8.49127e-05
2.80124	-0.000408778	2.803	0.11914	2.46665	-8.80382e-05
2.7999	0.000797217	2.80166	0.11875	2.46562	7.28298e-05
2.79857	-4.22096e-05	2.80032	0.120925	2.46458	0.000192952
2.79724	-0.00124445	2.79898	0.122933	2.46355	0.000138023
2.79591	-0.000185828	2.79765	0.123772	2.46252	9.1225e-05
2.79458	-0.00210294	2.79631	0.124437	2.46149	0.000151071
2.79325	-0.00195394	2.79498	0.126026	2.46046	-2.86842e-05
2.79192	-0.000767542	2.79365	0.128375	2.45943	-0.000227109
2.7906	0.00224767	2.79231	0.130808	2.4584	-4.06432e-05
2.78927	-5.2241e-05	2.79098	0.130016	2.45737	0.000332596
2.78795	-0.00122618	2.78966	0.129936	2.45634	0.000283469
2.78663	-0.00304163	2.78833	0.129704	2.45532	8.99614e-05
2.78531	-0.0020473	2.787	0.132799	2.45429	-7.84868e-05
2.78399	-0.00132573	2.78568	0.131943	2.45327	-8.00878e-05
2.78267	-0.0027158	2.78435	0.134474	2.45224	-2.25486e-05
2.78135	-0.000183521	2.78303	0.138143	2.45122	3.83827e-05
2.78004	-4.13926e-05	2.78171	0.142024	2.4502	4.46307e-05
2.77873	0.00147757	2.78039	0.142965	2.44918	0.000121994
2.77741	-0.00167171	2.77907	0.145776	2.44816	8.88894e-05
2.7761	-0.000186734	2.77775	0.14842	2.44714	0.000115189
2.77479	-0.00295636	2.77644	0.149609	2.44612	-9.09394e-05
2.77348	0.000146144	2.77512	0.150841	2.44511	-8.95048e-05
2.77217	-0.000314473	2.77381	0.154506	2.44409	1.83546e-05
2.77087	0.0026245	2.7725	0.157583	2.44307	0.000183594
2.76956	0.00246916	2.77119	0.158756	2.44206	-3.59163e-05
2.76826	0.00314453	2.76988	0.159583	2.44105	-4.34848e-05
2.76696	0.000391923	2.76857	0.159922	2.44003	0.000102193
2.76566	0.00106643	2.76726	0.16101	2.43902	0.000152767
2.76435	0.000993841	2.76596	0.164012	2.43801	0.000150604
2.76306	0.000109367	2.76465	0.170274	2.437	-3.30549e-05
2.76176	-0.00121586	2.76335	0.174059	2.43599	0.000121572
2.76046	-0.00149956	2.76205	0.178844	2.43498	1.87757e-05
2.75917	0.000462322	2.76075	0.183695	2.43397	8.40359e-05
2.75787	0.00246918	2.75945	0.184205	2.43297	-7.56383e-06
2.75658	0.00232088	2.75815	0.182057	2.43196	0.000390793
2.75529	0.00264517	2.75685	0.182184	2.43095	0.000160397
2.754	0.00633543	2.75556	0.186126	2.42995	-9.42194e-05
2.75271	0.00661395	2.75426	0.184693	2.42895	-0.000193624
2.75142	0.00160481	2.75297	0.18435	2.42794	0.00031942
2.75014	-0.00325767	2.75168	0.181846	2.42694	0.000364533
2.74885	-0.00265997	2.75038	0.183952	2.42594	0.000135856
2.74757	0.000759089	2.7491	0.185166	2.42494	4.15654e-05
2.74628	-0.000547786	2.74781	0.189541	2.42394	0.00015752
2.745	-0.000633895	2.74652	0.190322	2.42294	-8.94991e-05
2.74372	0.000619952	2.74523	0.189294	2.42195	-0.000189285
2.74244	0.00231445	2.74395	0.188923	2.42095	0.00015167
2.74116	0.000234045	2.74267	0.189149	2.41995	0.000516788
2.73989	-0.000737115	2.74138	0.189475	2.41896	0.000114554
2.73861	0.000537475	2.7401	0.187123	2.41796	3.70399e-05
2.73734	0.000791015	2.73882	0.187193	2.41697	7.61721e-05
2.73606	0.00217977	2.73754	0.18523	2.41598	0.000173092
2.73479	0.00451185	2.73627	0.183069	2.41499	-0.000248031
2.73352	0.00264815	2.73499	0.179586	2.41399	-0.000159619
2.73225	-0.000321113	2.73372	0.176743	2.413	0.000224963
2.73098	0.0032359	2.73244	0.174555	2.41202	0.000246631
2.72972	0.0074355	2.73117	0.17507	2.41103	8.62498e-05
2.72845	0.00488707	2.7299	0.175342	2.41004	-6.32361e-05
2.72719	0.00229583	2.72863	0.175153	2.40905	0.000230536
2.72592	0.00423922	2.72736	0.174728	2.40807	7.6473e-05
2.72466	0.00253542	2.72609	0.174669	2.40708	0.000203596
2.7234	0.000550649	2.72483	0.17505	2.4061	0.000295827
2.72214	0.00222627	2.72356	0.171602	2.40511	0.000530469
2.72088	0.00519582	2.7223	0.168746	2.40413	0.000336814
2.71962	0.000990346	2.72103	0.16587	2.40315	0.000215677
2.71837	-7.45847e-05	2.71977	0.163868	2.40217	-1.43041e-05
2.71711	0.00174343	2.71851	0.159549	2.40119	0.000184554
2.71586	0.00358429	2.71725	0.157384	2.40021	0.000131046
2.7146	-0.00178665	2.716	0.153969	2.39923	0.000114687
2.71335	-0.00245847	2.71474	0.152274	2.39825	-0.000251434
2.7121	0.000433504	2.71348	0.15171	2.39728	-0.000117824
2.71085	0.00447617	2.71223	0.152765	2.3963	-6.98462e-05
2.70961	0.00187355	2.71098	0.151431	2.39533	0.000389799
2.70836	0.00110562	2.70972	0.152649	2.39435	0.000313737
2.70711	-0.000376795	2.70847	0.152996	2.39338	0.000113932
2.70587	0.00051125	2.70722	0.151592	2.3924	-0.000165276
2.70462	-0.000234377	2.70597	0.151244	2.39143	4.60948e-05
2.70338	0.000865257	2.70473	0.150561	2.39046	0.000225691
2.70214	0.000153262	2.70348	0.14947	2.38949	0.000140261
2.7009	-0.00136839	2.70224	0.144953	2.38852	0.000110863
2.69966	0.000647698	2.70099	0.14303	2.38755	0.000183262
2.69843	0.00138157	2.69975	0.139907	2.38659	0.000350696
2.69719	0.0033794	2.69851	0.137532	2.38562	-1.08513e-05
2.69595	0.000846246	2.69727	0.134982	2.38465	-0.000121736
2.69472	0.000459547	2.69603	0.135114	2.38369	0.000129756
2.69349	0.000143369	2.69479	0.135738	2.38272	0.000351393
2.69225	0.000511501	2.69355	0.137143	2.38176	0.000111508
2.69102	-0.0014431	2.69232	0.138179	2.38079	-2.82169e-07
2.68979	-6.33609e-05	2.69108	0.138096	2.37983	0.00029183
2.68857	0.00392789	2.68985	0.137567	2.37887	0.000340156
2.68734	0.00376031	2.68862	0.135861	2.37791	0.000293373
2.68611	0.00170735	2.68739	0.134513	2.37695	0.000354118
2.68489	0.000412697	2.68616	0.134563	2.37599	0.000254009
2.68366	0.00046989	2.68493	0.134257	2.37503	0.000108868
2.68244	-0.000289132	2.6837	0.131027	2.37408	0.00016796
2.68122	-0.00119508	2.68248	0.127495	2.37312	0.000298595
2.68	-0.00047934	2.68125	0.127143	2.37216	0.000298897
2.67878	0.00248106	2.68003	0.127515	2.37121	0.000121783
2.67756	0.000625474	2.6788	0.127445	2.37025	8.81595e-05
2.67635	0.00256898	2.67758	0.126775	2.3693	-5.52188e-05
2.67513	0.00532163	2.67636	0.126248	2.36835	0.000369255
2.67391	0.005907	2.67514	0.126443	2.3674	0.000429681
2.6727	-0.00144483	2.67392	0.127343	2.36644	0.000436538
2.67149	-0.00190732	2.67271	0.128279	2.36549	0.000273991
2.67028	0.000229061	2.67149	0.129007	2.36454	0.000286841
2.66907	0.000559399	2.67027	0.129308	2.3636	0.000446747
2.66786	-0.000143538	2.66906	0.128247	2.36265	0.000539835
2.66665	0.000903579	2.66785	0.126399	2.3617	0.000624642
2.66544	0.00198282	2.66664	0.124994	2.36075	0.000258119
2.66424	0.000474642	2.66543	0.122164	2.35981	0.000378599
2.66303	-0.00043364	2.66422	0.121135	2.35886	0.000756767
2.66183	-0.000682546	2.66301	0.120484	2.35792	0.000743993
2.66063	-0.000123388	2.6618	0.120795	2.35698	0.000428495
2.65943	-3.62854e-05	2.6606	0.120147	2.35603	0.000256503
2.65823	0.000214235	2.65939	0.120824	2.35509	0.000448839
2.65703	0.00225685	2.65819	0.120576	2.35415	0.000594516
2.65583	0.00220671	2.65698	0.120416	2.35321	0.000616638
2.65463	0.00153902	2.65578	0.122313	2.35227	0.000792606
2.65344	0.00221854	2.65458	0.123202	2.35133	0.000867796
2.65224	0.00193877	2.65338	0.122562	2.35039	0.000890512
2.65105	6.34846e-05	2.65219	0.120821	2.34946	0.000446447
2.64985	-0.000350179	2.65099	0.121178	2.34852	0.000561014
2.64866	-0.00155586	2.64979	0.120773	2.34758	0.000551263
2.64747	-0.000757156	2.6486	0.118588	2.34665	0.000613346
2.64628	0.000226139	2.6474	0.116173	2.34572	0.000539277
2.6451	-0.000267854	2.64621	0.115707	2.34478	0.000733994
2.64391	-0.000490244	2.64502	0.115397	2.34385	0.000511503
2.64272	0.000125065	2.64383	0.116375	2.34292	0.000584108
2.64154	0.000468326	2.64264	0.1171	2.34199	0.000367961
2.64035	-0.00257847	2.64145	0.117256	2.34106	0.00049946
2.63917	0.00172166	2.64026	0.11704	2.34013	0.000644643
2.63799	0.000473362	2.63908	0.117455	2.3392	0.000997491
2.63681	0.00125492	2.63789	0.117675	2.33827	0.000885727
2.63563	0.00052105	2.63671	0.117005	2.33734	0.000607581
2.63445	0.00221981	2.63553	0.116989	2.33642	0.000660567
2.63327	-0.00154175	2.63435	0.117057	2.33549	0.000514257
2.6321	-0.00282356	2.63316	0.117841	2.33457	0.000686515
2.63092	-0.0019657	2.63199	0.117499	2.33364	0.00053946
2.62975	-0.0014224	2.63081	0.117111	2.33272	0.000699061
2.62858	0.00238047	2.62963	0.115655	2.3318	0.000474994
2.6274	0.00456054	2.62845	0.114541	2.33087	0.000521942
2.62623	0.00271336	2.62728	0.113972	2.32995	0.000432546
2.62506	-0.000749233	2.6261	0.11555	2.32903	0.000580044
2.62389	0.000845571	2.62493	0.115743	2.32811	0.000490423
2.62273	0.00357102	2.62376	0.115195	2.32719	0.000456363
2.62156	0.00288304	2.62259	0.114563	2.32628	0.000324439
2.62039	0.00267494	2.62142	0.11544	2.32536	0.00050476
2.61923	-5.30256e-05	2.62025	0.115756	2.32444	0.000477758
2.61807	0.00145702	2.61908	0.11575	2.32353	0.000591374
2.6169	0.00327574	2.61792	0.115307	2.32261	0.000474377
2.61574	0.00465614	2.61675	0.116048	2.3217	0.000383669
2.61458	0.0033864	2.61559	0.115369	2.32078	0.000281197
2.61342	0.00232332	2.61442	0.115128	2.31987	0.000431501
2.61227	-0.00081974	2.61326	0.114227	2.31896	0.00034916
2.61111	-0.00238998	2.6121	0.11395	2.31805	0.000193788
2.60995	0.000480769	2.61094	0.113212	2.31713	0.000354682
2.6088	0.000122547	2.60978	0.112817	2.31622	0.000621179
2.60764	9.1426e-05	2.60862	0.111749	2.31532	0.000684556
2.60649	-2.33647e-05	2.60746	0.11268	2.31441	0.000192439
2.60534	0.00358542	2.60631	0.114234	2.3135	0.000151538
2.60419	-0.000435259	2.60515	0.11423	2.31259	0.000357878
2.60304	-0.000240226	2.604	0.114244	2.31169	0.00037486
2.60189	0.000911143	2.60285	0.115369	2.31078	6.67453e-05
2.60074	0.00250019	2.60169	0.115783	2.30987	0.000254248
2.5996	0.000646613	2.60054	0.11488	2.30897	0.000475549
2.59845	-0.00160932	2.59939	0.115069	2.30807	0.000276254
2.59731	-0.000104946	2.59824	0.115034	2.30716	0.000209179
2.59616	0.00016199	2.5971	0.113512	2.30626	0.000544317
2.59502	0.00198409	2.59595	0.112539	2.30536	0.000678459
2.59388	0.00279043	2.59481	0.112089	2.30446	0.000467124
2.59274	0.00435723	2.59366	0.112249	2.30356	0.000168039
2.5916	0.000957673	2.59252	0.112257	2.30266	3.53287e-05
2.59046	0.000176666	2.59137	0.113351	2.30176	0.00030166
2.58932	-0.000515324	2.59023	0.113085	2.30087	0.000394291
2.58819	-0.000339074	2.58909	0.112882	2.29997	0.000482197
2.58705	-0.00173841	2.58795	0.113923	2.29907	0.000373389
2.58592	0.00108701	2.58682	0.115034	2.29818	0.000536274
2.58478	0.00355699	2.58568	0.11467	2.29728	0.000538567
2.58365	0.00412555	2.58454	0.114028	2.29639	0.000665021
2.58252	0.00363612	2.58341	0.114036	2.29549	0.000260343
2.58139	0.0019558	2.58227	0.114392	2.2946	0.000417305
2.58026	0.00180125	2.58114	0.11484	2.29371	0.000693722
2.57913	-0.000380093	2.58001	0.114505	2.29282	0.000904895
2.578	-0.000368704	2.57888	0.114309	2.29193	0.000504607
2.57688	0.00120276	2.57775	0.112853	2.29104	0.000267699
2.57575	0.00419622	2.57662	0.112669	2.29015	0.000317969
2.57463	0.00164075	2.57549	0.11234	2.28926	0.0004662
2.57351	-5.71956e-05	2.57436	0.113149	2.28837	0.000463734
2.57238	-0.000948818	2.57324	0.112799	2.28749	0.000206806
2.57126	6.42803e-05	2.57211	0.112612	2.2866	0.000464659
2.57014	-0.000455007	2.57099	0.112031	2.28572	0.000605946
2.56902	0.000437449	2.56986	0.112144	2.28483	0.000624441
2.5679	0.00235929	2.56874	0.11372	2.28395	0.00060752
2.56679	-0.00108333	2.56762	0.115193	2.28306	0.000718947
2.56567	-0.000685155	2.5665	0.115341	2.28218	0.00067525
2.56456	-0.00068885	2.56538	0.114925	2.2813	0.000536272
2.56344	0.000732342	2.56426	0.11494	2.28042	0.00075028
2.56233	-0.00231286	2.56315	0.115122	2.27954	0.00056619
2.56122	-0.00350463	2.56203	0.114366	2.27866	0.000275591
2.5601	-0.000649984	2.56091	0.114012	2.27778	-0.000131028
2.55899	0.000415129	2.5598	0.114042	2.2769	0.000248783
2.55789	0.00316851	2.55869	0.113761	2.27602	0.000694697
2.55678	-0.00363301	2.55758	0.114048	2.27514	0.000661504
2.55567	-0.00277681	2.55646	0.11428	2.27427	0.000699063
2.55456	-0.00321835	2.55535	0.114178	2.27339	0.000819288
2.55346	0.00220725	2.55425	0.114306	2.27252	0.000788262
2.55235	0.000650357	2.55314	0.115043	2.27164	0.000468744
2.55125	0.000875263	2.55203	0.11577	2.27077	0.000152756
2.55015	-0.0017707	2.55092	0.115408	2.2699	0.000374426
2.54905	-0.00227597	2.54982	0.115376	2.26902	0.000513932
2.54795	-0.00218839	2.54872	0.114675	2.26815	0.000835499
2.54685	-0.00123556	2.54761	0.114688	2.26728	0.000864566
2.54575	-0.000361325	2.54651	0.114105	2.26641	0.000859582
2.54465	0.000272987	2.54541	0.1142	2.26554	0.000439536
2.54355	0.001958	2.54431	0.114202	2.26467	0.000197494
2.54246	0.00157732	2.54321	0.11542	2.26381	0.000596022
2.54136	0.00300723	2.54211	0.115485	2.26294	0.000969433
2.54027	0.00159814	2.54101	0.115298	2.26207	0.000745244
2.53918	-0.00183074	2.53992	0.115147	2.26121	0.000770794
2.53809	-0.00133151	2.53882	0.116437	2.26034	0.00105158
2.53699	0.00223702	2.53773	0.116179	2.25948	0.00115793
2.5359	0.00229406	2.53663	0.115856	2.25861	0.00081233
2.53482	0.000168482	2.53554	0.115698	2.25775	0.00095934
2.53373	0.00143189	2.53445	0.116191	2.25689	0.00102404
2.53264	-0.000966281	2.53336	0.11601	2.25602	0.00101332
2.53155	-0.0023906	2.53227	0.116525	2.25516	0.00089666
2.53047	-0.000888959	2.53118	0.117285	2.2543	0.000949579
2.52939	0.00218106	2.53009	0.117191	2.25344	0.00101518
2.5283	-0.000962586	2.52901	0.116597	2.25258	0.00130817
2.52722	0.0005365	2.52792	0.117088	2.25172	0.00141971
2.52614	-0.00266333	2.52684	0.117818	2.25087	0.00153603
2.52506	-0.00113427	2.52575	0.118486	2.25001	0.00147663
2.52398	-0.000605743	2.52467	0.117699	2.24915	0.0013622
2.5229	0.00265678	2.52359	0.118141	2.2483	0.00136238
2.52182	0.00393313	2.52251	0.11847	2.24744	0.00159905
2.52075	0.00461036	2.52143	0.118484	2.24659	0.00151735
2.51967	0.00393761	2.52035	0.117578	2.24573	0.00133536
2.5186	-0.000438846	2.51927	0.117473	2.24488	0.00156645
2.51752	0.000226281	2.51819	0.118669	2.24403	0.00155282
2.51645	0.00271139	2.51712	0.118993	2.24318	0.00145555
2.51538	0.00179642	2.51604	0.119074	2.24233	0.00143228
2.51431	-0.000173411	2.51497	0.11965	2.24147	0.00190962
2.51324	-0.00270397	2.51389	0.120318	2.24063	0.0017513
2.51217	9.53253e-06	2.51282	0.120105	2.23978	0.00176351
2.5111	0.00240033	2.51175	0.120029	2.23893	0.00168552
2.51003	0.0031992	2.51068	0.120109	2.23808	0.00197313
2.50897	0.000709211	2.50961	0.119425	2.23723	0.00172579
2.5079	0.00194094	2.50854	0.119908	2.23639	0.00171261
2.50684	0.00527564	2.50747	0.120619	2.23554	0.00199475
2.50577	0.00458138	2.50641	0.120577	2.2347	0.00228104
2.50471	0.00277729	2.50534	0.121081	2.23385	0.00250669
2.50365	0.0013497	2.50428	0.121297	2.23301	0.0024595
2.50259	0.000816631	2.50321	0.121432	2.23216	0.00244155
2.50153	0.0011846	2.50215	0.121332	2.23132	0.00232037
2.50047	0.00253234	2.50109	0.123084	2.23048	0.0022329
2.49941	0.00155998	2.50003	0.124049	2.22964	0.00203633
2.49836	0.000153512	2.49897	0.124855	2.2288	0.00194221
2.4973	0.00102495	2.49791	0.125452	2.22796	0.00225622
2.49625	0.00193507	2.49685	0.12429	2.22712	0.00258957
2.49519	0.00311303	2.49579	0.124946	2.22628	0.00264767
2.49414	0.00301572	2.49473	0.124896	2.22544	0.00239102
2.49309	0.000547186	2.49368	0.125239	2.2246	0.00245051
2.49203	0.000335924	2.49262	0.124184	2.22377	0.0027538
2.49098	-0.000519827	2.49157	0.124323	2.22293	0.00299664
2.48993	0.000650845	2.49052	0.125694	2.2221	0.00283021
2.48888	0.000456498	2.48947	0.126288	2.22126	0.00318652
2.48784	0.00388321	2.48841	0.126321	2.22043	0.00330834
2.48679	0.00545814	2.48736	0.126167	2.21959	0.0033759
2.48574	0.00459685	2.48632	0.128304	2.21876	0.00339608
2.4847	0.00588568	2.48527	0.129302	2.21793	0.0037592
2.48365	0.00255689	2.48422	0.129343	2.2171	0.00380462
2.48261	0.00110462	2.48317	0.128601	2.21627	0.00396124
2.48157	0.000558047	2.48213	0.12869	2.21544	0.00370654
2.48053	0.00273928	2.48108	0.12965	2.21461	0.0037649
2.47949	-0.000107232	2.48004	0.12997	2.21378	0.00396589
2.47845	-0.00149084	2.479	0.130385	2.21295	0.00448961
2.47741	0.000928299	2.47795	0.129826	2.21212	0.00440645
2.47637	0.00218198	2.47691	0.131398	2.2113	0.00479639
2.47533	0.00224675	2.47587	0.132197	2.21047	0.00464487
2.4743	0.00136809	2.47483	0.134162	2.20964	0.00442761
2.47326	0.00354201	2.4738	0.134486	2.20882	0.00426745
2.47223	0.0046988	2.47276	0.134671	2.20799	0.00485525
2.47119	-0.000299447	2.47172	0.13392	2.20717	0.00511372
2.47016	-0.00120026	2.47069	0.134296	2.20635	0.00508425
2.46913	-5.61798e-05	2.46965	0.134759	2.20553	0.00511637
2.4681	0.0025677	2.46862	0.135352	2.2047	0.00533164
2.46707	0.000889493	2.46758	0.135546	2.20388	0.00559313
2.46604	0.00443473	2.46655	0.135859	2.20306	0.00586288
2.46501	0.00368492	2.46552	0.137167	2.20224	0.00635821
2.46398	0.00389164	2.46449	0.138948	2.20142	0.00650319
2.46296	0.00687169	2.46346	0.13812	2.2006	0.00645059
2.46193	0.00431013	2.46243	0.137668	2.19979	0.00630478
2.46091	-0.000601753	2.4614	0.13928	2.19897	0.00678503
2.45988	-0.00195485	2.46038	0.14119	2.19815	0.00696507
2.45886	0.00242611	2.45935	0.141138	2.19734	0.00724736
2.45784	0.00543306	2.45833	0.143271	2.19652	0.00755574
2.45682	0.00602109	2.4573	0.144248	2.1957	0.00771843
2.4558	0.00467616	2.45628	0.1447	2.19489	0.00779882
2.45478	0.00400689	2.45526	0.144335	2.19408	0.00813976
2.45376	0.00851924	2.45424	0.146307	2.19326	0.00847066
2.45274	0.00262883	2.45321	0.145771	2.19245	0.00883614
2.45172	0.000678834	2.45219	0.148032	2.19164	0.00880824
2.45071	0.0031812	2.45118	0.148374	2.19083	0.00885796
2.44969	0.00806279	2.45016	0.149883	2.19002	0.00892245
2.44868	0.00180129	2.44914	0.149406	2.18921	0.00978845
2.44766	-0.000580581	2.44812	0.151132	2.1884	0.00985479
2.44665	0.000939636	2.44711	0.152676	2.18759	0.0100633
2.44564	-0.000331844	2.44609	0.15425	2.18678	0.00987141
2.44463	0.00309276	2.44508	0.154381	2.18597	0.0102259
2.44362	0.00281822	2.44407	0.156097	2.18517	0.0105807
2.44261	0.00597927	2.44306	0.158431	2.18436	0.011455
2.4416	0.00347608	2.44204	0.15817	2.18356	0.0115489
2.4406	0.00643065	2.44103	0.156843	2.18275	0.0119884
2.43959	0.00491074	2.44003	0.1587	2.18195	0.0120374
2.43858	0.00455351	2.43902	0.161944	2.18114	0.0126567
2.43758	0.00436413	2.43801	0.164014	2.18034	0.0130995
2.43657	0.0039129	2.437	0.16484	2.17954	0.0135349
2.43557	0.00402527	2.436	0.164988	2.17873	0.013536
2.43457	0.00140505	2.43499	0.165775	2.17793	0.0135655
2.43357	0.00333651	2.43399	0.16669	2.17713	0.013831
2.43257	0.0089457	2.43298	0.168302	2.17633	0.0149391
2.43157	0.0096101	2.43198	0.169246	2.17553	0.0152924
2.43057	0.00541508	2.43098	0.172427	2.17473	0.0150249
2.42957	0.00374743	2.42998	0.172234	2.17394	0.0154145
2.42857	0.0056592	2.42898	0.173067	2.17314	0.0164138
2.42758	0.00620466	2.42798	0.173581	2.17234	0.0165028
2.42658	0.00837241	2.42698	0.176541	2.17154	0.0169502
2.42559	0.010442	2.42598	0.176341	2.17075	0.0180754
2.42459	0.0122069	2.42499	0.178643	2.16995	0.0189536
2.4236	0.0119756	2.42399	0.181569	2.16916	0.0191777
2.42261	0.0103554	2.423	0.182873	2.16836	0.0195343
2.42162	0.0106902	2.422	0.181035	2.16757	0.0199828
2.42063	0.00900141	2.42101	0.181732	2.16678	0.0202323
2.41964	0.0111237	2.42002	0.184796	2.16599	0.0207204
2.41865	0.0121581	2.41903	0.185128	2.16519	0.021292
2.41766	0.0135596	2.41803	0.187102	2.1644	0.0219217
2.41667	0.0106111	2.41704	0.187978	2.16361	0.0228464
2.41569	0.00982638	2.41606	0.19151	2.16282	0.0243655
2.4147	0.012247	2.41507	0.19172	2.16203	0.0247921
2.41371	0.014312	2.41408	0.193389	2.16125	0.024214
2.41273	0.0165487	2.41309	0.193648	2.16046	0.0245676
2.41175	0.015256	2.41211	0.19706	2.15967	0.0257589
2.41077	0.0150672	2.41112	0.199743	2.15888	0.0267504
2.40978	0.0204566	2.41014	0.201195	2.1581	0.0269092
2.4088	0.0203525	2.40916	0.204086	2.15731	0.0275727
2.40782	0.0208372	2.40817	0.20593	2.15653	0.0280448
2.40685	0.0191157	2.40719	0.208543	2.15574	0.0290521
2.40587	0.0182828	2.40621	0.212001	2.15496	0.0294486
2.40489	0.0186097	2.40523	0.216679	2.15417	0.0295196
2.40391	0.0223094	2.40425	0.221702	2.15339	0.0305814
2.40294	0.0244671	2.40327	0.227212	2.15261	0.0319366
2.40196	0.0201363	2.4023	0.233716	2.15183	0.0324333
2.40099	0.0222393	2.40132	0.238639	2.15105	0.0325141
2.40002	0.0220337	2.40034	0.245077	2.15027	0.0340447
2.39904	0.0252595	2.39937	0.249753	2.14949	0.0349981
2.39807	0.0249794	2.39839	0.257699	2.14871	0.0352881
2.3971	0.026069	2.39742	0.263943	2.14793	0.0359284
2.39613	0.0236333	2.39645	0.271109	2.14715	0.0365156
2.39516	0.0255295	2.39548	0.279192	2.14637	0.0374851
2.39419	0.0310823	2.39451	0.290109	2.1456	0.0382122
2.39323	0.032719	2.39354	0.299829	2.14482	0.039517
2.39226	0.0315502	2.39257	0.30881	2.14404	0.0404325
2.39129	0.0328058	2.3916	0.31742	2.14327	0.0409798
2.39033	0.034134	2.39063	0.324076	2.14249	0.0413935
2.38936	0.0344764	2.38966	0.332535	2.14172	0.0422632
2.3884	0.0319992	2.3887	0.347102	2.14095	0.0442693
2.38744	0.0323343	2.38773	0.361828	2.14017	0.0456657
2.38647	0.0374368	2.38677	0.371826	2.1394	0.0466597
2.38551	0.0423706	2.3858	0.380135	2.13863	0.046632
2.38455	0.0482285	2.38484	0.390163	2.13786	0.0469218
2.38359	0.0449652	2.38388	0.403142	2.13709	0.0480135
2.38263	0.0461139	2.38292	0.415736	2.13632	0.0494287
2.38168	0.0442372	2.38196	0.427643	2.13555	0.0507446
2.38072	0.0472898	2.381	0.43722	2.13478	0.0519829
2.37976	0.0443215	2.38004	0.451216	2.13401	0.0522569
2.37881	0.0442011	2.37908	0.470687	2.13325	0.052846
2.37785	0.046154	2.37812	0.484722	2.13248	0.0536811
2.3769	0.0519373	2.37717	0.492574	2.13171	0.0550346
2.37595	0.0579111	2.37621	0.503266	2.13095	0.0559603
2.37499	0.0617774	2.37526	0.518664	2.13018	0.0571162
2.37404	0.0573039	2.3743	0.530236	2.12942	0.0586832
2.37309	0.0567569	2.37335	0.535519	2.12865	0.0598754
2.37214	0.0604142	2.3724	0.550564	2.12789	0.0607308
2.37119	0.0644088	2.37145	0.565001	2.12712	0.061662
2.37024	0.0654058	2.3705	0.577435	2.12636	0.0625599
2.36929	0.0709814	2.36955	0.585609	2.1256	0.0646419
2.36835	0.0712869	2.3686	0.599448	2.12484	0.0654101
2.3674	0.0753714	2.36765	0.611546	2.12408	0.0661392
2.36646	0.0792983	2.3667	0.632354	2.12332	0.0666827
2.36551	0.0825647	2.36575	0.649368	2.12256	0.0698121
2.36457	0.0803892	2.36481	0.6584	2.1218	0.0713356
2.36362	0.0865512	2.36386	0.66607	2.12104	0.0729337
2.36268	0.0955574	2.36292	0.680254	2.12028	0.0742327
2.36174	0.0971595	2.36197	0.695288	2.11953	0.0766681
2.3608	0.0984421	2.36103	0.7064	2.11877	0.0773255
2.35986	0.0990666	2.36009	0.718054	2.11801	0.0787753
2.35892	0.106686	2.35915	0.724922	2.11726	0.0801317
2.35798	0.10955	2.3582	0.733799	2.1165	0.0826163
2.35704	0.114588	2.35726	0.752164	2.11575	0.0856225
2.35611	0.117816	2.35633	0.768238	2.11499	0.0883117
2.35517	0.12164	2.35539	0.770325	2.11424	0.0908342
2.35424	0.124857	2.35445	0.766197	2.11349	0.0935109
2.3533	0.135318	2.35351	0.778828	2.11273	0.0956875
2.35237	0.13786	2.35258	0.790668	2.11198	0.0980202
2.35143	0.136723	2.35164	0.801921	2.11123	0.101187
2.3505	0.138217	2.35071	0.822808	2.11048	0.103961
2.34957	0.146935	2.34977	0.849005	2.10973	0.107229
2.34864	0.147977	2.34884	0.864078	2.10898	0.111559
2.34771	0.150782	2.34791	0.869972	2.10823	0.117061
2.34678	0.156875	2.34698	0.864587	2.10748	0.120962
2.34585	0.166987	2.34605	0.856251	2.10674	0.125603
2.34492	0.173726	2.34512	0.857645	2.10599	0.130908
2.344	0.172126	2.34419	0.864287	2.10524	0.136663
2.34307	0.167496	2.34326	0.866937	2.10449	0.142295
2.34215	0.167406	2.34233	0.883886	2.10375	0.148949
2.34122	0.176825	2.3414	0.902455	2.103	0.155075
2.3403	0.186695	2.34048	0.909887	2.10226	0.161512
2.33937	0.196676	2.33955	0.894677	2.10152	0.16774
2.33845	0.193133	2.33863	0.882845	2.10077	0.175596
2.33753	0.188107	2.3377	0.877651	2.10003	0.182909
2.33661	0.188857	2.33678	0.889002	2.09929	0.190686
2.33569	0.194539	2.33586	0.904694	2.09854	0.200536
2.33477	0.191736	2.33494	0.923702	2.0978	0.210585
2.33385	0.189375	2.33402	0.94909	2.09706	0.221446
2.33293	0.194808	2.33309	0.964219	2.09632	0.229699
2.33201	0.204142	2.33218	0.967897	2.09558	0.239678
2.3311	0.207338	2.33126	0.952311	2.09484	0.25009
2.33018	0.205459	2.33034	0.935055	2.0941	0.261822
2.32927	0.207424	2.32942	0.911448	2.09337	0.273107
2.32835	0.213645	2.32851	0.901297	2.09263	0.285272
2.32744	0.214149	2.32759	0.909199	2.09189	0.299877
2.32653	0.206305	2.32667	0.930313	2.09116	0.313137
2.32561	0.208307	2.32576	0.948678	2.09042	0.325473
2.3247	0.21886	2.32485	0.975153	2.08968	0.335803
2.32379	0.221139	2.32393	0.993182	2.08895	0.349967
2.32288	0.214653	2.32302	0.98491	2.08821	0.363496
2.32197	0.209849	2.32211	0.961675	2.08748	0.378577
2.32106	0.212165	2.3212	0.943391	2.08675	0.394725
2.32016	0.216317	2.32029	0.92499	2.08601	0.410897
2.31925	0.21942	2.31938	0.907297	2.08528	0.423143
2.31834	0.217867	2.31847	0.899777	2.08455	0.437108
2.31744	0.217243	2.31757	0.911806	2.08382	0.455194
2.31653	0.219272	2.31666	0.931348	2.08309	0.471077
2.31563	0.223494	2.31575	0.95638	2.08236	0.484596
2.31473	0.232645	2.31485	0.973935	2.08163	0.498005
2.31382	0.240469	2.31394	0.994081	2.0809	0.516701
2.31292	0.24656	2.31304	1	2.08017	0.537301
2.31202	0.246799	2.31214	0.983227	2.07944	0.55758
2.31112	0.254993	2.31123	0.954779	2.07872	0.570629
2.31022	0.270002	2.31033	0.922807	2.07799	0.586209
2.30932	0.284915	2.30943	0.898806	2.07726	0.605083
2.30842	0.288188	2.30853	0.886859	2.07654	0.623967
2.30753	0.29137	2.30763	0.882234	2.07581	0.639191
2.30663	0.30075	2.30673	0.881365	2.07509	0.657958
2.30573	0.309205	2.30584	0.896629	2.07436	0.682376
2.30484	0.30777	2.30494	0.920945	2.07364	0.69964
2.30394	0.308457	2.30404	0.939286	2.07292	0.715446
2.30305	0.317856	2.30315	0.950062	2.07219	0.731251
2.30216	0.333859	2.30225	0.959256	2.07147	0.747231
2.30126	0.336196	2.30136	0.95101	2.07075	0.763182
2.30037	0.333009	2.30046	0.935382	2.07003	0.780518
2.29948	0.332294	2.29957	0.913365	2.06931	0.796599
2.29859	0.33383	2.29868	0.887722	2.06859	0.81084
2.2977	0.331726	2.29779	0.864022	2.06787	0.830931
2.29681	0.33696	2.29689	0.850318	2.06715	0.846687
2.29592	0.348315	2.296	0.852294	2.06643	0.853379
2.29504	0.365437	2.29512	0.864742	2.06571	0.859722
2.29415	0.375369	2.29423	0.885953	2.065	0.875655
2.29326	0.384197	2.29334	0.900904	2.06428	0.887109
2.29238	0.389201	2.29245	0.915386	2.06356	0.906377
2.29149	0.407592	2.29156	0.930511	2.06285	0.915282
2.29061	0.420125	2.29068	0.933325	2.06213	0.926051
2.28973	0.439572	2.28979	0.92581	2.06142	0.926879
2.28884	0.455258	2.28891	0.912466	2.0607	0.932351
2.28796	0.479954	2.28803	0.904443	2.05999	0.934334
2.28708	0.501235	2.28714	0.881977	2.05928	0.937003
2.2862	0.519192	2.28626	0.862812	2.05856	0.939001
2.28532	0.527651	2.28538	0.837873	2.05785	0.944867
2.28444	0.546796	2.2845	0.823225	2.05714	0.957094
2.28356	0.562249	2.28362	0.822178	2.05643	0.965011
2.28268	0.576017	2.28274	0.832092	2.05572	0.980387
2.28181	0.608802	2.28186	0.848985	2.05501	0.991729
2.28093	0.647584	2.28098	0.853764	2.0543	0.990802
2.28006	0.683722	2.2801	0.861596	2.05359	0.984187
2.27918	0.714066	2.27923	0.869932	2.05288	0.979193
2.27831	0.753939	2.27835	0.891004	2.05217	0.978484
2.27743	0.777047	2.27748	0.89449	2.05146	0.975933
2.27656	0.801999	2.2766	0.883046	2.05076	0.980789
2.27569	0.810591	2.27573	0.871183	2.05005	0.987047
2.27482	0.808178	2.27485	0.854758	2.04934	0.994741
2.27395	0.803712	2.27398	0.837908	2.04864	0.998842
2.27308	0.832777	2.27311	0.824504	2.04793	1
2.27221	0.863999	2.27224	0.81253	2.04723	0.998553
2.27134	0.881206	2.27137	0.803024	2.04652	0.99095
2.27047	0.882494	2.2705	0.792792	2.04582	0.980744
2.2696	0.902195	2.26963	0.799375	2.04512	0.974651
2.26874	0.923911	2.26876	0.810155	2.04441	0.972307
2.26787	0.934341	2.26789	0.830728	2.04371	0.974328
2.267	0.916388	2.26703	0.839107	2.04301	0.972654
2.26614	0.902941	2.26616	0.847285	2.04231	0.973486
2.26528	0.897217	2.26529	0.84944	2.04161	0.979148
2.26441	0.915803	2.26443	0.853396	2.04091	0.978671
2.26355	0.937495	2.26357	0.852543	2.04021	0.971458
2.26269	0.956834	2.2627	0.836079	2.03951	0.961022
2.26183	0.951521	2.26184	0.817777	2.03881	0.949784
2.26097	0.945869	2.26098	0.800929	2.03811	0.93619
2.26011	0.943745	2.26012	0.793074	2.03742	0.924645
2.25925	0.961583	2.25925	0.773465	2.03672	0.915887
2.25839	0.965818	2.25839	0.763073	2.03602	0.914926
2.25753	0.952512	2.25754	0.7574	2.03533	0.914672
2.25667	0.923274	2.25668	0.756206	2.03463	0.915635
2.25582	0.917758	2.25582	0.7511	2.03393	0.929471
2.25496	0.938102	2.25496	0.75959	2.03324	0.937459
2.25411	0.965594	2.2541	0.782397	2.03255	0.936755
2.25325	0.98004	2.25325	0.797131	2.03185	0.925409
2.2524	0.957296	2.25239	0.799403	2.03116	0.918503
2.25155	0.934447	2.25154	0.810101	2.03047	0.904257
2.25069	0.925659	2.25068	0.820401	2.02977	0.89075
2.24984	0.957303	2.24983	0.825917	2.02908	0.872556
2.24899	0.987511	2.24898	0.810333	2.02839	0.850902
2.24814	1	2.24813	0.803759	2.0277	0.833305
2.24729	0.984144	2.24727	0.791082	2.02701	0.820716
2.24644	0.967035	2.24642	0.785346	2.02632	0.814575
2.24559	0.938217	2.24557	0.75948	2.02563	0.80914
2.24475	0.913857	2.24472	0.743214	2.02494	0.818271
2.2439	0.911798	2.24388	0.734629	2.02425	0.835499
2.24305	0.939022	2.24303	0.7294	2.02357	0.862393
2.24221	0.942218	2.24218	0.717522	2.02288	0.882053
2.24136	0.916144	2.24133	0.705851	2.02219	0.887202
2.24052	0.871093	2.24049	0.714664	2.02151	0.870593
2.23967	0.860913	2.23964	0.73282	2.02082	0.838868
2.23883	0.890204	2.2388	0.750955	2.02013	0.807655
2.23799	0.932704	2.23795	0.75664	2.01945	0.779999
2.23714	0.967013	2.23711	0.760347	2.01877	0.759229
2.2363	0.982259	2.23627	0.770621	2.01808	0.745426
2.23546	0.973273	2.23542	0.776442	2.0174	0.738275
2.23462	0.917064	2.23458	0.781527	2.01672	0.742971
2.23378	0.868119	2.23374	0.780116	2.01603	0.751669
2.23295	0.84281	2.2329	0.766411	2.01535	0.760658
2.23211	0.848539	2.23206	0.746171	2.01467	0.764658
2.23127	0.857304	2.23122	0.73295	2.01399	0.769588
2.23043	0.890057	2.23039	0.7348	2.01331	0.769881
2.2296	0.910525	2.22955	0.722343	2.01263	0.765446
2.22876	0.875683	2.22871	0.708756	2.01195	0.758869
2.22793	0.801949	2.22788	0.698892	2.01127	0.743026
2.22709	0.754674	2.22704	0.695456	2.01059	0.718714
2.22626	0.781905	2.2262	0.690433	2.00991	0.695905
2.22543	0.831109	2.22537	0.6953	2.00924	0.683595
2.2246	0.863976	2.22454	0.705432	2.00856	0.670642
2.22376	0.899612	2.2237	0.71546	2.00788	0.66615
2.22293	0.933382	2.22287	0.731124	2.00721	0.666473
2.2221	0.900099	2.22204	0.738665	2.00653	0.672958
2.22127	0.798099	2.22121	0.736731	2.00585	0.677737
2.22044	0.721077	2.22038	0.73705	2.00518	0.68747
2.21962	0.702653	2.21955	0.748485	2.0045	0.693934
2.21879	0.713745	2.21872	0.748802	2.00383	0.701209
2.21796	0.723441	2.21789	0.738771	2.00316	0.698979
2.21713	0.758205	2.21706	0.730018	2.00248	0.684684
2.21631	0.841467	2.21624	0.72152	2.00181	0.658478
2.21548	0.891465	2.21541	0.717873	2.00114	0.639909
2.21466	0.817765	2.21458	0.702848	2.00047	0.620558
2.21384	0.688943	2.21376	0.690414	1.9998	0.599667
2.21301	0.61224	2.21293	0.678449	1.99913	0.584624
2.21219	0.60408	2.21211	0.678469	1.99846	0.576345
2.21137	0.614663	2.21129	0.670042	1.99779	0.572527
2.21055	0.632457	2.21046	0.669409	1.99712	0.568523
2.20973	0.669191	2.20964	0.678638	1.99645	0.575638
2.20891	0.75657	2.20882	0.687	1.99578	0.581434
2.20809	0.850523	2.208	0.691815	1.99511	0.591092
2.20727	0.849837	2.20718	0.692555	1.99445	0.595433
2.20645	0.730664	2.20636	0.703205	1.99378	0.600863
2.20563	0.618495	2.20554	0.711029	1.99311	0.599853
2.20482	0.579541	2.20472	0.718813	1.99245	0.597117
2.204	0.587787	2.20391	0.713439	1.99178	0.58277
2.20318	0.58986	2.20309	0.717085	1.99112	0.566659
2.20237	0.592466	2.20227	0.72063	1.99045	0.547363
2.20155	0.598865	2.20146	0.723088	1.98979	0.532111
2.20074	0.639971	2.20064	0.719217	1.98913	0.517262
2.19993	0.729738	2.19983	0.709923	1.98846	0.506998
2.19912	0.752933	2.19901	0.697193	1.9878	0.497559
2.1983	0.665764	2.1982	0.684034	1.98714	0.494314
2.19749	0.544562	2.19739	0.677846	1.98648	0.484123
2.19668	0.487072	2.19658	0.669616	1.98581	0.48265
2.19587	0.473545	2.19576	0.664655	1.98515	0.491356
2.19506	0.486364	2.19495	0.656083	1.98449	0.504448
2.19425	0.520437	2.19414	0.64691	1.98383	0.508397
2.19345	0.555975	2.19333	0.64168	1.98317	0.511407
2.19264	0.590548	2.19252	0.639305	1.98252	0.513961
2.19183	0.646955	2.19172	0.646437	1.98186	0.506611
2.19102	0.702491	2.19091	0.653138	1.9812	0.498913
2.19022	0.685631	2.1901	0.66084	1.98054	0.486973
2.18941	0.592704	2.1893	0.662675	1.97988	0.47622
2.18861	0.490759	2.18849	0.671531	1.97923	0.459862
2.18781	0.428514	2.18768	0.68679	1.97857	0.445481
2.187	0.407469	2.18688	0.694331	1.97792	0.433648
2.1862	0.39646	2.18608	0.694604	1.97726	0.425262
2.1854	0.412288	2.18527	0.69211	1.97661	0.419792
2.1846	0.438931	2.18447	0.695255	1.97595	0.41827
2.1838	0.481973	2.18367	0.686338	1.9753	0.42056
2.183	0.529987	2.18287	0.673057	1.97464	0.41817
2.1822	0.597332	2.18207	0.66779	1.97399	0.41599
2.1814	0.625881	2.18127	0.660889	1.97334	0.418072
2.1806	0.573113	2.18047	0.655683	1.97269	0.421048
2.1798	0.482575	2.17967	0.644742	1.97203	0.423029
2.179	0.420823	2.17887	0.63794	1.97138	0.419403
2.17821	0.390391	2.17807	0.629031	1.97073	0.414938
2.17741	0.374012	2.17727	0.633485	1.97008	0.407612
2.17662	0.362606	2.17648	0.631627	1.96943	0.400733
2.17582	0.370784	2.17568	0.623488	1.96878	0.390995
2.17503	0.391407	2.17489	0.622248	1.96813	0.381247
2.17423	0.423683	2.17409	0.626872	1.96748	0.373266
2.17344	0.480966	2.1733	0.634125	1.96684	0.365199
2.17265	0.559895	2.1725	0.641152	1.96619	0.361639
2.17186	0.592332	2.17171	0.6482	1.96554	0.357723
2.17106	0.535857	2.17092	0.653157	1.96489	0.354647
2.17027	0.447151	2.17013	0.658866	1.96425	0.351074
2.16948	0.386744	2.16933	0.661039	1.9636	0.352285
2.16869	0.352147	2.16854	0.663445	1.96296	0.35214
2.16791	0.335407	2.16775	0.66401	1.96231	0.354265
2.16712	0.331827	2.16697	0.666173	1.96167	0.356425
2.16633	0.332053	2.16618	0.665115	1.96102	0.359964
2.16554	0.335146	2.16539	0.663451	1.96038	0.361356
2.16476	0.348295	2.1646	0.659696	1.95974	0.360747
2.16397	0.378713	2.16381	0.654156	1.95909	0.355364
2.16319	0.439837	2.16303	0.644764	1.95845	0.349563
2.1624	0.501213	2.16224	0.627173	1.95781	0.34152
2.16162	0.517143	2.16146	0.621399	1.95717	0.333631
2.16083	0.454279	2.16067	0.622293	1.95653	0.32456
2.16005	0.377472	2.15989	0.620317	1.95589	0.316205
2.15927	0.318575	2.1591	0.615768	1.95525	0.30781
2.15849	0.293938	2.15832	0.611685	1.95461	0.302507
2.15771	0.275533	2.15754	0.609111	1.95397	0.298542
2.15693	0.268921	2.15676	0.605618	1.95333	0.29406
2.15615	0.274801	2.15598	0.611817	1.95269	0.291909
2.15537	0.287096	2.1552	0.617976	1.95205	0.291809
2.15459	0.306233	2.15442	0.619302	1.95142	0.2953
2.15381	0.331385	2.15364	0.622571	1.95078	0.297314
2.15303	0.372577	2.15286	0.631754	1.95014	0.298735
2.15226	0.411747	2.15208	0.637841	1.94951	0.29844
2.15148	0.430562	2.1513	0.64032	1.94887	0.301038
2.1507	0.416644	2.15053	0.644649	1.94823	0.303779
2.14993	0.370117	2.14975	0.649453	1.9476	0.303842
2.14915	0.317095	2.14897	0.651757	1.94696	0.303085
2.14838	0.274216	2.1482	0.647161	1.94633	0.302923
2.14761	0.257259	2.14742	0.640238	1.9457	0.2986
2.14683	0.248669	2.14665	0.634563	1.94506	0.291283
2.14606	0.242863	2.14588	0.634103	1.94443	0.285531
2.14529	0.244553	2.1451	0.630084	1.9438	0.281393
2.14452	0.255044	2.14433	0.622616	1.94317	0.273968
2.14375	0.275027	2.14356	0.614788	1.94254	0.269561
2.14298	0.284684	2.14279	0.601815	1.9419	0.267604
2.14221	0.303689	2.14202	0.595096	1.94127	0.265697
2.14144	0.329719	2.14125	0.592403	1.94064	0.261349
2.14067	0.357117	2.14048	0.597721	1.94001	0.258693
2.1399	0.35621	2.13971	0.595186	1.93938	0.258188
2.13913	0.333106	2.13894	0.595094	1.93876	0.257655
2.13837	0.295005	2.13817	0.594889	1.93813	0.256412
2.1376	0.258842	2.13741	0.5959	1.9375	0.255974
2.13684	0.227916	2.13664	0.595083	1.93687	0.256957
2.13607	0.214245	2.13587	0.595251	1.93624	0.255705
2.13531	0.209216	2.13511	0.59596	1.93562	0.255191
2.13454	0.215106	2.13434	0.603574	1.93499	0.2551
2.13378	0.217913	2.13358	0.611654	1.93437	0.254766
2.13302	0.226101	2.13282	0.614036	1.93374	0.252881
2.13226	0.234642	2.13205	0.619469	1.93312	0.250303
2.13149	0.242263	2.13129	0.623818	1.93249	0.246246
2.13073	0.246339	2.13053	0.619016	1.93187	0.241867
2.12997	0.25084	2.12977	0.613663	1.93124	0.237534
2.12921	0.270601	2.12901	0.619005	1.93062	0.232496
2.12845	0.286861	2.12825	0.61772	1.93	0.227427
2.1277	0.302068	2.12749	0.612106	1.92937	0.226173
2.12694	0.286939	2.12673	0.612792	1.92875	0.225655
2.12618	0.261099	2.12597	0.615146	1.92813	0.224835
2.12542	0.225944	2.12521	0.603687	1.92751	0.222284
2.12467	0.205428	2.12445	0.594981	1.92689	0.220144
2.12391	0.184769	2.1237	0.586124	1.92627	0.220665
2.12315	0.176433	2.12294	0.583326	1.92565	0.221089
2.1224	0.174808	2.12218	0.579845	1.92503	0.220806
2.12165	0.173653	2.12143	0.580383	1.92441	0.220759
2.12089	0.174202	2.12067	0.577468	1.92379	0.223457
2.12014	0.179268	2.11992	0.56964	1.92317	0.222588
2.11939	0.184038	2.11917	0.563619	1.92255	0.221114
2.11863	0.187657	2.11841	0.55818	1.92194	0.220245
2.11788	0.200219	2.11766	0.561912	1.92132	0.219387
2.11713	0.214757	2.11691	0.567802	1.9207	0.216885
2.11638	0.232185	2.11616	0.57494	1.92009	0.214446
2.11563	0.245236	2.11541	0.578568	1.91947	0.211501
2.11488	0.24141	2.11466	0.583413	1.91886	0.20767
2.11413	0.227581	2.11391	0.586458	1.91824	0.206218
2.11339	0.206247	2.11316	0.589702	1.91763	0.203501
2.11264	0.186375	2.11241	0.590434	1.91701	0.198941
2.11189	0.166054	2.11166	0.593022	1.9164	0.195172
2.11115	0.159219	2.11092	0.592674	1.91578	0.193072
2.1104	0.150938	2.11017	0.591134	1.91517	0.19347
2.10965	0.149817	2.10942	0.586925	1.91456	0.190556
2.10891	0.146831	2.10868	0.583084	1.91395	0.190141
2.10816	0.151587	2.10793	0.58412	1.91334	0.18909
2.10742	0.151174	2.10719	0.584293	1.91272	0.189731
2.10668	0.159998	2.10644	0.576479	1.91211	0.188931
2.10594	0.171693	2.1057	0.568074	1.9115	0.18958
2.10519	0.178682	2.10496	0.569044	1.91089	0.190217
2.10445	0.183375	2.10421	0.565859	1.91028	0.188698
2.10371	0.196368	2.10347	0.558155	1.90967	0.188823
2.10297	0.205158	2.10273	0.549684	1.90906	0.188504
2.10223	0.207518	2.10199	0.546645	1.90846	0.189037
2.10149	0.20839	2.10125	0.543471	1.90785	0.187353
2.10075	0.198574	2.10051	0.544608	1.90724	0.184693
2.10001	0.171065	2.09977	0.54269	1.90663	0.182121
2.09928	0.151923	2.09903	0.536527	1.90603	0.179949
2.09854	0.145471	2.09829	0.534624	1.90542	0.179893
2.0978	0.140321	2.09756	0.540912	1.90481	0.177454
2.09707	0.134773	2.09682	0.543074	1.90421	0.176868
2.09633	0.13557	2.09608	0.541062	1.9036	0.173458
2.0956	0.1339	2.09535	0.541573	1.903	0.173381
2.09486	0.131887	2.09461	0.547337	1.90239	0.172162
2.09413	0.13453	2.09388	0.550278	1.90179	0.169526
2.09339	0.14266	2.09314	0.553655	1.90119	0.165733
2.09266	0.154892	2.09241	0.556306	1.90058	0.16591
2.09193	0.156154	2.09167	0.553919	1.89998	0.167042
2.0912	0.158619	2.09094	0.553769	1.89938	0.165722
2.09046	0.156149	2.09021	0.548421	1.89878	0.164991
2.08973	0.165931	2.08948	0.548555	1.89817	0.164265
2.089	0.172891	2.08875	0.545229	1.89757	0.162283
2.08827	0.176682	2.08802	0.551469	1.89697	0.159588
2.08754	0.163787	2.08729	0.549269	1.89637	0.158309
2.08682	0.153624	2.08656	0.552751	1.89577	0.157589
2.08609	0.139829	2.08583	0.552796	1.89517	0.158564
2.08536	0.12859	2.0851	0.546841	1.89457	0.159162
2.08463	0.121739	2.08437	0.536774	1.89397	0.157967
2.08391	0.118588	2.08364	0.529119	1.89338	0.156899
2.08318	0.111113	2.08292	0.532343	1.89278	0.154533
2.08246	0.112925	2.08219	0.525738	1.89218	0.152472
2.08173	0.115723	2.08147	0.52083	1.89158	0.151261
2.08101	0.115279	2.08074	0.513125	1.89099	0.150717
2.08028	0.113748	2.08002	0.514521	1.89039	0.148513
2.07956	0.119546	2.07929	0.513202	1.88979	0.146448
2.07884	0.120163	2.07857	0.513625	1.8892	0.145099
2.07811	0.127076	2.07784	0.513312	1.8886	0.144161
2.07739	0.13007	2.07712	0.516769	1.88801	0.143335
2.07667	0.13552	2.0764	0.520683	1.88741	0.144239
2.07595	0.137707	2.07568	0.522664	1.88682	0.144009
2.07523	0.14357	2.07496	0.514714	1.88623	0.143433
2.07451	0.144158	2.07424	0.510527	1.88563	0.142982
2.07379	0.139681	2.07352	0.513265	1.88504	0.144939
2.07307	0.1298	2.0728	0.522179	1.88445	0.14694
2.07235	0.124305	2.07208	0.521284	1.88386	0.14674
2.07164	0.119551	2.07136	0.524626	1.88326	0.148005
2.07092	0.113847	2.07064	0.525339	1.88267	0.148046
2.0702	0.110615	2.06992	0.526596	1.88208	0.14659
2.06949	0.110116	2.06921	0.529069	1.88149	0.14378
2.06877	0.106108	2.06849	0.532017	1.8809	0.144655
2.06805	0.100834	2.06778	0.525679	1.88031	0.144328
2.06734	0.100686	2.06706	0.518993	1.87972	0.143562
2.06663	0.106471	2.06635	0.517423	1.87913	0.142692
2.06591	0.109722	2.06563	0.516571	1.87855	0.141343
2.0652	0.10982	2.06492	0.515178	1.87796	0.13936
2.06449	0.107202	2.0642	0.510597	1.87737	0.136523
2.06378	0.112108	2.06349	0.506749	1.87678	0.135142
2.06306	0.114521	2.06278	0.501011	1.87619	0.132781
2.06235	0.114521	2.06207	0.502557	1.87561	0.131454
2.06164	0.116133	2.06136	0.499323	1.87502	0.12869
2.06093	0.120853	2.06065	0.496395	1.87444	0.127209
2.06022	0.125316	2.05994	0.487554	1.87385	0.124859
2.05951	0.121157	2.05923	0.484684	1.87327	0.12479
2.05881	0.115181	2.05852	0.480729	1.87268	0.12506
2.0581	0.111947	2.05781	0.480391	1.8721	0.126669
2.05739	0.108421	2.0571	0.481616	1.87151	0.126272
2.05668	0.104862	2.05639	0.488715	1.87093	0.126482
2.05598	0.0966337	2.05569	0.486144	1.87035	0.12598
2.05527	0.0938366	2.05498	0.482492	1.86976	0.126194
2.05457	0.087618	2.05427	0.48096	1.86918	0.126664
2.05386	0.0851991	2.05357	0.484899	1.8686	0.126767
2.05316	0.0863211	2.05286	0.487271	1.86802	0.127491
2.05245	0.096982	2.05216	0.490233	1.86744	0.127475
2.05175	0.0964368	2.05145	0.490674	1.86685	0.128497
2.05105	0.0968552	2.05075	0.491254	1.86627	0.128183
2.05034	0.0971919	2.05005	0.492571	1.86569	0.129372
2.04964	0.104932	2.04934	0.494614	1.86511	0.129386
2.04894	0.100631	2.04864	0.491264	1.86454	0.128222
2.04824	0.106344	2.04794	0.488258	1.86396	0.126158
2.04754	0.108781	2.04724	0.48691	1.86338	0.124876
2.04684	0.103949	2.04654	0.490008	1.8628	0.123779
2.04614	0.0970337	2.04584	0.495086	1.86222	0.122573
2.04544	0.0943707	2.04514	0.495507	1.86164	0.121624
2.04474	0.0980249	2.04444	0.497216	1.86107	0.120113
2.04404	0.100376	2.04374	0.48825	1.86049	0.117516
2.04335	0.0998156	2.04304	0.48282	1.85991	0.116489
2.04265	0.088708	2.04235	0.477343	1.85934	0.115283
2.04195	0.0817678	2.04165	0.475612	1.85876	0.114596
2.04126	0.0734049	2.04095	0.471212	1.85819	0.112544
2.04056	0.0702731	2.04026	0.472573	1.85761	0.111599
2.03987	0.0752382	2.03956	0.474448	1.85704	0.109446
2.03917	0.0750706	2.03887	0.466077	1.85646	0.109017
2.03848	0.0679059	2.03817	0.458421	1.85589	0.108396
2.03779	0.0736792	2.03748	0.458879	1.85532	0.108525
2.03709	0.0823344	2.03678	0.456066	1.85474	0.108023
2.0364	0.08341	2.03609	0.451941	1.85417	0.107628
2.03571	0.0886419	2.0354	0.450163	1.8536	0.107057
2.03502	0.0950218	2.03471	0.455689	1.85303	0.108095
2.03433	0.0886986	2.03401	0.455216	1.85246	0.109071
2.03364	0.0812693	2.03332	0.453416	1.85188	0.108649
2.03295	0.0830138	2.03263	0.451529	1.85131	0.108544
2.03226	0.0864223	2.03194	0.453713	1.85074	0.109231
2.03157	0.0856497	2.03125	0.456715	1.85017	0.110214
2.03088	0.0862292	2.03056	0.453709	1.8496	0.110299
2.03019	0.08297	2.02988	0.450158	1.84903	0.110515
2.0295	0.0793058	2.02919	0.449883	1.84847	0.110062
2.02882	0.0775415	2.0285	0.454252	1.8479	0.110391
2.02813	0.0738489	2.02781	0.46032	1.84733	0.110969
2.02744	0.070561	2.02713	0.463231	1.84676	0.110939
2.02676	0.0692192	2.02644	0.457733	1.84619	0.110631
2.02607	0.0708387	2.02575	0.456958	1.84563	0.109675
2.02539	0.0687145	2.02507	0.45996	1.84506	0.110054
2.0247	0.0692429	2.02438	0.45619	1.84449	0.108828
2.02402	0.0641526	2.0237	0.446559	1.84393	0.107858
2.02334	0.0640068	2.02302	0.446139	1.84336	0.106377
2.02265	0.0685526	2.02233	0.450991	1.8428	0.106971
2.02197	0.0760652	2.02165	0.457149	1.84223	0.105428
2.02129	0.0709692	2.02097	0.455786	1.84167	0.104588
2.02061	0.0703395	2.02029	0.447875	1.8411	0.102605
2.01993	0.0696804	2.0196	0.433869	1.84054	0.102814
2.01925	0.0719047	2.01892	0.433803	1.83998	0.101547
2.01857	0.0723352	2.01824	0.437876	1.83941	0.100889
2.01789	0.0735495	2.01756	0.43981	1.83885	0.0994551
2.01721	0.0695616	2.01688	0.434007	1.83829	0.0987477
2.01653	0.067567	2.0162	0.428606	1.83773	0.0974525
2.01585	0.0691778	2.01553	0.426911	1.83716	0.0978965
2.01518	0.0671291	2.01485	0.431321	1.8366	0.100688
2.0145	0.0666311	2.01417	0.431767	1.83604	0.101859
2.01382	0.0678379	2.01349	0.426481	1.83548	0.101609
2.01315	0.0675726	2.01282	0.420678	1.83492	0.100053
2.01247	0.0643539	2.01214	0.420799	1.83436	0.099067
2.0118	0.061342	2.01147	0.423575	1.8338	0.0968617
2.01112	0.0615121	2.01079	0.422514	1.83324	0.0965596
2.01045	0.0596987	2.01012	0.419142	1.83268	0.0966068
2.00977	0.0604449	2.00944	0.416102	1.83213	0.0967457
2.0091	0.0534803	2.00877	0.421721	1.83157	0.0962275
2.00843	0.0577239	2.00809	0.423895	1.83101	0.0960735
2.00775	0.0629981	2.00742	0.420993	1.83045	0.0955067
2.00708	0.0690442	2.00675	0.414044	1.8299	0.0952591
2.00641	0.0658267	2.00608	0.414679	1.82934	0.0947183
2.00574	0.0656524	2.00541	0.420629	1.82878	0.0938223
2.00507	0.0600823	2.00474	0.425202	1.82823	0.0922603
2.0044	0.0604806	2.00406	0.423449	1.82767	0.0929393
2.00373	0.0574006	2.00339	0.423272	1.82712	0.0934436
2.00306	0.0530701	2.00273	0.423084	1.82656	0.0938575
2.00239	0.0484744	2.00206	0.421177	1.82601	0.09221
2.00173	0.052894	2.00139	0.419104	1.82545	0.0919798
2.00106	0.0575546	2.00072	0.419005	1.8249	0.090249
2.00039	0.057771	2.00005	0.421084	1.82435	0.0905226
1.99972	0.05637	1.99939	0.420091	1.82379	0.0898675
1.99906	0.0552058	1.99872	0.41825	1.82324	0.0898381
1.99839	0.0553741	1.99805	0.415449	1.82269	0.0878798
1.99773	0.0575371	1.99739	0.411558	1.82214	0.086881
1.99706	0.0578097	1.99672	0.415929	1.82159	0.0844792
1.9964	0.0542385	1.99606	0.414498	1.82103	0.0831686
1.99573	0.0484857	1.99539	0.410611	1.82048	0.0832808
1.99507	0.0502081	1.99473	0.400762	1.81993	0.0836072
1.99441	0.0522844	1.99406	0.399756	1.81938	0.0825297
1.99375	0.0539644	1.9934	0.399143	1.81883	0.0822597
1.99308	0.0547174	1.99274	0.401387	1.81828	0.0820914
1.99242	0.0554947	1.99208	0.397747	1.81773	0.0822192
1.99176	0.0545045	1.99142	0.39639	1.81719	0.0813069
1.9911	0.0538228	1.99075	0.394358	1.81664	0.0811518
1.99044	0.0495476	1.99009	0.393666	1.81609	0.0804839
1.98978	0.0497633	1.98943	0.38902	1.81554	0.0817921
1.98912	0.0536359	1.98877	0.392234	1.81499	0.0820228
1.98846	0.0541044	1.98812	0.393866	1.81445	0.0817608
1.9878	0.0446156	1.98746	0.392194	1.8139	0.0805527
1.98715	0.037683	1.9868	0.387976	1.81335	0.0801673
1.98649	0.0404018	1.98614	0.385484	1.81281	0.0794549
1.98583	0.0456488	1.98548	0.386981	1.81226	0.0803206
1.98517	0.0464972	1.98483	0.386207	1.81172	0.0812667
1.98452	0.0410055	1.98417	0.386355	1.81117	0.0810975
1.98386	0.0449046	1.98351	0.387951	1.81063	0.0800084
1.98321	0.0477212	1.98286	0.387988	1.81008	0.0802264
1.98255	0.0458141	1.9822	0.389505	1.80954	0.0795051
1.9819	0.0436455	1.98155	0.389648	1.809	0.0792349
1.98124	0.0456918	1.98089	0.395507	1.80845	0.0795501
1.98059	0.0500477	1.98024	0.393326	1.80791	0.0799365
1.97994	0.0501288	1.97959	0.394262	1.80737	0.078214
1.97929	0.0535313	1.97893	0.390115	1.80683	0.0783907
1.97863	0.0507641	1.97828	0.38752	1.80628	0.0791687
1.97798	0.0562623	1.97763	0.386378	1.80574	0.0785702
1.97733	0.0566379	1.97698	0.388364	1.8052	0.0778491
1.97668	0.0536864	1.97633	0.387354	1.80466	0.0777752
1.97603	0.051558	1.97568	0.381124	1.80412	0.0781234
1.97538	0.0538502	1.97503	0.378932	1.80358	0.0763135
1.97473	0.0516523	1.97438	0.383084	1.80304	0.0765029
1.97408	0.0390628	1.97373	0.385489	1.8025	0.0773309
1.97343	0.0395514	1.97308	0.383167	1.80196	0.077673
1.97279	0.04149	1.97243	0.374674	1.80142	0.0760143
1.97214	0.0440299	1.97178	0.371325	1.80088	0.0739702
1.97149	0.0391189	1.97113	0.371178	1.80035	0.0742542
1.97084	0.0403721	1.97049	0.371003	1.79981	0.0752377
1.9702	0.0384136	1.96984	0.368587	1.79927	0.0748588
1.96955	0.0396913	1.96919	0.364181	1.79873	0.0732002
1.96891	0.0382815	1.96855	0.364235	1.7982	0.0718934
1.96826	0.0404303	1.9679	0.362866	1.79766	0.0721771
1.96762	0.0379358	1.96726	0.363902	1.79712	0.0713154
1.96697	0.0377636	1.96661	0.359844	1.79659	0.0717318
1.96633	0.0419457	1.96597	0.357247	1.79605	0.0706107
1.96569	0.0462841	1.96533	0.354839	1.79552	0.0695185
1.96504	0.0420177	1.96468	0.356006	1.79498	0.0687648
1.9644	0.0391749	1.96404	0.356807	1.79445	0.0682386
1.96376	0.0369907	1.9634	0.357115	1.79392	0.0685187
1.96312	0.0393566	1.96276	0.356538	1.79338	0.0673664
1.96248	0.0431286	1.96212	0.356729	1.79285	0.0678304
1.96184	0.0503721	1.96148	0.355176	1.79232	0.0675125
1.9612	0.047663	1.96084	0.354396	1.79178	0.067556
1.96056	0.0443183	1.9602	0.354207	1.79125	0.0659635
1.95992	0.0429561	1.95956	0.356298	1.79072	0.0656043
1.95928	0.0395223	1.95892	0.357531	1.79019	0.0662261
1.95864	0.0385287	1.95828	0.357392	1.78966	0.0670589
1.958	0.0387984	1.95764	0.356387	1.78912	0.0677205
1.95737	0.0388404	1.957	0.352708	1.78859	0.0679347
1.95673	0.0363361	1.95636	0.352734	1.78806	0.0673683
1.95609	0.031232	1.95573	0.351011	1.78753	0.0668599
1.95546	0.0309528	1.95509	0.354908	1.787	0.0670387
1.95482	0.0307339	1.95446	0.357494	1.78647	0.0664744
1.95419	0.0340569	1.95382	0.358069	1.78594	0.0658237
1.95355	0.0327381	1.95318	0.353769	1.78542	0.0653383
1.95292	0.0377075	1.95255	0.348376	1.78489	0.0652676
1.95228	0.0438351	1.95192	0.345795	1.78436	0.0647688
1.95165	0.0375668	1.95128	0.343273	1.78383	0.0651299
1.95102	0.0294411	1.95065	0.344416	1.7833	0.0652643
1.95038	0.0286833	1.95002	0.3461	1.78278	0.0656515
1.94975	0.0376312	1.94938	0.346386	1.78225	0.0654728
1.94912	0.0324895	1.94875	0.344251	1.78172	0.0650652
1.94849	0.0337072	1.94812	0.337934	1.7812	0.0642221
1.94786	0.036888	1.94749	0.335456	1.78067	0.0630705
1.94723	0.047697	1.94686	0.337681	1.78015	0.0627714
1.9466	0.0477339	1.94623	0.340733	1.77962	0.0633379
1.94597	0.0427021	1.9456	0.33847	1.7791	0.0629711
1.94534	0.0426274	1.94497	0.333649	1.77857	0.0621157
1.94471	0.0455833	1.94434	0.331923	1.77805	0.0609816
1.94408	0.043818	1.94371	0.333019	1.77753	0.0610506
1.94345	0.0357548	1.94308	0.331528	1.777	0.0601931
1.94283	0.0390381	1.94245	0.330537	1.77648	0.0610429
1.9422	0.0407841	1.94183	0.327887	1.77596	0.0614505
1.94157	0.037172	1.9412	0.327483	1.77543	0.0623773
1.94095	0.0371523	1.94057	0.324667	1.77491	0.0622175
1.94032	0.0372766	1.93995	0.324533	1.77439	0.0618846
1.93969	0.0305476	1.93932	0.326155	1.77387	0.0611847
1.93907	0.0291692	1.9387	0.327656	1.77335	0.060347
1.93844	0.0330228	1.93807	0.326578	1.77283	0.0596955
1.93782	0.0361894	1.93745	0.323007	1.77231	0.0590378
1.9372	0.032622	1.93682	0.321182	1.77179	0.0599698
1.93657	0.0317111	1.9362	0.320836	1.77127	0.0600786
1.93595	0.0247506	1.93558	0.322228	1.77075	0.0600125
1.93533	0.0298248	1.93495	0.323973	1.77023	0.0594614
1.93471	0.0359608	1.93433	0.325349	1.76971	0.0602073
1.93408	0.0426096	1.93371	0.323448	1.76919	0.0603686
1.93346	0.0316196	1.93309	0.320363	1.76867	0.0595129
1.93284	0.0323409	1.93247	0.320258	1.76815	0.0594402
1.93222	0.0313435	1.93185	0.323938	1.76764	0.0598394
1.9316	0.0396518	1.93123	0.326539	1.76712	0.0598102
1.93098	0.0382613	1.93061	0.323732	1.7666	0.0599198
1.93036	0.0388217	1.92999	0.321137	1.76609	0.0585498
1.92974	0.0400887	1.92937	0.324589	1.76557	0.0580222
1.92913	0.0383768	1.92875	0.325282	1.76505	0.0575004
1.92851	0.0365698	1.92813	0.325876	1.76454	0.0582035
1.92789	0.0365242	1.92751	0.32235	1.76402	0.0574583
1.92727	0.040884	1.9269	0.320085	1.76351	0.0571646
1.92666	0.0454025	1.92628	0.315595	1.76299	0.056124
1.92604	0.0450697	1.92566	0.315309	1.76248	0.0562585
1.92543	0.0435254	1.92505	0.314779	1.76196	0.0560445
1.92481	0.0399578	1.92443	0.314564	1.76145	0.0557083
1.9242	0.0354417	1.92382	0.313592	1.76094	0.0538336
1.92358	0.0294739	1.9232	0.314712	1.76042	0.0540369
1.92297	0.0281129	1.92259	0.313951	1.75991	0.0544228
1.92235	0.0316507	1.92197	0.313895	1.7594	0.054278
1.92174	0.0317665	1.92136	0.310753	1.75889	0.0533201
1.92113	0.0309904	1.92075	0.310562	1.75837	0.0531705
1.92051	0.0359301	1.92013	0.306744	1.75786	0.0534601
1.9199	0.0334241	1.91952	0.30368	1.75735	0.0535256
1.91929	0.0296411	1.91891	0.301732	1.75684	0.0533878
1.91868	0.0272281	1.9183	0.303669	1.75633	0.0538849
1.91807	0.0270553	1.91769	0.30423	1.75582	0.0538908
1.91746	0.0299005	1.91708	0.304056	1.75531	0.0546452
1.91685	0.0303177	1.91647	0.301219	1.7548	0.0542134
1.91624	0.0344458	1.91586	0.296731	1.75429	0.0546378
1.91563	0.032644	1.91525	0.297147	1.75378	0.0545882
1.91502	0.0339855	1.91464	0.298	1.75327	0.054694
1.91441	0.034457	1.91403	0.299866	1.75276	0.054307
1.9138	0.0413757	1.91342	0.295654	1.75226	0.0539777
1.9132	0.0417917	1.91281	0.296896	1.75175	0.0541663
1.91259	0.0352504	1.91221	0.294604	1.75124	0.0547235
1.91198	0.0341957	1.9116	0.29448	1.75073	0.0557707
1.91138	0.0405887	1.91099	0.295773	1.75023	0.0557928
1.91077	0.0461323	1.91039	0.29747	1.74972	0.0565451
1.91016	0.0457731	1.90978	0.296002	1.74921	0.056978
1.90956	0.0438644	1.90918	0.294775	1.74871	0.0573202
1.90895	0.0437291	1.90857	0.297795	1.7482	0.0569652
1.90835	0.0439519	1.90797	0.300644	1.7477	0.0573032
1.90775	0.0399031	1.90736	0.300329	1.74719	0.056518
1.90714	0.033412	1.90676	0.295968	1.74669	0.0564274
1.90654	0.03724	1.90615	0.295165	1.74618	0.0567003
1.90594	0.0401852	1.90555	0.297517	1.74568	0.0564269
1.90533	0.038801	1.90495	0.296774	1.74518	0.055763
1.90473	0.0336577	1.90435	0.2918	1.74467	0.05659
1.90413	0.026645	1.90375	0.29124	1.74417	0.0575082
1.90353	0.0294039	1.90314	0.290682	1.74367	0.0565702
1.90293	0.0305139	1.90254	0.292643	1.74316	0.0557664
1.90233	0.0333745	1.90194	0.293514	1.74266	0.0554435
1.90173	0.0261765	1.90134	0.296296	1.74216	0.0559254
1.90113	0.0253735	1.90074	0.291025	1.74166	0.0556071
1.90053	0.0252216	1.90014	0.289248	1.74116	0.0555174
1.89993	0.0252476	1.89954	0.287308	1.74066	0.0549631
1.89933	0.023372	1.89895	0.286943	1.74016	0.0553801
1.89873	0.0215345	1.89835	0.283193	1.73966	0.0541754
1.89814	0.0273004	1.89775	0.281206	1.73916	0.0537035
1.89754	0.0288675	1.89715	0.28366	1.73866	0.053545
1.89694	0.0299176	1.89656	0.283969	1.73816	0.0542803
1.89635	0.0333233	1.89596	0.28163	1.73766	0.0533489
1.89575	0.041064	1.89536	0.27768	1.73716	0.0535732
1.89515	0.0403424	1.89477	0.279185	1.73666	0.0537479
1.89456	0.0401889	1.89417	0.27968	1.73616	0.0538892
1.89396	0.0383797	1.89358	0.278241	1.73566	0.0535598
1.89337	0.0447373	1.89298	0.277797	1.73517	0.0542382
1.89278	0.0487991	1.89239	0.278933	1.73467	0.0542522
1.89218	0.0471956	1.89179	0.278862	1.73417	0.0541833
1.89159	0.0419647	1.8912	0.276166	1.73368	0.0541712
1.891	0.0414296	1.89061	0.276039	1.73318	0.0555627
1.8904	0.0433795	1.89002	0.277004	1.73268	0.0550376
1.88981	0.0370327	1.88942	0.276666	1.73219	0.0545124
1.88922	0.0306636	1.88883	0.273843	1.73169	0.054034
1.88863	0.029429	1.88824	0.274569	1.7312	0.0550719
1.88804	0.0311879	1.88765	0.275224	1.7307	0.0550043
1.88745	0.0335338	1.88706	0.272562	1.73021	0.0543745
1.88686	0.0273357	1.88647	0.270204	1.72971	0.0541168
1.88627	0.0269817	1.88588	0.271752	1.72922	0.0545597
1.88568	0.0269696	1.88529	0.275345	1.72872	0.0543931
1.88509	0.0285456	1.8847	0.272805	1.72823	0.0540598
1.8845	0.0306913	1.88411	0.272525	1.72774	0.0549258
1.88391	0.0330005	1.88352	0.27337	1.72725	0.0549306
1.88332	0.0283015	1.88293	0.272611	1.72675	0.0545909
1.88274	0.0245655	1.88235	0.270004	1.72626	0.0537458
1.88215	0.0310838	1.88176	0.269051	1.72577	0.053184
1.88156	0.0338038	1.88117	0.270088	1.72528	0.0520194
1.88098	0.028084	1.88059	0.271657	1.72479	0.0522746
1.88039	0.0294791	1.88	0.275702	1.7243	0.0526596
1.87981	0.033442	1.87942	0.275089	1.7238	0.0521251
1.87922	0.0281027	1.87883	0.270746	1.72331	0.0507444
1.87864	0.0264813	1.87825	0.26849	1.72282	0.0508394
1.87805	0.02684	1.87766	0.269063	1.72233	0.0513654
1.87747	0.0259673	1.87708	0.269239	1.72184	0.0514696
1.87688	0.024952	1.87649	0.268568	1.72136	0.0511981
1.8763	0.0357368	1.87591	0.26852	1.72087	0.0508526
1.87572	0.0441343	1.87533	0.26846	1.72038	0.0512328
1.87514	0.0443427	1.87474	0.268105	1.71989	0.05076
1.87455	0.0450646	1.87416	0.267223	1.7194	0.0513937
1.87397	0.0414997	1.87358	0.263604	1.71891	0.0515695
1.87339	0.0425162	1.873	0.261248	1.71843	0.0517926
1.87281	0.0369895	1.87242	0.261398	1.71794	0.0511829
1.87223	0.0393681	1.87184	0.266512	1.71745	0.051628
1.87165	0.0377806	1.87126	0.263607	1.71697	0.0521329
1.87107	0.0331206	1.87068	0.262136	1.71648	0.0528745
1.87049	0.0279774	1.8701	0.259601	1.71599	0.0527609
1.86991	0.0301924	1.86952	0.260166	1.71551	0.0531201
1.86933	0.0324917	1.86894	0.260768	1.71502	0.0525871
1.86875	0.0314595	1.86836	0.261455	1.71454	0.0524975
1.86818	0.0317617	1.86778	0.262996	1.71405	0.0522805
1.8676	0.0385365	1.86721	0.261332	1.71357	0.0523002
1.86702	0.033665	1.86663	0.259005	1.71308	0.0526377
1.86644	0.0263701	1.86605	0.256131	1.7126	0.0520757
1.86587	0.0196329	1.86548	0.257525	1.71212	0.0519175
1.86529	0.0257948	1.8649	0.257599	1.71163	0.0514188
1.86472	0.0271836	1.86432	0.260004	1.71115	0.0512236
1.86414	0.0366653	1.86375	0.257094	1.71067	0.0518203
1.86357	0.0384832	1.86317	0.254663	1.71018	0.0523761
1.86299	0.0388367	1.8626	0.252536	1.7097	0.0524967
1.86242	0.0325811	1.86203	0.25957	1.70922	0.0528187
1.86184	0.0290929	1.86145	0.258445	1.70874	0.0519725
1.86127	0.0207657	1.86088	0.256104	1.70826	0.0521062
1.8607	0.0240987	1.86031	0.25516	1.70778	0.0507221
1.86012	0.0346292	1.85973	0.257295	1.7073	0.0510228
1.85955	0.04037	1.85916	0.258564	1.70682	0.0496482
1.85898	0.0378573	1.85859	0.258124	1.70633	0.0501095
1.85841	0.0349722	1.85802	0.258356	1.70586	0.0495675
1.85784	0.0423608	1.85745	0.257362	1.70538	0.0493824
1.85727	0.0470819	1.85687	0.258617	1.7049	0.0476747
1.8567	0.0405243	1.8563	0.256121	1.70442	0.0467795
1.85613	0.035852	1.85573	0.254358	1.70394	0.0457485
1.85556	0.040774	1.85516	0.253087	1.70346	0.0454268
1.85499	0.0431557	1.8546	0.254924	1.70298	0.044898
1.85442	0.0385629	1.85403	0.257515	1.7025	0.0451212
1.85385	0.038617	1.85346	0.257988	1.70203	0.0447239
1.85328	0.0340685	1.85289	0.256069	1.70155	0.043697
1.85271	0.0330066	1.85232	0.254904	1.70107	0.0438169
1.85215	0.0315909	1.85175	0.254681	1.7006	0.0439829
1.85158	0.0351314	1.85119	0.254625	1.70012	0.0434865
1.85101	0.0352108	1.85062	0.253534	1.69964	0.0424005
1.85045	0.0332086	1.85005	0.253589	1.69917	0.0432126
1.84988	0.0243532	1.84949	0.251997	1.69869	0.0427509
1.84931	0.0232526	1.84892	0.252231	1.69822	0.0411055
1.84875	0.0248037	1.84836	0.250906	1.69774	0.0412724
1.84818	0.0221973	1.84779	0.24811	1.69727	0.0421553
1.84762	0.01684	1.84723	0.246735	1.69679	0.0415927
1.84706	0.0271427	1.84666	0.248022	1.69632	0.0412317
1.84649	0.033218	1.8461	0.248766	1.69584	0.0421202
1.84593	0.0383734	1.84554	0.251413	1.69537	0.041863
1.84536	0.0343486	1.84497	0.250796	1.6949	0.0413768
1.8448	0.0313349	1.84441	0.25195	1.69442	0.0410096
1.84424	0.0249125	1.84385	0.250475	1.69395	0.0404778
1.84368	0.0281042	1.84329	0.250496	1.69348	0.039651
1.84312	0.030439	1.84272	0.245724	1.69301	0.0398222
1.84255	0.0298519	1.84216	0.245071	1.69253	0.039218
1.84199	0.029109	1.8416	0.246379	1.69206	0.0393232
1.84143	0.0283624	1.84104	0.249003	1.69159	0.0387221
1.84087	0.0312896	1.84048	0.249184	1.69112	0.0381682
1.84031	0.0423454	1.83992	0.248638	1.69065	0.0374395
1.83975	0.0471388	1.83936	0.248394	1.69018	0.0386686
1.83919	0.0420494	1.8388	0.24618	1.68971	0.0390027
1.83864	0.0372756	1.83824	0.247477	1.68924	0.0380179
1.83808	0.0378245	1.83769	0.244583	1.68877	0.0370098
1.83752	0.0403589	1.83713	0.245499	1.6883	0.036146
1.83696	0.0448273	1.83657	0.244536	1.68783	0.0362922
1.8364	0.0453012	1.83601	0.246453	1.68736	0.0354993
1.83585	0.0399361	1.83546	0.243484	1.68689	0.0350274
1.83529	0.0386817	1.8349	0.244359	1.68642	0.0354556
1.83473	0.0374533	1.83434	0.243351	1.68596	0.0361908
1.83418	0.0321278	1.83379	0.242244	1.68549	0.0362967
1.83362	0.0313401	1.83323	0.243649	1.68502	0.0351219
1.83307	0.0303605	1.83268	0.245202	1.68455	0.0356274
1.83251	0.0351422	1.83212	0.242525	1.68409	0.0349033
1.83196	0.0335418	1.83157	0.242454	1.68362	0.0351788
1.8314	0.0324076	1.83101	0.243668	1.68315	0.0344215
1.83085	0.0276209	1.83046	0.244952	1.68269	0.0343533
1.8303	0.0300948	1.82991	0.240348	1.68222	0.0337483
1.82974	0.0290533	1.82935	0.240741	1.68176	0.0344767
1.82919	0.0268915	1.8288	0.243414	1.68129	0.0348812
1.82864	0.0300874	1.82825	0.245981	1.68083	0.0340073
1.82809	0.0362586	1.8277	0.245061	1.68036	0.0323132
1.82753	0.0365901	1.82714	0.24369	1.6799	0.0318786
1.82698	0.0338191	1.82659	0.244351	1.67943	0.0324537
1.82643	0.0331245	1.82604	0.240701	1.67897	0.0329193
1.82588	0.0313021	1.82549	0.241202	1.67851	0.0324295
1.82533	0.0303496	1.82494	0.241477	1.67804	0.0326855
1.82478	0.0316934	1.82439	0.243297	1.67758	0.0324369
1.82423	0.0344479	1.82384	0.243747	1.67712	0.03251
1.82368	0.0330094	1.82329	0.241662	1.67665	0.03139
1.82313	0.0366306	1.82274	0.240697	1.67619	0.0314243
1.82259	0.0383539	1.8222	0.238355	1.67573	0.0306718
1.82204	0.0400327	1.82165	0.240692	1.67527	0.0297102
1.82149	0.0415563	1.8211	0.239556	1.67481	0.029454
1.82094	0.0423361	1.82055	0.240063	1.67435	0.0297109
1.82039	0.038663	1.82001	0.241711	1.67388	0.0301574
1.81985	0.0408054	1.81946	0.241411	1.67342	0.0308438
1.8193	0.0354079	1.81891	0.238862	1.67296	0.030874
1.81876	0.0417932	1.81837	0.237682	1.6725	0.029551
1.81821	0.0432924	1.81782	0.241025	1.67204	0.0286162
1.81766	0.0494577	1.81728	0.239577	1.67158	0.0281509
1.81712	0.0367888	1.81673	0.237773	1.67112	0.0279889
1.81657	0.0339591	1.81619	0.238404	1.67067	0.0276638
1.81603	0.0319841	1.81564	0.238109	1.67021	0.0282299
1.81549	0.0347859	1.8151	0.236164	1.66975	0.0270472
1.81494	0.027225	1.81455	0.236621	1.66929	0.0265014
1.8144	0.0265888	1.81401	0.237714	1.66883	0.0264391
1.81386	0.0298995	1.81347	0.239204	1.66837	0.0273509
1.81331	0.0332642	1.81293	0.237408	1.66792	0.0263992
1.81277	0.0317047	1.81238	0.238868	1.66746	0.0249977
1.81223	0.0267551	1.81184	0.240374	1.667	0.0247356
1.81169	0.0261486	1.8113	0.239673	1.66655	0.0252648
1.81115	0.0255246	1.81076	0.234758	1.66609	0.0248325
1.81061	0.034247	1.81022	0.234385	1.66563	0.0246121
1.81006	0.0265266	1.80968	0.237963	1.66518	0.0245608
1.80952	0.0242876	1.80914	0.238919	1.66472	0.0238734
1.80898	0.0253603	1.8086	0.236564	1.66427	0.023131
1.80845	0.0297695	1.80806	0.234603	1.66381	0.0230015
1.80791	0.0293922	1.80752	0.234439	1.66336	0.0230136
1.80737	0.0252001	1.80698	0.238988	1.6629	0.022192
1.80683	0.0301607	1.80644	0.239189	1.66245	0.0215505
1.80629	0.0341736	1.8059	0.239392	1.662	0.0211523
1.80575	0.0334426	1.80537	0.235687	1.66154	0.021617
1.80521	0.0285908	1.80483	0.236385	1.66109	0.0213971
1.80468	0.0292623	1.80429	0.236716	1.66064	0.0208788
1.80414	0.032852	1.80375	0.238136	1.66018	0.0203311
1.8036	0.0358624	1.80322	0.236932	1.65973	0.0208408
1.80307	0.0450838	1.80268	0.234009	1.65928	0.0204104
1.80253	0.0451461	1.80215	0.235348	1.65883	0.0203768
1.802	0.0400076	1.80161	0.239389	1.65837	0.0204132

## Sheet: 5c
PMA n=1		MBA n=1		PMA n=2
m	Energy	m	Energy	m	Energy
1	2.1156	1	2.324	1	2.04091
2	2.1285	2	2.313	2	2.033
3	2.1407	3	2.3013	3	2.02219
4	2.1515	4	2.2907	4	2.01331
5	2.1616	5	2.2774	5	2.00316
6	2.1719	6	2.26356	6	1.99311
7	2.1814	7	2.25068	7	1.98186
8	2.191	8	2.2337	8	1.97138
9	2.1991	9	2.2187	9	1.95974
10	2.2073	10	2.2023	10	1.94633
11	2.2155	11	2.1852	11	1.93331
12	2.2229	12	2.16775
13	2.2296	13	2.1482
14	2.2363	14	2.129

## Sheet: 5d
CsPbBr3	PMA n=1	MBA n=1	PMA n=2
258	620	640	434
241	645	600	460
228	655	603	448
245	643	620	450
232	697	580	444
248	602	597	426
266	592	590
	641
	693

## Sheet: 5e
	power	power	power	power	power	power	power	power	power	power	power	power	power
wavelength	4.68	5.85	6.84	8.01	8.82	9.98	10.71	11.07	12.06	13.41	14.31	15.3	17.1
569.82	8.2	-1.4	12.2	4	-3.2	0	6.8	0.6	7.6	-2.8	1.6	10	10
569.866	8.4	-5.8	0.2	12.8	3	2	-0.4	4	-7.6	12	4.6	-12	-12
569.912	-14.2	-12.2	-11.6	-20.2	-15.8	-6.4	8.2	-12.8	0.4	-19.4	-3	1.4	1.4
569.957	12.4	5.8	1.8	18.8	-9.2	-5.6	-17.2	2.4	9.2	-2.4	-14	8.6	8.6
570.003	0.8	-17.8	-21.6	-23	12	-11.8	0.4	-21.8	-17.8	-9.2	8.2	-17.2	-17.2
570.049	-9.4	6.4	6.2	-2	8.4	1.6	-0.4	-5	10.2	19.6	8.6	17.2	17.2
570.095	-14	-6.2	-7	-3.8	-18.2	-12.4	3.6	11.8	-10	-16.4	-11.6	7.8	7.8
570.14	-3.8	-2.6	-4.8	-7.4	3	4	-11	-28.4	-17.8	4	6.8	-12.4	-12.4
570.186	-3	2.4	1.2	-7.4	-9.8	13.8	-5	3.2	5.6	0.6	2	0.4	0.4
570.232	5.6	9.6	20.8	2.4	9.2	7.4	21.4	27.8	18.2	20.2	4.2	7.6	7.6
570.278	-2.8	-9.6	-7.2	-10.4	4.6	2	-20	-8	-12.8	-3.4	-4	-4.2	-4.2
570.324	5.8	7.4	8.8	19.2	8.2	14.6	26.2	24.2	8.2	16.8	19.4	14.2	14.2
570.369	-9.2	-2.4	-7.4	-7.4	-1.2	10.6	-11	-8.2	5.4	-2.6	-8.8	1	1
570.415	-10.4	-26.8	-11.4	-10.2	-13.6	-4	-2	-8.2	-1.6	1	-5.6	-7.6	-7.6
570.461	9.2	21.6	3	-0.2	15.8	-4.4	0.8	0.4	10.6	-0.4	8	17.8	17.8
570.507	4.4	-21.4	6	-16.4	-6.8	5.4	-5.4	5.8	16.2	-1	1.6	-6.2	-6.2
570.552	11.8	22	-12.2	-0.4	-4.2	15.8	8.6	0.8	-0.6	-4.4	5.6	5.4	5.4
570.598	-3.4	2.8	15	11.2	12	3.8	10	19.6	-1.6	14.2	26.8	11.4	11.4
570.644	11.6	10.2	8.4	10.2	17	-2	19.6	7.8	12.2	24.8	4.6	-0.4	-0.4
570.69	1.6	-9.4	2	18.2	-2	2.8	13.2	5.4	-3.2	4.2	7.2	7.2	7.2
570.735	-9.8	1.4	-2.4	-1.2	-8.4	-5.2	-7.4	-10	-1.8	-1.2	-5	11	11
570.781	11	5.2	14.8	2	8.4	14.6	10.2	11.8	13.2	14.6	1.6	3	3
570.827	-6.8	10.2	-1.4	-2	-10.8	3.8	-9.8	-11.6	-18.8	1	9.8	-3.6	-3.6
570.873	-17.2	9.8	12	11	1	-7	20.6	17.6	11.2	-8.6	3.6	11.4	11.4
570.918	-3.6	-9	1.6	3.2	4.4	10.8	-11.4	10.2	8	18	9.6	16.2	16.2
570.964	12	2.4	-12.8	1.4	7.4	9.8	2.2	4.2	-5.8	13	14	-2.4	-2.4
571.01	5	13.8	-1.2	13.8	-3.8	7.8	11.4	5	9.4	5.4	-0.6	15.2	15.2
571.056	-17.2	-9.2	1	-8.4	-9.6	-11	0.8	-1.8	-6.8	8	2.6	-8.2	-8.2
571.101	13.2	-9.2	7.6	-5.6	-6.2	-1.8	5.4	-3.2	-9.2	-7.8	0.6	-9.8	-9.8
571.147	-5.4	2.6	-3.6	16	19	11.8	19.4	2.8	7.2	-1.8	-2.6	16.8	16.8
571.193	8	6.8	12	-0.8	-5.4	-2.8	1.4	-5.2	1.6	20	2.6	-5	-5
571.239	-7.6	-8.4	-3.6	-0.4	-14.8	-1.8	5.6	-12	-15.8	-21.8	-3	-7	-7
571.284	8.6	5.2	12.8	19	22	4.4	-0.6	22.8	15.6	4	19.8	20.4	20.4
571.33	-5.6	-7.8	2.2	-4.6	-7.4	0	0	3.2	4.2	17.8	2.8	5.8	5.8
571.376	12.8	0.8	-7.6	13.8	-5.2	16	-3.8	-24.2	-6.6	2.6	2.2	3.6	3.6
571.421	-7.2	7	-1.6	-7.6	18.8	1.6	1	3.8	3.6	5.8	19.4	13.6	13.6
571.467	-4.6	-1.8	11.6	-1.6	0.6	-8	15.6	-5.8	-4	-0.8	-5.6	-1.4	-1.4
571.513	-7.6	-8.4	5.8	-11.8	-15	5	-14	1.6	-21	2	16.8	-1	-1
571.559	-2.4	7.6	8.8	20.4	30.4	4.4	1.6	7.2	18.6	29.2	7.4	21.6	21.6
571.604	5.8	3.4	0.4	7.4	-4	0.2	-7.6	-0.2	10.2	4.4	-2.8	3.8	3.8
571.65	-21.6	-7.6	-3	-14.6	-7.2	0.6	12	-8	-5.6	8.2	-8.2	3	3
571.696	7.6	-0.4	-3.2	5	1.4	-15.6	12.6	2	4	-3.2	-0.4	4	4
571.742	-14.4	-13	17	-8	6.4	-11.2	-7.4	-3.2	-13.4	1.4	3.2	1.8	1.8
571.787	1.8	-3.8	0.4	20.4	-3.4	29.2	10.6	9	13.4	7.8	14	0	0
571.833	-9.2	0.6	1.8	-3.6	2	-18.6	-2.6	4.2	3	6.2	-4.6	-4.4	-4.4
571.879	-14.4	2.2	-6.4	4.6	-4.4	9.8	-3.2	-6.2	4.8	-11.2	-3.4	-0.2	-0.2
571.924	11.8	4.2	1	1	14.8	7.6	-6	9.6	0.4	6.4	0.8	11.6	11.6
571.97	0.6	6	-24	-4.6	-10.2	-12.4	-8.6	-7	-15.6	-13.6	6.6	-5.4	-5.4
572.016	-0.4	4.8	22.2	8.2	5.4	9.4	12.8	5.4	9.4	13	1.2	17.8	17.8
572.061	-0.8	-15.8	-13.8	-2.8	-14.8	-8.2	-15.6	-9.2	-4	-13.2	0.6	-6.2	-6.2
572.107	-1.6	-0.4	-5.4	8.6	-8.4	9.2	5.4	1	15.4	4.8	-0.8	4.2	4.2
572.153	18.8	-2.8	29.4	6.6	16.2	5.4	7.4	14.8	12.2	9	19	13.2	13.2
572.199	-5	-4	-13.4	2.4	-4.6	3.6	-7.6	-14	-10.6	4.4	-3	-4	-4
572.244	-13	2.8	-14.4	0.4	-0.6	-1.4	4.4	1.2	6	4.4	-5	12.2	12.2
572.29	-1.6	-1.2	15.4	-4.8	-0.6	-10.6	-12.4	6	-20.4	3	4.6	-4.4	-4.4
572.336	-3.8	8.8	4.4	10.2	-1.2	-1.6	-9.6	-14.2	-9.6	-4	2.4	-1.2	-1.2
572.381	26.8	22.8	-2.4	-2.6	22.6	8.2	9.6	4.6	6.2	14.6	11.8	15	15
572.427	-0.6	-13.2	7.4	2.6	-6.6	-7.4	13	-10.2	-16	0	-13.6	-6.4	-6.4
572.473	2.8	-7.4	0.6	-10.2	-1.2	7.2	-24.4	1.6	10.4	13	15.4	1.6	1.6
572.518	5.8	18.6	8.6	20	5.8	10.6	23.4	10.8	14.4	23.8	16.6	9.6	9.6
572.564	3.8	3.4	2.8	-1.6	-9.2	0.2	-2	-5.4	-1	-9.2	-7	19.8	19.8
572.61	-16.2	-7	-6.4	-1.6	14.2	4.4	-3.6	-3.8	-4.8	10	10.2	-5.2	-5.2
572.655	13	-1.2	17.6	-1	-9.2	-8.2	26	3.8	2	20.8	7.2	9.4	9.4
572.701	-4.4	0.2	7.6	3.2	9.2	-4.4	7.8	9.6	26.6	-6.2	-4.6	7	7
572.747	24.4	8.2	-4.6	11.8	14.6	14.8	6.8	-4.6	0	12	31.6	5.8	5.8
572.792	-20.6	-5	-19.8	-8.8	-11.2	-9.8	-0.2	5.6	8	-4.4	-4.2	1.4	1.4
572.838	2.8	18	19.2	11.6	6	5.4	3.2	4	9	14.8	12.4	11.6	11.6
572.884	22.4	4	6.2	9.6	2.8	2.4	-5.8	0.6	-6	14	-0.6	-5.6	-5.6
572.929	-29.4	-13.4	-8.6	-16	-13.2	-10.2	-4	-21	-9.6	-8.8	-10.2	-8	-8
572.975	-0.2	11.8	11.4	6.4	-3.8	-5.6	10.4	23.2	10.8	1.6	13	-4.2	-4.2
573.021	20	9.2	-2.8	0.4	20.8	26	13	3.2	9	4.6	-1.8	19.8	19.8
573.066	-13.4	13.4	-6.4	8.8	1.4	-10.6	-2.8	0.4	1.6	15.8	14.4	11.4	11.4
573.112	6.2	-6.6	22.4	22.8	6.6	6.8	7.6	22.6	-1.8	19.2	21.2	13.8	13.8
573.158	18	11	11.6	6.8	36.4	14	19.6	1.2	33	20.8	8.8	4.2	4.2
573.203	-6.8	-14.4	-11.6	4.2	0	-0.4	5.8	0.8	1.6	-6	-6.4	12.8	12.8
573.249	-3.8	3.8	-2	-7.2	-3.6	1.4	2.6	0	-17.6	7	-5.4	1.6	1.6
573.295	6	3.8	-8.4	-3.2	-5.4	21.4	-1	-14	12.4	2.8	14.2	2.2	2.2
573.34	-17.2	-5.4	-1	-7.6	-1.4	6.4	7.4	-2.6	16.4	-6.8	-2.2	10.4	10.4
573.386	17	17.4	25	15.6	1.2	-13.8	20.2	15.4	3.8	20.6	10.4	13.2	13.2
573.432	11.8	-0.2	2.8	9.4	14.6	7	5.2	-3.2	7.2	10.4	19	3.4	3.4
573.477	-4	-4.8	-9	10	-0.4	5.8	-2.4	22.6	10.2	11.4	4	12	12
573.523	-3.8	15.6	26.4	15.8	24	8.4	13.4	2.4	-2.2	-3.4	19.2	12.8	12.8
573.568	17	-11.4	7.4	3	12.2	18.6	3.6	6	13.6	10.2	1.2	-2.8	-2.8
573.614	-3.6	-8	-6.4	-2.4	-25	4.6	-5.2	-0.8	-3.6	-3.6	-13.2	2.8	2.8
573.66	11.2	15.6	17.8	21.6	15.6	6	29.2	12.8	11.2	18	20	17.2	17.2
573.705	6.6	-9.4	-11	-8.6	16.8	13.2	-8.6	-4.6	-0.8	5.6	1.4	-6.8	-6.8
573.751	-6.4	20.4	-3.6	-1.4	4.4	-10	1	14.6	-0.4	13.6	20.6	14.6	14.6
573.797	30.2	3.2	21.6	4.8	15.4	7.2	16.6	2.6	3.8	3	-1.6	14.2	14.2
573.842	-17.4	-1.4	-12.6	12.6	-7.6	2.4	0.4	10.6	3.6	7.4	18.4	2.6	2.6
573.888	-10.2	6.4	-4	-2.4	-0.4	-2.2	2.2	-3.4	-2.2	3.8	-10.2	12	12
573.933	37.8	18.4	33.2	22.4	19.6	14.2	26.4	18.4	34	11.6	31.4	14.8	14.8
573.979	4	3.6	-4.8	10.4	21.6	13	22.8	1.6	14.8	28.6	26.8	0.2	0.2
574.025	6.4	-8	-4.4	0.2	1.8	15.2	5.6	9.8	7.4	4.8	8	2.8	2.8
574.07	-18.2	-7.8	4	-13.6	11.6	-7.2	0.2	-8.8	-11.8	8.4	0.8	6.4	6.4
574.116	5	2.8	-18.6	12.6	0.8	1.8	0.8	-4.8	-2	-13.2	3.2	0	0
574.162	-4.6	15.2	-17.8	-9	2	-1.4	-6.6	2.2	2	8.2	-8	0.2	0.2
574.207	29.2	4.6	21	13	10.8	11.8	16.6	3.6	15.8	20.2	21.4	21.8	21.8
574.253	-13.8	-16.4	-16.4	0.2	-5.4	11.6	-3	-16	0.4	-17	3.4	6.8	6.8
574.298	0.8	10.8	-5.2	10.6	-5.6	-3.2	0	11.2	-5.2	11.4	17	1.6	1.6
574.344	-1.4	-5	16.6	-15.2	11.6	-9	-7.6	26.2	19	6.8	8	8	8
574.39	12.4	-10.4	2.2	-1.4	-3	14.2	13.8	-14	-3	-12	-6	-18.8	-18.8
574.435	4.8	13.6	5	13.4	1.8	8.4	4.4	12.2	1	5.8	13.2	13.2	13.2
574.481	1.4	17.4	14.8	15.4	16.8	16.6	16.4	29	6.4	20.4	2	22	22
574.526	-4.2	-2	-8.8	5	-14.2	8.6	9	-20.6	0	16.2	6	-3.4	-3.4
574.572	4.6	3.2	12.2	14.2	1.6	6.4	-2.8	22.8	13.2	1.4	28.2	9.4	9.4
574.617	-11.2	26.6	10.4	-3	24.4	10	6.8	14.6	29.2	14.2	10.4	18.6	18.6
574.663	0.6	-12.4	-1.8	-9.6	-1	5.4	-0.2	-7.6	-2.6	6.8	4	-4.6	-4.6
574.709	7	13.4	0.6	13	17.8	15.2	11.6	18.6	15.4	-2	19.6	4.2	4.2
574.754	9	1.2	19.2	15.6	-0.2	27	16	13.8	23	10.6	14.6	18.6	18.6
574.8	-0.2	15.4	20.8	6	12.4	14.8	19	11.2	-0.2	10.6	10.8	12.6	12.6
574.845	-1.6	0.4	11.8	7.2	0.2	11.4	-3	23.2	18.2	16.2	4.8	10.2	10.2
574.891	7.8	10	5.8	9	7.6	-5.6	6.8	-6	7.2	-2.4	4.6	4.4	4.4
574.937	19.6	20.6	5	25.2	21.6	26.8	9.4	22.6	23.2	24	22	27.2	27.2
574.982	7.6	-12.4	2.8	4.6	15.4	4.4	-4.8	3	1.4	-7.8	-3.2	11.8	11.8
575.028	-16	-0.8	-0.6	-8.4	-0.4	-7.2	3	-2.6	0.6	7.6	-5.6	8	8
575.073	13.4	1.4	-15.2	-6	-4	-14.8	-3.2	-9	-4.8	-1.4	8.2	-22.6	-22.6
575.119	9	10.2	-2.2	15.2	-0.8	2.2	-7	7.8	-1	4.8	1.4	17.8	17.8
575.164	13.8	5	22.6	16.4	9	11.2	22.2	32.4	22.2	42.4	13.6	37.8	37.8
575.21	22	2.4	7.8	13	18.4	8.2	3	6.4	1.8	11.4	22.6	23.2	23.2
575.256	-10	6.6	-10.6	1.6	3.4	9.6	4.2	-7.8	-3	14.2	5.4	14.6	14.6
575.301	-15	-6.4	7.2	-2.8	-1.6	-17.2	1.2	-1.8	1.8	-8.6	-4.6	-3	-3
575.347	13.8	7.2	15	12.6	-2.4	19	8.2	-4	6	17.2	5.8	5.8	5.8
575.392	-2.2	20.2	0.4	8.8	8.2	8.8	-4	13.6	11.2	23.6	23.6	22.8	22.8
575.438	12	-8.4	2.4	0.8	11.2	-6.6	14.6	-4.6	6	4.2	0.4	4.8	4.8
575.483	16.6	23.8	7.8	21.6	17.6	23.4	5.8	17.6	16.4	36.2	15.4	13.2	13.2
575.529	-6	-11.8	-9.6	-18.2	-7.6	-2	-4	-2	-6.6	-8.2	0	-1	-1
575.574	36.2	21.4	52.4	41.6	45.4	35	37.2	38.4	50.8	50	38	40.8	40.8
575.62	10	-7	-20.8	-7.4	-16	-8.8	-2.4	-8.4	-0.4	10.4	11.2	1	1
575.666	11.6	29	23.6	14.8	15.8	22.8	-3.6	9.6	9.8	8.8	30.2	22.2	22.2
575.711	-9.4	-6.6	10.6	4.8	12.4	-8	13.2	16.2	4.8	11.6	3.8	8.6	8.6
575.757	11	12.6	5	-0.6	21.6	10	8.6	2.8	3.2	9.6	12	29.6	29.6
575.802	-1.6	-6.8	3.2	-9.4	-1.6	5.2	4.2	3.4	0.8	9.4	-6.8	-4.4	-4.4
575.848	-6.6	5.8	-1.6	10.8	3.2	5	13.4	20.6	6.2	5.2	19.8	2.2	2.2
575.893	-1.6	19.6	4.6	2.4	7.4	7.4	8	2.4	1.2	19	-3.2	19	19
575.939	8.6	14.4	22	16	8.8	14.2	9	20.8	16.6	14.4	18.4	17.4	17.4
575.984	-10.2	9	-3.8	16.8	1.4	-16.6	9.2	9.2	15.2	0.8	18	-7.8	-7.8
576.03	25.2	15.4	25.6	10.6	21.4	29	26.8	9.6	18.2	31.2	19	27	27
576.075	-3.2	18	12.4	0.4	13.8	13.4	7	19.8	22.6	15.8	4.2	28.4	28.4
576.121	4.4	1.6	6.8	-6.2	2.2	-7.8	-4.8	-0.8	10.6	9	9.4	9.4	9.4
576.166	2.4	-0.8	-4	10.6	-9.8	-0.8	-2	9.8	-9	-2.4	3.8	-2.4	-2.4
576.212	13.8	11.4	2.6	8.2	8.6	12.2	2	-2.6	1	6.2	26.2	8.8	8.8
576.257	14.4	10.8	8.4	12.2	15.8	10.6	19.4	17.8	18.8	15.2	10.4	23.2	23.2
576.303	-3.4	10.4	-2.2	1.4	-2.2	8.4	7.4	-15.4	14	3	9.6	4.2	4.2
576.348	-11	-19.8	-6.2	-5.2	-5.4	2.8	-4.6	8.4	0.8	13.6	16.4	8.6	8.6
576.394	29	17.6	15.6	34.2	31.8	22.6	37.8	30.8	23.4	19.8	15	21.2	21.2
576.439	-0.8	28.4	11.8	11	11	20.4	7.8	3.2	19	14.4	7.8	14.2	14.2
576.485	10	5.2	-1.2	9.8	9	10.2	18.6	14.8	7.4	25	6.2	6.2	6.2
576.53	9.6	-1	1.2	-9.6	-4.2	-12.2	-1.4	10.4	12.8	-11.2	11	23.2	23.2
576.576	22.2	11.6	4.4	21.2	13.4	19.4	22.2	13.2	22.4	34	20.4	-8.8	-8.8
576.622	-4.6	10	10.6	7.2	11	13.8	9.6	7.2	19	18.6	18.8	17.8	17.8
576.667	8.2	30.8	26.2	27.8	4.6	16.4	18.2	36.2	11.6	23.8	12.2	22.8	22.8
576.713	9.8	-13.4	11	-13	2	1.4	-7.2	-7.8	-5.2	3.2	4.2	7.6	7.6
576.758	-12.8	14.8	-16.2	19.6	3.6	12	5.2	18.8	13.4	9.2	15.4	6.2	6.2
576.803	1.6	20.6	34.6	8.4	25.2	11.2	14.2	15.4	15.4	14.2	19.8	22.8	22.8
576.849	26.4	5.6	12.8	5.6	9	4.6	8.8	15	7	15.6	13.8	3.2	3.2
576.894	12	-2.2	10.8	22.4	17.4	15.2	16.8	18.6	5	3.2	14.4	19.8	19.8
576.94	14.4	9.8	-1.8	12.4	11.8	-1	2.4	17.8	22.8	28	28.4	10.6	10.6
576.985	19.4	16	12	26	31.8	31.6	22.8	25.8	21.8	27	18.4	27.4	27.4
577.031	9.6	0.6	-10.8	4	0.8	6.2	-4.8	9.6	10.6	8	17	18.8	18.8
577.076	14.6	8.8	22.2	2	-2.2	15.2	20.2	12	21	15.8	22	19.2	19.2
577.122	-9.2	11	2	4	12.6	14.2	6.4	1.4	17.2	14.2	14.6	13.4	13.4
577.167	0.2	8.8	-0.6	5.4	21.4	3	14.8	21.2	6.2	22.8	18.6	11.8	11.8
577.213	-5.4	0.6	4.4	2.4	19.6	-3.6	10.6	-8	15.2	-2.2	11.4	8	8
577.258	4.6	-1	0.6	26	15.6	24.6	13.8	11	13.6	25	10.8	15.2	15.2
577.304	-2.8	4.8	-9.2	-11.2	-2.8	-2.8	12.2	11.8	11.2	5.8	9	15.8	15.8
577.349	7.2	5.8	25.4	21.2	22.6	12.6	1.2	17	15.6	21.6	27.6	24.8	24.8
577.395	21.8	21.8	15	21.4	5.8	27.4	11.2	9	10.6	17	28.8	28.6	28.6
577.44	14.6	12.8	12.4	34.6	18.8	22.8	21.4	24.6	30.2	28.6	27.4	26.4	26.4
577.486	-11	7.2	14.2	-1	2.6	-0.8	8	9.6	11.8	17.8	6.2	20.2	20.2
577.531	6.2	10.2	15.4	20.4	21.8	29.6	23.6	19.8	11	18.6	31	14.2	14.2
577.577	22.8	13.8	19.2	15.6	18	18.8	2.8	36.6	18	22.2	18.2	16.6	16.6
577.622	-7.8	-8	7.6	1.8	-2.8	8.6	1.4	-7.2	6.2	6.6	-0.8	6	6
577.668	34.8	41.4	19	30.6	11.8	35.6	29.6	18	31.6	25.8	52.6	38.4	38.4
577.713	-16.6	-6.6	-22.6	-8.4	-3	-6.4	-8	4.2	-7.4	9.2	11.6	2.2	2.2
577.758	21.8	19.4	9.4	15.2	27.2	22.2	16.4	26.8	38.4	20.4	21.6	26.2	26.2
577.804	14.4	5.2	-2.6	-1.8	15.4	14	-8.6	-3.8	-9	13.2	7.8	11.8	11.8
577.849	4.6	-12.2	2.6	9	11.4	11.6	-2.6	1.8	28.6	25	19.4	-3.4	-3.4
577.895	1.6	11.2	12.6	23.8	15.2	16	17.4	26	24.6	23.4	18.4	37	37
577.94	1.4	-7.8	3	14.6	2.6	-4.4	-4.4	25.8	-1.6	21.2	15	12.4	12.4
577.986	14.6	14	12.2	0.6	10.8	19	16.4	13	11.8	26.8	11.2	18.4	18.4
578.031	9.2	25.4	24.8	22.4	14	6.6	20.4	18	20	15.4	30.2	31.2	31.2
578.077	11.8	15	0.8	15.4	11.8	3.8	3.8	11.2	13.8	9	4.6	15.4	15.4
578.122	3.2	9	3	-8.4	16.6	9.2	2	10.8	-3.8	23.8	20	13.8	13.8
578.167	29	21.4	17.8	17	18.6	19	19.6	9.2	21.8	24.2	30	27.8	27.8
578.213	7.2	6.4	7.2	10.2	7.4	8.6	9.6	8.6	7.8	26.2	9.2	8.8	8.8
578.258	-2.4	13.4	15.8	10.8	17	29.6	13.4	21	40.6	13.6	37.4	26	26
578.304	13.4	32.2	17.2	28.8	22	29.4	25.8	29.2	28.6	42	17.2	37.4	37.4
578.349	13	21.8	11.2	21	14.6	12.2	10.6	-0.4	7.8	20.6	29.6	11	11
578.395	12.2	-9.4	-12.6	-6.2	3.8	-7.2	-3.8	3.6	-9.8	-1.4	3.6	15.6	15.6
578.44	-5.6	14.2	7.4	5.2	23.6	6.4	20.6	31.8	24.8	17.8	3	22	22
578.485	20.6	-3	30.4	4	17.4	19.8	5.6	-1.6	8	6.8	16.8	16.6	16.6
578.531	12	0.6	11.6	3.6	6	16.8	8.4	20.2	14.8	28	23.4	20.2	20.2
578.576	5	16.4	13.2	24.6	27.4	10.2	29	22	26	19.2	31.8	31.6	31.6
578.622	13	13	27.2	19.6	24	30.6	16.2	13.6	-0.4	24.2	10.4	28.6	28.6
578.667	10.4	2.6	19	15.4	28	24.2	16.2	17.6	34.4	30	20.2	24.4	24.4
578.713	1.6	18	24	24.4	29.6	12.4	20.6	32.8	23.6	11.4	51.2	21.4	21.4
578.758	25	3.8	-7.6	31.4	5	23	12.2	15.2	17.2	25.2	14.8	24.2	24.2
578.803	-1	15.8	20.6	10	14.4	-6.8	17.2	17	12.4	27	16	14	14
578.849	11.2	20.2	18.8	16.2	44	25.8	23.8	14.6	21.6	20.2	25.6	36.2	36.2
578.894	6	0	-4.2	5.4	6	-1.6	-7	-6	-1.6	17.4	17	-6	-6
578.94	9.8	16.2	13.4	12	19	21.6	19.2	20.6	17.8	21.6	28.8	33.4	33.4
578.985	5	22.6	21.8	26.8	36	24.2	6.8	31.8	21	38.8	19	23.6	23.6
579.03	1.6	-17.6	-9.6	-8.2	1	2.8	4	5.8	-7.4	10.2	10.6	4.6	4.6
579.076	-2	-5.4	15	-3	10	11.2	0.8	16.4	19.8	27	24.2	7	7
579.121	14	36.8	26.8	37.8	20.2	36	29.2	12.8	27.2	18	42.2	44.2	44.2
579.167	19	11	-1.2	1.8	24.6	24.6	21.6	16.4	-0.8	33.2	21.4	18.2	18.2
579.212	17.4	11	7.8	15.2	10	3.6	14.4	14.4	16	17.4	14.8	23.6	23.6
579.257	6	10	28	26	11.6	9.8	19.8	18.4	32.6	29	26.6	31.8	31.8
579.303	23	17.8	16.6	12	21	16.6	27	15.2	11.4	38.8	30	25	25
579.348	4.4	23.2	3.4	6.6	10.2	28.2	14.8	9	15.2	23.6	28.2	17.2	17.2
579.393	11	16.2	32.4	18.8	25.6	15.2	19.2	33	25.8	25.6	27.6	43.6	43.6
579.439	32.4	19.4	12.2	17	27.4	17	11.2	22.6	22	35.2	26.6	21	21
579.484	16.4	4.6	-7	9	20.2	21.4	22.2	16.6	12.6	24.6	21.2	29.2	29.2
579.53	-17.6	-0.2	-0.6	-1.4	8.8	-0.4	-2.6	14.2	14	2.2	0.2	9	9
579.575	17.8	18.2	7.2	27.2	32	4.8	15	23.4	16.4	31	34.8	39.4	39.4
579.62	-0.8	-12.8	-2.4	8.8	21.6	13.4	-4.6	15.2	14.6	11.6	5	4.8	4.8
579.666	13.6	38.8	33.6	34.8	30.6	30.2	22.4	28.6	35.4	47.6	48.4	63.6	63.6
579.711	10	-2.8	6.4	5.6	11.4	15	16.6	12.2	21.2	28.8	12.2	14	14
579.756	23.8	10.2	17.6	16.2	22	12.6	36.8	25.2	9.6	25.2	28	24.4	24.4
579.802	18.8	29.2	36	32	31.8	34.6	22.6	40.4	35.8	26	37.8	51.8	51.8
579.847	24.6	-0.6	14.4	12.2	13.8	23	21.6	4.6	7	33.4	21.2	3.6	3.6
579.893	6	32.8	8	25	22.6	18	20.4	32.6	25.6	17	28.8	27.8	27.8
579.938	8.2	9.8	23	33.6	23.8	22	23.2	27	31.6	25.4	36.2	31.2	31.2
579.983	24.4	10.6	5.4	3.8	12.8	13.4	4.4	17.4	4.4	31.2	12.4	37.4	37.4
580.029	7.2	5.4	-2.4	26.2	12.4	0.6	5.2	20.2	11.2	21.4	31.2	25	25
580.074	-2.4	31.4	5	18.8	32.8	14.6	32.2	34.8	23.6	23	18	34	34
580.119	27.8	38.2	34.2	30.6	34	29	39.8	26.2	34	45.4	53.6	35.8	35.8
580.165	-8.4	-5.8	-4.4	1.8	-2.8	10.4	-15.4	12.6	0.6	14	8.4	21.8	21.8
580.21	18.8	27.2	37.6	7	33.4	15.4	38.6	30.2	32.2	35	29.8	41	41
580.255	28.8	31.4	29	38.8	23.4	25.6	29.8	47.6	15.2	41.2	33.8	28	28
580.301	8.6	-4.6	1.8	6.8	22.4	21.6	-3.2	7.2	17.8	21	14.2	34.4	34.4
580.346	10.6	16	35.4	28.8	32.8	42.8	32.8	28.8	39.8	39	45.8	44.4	44.4
580.391	14	21	19.8	37.2	36.4	39.2	22.6	43.2	36.4	36.4	29.8	26.8	26.8
580.437	18.8	10.2	11.8	19.2	11.8	18.8	7.8	37	13.4	39.2	25.4	40.2	40.2
580.482	14.2	13	19.8	18.4	17.2	19.8	28.6	29.8	31.8	40.8	26.4	18.6	18.6
580.527	15.2	29	12.4	23.2	22.8	25.6	30.8	9.6	35	36	29	23.4	23.4
580.573	25.2	21.4	18.6	23	16.2	16.4	21.8	46.6	22.6	35.8	43.2	39.8	39.8
580.618	-3.2	8.8	17.8	24	29.6	22.4	11.8	22.6	24.4	32.4	30.8	35	35
580.663	34.2	26.4	29.2	30	38.2	36	34	32.6	23.4	46	22.8	33	33
580.709	2	2.2	11.2	24.8	10.2	13.6	-1	18.4	32.8	28.8	23.6	27.2	27.2
580.754	23.8	33.8	32.2	38	29.2	18.2	33	39.4	24.4	36	58.6	52.8	52.8
580.799	24.6	21.8	15.4	13.8	22.8	40.4	29.2	30.2	26.8	49.6	27.4	34.6	34.6
580.845	9.6	-0.6	14.8	14.6	-4.6	6.8	-1	17.2	4.2	29.4	29.8	11	11
580.89	4.4	11.4	24.4	18.8	31.2	6.4	32.4	22.4	33.8	27.6	32.6	49.8	49.8
580.935	46.6	23.8	14	35.6	29.2	49.4	31	26.6	45	45	50.8	30.6	30.6
580.981	-0.6	7.2	7.8	9.6	9	23.8	12.2	38.2	19	34.2	24.2	34.6	34.6
581.026	6.4	5.8	6.4	21.2	17.4	7.2	14.2	21.2	15.2	23.8	35.2	39.4	39.4
581.071	21.6	30.6	22.6	31.6	29.8	13	17.4	23.2	5.8	34.4	20.4	27.6	27.6
581.116	28.2	22	14.4	26.4	26	24.2	23	36.2	26.6	35.2	42	45.2	45.2
581.162	-7.6	18.4	7	25.8	19.6	27.2	21.2	35.8	40.2	21.2	32	30.6	30.6
581.207	33	29.4	30.4	37.6	28.6	12	28	31.4	25.6	42.4	50.2	45.8	45.8
581.252	1.2	8.2	9	10	16.4	30.6	22.8	29.6	31.6	32.2	29.4	39.4	39.4
581.298	19.6	15	9.8	40.4	26.6	8.6	24	30.6	29.8	35.8	23.2	39.4	39.4
581.343	21.2	16.4	15.2	20.8	14.2	15.4	30.6	19.2	13.4	42.2	37	44.8	44.8
581.388	7	2.6	0	29.8	14.2	41.8	22.6	40	34.8	24.4	31.8	27.4	27.4
581.433	5.2	19	19.6	8.4	11.8	6	14.2	22.2	22.8	48	20.8	39.4	39.4
581.479	28.8	34.6	46.6	48.8	45	30.2	32.8	48.8	48	52.2	59	54.4	54.4
581.524	28.4	16.6	26.4	14.4	5	21.4	22.8	16.4	29.8	21.6	36.2	28.4	28.4
581.569	24.2	17.8	12.2	45.2	33	30.4	44.4	43.8	32.8	45.8	36.6	58.8	58.8
581.615	33.6	25.4	32.8	29.2	42	33	30.8	40.2	40.2	44.4	47	53.8	53.8
581.66	19.4	18.2	16.8	40.6	14.4	18.4	24.8	28.6	15.4	50	33.2	29.4	29.4
581.705	18.6	19.6	33.2	28.6	37.8	32.6	28.8	37.8	34.2	49.2	48.4	71.6	71.6
581.75	16.6	20.6	46.4	26.8	38.2	39.4	37	30.4	19	39.8	44.4	34.6	34.6
581.796	28.4	12	8.2	28.6	38.8	26.8	25.4	31.8	25.2	42.2	54.4	58.4	58.4
581.841	4.2	21.2	26.4	20.4	5.8	-3.8	10	13.6	29.4	30.2	33.6	18.4	18.4
581.886	23.2	19.2	27.4	14.8	30	29.4	35.4	29.4	28.8	44.4	36.2	49.2	49.2
581.932	10.8	20.6	8.2	19	8.2	16.4	14.6	17.4	19.8	37	44.8	35.8	35.8
581.977	16.2	19	15.8	30.8	28.8	16	17	26	22	44.6	30.6	32.2	32.2
582.022	34.2	12.6	19	32	33.6	26.8	16.4	31.4	41.4	59.2	46.2	53.4	53.4
582.067	30	19.8	29.4	32.2	28.6	27.8	34.8	32.4	20	43.8	45.6	48.4	48.4
582.113	1	31.2	21.8	24.4	30.2	38	18.4	35.4	38.6	44.8	40.2	42.8	42.8
582.158	30	23.4	20.4	28	36.4	30	38.2	31.6	49.6	36.8	41.8	52.6	52.6
582.203	6.4	4.6	6.2	26.6	19	11.8	7.6	21.8	29.4	31.6	23.4	5.4	5.4
582.248	24.4	8.8	23.8	36.6	27.2	22.8	22.8	35.8	26.8	47.2	45	51	51
582.294	23.8	27.8	42.4	36	35.2	39.8	37.8	36	41.8	53.4	44.2	59.6	59.6
582.339	47.4	44.2	32.6	27.4	39.4	49.2	32.4	47.2	36.8	51.8	46.4	47	47
582.384	12.8	2.8	24.6	36	32.8	8.6	31.4	51.2	38.2	31.2	44.4	52.8	52.8
582.429	25.8	19.4	29.6	33.6	33.6	32	35.8	28.6	34.2	51.4	33	46.6	46.6
582.475	16	10.2	10	27.4	24.4	30.2	17.6	43.2	28.6	34	38	39.6	39.6
582.52	11	42.6	18.8	34	27.2	31	21	43.2	22.8	60.2	52.4	52.6	52.6
582.565	48.6	31.8	44.4	43.6	43	15.2	54.6	37.8	40.6	62.6	50	58.8	58.8
582.61	11.2	24.4	10.8	24.8	10.2	22.2	24.6	42.4	31	32.8	34.8	36.6	36.6
582.656	13.2	24.8	29.6	39.8	45.2	26.2	24	36.4	46	45.8	44.2	50.6	50.6
582.701	44	20	36	45	50.2	47	39.6	48	70.4	63.2	57.2	71	71
582.746	9.4	23.4	0.2	8	16.4	21.6	20.8	21.4	17.4	54.4	33.8	33	33
582.791	35.2	23.4	43.4	50.2	37.8	10	38.8	66.4	51	37.2	62	56.8	56.8
582.836	22.8	25.6	40.8	29.8	36	45.6	35	28.2	43.4	59	55.2	53.2	53.2
582.882	29.6	5	16.8	31.6	29.4	26.8	26.4	36.6	23.4	37	35.6	41.2	41.2
582.927	18.8	39.6	23.6	49.8	35.8	28	27.4	54	35.2	56.6	53.2	58.2	58.2
582.972	32.4	36.8	47.4	51	48.4	31.8	56	41.6	34.8	50	82.6	59.4	59.4
583.017	7.4	22	6.2	26	26.6	30	4.2	35.6	22.4	56	24.4	42.8	42.8
583.063	22.6	19.6	35.6	37	27.6	24	23	34.2	28.4	48	56.8	47.4	47.4
583.108	53	41.4	27.2	44.2	62	57.8	52.4	53.6	49.4	68.8	69	72.6	72.6
583.153	23	22.8	20.6	23	39	9.4	20.4	44	36.4	36.6	51.4	48.8	48.8
583.198	23	16.6	25.2	38.6	16.6	27	43	22.6	32.6	49.2	53.2	50.4	50.4
583.243	18.2	17.8	41.8	30.6	34.8	23.8	27	31.8	36.2	39.4	43.6	46.2	46.2
583.289	21.4	-1.2	9.6	29.6	33.2	12	21	33.4	29.8	39.2	48.2	32.6	32.6
583.334	13.2	39.8	32.2	36.2	40	38	50.4	33.6	29	46.2	60.6	70	70
583.379	39.4	34.6	43.2	48.4	57.8	47.6	41.6	62	56	66.8	50.6	53	53
583.424	12.4	14.6	-4.2	29.4	24.8	12.8	16.4	13.4	15.8	46.8	42	40.2	40.2
583.469	25.8	23.2	50.6	32.8	45.4	37.8	35.6	53.8	43.4	39.8	43.6	66	66
583.515	44	30.2	28.2	47.6	47.2	24.4	39.8	34.8	52.6	60.2	43.2	59.6	59.6
583.56	12.4	12.8	24.6	14.8	42.4	28	20.2	34.6	22.4	15.6	46	61.2	61.2
583.605	16.8	4.2	31.6	35.2	21.8	16	27.8	31.4	38	43	55.4	47.6	47.6
583.65	40.6	47.8	37.6	56.8	69.4	42.2	54.4	48.8	46.4	59.2	57.6	79	79
583.695	33.6	17.2	28	42	52.4	47.6	30.6	44.4	43.2	61	56.8	55.6	55.6
583.741	12	7	30.2	30.4	31.4	12.6	36	36.8	31.6	32.8	36.8	40.8	40.8
583.786	14.8	20.8	32.8	47.4	36.6	35.4	39.4	53.6	26	41.6	35	59.6	59.6
583.831	29.2	12.6	21.2	14.8	19	27.4	19.6	34.6	22.6	48.2	34.2	26.6	26.6
583.876	7.8	10.6	17.8	30.6	34.6	1	35.6	32.8	25.8	50.4	41.2	39.6	39.6
583.921	9.4	16.2	30.4	35.2	27	47.8	39.8	43	58	54.8	59.4	48.2	48.2
583.966	26.6	39.4	26.2	32.8	50	37	40.2	45.2	35.8	63.4	51.6	62.8	62.8
584.012	28.2	30	28.6	41	30	20.8	44.6	60.2	50	39.4	48.6	63.6	63.6
584.057	24.4	18.4	44.8	44.6	51.6	38.8	34.2	44.4	35.8	63.2	56.6	53.2	53.2
584.102	28	28.6	28.2	44.6	45.2	29.8	36.4	41.6	47.4	46.8	62	58.2	58.2
584.147	26	32.4	25.4	36	40	41.2	48.2	56	46.8	66.8	58.8	72.4	72.4
584.192	23.2	45.2	57.8	58.8	37	40.8	20.2	62	39.8	54.6	60.6	71.2	71.2
584.237	57	25.2	26	38.2	27.8	30.8	47.4	46.4	55.8	75.8	51.4	58	58
584.283	32.2	35	46.6	36	46	44.8	33.2	66.4	40.8	61	71.6	70.2	70.2
584.328	47	44.8	47	82.2	68	61.6	52.8	70	85.4	68	87.2	84.8	84.8
584.373	17.2	16.4	21.8	19.6	18.4	32.8	13.8	45.4	26	34.8	33.2	45.2	45.2
584.418	41.8	40.8	50.8	75.2	64.2	48	55.6	70	69.8	67.4	82.6	75.4	75.4
584.463	34.6	29.8	45.2	36.8	67	37	48.8	50.8	43.2	54.2	44	47.6	47.6
584.508	40	9.4	25	37.6	20.4	45.2	16.8	44.8	47.4	63.8	50.8	63.6	63.6
584.553	21	33.8	36.4	38	47.6	18	60	54	42.2	51.6	59.2	54.2	54.2
584.599	12.6	37.2	30	32.4	45.4	25.6	9.6	34.8	32.8	44.4	49.4	56.2	56.2
584.644	40	10.6	36.2	38	47	33	13	39.6	35	52.2	57.6	44.4	44.4
584.689	29.6	42.6	49.4	73.2	46.6	34.8	53.8	62.4	56	74.2	71	80.4	80.4
584.734	38.6	24.4	38.6	51.2	36.6	54.8	36.6	42	53.8	87.2	51	61.4	61.4
584.779	15.4	24.8	21.4	36.2	47.8	31.6	46.4	48.2	38.4	54.2	65.6	57.2	57.2
584.824	32.4	39.6	50.8	73.6	59	49.8	45.4	68	75.4	85.8	88.4	87.6	87.6
584.869	33	8.2	44.2	28	33.4	47	32.4	31	50.4	59.2	61.6	51.4	51.4
584.915	35.4	11.2	25.4	36.8	22.6	22.6	35.2	43.8	29	52.8	60.2	42	42
584.96	31.8	32.8	41.4	31.2	49.2	32.6	46.2	55.4	62.4	57.6	61.8	84.6	84.6
585.005	53.8	26.8	54.2	59.8	47.6	54.6	58.4	65.8	60	68.8	64.2	80.6	80.6
585.05	42	29.8	33.2	39.4	53	36.8	35.4	54.4	44.6	72	64.4	64.4	64.4
585.095	23.8	49.6	43.2	35	55.2	35.8	42.2	58.8	61.8	55.8	58	68.2	68.2
585.14	44	28.4	44.2	51	59.4	54.6	48.4	52.6	53.6	57.2	59.2	68.8	68.8
585.185	19	24	30.4	28.2	20.8	20	34.4	34.8	26	46.2	40.6	39.4	39.4
585.23	40.6	28.2	44.6	70.6	67.4	41.4	50	56	56.6	81.8	71.8	86.8	86.8
585.276	27	33.6	54.2	41.8	51.4	29.4	48.4	62.2	39.8	59.2	74.2	71.4	71.4
585.321	29.8	24.2	34.2	39.2	54.2	41.2	44	38.4	48.2	69	62.6	50.2	50.2
585.366	21.2	27.6	18.8	60	28	31	29.8	55.8	36	67.8	44.6	80.8	80.8
585.411	25.2	16.2	43	40.2	40.4	34.6	39.8	34.4	55.8	41.6	63.4	50	50
585.456	30.6	18.4	16.2	44.6	36	25.6	36.2	44.2	45.8	47.6	45.6	47	47
585.501	38	33.4	42.4	47.2	42.8	36	30.8	63.4	50.6	48.6	67.8	67.8	67.8
585.546	38.4	24	45	62.4	51.2	44.2	67.6	74.8	69.6	91.2	81.8	79	79
585.591	26.8	32.2	30.6	48.6	42.8	49.4	41.4	56	49	47.2	46	76	76
585.636	27.2	22	27.8	35.2	52	26.4	48.8	62.8	44.6	65.2	69.6	67.4	67.4
585.681	31.4	28	41.4	38	59.6	51	28.8	55.8	44	62.4	54.6	69	69
585.727	37.6	40	24.6	61.8	35.6	33	43.2	63.6	52.6	67	50	62.8	62.8
585.772	13.4	2.4	20.8	45	36.6	23.8	32.2	43.6	44	48.8	59.8	54	54
585.817	38.4	43.6	59.2	59.6	58	46.8	64.6	43	54.4	67.4	61.6	85.2	85.2
585.862	27.8	41.8	60.6	42.6	43.4	50.4	37.4	47.4	47.4	68	63	69.2	69.2
585.907	29.8	12.8	40.8	42	53.6	24.4	37.8	64.6	45.4	57.8	54	58.8	58.8
585.952	38.8	44.6	42	67	49.8	55.8	35.8	67.4	72	62.8	52.2	68.6	68.6
585.997	13.8	7.6	14.2	21.4	37.4	33.4	8.8	25.2	28.8	55.4	49.6	60.8	60.8
586.042	34.8	35.2	53	42	49.2	35.6	62	67.6	49.8	75	61.8	59.6	59.6
586.087	51.6	44.4	58.6	61.4	58.4	41.8	74	57.2	52.8	66	76.4	70.2	70.2
586.132	35.8	35.2	48.6	56.8	49.2	54.2	59.8	71	55.4	71.8	77.2	74	74
586.177	39.4	37.8	33.2	55.2	65.2	48.6	53.6	67.4	56.4	66.6	51.8	81	81
586.222	27.4	39.6	47.8	50.4	61.2	41.8	49.4	53	54.2	66	70.8	61.2	61.2
586.268	46	23.4	26.4	42.6	39.8	22.8	39.2	53.4	49	54.6	65.6	66	66
586.313	43.4	45.6	68.4	58.4	68.8	51	37.8	68.2	56.4	70	83.2	89	89
586.358	37	24.8	35.4	59.2	45	42.4	58.8	41.4	54.8	79.2	55.6	70.2	70.2
586.403	16.2	23.2	35.6	50.6	42.6	46.4	39.8	57.8	43.2	62.8	67.8	66.4	66.4
586.448	18.6	15.4	27	37	50.8	20.2	30.6	48.4	37.8	41.8	46.8	75.4	75.4
586.493	33.8	35.4	45.6	62.4	44.4	44.8	52	48.8	54.8	60	66	53.6	53.6
586.538	34.4	20	20.6	51.2	31.6	40	22.6	58.8	37.6	71	45.4	59.8	59.8
586.583	17.4	24	42	30.6	32.6	41.8	33.8	41.8	52.6	47.8	62.6	60	60
586.628	48.8	46	59.8	72.4	68	63.2	68.6	75.6	85.2	92.2	73.6	94.6	94.6
586.673	38.2	30.6	46.2	67	39.2	44.4	39.4	54.6	43	59.6	87.6	81.2	81.2
586.718	41.8	33.8	41.8	51.8	42.2	31.2	57.4	77.8	60.6	72.4	65.8	79.2	79.2
586.763	35.2	41.2	30.8	59.8	47	50.8	44.8	51.8	67	60.2	72.8	69	69
586.808	43.6	24.8	43.2	37.8	46.6	49.4	33.6	48.6	61.8	72.6	54.6	57.4	57.4
586.853	45	27	34.8	77.2	63.8	47.4	46.6	69.4	63.2	70.6	74.2	96.4	96.4
586.898	36.6	43.2	40.2	49.6	48.4	36.4	33.2	64	44.8	77.4	62.4	72.4	72.4
586.943	50.8	34.2	36.2	41.6	54.8	56.4	52.6	34.2	57.2	68	72.4	60.8	60.8
586.988	31	40.4	62.6	55.8	60.6	52	58	78.2	55.2	65.4	72.6	85.4	85.4
587.033	60.2	40.8	43.6	70.8	46.2	37.2	68.8	58.2	54.2	77.8	75.4	94.8	94.8
587.078	25.8	15.6	25	38.4	40.2	60.4	29	55.8	44.8	73.2	53.8	50.8	50.8
587.123	28.4	45	37.4	62.6	59	35.6	58.2	70.6	64.6	90.8	69.4	75.6	75.6
587.168	46.6	46.2	54	67.4	59.2	42.4	66.4	54.4	63.8	71.2	84.4	82.8	82.8
587.213	40.4	27	30.4	39.8	45.2	38.6	35.2	38	40.4	68	53.6	48.6	48.6
587.258	32.6	22	42.8	49	35.4	45.8	50.4	54.8	62.6	68.8	61.6	90.2	90.2
587.303	66.4	46.6	53.2	91.6	90.6	70.4	87.2	100	88.8	103.8	100	82.8	82.8
587.348	8.8	5.4	43.2	34	23.4	33	23.2	34.2	40.8	50	52.2	46.6	46.6
587.393	49	49.6	66	60.8	54.6	57	73	80.8	73.4	80.6	78	87.2	87.2
587.438	32.2	46.2	38.4	51.6	55.8	45.4	26.8	62.4	62.8	80	61.8	96	96
587.484	25.6	26.2	26.6	42.2	50	33.6	40	65.8	43.6	64.2	73.6	49.8	49.8
587.529	43.2	27.2	52.6	57.2	54.8	57	61.2	63	49.2	63.6	62	87.4	87.4
587.574	20.8	43.4	50.2	58.4	52	51.8	39	67.4	44.8	90.8	76.6	72.8	72.8
587.619	34	24.8	32.4	52	41.4	30.2	61.2	56.6	59.8	64.8	82.8	89.2	89.2
587.664	48.6	40.2	39.4	51.2	58.2	38.4	48	78	68.6	83.8	69.4	74.2	74.2
587.709	30	39.2	53.2	59.6	45.2	55	68.4	79	59.8	82.2	77.4	71.8	71.8
587.754	45	23.2	47.6	36.8	45.2	61	54.4	64.2	62.4	72.6	65.4	60.8	60.8
587.799	28.6	39.4	46.4	58.8	52.2	47.8	55.4	73.4	49.4	67.6	77.2	99.4	99.4
587.844	57.8	65	66.6	77	60.8	51.2	64.4	67	56.6	81.6	92.6	77.6	77.6
587.889	39.6	26	19.8	49	73	51.8	44.6	44.4	67	73.2	65.6	66.6	66.6
587.933	31.4	27	43.8	55	39.8	55.6	52.2	81.8	48.4	82.2	94.2	95	95
587.978	38.6	38.6	53	70.8	66.4	57	60	67.4	60.2	62.2	67	79.8	79.8
588.023	34.8	32.2	50.8	36.8	47.8	45.6	36.4	73.4	61.2	70	83	73.2	73.2
588.068	44	38	41.6	48.2	70	52.6	46.8	65.6	63.8	75	73.4	80.2	80.2
588.113	45.2	33.2	50	85.2	66.8	49	51.2	64.4	67.6	88	74.4	77.4	77.4
588.158	35.6	29.6	31.2	43	51.2	52.4	47.4	64.4	36.2	67.8	69.4	60.6	60.6
588.203	43.4	34.2	33.2	57.8	45.6	44.4	46.2	62.8	69	75.6	54	78	78
588.248	38.4	45.4	61.2	68.8	53	65.2	64.6	73	70.6	80.4	84	83.8	83.8
588.293	36	35.4	43.6	68.4	52.6	51.6	44	61.6	41.2	53.6	58.2	70.8	70.8
588.338	55.4	53.2	60.6	76.6	84.2	55.2	73.2	78.4	78.2	91	97.4	98.2	98.2
588.383	18	32.6	69.6	63.4	46	45.2	67.8	76.4	84.2	88.8	93.8	83.8	83.8
588.428	41.8	39.6	42.6	49.2	75.2	67	42	63.4	60.8	82.4	54	86.2	86.2
588.473	49	51.2	53.4	57.6	66	31.8	61.4	70	79.2	85.8	71.8	94.4	94.4
588.518	38.4	36	45.2	66.6	67.4	35.8	64.8	78	57.8	65.2	73.6	74.8	74.8
588.563	37.2	15.8	39	53.6	47	58	43.8	46.8	74.4	68	70.8	57.6	57.6
588.608	40.6	52	51.8	38.4	57.6	55.8	80	84.6	67	64.4	76.8	94	94
588.653	40.2	33.8	66.4	64.6	62.2	56.6	54.8	64.8	62.8	83.4	71.8	82.4	82.4
588.698	63	30	52.8	66.8	66.8	66.2	42.8	70	81.2	79.4	88.8	71.4	71.4
588.743	15.4	25	34.8	52.6	38.6	40.4	44.4	61.8	55.8	60.8	64	70.8	70.8
588.788	34.8	55.4	64.6	56.8	82	78.8	68.2	71.2	84.8	87.8	76.4	78.4	78.4
588.833	70	52.2	52.2	77.6	69.8	72	66.4	83.8	61	83.4	82.6	88	88
588.878	22	13.6	39.6	50.4	42.2	32	46	57.4	59.2	78.6	62	64.8	64.8
588.923	55.2	62.6	67.8	70.8	90.2	56.8	76.2	87.2	90.2	97.8	102.2	109.6	109.6
588.968	35.2	16	41	41	26.6	59.4	45	50.8	49.8	50.4	76.6	69.6	69.6
589.013	30.6	41.8	51.2	61.8	69	55.8	60.4	72.8	60.8	96.2	74.6	97.8	97.8
589.057	45	49.4	46.6	59.4	39	38.8	46.6	53	54.2	63	72.4	61.8	61.8
589.102	46.6	42.8	44.6	85.6	67.4	74.4	73.8	90.2	88.4	92.6	86	81.6	81.6
589.147	37	38.2	55.4	50.8	51.2	56.6	45.4	52.4	36	76	72.4	56.8	56.8
589.192	52.6	64.8	51.8	78.4	65.2	74	63.6	76.2	86.6	96.4	79.4	89.2	89.2
589.237	43.2	31.4	39.8	66.2	50.6	51.2	55.6	54	39.2	73.6	64	71	71
589.282	15	21	42	54.8	37.2	38.2	38.4	73.4	63.4	71.8	64.4	66	66
589.327	39.4	40.4	55.4	41	53.6	64.2	55	70.6	59.4	83.4	76.8	92.6	92.6
589.372	62	33.2	38.8	74.6	47.8	53.8	32.6	56.8	79.6	65.6	63.6	61	61
589.417	36.8	50.8	45.4	57.8	65.8	46.8	57.8	89.8	80	88.2	79.4	86.4	86.4
589.462	20	36	60.2	54.4	55.6	46.4	61.2	74	72.6	71.4	65.6	78.6	78.6
589.507	59.6	36.8	44	69.4	62.6	62.2	49.4	65.8	51	70.2	81.6	65	65
589.552	23	24.8	48.4	53	60.2	55.4	55	57.4	56.2	67.8	71.4	93.4	93.4
589.597	66.8	54.6	70.4	60.8	64	60.8	50.6	88	67.4	81.8	78.4	88.8	88.8
589.641	68.2	45	36.2	69.4	65.4	51.4	49.4	67.6	54.2	90	91.4	75.4	75.4
589.686	31	36.2	48.4	44.6	70.4	52.6	62.6	76.8	60.8	86	68.6	92	92
589.731	53.8	33.6	57.6	79.8	62.4	38.8	46.4	59.4	62.2	89.8	73	69.4	69.4
589.776	38.6	35.8	39.4	67.4	57.6	55.2	61.8	74	58.2	78.8	80.2	73.4	73.4
589.821	28	34.8	54	67.2	68.2	39.4	66.8	69.2	67.4	83.4	66.8	78.8	78.8
589.866	32.6	32.4	37.4	78.2	46.6	46	57	67.2	66.2	58.8	83.4	82.8	82.8
589.911	54.8	50	51.4	61.6	70	66.4	63.6	64.2	66.4	83	85.8	83.2	83.2
589.956	40.2	34.6	37.6	56.6	66.8	46.8	53.6	83.4	79.4	73.6	82.6	80.4	80.4
590.001	29.6	39.4	31.4	58	61	45.6	47.2	62.2	58.4	79.4	52.8	61	61
590.045	37.4	34.8	49	59.6	56.6	47	61.8	72.4	60.4	77	83.4	74.4	74.4
590.09	44.2	49	57.4	80	75.2	66.4	71.2	74.6	83	100.4	82.4	96.4	96.4
590.135	48	41.8	62.6	64.4	61.2	66.6	57.6	72.8	62.8	80.2	47.6	71.8	71.8
590.18	38.2	27.4	33.8	56	56.6	45.6	49.4	67.8	57	72.4	69.4	82.4	82.4
590.225	36.6	31.4	43.8	41.4	57.2	41.4	45.2	64.4	64.8	62	61.2	84.8	84.8
590.27	39.4	58.6	46	68.4	54.6	59.8	56.6	54	63.2	80.4	68.2	73.8	73.8
590.315	46.2	27.4	63.4	63.4	68.4	54.2	58.8	77.4	62	80	78.8	92	92
590.36	35.6	38	50.2	51.6	59.8	42.4	50.8	75.2	53.2	65	70	73.4	73.4
590.405	44.4	54.8	58	56.4	58.6	42.4	71	66	72.2	80	81	87	87
590.449	49.2	39.6	44.4	45.8	71.6	52.8	41.6	58.4	43.8	68.4	70.8	60.8	60.8
590.494	33.8	30.6	41.4	71.6	48	37	60.4	61.2	69.6	55	65.2	71.6	71.6
590.539	38.6	43	40.4	69	56.4	40	37.8	67	68	76.4	53.2	81	81
590.584	31.4	20.2	47.2	48.4	35	46.8	46.4	47.8	53.8	54.2	69.8	50.8	50.8
590.629	32.4	43.6	51.8	62.4	54	62.6	60.4	88.2	60.8	59.2	79.8	76.8	76.8
590.674	55.4	49.4	73.2	80.8	65.2	42.6	59.8	60.4	76.8	94	93.6	74.6	74.6
590.719	49	39.6	27.2	64.8	46.2	49.6	42.2	58.2	69.6	41.8	69	85.8	85.8
590.763	51.6	50.2	53	66	82.4	65.6	75.4	76.8	87.4	96.6	85.6	84.2	84.2
590.808	40.6	11.6	43.6	55.6	42.2	42.6	53	69.4	53.6	62.6	63.4	58.8	58.8
590.853	46.4	46.2	58.4	56.4	49	54.8	60	49.4	46.8	78.2	90.2	77.6	77.6
590.898	35.4	31.6	31	58	55.2	60.8	62.8	69.2	68.2	58.6	68.4	92	92
590.943	42	55.2	62.2	71.8	64.6	66.6	71.8	82.4	73.2	94	88	93.6	93.6
590.988	51.2	29.8	35.4	64	54.8	47.6	58	41.8	46.8	49	68.2	80	80
591.032	41.8	52.2	70.2	63.6	63.4	57.8	62.2	78.2	70.2	75.6	87.8	89.2	89.2
591.077	34	42.4	42.8	60.4	64.4	42	59.8	73.8	53.8	70	75.4	100.2	100.2
591.122	38	36.2	49.2	56.6	54.2	63	57.2	55.2	67.6	56	77	68.6	68.6
591.167	29	24.2	36	56.8	46	46.4	37.4	67.6	54	68.6	79.4	67.4	67.4
591.212	41.4	41.4	52.4	58	53.6	43.8	56.4	69.6	77	75.4	75.6	103.8	103.8
591.257	36	29.2	25	48.6	58.6	48.8	61.6	55	44.8	57.6	45.4	74.2	74.2
591.301	28	36.8	45.6	85.4	77.2	34.4	42.4	65	51.4	72.6	73.4	63.6	63.6
591.346	41.6	53	57	80.6	61.8	76.6	68.6	63	69.8	86	74	83.2	83.2
591.391	39.8	10.8	39.2	44.6	47.2	45.8	37.4	55.6	59.8	68.2	67.6	61.4	61.4
591.436	35.2	50	57.6	83.4	55.8	50.8	75.6	79.2	68	84.2	91.2	90.8	90.8
591.481	20.2	16.8	47.2	44.8	41.4	34	53	61.4	35.2	75.2	68.4	57.8	57.8
591.526	44.6	36.2	51.4	69.4	40.2	51.6	44.6	48.2	73.8	69.8	61.6	80	80
591.57	32	42.6	57.4	57.4	51.4	44.8	59.4	89.6	60.2	73	83.6	80.6	80.6
591.615	47	51.2	72.4	54.2	64.8	61.4	48.4	72.8	69	75.6	95.6	90	90
591.66	41.2	24.8	41.4	71.2	63.6	39.8	65	60.4	43.6	67.4	78.2	63.4	63.4
591.705	20.4	19.2	40.2	35	42.8	39.6	47.2	73.6	62.6	74.2	58	87.8	87.8
591.75	53.4	62	61.2	78.6	67.8	66.2	62.4	86.8	75.2	84.6	94	88	88
591.794	49.2	33.4	39	55.8	63.6	48	57.2	74.6	60	75.8	83.2	72.2	72.2
591.839	20.4	55.6	30	62.8	55.8	61.8	57	68.2	62.8	72.8	60.4	89.2	89.2
591.884	44.8	36.6	59.6	58.6	65.6	47.6	70.4	77.2	54.4	85	75.6	92.4	92.4
591.929	36	46.4	40.8	64.6	39	53.8	46.2	53.6	65.6	61.4	64.4	66.4	66.4
591.974	31.2	37.2	37.4	50.4	34.2	37.4	41.2	57	52	54.8	73.6	73.2	73.2
592.018	58.6	53	66.8	88	77.6	74.4	86.8	75.4	74	86.2	75.4	106.6	106.6
592.063	54	25.4	26.8	51	58	57.6	42	61.4	67	76	67.2	62.6	62.6
592.108	8.4	7	32.8	53.8	46	11.2	48.4	58.6	49	59.4	64.8	68.2	68.2
592.153	21	56.2	46.2	55.8	63.8	60.4	66.6	81	81.6	71.8	74.6	88.8	88.8
592.197	43	47.2	58.4	46.4	52	60.4	61.2	71.2	62	71.8	86.2	75.2	75.2
592.242	45.4	35.6	35.8	52.8	49.2	37.8	33.2	72.4	60.4	73.4	74	72.6	72.6
592.287	40.4	26	50.2	58.6	57.4	52.2	74.4	56.8	72	83.6	78.4	79	79
592.332	18.2	35	39.8	58.8	49.8	55.4	54.6	53.2	46.4	64.8	68.6	73.2	73.2
592.377	24.6	31.4	60.4	39.2	50.6	50.4	45.8	55	46.6	58.4	75.2	75.4	75.4
592.421	52.6	50.2	58	62.4	44	59.4	61	67.6	65	71.6	71.8	77.4	77.4
592.466	28	17.6	33	45.4	46.6	34.6	54.8	59.6	49.2	52.8	64.6	61.6	61.6
592.511	22.8	8.4	32.8	31.2	38.6	40.6	42.2	49.2	37.4	59	53.4	48.4	48.4
592.556	45.6	32.2	40.8	68	49.2	39.6	62	65.8	70.6	63.4	67.8	77.4	77.4
592.6	46.2	23.8	37.8	60	61.4	46	49.4	57.4	47.8	76	63.2	53.8	53.8
592.645	10.8	19.4	13.6	48	44	18	60	58.8	48	43.8	46.8	61.2	61.2
592.69	53.4	44.4	52.2	71.6	62	86	71.6	69.4	83.8	76.2	83	91.4	91.4
592.735	45	32.2	37.6	56.2	53.6	51.2	40.6	61	59.4	71.6	76.8	95.2	95.2
592.779	40	24.4	41.4	60.2	34.4	33.8	41.8	51.2	44.8	70.2	62.6	51.6	51.6
592.824	21.4	49.2	47	48	66	32.2	75.2	65.6	63	62.8	65.8	79.8	79.8
592.869	38.6	18	36.6	44.4	40.2	72.6	53	67	41.6	46.4	78.8	63.8	63.8
592.914	39	34.2	42.4	64.6	59.4	57	54.6	61.4	92.6	95.8	80	84.4	84.4
592.958	33.4	32.8	41.4	55.2	34	38.4	61.8	66.6	52.8	68.8	70	77.2	77.2
593.003	37	45.6	47	48	57	61.4	55.2	70.6	66.6	67.4	74.2	70.2	70.2
593.048	29.2	31.6	37.6	51.6	54.2	43	51.6	79.6	49	47.2	71.6	83.6	83.6
593.093	45.6	44.4	62.4	67.2	45.8	49.2	57.8	77.6	67.2	82.4	68.2	83.8	83.8
593.137	24.6	54.8	48.2	66.6	45.6	55.6	47	51.6	43.2	66.2	58.2	52.6	52.6
593.182	43.2	27.8	39.6	56.6	53	59	56.4	80	72.8	74.8	87.8	96	96
593.227	15.4	29.2	42.2	38.6	51.6	31.2	53.8	45.4	43.8	71.8	59.2	77.6	77.6
593.272	51	21.4	56.6	61	61.6	61.4	49.8	72	36.4	77	75.6	85.2	85.2
593.316	57.8	46.4	57.8	63.6	64	54	65.6	78.4	69.2	82.4	67.2	96.8	96.8
593.361	47.4	39.4	50.6	77.2	65.6	80	61.4	66.4	77	76	77.2	76.8	76.8
593.406	32.2	39.4	43.6	47.2	50.8	63.2	65.2	63	54	66.2	63.2	67.2	67.2
593.451	21.2	30.2	22.8	52.6	54.8	51.2	57.8	56.6	43	72.2	49.8	77.4	77.4
593.495	49.4	34	41.2	72.4	64.2	40	66.4	63.2	61.6	76	92.8	95.4	95.4
593.54	33.2	33	45.6	46.8	37.4	34.2	34.2	45.4	63.4	62	55.2	44.4	44.4
593.585	23.8	33.2	36.6	61.6	52.8	46.2	58.2	66.8	61.2	69.4	83.4	84.4	84.4
593.629	18	35.2	35.6	58.4	64.4	52.2	66.8	77.2	66.6	75.8	69.6	78.6	78.6
593.674	42.6	37	54.6	71.4	62.4	52	51.4	64	65	67.4	56.2	70	70
593.719	24.2	19.2	40.8	54.4	45.6	48.4	67	67.4	50	63.2	78.4	64	64
593.763	20.8	50.2	45.2	44.8	54.6	51.2	62.2	56.4	76	69.6	75.6	83.6	83.6
593.808	29	22.2	49.2	57.4	63.4	45.2	69	53.4	41.2	71	61.4	62.8	62.8
593.853	34.8	18	23.8	51.6	54.6	57.8	41	72.6	68	62.8	59.6	58.6	58.6
593.898	36.2	36.4	61.2	77	57	55.4	63.2	70.6	52.4	54.2	72	87.4	87.4
593.942	31.2	41	51	55.6	64.6	59.8	71.6	73.6	56.6	87	65	91	91
593.987	30	37	34.8	60	38.4	38.2	52.2	64.8	53.8	54	56	73.6	73.6
594.032	52	58.4	68.4	74	78.2	59.4	74.6	82.6	100	86.8	86.8	86.6	86.6
594.076	57.4	35	37.2	48.4	40	41.2	70.4	52.2	67.4	74.2	57	82	82
594.121	26.6	12.8	38.6	62.8	62.6	59.8	58.6	64.4	68	75.2	81	73.4	73.4
594.166	25.6	46.8	58.4	72.8	51.8	48	80.8	68.4	88.4	82	77.4	89.6	89.6
594.21	33.6	17.4	48	33	42.6	48.8	33.4	50.8	54	57	70.6	60.2	60.2
594.255	29.2	30	36.4	47.4	48.4	34.2	59.8	54.8	64	97.8	69.4	78.6	78.6
594.3	24	35.6	35	77	54	44	56.6	80.6	70.4	64.4	64.8	71.6	71.6
594.344	46.2	32.4	54.2	56.4	62.2	78.8	52.4	44.8	64.8	80.2	79.6	69	69
594.389	30.4	32	22.4	50.8	39.6	34.6	59	74	53.2	49.8	63.6	70.2	70.2
594.434	43.6	44.8	47.2	67.2	82	63.2	73.6	83.8	60.6	95.2	95.6	110.8	110.8
594.478	35.6	32	53.8	54.6	47.8	64.2	80.4	51.4	52.8	67.4	61	57	57
594.523	20.2	23.2	32.8	50.6	38.4	48.8	53.2	74.2	59.6	69.8	62.4	75.8	75.8
594.568	14	21.8	36	44.6	49	39.6	47.2	58.4	51.6	55.8	62.8	88.2	88.2
594.612	45.4	43.2	47.4	68.8	53.2	64.6	63.8	50	69.6	59.8	76.6	79.6	79.6
594.657	43	34.6	52	46	55.6	54.4	68	75	67	56.8	69.4	83.2	83.2
594.702	19	39.6	50.4	44.8	39.6	45	55.2	62	62.6	68	55	76.2	76.2
594.746	22.8	15.6	39.8	31.6	41.2	34.8	37.4	38.4	32.6	38.4	57.6	53.2	53.2
594.791	39.8	28.8	32.8	49.6	41.2	57.2	70.6	71.2	52.8	74.4	62	83.2	83.2
594.836	34	51	58.2	68	87.6	52.8	76.2	79.4	71.8	78.4	82.2	84.6	84.6
594.88	50.2	42.8	39.8	65.2	51.6	64.2	65.4	76.2	72	83.4	76.4	61	61
594.925	23	15	41.2	34.8	24	35.8	36.8	47.6	54.2	54.4	50.4	61.8	61.8
594.97	35.6	47.4	38.4	57.6	77	55.6	67.6	64.8	62.8	81.6	78.8	97	97
595.014	21.8	27	35.6	50	33.8	45.4	37.4	48	49.8	57.2	52.4	58.6	58.6
595.059	18.2	24.6	47.6	56.2	44.6	40.8	65.2	72.4	71.4	62.6	73.6	60.2	60.2
595.104	44	42.2	47	48.2	64.4	65	68.4	74.6	75.2	79.2	74.2	78.8	78.8
595.148	43.4	19.6	31.2	35.4	46.8	41.4	58.4	52	49.2	44.4	69.4	67.8	67.8
595.193	24.4	37.2	39.8	60.4	34.2	46.8	56.2	60.6	59.6	71.4	64.8	72.2	72.2
595.237	25.4	33.8	49.4	62.6	59.8	53	68.2	55.2	80.6	68.2	71.8	74	74
595.282	41	24.6	6.4	45	49.8	66.6	68	61.8	58.2	70.8	77.2	87.4	87.4
595.327	18.4	25.6	44.6	52.8	23.6	39	40.4	72.4	64.6	54	73.6	70.2	70.2
595.371	34.8	37.8	30.2	47.6	65	44.4	61.4	58.2	59.2	84.4	66	93.4	93.4
595.416	34	24.2	47.4	66.2	62	44.6	59.4	67.6	56	62.2	77.6	80.8	80.8
595.461	14.4	10.2	10.2	21.2	40.8	32.8	32.6	52.2	44.4	47	61.8	60.6	60.6
595.505	22.2	37.6	44.6	61.4	57.2	38.4	57.4	58	71.4	72	52.2	83	83
595.55	50.4	35.4	50.6	59	65.4	72	76.2	77.8	84.4	82.8	95	85.2	85.2
595.594	28.2	28.6	41.2	27	61.4	35.2	43.4	68.6	62.4	59.8	63	78	78
595.639	44.2	45.4	48.2	89	65.4	73.8	86.4	92.4	86.4	77.6	88.6	76	76
595.684	37.2	40.4	47.8	79.6	65.6	73.6	69.8	63.6	69	77	63.6	90.2	90.2
595.728	13.8	39.6	22.4	58.2	27.4	47.2	68.2	66	59.4	59.8	59.8	66.8	66.8
595.773	29.6	19.8	50.4	52.6	64	58.4	54	76.6	65.2	76.8	65.6	83.2	83.2
595.817	35.8	39.8	39	49	65	50	64.6	55	67.8	56.6	68	53.8	53.8
595.862	20.6	26.6	37.2	59.6	33.8	49	64	80.8	48.2	80	68.2	72	72
595.907	33.6	42.8	45.2	54.8	44	49.2	73.4	75.4	59.2	62.4	55.2	82.6	82.6
595.951	22	23.2	22	63.4	46.4	55	48.4	65.2	52.8	73.2	73.2	81.4	81.4
595.996	14.8	28.4	44.4	34	41.8	44.6	52.6	74	58.6	51	54.4	58.8	58.8
596.04	20	32.6	36.6	43.6	50.2	57	63.8	58	58.8	52.8	61.2	71.6	71.6
596.085	38.6	31.2	36	70.8	68.4	67.8	77.2	66	73	73.6	81.6	93.8	93.8
596.13	26.4	24	42.2	44.2	45.8	43	58.8	60.4	61.4	68.8	66.2	76.2	76.2
596.174	24.4	53	45.6	58.8	63.4	54	76.8	71.6	54.8	62	76.4	83	83
596.219	9.8	7.8	26.2	55.8	50.8	58.2	68.8	34.8	58.2	49.8	79.2	71.8	71.8
596.263	33.6	33.4	44.4	43.4	73.6	53	66.4	74.4	65	83.8	76.2	88	88
596.308	25.6	25.2	47.4	54.8	50.8	47.4	64.6	59.6	61	65.8	57.2	91.8	91.8
596.353	31.2	27.2	34.6	52	54	31.4	54.8	53.2	62.2	54	77.6	74.2	74.2
596.397	27.6	37	39.2	50.6	45.8	65.2	65.8	68.4	65.6	81.6	77.6	91.6	91.6
596.442	42.6	30.4	46.2	55	64.8	35.4	78.4	57	66.2	66	78	88.4	88.4
596.486	20	20.6	19.6	53.2	46.4	48	57.8	57.8	68.2	77.6	78.8	89	89
596.531	42.2	23	38.8	57.6	53.6	49.2	60	79.4	76	62.6	85.6	98	98
596.575	14.8	32.4	49.4	49.4	52.8	52.6	55.2	88	76.2	75.8	89.8	83.4	83.4
596.62	32.4	21	34.6	44.2	57.2	63.4	70.8	67.6	73.4	93.8	84.6	89	89
596.665	36.2	46	39	73	64.2	50.8	69.2	72	77.6	71.4	90	76.6	76.6
596.709	25.4	24.2	43	54.4	48.8	60.6	74.6	84.6	83.2	85.8	92.2	81.8	81.8
596.754	26.6	37	60	50.4	52.2	54	70.2	54.6	65.6	91.8	71.2	80.4	80.4
596.798	13.8	4	28.4	41.4	44	32	61.6	51.8	67.4	65.4	78.8	74	74
596.843	55.6	44	40.2	55.4	55.8	61.8	107.4	102.6	89.8	103.2	86.8	99.8	99.8
596.887	32.6	28.8	50.6	45	58.8	66.6	94	75.8	101.2	87.2	77	79.2	79.2
596.932	16.6	37.2	30.8	47.2	66.4	51.6	67	82.6	92.6	70.8	74.8	90.4	90.4
596.976	30.8	34.6	54	56	45.4	57.4	83.2	88.4	102.6	93.2	90.6	90.6	90.6
597.021	36	32.6	32.4	46.8	57.6	64.6	70.4	91.4	91.2	99.8	76.2	67.4	67.4
597.065	17.8	23.8	19	35.2	49	54.8	76.2	88.4	103.2	85	78	107.2	107.2
597.11	26.8	55.8	60.6	87.6	77.8	72	98.4	117.4	148.8	98.2	94.6	123.4	123.4
597.155	2.4	14.6	32	27.8	60	48.6	77.4	86.8	83.6	75.6	65.6	76.8	76.8
597.199	24.8	6.4	33.8	30.8	47	57.8	96.4	97.8	102.8	58.4	62.2	102.8	102.8
597.244	2.2	24.6	42.2	77.6	71.8	79.4	99.8	111.8	108.6	99.6	94.2	108.8	108.8
597.288	26.4	15.8	29.6	47.4	39	66	97.6	93.4	72.4	75	88.8	115.6	115.6
597.333	26	13	25.6	65.2	68	80	108.2	122.4	94	81.8	104	105.4	105.4
597.377	5.8	22.2	35.8	41.6	54.8	88.2	116.2	132.8	89.6	74	98	102.2	102.2
597.422	45.4	31.4	40.4	70.2	70	127	159.4	111.6	100	101.8	122	116	116
597.466	1.4	3	20.2	58.6	47.8	83.2	127.2	118.4	101	67.2	112	111.2	111.2
597.511	14.8	38.4	39	46.2	77.2	129.4	153.6	135	75	90.8	104.8	139.8	139.8
597.555	27.6	35.4	38.6	75.4	97.2	130.4	138.2	128.4	96	110.6	156	115.8	115.8
597.6	15	15.2	36.8	54	87.6	110	143.6	141.4	95.4	121.4	135.6	125.2	125.2
597.644	26.8	5.6	40.8	60.8	96.6	128.4	180.8	121.8	100.4	128.6	125.2	140.2	140.2
597.689	-14.6	10	15	42.2	61.8	82.2	135	75.6	122.4	135.4	115.2	115	115
597.733	25.2	20.6	42.8	67.8	131.6	121.8	143.4	138.6	144.8	193	161.8	123.2	123.2
597.778	34.2	34	49.6	91.8	120	97.2	165.2	139	213.6	229	163.6	176.8	176.8
597.822	21.2	41.4	42.6	81.6	103.4	134.6	151.6	115.6	226	213.8	154.8	146.6	146.6
597.867	13	14	27	51.2	79	103.4	130.6	120.4	302.8	221	159.8	171.6	171.6
597.911	22.2	41.6	38	69.2	102.4	112.2	155	189.8	334.8	246.2	163.8	210	210
597.956	18.6	28.8	32.2	64.6	91	88	151	209.6	355.8	230.8	157	199	199
598	19	21.6	45.2	69.6	93.2	89.8	142.6	238.6	399.2	237.2	177.2	227.4	227.4
598.045	17.6	27.6	51.8	69.8	93.4	76.6	197.2	331.2	478.4	252	191.4	259.8	259.8
598.089	17.2	16	37.4	66.8	64	83.8	259.8	369.4	460.8	222	190	269.6	269.6
598.134	28	9.2	9.8	57.4	46.8	75.6	346.8	457.6	473.8	200.2	196	299.8	299.8
598.178	29.2	28	46.6	65.8	74.6	149.4	486.6	532.2	498.4	199	248.4	330.8	330.8
598.223	11	14.6	31.6	41.8	48.4	172	631	633.4	493.2	186.4	261.2	368.8	368.8
598.267	-9.2	18.2	15.8	24.4	60.8	244.8	761.6	656.2	455.2	170	319.6	381.2	381.2
598.312	40.2	41.4	44.6	44.2	84	342	905	740.4	463.4	182.4	375.4	430.2	430.2
598.356	23.2	6.4	31.2	42.2	85.4	369.4	985.6	670	392.4	154.4	429.6	435.4	435.4
598.401	21.8	0.6	20.6	49	127.4	453.4	1067.2	688	379.4	159.4	478	497.2	497.2
598.445	25.8	24.6	27.6	63	155	464.8	1000.6	593.6	312.6	208	564.4	530.4	530.4
598.49	26.8	17.2	27.4	60.8	218.2	481	936.8	520.2	294	255	615.2	513	513
598.534	20	34.2	26.2	67.6	232	443.4	775	435.2	269.4	279.4	699.4	553.2	553.2
598.578	-8	9	15.6	70.8	230	343.4	561.6	312.6	223.4	385.6	747	611	611
598.623	30.8	15.6	35.6	91.6	216.6	271.2	438	264.4	268.8	435.2	811.8	605.6	605.6
598.667	32.4	17.4	19	81.6	153.6	191.2	293.8	191.6	347.2	579	816.6	684.8	684.8
598.712	0.2	18.6	28.6	61.2	154.6	115.8	204.8	162	438	668.6	815	690.4	690.4
598.756	36.8	22	40.2	85.8	110.6	109.6	148.6	150.2	526.6	809.2	873	751.8	751.8
598.801	4.2	4.6	-2	28.2	58.6	69.2	86.8	154.4	655.6	898.2	847.6	775.8	775.8
598.845	22	11	37.2	61.6	68.4	66.8	111.8	249.2	868.2	1025.2	849.8	882	882
598.89	23	13.6	17.8	36	51.4	58.4	121.2	288.2	1043.2	1078.4	816.6	925.8	925.8
598.934	7.6	6.8	8.2	39.8	38.6	44.4	170.8	386.6	1184.8	1139.2	822.8	950.2	950.2
598.978	15	22	38.6	38.8	63.8	69.6	231.2	560.8	1430.4	1240.6	851	992.6	992.6
599.023	14.2	17.8	22.6	29.2	31.8	56	300.6	642.4	1575.8	1202.4	799	969.8	969.8
599.067	16	2.6	13.2	34.8	25	88	411.8	838.2	1750.4	1152	781.6	978.6	978.6
599.112	-2.4	14.2	10.6	21.8	20	112.6	567.8	1035.8	1849.8	1090	721.6	971.6	971.6
599.156	20.8	20.8	46.8	55.4	75.6	233.2	772.8	1186.4	1918.2	1001.4	675	1017.8	1017.8
599.201	1.6	19.6	20.2	50.4	37	278.8	868.2	1316.8	1850.8	868.2	674	1020.2	1020.2
599.245	8.6	4.2	17.2	25.4	56.2	353	1032.4	1456	1782.2	711	657.2	1136.6	1136.6
599.29	25.8	42.6	32.8	53.6	90.2	478.2	1183.6	1480	1615.6	561.6	698.8	1201.8	1201.8
599.334	23.8	6.2	18.2	37.8	112.8	528	1243	1485.4	1430.8	417	710.8	1286.4	1286.4
599.378	27.8	22	39.6	49.8	130.4	622.6	1270	1405.8	1209	303.6	821.2	1429.2	1429.2
599.423	-0.4	8.2	1.2	30	141.2	630.8	1164	1196.4	892	236.8	888.6	1467	1467
599.467	5.8	18.8	17.2	47.2	150.8	669	1036.6	1012.2	695.6	201.4	1013.6	1575	1575
599.512	25.4	25	34.2	62.6	183.6	601.2	806.8	800.6	490.8	248.6	1153.6	1686.8	1686.8
599.556	33.2	25	42.8	69.4	194.8	515	643.2	575.4	368.6	309.8	1363.4	1854.6	1854.6
599.6	10.2	16.4	4.8	59.6	150.2	391.6	393.8	381.6	264.6	353.6	1473.6	1877.2	1877.2
599.645	-10.6	-3.6	19.2	53.2	129.4	271	255.6	259.4	236.4	437.2	1608.8	1955	1955
599.689	14.4	39	15.4	50.2	103	194.2	148	146.4	235.6	540.6	1717.6	2006.2	2006.2
599.734	7.4	24.8	21.2	45	69.6	126.6	89	87.6	286.2	633.2	1827.8	1968.4	1968.4
599.778	1.6	-21.8	1.8	16	49.8	54.8	59.4	89.6	340.2	735	1902.2	1978.6	1978.6
599.822	18.6	19.2	16.2	39.4	37.4	37.6	52	72.6	470.2	861.6	1871.8	2026	2026
599.867	0	-2	14.4	39.6	25.6	33.8	51.2	102.2	564.2	932	1890.6	1879.6	1879.6
599.911	35.6	32.8	37	27.2	27.2	51.2	57	162.2	706.6	1025.2	1821.4	1848.6	1848.6
599.956	8	11	26	47	49.6	28.6	76.8	195.4	833.6	1125.6	1743	1628.4	1628.4
600	2	-1	-8.6	12.2	6.2	30.2	74.2	268.6	918.8	1124.4	1550.6	1474.6	1474.6
600.044	14.6	21.4	28.2	33	36.4	26	109	315.8	980.2	1086.6	1383.4	1244.2	1244.2
600.089	11	2	25.2	17.6	24	31	131.6	405.8	1119.8	1002.8	1209	1087.4	1087.4
600.133	17.4	0.2	15	19.4	22	29.6	163.4	451.6	1213.4	926.6	1045.8	996.6	996.6
600.178	5.6	5	10.6	18	34.2	35	175	522.8	1229	786.8	866.2	835.8	835.8
600.222	9.2	1.4	24.4	20.4	6.2	58.2	237.4	586.4	1271.6	657.4	683.8	776.6	776.6
600.266	11.6	17.8	12.8	32	13.8	54	239	629	1176	477.4	578	661.8	661.8
600.311	7.4	36.2	12	16.2	31.4	71.8	280.8	669.2	1095.4	353.6	450.4	662	662
600.355	17.4	9.2	40.4	29.6	41.8	78	313	678.4	924.4	277	368.8	620.8	620.8
600.399	15.4	13	33.2	30.2	51	97	289.8	626.6	751	181	344.2	626.2	626.2
600.444	10.2	13	16.4	32.6	19.6	57.8	238.6	537.8	581.8	149.2	292	634.8	634.8
600.488	29.2	32.4	28.6	44.8	44.8	75.2	248.4	488.6	409.6	102.4	283.4	608.8	608.8
600.532	-7	-16.8	2.4	20.2	15.6	42.6	174	336.2	276	69.6	289.2	570.4	570.4
600.577	-10	-12.6	6.4	3	30.2	32.6	124	261	185	76.6	275.8	565	565
600.621	39.4	27.2	21.2	59	36.6	39.4	138.6	196	147	93.2	287.6	545.8	545.8
600.666	-21.2	-7.6	-15.2	-7.4	27.8	27.6	43	122.2	88.2	55.4	246.2	482.6	482.6
600.71	11	8.4	22.4	27.4	17.8	23.4	79	87.6	82.6	65.8	279	469.8	469.8
600.754	30.4	17	30.2	42.8	32.4	29.6	49.6	86.4	68.6	85.8	311.8	409.6	409.6
600.799	5.4	-13.6	3.4	5.6	2.4	16.6	29.2	28.4	65.8	48.2	251.4	356.4	356.4
600.843	-9	8.8	17.2	17.6	6.4	19.6	30.2	40.6	62.6	69.4	257	315	315
600.887	5	15	18.2	20.4	24.4	24.6	15.6	31	63.6	64.4	218.6	287	287
600.932	17	3.6	10.4	14.6	34.8	45.2	45.4	41.2	68.8	87.8	218.2	259	259
600.976	15.8	17.6	24.4	21.4	19.4	14.4	38	56.4	69.4	68.8	181.4	230.2	230.2
601.02	23.8	14.4	24.6	36	30.2	43.4	38.8	28.2	74.6	67.2	155	225	225
601.065	-4.8	-14.6	1	-0.2	21.6	1.4	13	30.8	42	51.8	96.6	205.2	205.2
601.109	14	35	14.6	13.4	16.6	1.4	35.4	44.6	63.8	44.2	99.8	222	222
601.153	22.4	3.8	10.2	22	30.2	21.4	36	29.8	74	37.4	65.2	229.6	229.6
601.198	-5	3	-1.4	0.6	10.2	17.4	31	43.2	35.6	48.8	55.2	229.6	229.6
601.242	12.6	18.8	24.8	21.2	35.8	28.8	49.8	49	58.8	46.4	68.6	280.8	280.8
601.286	12.8	10.2	17	28.2	2.2	15.8	33.4	23.4	64.6	45.4	52.6	274.6	274.6
601.331	21.8	11.2	13.6	20.8	20.2	19.4	45	44	44.8	22.6	69.6	322.8	322.8
601.375	3.2	18	9.8	34.4	24.8	16.4	36.6	35	40.6	38	57.6	364	364
601.419	10.4	-8.8	11.4	22.2	20.4	15.6	16.8	19.6	41.6	33.2	78.6	366.4	366.4
601.464	-3.4	-6.8	-2.2	4.4	-8.8	8.2	7.2	11.6	19.6	6	61	345.4	345.4
601.508	16.6	2.2	11.2	8	23.6	7.4	14.2	31.6	16.2	27.8	87.6	381.4	381.4
601.552	2.8	13.4	16	22.4	15	15.6	19.2	20.6	30.8	4.8	97.4	356.6	356.6
601.596	12.4	-11.4	-6.2	12	-2.6	7.6	29	25.2	17.8	26.8	68.2	321	321
601.641	21.6	0	12.2	14.6	19	18.4	30.2	32.4	16.2	23	75.6	300.2	300.2
601.685	12	13.4	21.8	20.6	6.4	15	17.8	10.4	32.2	19.8	97.8	294	294
601.729	-4.8	-3.6	-4	-4	9	4.4	12.8	16.6	2.8	23.6	55.4	194.8	194.8
601.774	-3.6	16.6	11	25.2	19	16.2	15.2	27.4	21.8	26	70.2	192.4	192.4
601.818	24	4.8	12.6	27.6	29	16.4	35.8	22	38.2	19.8	59.8	175	175
601.862	7.8	-1.4	-6.6	2.8	-16.4	8.6	-6.4	6.8	30.8	10.2	42.4	117.2	117.2
601.907	1.4	18.4	25.2	36.4	22.4	13.2	32	25.6	3.2	37.6	51.2	143.6	143.6
601.951	19	-1.2	13	10.8	9.8	15.8	24	11.4	32.8	15.4	53.2	105.2	105.2
601.995	-1.8	-3	-6.2	7	-8.4	-0.6	-2	6.4	7.2	-0.8	20.4	87	87
602.039	6.6	8.2	10.8	20.2	6.6	28.6	36.4	28.6	21.4	14.8	24.8	103.6	103.6
602.084	12.6	14.4	20.2	16.8	19.6	7.2	32.4	16.2	22.4	22.6	37.6	74.4	74.4
602.128	1	1.4	-3.2	7.2	5.6	11.4	4	25.4	11	0.4	42.2	56	56
602.172	4	-8.8	5	22.6	13.6	3.8	19	4.6	15	7.6	5.8	61.2	61.2
602.216	11	22.4	28.4	24.2	23.2	29	24.8	47.6	24	25.2	47.6	63.4	63.4
602.261	-11	-17.6	-6.8	-6.6	-6.6	-12.2	-18.6	-3	-7.8	-2.8	8	26.2	26.2
602.305	5.4	7.6	17.6	12.4	0.2	11	10.8	5.6	36.8	10.8	12.6	47.2	47.2
602.349	13.4	8.4	-6.2	5	16.4	5.8	27.2	16.6	2	25.8	39.6	20.8	20.8
602.394	7.8	15	-4.6	1.6	9.2	10.4	8	8.8	15	9.4	9.8	20	20
602.438	18.6	10.2	15.4	28.6	33.6	26	43	26.4	21.8	28.2	41.4	43.2	43.2
602.482	10.8	6.6	13.4	-8.2	9.6	17.8	21	-0.8	16.6	21	12.6	43.6	43.6
602.526	-10	-1	8.2	16.4	-1	2	14	29.6	21.2	17	30.4	40.8	40.8
602.571	21	19.6	25.2	8.4	26.2	18.6	10	19.2	36.2	13.4	29.4	38.2	38.2
602.615	24.4	9.2	7.4	28.8	6.6	14.4	26.2	12.8	20.6	28.4	32.2	31.8	31.8
602.659	4.2	0.8	13.4	14.8	10.4	23	22.2	25	28.8	16	23.4	3	3
602.703	17	15.8	-3.8	21.4	31.6	4.6	17.8	22	12.4	22.2	23.8	40.2	40.2
602.748	4.6	3.8	8.6	-4.6	5.6	1.2	11.8	4	13.4	17.4	9.4	8.2	8.2
602.792	4.4	-0.4	-0.8	18	-3.8	13.6	4.2	0.6	6	0.6	12.8	12.8	12.8
602.836	-3.2	-1.8	-2	-3.4	8.8	-1.6	7	19.4	-3	12	-3.4	30.2	30.2
602.88	12.4	22	10.8	22.4	11.2	7.6	39.6	12.2	41.6	29.8	36.2	15	15
602.925	13	-5	10.6	13.8	3.8	15.6	6.6	13	8.4	9.8	16.2	22	22
602.969	5	0.8	7.6	13.4	11.8	-4.4	16.8	6.2	13.4	12.6	21.8	15.8	15.8
603.013	-19	0	7.4	12.4	8.4	-4.2	8.8	3.6	17	0.6	22.6	11.6	11.6
603.057	1.8	8.4	-16	-9	-9.6	12.8	-0.8	18.2	0.8	-4	-3.8	3	3
603.101	-0.8	11.6	5.2	9.4	24.6	-5.4	16.8	13.4	24	7	22.8	14.8	14.8
603.146	-3.6	11.2	13.8	28.8	11.8	30.2	17.8	26.6	7.8	21	13.6	19	19
603.19	-3.2	-11.4	-16.8	-2	-10.8	-20.8	-1.4	-15.8	-5	2.2	11.4	-3.4	-3.4
603.234	9.8	11.4	7.4	21.2	12.8	6.2	11.6	20.8	25.2	8.6	3.4	17.6	17.6
603.278	3.2	-4	21.4	-8.2	8.2	16	12.2	17.2	13.6	30.6	24.2	8.6	8.6
603.323	9	2.2	-7.6	20.8	13.6	-2.6	14	-6	17.8	14	0.4	9.2	9.2
603.367	17.2	18.6	18.6	15.8	13.2	12.4	20.8	36.6	11.4	11.6	16.8	35	35
603.411	-3.4	-1.6	-1.8	-1	-4.6	10.2	-3.8	5	-1	3.8	1.8	23	23
603.455	21.2	-2	5.8	17.8	18	3	16	13.6	16.6	0.4	29.4	14.2	14.2
603.499	-12.2	4.4	-11.2	-1.2	-10	-0.8	2.2	21.6	-5.6	1.6	5.6	18	18
603.544	20.2	4	18.2	13.8	16.2	12.4	28.4	-2.4	14	18	24.2	13.8	13.8
603.588	8	10.6	-16.4	-4.2	1	-0.4	-0.6	20.4	14.6	14.6	4.4	-6	-6
603.632	-5	16.2	7.6	8.2	7.6	2.4	4.4	20.8	12.6	-1.6	8.2	24.2	24.2
603.676	0.8	-19	4.8	2.6	7	-5.2	17.8	0.6	7.8	-9.6	7.2	6.4	6.4
603.72	-4.4	-1	-9.6	-10	-8.6	1.6	-9.8	0.2	8.8	18.8	14.6	12.6	12.6
603.765	-7.2	5.6	0	11.4	5.2	7.6	0.8	-4.4	14.6	5.4	-2.8	5	5
603.809	17.2	14.4	-5.4	8	25.2	1.6	28.8	17	8.4	19.4	12	11.6	11.6
603.853	-7	-11.4	3.8	-8.6	-8	-4	-4	4	-8.2	-7.6	17.2	-0.2	-0.2
603.897	13.2	8.2	19.2	12.8	-1.6	7.6	26	13.8	10.2	18.2	-1.8	33.6	33.6
603.941	12.8	3.2	7.4	20.4	3.4	11.2	8.2	22.6	15.2	20.2	27	3.2	3.2
603.985	-8.4	0.6	-2.2	-10.8	4	0.6	12	-9.6	5	-1	2	7	7
604.03	7	9	21.4	24.8	11.2	19.2	17.6	30.6	23.8	20.6	13.4	24	24
604.074	16.8	6.6	9.8	4.6	17	12	13.8	4	10	1.2	-5.4	18.8	18.8
604.118	8	-8.6	0.2	-4	2.2	6.2	-2.6	6.2	1.8	23.6	34.4	-4.8	-4.8
604.162	8	24.2	9.8	-1.8	11.6	11.6	11.4	17	24.8	20.2	3.4	26.6	26.6
604.206	-2.8	12.8	10.8	20.2	9.2	-8.4	11.6	6.6	17.6	-3.2	16.8	10.2	10.2
604.25	-0.4	-22.8	3.4	12.4	12.6	10	-6.2	-5.4	0	5.6	7.6	6	6
604.295	17	11.8	-2.8	17.6	4.8	8	11	10.6	9.8	0.4	21.2	1.6	1.6
604.339	13.6	4.4	18.6	19.2	15.2	-10.8	21.6	0.8	18.6	12.8	21	18.6	18.6
604.383	-6	8.2	2.8	14.2	13.4	15	8.2	18.6	5.6	21.6	12.6	12.6	12.6
604.427	2.8	-17.6	-0.2	12.4	3.4	9.4	7.2	16.6	4.6	1.6	3	8.2	8.2
604.471	-1	9	34.2	-0.6	15.2	4.4	21.8	-4.2	9.8	-1.6	12.6	11.8	11.8
604.515	13.6	14.8	2	17	15.2	11.4	29.4	18	8.2	22.4	24	7.8	7.8
604.56	-4.4	3.2	-3.6	4.2	-10.8	4.8	15	14.8	10.2	4.8	20.6	25.8	25.8
604.604	3.2	4.6	3.2	-0.8	3.6	0.8	3.6	-9.4	4.8	7	6.4	13.4	13.4
604.648	-9.4	2.8	-15	4.4	-5	15.8	8.2	4.2	1.6	-3.6	3.4	-4	-4
604.692	18.6	29.2	22.6	7	27.2	8.8	25.6	29.6	20.6	2.8	20	19	19
604.736	-1.2	1.8	2.2	10.8	9	14.6	-1.8	4.8	14.2	7.6	16.4	21.6	21.6
604.78	-3.2	1.8	-11	-6.8	12.8	-1	-0.6	2.4	-1.6	11.2	7.6	-3.8	-3.8
604.824	4.4	-0.4	-2.6	13.8	-5.8	-1.6	9.2	12.4	4.2	11.6	-8.8	10.4	10.4
604.869	8.8	12.8	10	0.2	25.4	5.6	-11.2	22.4	-3	5	25.4	18.2	18.2
604.913	6	-8.4	-24.2	6.8	-8.2	-15.4	2	-9.8	4.8	6.4	-5.6	-2.8	-2.8
604.957	-27.4	-19.8	-14.8	-16.4	-2.2	8.4	1.6	2	-16.6	-11.6	-9.8	7.8	7.8
605.001	-6	5.8	9.2	7.2	2.4	4.8	-3.8	11.2	20	8.4	-6.8	1.8	1.8
605.045	0.4	4.8	10.4	18.6	10.4	13.8	-4.4	14.4	12	9.8	16.2	7.8	7.8
605.089	-4.8	8.4	-3.2	-0.4	9.4	-10.6	17.6	-2.6	8	13.8	-3.6	19	19
605.133	17.6	4.2	16.6	22.8	18	26.4	18	3.8	21.4	12.2	27.2	14.6	14.6
605.177	1.6	-1.8	-11	-10	-3.4	3.2	-4.6	-17.4	-0.2	-1.8	18	4.4	4.4
605.222	7.6	10.2	5.8	11.2	20.2	5.6	14.8	20.2	28	11.2	4.8	22.6	22.6
605.266	5.6	14.6	12.2	3.6	7.4	18.4	18.6	21	17.6	19.6	13.8	36.4	36.4
605.31	-7.2	-4.6	-4.6	-9.8	-5.2	-2	-11	-13.4	-4.6	-6.8	3.6	-6.4	-6.4
605.354	17.4	17.6	12.2	20	27	-0.2	24.4	7.8	27.4	16.2	30.4	34.8	34.8
605.398	-12.2	-6.4	-2.2	-6.2	-31.6	-5.6	-10.8	-5.6	-5.8	-0.2	1.8	-6.6	-6.6
605.442	-1.2	-0.4	-13	-10.8	-7.6	-8.8	-1.2	-0.2	-0.4	8.4	-8.6	-5.8	-5.8
605.486	-3	8.4	1.8	9	11.8	-11	25	15.8	10.4	16.6	16	17.2	17.2
605.53	4.6	13.8	7.8	10	14.6	9.2	4	19.8	2	7.2	14.2	23.6	23.6
605.574	-11.4	-9	-12.4	-7.4	-10.4	10.8	-7.2	-8.6	-3.4	-8.8	-8.2	5.4	5.4
605.618	4.8	8.8	1	4.8	9.8	-4.2	19.8	8.6	9.2	2.4	18.8	25.8	25.8
605.663	-3	-9.6	-18.4	-3.6	-22.4	-3	-31.6	-6.6	3.8	-12.8	-12.4	-18.6	-18.6
605.707	2.4	-10.4	-3.6	-8.6	8.2	-7.6	4.4	5.2	10	0.8	14	2.8	2.8
605.751	-4.2	8.2	2.4	7.2	-3.4	13	21.6	6	1.4	-2.4	2.4	11.8	11.8
605.795	7.6	16	1.6	3.2	31.6	-2.2	14.8	2.4	23.8	11.6	9.8	6.2	6.2
605.839	0.4	10.2	9.2	3	2.4	19.8	23.4	13	4.6	2.2	-2.8	20	20
605.883	-9.2	-12.8	-25	-11.8	-28.2	-8	-12.6	-12.4	-3	-2.2	-6.8	-19.2	-19.2
605.927	7.6	15.8	11.8	18.8	18.6	6.8	27	20.4	8.4	15	7	19.8	19.8
605.971	9.8	12	5.8	6.6	-5.4	14	-2.8	-2	2.4	13.6	14.6	8.4	8.4
606.015	17.2	4.2	7.2	16.4	14.8	-5	20.4	13.6	7.8	22	6.6	37	37
606.059	6.4	7.8	16.2	-2.8	9	-5.4	13	-6.2	4.6	-6.6	1.4	1.4	1.4
606.103	20.4	-10.6	-1.2	-1.8	-13.6	6.2	-10	1.4	5.8	16	-7.4	1.4	1.4
606.147	-16.6	7.2	-1.2	-3.2	-1.4	-1.6	-6.6	13.6	14.8	-8.2	16.6	-4.2	-4.2
606.191	4	5.4	-5	10	-1.4	-3	13.4	2.6	-8.2	23.2	13.6	1.4	1.4
606.235	-9.8	-14.6	-7.4	-2.4	-18.6	-10.4	-14.6	-7.6	-11.4	-11.4	-4.2	4.4	4.4
606.28	5	9.6	9.8	6	4.6	-4.6	9	0.2	17.8	22.4	5.6	0.4	0.4
606.324	-9.8	-3	6.8	11.2	8	19.8	13	20	29.6	3.8	31	15.6	15.6
606.368	20.6	7.4	9.4	10.4	12	1.8	22.8	-4.4	3.8	23.4	1.4	16	16
606.412	-0.8	-9.4	1.2	-11.4	-2	1.2	-14.6	14.6	-2.8	-6.8	4.4	-1.6	-1.6
606.456	6.6	4.2	30.8	21.2	19.8	15.2	14.8	21.8	11.6	6	11.8	17.4	17.4
606.5	-22	-13.6	-4.6	-16.6	-4.6	-1.8	2.8	-10.2	-11.4	-16.4	-25.8	-0.6	-0.6
606.544	-2.4	3	-9.2	10.2	-8.2	-3.6	0.8	10.6	7	2.2	25.6	20.4	20.4
606.588	-0.8	14.6	15	1	5	13.8	0.2	4.4	20	13.6	1.4	4.8	4.8
606.632	14.2	8.8	3.4	18.2	19.4	11.2	18.6	12	1	15.2	27.8	23.2	23.2
606.676	-10	-11.8	-7.6	-13.2	-16.8	-6.8	-13	1.2	-4	-3.4	-3.2	2.6	2.6
606.72	6.2	-8.2	15.2	27.2	27.2	11	0.2	-2.8	10.4	3.8	11.8	8.6	8.6
606.764	-8.8	3.4	-6	-8	-16	10.6	1.2	1.4	1.4	3.6	-5.8	-14	-14
606.808	-19	-2.8	-1.4	-11.8	-7.8	-6.4	-17.4	-18	-13.4	3.2	11.6	15.6	15.6
606.852	17.4	6.2	9.8	4.4	13.6	-11.6	28.2	8.4	18.2	3	19.2	7.8	7.8
606.896	-7.2	-17.4	-17.6	0.2	-3.4	6.4	-9.2	-10.4	-4.6	4.6	-2.8	-2.6	-2.6
606.94	-3.6	-15.2	-10	-20.2	-1.8	-1.4	-11.8	4.2	-8.4	-27.6	-16	-3.2	-3.2
606.984	12.8	1.8	5.2	8	-8.8	3.8	14.4	8.2	-0.4	0.2	11.8	5	5
607.028	-1.2	-2.8	0.6	2.6	6.6	-2	-17.2	-2.6	5.4	8.4	-3.4	11.8	11.8
607.072	6	5.4	-2.8	1.4	8.6	-4.2	16.6	11.6	-1.8	4.2	-1	27.2	27.2
607.116	-2.6	2.6	2.4	-2.2	-2.6	13.2	3	-10.6	-1.4	7.2	5.2	0.2	0.2
607.16	14.2	25.4	1.8	7	22.4	19.6	9.8	20.4	7.4	-4.4	19.4	11	11
607.204	-23.2	-10.8	2.6	-11.8	-6	-7.4	-2	2	5.2	1.2	2	14.6	14.6
607.248	6.2	0.4	9.8	16.2	-1.4	-8.2	21	-3.8	3.2	6.8	-3.2	1.6	1.6
607.292	6	-5	-8.4	-30.2	0.8	2.8	-6.6	-2.2	12.6	24.4	-0.6	4	4
607.336	2	0.6	5	13.6	-5.4	6.6	-1.4	-7.2	1	-5.2	2.8	17.2	17.2
607.38	-14	7.6	0.2	-6.4	2.2	-10.6	-22	4.4	6.4	-7.4	-4	-2	-2
607.424	9.4	7.2	3.8	-1.6	4.6	26.2	23.8	17.6	14.6	19.2	18.4	23	23
607.468	2.6	11	5.6	0.2	22.8	1.2	4.4	5.8	4	4.6	12.6	0.8	0.8
607.512	14.4	26.2	35	27.2	15.6	15	34	18	36.4	30	22	38.8	38.8
607.556	-4.2	-14.8	-19.8	-8.6	-13.2	-3.6	-3	3.6	-4.6	-0.2	-2.2	-22.2	-22.2
607.6	9	2	14.6	9.4	15.8	13	20	-0.8	16.4	-1	-0.4	29.6	29.6
607.644	17.6	19.8	10.4	13	16	12.2	11.2	14.8	14.2	21.2	18.6	22.8	22.8
607.688	18	11.6	11.8	8.2	3.6	25	10.2	9.8	8.2	13.2	22	7	7
607.732	2.6	2.2	3	17	-15	-13.2	2.2	-0.4	11.8	9.8	-4.2	4.8	4.8
607.776	2	6	8.6	12.6	17.8	0.4	4.8	2	10.6	4.4	4.6	10	10
607.82	15.6	-2	-5.2	-1.2	2.4	6.8	8	8	0.6	7.8	11.2	-6.8	-6.8
607.864	1.6	18	-6.2	3.4	7.8	1.4	11.4	19.8	19.4	19.2	5.2	11.2	11.2
607.908	-4	-1.4	8.4	14.8	-1.6	14.8	19.8	3.4	-0.4	3.4	12.2	13	13
607.952	-5.8	-4.6	-6.2	6.2	-6.2	0.6	-7.2	-23	4.6	8.4	-6.2	-8.2	-8.2
607.996	12	7	-3.4	-8.4	2	3	11	12.4	-18.6	7.2	6	-5	-5
608.04	-2.6	3.6	5.4	4.4	1	-7.6	3.6	-9.2	22	1	-3.8	15.6	15.6
608.084	4.6	9.6	8	-3	4.2	22.6	13	4.8	6.2	6	25.8	3.4	3.4
608.128	-4	13.6	3.4	10.8	20.8	0.4	15	11.6	10.6	12.8	-1.2	12	12
608.172	3	-7.8	2.6	-10	-11.8	3	11.2	0.6	-7.4	17	-4.2	0.8	0.8
608.216	6	9.2	0.2	21.4	9	2.2	1	12.6	9.6	1.8	12.4	-8.8	-8.8
608.26	4.2	-7.8	17.2	10.8	13.4	-2.8	17.6	2.2	18.2	7.2	20.6	3.6	3.6
608.304	-2	-1.4	-19.4	-21	-0.4	-6	-0.8	-1.4	-3	-2.4	-5	6.2	6.2
608.347	17.4	1.2	2.2	2	6	27.6	9.4	11.8	-1.2	14.8	9.2	-3.4	-3.4
608.391	-4.2	-7.2	-0.2	-7	-12.4	-21	-18.6	-7.2	5.2	-12.2	-8.6	-7.4	-7.4
608.435	-6	-2.2	-5.4	-20.6	-3.8	0.8	10.2	0.2	-9	1.6	0.2	2	2
608.479	7.4	13.2	6.4	11	15.2	9.2	-5.2	1.2	6	12.4	8.2	14	14
608.523	23.2	21.4	14.6	5.4	-2.4	4.2	15.6	14.2	8.6	18.2	12.8	7.6	7.6
608.567	1	-10.8	8	11.8	9.4	5.4	17	11.2	4	3.6	-0.2	10.8	10.8
608.611	1.2	7	-8.4	-1.8	-10	-22.6	-9	-6.2	-2.6	-3.2	-1.2	3	3
608.655	3.6	-11.8	15.2	0.4	9.4	2.4	4	9	19	5	-7.4	12.8	12.8
608.699	1.2	7.4	4.2	15.2	2.8	-3.4	-10.2	14.6	11.8	-8.2	-8.4	2.6	2.6
608.743	3.2	19.8	12.6	8.6	-3.8	10.4	17.2	14	23.6	11.8	9.6	4.2	4.2
608.787	-8	-11.8	-19.2	-12.4	-13.8	-4	-11.2	-1.8	-15	-11.4	6.2	1.8	1.8
608.831	7	10	20	15.4	16	3.2	10.8	16.8	5.4	23	20.8	31.2	31.2
608.875	3	-7	-15	-14.2	-3.6	3.2	-5.8	1	-4.8	2.6	3.2	-8.8	-8.8
608.919	3	-3.2	5.4	12.6	7.4	-2	2.2	4	6.6	-1.4	12.6	-4.6	-4.6
608.962	-3.2	-11.4	9.2	-10	5.2	1	5	-11.4	8	11.4	-5.4	6	6
609.006	-7.8	4.2	2.8	7.6	15.2	1.2	-6.8	0.4	-13.8	-10	9.4	6.2	6.2
609.05	5.8	8.2	-0.4	-10	-4.4	-7.4	-3.4	16.6	14.6	12.2	-5.4	14.6	14.6
609.094	3	-10.8	-3.4	-4	12	-9	5.6	4	4.4	1.4	-7.8	1	1
609.138	-5.8	4.4	-9.4	15.8	-15	12	-6.6	-5.4	13.2	-12.8	2.6	7.4	7.4
609.182	-1.2	-9	-0.4	6.8	-3.2	-16	17	0.4	5.8	14.6	14.8	-0.6	-0.6
609.226	-11	6	-10	-10.4	-4	2.8	4.8	3.6	-7	-5.2	-9.8	8.4	8.4
609.27	8.8	12	19.4	11	14.4	14	1.4	10.2	13	9.4	31.6	14.8	14.8
609.314	-17.8	-17.6	-17.6	-14.8	-7.4	-7.4	-7	-6.2	-11.8	-3.6	0.8	-16.4	-16.4
609.358	17	2.8	2.6	19.6	9	10.4	22.2	-9.2	13.8	20.6	6.4	19.4	19.4
609.401	-2.6	-13.6	4	-24.4	-19.6	-7.4	-8.6	-0.8	-12.8	-7.4	-0.8	-7.6	-7.6
609.445	0.8	-1.4	-16.6	-9.4	-3	-18.6	5	-10.6	3.8	-4.4	-2.8	-3.8	-3.8
609.489	4.4	30	19.4	19.8	10.6	6	17.4	27.2	14.6	25.2	4.2	20.4	20.4
609.533	7.6	-3	11.8	1.4	16.8	14.8	1	-0.2	5.8	23.8	19.6	1.2	1.2
609.577	-0.4	16.2	1.8	27.6	-5.4	1.8	5.4	11.2	-4	12.4	2.2	17.8	17.8
609.621	0.2	-0.6	3.8	-1	-20.6	-22.4	2.4	-9.6	8.8	-10.4	-14.6	-2.6	-2.6
609.665	-2	-20.8	-17.4	-17.4	1.6	1.2	-9.8	1.4	-4	-0.2	-0.6	3.2	3.2
609.709	-2.6	13.2	12.6	-2	-4.2	16.8	13.8	-1.8	7.2	6.2	3.6	15.6	15.6
609.752	26	17.4	19.6	28	33.8	16	33.8	24.2	26.2	22.4	8.6	27.6	27.6
609.796	9.8	0.4	-6.4	-0.4	-12	5.4	-4.8	15	1	1.4	9	-10.4	-10.4
609.84	-23.2	-12.4	-3.6	-0.8	-10.4	-12.4	-1	-1.8	-4.4	-16.8	-13.2	1.4	1.4
609.884	21	10.6	1.8	32.6	9.2	16.6	1.4	14	18.4	10.8	-1.4	18.8	18.8
609.928	30.6	16.4	18.8	24.6	8.2	32.6	16.4	13.2	20.2	17.4	13.4	-6.2	-6.2
609.972	-7.2	-11	1.4	-9.6	1	-13	-1.8	-18	-21.4	-1.8	-12	3.2	3.2
610.016	2.2	11.8	4.8	25.4	14.6	22.2	11	16	23.6	9.8	19.6	4.2	4.2
610.059	-7	-13.2	-18.2	-16.4	-6	-2.8	-6.6	-12	-17.2	-17	-11.6	-8.2	-8.2
610.103	-4.4	10.4	9.8	9	2.6	5.6	12.4	8.8	18.2	10	19	11.8	11.8
610.147	13.8	12	15	4.2	-3.2	-6	5.4	-4.2	18.4	3.6	-11.6	3.8	3.8
610.191	12.8	4.2	-10.8	-9.2	7.2	13.2	9.8	13	17.8	32.4	16.2	-1.2	-1.2
610.235	6.4	-8	-4.8	-5.4	-9.4	-6.6	-4.8	1	-2.2	0.4	-4.8	5.8	5.8
610.279	-11.6	12.6	2	0.6	2.4	0.4	1.6	-14.4	2.8	-4.6	-2.8	5.8	5.8
610.322	10.2	2.4	6.6	-2.8	-0.8	-5.6	7.8	7.2	13.8	13.4	2	9	9
610.366	-3.6	-6.2	5.2	8	-13.6	-3.8	-1.8	2.8	2.4	-18.4	12	6.6	6.6
610.41	9.2	23	20.4	16.8	24.8	18.2	22.8	20.4	25	43.8	3.2	31.2	31.2
610.454	5.4	-7.2	-13.4	-8.6	1.4	-4.6	-18.2	-8.4	4.2	1.6	-0.4	12.8	12.8
610.498	1.2	6.4	10.2	17	17	-1.2	6.6	-3.2	9.2	-5.4	-1.2	10.4	10.4
610.542	5.8	18.8	-0.4	10.4	9.6	10.6	16	4.2	5.2	9.2	11.2	6.2	6.2
610.585	0.2	-14.2	-8.8	-9	-13.2	1.2	-8.8	9.4	-4	2.8	-0.8	5.2	5.2
610.629	-5.4	-13.6	-15.4	-9.8	-14.6	-1.6	-2.2	-3.6	2.6	-8.8	-6.8	5.8	5.8
610.673	11.2	11	1.6	5.2	13.8	-3.2	4.4	9.8	10.6	7.6	9	8.4	8.4
610.717	-6.6	1.2	-2.2	-7.4	-3	8.2	-1.4	-13	2.2	-5.4	-6.8	-21.4	-21.4
610.761	3.8	2.8	3.8	9.6	16	-4.4	12.4	10.2	4.8	6.6	8	19.6	19.6
610.804	-3.6	22.4	10.4	16.8	4.6	-2	-0.4	23.2	10.6	8.4	8.4	12.2	12.2
610.848	19.4	8.8	4.8	2.6	10.2	12.4	29.8	4.8	23	19.8	0.8	6	6
610.892	8.6	4	0	-6.2	9.6	8	-3.8	7	-3.6	-12.4	15.8	13.8	13.8
610.936	-10	1.4	5.4	2.6	5.6	-9.6	-2.4	-0.6	9.6	-7	4	4	4
610.98	27.8	-2.6	-10.8	1	-10.4	17.2	5.2	8.8	5.4	7.6	7	4.8	4.8
611.023	5	-8.8	17.2	-0.2	16.2	7.4	-4.4	13.6	3.8	11.4	9.2	8.6	8.6
611.067	-6	10.2	3.4	-5.2	-8.8	-11	-4.8	-5.4	-0.4	-13.2	-13.2	-1.4	-1.4
611.111	-16	-3.2	-1.2	5.4	0.2	3.4	10.4	-2.6	0	7	13.2	0	0
611.155	-5.8	-8.4	-1.8	8.2	-10.4	1.8	14.2	6.4	-1.2	1.8	-0.2	1.6	1.6
611.199	-5.4	18.2	-2.8	-20.4	-0.6	-2.6	3.2	1.8	-4.2	-16	-6.2	5	5
611.242	3.6	-24.8	-7.4	-0.2	-2	7.8	-21	1.2	-5.8	-0.6	-12	-7.4	-7.4
611.286	-11.2	-13.8	-6	6	12.4	3.6	7.6	-9	-3	-5.4	-6.4	-5.8	-5.8
611.33	11.6	11.2	4.2	11.4	-4.4	-5.8	3.4	12.2	20.4	14.4	21.6	31	31
611.374	22	6.4	7.4	13.2	6	10.8	8.6	0	2.6	11.8	10.2	2.4	2.4
611.418	-31.6	1.8	-13.4	8	1.8	5.6	-11.6	-6.4	7.4	-5.4	-12.8	0.2	0.2
611.461	26.2	16.4	30.6	24.2	22.4	18.8	27.6	19.2	24.6	36.4	25	41.8	41.8
611.505	21.8	-4.6	-2.8	2.2	-12.6	-2	2.2	3	-6.8	-9	-7	7.6	7.6
611.549	-1.8	3.4	-14.2	-0.2	-25	-7.6	-2.8	-4.6	-1.6	-5.8	-6.4	-13.2	-13.2
611.593	21.8	12.8	13.6	21.4	32.6	8.4	17.6	23	30.2	20	17.6	36.4	36.4
611.636	-0.2	-0.8	1.2	10.2	-6.4	8.2	-1.4	-3	13.2	6.8	17	-1.2	-1.2
611.68	-6.6	5.2	-15.6	-1.2	0	4.8	7.8	-3.2	-10	5.8	10.4	-2.2	-2.2
611.724	0.6	16.8	10	2	13.8	9.4	4.6	3.6	5	-1.4	-4	25.4	25.4
611.768	4	8.4	7.2	17.2	19	12.6	7	-3.2	17.8	12.2	-5.4	7	7
611.811	-10.8	-8.4	-20	-17.4	-22.4	-13.6	-10.2	15.4	-10	-9.4	2.6	-5.6	-5.6
611.855	-12.4	-11	-15	-15	-10.8	-11.8	-16.4	-23.6	-8.8	-7.4	-10	-12	-12
611.899	6.4	18.2	28.2	27.2	2.6	24.2	23.2	19.8	22.4	14.4	15.4	9.2	9.2
611.943	-4	-4.2	-14.2	-18.4	13.2	-18.6	-7.4	-2	-2.6	-5.6	-8	-8	-8
611.986	16.6	8	14.6	19.2	-1.6	16.8	1	17	5.4	0.2	23.4	11.2	11.2
612.03	-2.6	-2.6	-6	-10	4.6	-9.2	7.2	-0.8	-6.4	9.4	-14.6	-18.4	-18.4
612.074	5	8.8	9.6	14.6	4.4	1.8	-1.6	10.8	9.6	-0.4	12.6	17.2	17.2
612.118	9	16	5.4	2	27.6	12.8	17.2	16	11.2	13.4	9.4	33.4	33.4
612.161	3.6	7	7.8	0.4	16.2	17.6	14	12	9.8	18	-5.2	2	2
612.205	-8.4	-15.2	-28.2	-11.4	-18.6	-22	-15.6	-17	-10.8	-13.4	-4.4	3.2	3.2
612.249	17.8	0	33.8	11.2	28.2	15	10.2	2.2	19	5	3.8	16.2	16.2
612.292	7.8	0.6	-18	9	-9.4	5.8	0.4	1.4	-2	-11.8	-5.4	1.2	1.2
612.336	2.6	-4.4	12	-12	-6.6	-7.4	10.2	-6	-18.4	7.4	4.4	-3	-3
612.38	-6	-4.6	0	5.4	11.6	6.6	-9.2	15	12.2	10.2	-5	19	19
612.424	23.6	2.8	1.2	-4.2	9.6	10.6	3.4	-4.6	15.6	19.6	12.2	-8.4	-8.4
612.467	-13	-14	-0.8	10.4	-2.8	-2.6	4.2	-10.6	-2.6	-12.8	1.8	19.4	19.4
612.511	12.8	10	6.8	5.6	11.4	-12.2	15	9.4	-1.6	5.4	3.2	8.6	8.6
612.555	-18.8	-3.8	9.2	-1.8	-4.4	5.4	-6	13.2	5.6	-5.4	16.8	-5.4	-5.4
612.598	1.2	1.2	-3.2	-8.6	-11.2	-3.4	-1	10.6	-6.6	15	4.8	-9.4	-9.4
612.642	-7.4	-2.8	10.6	14.6	3.4	2	-0.6	-1.4	7.2	-5.6	8.2	9.8	9.8
612.686	6	1.2	-11.2	-10	7.4	0.4	16	-4.4	-6.2	-5.8	12.2	-1.2	-1.2
612.73	-10.4	-18.4	-17	-1.6	-7.4	-10.8	-25.6	-5.4	-11.2	-14.2	-17.2	5.4	5.4
612.773	8	7.8	8.4	-4.6	7.6	3.6	9.6	21.2	8.8	4.4	5.6	6	6
612.817	6.2	-1	-3.6	-4	-4.6	4.6	6.4	19	10	3.8	-13	6.4	6.4
612.861	-0.6	-2.6	-5.8	-5.2	1.8	-13.2	-15.6	-13.6	-0.2	-7.6	-6	3.8	3.8
612.904	-5	-0.8	-5	16.8	-7.2	0.2	5	11.6	0.4	-1.2	1.8	5	5
612.948	23.2	23.2	19.6	16.6	27.4	19.2	2.4	18.4	13.2	27.2	21.4	18.6	18.6
612.992	-5.8	-1	-12	2.8	-3	-8.2	6.2	3	7	-3	-23.8	15.2	15.2
613.035	4.2	1.8	8.2	-10.6	4	5.2	6.8	6.4	3	18.4	3	-6.4	-6.4
613.079	8.8	12.2	4.6	9.2	5.2	14.6	13.4	6.4	-0.2	12.8	-2.6	3.8	3.8
613.123	25.4	0.2	20.2	16.2	2.2	8.2	5	20.6	9.2	7.2	16.2	15.2	15.2
613.166	6.2	20.8	3.8	18.8	22.2	13.6	16.2	10.2	22	20.8	20.4	15	15
613.21	-10	-8	-2	5.2	-10.2	1.8	-10.8	0	-7	7.4	-9.8	-1.4	-1.4
613.254	-2.6	-2.8	-21.4	-7.4	-16.4	-9.8	7.2	3.6	-2.2	8.8	-10.8	5.6	5.6
613.297	2.6	-13.8	9.2	6.2	7	8.8	6.6	6.6	5.4	-15.2	9.2	-6	-6
613.341	17	6.6	-1.4	8.4	-6.4	6.4	-6.6	5.6	-14	16.6	14	17	17
613.385	-7	10.8	-0.4	3	5.4	7	2.2	-2.4	1.8	-0.6	0.6	0.8	0.8
613.428	5	7.2	16.2	9.2	2	3.2	19.2	25.6	11.4	5	11.2	17.4	17.4
613.472	25.4	23.8	13.2	9	12	17.6	3.6	-4	12	7.4	16.8	14.2	14.2
613.516	10	-1	11.8	-6.8	16.4	8.6	23	12.4	-19.8	15.4	6	2.8	2.8
613.559	-6.6	7.6	-10.2	10	-1	-21.6	-3.6	7.4	1.8	4.2	-18.6	15	15
613.603	15.6	2.6	10.2	-0.8	12.4	4.4	17.2	6.2	6.2	12.2	19.8	13.4	13.4
613.647	-3	8	-3.8	4.4	-20	8.8	10.2	-1.6	-0.8	-0.2	-9.6	-7.4	-7.4
613.69	15	16.2	13.6	17.4	20.6	8	13.2	21.6	13.8	22.2	23.4	23.6	23.6
613.734	-3.6	7	9.2	20.8	8.2	17.2	6.4	-0.6	26.2	15	11.2	4.2	4.2
613.778	2.6	-14.2	-13.6	-18.4	-19.8	-6.8	-8	-13.6	-3.8	0.2	-16.8	-2.2	-2.2
613.821	-1.8	23.8	18.2	7.8	18.8	-2.8	16	23.8	18.2	-1	9.4	0.4	0.4
613.865	-5.4	2.2	4.4	4.4	-0.2	8	6.6	-5.2	-7.6	8	4.4	-0.2	-0.2
613.909	5	6	6.2	-1.2	0.6	4.2	-13	-0.4	-4	7.2	-3.8	13.8	13.8
613.952	-15.6	5.4	15.8	3.8	-14.8	3	4.4	2.8	10.2	6.6	5.2	10	10
613.996	9	-3.4	-3.8	-6.2	0.8	0.2	-0.6	-12.8	8.6	1.8	20.8	4.6	4.6
614.039	-13.4	-2	-22	5.6	-21.4	-10.4	-10.8	6.2	-13.4	-0.8	-4.6	-25.2	-25.2
614.083	1	-3.4	10.4	-10.4	15.8	-12.4	2.2	-2.8	16.2	9.8	0	2.6	2.6
614.127	-9.6	-6	-5.6	-8	-7.8	16.4	6.4	-3.4	-7.2	1.2	-14.4	-12.2	-12.2
614.17	5.2	14.4	10.4	-7	11.8	8.6	14.8	11.8	13.4	-2.4	0.4	5.4	5.4
614.214	-11.2	-7	-8.8	3.6	0	0.2	9.2	5.6	8.8	-6.6	10.4	25	25
614.258	3.8	8.4	15	2	0.6	-1.8	1.6	11.8	-15.4	3.4	-2.4	-9.6	-9.6
614.301	-15.4	-12.6	-19.2	-0.8	-7.4	16.2	-8.4	-9.4	7	-17.2	-18.6	-9.6	-9.6
614.345	8.8	24.6	20.8	8.8	-1	9.4	5.8	11.2	7.8	15.2	17.4	17.4	17.4
614.388	-6	-11.8	-8.2	25.4	7.2	19.8	14	4.4	27.6	7	7.4	6	6
614.432	-1.4	7.6	6	-9.8	4.6	0.4	12.4	5.6	-16.4	-9.4	6.8	-6.6	-6.6
614.476	5.8	0.4	9.8	-5.2	11	6	6.4	9.6	13.8	24.4	4.2	14	14
614.519	6.2	6.6	13	8.8	7.8	19	21.2	9.8	6.4	9.2	6.4	3.4	3.4
614.563	6.6	4	1.2	-8	-6.6	1.8	3.2	11.6	6.2	-3	15.6	-2	-2
614.606	12.6	14.8	1	17.8	-3.8	-0.8	11	12.6	8.8	31	5.4	25.6	25.6
614.65	2.8	1.4	7.2	-4.2	3.6	8.6	-3.6	-3.8	13.4	3.6	8	2	2
614.693	-20.8	-22	-19.2	-18.2	-10.6	-0.4	-8	-15.2	-6.6	-29.6	-2.8	-19.4	-19.4
614.737	10.2	7.6	2.2	4.4	6	7.6	0.2	9.2	0.4	4.4	-0.8	18.8	18.8
614.781	-1.6	3	5	-1.4	-5.4	-1.6	-13	-1.4	6.2	-1.8	-5.6	-11.2	-11.2
614.824	8.4	5.2	-13.2	7.2	12.2	10.2	20	-5.4	11	2.6	22	9.2	9.2
614.868	-4.2	3.4	12.6	6.4	2.8	2.4	-2	4.2	3.2	10.2	2.2	13.2	13.2
614.911	-5.8	-0.2	10.2	6.8	-15.2	0	3.8	7	-12	-9.8	-2	9.2	9.2
614.955	-5.6	-12.8	-11.6	-20.8	-16.4	-7	-10.6	-7.4	-11.2	6.8	-11.8	-4	-4
614.999	5.4	-3.4	1	-2.8	1.2	-1.6	3.2	-5.6	4.6	-4.6	-7	6.2	6.2
615.042	6.8	6.4	2	20.6	23.2	13.6	10.6	11.2	23.4	18	0.8	8.6	8.6
615.086	5.4	4.6	0.6	9.2	1	-2	2.4	5	-10	22.4	18.4	4.8	4.8
615.129	-17.8	4.4	-0.8	8.8	-5.2	-2.8	4.6	3.2	-5	1.8	0.6	2.8	2.8
615.173	0	-7.8	-8.4	-4.4	1	14.8	3.2	1.4	6	-12.8	-11	-3.2	-3.2
615.216	18.4	8.2	1.6	-3.2	8.6	13.4	4	5.2	15	16.8	15.4	21.2	21.2
615.26	-19.4	4.4	11	5.2	12.6	3.6	8.2	9.4	13	-0.2	3	9.4	9.4
615.303	18.4	24.2	-1.2	5.4	18	17.2	10.6	5.8	8.2	13.6	9.8	10.2	10.2
615.347	-19.2	-14.2	-19	4	-14.4	-3	6.8	-0.8	-5.4	6.8	4.2	6.6	6.6
615.391	-10.4	0.8	13	-7.4	9.2	-16.6	8.6	-1.6	8	9.2	4	9	9
615.434	-5.4	-6.4	-11	3.2	-11	-0.2	-3.4	0.8	0	-8	9.6	9	9
615.478	26	18.4	16.6	7.6	17.4	21	11.4	23.8	11	24.2	23.2	6.2	6.2
615.521	12.2	8.8	5.4	9.8	0.8	9.4	-5.4	11.6	16.2	0.6	5.4	22.6	22.6
615.565	6.2	1.8	-3	6.6	2.8	14.2	4	0.4	2.6	-2.2	-2	-17.8	-17.8
615.608	2.2	5.4	-12.4	-10	-15.2	-21.4	-4.2	-15.4	-10	-2	-3	6.4	6.4
615.652	-6.2	3.8	14.2	-0.4	-0.4	-1	-3.6	10.2	8.8	2	2.6	5.4	5.4
615.695	-11.6	-12.6	2.6	0.2	-6.8	-5.8	-13.8	-0.8	-17.6	0.6	-19.2	-2.8	-2.8
615.739	8.4	-8	-7	-19	-2.2	9.4	-0.8	-7.4	-5.2	-7.8	3.8	-13.8	-13.8
615.782	-12.4	0	-2.2	4.8	11	3	9.8	3.6	2.8	-2.4	5.6	9.6	9.6
615.826	8	16.6	21	1.2	17.4	12.4	10.8	7.6	3.8	13.2	31.6	6.2	6.2
615.869	-1.4	-6.8	2.8	1.4	-0.2	4.6	-1	8.2	-1.4	-5	-5	-1.2	-1.2
615.913	8.2	9.4	6	21.8	0	22.4	20.8	12.2	23.8	29.6	18.4	31.6	31.6
615.956	-11.4	0.8	-15.4	-2	11.2	1.6	-5.4	0.4	2.4	-4.8	0.2	-6	-6
616	-12.2	-8	6	-1	-11.6	-14	-18	-4.2	-10.6	-4.6	-5.6	-11.4	-11.4
616.043	12.2	5.2	7	2.6	-4.8	-9.6	-6.2	4.8	0.2	-4.6	-0.4	3.8	3.8
616.087	7.8	16.6	5	0	4.4	10.4	18.8	8	9.8	4	15	16	16
616.131	-3.2	-1.8	-5.6	1.2	-4.6	-15.8	-10.8	-5.4	7.6	4	-4.2	1.6	1.6
616.174	-14.4	15.6	19.8	16.4	6.2	18.6	26	3.2	11.6	4.4	11.2	7.8	7.8
616.218	20.2	3.2	5.6	11.6	2.6	-4.8	6.8	11.8	-11	6.8	4.2	-3.8	-3.8
616.261	5.4	10.6	7.8	7.2	-2.4	10.6	-5.6	-3.4	12.2	6.6	5.8	13.6	13.6
616.304	3.4	4.6	5.4	-10.8	13	-7	21.6	13.4	1.6	12.4	6.6	-0.2	-0.2
616.348	9.2	16.8	-5.8	14.2	13.2	18	9.6	5.4	14.6	22.4	5.6	7.2	7.2
616.391	-6	-20.6	4.8	-11.6	-16.8	-7.6	8	-0.6	-11.4	1	5.4	-2.6	-2.6
616.435	3.6	18.2	1.6	16.2	28.8	-2.8	8.8	19.2	11	14.8	9	22.8	22.8
616.478	-1.6	-1.4	-15.4	1	-13.6	-0.2	0.4	-11.8	4.8	-0.6	-8	-4.8	-4.8
616.522	5.2	-5.6	-11.8	-17.8	-3	2.8	-3.4	-2.6	-5.8	13.4	-2.2	-2.6	-2.6
616.565	9.6	16	15.8	19.4	-0.4	2	28.2	4.6	4.2	6.4	25.6	35.8	35.8
616.609	8.6	1	9.6	-11	13.8	6	-2.2	4.2	5.6	-0.8	-2.6	12.8	12.8
616.652	-2	10.6	13.4	11.8	-8.4	4.8	5.4	9.8	-14.4	26.8	15.8	1.6	1.6
616.696	-3	-1.6	-8.4	6.8	13	-7.6	11.4	8.2	14.2	11.6	14.2	5.6	5.6
616.739	-4.4	-12.8	-4	-8.2	-3.2	11.2	-5	-15.6	-10.4	12	-4.2	6.4	6.4
616.783	6	8.8	-5.4	7.8	-17.6	7.2	-2.4	0.6	14	-4.6	-2.2	-0.8	-0.8
616.826	5.6	9.6	16.6	21.4	24.8	15	21.8	40.2	11.6	26.4	17	21.8	21.8
616.87	-6	-4	7.2	-9.6	3.6	12.8	-5.4	-14.2	-2	-6.6	-10	-2	-2
616.913	7.6	-1.8	0	-3.4	-14.8	1.2	-5.4	6.4	-2	-4.6	-2.2	-0.4	-0.4
616.957	-2.4	-0.6	4.8	2.4	11.8	4.8	0.8	13.8	26.8	3.4	3.6	27.2	27.2
617	14	13	17.2	23	7.6	10	1.4	-0.8	7.6	21.6	16	20.6	20.6
617.044	-10.4	0.2	-3.6	-20	3.4	-5.6	13	1	7.2	-9	-0.4	-5.8	-5.8
617.087	18.2	25.8	7.2	14.2	1.8	17	12.6	7	4.6	18	7.8	16.2	16.2
617.13	-11	-5.8	-1.6	-14.8	-18.6	-4.6	-9.6	-24.6	-6.6	-19.8	5	-20.6	-20.6
617.174	-14.6	-5.6	-3.6	5	23.6	-3.4	6	11.8	0	-4	11.2	-9.2	-9.2
617.217	3	11	-1	16.2	6.8	25.8	12.2	23.6	8.2	20.2	4.2	29.8	29.8
617.261	-2	-12.2	9.4	13.6	3	-4	-1.4	-11.6	1.8	0.2	0.2	-9.6	-9.6
617.304	-11	-7.2	-15.2	-0.6	-4.8	-9.2	-22	-8	-6	-10	-18.4	-10.6	-10.6
617.348	-5.2	22.8	5.4	-3.4	8	-4.6	12.6	13	10	4.2	26.6	24	24
617.391	-3.8	-5.4	16.8	13.6	-1	9.4	0.4	2.8	13.6	16	1	15.4	15.4
617.435	5.2	-3.4	-10.8	-2	14.4	11.6	-5.6	2.6	2	-1.4	1.6	-3.8	-3.8
617.478	-3.8	16.4	15.8	12.8	13.6	0.6	12.6	32.6	-0.8	19.4	9.4	26.2	26.2
617.521	27	-11.6	2.2	0	3.8	3.6	18.6	-17.6	7	-0.4	-3.8	7	7
617.565	1	2.4	-0.6	4.6	-12.8	6.6	-6.4	19.4	2	3.6	18.4	4.8	4.8
617.608	-16.8	-10	2.2	-10	1.2	-6.4	3.2	-4	1.2	-5.8	-3.6	2.2	2.2
617.652	17.8	8.2	-2.8	8.6	7.6	8.2	-1.6	10.4	7.6	14.2	7.2	9.6	9.6
617.695	0.6	3.6	-3.8	-1.8	-4.2	5.8	3.6	10.4	11.2	-2	-0.2	7.6	7.6
617.738	4.8	-4.4	20.4	15.6	19.4	7.4	8.6	14.6	5.4	12.2	5.4	24.2	24.2
617.782	10.4	20	9.4	10.2	-0.6	9.2	10.8	1.2	6.8	-4.4	5.4	20.4	20.4
617.825	5.6	10.2	6.2	3.6	10.4	23.2	21.2	24	19.2	16	22.8	17	17
617.869	4.6	5.4	11.6	17.6	15.6	-2.6	15.2	17.2	-3.2	10	-13.8	11	11
617.912	-0.4	0.2	4.4	5.2	11	14.8	11.8	-14.2	8.4	-1.2	25	-0.2	-0.2
617.955	-6.4	0.2	-7.4	-2.8	5.4	0	-4.2	-8.4	4	9	3	12.8	12.8
617.999	6.6	-2	18.2	11.2	12.2	16.8	-11	12	-2.8	6.8	8.4	21.2	21.2
618.042	6	2.4	-6.2	-4.4	9	-14.6	2.8	8.4	0.2	11.4	2.8	9.4	9.4
618.086	-10.6	-1.8	-3	-4.6	-11.6	20.2	-8.2	-4	-5.6	3.4	-1.2	-15.8	-15.8
618.129	-10.8	-15.6	-5.2	-16.2	-25.8	-23.8	-14.2	-23.4	-7.2	-16.8	-15.4	-2.4	-2.4
618.172	6.2	5.4	16.4	19	23.8	14.8	6.8	10.4	22.8	-12	8.6	2.2	2.2
618.216	12	14.2	10.2	6	23.4	17	1.6	-4.4	-4.6	12.2	10.2	16	16
618.259	-11.8	-5.4	1.6	-9.4	-22.2	4	1.8	-1.8	4.2	-9.6	6	13.4	13.4
618.303	17	24.4	6.2	14.2	6.2	7.2	16.4	2.2	6.4	9.2	-5	18.2	18.2
618.346	11.8	1.8	6.2	0.6	0	4.4	-3.4	21	8.2	9.2	25	-10.4	-10.4
618.389	4.2	13.2	16.8	13.4	18.2	10.2	17.8	12.2	6.8	19.8	5.2	26.6	26.6
618.433	8.2	-2.4	-5.6	-0.4	11.8	-11.4	5.4	-19.4	8.8	6	-6	-4.8	-4.8
618.476	-10.2	-16.8	-4	7.6	-10.8	-11.8	-13	16.6	-6	-10.8	-0.6	-10.8	-10.8
618.519	16.4	17.8	12	-1.8	10.2	13.2	22.8	-1.8	12.4	2.6	9.8	30.4	30.4
618.563	4.2	-3	4.2	14	5.4	10.4	17.6	-4.6	7.8	18.2	16.2	10.4	10.4
618.606	-1	-5.6	1	18.2	1.6	5.6	6.8	8.2	19.8	-4.2	1	9	9
618.65	-8.4	7	6.8	-11.4	-0.6	4.4	0.4	0.8	6.2	-0.2	1	7.2	7.2
618.693	12.6	23.6	13.4	10.6	16.6	11.4	11.8	5.4	26.6	26	15.2	7.2	7.2
618.736	-1.2	-3.8	-16.2	-3	4.2	12.8	10.2	5.8	-1.2	14.4	-8	3	3
618.78	3.8	2.6	12.8	4.4	-0.4	4.2	5.8	9.4	2.6	-2.4	17.2	17.8	17.8
618.823	7.4	-14.6	-21.6	-4.2	-6.8	-8.8	-1.2	-17.8	-3	-2.6	5.6	10	10
618.866	-12.4	4.2	-8	8.4	8.4	8.8	14.4	17.2	2.8	2.8	13.2	-5	-5
618.91	-9.2	-0.4	24.2	7.4	1.2	10.8	18.8	34	25.8	28.2	29.8	30.4	30.4
618.953	-17.6	-4.4	-10.8	-6.6	-4.6	-3	-6	-18.8	-11.2	11.2	-13.8	-15.8	-15.8
618.996	-9.6	-10.8	-10.4	-8	-14.4	-10.4	-11.8	-10.8	-4.4	-11.8	-3.2	-10.2	-10.2
619.04	14.6	12.2	10	16.2	10.6	15.6	18.2	23.4	27.2	0.6	17.6	23	23
619.083	2.2	24.2	11.2	15.2	30.2	20.8	31.8	13.4	-1.4	8.2	22.4	11.4	11.4
619.126	-5.8	-17.6	1.6	-11.8	-1.4	-2.2	-2	0.6	-1.8	-5	-1.2	-7	-7
619.17	8.4	0.2	-15.8	11.4	14.6	-5.4	11.4	13.8	-0.8	0	10.6	19.6	19.6
619.213	25.8	8.4	30.8	16	9.2	30.6	2.2	16.4	14.4	17.6	20.8	14.4	14.4
619.256	4.4	-4.6	-7.8	-7.8	-9	1.4	2.4	-1.2	-4.6	10.8	1.2	-16	-16
619.3	-18.4	-6.6	-9.4	-14	-3	-8	9.8	-3.4	4.2	6.8	-2.6	-0.2	-0.2
619.343	20.4	6	13.8	2.8	-8.6	5	1.8	7.2	11.8	12.2	15.8	13.4	13.4
619.386	9.4	1.4	-4.8	0.6	-6.2	18.8	-10.2	-5.2	7.2	4	-9.8	-3.2	-3.2
619.43	-9.2	-7	6.8	2.4	0.6	-16.4	5.2	10.2	3.6	9.4	1.2	21	21
619.473	14.6	13.4	16	21.4	24.6	8	16	8.6	11.6	18.8	12	8.6	8.6
619.516	11	8.4	-11.4	2.6	-6.6	12.8	6.4	13.2	6.8	6.6	11.6	-9.2	-9.2
619.559	-2.4	-4.4	2	1.2	8.2	-7	-19.2	0.8	4	-18.2	-9.8	16.8	16.8
619.603	17.2	1.6	5.4	4.4	11.4	9	18.6	11.2	0.8	26.4	7.2	18.8	18.8
619.646	12.6	-5	-3	3.2	9	7	13.6	-4.4	4.8	8.2	5	1.2	1.2
619.689	-23.4	5.4	-6.8	-16.8	1	-10.2	9.8	3.4	-0.8	-5.2	7.4	-14.2	-14.2
619.733	22.2	4.8	12.8	10.8	13.8	-2.6	7	-1.4	2	6.6	10	11.6	11.6
619.776	0.2	0.8	-4.8	4.8	-0.6	8.8	-3.6	8	2.6	-3.8	4	3.4	3.4
619.819	-21.6	-5.8	0.6	-6.8	0	-10.4	21.6	-0.8	5.4	12.8	-7.8	-3.6	-3.6
619.863	4	-7.4	-10	-13.2	-11.8	-2.8	-4.6	-6.2	4.8	-4.8	-13.4	3	3
619.906	2.2	-7	-1.6	16.2	-10.4	-2.2	1	-4.6	-2	-11.2	8	-0.6	-0.6
619.949	20	26.8	24.2	5.2	43.2	11.2	27.8	30	18.8	14.4	26.4	22	22
619.992	1.4	5.6	3	9.8	-1	23.4	-7.2	-3.4	5.8	5.4	-7.8	6.2	6.2
620.036	4	3.4	5	2.8	-6.6	0.2	9.2	24.4	14	11.2	-3.4	-3.2	-3.2
620.079	-7	5	0.6	-0.6	3.6	-0.6	2.4	-3.8	-10.2	6.8	22.2	20.2	20.2
620.122	15.6	6.4	18.4	21.6	6.2	13.2	11	11.8	6.2	13	9	9.8	9.8
620.166	6.8	-3	4.2	-4.6	-5.2	2.4	15	-16.2	-0.4	-10.2	13.8	10.8	10.8
620.209	-17.6	10.2	-11.2	1.4	1	-21.4	-9.6	9.6	-6	6.6	1	18	18
620.252	18.2	0.8	35	25	7	18	7.6	7.4	18	21.6	6.4	10.4	10.4
620.295	-4.6	0.8	-16.2	-12.8	-6.8	-6.8	-2.6	6	-20.6	-9.8	1.2	-4.2	-4.2
620.339	12.4	17.6	15.6	9.4	14.4	-7.6	10.8	7.6	15	9.4	5.2	10.6	10.6
620.382	14.4	-9.2	9.2	14.6	9.4	13.8	4.8	5.8	2.2	-7	14.2	12	12
620.425	7.2	-7.2	-1.8	-8.4	-22.6	-3.4	-12.8	-5.8	-10.6	-17.2	-11.6	-4.8	-4.8
620.468	-0.8	-11	0.6	7.6	14.6	19.4	6.4	20.4	-2.4	13.6	9.4	-8	-8
620.512	-0.6	17.4	-9.2	19.6	6.6	5.6	17.2	1	16.2	20.6	14	16.6	16.6
620.555	16.6	11.8	12.4	7.6	12.8	15	18.4	6.2	-6.2	-1.8	19	0.6	0.6
620.598	-5	6.4	-2.8	10	7.2	-9.2	1.2	-0.2	9.4	0.8	-11.4	9.4	9.4
620.641	5	8.6	18.6	10	2.8	16.4	-2	0.2	-3.2	-4.4	4	3.8	3.8
620.685	-7.6	-6.2	-25.2	-9.8	-7.8	-11.2	-7.8	-9.6	-11.6	-13.4	2.6	-3	-3
620.728	2.2	-6.2	14.8	6.2	5	1	5.6	5.4	0.8	9.8	4	7.8	7.8
620.771	-8.6	4	8	4.4	0.4	4.8	-7	-1.6	6.4	1.8	21.8	0	0
620.814	-7.6	-9	-4.4	-4.6	0.8	-11.8	1.2	-15	-9.4	0.4	-12.6	-7.2	-7.2
620.857	10.6	-2.2	7	4.8	15	16.6	13	14.6	22.8	6.8	17	20.6	20.6
620.901	9	1.6	-5.4	5.2	-2.8	13.8	6.2	-4.4	-4.4	6.4	9.6	6.6	6.6
620.944	-23.4	-18.2	-15.2	-13	-12.8	-10.4	-28	-12.8	-13	-15.8	-12	-7.4	-7.4
620.987	1.8	9.6	10.8	9.8	17.4	11.8	9.8	19.2	20.4	22.6	0.2	23.2	23.2
621.03	-1.4	1	10	-10.4	-9.6	-2.2	10.6	7.2	-7.6	-1.8	-2.6	3.8	3.8
621.074	6.2	-25.4	-21.8	-10.6	3.6	-17.6	-2.8	-6.4	-9.6	1.8	2	-10.8	-10.8
621.117	11.8	9.4	8	-8	14	13.2	6	8	8.2	-7.8	14.2	12.6	12.6
621.16	3.6	-6	13.8	12.2	3.4	-1	19.2	7.6	4.6	14.2	-20.4	14.8	14.8
621.203	-15.6	6	0.4	-10.4	2.4	-3.4	1.8	-15.2	-13.6	6.8	3.4	-13.6	-13.6
621.246	17	14.8	22	10.8	3	10.2	-0.6	28.4	22	14.8	19.2	17.6	17.6
621.29	2.4	9	7	-3.2	14.2	1.8	-0.2	3.4	-0.4	2.4	16.2	7.2	7.2
621.333	3.6	1.8	2.4	7.6	-9.8	-2.2	4.2	8.2	1.8	13.4	12.6	-2	-2
621.376	-1.4	-6.6	-5.2	1	-0.8	-3.2	17.8	9.6	7.8	11	-3.2	11.4	11.4
621.419	0	18	15.8	18.4	6.6	1.8	5.2	3.2	2.8	-10.2	33.2	-4.2	-4.2
621.462	4.4	2.4	-7	2.4	20.6	17.8	2	-11.8	6.4	6.4	7.4	3.4	3.4
621.506	2.8	-7.4	12.6	8.6	11	-2	-1.4	25.8	-1	12.8	13	31.2	31.2
621.549	-4.4	-6.8	-12.6	-0.4	-6.4	0	2.6	5	-15.8	-9	-5.8	2	2
621.592	2.2	8.6	1.8	25.8	15.8	17.4	5.2	12.4	7.4	2.8	-3	-0.6	-0.6
621.635	5	7.2	7.6	-8.8	8.4	8.2	3.8	12.6	10.2	12.4	24.8	13.8	13.8
621.678	9.4	0.4	31	9.4	23.4	16	25.4	17	21.6	10.6	-1.6	16.2	16.2
621.722	-3.6	13.8	-4.8	-4.8	-2.6	-1	-14.2	8.8	-8.6	18.2	7	-2.2	-2.2
621.765	-1.8	9.2	7.8	17.4	-13	-5.4	0.4	-0.2	19.2	-11	16.4	1.8	1.8
621.808	2.8	7	-1.6	-10.4	5	-3.4	1.2	-8.2	-18.4	-4.4	-0.2	2.8	2.8
621.851	7.6	-17.4	-8.6	3.8	-0.4	-2	-12	2.6	7.8	6.8	3.2	8.8	8.8
621.894	-15.6	15.2	9.8	4.4	-1.2	-6.4	14.6	0.4	7.4	16.6	6.8	7.8	7.8
621.937	8.4	19.4	10.2	13.8	-0.2	13.8	6.2	19	10	3	3.2	8.2	8.2
621.981	-7.2	-21.2	11.2	3	16.6	12.8	3	3.2	1	-13.6	6.6	-6.6	-6.6
622.024	-3.8	5.4	-11.4	-11.4	-11.6	7.8	-3.6	5.2	3	21.8	-6	21	21
622.067	22.2	9.2	29	29.2	16.8	15.4	25.6	5.8	10.4	17.6	10.8	18.4	18.4
622.11	-1.2	-2.8	6.8	7.6	6.4	-0.2	-10.2	-10.8	8.8	-3.8	-0.4	-3.4	-3.4
622.153	-17.4	-2.6	-10.6	-7.2	-19.8	-24.6	6.2	-5.8	-5.4	-6.2	-5.6	1.8	1.8
622.196	18	9.6	15	9.2	15.8	10.6	5.8	10.2	11.4	17	3.8	9.2	9.2
622.239	18.8	-13	-4.8	14.4	-1.4	15.2	0.4	0.4	1.4	16.2	-0.2	2.8	2.8
622.283	8.8	8.6	-12.4	-4.4	-10	7.6	5.4	13.2	7.8	-11.6	10.6	-1.8	-1.8
622.326	19	12.6	13	-2.6	14.4	6.2	23.6	1.8	10.4	10.8	21.8	11.6	11.6
622.369	-10.4	-10.4	-17	-2	-4.2	-1	-5.4	-3.8	3.4	-3.8	-1.8	4.4	4.4
622.412	2.2	-17.6	4	9.8	11.6	-3	-2.6	-7	12.8	10.8	-1.6	0.8	0.8
622.455	17.4	6	13.4	1.6	12	12.8	11.8	23.4	10	16.8	3.8	18	18
622.498	-4.8	-10.6	-11.8	-7	-3.2	-16.8	-9.6	-4.6	1.8	-8.8	-2	-13	-13
622.541	-3.4	6.8	-0.2	5.2	1.8	12.8	20.2	6	-0.6	-2.4	7.2	6	6
622.585	4.8	20.4	24	17.6	10	22	1.6	10.8	17.6	19.6	17.8	24.2	24.2
622.628	8.4	15.2	12.8	1.2	11	15.6	4	6.8	17.2	6.4	-7	-9.2	-9.2
622.671	9.2	-2.8	-2.6	-3	11.6	-14.2	13.6	7	-3.6	9.2	23	1.6	1.6
622.714	8.4	16.4	18.6	11.8	3.2	23.8	0.4	20.4	8.4	17.4	2	15.8	15.8
622.757	6.6	-5.2	4.6	4.6	0.6	11	1.6	9.2	-3.4	-7.2	-3.8	5.8	5.8
622.8	-3.8	9.8	-6.8	-2.2	-10.4	3.4	9.4	1.8	5.8	7.8	19.6	16.6	16.6
622.843	1.8	-4.2	9	-0.6	12.8	7.4	0.8	8	2.4	20.2	5	14.6	14.6
622.886	-14.6	-4.6	-12.4	-6	-24.2	3.6	2.8	-16	-3.8	-6	-4	-5.2	-5.2
622.929	-5.8	6.6	-6.2	1.4	5.6	5.2	13.4	2.4	5.2	-1.8	6.8	-4.8	-4.8
622.973	15.2	7.6	20.4	9.4	11	-5.2	1.6	5	-2.2	16.6	10	12.2	12.2
623.016	27	3	-1	6.4	13.6	13.4	-0.8	10	-3	-13	8.6	3.6	3.6
623.059	4.4	18.6	11.6	4.2	9.2	19.6	8.4	14.6	17	24.6	-2.2	12	12
623.102	3.4	4.8	-3.6	-2.2	-1.4	8.2	18.2	5.2	14.8	17.6	15.4	8.8	8.8
623.145	-6.4	-19.4	-17.8	-19.2	-15.8	-20.4	-27	-12.8	-22.8	-28.8	-30.4	-13.8	-13.8
623.188	-12.2	4.8	11	3.8	5.6	-4.4	13.8	15.4	6.4	23.8	4.8	-0.2	-0.2
623.231	5.2	30.6	7	10.6	14.4	19.8	3.6	8.4	5.4	22.8	6.4	20.8	20.8
623.274	-8	-16.4	-8	-19.4	-15.4	-3.8	2.6	15.6	-14.8	-15.2	-3.8	-24	-24
623.317	20.6	17	22.2	30.6	27	8.2	13.8	12.4	17.2	27.4	16.8	19.8	19.8
623.36	1.6	4.6	8.2	-8.8	-4.2	7.6	-6	8.4	5.6	18.2	-1.4	1.4	1.4
623.403	0.2	-9.6	-15.2	-12.4	-1.6	-17.8	-11.4	-3.2	-19.6	-22.4	2.4	-15.6	-15.6
623.447	-0.8	15.4	-1.6	19.2	19.8	17.8	14	26.4	20.6	14.6	20.8	26.2	26.2
623.49	-0.8	4.8	12.8	-6.2	18.4	9	-6.2	-6.8	2.2	10.8	-0.8	8.8	8.8
623.533	-14.2	-5.2	-18.4	-8.4	-13.6	-9	-13.4	-29	-0.4	-10.6	3	-20.6	-20.6
623.576	-30.2	-15.2	-8.2	0	-9.2	-19.2	-2.2	10.2	-6.8	-24.4	-4.6	17	17
623.619	37.8	28.8	30.6	5	25.6	16.8	25	11.2	32.4	38	10.4	22	22
623.662	13.8	-5.8	11.4	2.4	-3.4	5.2	7.4	21	1	-4.4	6.6	2	2
623.705	15	3.8	-10.8	4.6	4.2	-9.8	3.8	-5	6.8	15.6	7.2	27.2	27.2
623.748	-4	14.4	20	5	8.2	13	-3.2	12	5.2	-3.6	5.8	10.4	10.4
623.791	26	3	5.2	2	14.6	10.2	16.2	-0.6	4.6	16.4	2.2	11	11
623.834	0.8	2.6	6.6	3.2	7	4.6	6.2	8.8	5	8.2	8	2.8	2.8
623.877	-7.6	9	-4.8	14	16	17	13.8	13	21.2	10.8	16.4	1.2	1.2
623.92	15.6	-0.4	11.8	8.2	-2.4	20.2	-0.4	-5.8	-6.6	7.2	10.2	8.8	8.8
623.963	-1.8	-2	-4.8	-3.2	8.2	3.8	0.2	15.2	4.8	-1	5.2	0.6	0.6
624.006	4	9.6	24.2	9	18.6	10.6	10.2	3.4	9.6	9.2	8	12.6	12.6
624.049	-9.8	-6.6	-1.2	-10.6	3	-1.2	-6.8	-11.6	-10.4	4	-11.8	-19.4	-19.4
624.092	9	18.8	16.8	11.8	9.2	11.6	6	12	24.4	-2	14.4	8.6	8.6
624.135	19.8	10.4	13.2	25.8	15.8	21.4	13	16.4	14	16	13.2	11.2	11.2
624.178	15.4	-13.2	-2.6	4	-1.2	9.2	9.6	2.8	-3.6	5.2	13.8	7.8	7.8
624.221	-9.4	-9.6	-3.8	-0.2	-14	-12	-10.4	-4.6	-0.2	-2.8	-14.6	4.6	4.6
624.264	8.8	13	33.8	-4.8	30.2	19.4	18	9	31.6	26.4	30.4	22	22
624.307	12.2	10.8	-6.6	1.4	0	13.8	15	0.2	7.4	10.6	-0.6	-2.6	-2.6
624.35	13	11.8	17.6	24.6	7.6	14	-4.4	30.6	13.2	-7.6	15.8	21.8	21.8
624.393	2	-5	0.8	0.6	2	-6	3.8	-7.6	-4	-3.2	-16.8	-5.8	-5.8
624.437	-2.4	-8	-6.2	3.4	1.4	12.6	-1.8	0	-0.2	-2.6	-8.6	-11.6	-11.6
624.48	1	-1.2	6.4	-0.4	-1.4	-0.6	-6.2	-7.8	-0.6	5.6	-7.8	18	18
624.523	-3.2	17.4	2.8	12.2	10.8	8.2	14.4	-2.4	-1	1.4	2.8	19.6	19.6
624.566	32.2	-9.8	12	3.6	25.6	6	15.6	21.6	7	4.6	11.4	8.2	8.2
624.609	-3.8	-3.2	-2.8	-11.8	-1.4	3.4	0.6	-1.8	6.8	-1	-1.2	13.8	13.8
624.652	19.8	23.6	29.4	34.4	27.4	17	45.6	9	32.4	27.6	19.4	27	27
624.695	1.8	-12.4	6.4	6.4	2.8	-3.6	4	-3.2	-2	-7	9.4	1.8	1.8
624.738	1.6	-0.4	0.2	-10	-1.4	-5	4.2	6	10	8.2	4.6	4.2	4.2
624.781	-3.6	11.8	16	13.8	18.2	1	21.8	-2.2	10.4	-0.6	8.8	16.6	16.6
624.824	5.4	10.4	-2.6	-0.4	-16.4	12	-4.6	14.4	0.4	14.8	0.4	-10.4	-10.4
624.866	19.2	1.8	6.2	12.6	0.6	7.8	11.2	7	8.6	4	7.4	32.2	32.2
624.909	3.2	-2.8	11.4	1.8	14.8	-1.6	1	5	-2.8	11	18.6	10.4	10.4
624.952	5.6	-1	-4	7.6	-5.6	-4	1.8	2.2	-7.8	4.6	3	-9.6	-9.6
624.995	-2.6	9.6	2.4	18.6	15.4	21.2	12.6	24.6	14.4	2.2	9.6	23	23
625.038	-7.2	-2.2	-4.6	6	-2.4	-12.4	-4.2	-13.4	-7.4	8	4.6	-0.8	-0.8
625.081	16.2	-7.6	14.8	3.4	4.2	5.6	-0.6	0.4	13.8	-4.2	-4.6	8.4	8.4
625.124	7.4	3.6	11.8	3.2	20	8	5.6	9.4	1	13.6	7.8	20.2	20.2
625.167	11.4	18.6	13.4	9.8	8.4	14.4	18.2	20.8	31	27	12	15.8	15.8
625.21	-6.8	-12.8	-7.4	-4.8	-6.8	12.8	-10.8	-5.2	-8.6	-9.4	2.8	-7.4	-7.4
625.253	6.6	7.6	5.6	10.2	6.4	-0.2	12.2	-10.2	21.2	11.8	0.8	12.6	12.6
625.296	-15.2	4.2	-4.8	-7.4	-8.8	2.6	2.2	-3	-9	6.2	1.4	-20.4	-20.4
625.339	-2.8	-9	3	-3.2	1.4	-4.2	-11.6	-8.6	13	-8.6	-4.8	-9.4	-9.4
625.382	14.6	17.2	-0.2	14	12	7.4	15.2	15.4	-0.2	3.6	5.4	12.8	12.8
625.425	1.4	3.6	5.8	-16.8	17	-3.4	4.6	15.6	-2	4.4	-4.8	10	10
625.468	-1.4	-3.6	-16.4	-3.2	-1.8	5.8	-7.6	11.4	0.2	-14.2	-3.2	-6.6	-6.6
625.511	12.6	13.2	18.4	9.6	26.8	22	10.6	8.2	19.8	19.6	20.4	14.8	14.8
625.554	5.2	1.2	12.6	15.4	0	-5.6	9.8	3.8	-13.4	4.8	-5.6	3.4	3.4
625.597	-9	3.4	7.8	3.6	-3.6	9.4	3.2	7.2	18.8	3.8	10.4	-2	-2
625.64	-10.4	-1.2	-6	-14.4	10.2	-3.8	9.2	-1.4	1.6	-8	8	16.8	16.8
625.683	10.6	27.2	20.2	31.4	4.4	20.8	17.8	16.6	15.6	18.2	18.6	17.8	17.8
625.726	19.4	-13.2	-0.6	-6.4	-3	-4.6	0.6	1.4	0	-0.8	3	-11.2	-11.2
625.769	-17.8	1.2	-15	-10.2	-5.6	-29	-11.8	-5.6	0	-11.6	0.4	0.6	0.6
625.812	1.8	5	9.2	8.8	1.4	1	16.2	14	8.4	13.8	13.6	17	17
625.855	-1.2	-15.6	7.4	6.2	-4.2	5	-8.2	-7.2	2.4	-5.6	1	4	4
625.897	6.4	12.2	8.4	18.8	0	4.2	18	11.8	-4	-7.2	18.6	12.4	12.4
625.94	23.2	28.4	11.2	17.2	11.4	6.4	8.2	15.6	19.6	19	9	19.8	19.8
625.983	12.8	9.8	3.2	7.2	-3.6	16	2.8	14.4	12	12.6	16.4	14.8	14.8
626.026	-0.6	-6.6	-23	-19.4	-6.6	-11.2	-24.6	0.8	-12.6	-4.2	-17.8	-6	-6
626.069	13.2	13.8	21.2	20.2	19.8	5	13.4	-0.2	-0.6	19.8	20.6	29.4	29.4
626.112	15.2	11.8	-7	-3.6	5.6	12.8	3.6	2	6.8	-2	-8.4	-6.8	-6.8
626.155	-6.2	5.2	0.4	-0.4	5.4	-8.2	-6	4.2	13	7.4	13.8	4.2	4.2
626.198	10	6.6	17.4	20.4	7	4	19.4	6.6	14.2	15	14.4	17.8	17.8
626.241	7.6	10.6	15.4	-2.4	13	22.2	1.8	-2.4	1	17.4	3.8	-1.2	-1.2
626.284	-10.2	-23	-17.2	-21.4	-23.4	-35	-28.6	0.4	-3.4	-8.4	-14.6	-12.2	-12.2
626.327	18.2	22.8	16.8	15.4	13	7.6	17.4	32.6	-2.4	14	7	18.4	18.4
626.369	-13.4	-0.6	9.8	1.2	5	22	13.8	-15.2	17.2	2.4	0	8.4	8.4
626.412	20.2	-2.6	6	24.8	14.2	0.8	15.2	17.4	6.2	22.2	22	13.8	13.8
626.455	1.4	-3.8	-2.6	-19.6	3.8	-2.2	-11.6	6.6	-9.4	-10.6	-9.6	7.8	7.8
626.498	-7.8	-4.2	-19	-1.2	3	-1.2	-9.4	-11.4	9	-8.2	12.6	-7.6	-7.6
626.541	-8.4	-0.2	-4.8	-2	-15	15.6	-6.4	5.8	1.8	-9.2	-12	1.6	1.6
626.584	-0.4	19.2	12.6	5.8	11.8	4.6	6.2	2.6	7.2	16.2	20.2	8.2	8.2
626.627	32.4	9.2	-2.6	7.4	10.2	6.6	15.2	-2	5.2	9.2	13.6	-6	-6
626.67	-15.2	-8.8	-4.2	-25.6	1.8	-8.4	-1	-6.6	-9.4	1.4	-14.8	-1.6	-1.6
626.712	0.2	15.6	21.6	13	18.4	1.4	0.4	16.2	5.2	-8.6	18	5	5
626.755	-19.2	0.4	-11.4	4.2	-7	14.4	4.2	-11.8	5	12.4	5.6	-14.4	-14.4
626.798	13.4	-3.2	-5.4	13.6	-7.8	4.6	7	22.4	4.6	-8.2	5.6	12.4	12.4
626.841	-4.6	2.6	10.4	6.6	5.2	-3.8	1	-1.6	14	14.2	-4	1	1
626.884	-5.6	12.8	-7.6	-8.2	-2.8	9.4	-13.8	-16.2	6.8	-0.6	-8.8	-10.2	-10.2
626.927	-23.8	-25.2	-32.8	-6	-16	-13.2	-21.2	-19	-15	-7.8	-12.2	-16.8	-16.8
626.97	22.8	31.8	30	26	24	27.4	44.4	48	17.8	25.2	30.4	26	26
627.013	-5.8	-15.2	-5	-24.4	-3.4	1.4	-9	-11	-19.4	6.4	-16.6	-10.8	-10.8
627.055	0.8	23.2	5.2	7.2	13.2	-6.8	-3.6	3.6	16.8	8.8	23.6	8.2	8.2
627.098	28	16.8	11.2	11.6	7.4	13.6	14.4	8.2	13.8	20.4	8	34.8	34.8
627.141	-5.8	-5.6	1.2	-3.4	4.8	3.2	7.4	6.2	-5.8	-2	-1.4	12.2	12.2
627.184	-28.4	-19.6	-23.6	-6	-8.8	1.8	-6	-3.2	2.6	-0.6	-13.2	0.4	0.4
627.227	19.2	-8.2	20.2	13.4	17	6.8	17.4	17.6	2.4	17.6	6.4	15.4	15.4
627.27	-16.4	-2	-22.2	-4.6	-14.8	-12	-0.4	-15.4	3.6	-1.8	9.2	-14.6	-14.6
627.312	14.2	-2	2.6	-5.6	6.4	-3.2	-5	10	5.4	3.2	7.2	12.8	12.8
627.355	3.6	15.8	4.4	7.6	5.6	11.6	9.2	-0.2	7.6	7.6	-2	16	16
627.398	-5.4	20.6	17.8	20.2	18.6	25.8	-6.6	14.2	-2	23.8	21.2	15.6	15.6
627.441	14.6	1.6	1.8	8.4	-14.2	5.6	14	14.8	10	-15.6	12.4	5	5
627.484	11.8	18.2	15.2	25.6	20.2	10.8	39.2	25.8	18.6	24.6	16	34.4	34.4
627.527	-19.2	-11	-15.6	-26.4	1.2	3.6	-20	-10.6	-23.2	-15.8	2.4	-10.6	-10.6
627.569	5.6	3.8	8.4	-0.6	-2	-3.6	2.8	6.2	-3.6	8.4	-2	17.6	17.6
627.612	3.4	-2.8	8.8	-2.4	9.4	-12.2	5.4	3	0.4	0.8	12	2.4	2.4
627.655	31.8	15.8	18.2	2.6	0.8	19.8	-4.6	2	3.4	20.6	15	-5.2	-5.2
627.698	-15.8	-5	-22	-9.6	-4.4	-1.4	2.8	-16.6	-6.8	-17.2	-3.2	15	15
627.741	5.2	11	23.8	5.4	13.2	21.4	24	12.4	11.2	28.8	30.2	20.4	20.4
627.784	14.4	-7	-2.4	12.8	2.2	14.8	-7.2	16.8	18.4	-1	1.6	-10	-10
627.826	-3.6	-11.4	-6.2	-1.8	-1.4	-22.2	-5.8	-14.4	-5.6	2.6	2	-5.6	-5.6
627.869	-7.2	8	4.6	7.4	10.8	13.6	-8	8	-0.4	10.8	4	13.6	13.6
627.912	-15.8	-24	-4.8	-3.6	-18.2	-1.4	1.8	-15.2	-12.4	-17	-1	-11.2	-11.2
627.955	0.6	-4	0	-6	7.4	-0.4	6.2	-8.6	11.4	12.2	1.2	-5.8	-5.8
627.998	2.6	6.8	11.4	-2	12.6	5.2	3.4	7.8	6.2	-10.6	-11	12	12
628.04	13.4	7.4	-20.2	-0.2	-1.2	-8	-3.8	-1.4	-5.4	-4.8	-0.8	-12.8	-12.8
628.083	21.6	-4.8	13.8	11.2	9.2	11.8	3.8	23.8	13.8	6.8	14.4	20.8	20.8
628.126	11.2	13.8	-8.6	6.4	7	14	16.8	-6.2	4	25.2	3.8	16.8	16.8
628.169	9.6	9.2	24.4	6.6	10	6.2	10.8	12.6	11.8	3	15	-4.8	-4.8
628.211	-7	-1.8	-1.2	-9	5.4	-2.4	0.8	9.4	-4	-2.8	16.6	27.6	27.6
628.254	12.4	-0.6	-2.6	4.4	5.4	-10.2	3.8	9	-5.6	9.6	-2.6	7.2	7.2
628.297	16.2	20.4	11.4	10.6	10	10.2	4.6	1.4	36.8	23.2	5.2	2.4	2.4
628.34	-24.4	-20	-12.2	-30	-23.8	-14.6	-22.2	-25.6	-34	-15	-12	-14	-14
628.383	22.8	17.4	12.4	13.6	14.4	-5.4	33.2	35.4	14.8	11.8	9.8	8.2	8.2
628.425	5	-1.4	28.4	3.2	-2.4	13.8	6.2	-10.4	15	9.2	-5.4	0.6	0.6
628.468	-0.4	12	-19.2	14	10.8	-3	3.8	16.6	-2	3.4	8.6	13.6	13.6
628.511	-0.4	0.8	-9.8	-3.2	7.8	-5.2	4	-10.2	6.2	4.2	-9.8	9.2	9.2
628.554	17.6	7.2	15.4	8.6	14.8	18.8	4	5.6	0	16.6	28.8	5.6	5.6
628.596	-24.8	-18.2	-19.6	-27.8	-14.8	-18	-10.8	-5	-22.6	-3.4	-11.2	-17.8	-17.8
628.639	10.2	39.2	24	30.8	25.6	16.6	22.8	17.6	22.6	7.2	31.8	38.4	38.4
628.682	24	3	17.2	6	3.6	20.6	22.6	8.6	16.4	15.2	20.8	11.8	11.8
628.725	6.6	8.2	3.2	27.4	14.2	16.4	5.6	24.2	14.4	18.2	6.4	20	20
628.767	11.6	-6.8	19.4	2	-3.8	13.2	17	-0.4	23.6	12.4	10.8	15.2	15.2
628.81	14.8	9.4	13.8	26.4	33.8	23.8	11.8	30	24.6	18	16.6	-2.2	-2.2
628.853	-9.4	-8.8	-6.4	-2.2	-6	-8.8	-3.8	-1.8	-7.2	-4.4	5.8	6.6	6.6
628.896	-9.6	10.4	11.2	-14.8	11.4	-2.8	1.4	6.2	4.8	3.2	4.8	21.8	21.8
628.938	-4.2	9.2	20.6	4.4	4.8	1	-8.6	3.4	7.2	7.2	4.8	-0.4	-0.4
628.981	2.8	-3.2	-15.8	-8.8	-4.4	-12.8	-2.6	-8.6	8.4	-4.8	-3.6	10.4	10.4
629.024	2.4	6.4	-0.8	14.8	8.4	9.8	35.4	7	5.6	12.6	14.2	17.6	17.6
629.067	2	-7	2.2	-2.2	0	17.6	0.2	-15.6	-3.2	0.4	21.8	-18.6	-18.6
629.109	1.4	12.6	9.2	-6.2	10.2	-3.4	1.8	12.4	9.4	-0.6	6.8	15.2	15.2
629.152	-8.6	5.2	9	4	-19.2	-8.6	3.6	-5.4	8.6	-2.4	-7.8	13.2	13.2
629.195	13.6	19.8	10	10	12.8	12	12	-3.8	12.4	12.6	12.8	6	6

## Sheet: 5f
HA GA		PA FA		PMA MA N3		PMA FA N2		PMA MA N2
Wavelength	Intensity	Wavelength	Intensity	Wavelength	Intensity	Wavelength	Intensity	Wavelength	Intensity
564.747	0.01572	569.82	0.01134	610.418	0.01242	559.675	0.00195	564.747	0.01027
564.793	0.04218	569.866	0.01327	610.463	0.0095	559.721	0.00115	564.793	0.00645
564.839	0.04078	569.912	0.01206	610.508	0.00414	559.767	0.00156	564.839	0.01191
564.885	0.0263	569.957	0.01206	610.553	0.00627	559.813	0.00116	564.885	0.01889
564.931	0.02646	570.003	0.00836	610.598	0.0081	559.859	0.002	564.931	0.01232
564.977	0.03922	570.049	0.01386	610.643	0.01071	559.905	0.00151	564.977	0.01091
565.023	0.03237	570.095	0.01455	610.688	0.00542	559.951	0.00238	565.023	0.01737
565.068	0.01323	570.14	0.00898	610.733	0.00682	559.997	0	565.068	0
565.114	0.01276	570.186	0.01016	610.777	0.01199	560.043	0.00231	565.114	0.01344
565.16	0.03735	570.232	0.01061	610.822	0.00907	560.089	0.00167	565.16	0.01443
565.206	0.01805	570.278	0.01147	610.867	0.00779	560.135	0.00235	565.206	0.01572
565.252	0.02521	570.324	0.0123	610.912	0.01345	560.181	0.0013	565.252	0.0095
565.298	0.0207	570.369	0.01177	610.957	0.00785	560.227	0.00121	565.298	0.00557
565.344	0.03346	570.415	0.01096	611.002	0.00499	560.273	0.00165	565.344	0.01355
565.39	0.03097	570.461	0.01077	611.047	0.00554	560.319	0.00146	565.39	0.00645
565.435	0.02257	570.507	0.00742	611.092	0.01077	560.365	0.00135	565.435	0.01408
565.481	0.01837	570.552	0.00965	611.137	0.00688	560.411	0.0014	565.481	0.0027
565.527	0.0386	570.598	0.00689	611.182	0.01272	560.457	0.00144	565.527	0.000821355
565.573	0.03595	570.644	0.01048	611.226	0.01065	560.503	0.00169	565.573	0.0176
565.619	0.02661	570.69	0.0089	611.271	0.01035	560.549	0.00132	565.619	0.01373
565.665	0.02132	570.735	0.01051	611.316	0.00365	560.594	0.00159	565.665	0.01267
565.711	0.01821	570.781	0.00807	611.361	0.01211	560.64	0.000915125	565.711	0.01854
565.756	0.0235	570.827	0.01179	611.406	0.01041	560.686	0.0015	565.756	0.00739
565.802	0.02848	570.873	0.00968	611.451	0.007	560.732	0.00186	565.802	0.00769
565.848	0.03658	570.918	0.00472	611.496	0.0073	560.778	0.00106	565.848	0.00774
565.894	0.00716	570.964	0.01075	611.541	0.01242	560.824	0.00156	565.894	0.0115
565.94	0.03393	571.01	0.00748	611.586	0.01023	560.87	0.00178	565.94	0.0149
565.986	0.01728	571.056	0.00986	611.63	0.0045	560.916	0.00165	565.986	0.01021
566.032	0.03004	571.101	0.00383	611.675	0.0059	560.962	0.00157	566.032	0.00593
566.077	0.02739	571.147	0.01107	611.72	0.01236	561.008	0.00213	566.077	0.01637
566.123	0.02257	571.193	0.00541	611.765	0.00883	561.054	0.00131	566.123	0.01619
566.169	0.03409	571.239	0.01083	611.81	0.00475	561.1	0.00186	566.169	0.01191
566.215	0.01805	571.284	0.00606	611.855	0.01199	561.146	0.00131	566.215	0.01091
566.261	0.01416	571.33	0.00882	611.9	0.00688	561.192	0.00108	566.261	0.01349
566.307	0.03564	571.376	0.00839	611.944	0.00584	561.238	0.00262	566.307	0.01778
566.352	0.01634	571.421	0.01064	611.989	0.01059	561.284	0.00115	566.352	0.00593
566.398	0.033	571.467	0.00544	612.034	0.01004	561.33	0.00241	566.398	0.01877
566.444	0.04296	571.513	0.00925	612.079	0.00152	561.376	0.00145	566.444	0.00927
566.49	0.02335	571.559	0.00882	612.124	0.01102	561.422	0.00186	566.49	0.00575
566.536	0.02553	571.604	0.007	612.169	0.00956	561.467	0.00134	566.536	0.00945
566.582	0.03097	571.65	0.00949	612.214	0.00584	561.513	0.00205	566.582	0.01813
566.627	0.03019	571.696	0.00458	612.258	0.01077	561.559	0.00215	566.627	0.01197
566.673	0.00451	571.742	0.00919	612.303	0.00998	561.605	0.0021	566.673	0.00622
566.719	0.04311	571.787	0.00775	612.348	0.00828	561.651	0.00171	566.719	0.00458
566.765	0.02802	571.833	0.00566	612.393	0.00956	561.697	0.00158	566.765	0.01338
566.811	0.03144	571.879	0.00724	612.438	0.00852	561.743	0.00161	566.811	0.01455
566.856	0.03984	571.924	0.00697	612.483	0.00943	561.789	0.00206	566.856	0.000704019
566.902	0.03331	571.97	0.00868	612.527	0.00536	561.835	0.00166	566.902	0.01021
566.948	0.01619	572.016	0.00509	612.572	0.0112	561.881	0.00279	566.948	0.01467
566.994	0.04078	572.061	0.00643	612.617	0.00925	561.927	0.00196	566.994	0.01197
567.04	0.02226	572.107	0.00595	612.662	0.01083	561.973	0.00209	567.04	0.01455
567.085	0.02459	572.153	0.00726	612.707	0.0101	562.018	0.0017	567.085	0.01361
567.131	0.04078	572.199	0.00796	612.752	0.000730416	562.064	0.0015	567.131	0.00886
567.177	0.02319	572.244	0.01019	612.796	0.00572	562.11	0.00107	567.177	0.01408
567.223	0.01961	572.29	0.00606	612.841	0.0081	562.156	0.00262	567.223	0.0166
567.269	0.03658	572.336	0.00649	612.886	0.0039	562.202	0.00131	567.269	0.00522
567.314	0.03564	572.381	0.00582	612.931	0.01467	562.248	0.0025	567.314	0.01696
567.36	0.02039	572.427	0.00582	612.976	0.00475	562.294	0.0027	567.36	0.01308
567.406	0.0414	572.473	0.00927	613.02	0.00846	562.34	0.00233	567.406	0.01772
567.452	0.02926	572.518	0.00911	613.065	0.01035	562.386	0.00198	567.452	0.01443
567.498	0.02879	572.564	0.00504	613.11	0.01138	562.432	0.00125	567.498	0.00751
567.543	0.0263	572.61	0.00461	613.155	0.01114	562.477	0.00219	567.543	0.00804
567.589	0.02397	572.655	0.01037	613.2	0.00767	562.523	0.00108	567.589	0.01514
567.635	0.03735	572.701	0.00351	613.244	0.00682	562.569	0.00247	567.635	0.01402
567.681	0.0344	572.747	0.00737	613.289	0.01309	562.615	0.00149	567.681	0.00675
567.726	0.02957	572.792	0.00306	613.334	0.00597	562.661	0.0018	567.726	0.00774
567.772	0.03409	572.838	0.00592	613.379	0.01029	562.707	0.00199	567.772	0.0166
567.818	0.02988	572.884	0.0078	613.424	0.0101	562.753	0.00111	567.818	0.00252
567.864	0.0372	572.929	0.00319	613.468	0.0025	562.799	0.0016	567.864	0.00821
567.91	0.02693	572.975	0.00276	613.513	0.01108	562.844	0.00179	567.91	0.01543
567.955	0.03051	573.021	0.00737	613.558	0.01096	562.89	0.00132	567.955	0.00845
568.001	0.01603	573.066	0.00603	613.603	0.01071	562.936	0.002	568.001	0.01426
568.047	0.02973	573.112	0.00507	613.648	0.00895	562.982	0.00162	568.047	0.00986
568.093	0.0344	573.158	0.00509	613.692	0.0115	563.028	0.00247	568.093	0.01514
568.138	0.04732	573.203	0.00608	613.737	0.00329	563.074	0.00237	568.138	0.01613
568.184	0.03113	573.249	0.00426	613.782	0.00536	563.12	0.00121	568.184	0.00375
568.23	0.03471	573.295	0.00142	613.827	0.01236	563.165	0.00201	568.23	0.01613
568.276	0.03346	573.34	0.00566	613.871	0.00962	563.211	0.00152	568.276	0.00358
568.321	0.01992	573.386	0.000991705	613.916	0.00724	563.257	0.00171	568.321	0.01414
568.367	0.03658	573.432	0.00507	613.961	0.00609	563.303	0.00167	568.367	0.0159
568.413	0.04016	573.477	0.00531	614.006	0.00968	563.349	0.00217	568.413	0.01402
568.459	0.03097	573.523	0.00298	614.051	0.01491	563.395	0.00265	568.459	0.0122
568.504	0.02739	573.568	0.0048	614.095	0.00724	563.441	0.00252	568.504	0.01537
568.55	0.0344	573.614	0.00359	614.14	0.00597	563.486	0.00224	568.55	0.00851
568.596	0.02381	573.66	0.00284	614.185	0.01303	563.532	0.0018	568.596	0.01197
568.642	0.04389	573.705	0.00182	614.23	0.00688	563.578	0.00115	568.642	0.0037
568.687	0.03082	573.751	0.00453	614.274	0.01388	563.624	0.00142	568.687	0.01402
568.733	0.02802	573.797	0.00469	614.319	0.00956	563.67	0.00193	568.733	0.01619
568.779	0.04218	573.842	0.00204	614.364	0.00505	563.716	0.00184	568.779	0.01173
568.824	0.03471	573.888	0.000402048	614.409	0.00858	563.761	0.00102	568.824	0.01983
568.87	0.03004	573.933	0.00316	614.453	0.01576	563.807	0.0022	568.87	0.01443
568.916	0.03393	573.979	0.0048	614.498	0.00962	563.853	0.00203	568.916	0.01977
568.962	0.02412	574.025	0.00142	614.543	0.00925	563.899	0.0016	568.962	0.00399
569.007	0.03658	574.07	0.00389	614.588	0.00408	563.945	0.00215	569.007	0.01883
569.053	0.02926	574.116	0.00493	614.632	0.00907	563.991	0.0021	569.053	0.00874
569.099	0.03051	574.162	0.00188	614.677	0.00828	564.036	0.00159	569.099	0.01297
569.144	0.03518	574.207	0.0037	614.722	0.01236	564.082	0.0013	569.144	0.00581
569.19	0.03331	574.253	0.00217	614.766	0.00523	564.128	0.00253	569.19	0.01449
569.236	0.03346	574.298	0.00319	614.811	0.0084	564.174	0.00234	569.236	0.01461
569.282	0.0386	574.344	0.00209	614.856	0.00481	564.22	0.00203	569.282	0.021
569.327	0.0386	574.39	0.00292	614.901	0.01108	564.265	0.00241	569.327	0.01015
569.373	0.04218	574.435	0.00469	614.945	0.00694	564.311	0.00131	569.373	0.00933
569.419	0.02755	574.481	0.00231	614.99	0.01363	564.357	0.00247	569.419	0.02089
569.464	0.04903	574.526	0.00228	615.035	0.00858	564.403	0.00228	569.464	0.0142
569.51	0.02475	574.572	0.00222	615.08	0.00986	564.449	0.00177	569.51	0.01121
569.556	0.03362	574.617	0.00153	615.124	0.00676	564.495	0.00178	569.556	0.01414
569.602	0.04887	574.663	0.00343	615.169	0.00657	564.54	0.00141	569.602	0.00927
569.647	0.02615	574.709	0.00193	615.214	0.01102	564.586	0.00226	569.647	0.01713
569.693	0.02693	574.754	0	615.258	0.00919	564.632	0.0016	569.693	0.01009
569.739	0.03486	574.8	0.00255	615.303	0.00743	564.678	0.00189	569.739	0.01285
569.784	0.0484	574.845	0.00314	615.348	0.01047	564.723	0.00272	569.784	0.01766
569.83	0.01619	574.891	0.00129	615.392	0.0073	564.769	0.00157	569.83	0.01537
569.876	0.0249	574.937	0.00378	615.437	0.0123	564.815	0.00209	569.876	0.00645
569.921	0.04716	574.982	0.00228	615.482	0.01108	564.861	0.00195	569.921	0.0125
569.967	0.02693	575.028	0.00289	615.527	0.00919	564.907	0.0015	569.967	0.01068
570.013	0.04934	575.073	0.00185	615.571	0.01126	564.952	0.00185	570.013	0.01496
570.058	0.03144	575.119	0.00228	615.616	0.00895	564.998	0.0012	570.058	0.0169
570.104	0.03782	575.164	0.000643267	615.661	0.01637	565.044	0.00161	570.104	0.00968
570.15	0.04125	575.21	0.00314	615.705	0.01175	565.09	0.00264	570.15	0.01338
570.195	0.04187	575.256	0.00461	615.75	0.00755	565.136	0.00158	570.195	0.00774
570.241	0.03751	575.301	0.00129	615.795	0.0059	565.181	0.00184	570.241	0.01338
570.287	0.04047	575.347	0.00257	615.839	0.00883	565.227	0.00242	570.287	0.01995
570.332	0.02288	575.392	0.00343	615.884	0.01193	565.273	0.00142	570.332	0.01109
570.378	0.03222	575.438	0.00356	615.929	0.00371	565.319	0.00279	570.378	0.01737
570.424	0.03673	575.483	0.00233	615.973	0.01497	565.364	0.00198	570.424	0.00886
570.469	0.04062	575.529	0.00217	616.018	0.00603	565.41	0.00223	570.469	0.01813
570.515	0.03486	575.574	0.00056286	616.063	0.02136	565.456	0.00232	570.515	0.02429
570.561	0.04903	575.62	0.00619	616.107	0.00517	565.502	0.00188	570.561	0.0152
570.606	0.03455	575.666	0.00335	616.152	0.00797	565.547	0.00111	570.606	0.00792
570.652	0.02444	575.711	0.00268	616.197	0.00889	565.593	0.00222	570.652	0.01907
570.698	0.06381	575.757	0.00319	616.241	0.0112	565.639	0.00223	570.698	0.01167
570.743	0.02911	575.802	0.00488	616.286	0.0045	565.685	0.00193	570.743	0.00874
570.789	0.03486	575.848	0.00281	616.331	0.01102	565.73	0.00257	570.789	0.01848
570.835	0.05588	575.893	0.00123	616.375	0.0101	565.776	0.00175	570.835	0.00651
570.88	0.04654	575.939	0.00265	616.42	0.00688	565.822	0.00195	570.88	0.01877
570.926	0.03019	575.984	0.00485	616.465	0.00816	565.868	0.00221	570.926	0.01555
570.971	0.0414	576.03	0.00255	616.509	0.01528	565.913	0.00214	570.971	0.01971
571.017	0.03377	576.075	0.00413	616.554	0.00852	565.959	0.0018	571.017	0.01461
571.063	0.03362	576.121	0.00265	616.599	0.00432	566.005	0.00198	571.063	0.0183
571.108	0.04016	576.166	0.00298	616.643	0.00992	566.051	0.00191	571.108	0.01426
571.154	0.0537	576.212	0.00493	616.688	0.0101	566.096	0.0024	571.154	0.01778
571.2	0.0263	576.257	0.00271	616.733	0.01004	566.142	0.00225	571.2	0.01256
571.245	0.05385	576.303	0.00356	616.777	0.00627	566.188	0.00199	571.245	0.01279
571.291	0.03735	576.348	0.00327	616.822	0.00797	566.234	0.00191	571.291	0.01625
571.336	0.0358	576.394	0.00493	616.866	0.01449	566.279	0.0018	571.336	0.01467
571.382	0.03237	576.439	0.00287	616.911	0.00901	566.325	0.00217	571.382	0.0115
571.428	0.06257	576.485	0.00635	616.956	0.00414	566.371	0.00149	571.428	0.01437
571.473	0.03486	576.53	0.0049	617	0.00828	566.416	0.00235	571.473	0.01285
571.519	0.0263	576.576	0.00322	617.045	0.01357	566.462	0.0028	571.519	0.01537
571.565	0.07066	576.622	0.000964908	617.09	0.00883	566.508	0.00151	571.565	0.01531
571.61	0.03424	576.667	0.00432	617.134	0.01351	566.554	0.0025	571.61	0.01901
571.656	0.04109	576.713	0.00558	617.179	0.00517	566.599	0.00226	571.656	0.01566
571.701	0.04778	576.758	0.00394	617.224	0.00846	566.645	0.00204	571.701	0.0142
571.747	0.04202	576.803	0.00456	617.268	0.00919	566.691	0.00147	571.747	0.01033
571.793	0.06023	576.849	0.00665	617.313	0.014	566.736	0.002	571.793	0.01461
571.838	0.04514	576.894	0.00354	617.357	0.00895	566.782	0.00216	571.838	0.01719
571.884	0.01136	576.94	0.00541	617.402	0.00974	566.828	0.00208	571.884	0.01156
571.929	0.06319	576.985	0.0033	617.447	0.01333	566.874	0.00202	571.929	0.01402
571.975	0.04311	577.031	0.00732	617.491	0.01156	566.919	0.002	571.975	0.01877
572.021	0.03533	577.076	0.00252	617.536	0.00846	566.965	0.00218	572.021	0.01631
572.066	0.04187	577.122	0.00239	617.58	0.00962	567.011	0.00189	572.066	0.01531
572.112	0.05058	577.167	0.00665	617.625	0.00895	567.056	0.00235	572.112	0.02106
572.157	0.04591	577.213	0.00657	617.67	0.0084	567.102	0.00146	572.157	0.01449
572.203	0.03502	577.258	0.0041	617.714	0.01516	567.148	0.00165	572.203	0.01332
572.248	0.05805	577.304	0.00252	617.759	0.00371	567.193	0.00155	572.248	0.00364
572.294	0.04856	577.349	0.00667	617.803	0.00876	567.239	0.00149	572.294	0.01725
572.34	0.02879	577.395	0.00311	617.848	0.01455	567.285	0.002	572.34	0.0125
572.385	0.0607	577.44	0.00716	617.893	0.01394	567.33	0.00259	572.385	0.02265
572.431	0.03549	577.486	0.00233	617.937	0.01071	567.376	0.00195	572.431	0.01355
572.476	0.05245	577.531	0.00555	617.982	0.01363	567.422	0.00228	572.476	0.02259
572.522	0.05152	577.577	0.00729	618.026	0.00889	567.467	0.00181	572.522	0.02124
572.567	0.0579	577.622	0.00343	618.071	0.00706	567.513	0.00186	572.567	0.02065
572.613	0.03393	577.668	0.00509	618.115	0.01643	567.559	0.00297	572.613	0.02353
572.659	0.04311	577.713	0.00745	618.16	0.00603	567.605	0.00212	572.659	0.0183
572.704	0.05914	577.758	0.00504	618.205	0.01254	567.65	0.00209	572.704	0.01942
572.75	0.05323	577.804	0.00555	618.249	0.00542	567.696	0.0013	572.75	0.0125
572.795	0.05728	577.849	0.00576	618.294	0.0123	567.741	0.0022	572.795	0.01033
572.841	0.0484	577.895	0.00566	618.338	0.00925	567.787	0.00193	572.841	0.01126
572.886	0.04809	577.94	0.00533	618.383	0.01126	567.833	0.00289	572.886	0.02945
572.932	0.0523	577.986	0.00718	618.427	0.00986	567.878	0.00195	572.932	0.01261
572.977	0.04451	578.031	0.00799	618.472	0.00749	567.924	0.00193	572.977	0.02171
573.023	0.06272	578.077	0.00627	618.517	0.01163	567.97	0.00218	573.023	0.01484
573.069	0.05805	578.122	0.00574	618.561	0.00822	568.015	0.00222	573.069	0.01889
573.114	0.05432	578.167	0.00469	618.606	0.01059	568.061	0.00171	573.114	0.0166
573.16	0.05759	578.213	0.00153	618.65	0.01193	568.107	0.00152	573.16	0.01983
573.205	0.05572	578.258	0.00903	618.695	0.00883	568.152	0.00188	573.205	0.01267
573.251	0.04342	578.304	0.00619	618.739	0.01491	568.198	0.00235	573.251	0.02282
573.296	0.05556	578.349	0.00681	618.784	0.01193	568.244	0.0017	573.296	0.01977
573.342	0.04934	578.395	0.0041	618.828	0.00493	568.289	0.00185	573.342	0.0122
573.387	0.04965	578.44	0.00611	618.873	0.00779	568.335	0.00244	573.387	0.02212
573.433	0.06257	578.485	0.00729	618.917	0.01388	568.381	0.00219	573.433	0.02147
573.478	0.05447	578.531	0.00239	618.962	0.00749	568.426	0.00188	573.478	0.01068
573.524	0.05245	578.576	0.0067	619.007	0.01473	568.472	0.00268	573.524	0.0274
573.569	0.05214	578.622	0.00665	619.051	0.01254	568.517	0.0027	573.569	0.0132
573.615	0.05292	578.667	0.00729	619.096	0.00852	568.563	0.000978836	573.615	0.01373
573.66	0.05447	578.713	0.00742	619.14	0.0126	568.609	0.00262	573.66	0.01801
573.706	0.05043	578.758	0.00718	619.185	0.0115	568.654	0.00169	573.706	0.01426
573.751	0.06163	578.803	0.00568	619.229	0.00834	568.7	0.00236	573.751	0.01936
573.797	0.06397	578.849	0.01008	619.274	0.01016	568.746	0.0023	573.797	0.0193
573.843	0.05992	578.894	0.00606	619.318	0.0056	568.791	0.00127	573.843	0.01478
573.888	0.05479	578.94	0.00721	619.363	0.01016	568.837	0.00171	573.888	0.02124
573.934	0.05961	578.985	0.00697	619.407	0.0137	568.882	0.00259	573.934	0.02317
573.979	0.0579	579.03	0.00874	619.452	0.00694	568.928	0.00142	573.979	0.00909
574.025	0.07113	579.076	0.00914	619.496	0.00791	568.974	0.00306	574.025	0.03409
574.07	0.05805	579.121	0.00528	619.541	0.01315	569.019	0.00213	574.07	0.0186
574.116	0.04949	579.167	0.00635	619.585	0.01065	569.065	0.00224	574.116	0.0166
574.161	0.07424	579.212	0.00887	619.63	0	569.11	0.00182	574.161	0.02394
574.207	0.05307	579.257	0.00737	619.674	0.01339	569.156	0.0024	574.207	0.02534
574.252	0.0635	579.303	0.00917	619.719	0.01108	569.202	0.00211	574.252	0.02001
574.298	0.0772	579.348	0.00876	619.763	0.01138	569.247	0.00248	574.298	0.02834
574.343	0.05696	579.393	0.00791	619.808	0.01436	569.293	0.00178	574.343	0.02001
574.389	0.05977	579.439	0.00718	619.852	0.01035	569.338	0.00275	574.389	0.01772
574.434	0.07082	579.484	0.00627	619.897	0.00846	569.384	0.00171	574.434	0.0203
574.479	0.05821	579.53	0.00641	619.941	0.00304	569.43	0.00223	574.479	0.02458
574.525	0.08685	579.575	0.00796	619.986	0.0115	569.475	0.00224	574.525	0.02253
574.57	0.05899	579.62	0.00809	620.03	0.00639	569.521	0.00188	574.57	0.01954
574.616	0.06272	579.666	0.00576	620.075	0.01783	569.566	0.00281	574.616	0.0257
574.661	0.06957	579.711	0.00906	620.119	0.00554	569.612	0.00135	574.661	0.0139
574.707	0.05743	579.756	0.0052	620.164	0.00864	569.658	0.00167	574.707	0.02159
574.752	0.05821	579.802	0.0067	620.208	0.0098	569.703	0.00276	574.752	0.02147
574.798	0.07175	579.847	0.00474	620.253	0.00913	569.749	0.002	574.798	0.02382
574.843	0.06397	579.893	0.01069	620.297	0.01035	569.794	0.00177	574.843	0.0166
574.889	0.08529	579.938	0.0075	620.342	0.01132	569.84	0.00181	574.889	0.0227
574.934	0.0565	579.983	0.00775	620.386	0.00554	569.885	0.00269	574.934	0.02124
574.98	0.0716	580.029	0.00909	620.431	0.0098	569.931	0.00225	574.98	0.02429
575.025	0.0772	580.074	0.0071	620.475	0.01272	569.977	0.00252	575.025	0.02153
575.071	0.05012	580.119	0.00809	620.519	0.01035	570.022	0.00255	575.071	0.02388
575.116	0.08374	580.165	0.00708	620.564	0.00554	570.068	0.00181	575.116	0.02218
575.161	0.05432	580.21	0.00917	620.608	0.01126	570.113	0.00202	575.161	0.02294
575.207	0.08591	580.255	0.00702	620.653	0.0151	570.159	0.00338	575.207	0.02916
575.252	0.07409	580.301	0.00839	620.697	0.00298	570.204	0.00188	575.252	0.02112
575.298	0.06039	580.346	0.01027	620.742	0.01394	570.25	0.00276	575.298	0.02106
575.343	0.07377	580.391	0.0048	620.786	0.01156	570.295	0.00226	575.343	0.0271
575.389	0.08996	580.437	0.00619	620.831	0.00943	570.341	0.00184	575.389	0.01772
575.434	0.07471	580.482	0.00941	620.875	0.01211	570.387	0.00232	575.434	0.0264
575.48	0.08374	580.527	0.01021	620.92	0.00663	570.432	0.0022	575.48	0.02734
575.525	0.09012	580.573	0.00909	620.964	0.00943	570.478	0.00214	575.525	0.02828
575.57	0.06132	580.618	0.00957	621.008	0.01108	570.523	0.00224	575.57	0.02441
575.616	0.06397	580.663	0.00866	621.053	0.01388	570.569	0.00232	575.616	0.02599
575.661	0.07782	580.709	0.00826	621.097	0.0059	570.614	0.00313	575.661	0.02247
575.707	0.08342	580.754	0.00823	621.142	0.01436	570.66	0.00195	575.707	0.02534
575.752	0.08732	580.799	0.00665	621.186	0.00706	570.705	0.00251	575.752	0.03391
575.798	0.08062	580.845	0.0082	621.231	0.00852	570.751	0.0029	575.798	0.02259
575.843	0.06646	580.89	0.01102	621.275	0.00463	570.796	0.0016	575.843	0.01672
575.888	0.07767	580.935	0.00893	621.319	0.02009	570.842	0.00248	575.888	0.02224
575.934	0.08887	580.981	0.01166	621.364	0.01211	570.887	0.00317	575.934	0.03238
575.979	0.07097	581.026	0.00804	621.408	0.00645	570.933	0.0019	575.979	0.02048
576.025	0.07128	581.071	0.00847	621.453	0.01102	570.979	0.00287	576.025	0.0291
576.07	0.08747	581.116	0.00788	621.497	0.00737	571.024	0.00195	576.07	0.02869
576.115	0.08	581.162	0.01032	621.542	0.00956	571.07	0.00246	576.115	0.03133
576.161	0.08716	581.207	0.01029	621.586	0.00943	571.115	0.00238	576.161	0.02347
576.206	0.10677	581.252	0.00978	621.63	0.0112	571.161	0.00229	576.206	0.02793
576.252	0.06864	581.298	0.00732	621.675	0.00566	571.206	0.00273	576.252	0.02728
576.297	0.09961	581.343	0.00871	621.719	0.01083	571.252	0.0025	576.297	0.02939
576.343	0.08374	581.388	0.00847	621.764	0.00767	571.297	0.00266	576.343	0.02646
576.388	0.09105	581.433	0.00807	621.808	0.00846	571.343	0.00255	576.388	0.02364
576.433	0.09183	581.479	0.00917	621.852	0.01558	571.388	0.00304	576.433	0.02411
576.479	0.08031	581.524	0.0123	621.897	0.0073	571.434	0.0033	576.479	0.03655
576.524	0.08638	581.569	0.01021	621.941	0.01236	571.479	0.00221	576.524	0.03021
576.569	0.09728	581.615	0.00729	621.986	0.0123	571.525	0.00296	576.569	0.03121
576.615	0.09027	581.66	0.00898	622.03	0.01016	571.57	0.00242	576.615	0.02904
576.66	0.08872	581.705	0.00917	622.074	0.01205	571.616	0.00243	576.66	0.02511
576.706	0.09556	581.75	0.01174	622.119	0.01418	571.661	0.00298	576.706	0.03051
576.751	0.10646	581.796	0.01142	622.163	0.00962	571.707	0.00208	576.751	0.02617
576.796	0.08529	581.841	0.00809	622.208	0.00895	571.752	0.00262	576.796	0.02957
576.842	0.06319	581.886	0.00799	622.252	0.01242	571.798	0.00231	576.842	0.02892
576.887	0.10475	581.932	0.01088	622.296	0.00852	571.843	0.00235	576.887	0.0342
576.933	0.1049	581.977	0.00863	622.341	0.00797	571.889	0.00257	576.933	0.03432
576.978	0.09058	582.022	0.0097	622.385	0.014	571.934	0.00262	576.978	0.02757
577.023	0.10288	582.067	0.00836	622.429	0.01138	571.979	0.00274	577.023	0.03162
577.069	0.09479	582.113	0.01123	622.474	0.00876	572.025	0.00243	577.069	0.02851
577.114	0.06926	582.158	0.00665	622.518	0.00542	572.07	0.00281	577.114	0.03074
577.159	0.12498	582.203	0.0126	622.562	0.00864	572.116	0.0026	577.159	0.03098
577.205	0.09416	582.248	0.00756	622.607	0.00828	572.161	0.00282	577.205	0.02881
577.25	0.09759	582.294	0.01163	622.651	0.01181	572.207	0.00398	577.25	0.04517
577.295	0.11268	582.339	0.01021	622.696	0.01205	572.252	0.00256	577.295	0.02898
577.341	0.1007	582.384	0.00874	622.74	0.01394	572.298	0.00254	577.341	0.03086
577.386	0.09385	582.429	0.00868	622.784	0.01443	572.343	0.00317	577.386	0.03121
577.431	0.11393	582.475	0.01203	622.829	0.00919	572.389	0.00279	577.431	0.02863
577.477	0.0993	582.52	0.01016	622.873	0.00767	572.434	0.00244	577.477	0.02922
577.522	0.10926	582.565	0.01185	622.917	0.0137	572.48	0.00351	577.522	0.02916
577.568	0.11595	582.61	0.00761	622.962	0.00597	572.525	0.00337	577.568	0.03256
577.613	0.09961	582.656	0.00775	623.006	0.0067	572.57	0.00353	577.613	0.03667
577.658	0.11533	582.701	0.00871	623.05	0.01856	572.616	0.00266	577.658	0.02552
577.704	0.10023	582.746	0.00893	623.095	0.00603	572.661	0.00287	577.704	0.03062
577.749	0.12187	582.791	0.00984	623.139	0.01102	572.707	0.00356	577.749	0.0352
577.794	0.11097	582.836	0.00796	623.183	0.01747	572.752	0.00305	577.794	0.03731
577.84	0.11144	582.882	0.01206	623.228	0.01144	572.798	0.00251	577.84	0.0328
577.885	0.10973	582.927	0.01128	623.272	0.0073	572.843	0.00257	577.885	0.03632
577.93	0.1063	582.972	0.0093	623.316	0.01875	572.889	0.00279	577.93	0.03139
577.976	0.11113	583.017	0.00844	623.361	0.00207	572.934	0.00345	577.976	0.0342
578.021	0.10848	583.063	0.01123	623.405	0.01132	572.979	0.00303	578.021	0.0328
578.066	0.13198	583.108	0.00976	623.449	0.01126	573.025	0.00355	578.066	0.03145
578.111	0.12467	583.153	0.01112	623.494	0.01108	573.07	0.00342	578.111	0.04224
578.157	0.12529	583.198	0.00962	623.538	0.00876	573.116	0.00294	578.157	0.04629
578.202	0.12296	583.243	0.01195	623.582	0.00469	573.161	0.00348	578.202	0.0328
578.247	0.12825	583.289	0.01193	623.627	0.00895	573.207	0.0024	578.247	0.02969
578.293	0.11767	583.334	0.00844	623.671	0.01035	573.252	0.00262	578.293	0.03338
578.338	0.12233	583.379	0.00946	623.715	0.01138	573.297	0.00308	578.338	0.03285
578.383	0.12233	583.424	0.01029	623.76	0.00499	573.343	0.00278	578.383	0.03755
578.429	0.12872	583.469	0.01118	623.804	0.01156	573.388	0.00346	578.429	0.03989
578.474	0.13152	583.515	0.01195	623.848	0.00986	573.434	0.00312	578.474	0.03485
578.519	0.12809	583.56	0.00941	623.892	0.00968	573.479	0.0029	578.519	0.03162
578.565	0.1323	583.605	0.01048	623.937	0.00584	573.524	0.00327	578.565	0.03456
578.61	0.12965	583.65	0.01064	623.981	0.00743	573.57	0.00284	578.61	0.0308
578.655	0.13245	583.695	0.01059	624.025	0.01357	573.615	0.00398	578.655	0.04764
578.7	0.13961	583.741	0.01214	624.07	0.00876	573.661	0.00315	578.7	0.04265
578.746	0.127	583.786	0.01102	624.114	0.0101	573.706	0.00349	578.746	0.03978
578.791	0.14864	583.831	0.00694	624.158	0.00822	573.751	0.00288	578.791	0.03831
578.836	0.14802	583.876	0.01238	624.203	0.00231	573.797	0.00342	578.836	0.03866
578.882	0.11767	583.921	0.01206	624.247	0.00791	573.842	0.00372	578.882	0.04265
578.927	0.16156	583.966	0.01238	624.291	0.01132	573.888	0.00359	578.927	0.04412
578.972	0.13759	584.012	0.00943	624.335	0.00791	573.933	0.0035	578.972	0.0342
579.017	0.12934	584.057	0.0093	624.38	0.00998	573.978	0.0032	579.017	0.04336
579.063	0.1516	584.102	0.01153	624.424	0.00986	574.024	0.00292	579.063	0.03678
579.108	0.13556	584.147	0.00826	624.468	0.01382	574.069	0.00325	579.108	0.04177
579.153	0.14693	584.192	0.01236	624.512	0.00578	574.115	0.00287	579.153	0.04459
579.199	0.14942	584.237	0.0108	624.557	0.01315	574.16	0.00372	579.199	0.03931
579.244	0.16374	584.283	0.0134	624.601	0.01777	574.205	0.00362	579.244	0.04435
579.289	0.14646	584.328	0.01096	624.645	0.01954	574.251	0.00317	579.289	0.03837
579.334	0.16591	584.373	0.01155	624.69	0.00822	574.296	0.0037	579.334	0.04793
579.38	0.14833	584.418	0.00943	624.734	0.01449	574.341	0.0035	579.38	0.04001
579.425	0.14988	584.463	0.01273	624.778	0.00913	574.387	0.00387	579.425	0.04729
579.47	0.14677	584.508	0.01072	624.822	0.00718	574.432	0.00388	579.47	0.04787
579.515	0.15175	584.553	0.01222	624.867	0.00852	574.477	0.00269	579.515	0.04113
579.561	0.1558	584.599	0.01107	624.911	0.0084	574.523	0.00357	579.561	0.04253
579.606	0.16498	584.644	0.01161	624.955	0.01315	574.568	0.00359	579.606	0.04101
579.651	0.14179	584.689	0.01182	624.999	0.00584	574.614	0.00258	579.651	0.044
579.696	0.1572	584.734	0.01061	625.044	0.01436	574.659	0.00396	579.696	0.03837
579.742	0.16996	584.779	0.01319	625.088	0.01278	574.704	0.00286	579.742	0.03673
579.787	0.16809	584.824	0.01153	625.132	0.01357	574.75	0.00366	579.787	0.04383
579.832	0.16187	584.869	0.00863	625.176	0.00676	574.795	0.00428	579.832	0.05239
579.877	0.15051	584.915	0.01359	625.22	0.00487	574.84	0.00377	579.877	0.04523
579.923	0.16358	584.96	0.01182	625.265	0.00931	574.886	0.00348	579.923	0.04224
579.968	0.1779	585.005	0.01013	625.309	0.01692	574.931	0.00427	579.968	0.04834
580.013	0.17961	585.05	0.01262	625.353	0.01108	574.976	0.00328	580.013	0.04289
580.058	0.17074	585.095	0.01099	625.397	0.00986	575.022	0.00435	580.058	0.04834
580.104	0.16	585.14	0.01418	625.442	0.01126	575.067	0.0039	580.104	0.04922
580.149	0.18288	585.185	0.01445	625.486	0.00724	575.112	0.00336	580.149	0.04664
580.194	0.15175	585.23	0.0111	625.53	0.01333	575.158	0.00407	580.194	0.04723
580.239	0.17152	585.276	0.01088	625.574	0.00834	575.203	0.0038	580.239	0.04623
580.284	0.1916	585.321	0.01399	625.619	0.01132	575.248	0.0044	580.284	0.04758
580.33	0.17852	585.366	0.01075	625.663	0.00749	575.294	0.00437	580.33	0.05849
580.375	0.1656	585.411	0.01262	625.707	0.0095	575.339	0.00344	580.375	0.04341
580.42	0.17323	585.456	0.0127	625.751	0.00883	575.384	0.00386	580.42	0.04987
580.465	0.17946	585.501	0.01139	625.795	0.00566	575.43	0.00452	580.465	0.04881
580.51	0.17479	585.546	0.01158	625.84	0.0165	575.475	0.0046	580.51	0.05421
580.556	0.19035	585.591	0.01539	625.884	0.0101	575.52	0.00447	580.556	0.05268
580.601	0.17868	585.636	0.01233	625.928	0.01217	575.566	0.00393	580.601	0.0545
580.646	0.17105	585.681	0.013	625.972	0.01023	575.611	0.00416	580.646	0.04916
580.691	0.20405	585.727	0.01292	626.016	0.0095	575.656	0.00366	580.691	0.04758
580.736	0.17743	585.772	0.01375	626.061	0.00816	575.702	0.00449	580.736	0.05356
580.782	0.15969	585.817	0.01155	626.105	0.0143	575.747	0.0042	580.782	0.04746
580.827	0.18008	585.862	0.01265	626.149	0.01236	575.792	0.00449	580.827	0.05697
580.872	0.17883	585.907	0.0141	626.193	0.00986	575.837	0.00466	580.872	0.0582
580.917	0.16887	585.952	0.01035	626.237	0.01193	575.883	0.00464	580.917	0.05749
580.962	0.17339	585.997	0.01461	626.282	0.00517	575.928	0.00412	580.962	0.06031
581.008	0.16202	586.042	0.01394	626.326	0.00986	575.973	0.00491	581.008	0.05028
581.053	0.17307	586.087	0.00871	626.37	0.01071	576.019	0.00403	581.053	0.04928
581.098	0.18708	586.132	0.01506	626.414	0.01479	576.064	0.00465	581.098	0.05515
581.143	0.17883	586.177	0.01287	626.458	0.01278	576.109	0.00487	581.143	0.05509
581.188	0.18132	586.222	0.01327	626.502	0.01284	576.154	0.00478	581.188	0.05691
581.234	0.17805	586.268	0.01528	626.547	0.0126	576.2	0.0036	581.234	0.05104
581.279	0.1737	586.313	0.01249	626.591	0.01534	576.245	0.00442	581.279	0.05632
581.324	0.17089	586.358	0.01477	626.635	0.01272	576.29	0.00522	581.324	0.05802
581.369	0.17665	586.403	0.0127	626.679	0.00937	576.336	0.00435	581.369	0.04729
581.414	0.16467	586.448	0.01367	626.723	0.00438	576.381	0.00385	581.414	0.05356
581.459	0.17572	586.493	0.01193	626.767	0.01023	576.426	0.00459	581.459	0.04664
581.505	0.17899	586.538	0.01348	626.812	0.01053	576.471	0.00379	581.505	0.05726
581.55	0.15891	586.583	0.01139	626.856	0.00779	576.517	0.00553	581.55	0.06477
581.595	0.17588	586.628	0.01439	626.9	0.01735	576.562	0.00426	581.595	0.06078
581.64	0.16358	586.673	0.01386	626.944	0.00992	576.607	0.00571	581.64	0.06289
581.685	0.15938	586.718	0.01241	626.988	0.01461	576.653	0.00428	581.685	0.0589
581.73	0.16887	586.763	0.016	627.032	0.00925	576.698	0.00498	581.73	0.06131
581.775	0.16031	586.808	0.01378	627.076	0.01278	576.743	0.00554	581.775	0.06471
581.821	0.1558	586.853	0.01244	627.121	0.0151	576.788	0.0056	581.821	0.05972
581.866	0.16327	586.898	0.01496	627.165	0.00791	576.834	0.00505	581.866	0.06418
581.911	0.16623	586.943	0.01504	627.209	0.01333	576.879	0.00466	581.911	0.05409
581.956	0.16125	586.988	0.01212	627.253	0.00846	576.924	0.00574	581.956	0.06747
582.001	0.15767	587.033	0.01225	627.297	0.01643	576.969	0.00503	582.001	0.06459
582.046	0.15175	587.078	0.01313	627.341	0.00676	577.015	0.00489	582.046	0.0663
582.091	0.16078	587.123	0.01265	627.385	0.01321	577.06	0.00528	582.091	0.06107
582.137	0.15953	587.168	0.01179	627.429	0.01747	577.105	0.00536	582.137	0.05697
582.182	0.15611	587.213	0.0141	627.474	0.01059	577.15	0.00553	582.182	0.06682
582.227	0.16327	587.258	0.01308	627.518	0.01449	577.195	0.00509	582.227	0.06559
582.272	0.1477	587.303	0.01453	627.562	0.01765	577.241	0.00449	582.272	0.05814
582.317	0.16638	587.348	0.01646	627.606	0.00383	577.286	0.00609	582.317	0.07216
582.362	0.12856	587.393	0.01169	627.65	0.02015	577.331	0.00535	582.362	0.06635
582.407	0.15004	587.438	0.01461	627.694	0.00895	577.376	0.00592	582.407	0.05925
582.452	0.15144	587.484	0.0156	627.738	0.01156	577.422	0.00513	582.452	0.06166
582.498	0.14412	587.529	0.01316	627.782	0.01144	577.467	0.00456	582.498	0.06929
582.543	0.16078	587.574	0.01662	627.827	0.01296	577.512	0.00499	582.543	0.06806
582.588	0.15642	587.619	0.01407	627.871	0.00743	577.557	0.00469	582.588	0.05826
582.633	0.13432	587.664	0.0111	627.915	0.01303	577.603	0.00626	582.633	0.06894
582.678	0.16451	587.709	0.01713	627.959	0.01254	577.648	0.00635	582.678	0.06665
582.723	0.13728	587.754	0.01346	628.003	0.01065	577.693	0.00542	582.723	0.07269
582.768	0.14475	587.799	0.01415	628.047	0.01497	577.738	0.00576	582.768	0.06764
582.813	0.16342	587.844	0.01635	628.091	0.01558	577.783	0.00585	582.813	0.07093
582.858	0.16031	587.889	0.01404	628.135	0.00822	577.829	0.00584	582.858	0.06852
582.904	0.16171	587.933	0.01498	628.179	0.01443	577.874	0.00558	582.904	0.06635
582.949	0.16202	587.978	0.01581	628.223	0.01704	577.919	0.00582	582.949	0.07521
582.994	0.16576	588.023	0.02021	628.267	0.01163	577.964	0.00629	582.994	0.0721
583.039	0.15486	588.068	0.01514	628.312	0.01716	578.009	0.00619	583.039	0.07034
583.084	0.14023	588.113	0.01874	628.356	0.01735	578.055	0.00564	583.084	0.06688
583.129	0.16156	588.158	0.0163	628.4	0.01102	578.1	0.00612	583.129	0.06319
583.174	0.14195	588.203	0.01544	628.444	0.01315	578.145	0.00585	583.174	0.0707
583.219	0.1463	588.248	0.01809	628.488	0.01887	578.19	0.00657	583.219	0.0751
583.264	0.16482	588.293	0.01402	628.532	0.0095	578.235	0.0061	583.264	0.07134
583.309	0.16171	588.338	0.01482	628.576	0.01595	578.281	0.0058	583.309	0.06999
583.354	0.14226	588.383	0.02206	628.62	0.01479	578.326	0.00663	583.354	0.06723
583.399	0.16856	588.428	0.0156	628.664	0.01327	578.371	0.00594	583.399	0.07457
583.445	0.15051	588.473	0.01721	628.708	0.01406	578.416	0.00633	583.445	0.06882
583.49	0.15844	588.518	0.01812	628.752	0.01814	578.461	0.00678	583.49	0.08225
583.535	0.15409	588.563	0.01916	628.796	0.01156	578.506	0.0055	583.535	0.06712
583.58	0.1558	588.608	0.01981	628.84	0.01394	578.552	0.00624	583.58	0.07656
583.625	0.13089	588.653	0.01646	628.884	0.0154	578.597	0.00637	583.625	0.06811
583.67	0.1642	588.698	0.0174	628.928	0.02094	578.642	0.00602	583.67	0.07316
583.715	0.16156	588.743	0.01541	628.973	0.0129	578.687	0.00667	583.715	0.08208
583.76	0.15689	588.788	0.02013	629.017	0.0207	578.732	0.00545	583.76	0.07216
583.805	0.15673	588.833	0.01817	629.061	0.01479	578.777	0.00697	583.805	0.07527
583.85	0.14459	588.878	0.01933	629.105	0.01522	578.823	0.00654	583.85	0.07938
583.895	0.14132	588.923	0.01906	629.149	0.02033	578.868	0.006	583.895	0.0768
583.94	0.16436	588.968	0.02056	629.193	0.00956	578.913	0.00555	583.94	0.06577
583.985	0.14864	589.013	0.01866	629.237	0.01619	578.958	0.00762	583.985	0.08472
584.03	0.1558	589.057	0.0186	629.281	0.0137	579.003	0.00666	584.03	0.07392
584.075	0.16482	589.102	0.02136	629.325	0.01436	579.048	0.00631	584.075	0.07263
584.12	0.13821	589.147	0.0201	629.369	0.01406	579.094	0.00612	584.12	0.07158
584.165	0.14988	589.192	0.02075	629.413	0.02264	579.139	0.00684	584.165	0.08313
584.21	0.14677	589.237	0.02544	629.457	0.00937	579.184	0.0078	584.21	0.07732
584.255	0.14023	589.282	0.01866	629.501	0.01217	579.229	0.00655	584.255	0.08172
584.301	0.14163	589.327	0.02428	629.545	0.01266	579.274	0.00637	584.301	0.06987
584.346	0.14957	589.372	0.0242	629.589	0.01814	579.319	0.00746	584.346	0.08454
584.391	0.15424	589.417	0.02182	629.633	0.01576	579.364	0.00818	584.391	0.08877
584.436	0.15767	589.462	0.02761	629.677	0.01266	579.41	0.00752	584.436	0.07598
584.481	0.16514	589.507	0.02284	629.721	0.0165	579.455	0.00693	584.481	0.08618
584.526	0.14319	589.552	0.02214	629.765	0.01528	579.5	0.00767	584.526	0.08067
584.571	0.13961	589.597	0.0253	629.809	0.02283	579.545	0.007	584.571	0.07791
584.616	0.15673	589.641	0.02471	629.853	0.01972	579.59	0.00735	584.616	0.08366
584.661	0.14895	589.686	0.02501	629.897	0.01503	579.635	0.00807	584.661	0.07727
584.706	0.15346	589.731	0.02506	629.941	0.01643	579.68	0.00671	584.706	0.0792
584.751	0.14319	589.776	0.02801	629.985	0.01832	579.725	0.00752	584.751	0.09058
584.796	0.15844	589.821	0.02836	630.029	0.01637	579.771	0.00806	584.796	0.08448
584.841	0.13603	589.866	0.02589	630.073	0.0168	579.816	0.00847	584.841	0.0707
584.886	0.15019	589.911	0.02836	630.117	0.02149	579.861	0.00721	584.886	0.07521
584.931	0.14521	589.956	0.02753	630.161	0.01747	579.906	0.00796	584.931	0.08096
584.976	0.16125	590.001	0.03088	630.205	0.01315	579.951	0.00934	584.976	0.08366
585.021	0.15642	590.045	0.03267	630.249	0.01199	579.996	0.00741	585.021	0.07298
585.066	0.14973	590.09	0.02986	630.293	0.02502	580.041	0.00797	585.066	0.08419
585.111	0.15206	590.135	0.03275	630.337	0.01412	580.086	0.00771	585.111	0.07815
585.156	0.18724	590.18	0.03372	630.381	0.01467	580.131	0.00826	585.156	0.07721
585.201	0.1365	590.225	0.03471	630.425	0.01156	580.177	0.00868	585.201	0.08472
585.246	0.13992	590.27	0.03715	630.469	0.02216	580.222	0.00789	585.246	0.08038
585.291	0.16716	590.315	0.0342	630.513	0.01905	580.267	0.00784	585.291	0.07785
585.336	0.13946	590.36	0.03605	630.557	0.01406	580.312	0.00855	585.336	0.08343
585.381	0.15175	590.405	0.03978	630.601	0.01564	580.357	0.0084	585.381	0.08143
585.426	0.14335	590.449	0.036	630.645	0.01613	580.402	0.0093	585.426	0.08982
585.471	0.1323	590.494	0.04473	630.689	0.01844	580.447	0.00806	585.471	0.07468
585.516	0.14724	590.539	0.0427	630.733	0.02088	580.492	0.00847	585.516	0.08413
585.561	0.13416	590.584	0.04594	630.777	0.01181	580.537	0.00875	585.561	0.0856
585.605	0.15082	590.629	0.04653	630.821	0.01668	580.582	0.00852	585.605	0.07897
585.65	0.1572	590.674	0.04487	630.864	0.02404	580.627	0.00888	585.65	0.08454
585.695	0.16187	590.719	0.04932	630.908	0.01552	580.672	0.00872	585.695	0.08583
585.74	0.15377	590.763	0.04862	630.952	0.02514	580.718	0.00904	585.74	0.09035
585.785	0.14521	590.808	0.05154	630.996	0.01735	580.763	0.00866	585.785	0.08249
585.83	0.15113	590.853	0.04985	631.04	0.01948	580.808	0.00839	585.83	0.07832
585.875	0.15767	590.898	0.05789	631.084	0.02015	580.853	0.00989	585.875	0.09246
585.92	0.15626	590.943	0.05789	631.128	0.0224	580.898	0.00894	585.92	0.0839
585.965	0.153	590.988	0.05781	631.172	0.01875	580.943	0.00936	585.965	0.08554
586.01	0.16109	591.032	0.0632	631.216	0.02654	580.988	0.00938	586.01	0.08554
586.055	0.14366	591.077	0.06821	631.26	0.0241	581.033	0.00887	586.055	0.08073
586.1	0.16716	591.122	0.07081	631.304	0.01875	581.078	0.00859	586.1	0.0853
586.145	0.13821	591.167	0.07481	631.348	0.01552	581.123	0.00901	586.145	0.07727
586.19	0.14521	591.212	0.08304	631.392	0.02143	581.168	0.00906	586.19	0.08548
586.235	0.15829	591.257	0.08842	631.436	0.021	581.213	0.00963	586.235	0.07052
586.28	0.15191	591.301	0.10271	631.48	0.01942	581.258	0.00922	586.28	0.08994
586.325	0.15019	591.346	0.11198	631.523	0.02331	581.303	0.00985	586.325	0.07586
586.37	0.15128	591.391	0.11976	631.567	0.02112	581.348	0.00937	586.37	0.08096
586.415	0.14428	591.436	0.12788	631.611	0.02514	581.393	0.00952	586.415	0.08284
586.459	0.16669	591.481	0.14096	631.655	0.02508	581.438	0.01034	586.459	0.08478
586.504	0.14942	591.526	0.1606	631.699	0.01826	581.483	0.00864	586.504	0.08824
586.549	0.15891	591.57	0.17511	631.743	0.02392	581.528	0.00971	586.549	0.07908
586.594	0.14117	591.615	0.18449	631.787	0.02276	581.573	0.00989	586.594	0.08595
586.639	0.15268	591.66	0.17594	631.831	0.02459	581.618	0.00906	586.639	0.07627
586.684	0.14755	591.705	0.16058	631.875	0.01996	581.664	0.00989	586.684	0.08073
586.729	0.15922	591.75	0.15331	631.919	0.02891	581.709	0.00988	586.729	0.07609
586.774	0.14739	591.794	0.15101	631.963	0.02556	581.754	0.00945	586.774	0.0795
586.819	0.15066	591.839	0.15672	632.006	0.0213	581.799	0.01109	586.819	0.08853
586.864	0.14615	591.884	0.16216	632.05	0.02319	581.844	0.00918	586.864	0.07715
586.909	0.16	591.929	0.17607	632.094	0.02514	581.889	0.0097	586.909	0.08847
586.954	0.14786	591.974	0.18786	632.138	0.0179	581.934	0.00953	586.954	0.08096
586.998	0.1393	592.018	0.20652	632.182	0.03056	581.979	0.01042	586.998	0.07955
587.043	0.13992	592.063	0.23029	632.226	0.02459	582.024	0.00941	587.043	0.07463
587.088	0.15907	592.108	0.25283	632.27	0.01698	582.069	0.00959	587.088	0.07879
587.133	0.14319	592.153	0.2568	632.314	0.02976	582.114	0.01131	587.133	0.07779
587.178	0.15595	592.197	0.2635	632.357	0.01887	582.159	0.00968	587.178	0.08208
587.223	0.14677	592.242	0.25533	632.401	0.0221	582.204	0.01046	587.223	0.08366
587.268	0.13603	592.287	0.25058	632.445	0.02465	582.249	0.01073	587.268	0.07228
587.313	0.16109	592.332	0.23646	632.489	0.02258	582.294	0.01057	587.313	0.0741
587.358	0.14117	592.377	0.23276	632.533	0.02715	582.339	0.01002	587.358	0.08718
587.402	0.15066	592.421	0.23094	632.577	0.02447	582.384	0.0104	587.402	0.07938
587.447	0.15315	592.466	0.22986	632.621	0.02203	582.429	0.01078	587.447	0.08513
587.492	0.14412	592.511	0.23568	632.665	0.02203	582.474	0.011	587.492	0.08067
587.537	0.14195	592.556	0.23791	632.708	0.02003	582.519	0.00964	587.537	0.07844
587.582	0.15704	592.6	0.26712	632.752	0.02733	582.564	0.011	587.582	0.07592
587.627	0.14708	592.645	0.30392	632.796	0.0193	582.609	0.01157	587.627	0.07515
587.672	0.12	592.69	0.36318	632.84	0.02587	582.654	0.01027	587.672	0.08302
587.717	0.15502	592.735	0.4362	632.884	0.02757	582.699	0.01123	587.717	0.08501
587.761	0.12903	592.779	0.50251	632.928	0.01948	582.743	0.01088	587.761	0.07744
587.806	0.12311	592.824	0.57997	632.971	0.02855	582.788	0.01015	587.806	0.0738
587.851	0.14117	592.869	0.61267	633.015	0.01875	582.833	0.01172	587.851	0.08442
587.896	0.13821	592.914	0.63352	633.059	0.03104	582.878	0.01089	587.896	0.08395
587.941	0.14833	592.958	0.62484	633.103	0.021	582.923	0.01154	587.941	0.07498
587.986	0.15564	593.003	0.63242	633.147	0.02794	582.968	0.0111	587.986	0.07369
588.031	0.13245	593.048	0.61851	633.191	0.02076	583.013	0.01183	588.031	0.08483
588.075	0.1449	593.093	0.60615	633.235	0.0269	583.058	0.01182	588.075	0.09158
588.12	0.15393	593.137	0.61819	633.278	0.02416	583.103	0.0104	588.12	0.07316
588.165	0.15907	593.182	0.58214	633.322	0.02806	583.148	0.01139	588.165	0.08472
588.21	0.14879	593.227	0.57158	633.366	0.02228	583.193	0.01176	588.21	0.08032
588.255	0.1351	593.272	0.57107	633.41	0.02623	583.238	0.0116	588.255	0.08495
588.3	0.13354	593.316	0.54743	633.454	0.03025	583.283	0.01115	588.3	0.08278
588.344	0.12016	593.361	0.54539	633.497	0.02916	583.328	0.01144	588.344	0.08096
588.389	0.14584	593.406	0.55571	633.541	0.03159	583.373	0.01155	588.389	0.0836
588.434	0.13307	593.451	0.59827	633.585	0.02228	583.418	0.01251	588.434	0.08084
588.479	0.15082	593.495	0.63944	633.629	0.02849	583.463	0.01128	588.479	0.07815
588.524	0.13276	593.54	0.69426	633.673	0.02642	583.508	0.0122	588.524	0.07744
588.569	0.13012	593.585	0.7496	633.716	0.02173	583.553	0.01275	588.569	0.08337
588.613	0.13183	593.629	0.81592	633.76	0.02386	583.598	0.01197	588.613	0.07991
588.658	0.15938	593.674	0.88938	633.804	0.03043	583.643	0.01239	588.658	0.0863
588.703	0.12498	593.719	0.91841	633.848	0.0221	583.687	0.0105	588.703	0.0758
588.748	0.14148	593.763	0.96703	633.892	0.02252	583.732	0.01242	588.748	0.08601
588.793	0.13323	593.808	0.97984	633.935	0.03068	583.777	0.01224	588.793	0.08759
588.837	0.13198	593.853	0.99512	633.979	0.02441	583.822	0.01202	588.837	0.07697
588.882	0.11004	593.898	1	634.023	0.0227	583.867	0.01233	588.882	0.07627
588.927	0.14786	593.942	0.99767	634.067	0.02824	583.912	0.01263	588.927	0.07439
588.972	0.13712	593.987	0.96891	634.111	0.02897	583.957	0.01248	588.972	0.09199
589.017	0.13183	594.032	0.92013	634.154	0.03104	584.002	0.01237	589.017	0.07732
589.062	0.13961	594.076	0.83135	634.198	0.03123	584.047	0.01234	589.062	0.08307
589.106	0.15253	594.121	0.73658	634.242	0.02715	584.092	0.0126	589.106	0.07621
589.151	0.10926	594.166	0.63765	634.286	0.02739	584.137	0.01341	589.151	0.08648
589.196	0.13027	594.21	0.55268	634.329	0.02143	584.182	0.01251	589.196	0.08219
589.241	0.15984	594.255	0.48591	634.373	0.02757	584.226	0.01271	589.241	0.08055
589.285	0.13012	594.3	0.44051	634.417	0.02471	584.271	0.01361	589.285	0.08513
589.33	0.14023	594.344	0.41146	634.461	0.03208	584.316	0.01309	589.33	0.08583
589.375	0.13494	594.389	0.39886	634.505	0.02392	584.361	0.01247	589.375	0.0775
589.42	0.13354	594.434	0.36975	634.548	0.03421	584.406	0.01267	589.42	0.08131
589.465	0.14054	594.478	0.35814	634.592	0.02654	584.451	0.01358	589.465	0.0819
589.509	0.13494	594.523	0.33651	634.636	0.02356	584.496	0.01284	589.509	0.08002
589.554	0.13261	594.568	0.30993	634.68	0.02392	584.541	0.01369	589.554	0.08542
589.599	0.13743	594.612	0.27913	634.723	0.02934	584.586	0.01384	589.599	0.08178
589.644	0.13198	594.657	0.26149	634.767	0.03013	584.63	0.0129	589.644	0.08237
589.688	0.12623	594.702	0.25002	634.811	0.02769	584.675	0.01397	589.688	0.08648
589.733	0.14973	594.746	0.23694	634.855	0.01954	584.72	0.01292	589.733	0.0873
589.778	0.14257	594.791	0.22743	634.898	0.03275	584.765	0.01398	589.778	0.0856
589.823	0.1186	594.836	0.22673	634.942	0.03074	584.81	0.0131	589.823	0.07985
589.868	0.13712	594.88	0.22485	634.986	0.03098	584.855	0.01362	589.868	0.08237
589.912	0.12576	594.925	0.22743	635.03	0.02362	584.9	0.01315	589.912	0.08302
589.957	0.14879	594.97	0.22491	635.073	0.02976	584.945	0.01326	589.957	0.07433
590.002	0.13494	595.014	0.22072	635.117	0.02934	584.989	0.01356	590.002	0.08595
590.047	0.12125	595.059	0.22019	635.161	0.0227	585.034	0.01351	590.047	0.0812
590.091	0.13696	595.104	0.21539	635.204	0.03482	585.079	0.01378	590.091	0.07732
590.136	0.14272	595.148	0.20207	635.248	0.0269	585.124	0.01389	590.136	0.09322
590.181	0.14755	595.193	0.18985	635.292	0.02514	585.169	0.01402	590.181	0.08149
590.226	0.13432	595.237	0.17476	635.336	0.02922	585.214	0.01495	590.226	0.07944
590.27	0.13946	595.282	0.16881	635.379	0.02483	585.259	0.01432	590.27	0.08413
590.315	0.12872	595.327	0.15554	635.423	0.02508	585.303	0.01462	590.315	0.07774
590.36	0.13089	595.371	0.1501	635.467	0.02599	585.348	0.01369	590.36	0.08929
590.404	0.14755	595.416	0.13956	635.51	0.03275	585.393	0.0141	590.404	0.08783
590.449	0.12451	595.461	0.12866	635.554	0.02246	585.438	0.01471	590.449	0.0809
590.494	0.12109	595.505	0.12072	635.598	0.0297	585.483	0.01368	590.494	0.08231
590.539	0.13276	595.55	0.11517	635.642	0.02794	585.528	0.01465	590.539	0.0812
590.583	0.12949	595.594	0.10469	635.685	0.02325	585.572	0.01362	590.583	0.08073
590.628	0.12311	595.639	0.09783	635.729	0.03189	585.617	0.01509	590.628	0.08718
590.673	0.14226	595.684	0.08912	635.773	0.03232	585.662	0.01423	590.673	0.08354
590.718	0.13354	595.728	0.07818	635.816	0.02617	585.707	0.01575	590.718	0.08278
590.762	0.13805	595.773	0.07207	635.86	0.03208	585.752	0.01475	590.762	0.0873
590.807	0.13183	595.817	0.06502	635.904	0.02989	585.797	0.0152	590.807	0.08249
590.852	0.14553	595.862	0.05926	635.947	0.02581	585.841	0.01467	590.852	0.08401
590.896	0.12389	595.907	0.05752	635.991	0.02776	585.886	0.01381	590.896	0.07979
590.941	0.13992	595.951	0.05326	636.035	0.02508	585.931	0.01491	590.941	0.08495
590.986	0.12856	595.996	0.04736	636.078	0.02995	585.976	0.01398	590.986	0.07785
591.031	0.13588	596.04	0.04819	636.122	0.02849	586.021	0.01531	591.031	0.09011
591.075	0.14599	596.085	0.04594	636.166	0.02928	586.065	0.01574	591.075	0.08401
591.12	0.15533	596.13	0.04093	636.209	0.0269	586.11	0.01554	591.12	0.0819
591.165	0.13494	596.174	0.04444	636.253	0.02636	586.155	0.01476	591.165	0.0697
591.209	0.14148	596.219	0.04243	636.297	0.02203	586.2	0.01553	591.209	0.08777
591.254	0.16047	596.263	0.04524	636.34	0.02739	586.245	0.01456	591.254	0.07163
591.299	0.14412	596.308	0.04216	636.384	0.02788	586.289	0.01584	591.299	0.08425
591.343	0.14817	596.353	0.04109	636.428	0.02952	586.334	0.01501	591.343	0.08384
591.388	0.15144	596.397	0.03787	636.471	0.03147	586.379	0.01613	591.388	0.0812
591.433	0.14879	596.442	0.04125	636.515	0.02587	586.424	0.01486	591.433	0.07539
591.477	0.16031	596.486	0.03739	636.559	0.02794	586.469	0.01611	591.477	0.08214
591.522	0.15035	596.531	0.03077	636.602	0.0224	586.513	0.01547	591.522	0.07644
591.567	0.14257	596.575	0.03803	636.646	0.02861	586.558	0.01524	591.567	0.07187
591.611	0.15284	596.62	0.03171	636.69	0.02392	586.603	0.01635	591.611	0.08483
591.656	0.16109	596.665	0.03096	636.733	0.03062	586.648	0.01652	591.656	0.08313
591.701	0.18023	596.709	0.02656	636.777	0.02794	586.693	0.01567	591.701	0.07556
591.745	0.1863	596.754	0.02981	636.821	0.0297	586.737	0.01493	591.745	0.0751
591.79	0.20794	596.798	0.02428	636.864	0.02435	586.782	0.01608	591.79	0.07744
591.835	0.21525	596.843	0.02597	636.908	0.03573	586.827	0.01552	591.835	0.0809
591.879	0.25307	596.887	0.02383	636.952	0.02745	586.872	0.01683	591.879	0.08014
591.924	0.24187	596.932	0.023	636.995	0.02928	586.916	0.01549	591.924	0.06571
591.969	0.25183	596.976	0.02284	637.039	0.02976	586.961	0.01639	591.969	0.07404
592.013	0.27611	597.021	0.01957	637.082	0.02642	587.006	0.01601	592.013	0.06418
592.058	0.23798	597.065	0.02273	637.126	0.02435	587.051	0.01668	592.058	0.08483
592.103	0.21167	597.11	0.02072	637.17	0.03116	587.095	0.01667	592.103	0.06553
592.147	0.22163	597.155	0.02235	637.213	0.0207	587.14	0.01646	592.147	0.07879
592.192	0.20078	597.199	0.02198	637.257	0.02733	587.185	0.01604	592.192	0.08038
592.237	0.18895	597.244	0.02176	637.301	0.02544	587.23	0.01629	592.237	0.06524
592.281	0.21774	597.288	0.02136	637.344	0.02599	587.274	0.01682	592.281	0.07574
592.326	0.26708	597.333	0.02187	637.388	0.02197	587.319	0.01738	592.326	0.08313
592.371	0.27922	597.377	0.0178	637.431	0.02727	587.364	0.01646	592.371	0.0704
592.415	0.33992	597.422	0.02142	637.475	0.03092	587.409	0.0169	592.415	0.07644
592.46	0.41681	597.466	0.01895	637.519	0.02063	587.453	0.01696	592.46	0.07979
592.504	0.44887	597.511	0.01887	637.562	0.03068	587.498	0.01695	592.504	0.07879
592.549	0.48405	597.555	0.0182	637.606	0.02556	587.543	0.01781	592.549	0.08337
592.594	0.5172	597.6	0.02187	637.649	0.03086	587.588	0.01511	592.594	0.07034
592.638	0.52389	597.644	0.01941	637.693	0.03049	587.632	0.01684	592.638	0.07251
592.683	0.46148	597.689	0.01651	637.737	0.01972	587.677	0.01808	592.683	0.07345
592.728	0.39642	597.733	0.02144	637.78	0.03226	587.722	0.01692	592.728	0.07392
592.772	0.34568	597.778	0.01673	637.824	0.0325	587.767	0.01792	592.772	0.06782
592.817	0.30568	597.822	0.01927	637.867	0.02763	587.811	0.01714	592.817	0.07468
592.861	0.29136	597.867	0.01841	637.911	0.02423	587.856	0.01795	592.861	0.08079
592.906	0.30039	597.911	0.01882	637.954	0.02575	587.901	0.01723	592.906	0.07075
592.951	0.31019	597.956	0.01916	637.998	0.02855	587.945	0.01747	592.951	0.07457
592.995	0.32856	598	0.01983	638.042	0.02934	587.99	0.01684	592.995	0.07287
593.04	0.41261	598.045	0.02016	638.085	0.02696	588.035	0.01896	593.04	0.08237
593.084	0.52311	598.089	0.01681	638.129	0.02727	588.08	0.01788	593.084	0.06835
593.129	0.67626	598.134	0.0186	638.172	0.02648	588.124	0.01836	593.129	0.07539
593.174	0.82288	598.178	0.01485	638.216	0.03457	588.169	0.01651	593.174	0.07275
593.218	0.9684	598.223	0.01922	638.259	0.02544	588.214	0.01829	593.218	0.06624
593.263	1	598.267	0.01772	638.303	0.02788	588.258	0.01759	593.263	0.07128
593.307	0.9972	598.312	0.01745	638.347	0.03354	588.303	0.01854	593.307	0.07545
593.352	0.97027	598.356	0.01643	638.39	0.0269	588.348	0.01736	593.352	0.06794
593.397	0.82646	598.401	0.0204	638.434	0.02934	588.393	0.01747	593.397	0.0748
593.441	0.60374	598.445	0.01418	638.477	0.03165	588.437	0.01807	593.441	0.07034
593.486	0.39673	598.49	0.01911	638.521	0.02526	588.482	0.01808	593.486	0.07674
593.53	0.32981	598.534	0.01686	638.564	0.0283	588.527	0.01736	593.53	0.07961
593.575	0.28872	598.578	0.01825	638.608	0.02556	588.571	0.01856	593.575	0.06882
593.619	0.28156	598.623	0.01798	638.651	0.03311	588.616	0.0188	593.619	0.0785
593.664	0.28467	598.667	0.01798	638.695	0.03141	588.661	0.0189	593.664	0.07181
593.709	0.26086	598.712	0.01654	638.738	0.02733	588.705	0.0179	593.709	0.06753
593.753	0.32591	598.756	0.01855	638.782	0.03433	588.75	0.01892	593.753	0.07357
593.798	0.39315	598.801	0.01541	638.826	0.02526	588.795	0.0184	593.798	0.06911
593.842	0.45992	598.845	0.01576	638.869	0.03147	588.839	0.01948	593.842	0.08073
593.887	0.53603	598.89	0.01595	638.913	0.03445	588.884	0.01855	593.887	0.07028
593.931	0.54677	598.934	0.01552	638.956	0.02544	588.929	0.01905	593.931	0.0589
593.976	0.56763	598.978	0.01777	639	0.02989	588.973	0.01859	593.976	0.06823
594.02	0.51222	599.023	0.01809	639.043	0.03049	589.018	0.01991	594.02	0.07292
594.065	0.44996	599.067	0.01825	639.087	0.02885	589.063	0.02018	594.065	0.0775
594.11	0.33058	599.112	0.01705	639.13	0.02751	589.107	0.02013	594.11	0.07199
594.154	0.23191	599.156	0.01678	639.174	0.03104	589.152	0.01918	594.154	0.07081
594.199	0.15331	599.201	0.01512	639.217	0.03256	589.197	0.02024	594.199	0.07304
594.243	0.12405	599.245	0.01694	639.261	0.02228	589.241	0.01915	594.243	0.07152
594.288	0.1323	599.29	0.01887	639.304	0.04011	589.286	0.02059	594.288	0.07128
594.332	0.11346	599.334	0.01887	639.348	0.02538	589.331	0.01973	594.332	0.07152
594.377	0.08934	599.378	0.01536	639.391	0.03147	589.375	0.01956	594.377	0.0724
594.421	0.12296	599.423	0.01715	639.435	0.02465	589.42	0.0198	594.421	0.06424
594.466	0.11486	599.467	0.01557	639.478	0.0325	589.465	0.02138	594.466	0.07087
594.51	0.10459	599.512	0.01608	639.522	0.03494	589.509	0.02016	594.51	0.07967
594.555	0.13012	599.556	0.01863	639.565	0.03902	589.554	0.01994	594.555	0.06424
594.599	0.12545	599.6	0.01579	639.609	0.02897	589.598	0.01943	594.599	0.06459
594.644	0.1186	599.645	0.01863	639.652	0.0378	589.643	0.02098	594.644	0.0694
594.688	0.13307	599.689	0.01565	639.696	0.02788	589.688	0.02065	594.688	0.06424
594.733	0.12669	599.734	0.01356	639.739	0.03445	589.732	0.02277	594.733	0.08466
594.777	0.11409	599.778	0.01482	639.783	0.02502	589.777	0.02127	594.777	0.06583
594.822	0.11626	599.822	0.01852	639.826	0.03056	589.822	0.0206	594.822	0.06295
594.866	0.10911	599.867	0.01544	639.87	0.03348	589.866	0.02107	594.866	0.07281
594.911	0.08047	599.911	0.01715	639.913	0.03494	589.911	0.02186	594.911	0.06559
594.956	0.09183	599.956	0.01638	639.957	0.03421	589.955	0.02109	594.956	0.06888
595	0.07611	600	0.016	640	0.02922	590	0.02134	595	0.0748
595.044	0.06412	600.044	0.01713	640.043	0.03159	590.045	0.02129	595.044	0.0714
595.089	0.0758	600.089	0.01447	640.087	0.03536	590.089	0.02145	595.089	0.07116
595.133	0.06802	600.133	0.01571	640.13	0.0322	590.134	0.02087	595.133	0.07281
595.178	0.07004	600.178	0.01544	640.174	0.02964	590.178	0.02251	595.178	0.07146
595.222	0.05712	600.222	0.01498	640.217	0.03707	590.223	0.02283	595.222	0.06852
595.267	0.04529	600.266	0.01563	640.261	0.035	590.268	0.02277	595.267	0.06735
595.311	0.0621	600.311	0.01557	640.304	0.03263	590.312	0.02279	595.311	0.06536
595.356	0.0663	600.355	0.02058	640.348	0.04042	590.357	0.02191	595.356	0.07345
595.4	0.05588	600.399	0.01597	640.391	0.03889	590.401	0.02195	595.4	0.06882
595.445	0.06739	600.444	0.01214	640.435	0.03713	590.446	0.02282	595.445	0.06037
595.489	0.05852	600.488	0.01833	640.478	0.04036	590.491	0.02237	595.489	0.07093
595.534	0.06537	600.532	0.01471	640.521	0.03451	590.535	0.02307	595.534	0.0694
595.578	0.05774	600.577	0.01678	640.565	0.03068	590.58	0.0235	595.578	0.06899
595.623	0.04374	600.621	0.0163	640.608	0.04157	590.624	0.0236	595.623	0.06471
595.667	0.09089	600.666	0.01627	640.652	0.03372	590.669	0.02279	595.667	0.06043
595.712	0.05805	600.71	0.01555	640.695	0.03597	590.713	0.02438	595.712	0.06987
595.756	0.06864	600.754	0.01589	640.739	0.04413	590.758	0.0239	595.756	0.06565
595.801	0.06739	600.799	0.01573	640.782	0.03652	590.803	0.02301	595.801	0.05896
595.845	0.04265	600.843	0.01533	640.825	0.03883	590.847	0.02342	595.845	0.06694
595.89	0.06412	600.887	0.01627	640.869	0.04382	590.892	0.024	595.89	0.07216
595.934	0.06054	600.932	0.01595	640.912	0.04589	590.936	0.02379	595.934	0.06718
595.978	0.04529	600.976	0.01402	640.956	0.04577	590.981	0.02485	595.978	0.0721
596.023	0.05759	601.02	0.01555	640.999	0.04699	591.025	0.02395	596.023	0.07621
596.067	0.04903	601.065	0.01445	641.043	0.03482	591.07	0.02473	596.067	0.07369
596.112	0.04327	601.109	0.01726	641.086	0.04614	591.115	0.02402	596.112	0.06946
596.156	0.06412	601.153	0.01442	641.129	0.04322	591.159	0.02458	596.156	0.07011
596.201	0.05696	601.198	0.01638	641.173	0.04462	591.204	0.02562	596.201	0.0765
596.245	0.03782	601.242	0.01506	641.216	0.04985	591.248	0.02612	596.245	0.07181
596.29	0.04016	601.286	0.01718	641.26	0.04924	591.293	0.02547	596.29	0.07598
596.334	0.04233	601.331	0.01161	641.303	0.04882	591.337	0.02565	596.334	0.07961
596.378	0.04545	601.375	0.01466	641.346	0.05216	591.382	0.02564	596.378	0.06682
596.423	0.05479	601.419	0.0179	641.39	0.05162	591.426	0.02637	596.423	0.06459
596.467	0.03922	601.464	0.01624	641.433	0.04553	591.471	0.02685	596.467	0.07257
596.512	0.04187	601.508	0.01447	641.476	0.05411	591.515	0.02486	596.512	0.05837
596.556	0.05603	601.552	0.01378	641.52	0.05271	591.56	0.02664	596.556	0.06876
596.601	0.05479	601.596	0.01595	641.563	0.04894	591.605	0.02559	596.601	0.05638
596.645	0.04591	601.641	0.01504	641.607	0.05825	591.649	0.02521	596.645	0.05568
596.689	0.05665	601.685	0.01651	641.65	0.05691	591.694	0.02587	596.689	0.06336
596.734	0.05774	601.729	0.01461	641.693	0.05509	591.738	0.02725	596.734	0.05861
596.778	0.04638	601.774	0.01474	641.737	0.06318	591.783	0.02756	596.778	0.06911
596.823	0.03549	601.818	0.01498	641.78	0.06568	591.827	0.02652	596.823	0.05216
596.867	0.05525	601.862	0.01351	641.823	0.06099	591.872	0.02702	596.867	0.06841
596.911	0.03891	601.907	0.01718	641.867	0.07012	591.916	0.02707	596.911	0.07234
596.956	0.04763	601.951	0.01426	641.91	0.06361	591.961	0.02739	596.956	0.08278
597	0.04311	601.995	0.01536	641.954	0.05691	592.005	0.02888	597	0.08577
597.045	0.05525	602.039	0.01798	641.997	0.06482	592.05	0.02742	597.045	0.12608
597.089	0.04047	602.084	0.01354	642.04	0.06799	592.094	0.02726	597.089	0.15512
597.133	0.05588	602.128	0.01426	642.084	0.06951	592.139	0.02872	597.133	0.20194
597.178	0.04794	602.172	0.01485	642.127	0.06415	592.183	0.0288	597.178	0.23139
597.222	0.0456	602.216	0.01332	642.17	0.07176	592.228	0.02969	597.222	0.28296
597.266	0.03767	602.261	0.01584	642.214	0.06787	592.272	0.02947	597.266	0.31123
597.311	0.04467	602.305	0.01463	642.257	0.07353	592.317	0.03038	597.311	0.3269
597.355	0.05946	602.349	0.01394	642.3	0.07535	592.361	0.03016	597.355	0.32168
597.4	0.03642	602.394	0.01431	642.344	0.08759	592.406	0.03224	597.4	0.30373
597.444	0.04482	602.438	0.01362	642.387	0.10488	592.45	0.03054	597.444	0.25538
597.488	0.03471	602.482	0.01606	642.43	0.10567	592.495	0.03314	597.488	0.18815
597.533	0.05214	602.526	0.0138	642.474	0.11863	592.539	0.03257	597.533	0.1428
597.577	0.03689	602.571	0.01445	642.517	0.13866	592.584	0.03391	597.577	0.09575
597.621	0.04218	602.615	0.01498	642.56	0.14371	592.628	0.03498	597.621	0.07668
597.666	0.05572	602.659	0.01686	642.604	0.1644	592.673	0.03491	597.666	0.06946
597.71	0.04	602.703	0.01356	642.647	0.17853	592.717	0.03535	597.71	0.05568
597.755	0.04918	602.748	0.01635	642.69	0.19374	592.761	0.03692	597.755	0.05268
597.799	0.04342	602.792	0.01228	642.734	0.20829	592.806	0.03836	597.799	0.05497
597.843	0.03502	602.836	0.01584	642.777	0.21785	592.85	0.03946	597.843	0.05515
597.888	0.04918	602.88	0.01723	642.82	0.23221	592.895	0.03688	597.888	0.05368
597.932	0.03689	602.925	0.01445	642.864	0.22832	592.939	0.03662	597.932	0.04799
597.976	0.04249	602.969	0.01689	642.907	0.22126	592.984	0.03728	597.976	0.05615
598.021	0.0456	603.013	0.01477	642.95	0.21066	593.028	0.03386	598.021	0.05315
598.065	0.05339	603.057	0.01461	642.993	0.20202	593.073	0.0325	598.065	0.06495
598.109	0.02132	603.101	0.01402	643.037	0.17999	593.117	0.03128	598.109	0.0971
598.154	0.03767	603.146	0.01627	643.08	0.17986	593.162	0.03143	598.154	0.1279
598.198	0.05447	603.19	0.01541	643.123	0.16282	593.206	0.03154	598.198	0.19138
598.242	0.04062	603.234	0.01413	643.167	0.16179	593.25	0.03077	598.242	0.2423
598.287	0.0414	603.278	0.01442	643.21	0.15418	593.295	0.03338	598.287	0.33764
598.331	0.04078	603.323	0.01697	643.253	0.15217	593.339	0.03104	598.331	0.45456
598.375	0.02833	603.367	0.01241	643.297	0.15308	593.384	0.03147	598.375	0.56439
598.42	0.05541	603.411	0.01592	643.34	0.13653	593.428	0.03177	598.42	0.70771
598.464	0.04031	603.455	0.01391	643.383	0.1389	593.473	0.02959	598.464	0.84981
598.508	0.04436	603.499	0.01539	643.426	0.12965	593.517	0.02906	598.508	0.94245
598.553	0.04156	603.544	0.01426	643.47	0.12916	593.562	0.02818	598.553	1
598.597	0.0428	603.588	0.01504	643.513	0.11626	593.606	0.02791	598.597	0.97571
598.641	0.03704	603.632	0.01364	643.556	0.11206	593.65	0.02709	598.641	0.90109
598.686	0.02895	603.676	0.01659	643.599	0.10993	593.695	0.02636	598.686	0.72537
598.73	0.04918	603.72	0.01597	643.643	0.09562	593.739	0.02612	598.73	0.54509
598.774	0.0263	603.765	0.01592	643.686	0.09879	593.784	0.0261	598.774	0.35735
598.818	0.04934	603.809	0.01287	643.729	0.09532	593.828	0.0265	598.818	0.21719
598.863	0.02708	603.853	0.01552	643.773	0.09209	593.872	0.02676	598.863	0.12502
598.907	0.03424	603.897	0.01276	643.816	0.09136	593.917	0.02834	598.907	0.08102
598.951	0.04498	603.941	0.01664	643.859	0.10798	593.961	0.03051	598.951	0.0582
598.996	0.0358	603.985	0.01359	643.902	0.11376	594.006	0.03558	598.996	0.0474
599.04	0.02708	604.03	0.01512	643.946	0.13975	594.05	0.04394	599.04	0.03802
599.084	0.04296	604.074	0.01279	643.989	0.14998	594.094	0.05306	599.084	0.04957
599.128	0.04265	604.118	0.01547	644.032	0.20026	594.139	0.0677	599.128	0.03989
599.173	0.03362	604.162	0.01587	644.075	0.24238	594.183	0.0865	599.173	0.0501
599.217	0.03782	604.206	0.01354	644.118	0.32199	594.228	0.11202	599.217	0.04271
599.261	0.04016	604.25	0.01579	644.162	0.41506	594.272	0.13756	599.261	0.03409
599.306	0.03891	604.295	0.01337	644.205	0.5052	594.316	0.17607	599.306	0.05098
599.35	0.0523	604.339	0.01391	644.248	0.64715	594.361	0.21495	599.35	0.04635
599.394	0.04	604.383	0.01568	644.291	0.79603	594.405	0.2636	599.394	0.05304
599.438	0.02584	604.427	0.01525	644.335	0.88672	594.45	0.31586	599.438	0.06583
599.483	0.03113	604.471	0.01394	644.378	0.97973	594.494	0.37641	599.483	0.06899
599.527	0.047	604.515	0.01702	644.421	1	594.538	0.44294	599.527	0.09669
599.571	0.05074	604.56	0.01249	644.464	0.98399	594.583	0.52539	599.571	0.12549
599.615	0.02879	604.604	0.01418	644.508	0.83347	594.627	0.60117	599.615	0.15224
599.66	0.04171	604.648	0.0152	644.551	0.6816	594.671	0.69591	599.66	0.18733
599.704	0.02693	604.692	0.01512	644.594	0.51026	594.716	0.7709	599.704	0.23743
599.748	0.0428	604.736	0.01549	644.637	0.38164	594.76	0.85269	599.748	0.25263
599.792	0.03626	604.78	0.01664	644.68	0.27957	594.805	0.93148	599.792	0.3059
599.837	0.03969	604.824	0.01386	644.724	0.21036	594.849	0.97579	599.837	0.32144
599.881	0.03611	604.869	0.01426	644.767	0.16605	594.893	1	599.881	0.32508
599.925	0.02397	604.913	0.01544	644.81	0.13001	594.938	0.99837	599.925	0.31352
599.969	0.04529	604.957	0.01327	644.853	0.10944	594.982	0.96028	599.969	0.29205
600.014	0.02475	605.001	0.01723	644.896	0.09648	595.026	0.88728	600.014	0.22006
600.058	0.05479	605.045	0.01303	644.94	0.08357	595.071	0.7786	600.058	0.18434
600.102	0.02599	605.089	0.01895	644.983	0.07432	595.115	0.64299	600.102	0.13863
600.146	0.05463	605.133	0.01388	645.026	0.07085	595.159	0.50014	600.146	0.09193
600.191	0.01681	605.177	0.016	645.069	0.06221	595.204	0.35696	600.191	0.06084
600.235	0.03237	605.222	0.01447	645.112	0.05855	595.248	0.23759	600.235	0.05444
600.279	0.04405	605.266	0.01367	645.155	0.06409	595.292	0.14786	600.279	0.0389
600.323	0.03813	605.31	0.01555	645.199	0.04973	595.337	0.08797	600.323	0.03426
600.368	0.04109	605.354	0.01512	645.242	0.05862	595.381	0.05528	600.368	0.03866
600.412	0.01603	605.398	0.01857	645.285	0.04608	595.425	0.03497	600.412	0.03262
600.456	0.04918	605.442	0.01356	645.328	0.05673	595.47	0.02566	600.456	0.03913
600.5	0.02802	605.486	0.01343	645.371	0.04833	595.514	0.02215	600.5	0.03485
600.544	0.02755	605.53	0.01504	645.415	0.05302	595.558	0.02076	600.544	0.03162
600.589	0.0372	605.574	0.01228	645.458	0.05009	595.603	0.01996	600.589	0.03403
600.633	0.02755	605.618	0.01509	645.501	0.04766	595.647	0.01876	600.633	0.0318
600.677	0.02911	605.663	0.01305	645.544	0.03883	595.691	0.02017	600.677	0.0284
600.721	0.0344	605.707	0.01455	645.587	0.04151	595.736	0.01785	600.721	0.02259
600.765	0.0316	605.751	0.013	645.63	0.04212	595.78	0.01879	600.765	0.0386
600.81	0.03082	605.795	0.01539	645.673	0.04273	595.824	0.01806	600.81	0.0271
600.854	0.04327	605.839	0.01855	645.717	0.04717	595.869	0.01719	600.854	0.02593
600.898	0.04	605.883	0.01563	645.76	0.03415	595.913	0.01684	600.898	0.03702
600.942	0.05339	605.927	0.01386	645.803	0.0378	595.957	0.0174	600.942	0.03426
600.986	0.03767	605.971	0.0134	645.846	0.03743	596.001	0.01656	600.986	0.03062
601.031	0.0442	606.015	0.01699	645.889	0.03536	596.046	0.01565	601.031	0.03215
601.075	0.01914	606.059	0.01354	645.932	0.03555	596.09	0.01667	601.075	0.03479
601.119	0.04249	606.103	0.01332	645.975	0.03384	596.134	0.01591	601.119	0.04341
601.163	0.03409	606.147	0.01632	646.019	0.03506	596.179	0.01573	601.163	0.03227
601.207	0.02179	606.191	0.016	646.062	0.03573	596.223	0.01632	601.207	0.03784
601.251	0.02879	606.235	0.01782	646.105	0.03403	596.267	0.01593	601.251	0.03661
601.296	0.02802	606.28	0.01391	646.148	0.03829	596.312	0.01648	601.296	0.03561
601.34	0.03953	606.324	0.01715	646.191	0.04236	596.356	0.01656	601.34	0.03632
601.384	0.02973	606.368	0.0137	646.234	0.04048	596.4	0.01619	601.384	0.03156
601.428	0.02724	606.412	0.01388	646.277	0.0364	596.444	0.01601	601.428	0.02922
601.472	0.02879	606.456	0.01493	646.32	0.04456	596.489	0.01622	601.472	0.02816
601.516	0.03891	606.5	0.01439	646.364	0.04242	596.533	0.01608	601.516	0.03068
601.561	0.04342	606.544	0.01442	646.407	0.05058	596.577	0.01599	601.561	0.03297
601.605	0.02895	606.588	0.01646	646.45	0.0574	596.621	0.01585	601.605	0.02775
601.649	0.03642	606.632	0.01509	646.493	0.05862	596.666	0.0152	601.649	0.03021
601.693	0.02926	606.676	0.01107	646.536	0.05387	596.71	0.01563	601.693	0.01731
601.737	0.03658	606.72	0.01576	646.579	0.05509	596.754	0.01468	601.737	0.02693
601.781	0.03409	606.764	0.01442	646.622	0.04876	596.798	0.01481	601.781	0.03162
601.825	0.02257	606.808	0.016	646.665	0.04717	596.843	0.01369	601.825	0.02312
601.87	0.04825	606.852	0.01423	646.708	0.05003	596.887	0.01396	601.87	0.02828
601.914	0.03315	606.896	0.01555	646.751	0.03713	596.931	0.01208	601.914	0.02241
601.958	0.03206	606.94	0.01528	646.795	0.03902	596.975	0.01273	601.958	0.02417
602.002	0.03471	606.984	0.0156	646.838	0.03914	597.02	0.01166	602.002	0.02417
602.046	0.0358	607.028	0.0152	646.881	0.03317	597.064	0.011	602.046	0.02511
602.09	0.03751	607.072	0.01614	646.924	0.03062	597.108	0.01127	602.09	0.02804
602.134	0.03891	607.116	0.01506	646.967	0.03183	597.152	0.01122	602.134	0.02229
602.178	0.03658	607.16	0.01163	647.01	0.03147	597.197	0.00979	602.178	0.01179
602.223	0.01385	607.204	0.01697	647.053	0.02885	597.241	0.01032	602.223	0.02869
602.267	0.03144	607.248	0.01469	647.096	0.02843	597.285	0.01044	602.267	0.02423
602.311	0.03564	607.292	0.01664	647.139	0.02581	597.329	0.00947	602.311	0.0274
602.355	0.0221	607.336	0.0153	647.182	0.02879	597.374	0.00905	602.355	0.01766
602.399	0.02008	607.38	0.01552	647.225	0.02039	597.418	0.0099	602.399	0.022
602.443	0.04545	607.424	0.01547	647.268	0.02703	597.462	0.00985	602.443	0.02775
602.487	0.01992	607.468	0.01413	647.311	0.02843	597.506	0.00884	602.487	0.02071
602.531	0.03782	607.512	0.01498	647.354	0.02989	597.55	0.01003	602.531	0.03156
602.575	0.02911	607.556	0.01423	647.398	0.02088	597.595	0.00961	602.575	0.0196
602.62	0.03424	607.6	0.013	647.441	0.02295	597.639	0.00989	602.62	0.02493
602.664	0.02241	607.644	0.01509	647.484	0.02812	597.683	0.00915	602.664	0.02106
602.708	0.04529	607.688	0.0152	647.527	0.02404	597.727	0.00955	602.708	0.02059
602.752	0.02568	607.732	0.01423	647.57	0.02295	597.771	0.00936	602.752	0.02288
602.796	0.02444	607.776	0.01812	647.613	0.0238	597.816	0.00883	602.796	0.01696
602.84	0.05525	607.82	0.01375	647.656	0.02136	597.86	0.01049	602.84	0.0274
602.884	0.02304	607.864	0.01281	647.699	0.02185	597.904	0.00847	602.884	0.01549
602.928	0.03751	607.908	0.0141	647.742	0.021	597.948	0.00983	602.928	0.02006
602.972	0.0221	607.952	0.01689	647.785	0.02033	597.992	0.00963	602.972	0.03168
603.016	0.04405	607.996	0.01528	647.828	0.01917	598.037	0.00837	603.016	0.01561
603.06	0.03953	608.04	0.01614	647.871	0.01887	598.081	0.0098	603.06	0.02611
603.104	0.03658	608.084	0.013	647.914	0.02106	598.125	0.0091	603.104	0.02482
603.149	0.01977	608.128	0.01782	647.957	0.02063	598.169	0.00864	603.149	0.02452
603.193	0.02475	608.172	0.01589	648	0.01826	598.213	0.00931	603.193	0.02429
603.237	0.03253	608.216	0.01606	648.043	0.0179	598.258	0.0084	603.237	0.01484
603.281	0.02054	608.26	0.0148	648.086	0.02009	598.302	0.00737	603.281	0.0203
603.325	0.03829	608.304	0.01573	648.129	0.01449	598.346	0.00756	603.325	0.02159
603.369	0.03751	608.347	0.01745	648.172	0.02009	598.39	0.0091	603.369	0.02564
603.413	0.03689	608.391	0.01493	648.215	0.01863	598.434	0.008	603.413	0.02024
603.457	0.0249	608.435	0.01547	648.258	0.01948	598.478	0.00822	603.457	0.02053
603.501	0.04031	608.479	0.01287	648.301	0.02033	598.523	0.00744	603.501	0.02182
603.545	0.03704	608.523	0.01421	648.344	0.02045	598.567	0.00712	603.545	0.02188
603.589	0.02444	608.567	0.01316	648.387	0.02252	598.611	0.00809	603.589	0.02024
603.633	0.03907	608.611	0.01656	648.43	0.01485	598.655	0.00727	603.633	0.0271
603.677	0.03082	608.655	0.01471	648.473	0.01869	598.699	0.00687	603.677	0.01995
603.721	0.0277	608.699	0.01319	648.516	0.01424	598.743	0.00731	603.721	0.02065
603.765	0.03767	608.743	0.01707	648.559	0.02575	598.788	0.00731	603.765	0.02517
603.809	0.05261	608.787	0.01447	648.602	0.01436	598.832	0.00681	603.809	0.02071
603.853	0.03268	608.831	0.01273	648.645	0.02009	598.876	0.00697	603.853	0.01965
603.897	0.02693	608.875	0.01699	648.688	0.01796	598.92	0.00707	603.897	0.02429
603.941	0.02926	608.919	0.01453	648.731	0.0179	598.964	0.00598	603.941	0.02112
603.985	0.02988	608.962	0.01664	648.774	0.021	599.008	0.00638	603.985	0.01678
604.029	0.02677	609.006	0.01664	648.817	0.01826	599.052	0.0063	604.029	0.02358
604.073	0.02786	609.05	0.01638	648.86	0.0182	599.097	0.00572	604.073	0.01948
604.117	0.03658	609.094	0.01522	648.903	0.01625	599.141	0.00604	604.117	0.01555
604.161	0.04809	609.138	0.01563	648.946	0.02136	599.185	0.00616	604.161	0.01549
604.205	0.02257	609.182	0.01399	648.989	0.0129	599.229	0.00608	604.205	0.0237
604.25	0.01759	609.226	0.01485	649.032	0.01619	599.273	0.00632	604.25	0.01637
604.294	0.04996	609.27	0.01603	649.075	0.02021	599.317	0.00618	604.294	0.02534
604.338	0.04016	609.314	0.01541	649.118	0.01771	599.361	0.00526	604.338	0.01877
604.382	0.02132	609.358	0.0149	649.161	0.01576	599.405	0.0065	604.382	0.02763
604.426	0.03144	609.401	0.01756	649.203	0.01723	599.449	0.00554	604.426	0.01596
604.47	0.02833	609.445	0.01364	649.246	0.01175	599.494	0.00583	604.47	0.01432
604.514	0.02397	609.489	0.01437	649.289	0.02112	599.538	0.00609	604.514	0.01807
604.558	0.03626	609.533	0.01402	649.332	0.01723	599.582	0.00499	604.558	0.00751
604.601	0.0193	609.577	0.01624	649.375	0.02045	599.626	0.00543	604.601	0.02024
604.645	0.04187	609.621	0.01571	649.418	0.0137	599.67	0.00582	604.645	0.01789
604.689	0.03502	609.665	0.01654	649.461	0.0115	599.714	0.00484	604.689	0.01995
604.733	0.01883	609.709	0.01367	649.504	0.01436	599.758	0.00473	604.733	0.02188
604.777	0.03206	609.752	0.01407	649.547	0.02593	599.802	0.00544	604.777	0.01379
604.821	0.03907	609.796	0.01839	649.59	0.01583	599.846	0.00563	604.821	0.01385
604.865	0.02926	609.84	0.01394	649.633	0.01552	599.89	0.00429	604.865	0.0169
604.909	0.02553	609.884	0.01595	649.676	0.01631	599.935	0.00543	604.909	0.01977
604.953	0.03362	609.928	0.01493	649.719	0.01716	599.979	0.0047	604.953	0.01913
604.997	0.03938	609.972	0.01461	649.762	0.01278	600.023	0.00429	604.997	0.00921
605.041	0.02039	610.016	0.01287	649.804	0.0221	600.067	0.00583	605.041	0.021
605.085	0.04809	610.059	0.01774	649.847	0.01163	600.111	0.00463	605.085	0.01766
605.129	0.0263	610.103	0.0145	649.89	0.0185	600.155	0.00502	605.129	0.01696
605.173	0.02942	610.147	0.01362	649.933	0.01418	600.199	0.00468	605.173	0.01209
605.217	0.03455	610.191	0.01364	649.976	0.01832	600.243	0.00404	605.217	0.01355
605.261	0.01619	610.235	0.01404	650.019	0.01406	600.287	0.00551	605.261	0.02394
605.305	0.04654	610.279	0.01874	650.062	0.01601	600.331	0.00583	605.305	0.01355
605.349	0.0193	610.322	0.01375	650.105	0.01802	600.375	0.00557	605.349	0.02206
605.393	0.03191	610.366	0.01514	650.148	0.01552	600.419	0.00493	605.393	0.021
605.437	0.05588	610.41	0.01528	650.191	0.01893	600.463	0.00418	605.437	0.01302
605.481	0.03051	610.454	0.01576	650.233	0.01723	600.507	0.00428	605.481	0.01273
605.525	0.02148	610.498	0.01568	650.276	0.01388	600.552	0.00479	605.525	0.01784
605.569	0.02444	610.542	0.01654	650.319	0.021	600.596	0.00476	605.569	0.01613
605.613	0.04296	610.585	0.01595	650.362	0.01205	600.64	0.00592	605.613	0.0318
605.657	0.02101	610.629	0.01367	650.405	0.01443	600.684	0.0047	605.657	0.01602
605.7	0.0277	610.673	0.01522	650.448	0.01692	600.728	0.00454	605.7	0.01842
605.744	0.04591	610.717	0.01539	650.491	0.01199	600.772	0.0036	605.744	0.01408
605.788	0.02148	610.761	0.01474	650.534	0.01735	600.816	0.00495	605.788	0.01895
605.832	0.02521	610.804	0.01458	650.576	0.01668	600.86	0.0046	605.832	0.01549
605.876	0.04389	610.848	0.01265	650.619	0.01917	600.904	0.00461	605.876	0.0193
605.92	0.03004	610.892	0.01471	650.662	0.01217	600.948	0.00424	605.92	0.01819
605.964	0.04716	610.936	0.01777	650.705	0.01053	600.992	0.00437	605.964	0.00945
606.008	0.01977	610.98	0.01252	650.748	0.0151	601.036	0.00449	606.008	0.02136
606.052	0.03767	611.023	0.01522	650.791	0.01996	601.08	0.00349	606.052	0.02077
606.096	0.03097	611.067	0.01404	650.834	0.01114	601.124	0.00387	606.096	0.01666
606.14	0.04031	611.111	0.01351	650.876	0.01972	601.168	0.00436	606.14	0.01473
606.184	0.02646	611.155	0.01359	650.919	0.01418	601.212	0.0051	606.184	0.02646
606.227	0.01961	611.199	0.01517	650.962	0.01625	601.256	0.0046	606.227	0.01795
606.271	0.04669	611.242	0.01683	651.005	0.01546	601.3	0.00398	606.271	0.00851
606.315	0.02661	611.286	0.01541	651.048	0.01315	601.344	0.00433	606.315	0.01666
606.359	0.03875	611.33	0.01335	651.091	0.01954	601.388	0.00429	606.359	0.01244
606.403	0.04109	611.374	0.01362	651.134	0.01643	601.432	0.00387	606.403	0.0203
606.447	0.02179	611.418	0.01386	651.176	0.01674	601.476	0.0039	606.447	0.00164
606.491	0.02988	611.461	0.01522	651.219	0.01723	601.52	0.00408	606.491	0.03068
606.535	0.03564	611.505	0.01445	651.262	0.01236	601.564	0.00478	606.535	0.01766
606.579	0.03626	611.549	0.01225	651.305	0.01455	601.608	0.00409	606.579	0.0169
606.622	0.033	611.593	0.01777	651.348	0.01863	601.652	0.00396	606.622	0.01027
606.666	0.02584	611.636	0.01659	651.39	0.01576	601.696	0.00455	606.666	0.02681
606.71	0.0179	611.68	0.01418	651.433	0.01223	601.74	0.00426	606.71	0.01484
606.754	0.03097	611.724	0.01624	651.476	0.01552	601.784	0.00371	606.754	0.01144
606.798	0.05837	611.768	0.01742	651.519	0.01406	601.828	0.00452	606.798	0.02834
606.842	0.02366	611.811	0.01388	651.562	0.00791	601.872	0.00385	606.842	0.00945
606.886	0.02646	611.855	0.0153	651.605	0.0143	601.916	0.00375	606.886	0.01854
606.929	0.01058	611.899	0.01321	651.647	0.0171	601.96	0.00386	606.929	0.02048
606.973	0.02412	611.943	0.01627	651.69	0.0126	602.004	0.0035	606.973	0.01754
607.017	0.0372	611.986	0.01528	651.733	0.01698	602.048	0.00392	607.017	0.01795
607.061	0.02257	612.03	0.01512	651.776	0.01029	602.092	0.00405	607.061	0.01907
607.105	0.03751	612.074	0.01466	651.819	0.01893	602.136	0.00349	607.105	0.01983
607.149	0.03113	612.118	0.01402	651.861	0.01838	602.18	0.004	607.149	0.01825
607.193	0.03875	612.161	0.01694	651.904	0.01704	602.224	0.00367	607.193	0.01578
607.236	0.01556	612.205	0.01439	651.947	0.0112	602.268	0.00321	607.236	0.02323
607.28	0.03284	612.249	0.01646	651.99	0.02057	602.312	0.00368	607.28	0.01426
607.324	0.0442	612.292	0.01552	652.032	0.01211	602.356	0.00374	607.324	0.01602
607.368	0.02335	612.336	0.01498	652.075	0.00901	602.4	0.00291	607.368	0.01068
607.412	0.0277	612.38	0.0149	652.118	0.01303	602.444	0.0037	607.412	0.02077
607.456	0.02957	612.424	0.01415	652.161	0.01576	602.487	0.00293	607.456	0.01396
607.499	0.0372	612.467	0.01764	652.204	0.01156	602.531	0.00371	607.499	0.02042
607.543	0.01992	612.511	0.01638	652.246	0.01023	602.575	0.00385	607.543	0.0254
607.587	0.01961	612.555	0.01555	652.289	0.01875	602.619	0.00301	607.587	0.01214
607.631	0.03206	612.598	0.01402	652.332	0.01108	602.663	0.0035	607.631	0.01508
607.675	0.03035	612.642	0.01622	652.375	0.0126	602.707	0.00288	607.675	0.02006
607.719	0.04654	612.686	0.01329	652.417	0.0171	602.751	0.00362	607.719	0.01537
607.762	0.03704	612.73	0.01874	652.46	0.0109	602.795	0.00355	607.762	0.02634
607.806	0.02475	612.773	0.01498	652.503	0.01589	602.839	0.00359	607.806	0.02312
607.85	0.02304	612.817	0.01439	652.546	0.01004	602.883	0.00277	607.85	0.01654
607.894	0.04093	612.861	0.01699	652.588	0.01607	602.927	0.00316	607.894	0.01561
607.938	0.02817	612.904	0.01565	652.631	0.01132	602.971	0.0029	607.938	0.00886
607.981	0.01821	612.948	0.0156	652.674	0.01674	603.015	0.00385	607.981	0.02042
608.025	0.0386	612.992	0.01407	652.717	0.01735	603.059	0.00334	608.025	0.02253
608.069	0.02957	613.035	0.01431	652.759	0.01096	603.102	0.00412	608.069	0.01103
608.113	0.03798	613.079	0.01825	652.802	0.01278	603.146	0.00367	608.113	0.02177
608.157	0.03237	613.123	0.01761	652.845	0.01729	603.19	0.00334	608.157	0.02699
608.2	0.03004	613.166	0.01718	652.888	0.02076	603.234	0.00397	608.2	0.01549
608.244	0.03875	613.21	0.01828	652.93	0.01169	603.278	0.00312	608.244	0.01701
608.288	0.02257	613.254	0.01311	652.973	0.01083	603.322	0.00343	608.288	0.02353
608.332	0.04	613.297	0.01871	653.016	0.01047	603.366	0.00423	608.332	0.02206
608.376	0.03144	613.341	0.0119	653.058	0.01869	603.41	0.00316	608.376	0.01596
608.419	0.04187	613.385	0.01659	653.101	0.01096	603.454	0.00356	608.419	0.02634
608.463	0.02864	613.428	0.01788	653.144	0.01777	603.498	0.00236	608.463	0.0088
608.507	0.03502	613.472	0.01249	653.187	0.01747	603.541	0.00334	608.507	0.01877
608.551	0.02864	613.516	0.01753	653.229	0.01753	603.585	0.00276	608.551	0.01214
608.594	0.03377	613.559	0.01983	653.272	0.01053	603.629	0.00274	608.594	0.01754
608.638	0.02226	613.603	0.01914	653.315	0.01814	603.673	0.00331	608.638	0.01801
608.682	0.04389	613.647	0.01351	653.357	0.01412	603.717	0.00244	608.682	0.01784
608.726	0.0179	613.69	0.01466	653.4	0.02015	603.761	0.00315	608.726	0.01561
608.769	0.03907	613.734	0.0148	653.443	0.0196	603.805	0.00431	608.769	0.02664
608.813	0.0358	613.778	0.01466	653.486	0.00152	603.849	0.00288	608.813	0.01948
608.857	0.02693	613.821	0.01683	653.528	0.0213	603.892	0.00294	608.857	0.01719
608.901	0.05634	613.865	0.0178	653.571	0.01564	603.936	0.00339	608.901	0.01901
608.944	0.03019	613.909	0.0148	653.614	0.01351	603.98	0.00342	608.944	0.0186
608.988	0.03362	613.952	0.01624	653.656	0.01053	604.024	0.00358	608.988	0.02388
609.032	0.03673	613.996	0.01442	653.699	0.01211	604.068	0.00275	609.032	0.0213
609.076	0.02459	614.039	0.01745	653.742	0.01546	604.112	0.00319	609.076	0.01279
609.119	0.01899	614.083	0.01471	653.784	0.01004	604.156	0.0033	609.119	0.01737
609.163	0.03751	614.127	0.01576	653.827	0.01175	604.199	0.00386	609.163	0.02505
609.207	0.02553	614.17	0.0148	653.87	0.01613	604.243	0.00289	609.207	0.02153
609.251	0.03533	614.214	0.01619	653.912	0.0115	604.287	0.00288	609.251	0.01332
609.294	0.03175	614.258	0.01346	653.955	0.01601	604.331	0.00257	609.294	0.01901
609.338	0.02241	614.301	0.01737	653.998	0.01065	604.375	0.00321	609.338	0.02147
609.382	0.03455	614.345	0.01059	654.04	0.01345	604.419	0.00339	609.382	0.01848
609.426	0.02039	614.388	0.0145	654.083	0.01802	604.463	0.00313	609.426	0.01907
609.469	0.03051	614.432	0.01678	654.126	0.0143	604.506	0.0019	609.469	0.01332
609.513	0.02304	614.476	0.01654	654.168	0.01637	604.55	0.00312	609.513	0.01167
609.557	0.03097	614.519	0.01407	654.211	0.01601	604.594	0.00276	609.557	0.0166
609.6	0.04374	614.563	0.01742	654.254	0.01303	604.638	0.00267	609.6	0.01355
609.644	0.01961	614.606	0.01463	654.296	0.01242	604.682	0.00286	609.644	0.02558
609.688	0.04171	614.65	0.01506	654.339	0.02234	604.725	0.00343	609.688	0.01954
609.731	0.01883	614.693	0.01525	654.382	0.00615	604.769	0.00315	609.731	0.02558
609.775	0.01961	614.737	0.01616	654.424	0.01759	604.813	0.00284	609.775	0.01584
609.819	0.03922	614.781	0.01573	654.467	0.01138	604.857	0.00257	609.819	0.02282
609.863	0.03268	614.824	0.01678	654.51	0.01923	604.901	0.00272	609.863	0.01719
609.906	0.0179	614.868	0.01217	654.552	0.00785	604.945	0.00323	609.906	0.01649
609.95	0.04856	614.911	0.01498	654.595	0.0095	604.988	0.00272	609.95	0.02012
609.994	0.03237	614.955	0.01726	654.637	0.0087	605.032	0.00247	609.994	0.02159
610.037	0.02833	614.999	0.01447	654.68	0.01497	605.076	0.00269	610.037	0.01684
610.081	0.03642	615.042	0.0178	654.723	0.01552	605.12	0.00304	610.081	0.02177
610.125	0.01681	615.086	0.01611	654.765	0.01826	605.164	0.00286	610.125	0.01789
610.168	0.02988	615.129	0.01541	654.808	0.01303	605.207	0.00328	610.168	0.01631
610.212	0.0358	615.173	0.01681	654.85	0.00919	605.251	0.00239	610.212	0.0196
610.256	0.03393	615.216	0.01367	654.893	0.02009	605.295	0.00306	610.256	0.01502
610.299	0.03082	615.26	0.01445	654.936	0.01546	605.339	0.00268	610.299	0.01907
610.343	0.04109	615.303	0.0163	654.978	0.01053	605.382	0.00243	610.343	0.01883
610.387	0.02148	615.347	0.01541	655.021	0.01187	605.426	0.00236	610.387	0.0139
610.43	0.03035	615.391	0.0141	655.064	0.00998	605.47	0.00211	610.43	0.02423
610.474	0.03471	615.434	0.01603	655.106	0.01077	605.514	0.00293	610.474	0.01608
610.518	0.04093	615.478	0.01533	655.149	0.02063	605.558	0.00309	610.518	0.01995
610.561	0.02584	615.521	0.01705	655.191	0.01461	605.601	0.00277	610.561	0.01995
610.605	0.03953	615.565	0.01648	655.234	0.01193	605.645	0.00275	610.605	0.01883
610.649	0.03455	615.608	0.01619	655.276	0.01077	605.689	0.00296	610.649	0.01467
610.692	0.0263	615.652	0.01429	655.319	0.01376	605.733	0.00276	610.692	0.0176
610.736	0.047	615.695	0.01638	655.362	0.00852	605.776	0.00301	610.736	0.02323
610.78	0.04047	615.739	0.01512	655.404	0.0193	605.82	0.00305	610.78	0.024
610.823	0.02148	615.782	0.01329	655.447	0.00992	605.864	0.00247	610.823	0.01995
610.867	0.03315	615.826	0.01713	655.489	0.01242	605.908	0.00286	610.867	0.01126
610.911	0.03486	615.869	0.01809	655.532	0.01108	605.951	0.00304	610.911	0.01983
610.954	0.01525	615.913	0.01329	655.575	0.01363	605.995	0.00286	610.954	0.0203
610.998	0.04623	615.956	0.01429	655.617	0.01613	606.039	0.00232	610.998	0.01778
611.041	0.04763	616	0.01678	655.66	0.00657	606.083	0.00313	611.041	0.02265
611.085	0.02786	616.043	0.01289	655.702	0.01443	606.126	0.00309	611.085	0.01602
611.129	0.01992	616.087	0.01812	655.745	0.01844	606.17	0.0021	611.129	0.01696
611.172	0.0316	616.131	0.01528	655.787	0.0115	606.214	0.00299	611.172	0.01989
611.216	0.04327	616.174	0.01466	655.83	0.01613	606.258	0.00287	611.216	0.02059
611.26	0.03891	616.218	0.01777	655.872	0.00852	606.301	0.00233	611.26	0.01021
611.303	0.0358	616.261	0.01624	655.915	0.01619	606.345	0.00315	611.303	0.02341
611.347	0.02132	616.304	0.01571	655.958	0.01449	606.389	0.00151	611.347	0.01232
611.39	0.02428	616.348	0.01592	656	0.01473	606.433	0.00259	611.39	0.02229
611.434	0.04109	616.391	0.01638	656.043	0.00956	606.476	0.00255	611.434	0.02083
611.478	0.02942	616.435	0.01587	656.085	0.01485	606.52	0.00277	611.478	0.0166
611.521	0.03331	616.478	0.01662	656.128	0.00724	606.564	0.00255	611.521	0.02998
611.565	0.03051	616.522	0.01589	656.17	0.01223	606.607	0.00231	611.565	0.02094
611.608	0.02848	616.565	0.01683	656.213	0.0182	606.651	0.00266	611.608	0.01872
611.652	0.03113	616.609	0.01536	656.255	0.00803	606.695	0.00287	611.652	0.02493
611.696	0.01541	616.652	0.01614	656.298	0.01187	606.739	0.00188	611.696	0.01696
611.739	0.02833	616.696	0.0174	656.34	0.01479	606.782	0.00237	611.739	0.01819
611.783	0.04498	616.739	0.01664	656.383	0.00968	606.826	0.00221	611.783	0.02206
611.826	0.03082	616.783	0.01445	656.425	0.01576	606.87	0.00261	611.826	0.02259
611.87	0.01774	616.826	0.01297	656.468	0.01668	606.913	0.00339	611.87	0.0227
611.913	0.03097	616.87	0.01646	656.51	0.01236	606.957	0.00284	611.913	0.02476
611.957	0.03782	616.913	0.01646	656.553	0.00883	607.001	0.00225	611.957	0.01877
612.001	0.03331	616.957	0.01305	656.595	0.01516	607.044	0.00209	612.001	0.01467
612.044	0.0263	617	0.01568	656.638	0.01613	607.088	0.0029	612.044	0.01954
612.088	0.03907	617.044	0.01498	656.68	0.01223	607.132	0.00238	612.088	0.01426
612.131	0.02848	617.087	0.01667	656.723	0.0129	607.175	0.0027	612.131	0.02669
612.175	0.02241	617.13	0.0189	656.765	0.0087	607.219	0.0025	612.175	0.01426
612.218	0.04887	617.174	0.01407	656.808	0.01041	607.263	0.00279	612.218	0.02523
612.262	0.01805	617.217	0.01418	656.85	0.0154	607.307	0.0024	612.262	0.02159
612.306	0.02926	617.261	0.01597	656.893	0.01193	607.35	0.00189	612.306	0.01355
612.349	0.02537	617.304	0.01638	656.935	0.00554	607.394	0.00297	612.349	0.02693
612.393	0.02553	617.348	0.01571	656.978	0.0126	607.438	0.00265	612.393	0.02071
612.436	0.02412	617.391	0.01589	657.02	0.01497	607.481	0.00209	612.436	0.01109
612.48	0.02506	617.435	0.01597	657.063	0.01497	607.525	0.0027	612.48	0.02071
612.523	0.03611	617.478	0.01396	657.105	0.00962	607.568	0.00295	612.523	0.02094
612.567	0.02335	617.521	0.01707	657.148	0.01485	607.612	0.00243	612.567	0.01056
612.61	0.03455	617.565	0.019	657.19	0.01564	607.656	0.00313	612.61	0.02716
612.654	0.04062	617.608	0.01426	657.233	0.00609	607.699	0.00267	612.654	0.02511
612.697	0.01043	617.652	0.01329	657.275	0.0207	607.743	0.00226	612.697	0.01825
612.741	0.04498	617.695	0.0156	657.318	0.01163	607.787	0.0024	612.741	0.02658
612.785	0.0249	617.738	0.01466	657.36	0.01917	607.83	0.00275	612.785	0.02276
612.828	0.02755	617.782	0.0179	657.403	0.01163	607.874	0.00311	612.828	0.02446
612.872	0.03097	617.825	0.01514	657.445	0.01771	607.918	0.00265	612.872	0.02787
612.915	0.02086	617.869	0.01522	657.487	0.01199	607.961	0.00243	612.915	0.02124
612.959	0.0456	617.912	0.01324	657.53	0.01424	608.005	0.00207	612.959	0.02006
613.002	0.02568	617.955	0.01756	657.572	0.00773	608.049	0.0021	613.002	0.02482
613.046	0.03144	617.999	0.01512	657.615	0.01844	608.092	0.00232	613.046	0.01778
613.089	0.03782	618.042	0.0197	657.657	0.01217	608.136	0.00241	613.089	0.0169
613.133	0.03268	618.086	0.01635	657.7	0.01156	608.179	0.00235	613.133	0.0183
613.176	0.03019	618.129	0.01573	657.742	0.00365	608.223	0.0019	613.176	0.0193
613.22	0.04374	618.172	0.01506	657.785	0.01339	608.267	0.00322	613.22	0.01701
613.263	0.02693	618.216	0.01782	657.827	0.01284	608.31	0.00217	613.263	0.02059
613.307	0.02054	618.259	0.01539	657.869	0.01004	608.354	0.00244	613.307	0.01672
613.35	0.02677	618.303	0.01584	657.912	0.01741	608.398	0.00185	613.35	0.02059
613.394	0.03938	618.346	0.01619	657.954	0.01199	608.441	0.00254	613.394	0.01977
613.437	0.03331	618.389	0.0163	657.997	0.02003	608.485	0.00261	613.437	0.01332
613.481	0.03097	618.433	0.01528	658.039	0.00797	608.528	0.00297	613.481	0.01965
613.524	0.01401	618.476	0.01656	658.082	0.0115	608.572	0.00162	613.524	0.02265
613.568	0.05136	618.519	0.01673	658.124	0.01345	608.616	0.00215	613.568	0.0237
613.611	0.02646	618.563	0.01557	658.166	0.0168	608.659	0.00212	613.611	0.01825
613.655	0.03471	618.606	0.01664	658.209	0.01674	608.703	0.00228	613.655	0.01707
613.698	0.03206	618.65	0.01544	658.251	0.0101	608.746	0.00244	613.698	0.02329
613.742	0.03844	618.693	0.01415	658.294	0.01175	608.79	0.00225	613.742	0.01267
613.785	0.03689	618.736	0.01632	658.336	0.01467	608.834	0.00224	613.785	0.02253
613.828	0.0123	618.78	0.01579	658.378	0.0115	608.877	0.00359	613.828	0.02276
613.872	0.03424	618.823	0.01758	658.421	0.00962	608.921	0.00183	613.872	0.02012
613.915	0.04233	618.866	0.01597	658.463	0.01357	608.964	0.00202	613.915	0.02353
613.959	0.02272	618.91	0.01321	658.506	0.014	609.008	0.00217	613.959	0.01525
614.002	0.03051	618.953	0.01485	658.548	0.00876	609.051	0.00255	614.002	0.02464
614.046	0.02864	618.996	0.01584	658.59	0.01339	609.095	0.00205	614.046	0.02159
614.089	0.03409	619.04	0.01337	658.633	0.01516	609.139	0.00254	614.089	0.01918
614.133	0.0207	619.083	0.01742	658.675	0.01686	609.182	0.00174	614.133	0.02083
614.176	0.04156	619.126	0.01654	658.718	0.00755	609.226	0.00198	614.176	0.01514
614.22	0.01743	619.17	0.01396	658.76	0.0129	609.269	0.00232	614.22	0.02077
614.263	0.02039	619.213	0.01359	658.802	0.01467	609.313	0.0023	614.263	0.01936
614.306	0.05401	619.256	0.01498	658.845	0.01534	609.356	0.00258	614.306	0.02159
614.35	0.00903	619.3	0.01611	658.887	0.01564	609.4	0.00255	614.35	0.01901
614.393	0.02802	619.343	0.0164	658.929	0.01278	609.443	0.00215	614.393	0.02024
614.437	0.02848	619.386	0.01678	658.972	0.0207	609.487	0.00213	614.437	0.01203
614.48	0.0344	619.43	0.01611	659.014	0.00974	609.531	0.00262	614.48	0.0291
614.524	0.0414	619.473	0.01927	659.056	0.01716	609.574	0.00208	614.524	0.01924
614.567	0.02381	619.516	0.01128	659.099	0.01376	609.618	0.00213	614.567	0.01742
614.61	0.03767	619.559	0.01983	659.141	0.00895	609.661	0.00221	614.61	0.01361
614.654	0.02226	619.603	0.01595	659.183	0.01692	609.705	0.00185	614.654	0.0203
614.697	0.04451	619.646	0.01557	659.226	0.01607	609.748	0.00291	614.697	0.02775
614.741	0.033	619.689	0.01922	659.268	0.01735	609.792	0.00143	614.741	0.01079
614.784	0.02054	619.733	0.01386	659.311	0.01516	609.835	0.00233	614.784	0.02335
614.828	0.03455	619.776	0.01418	659.353	0.01187	609.879	0.00201	614.828	0.01496
614.871	0.02817	619.819	0.01729	659.395	0.01132	609.922	0.00233	614.871	0.02077
614.914	0.04296	619.863	0.01544	659.438	0.00937	609.966	0.00169	614.914	0.01737
614.958	0.02521	619.906	0.01603	659.48	0.01589	610.009	0.00234	614.958	0.02218
615.001	0.04529	619.949	0.01413	659.522	0.01503	610.053	0.00214	615.001	0.01314
615.045	0.02833	619.992	0.01463	659.565	0.01296	610.096	0.00246	615.045	0.02171
615.088	0.02739	620.036	0.01648	659.607	0.01449	610.14	0.00199	615.088	0.01971
615.131	0.03549	620.079	0.01372	659.649	0.0112	610.183	0.00229	615.131	0.02147
615.175	0.0277	620.122	0.01533	659.691	0.00883	610.227	0.00171	615.175	0.01033
615.218	0.03455	620.166	0.01589	659.734	0.01686	610.27	0.00212	615.218	0.01713
615.261	0.02428	620.209	0.01557	659.776	0.00828	610.314	0.00313	615.261	0.02922
615.305	0.03564	620.252	0.01399	659.818	0.01832	610.357	0.00197	615.305	0.01426
615.348	0.04047	620.295	0.01643	659.861	0.01187	610.401	0.0023	615.348	0.02112
615.392	0.01261	620.339	0.01477	659.903	0.014	610.444	0.00265	615.392	0.02077
615.435	0.02895	620.382	0.01616	659.945	0.0157	610.488	0.00181	615.435	0.01907
615.478	0.02817	620.425	0.01442	659.988	0.01053	610.531	0.00184	615.478	0.02136
615.522	0.03004	620.468	0.01697	660.03	0.0095	610.575	0.00225	615.522	0.02182
615.565	0.02397	620.512	0.01458	660.072	0.0185	610.618	0.00236	615.565	0.01525
615.608	0.03844	620.555	0.01619	660.115	0.0157	610.662	0.00213	615.608	0.01848
615.652	0.02335	620.598	0.01488	660.157	0.01406	610.705	0.00194	615.652	0.02165
615.695	0.02817	620.641	0.01587	660.199	0.01303	610.749	0.00237	615.695	0.01197
615.739	0.04747	620.685	0.01911	660.241	0.00737	610.792	0.00253	615.739	0.02001
615.782	0.02926	620.728	0.01396	660.284	0.01656	610.836	0.00223	615.782	0.02077
615.825	0.02693	620.771	0.01769	660.326	0.01558	610.879	0.00187	615.825	0.01649
615.869	0.0277	620.814	0.01761	660.368	0.00925	610.923	0.00209	615.869	0.02235
615.912	0.03798	620.857	0.01383	660.41	0.0157	610.966	0.00175	615.912	0.01484
615.955	0.01743	620.901	0.0174	660.453	0.00937	611.01	0.00173	615.955	0.01502
615.999	0.0179	620.944	0.01595	660.495	0.0087	611.053	0.00262	615.999	0.02036
616.042	0.03019	620.987	0.01525	660.537	0.00895	611.096	0.00251	616.042	0.02212
616.085	0.01525	621.03	0.01914	660.58	0.01607	611.14	0.00173	616.085	0.02118
616.129	0.04545	621.074	0.01761	660.622	0.00633	611.183	0.00184	616.129	0.02288
616.172	0.02708	621.117	0.01434	660.664	0.01315	611.227	0.00261	616.172	0.02394
616.215	0.03346	621.16	0.0189	660.706	0.01613	611.27	0.00225	616.215	0.01625
616.259	0.033	621.203	0.01683	660.749	0.00797	611.314	0.00213	616.259	0.0196
616.302	0.02879	621.246	0.01627	660.791	0.01771	611.357	0.00312	616.302	0.02212
616.345	0.04171	621.29	0.01785	660.833	0.01674	611.401	0.00221	616.345	0.02089
616.389	0.03004	621.333	0.01648	660.875	0.01071	611.444	0.00172	616.389	0.01602
616.432	0.0207	621.376	0.01627	660.918	0.0126	611.487	0.0016	616.432	0.02259
616.475	0.01868	621.419	0.01729	660.96	0.01217	611.531	0.00221	616.475	0.01537
616.519	0.03844	621.462	0.01581	661.002	0.01516	611.574	0.00301	616.519	0.02159
616.562	0.01479	621.506	0.01415	661.044	0.01223	611.618	0.00203	616.562	0.02224
616.605	0.04	621.549	0.01509	661.086	0.01077	611.661	0.00137	616.605	0.01748
616.648	0.01696	621.592	0.01745	661.129	0.01211	611.705	0.00227	616.648	0.0213
616.692	0.03798	621.635	0.01437	661.171	0.0126	611.748	0.00204	616.692	0.01367
616.735	0.00482	621.678	0.01731	661.213	0.01443	611.791	0.00286	616.735	0.02182
616.778	0.04093	621.722	0.01718	661.255	0.02057	611.835	0.00177	616.778	0.01731
616.822	0.02817	621.765	0.01364	661.298	0.01388	611.878	0.00251	616.822	0.01654
616.865	0.0249	621.808	0.01581	661.34	0.01217	611.922	0.00203	616.865	0.03467
616.908	0.04638	621.851	0.01429	661.382	0.01126	611.965	0.00205	616.908	0.01373
616.951	0.02304	621.894	0.01622	661.424	0.01083	612.008	0.00232	616.951	0.02165
616.995	0.01837	621.937	0.01573	661.466	0.01503	612.052	0.00138	616.995	0.01273
617.038	0.03782	621.981	0.01404	661.509	0.01296	612.095	0.00258	617.038	0.02546
617.081	0.02381	622.024	0.01994	661.551	0.01041	612.139	0.00141	617.081	0.02165
617.125	0.05245	622.067	0.01589	661.593	0.01698	612.182	0.00186	617.125	0.01566
617.168	0.02428	622.11	0.01445	661.635	0.01388	612.225	0.00275	617.168	0.02622
617.211	0.02973	622.153	0.01756	661.677	0.00676	612.269	0.00139	617.211	0.00927
617.254	0.02739	622.196	0.01662	661.72	0.01796	612.312	0.00232	617.254	0.02276
617.298	0.02381	622.239	0.01514	661.762	0.01534	612.356	0.00156	617.298	0.02265
617.341	0.04374	622.283	0.02	661.804	0.01004	612.399	0.00145	617.341	0.01273
617.384	0.00809	622.326	0.01608	661.846	0.01954	612.442	0.00224	617.384	0.01543
617.427	0.03315	622.369	0.01748	661.888	0.00986	612.486	0.00206	617.427	0.01613
617.471	0.03144	622.412	0.01616	661.931	0.00931	612.529	0.00241	617.471	0.02693
617.514	0.04125	622.455	0.01686	661.973	0.01893	612.572	0.0017	617.514	0.01396
617.557	0.04623	622.498	0.01769	662.015	0.01382	612.616	0.0027	617.557	0.02681
617.6	0.01292	622.541	0.01356	662.057	0.00998	612.659	0.00166	617.6	0.01426
617.644	0.03984	622.585	0.01694	662.099	0.01753	612.703	0.00216	617.644	0.0196
617.687	0.04498	622.628	0.0152	662.141	0.01601	612.746	0.00168	617.687	0.01613
617.73	0.03253	622.671	0.01541	662.184	0.01144	612.789	0.00275	617.73	0.02306
617.773	0.0179	622.714	0.01504	662.226	0.01595	612.833	0.00107	617.773	0.01625
617.817	0.0442	622.757	0.01327	662.268	0.0073	612.876	0.00238	617.817	0.01432
617.86	0.01525	622.8	0.01973	662.31	0.0151	612.919	0.00173	617.86	0.00939
617.903	0.03019	622.843	0.01882	662.352	0.01327	612.963	0.00218	617.903	0.02347
617.946	0.02335	622.886	0.01498	662.394	0.01333	613.006	0.00164	617.946	0.01525
617.99	0.02195	622.929	0.0171	662.436	0.0151	613.049	0.00172	617.99	0.02124
618.033	0.03097	622.973	0.01898	662.479	0.01254	613.093	0.00127	618.033	0.01654
618.076	0.03813	623.016	0.01474	662.521	0.01327	613.136	0.00222	618.076	0.02294
618.119	0	623.059	0.01528	662.563	0.01832	613.179	0.00229	618.119	0.02018
618.162	0.04171	623.102	0.01758	662.605	0.01333	613.223	0.00168	618.162	0.0227
618.206	0.03704	623.145	0.0179	662.647	0.00396	613.266	0.00216	618.206	0.0237
618.249	0.02833	623.188	0.01782	662.689	0.01065	613.309	0.00175	618.249	0.01256
618.292	0.03673	623.231	0.01555	662.731	0.01802	613.353	0.00231	618.292	0.02018
618.335	0.04156	623.274	0.01841	662.774	0.00755	613.396	0.00163	618.335	0.01836
618.378	0.02615	623.317	0.01597	662.816	0.01698	613.439	0.00204	618.378	0.01918
618.422	0.02553	623.36	0.01426	662.858	0.01552	613.483	0.00274	618.422	0.02294
618.465	0.03611	623.403	0.01571	662.9	0.01083	613.526	0.00174	618.465	0.02159
618.508	0.03642	623.447	0.01785	662.942	0.01607	613.569	0.00225	618.508	0.01971
618.551	0.02459	623.49	0.01632	662.984	0.01698	613.612	0.002	618.551	0.01989
618.594	0.02646	623.533	0.01705	663.026	0.00895	613.656	0.00205	618.594	0.0152
618.638	0.02895	623.576	0.01289	663.068	0.01187	613.699	0.00135	618.638	0.01825
618.681	0.02288	623.619	0.01965	663.11	0.02076	613.742	0.00257	618.681	0.02124
618.724	0.03004	623.662	0.01536	663.152	0.01077	613.786	0.00196	618.724	0.01033
618.767	0.03455	623.705	0.01807	663.195	0.01546	613.829	0.00174	618.767	0.01701
618.81	0.04685	623.748	0.01707	663.237	0.01394	613.872	0.00227	618.81	0.02065
618.853	0.01837	623.791	0.019	663.279	0.01163	613.916	0.00169	618.853	0.01578
618.897	0.04249	623.834	0.01303	663.321	0.01643	613.959	0.0017	618.897	0.01678
618.94	0.02802	623.877	0.01455	663.363	0.01619	614.002	0.0021	618.94	0.01649
618.983	0.03502	623.92	0.01638	663.405	0.00761	614.045	0.00169	618.983	0.01813
619.026	0.02661	623.963	0.01753	663.447	0.01175	614.089	0.00288	619.026	0.02664
619.069	0.03502	624.006	0.01973	663.489	0.01035	614.132	0.00171	619.069	0.01784
619.112	0.03362	624.049	0.0149	663.531	0.00834	614.175	0.00119	619.112	0.01484
619.156	0.02304	624.092	0.01297	663.573	0.0154	614.218	0.00215	619.156	0.02124
619.199	0.03128	624.135	0.01941	663.615	0.0168	614.262	0.00192	619.199	0.01437
619.242	0.0414	624.178	0.01496	663.657	0.00876	614.305	0.00233	619.242	0.01989
619.285	0.01416	624.221	0.01616	663.7	0.00986	614.348	0.00211	619.285	0.01907
619.328	0.04093	624.264	0.01587	663.742	0.01345	614.392	0.00161	619.328	0.01707
619.371	0.03237	624.307	0.01713	663.784	0.01211	614.435	0.00232	619.371	0.02024
619.414	0.02366	624.35	0.01356	663.826	0.01278	614.478	0.00177	619.414	0.01983
619.458	0.03813	624.393	0.0167	663.868	0.0081	614.521	0.00227	619.458	0.01778
619.501	0.02677	624.437	0.01614	663.91	0.00864	614.565	0.00149	619.501	0.01649
619.544	0.01696	624.48	0.01742	663.952	0.01083	614.608	0.00136	619.544	0.01813
619.587	0.03953	624.523	0.01447	663.994	0.00803	614.651	0.0025	619.587	0.01478
619.63	0.02988	624.566	0.01678	664.036	0.02033	614.694	0.0016	619.63	0.01267
619.673	0.03891	624.609	0.01383	664.078	0.01589	614.737	0.00122	619.673	0.0152
619.716	0.01152	624.652	0.01388	664.12	0.01674	614.781	0.00177	619.716	0.01121
619.759	0.04109	624.695	0.01817	664.162	0.00864	614.824	0.00212	619.759	0.02881
619.803	0.02584	624.738	0.01769	664.204	0.01552	614.867	0.00247	619.803	0.02511
619.846	0.03066	624.781	0.01547	664.246	0.01351	614.91	0.00192	619.846	0.01449
619.889	0.03346	624.824	0.01635	664.288	0.00974	614.954	0.00167	619.889	0.01631
619.932	0.02475	624.866	0.01289	664.33	0.01881	614.997	0.00228	619.932	0.0196
619.975	0.00607	624.909	0.01643	664.372	0.01156	615.04	0.00238	619.975	0.02112
620.018	0.05183	624.952	0.0179	664.414	0.00913	615.083	0.000955669	620.018	0.01449
620.061	0.01634	624.995	0.01522	664.456	0.01047	615.127	0.00176	620.061	0.01742
620.104	0.02553	625.038	0.01772	664.498	0.00633	615.17	0.00152	620.104	0.01549
620.147	0.04109	625.081	0.01715	664.54	0.0137	615.213	0.00156	620.147	0.01267
620.19	0.0414	625.124	0.01758	664.582	0.01704	615.256	0.0028	620.19	0.02605
620.234	0.01152	625.167	0.01453	664.624	0.01583	615.299	0.0016	620.234	0.01226
620.277	0.04078	625.21	0.01841	664.666	0.00937	615.343	0.00153	620.277	0.01566
620.32	0.03222	625.253	0.01563	664.708	0.01077	615.386	0.000857206	620.32	0.01297
620.363	0.0235	625.296	0.01815	664.75	0.00755	615.429	0.00213	620.363	0.02224
620.406	0.03549	625.339	0.01517	664.792	0.00639	615.472	0.00228	620.406	0.01203
620.449	0.0207	625.382	0.01544	664.834	0.01339	615.515	0.00288	620.449	0.02306
620.492	0.03549	625.425	0.01667	664.876	0.01077	615.559	0.00156	620.492	0.0142
620.535	0.04093	625.468	0.01914	664.918	0.01132	615.602	0.00124	620.535	0.01813
620.578	0.02241	625.511	0.0149	664.96	0.01296	615.645	0.00154	620.578	0.01531
620.621	0.04576	625.554	0.01429	665.002	0.00621	615.688	0.00164	620.621	0.01461
620.664	0.04093	625.597	0.01866	665.044	0.01284	615.731	0.00161	620.664	0.02182
620.707	0.02195	625.64	0.01638	665.086	0.00688	615.774	0.00229	620.707	0.02347
620.75	0.04685	625.683	0.01911	665.128	0.0126	615.818	0.00134	620.75	0.0105
620.793	0.03175	625.726	0.01635	665.17	0.0101	615.861	0.00163	620.793	0.01396
620.836	0.03019	625.769	0.01624	665.212	0.00858	615.904	0.00172	620.836	0.02159
620.88	0.03128	625.812	0.01514	665.254	0.00943	615.947	0.00191	620.88	0.01402
620.923	0.01712	625.855	0.02018	665.296	0.01169	615.99	0.00207	620.923	0.0166
620.966	0.04794	625.897	0.0119	665.338	0.00724	616.033	0.00131	620.966	0.01725
621.009	0.03253	625.94	0.01777	665.38	0.01424	616.077	0.00188	621.009	0.01913
621.052	0.03144	625.983	0.01555	665.422	0.01351	616.12	0.00189	621.052	0.01643
621.095	0.02459	626.026	0.01801	665.464	0.00323	616.163	0.00154	621.095	0.021
621.138	0.03237	626.069	0.02061	665.506	0.01455	616.206	0.00172	621.138	0.01349
621.181	0.03191	626.112	0.0149	665.548	0.0109	616.249	0.00254	621.181	0.02071
621.224	0.03455	626.155	0.01595	665.59	0.01534	616.292	0.00132	621.224	0.01508
621.267	0.04078	626.198	0.01898	665.632	0.01467	616.335	0.00136	621.267	0.01373
621.31	0.02739	626.241	0.01713	665.674	0.00913	616.379	0.00281	621.31	0.01197
621.353	0.03377	626.284	0.0152	665.716	0.00347	616.422	0.00188	621.353	0.02094
621.396	0.03051	626.327	0.01624	665.757	0.01296	616.465	0.00151	621.396	0.01649
621.439	0.04996	626.369	0.01681	665.799	0.01345	616.508	0.00184	621.439	0.02294
621.482	0.01245	626.412	0.0171	665.841	0.01071	616.551	0.0016	621.482	0.01807
621.525	0.02054	626.455	0.01388	665.883	0.0095	616.594	0.00244	621.525	0.0196
621.568	0.05058	626.498	0.0201	665.925	0.00493	616.637	0.00146	621.568	0.0115
621.611	0.04031	626.541	0.01713	665.967	0.00925	616.681	0.00169	621.611	0.00968
621.654	0.02677	626.584	0.02061	666.009	0.0129	616.724	0.00189	621.654	0.01907
621.697	0.04016	626.627	0.0141	666.051	0.0112	616.767	0.0013	621.697	0.0186
621.74	0.03564	626.67	0.0167	666.093	0.0095	616.81	0.0021	621.74	0.00857
621.783	0.03097	626.712	0.0171	666.135	0.0098	616.853	0.00235	621.783	0.01772
621.826	0.03735	626.755	0.01723	666.177	0.00639	616.896	0.00138	621.826	0.01531
621.869	0.03455	626.798	0.01804	666.219	0.00876	616.939	0.00161	621.869	0.01701
621.912	0.01759	626.841	0.01882	666.26	0.0081	616.982	0.00171	621.912	0.02106
621.955	0.0484	626.884	0.01592	666.302	0.00834	617.025	0.00239	621.955	0.01549
621.998	0.01385	626.927	0.01525	666.344	0.00481	617.068	0.0017	621.998	0.01473
622.041	0.02802	626.97	0.01509	666.386	0.0157	617.112	0.00122	622.041	0.01302
622.084	0.02755	627.013	0.01892	666.428	0.0073	617.155	0.00222	622.084	0.01402
622.127	0.01805	627.055	0.01509	666.47	0.01388	617.198	0.00167	622.127	0.01267
622.17	0.03891	627.098	0.01549	666.512	0.01303	617.241	0.00206	622.17	0.01578
622.213	0.03829	627.141	0.01514	666.554	0.0101	617.284	0.00192	622.213	0.01326
622.256	0.02039	627.184	0.01689	666.596	0.00268	617.327	0.00184	622.256	0.01725
622.299	0.02039	627.227	0.01742	666.637	0.01254	617.37	0.00111	622.299	0.01402
622.342	0.04047	627.27	0.01656	666.679	0.00803	617.413	0.00192	622.342	0.01402
622.385	0.02163	627.312	0.01611	666.721	0.01102	617.456	0.00156	622.385	0.01261
622.428	0.0344	627.355	0.01616	666.763	0.0087	617.499	0.00178	622.428	0.01478
622.47	0.03455	627.398	0.01544	666.805	0.01686	617.542	0.00193	622.47	0.0254
622.513	0.01914	627.441	0.01844	666.847	0.00803	617.585	0.00196	622.513	0.00657
622.556	0.03704	627.484	0.0126	666.889	0.01668	617.629	0.0015	622.556	0.01214
622.599	0.0358	627.527	0.01817	666.93	0.00572	617.672	0.00108	622.599	0.01408
622.642	0.01759	627.569	0.01879	666.972	0.01303	617.715	0.00258	622.642	0.02294
622.685	0.02319	627.612	0.01297	667.014	0.0084	617.758	0.00128	622.685	0.01725
622.728	0.0386	627.655	0.01745	667.056	0.00931	617.801	0.00145	622.728	0.0115
622.771	0.02381	627.698	0.01798	667.098	0.01175	617.844	0.00175	622.771	0.01379
622.814	0.02537	627.741	0.01745	667.14	0.01138	617.887	0.00215	622.814	0.01672
622.857	0.0249	627.784	0.01756	667.182	0.01217	617.93	0.00216	622.857	0.01742
622.9	0.04047	627.826	0.01461	667.223	0.00956	617.973	0.00233	622.9	0.02036
622.943	0.0358	627.869	0.01809	667.265	0.00426	618.016	0.00159	622.943	0.0186
622.986	0.02101	627.912	0.01619	667.307	0.00663	618.059	0.00114	622.986	0.01074
623.029	0.03051	627.955	0.01536	667.349	0.00943	618.102	0.00126	623.029	0.00604
623.071	0.02973	627.998	0.01418	667.391	0.00773	618.145	0.00217	623.071	0.01907
623.114	0.03844	628.04	0.01748	667.433	0.00237	618.188	0.00186	623.114	0.01901
623.157	0.02988	628.083	0.01715	667.474	0.01309	618.231	0.0013	623.157	0.0125
623.2	0.0249	628.126	0.01595	667.516	0.01156	618.274	0.00235	623.2	0.02452
623.243	0.02412	628.169	0.01681	667.558	0.01455	618.317	0.00153	623.243	0.00499
623.286	0.0316	628.211	0.01675	667.6	0.0087	618.36	0.0013	623.286	0.01238
623.329	0.03019	628.254	0.01544	667.642	0.01041	618.403	0.00188	623.329	0.01537
623.372	0.03253	628.297	0.0153	667.683	0.01479	618.446	0.00241	623.372	0.01895
623.415	0.02584	628.34	0.01415	667.725	0.00116	618.489	0.00246	623.415	0.02112
623.458	0.03253	628.383	0.0148	667.767	0.01284	618.532	0.00227	623.458	0.01156
623.5	0.03331	628.425	0.01946	667.809	0.01303	618.575	0.0017	623.5	0.01449
623.543	0.0277	628.468	0.0164	667.851	0.01443	618.618	0.00101	623.543	0.00581
623.586	0.02879	628.511	0.01844	667.892	0.00493	618.661	0.00158	623.586	0.01484
623.629	0.04934	628.554	0.01689	667.934	0.01808	618.704	0.00257	623.629	0.01737
623.672	0.02335	628.596	0.01683	667.976	0	618.747	0.00163	623.672	0.01367
623.715	0.0179	628.639	0.01606	668.018	0.01497	618.79	0.00188	623.715	0.01126
623.758	0.04949	628.682	0.01595	668.06	0.01156	618.833	0.00152	623.758	0.01185
623.801	0.00218	628.725	0.01664	668.101	0.01029	618.876	0.00258	623.801	0.01836
623.843	0.02942	628.767	0.01592	668.143	0.01558	618.919	0.00112	623.843	0.00751
623.886	0.03377	628.81	0.0171	668.185	0.01254	618.962	0.000752951	623.886	0.01385
623.929	0.01852	628.853	0.01871	668.227	0.00956	619.005	0.00176	623.929	0.01437
623.972	0.02054	628.896	0.01539	668.268	0.00383	619.048	0.00231	623.972	0.02024
624.015	0.03331	628.938	0.01375	668.31	0.0115	619.091	0.000306972	624.015	0.00205
624.058	0.03735	628.981	0.01705	668.352	0.0073	619.134	0.00301	624.058	0.02511
624.101	0.01572	629.024	0.01839	668.394	0.01138	619.177	0.00163	624.101	0.0125
624.143	0.02973	629.067	0.01697	668.436	0.01029	619.22	0.00181	624.143	0.01455
624.186	0.03284	629.109	0.01868	668.477	0.01242	619.263	0.00081087	624.186	0.01033
624.229	0.03237	629.152	0.01563	668.519	0.01023	619.306	0.00202	624.229	0.00997
624.272	0.02802	629.195	0.01461	668.561	0.0115	619.349	0.00212	624.272	0.01103
--	--	--	--		--
--	--	--	--		--
